# Supplementary material for: Genome, biology and stability of the Thurquoise phage – A new virus from the Bastillevirinae subfamily
Source: Front Microbiol. 2023 Mar 14;14:1120147. doi: 10.3389/fmicb.2023.1120147 (PMC10043171; doi:10.3389/fmicb.2023.1120147)
Supplement: Supplementary file 1 [file Table_1.XLSX]

## Sheet: heat_input
	heat	test_tube	time	titer_log10
0	C_20	C_20__0	0	5.90309
1	C_20	C_20__0	10	5.9345
2	C_20	C_20__0	20	5.77815
3	C_20	C_20__0	30	5.83251
4	C_20	C_20__0	40	5.76343
5	C_20	C_20__0	50	5.79239
6	C_20	C_20__0	60	5.74819
7	C_20	C_20__1	0	5.64345
8	C_20	C_20__1	10	5.86923
9	C_20	C_20__1	20	5.76343
10	C_20	C_20__1	30	5.8451
11	C_20	C_20__1	40	5.73239
12	C_20	C_20__1	50	5.69897
13	C_20	C_20__1	60	5.8451
14	C_20	C_20__2	0	5.89209
15	C_20	C_20__2	10	5.77815
16	C_20	C_20__2	20	5.88081
17	C_20	C_20__2	30	5.86923
18	C_20	C_20__2	40	5.80618
19	C_20	C_20__2	50	5.79239
20	C_20	C_20__2	60	5.86923
21	T_30	T_30__0	0	5.95424
22	T_30	T_30__0	10	5.83251
23	T_30	T_30__0	20	6
24	T_30	T_30__0	30	5.95424
25	T_30	T_30__0	40	6.03342
26	T_30	T_30__0	50	5.77815
27	T_30	T_30__0	60	5.94448
28	T_30	T_30__1	0	5.99123
29	T_30	T_30__1	10	5.9345
30	T_30	T_30__1	20	5.99123
31	T_30	T_30__1	30	6.01703
32	T_30	T_30__1	40	5.95424
33	T_30	T_30__1	50	5.8451
34	T_30	T_30__1	60	5.80618
35	T_30	T_30__2	0	6
36	T_30	T_30__2	10	5.8451
37	T_30	T_30__2	20	5.98227
38	T_30	T_30__2	30	5.99123
39	T_30	T_30__2	40	5.99123
40	T_30	T_30__2	50	5.89209
41	T_30	T_30__2	60	6.01703
42	T_40	T_40__0	0	5.8451
43	T_40	T_40__0	10	5.66276
44	T_40	T_40__0	20	5.44716
45	T_40	T_40__0	30	5.24055
46	T_40	T_40__0	40	5.15836
47	T_40	T_40__0	50	5.11394
48	T_40	T_40__0	60	5.11394
49	T_40	T_40__1	0	5.76343
50	T_40	T_40__1	10	5.80618
51	T_40	T_40__1	20	5.64345
52	T_40	T_40__1	30	5.15836
53	T_40	T_40__1	40	5.11394
54	T_40	T_40__1	50	5.04922
55	T_40	T_40__1	60	5.04139
56	T_40	T_40__2	0	5.85733
57	T_40	T_40__2	10	5.74819
58	T_40	T_40__2	20	5.57978
59	T_40	T_40__2	30	5.1271
60	T_40	T_40__2	40	5.13988
61	T_40	T_40__2	50	5.16435
62	T_40	T_40__2	60	4.88081
63	T_50	T_50__0	0	5.80618
64	T_50	T_50__0	10	0
65	T_50	T_50__0	20	0
66	T_50	T_50__0	30	0
67	T_50	T_50__0	40	0
68	T_50	T_50__0	50	0
69	T_50	T_50__0	60	0
70	T_50	T_50__1	0	5.74819
71	T_50	T_50__1	10	0
72	T_50	T_50__1	20	0
73	T_50	T_50__1	30	0
74	T_50	T_50__1	40	0
75	T_50	T_50__1	50	0
76	T_50	T_50__1	60	0
77	T_50	T_50__2	0	5.69897
78	T_50	T_50__2	10	0
79	T_50	T_50__2	20	0
80	T_50	T_50__2	30	0
81	T_50	T_50__2	40	0
82	T_50	T_50__2	50	0
83	T_50	T_50__2	60	0
84	T_60	T_60__0	0	5.716
85	T_60	T_60__0	10	0
86	T_60	T_60__0	20	0
87	T_60	T_60__0	30	0
88	T_60	T_60__0	40	0
89	T_60	T_60__0	50	0
90	T_60	T_60__0	60	0
91	T_60	T_60__1	0	5.76343
92	T_60	T_60__1	10	0
93	T_60	T_60__1	20	0
94	T_60	T_60__1	30	0
95	T_60	T_60__1	40	0
96	T_60	T_60__1	50	0
97	T_60	T_60__1	60	0
98	T_60	T_60__2	0	5.8451
99	T_60	T_60__2	10	0
100	T_60	T_60__2	20	0
101	T_60	T_60__2	30	0
102	T_60	T_60__2	40	0
103	T_60	T_60__2	50	0
104	T_60	T_60__2	60	0

## Sheet: heat_ANOVA
	Source	SS	DF1	DF2	MS	F	p-unc	p-GG-corr	np2	eps	sphericity	W-spher	p-spher
0	heat	604.516	4	10	151.129	60553.4	7.19538e-22		0.999959
1	time	75.7106	6	60	12.6184	3958.48	5.42809e-76	0.00495502	0.99748	0.170277	FALSE	2.10581e-06	5.57598e-22
2	Interaction	97.1839	24	60	4.04933	1270.3	1.93166e-72		0.998036

## Sheet: heat_ttests
	Contrast	A	B	Paired	Parametric	T	dof	alternative	p-unc	p-corr	p-adjust	BF10	hedges
0	heat	C_20	T_30	FALSE	TRUE	-5.61615	40	two-sided	1.63617e-06	1.63617e-05	bonf	8125.03	-1.70048
1	heat	C_20	T_40	FALSE	TRUE	6.20901	40	two-sided	2.40251e-07	2.40251e-06	bonf	4.606e+04	1.87999
2	heat	C_20	T_50	FALSE	TRUE	11.081	40	two-sided	9.22287e-14	9.22287e-13	bonf	4.686e+10	3.35514
3	heat	C_20	T_60	FALSE	TRUE	11.0278	40	two-sided	1.06728e-13	1.06728e-12	bonf	4.077e+10	3.33905
4	heat	T_30	T_40	FALSE	TRUE	7.98821	40	two-sided	8.20154e-10	8.20154e-09	bonf	8.722e+06	2.4187
5	heat	T_30	T_50	FALSE	TRUE	11.3677	40	two-sided	4.22266e-14	4.22266e-13	bonf	9.869e+10	3.44194
6	heat	T_30	T_60	FALSE	TRUE	11.3133	40	two-sided	4.89244e-14	4.89244e-13	bonf	8.576e+10	3.4255
7	heat	T_40	T_50	FALSE	TRUE	9.97449	40	two-sided	2.07882e-12	2.07882e-11	bonf	2.426e+09	3.02012
8	heat	T_40	T_60	FALSE	TRUE	9.9269	40	two-sided	2.38534e-12	2.38534e-11	bonf	2.129e+09	3.00571
9	heat	T_50	T_60	FALSE	TRUE	-0.00531575	40	two-sided	0.995785	1	bonf	0.303	-0.00160952

## Sheet: buff_input
	buff	test_tube	time	titer_log10
0	C_SM	C_SM__0	0	5.95424
1	C_SM	C_SM__0	1	6.10037
2	C_SM	C_SM__0	2	6
3	C_SM	C_SM__0	3	6.03342
4	C_SM	C_SM__0	4	6.0569
5	C_SM	C_SM__0	5	6.07918
6	C_SM	C_SM__0	6	5.94448
7	C_SM	C_SM__0	7	6.10721
8	C_SM	C_SM__0	8	5.99123
9	C_SM	C_SM__1	0	6.03342
10	C_SM	C_SM__1	1	6.17609
11	C_SM	C_SM__1	2	6.04139
12	C_SM	C_SM__1	3	5.92428
13	C_SM	C_SM__1	4	6.13988
14	C_SM	C_SM__1	5	6.14613
15	C_SM	C_SM__1	6	5.96379
16	C_SM	C_SM__1	7	5.92428
17	C_SM	C_SM__1	8	5.90309
18	C_SM	C_SM__2	0	6.15836
19	C_SM	C_SM__2	1	6.23045
20	C_SM	C_SM__2	2	5.99123
21	C_SM	C_SM__2	3	6.13988
22	C_SM	C_SM__2	4	6.07188
23	C_SM	C_SM__2	5	5.77815
24	C_SM	C_SM__2	6	6.01703
25	C_SM	C_SM__2	7	5.80618
26	C_SM	C_SM__2	8	5.95424
27	T_SM-Mg	T_SM-Mg__0	0	6.10037
28	T_SM-Mg	T_SM-Mg__0	1	6.19312
29	T_SM-Mg	T_SM-Mg__0	2	6.01703
30	T_SM-Mg	T_SM-Mg__0	3	6
31	T_SM-Mg	T_SM-Mg__0	4	6.06446
32	T_SM-Mg	T_SM-Mg__0	5	5.77815
33	T_SM-Mg	T_SM-Mg__0	6	6.0569
34	T_SM-Mg	T_SM-Mg__0	7	6.06446
35	T_SM-Mg	T_SM-Mg__0	8	6.04922
36	T_SM-Mg	T_SM-Mg__1	0	6.06446
37	T_SM-Mg	T_SM-Mg__1	1	6.1271
38	T_SM-Mg	T_SM-Mg__1	2	5.99123
39	T_SM-Mg	T_SM-Mg__1	3	5.86923
40	T_SM-Mg	T_SM-Mg__1	4	6.01703
41	T_SM-Mg	T_SM-Mg__1	5	6.14613
42	T_SM-Mg	T_SM-Mg__1	6	6.03342
43	T_SM-Mg	T_SM-Mg__1	7	6.03342
44	T_SM-Mg	T_SM-Mg__1	8	6.09342
45	T_SM-Mg	T_SM-Mg__2	0	6.07188
46	T_SM-Mg	T_SM-Mg__2	1	6.10721
47	T_SM-Mg	T_SM-Mg__2	2	6.04139
48	T_SM-Mg	T_SM-Mg__2	3	5.94448
49	T_SM-Mg	T_SM-Mg__2	4	6.16435
50	T_SM-Mg	T_SM-Mg__2	5	6.07918
51	T_SM-Mg	T_SM-Mg__2	6	6.07188
52	T_SM-Mg	T_SM-Mg__2	7	5.96379
53	T_SM-Mg	T_SM-Mg__2	8	5.91381
54	T_SM+Ca	T_SM+Ca__0	0	6.03342
55	T_SM+Ca	T_SM+Ca__0	1	6.11394
56	T_SM+Ca	T_SM+Ca__0	2	6.02531
57	T_SM+Ca	T_SM+Ca__0	3	6.12057
58	T_SM+Ca	T_SM+Ca__0	4	6.19866
59	T_SM+Ca	T_SM+Ca__0	5	6.07918
60	T_SM+Ca	T_SM+Ca__0	6	5.8451
61	T_SM+Ca	T_SM+Ca__0	7	5.89209
62	T_SM+Ca	T_SM+Ca__0	8	6
63	T_SM+Ca	T_SM+Ca__1	0	6.0569
64	T_SM+Ca	T_SM+Ca__1	1	6.19312
65	T_SM+Ca	T_SM+Ca__1	2	6.07188
66	T_SM+Ca	T_SM+Ca__1	3	6.01703
67	T_SM+Ca	T_SM+Ca__1	4	5.92428
68	T_SM+Ca	T_SM+Ca__1	5	5.90309
69	T_SM+Ca	T_SM+Ca__1	6	5.92428
70	T_SM+Ca	T_SM+Ca__1	7	5.92428
71	T_SM+Ca	T_SM+Ca__1	8	5.88081
72	T_SM+Ca	T_SM+Ca__2	0	6.14613
73	T_SM+Ca	T_SM+Ca__2	1	6.12057
74	T_SM+Ca	T_SM+Ca__2	2	6.0086
75	T_SM+Ca	T_SM+Ca__2	3	5.99123
76	T_SM+Ca	T_SM+Ca__2	4	6.01703
77	T_SM+Ca	T_SM+Ca__2	5	5.77815
78	T_SM+Ca	T_SM+Ca__2	6	6.03342
79	T_SM+Ca	T_SM+Ca__2	7	5.97313
80	T_SM+Ca	T_SM+Ca__2	8	5.86923
81	T_SM+Co	T_SM+Co__0	0	5.90309
82	T_SM+Co	T_SM+Co__0	1	6.15229
83	T_SM+Co	T_SM+Co__0	2	5.94448
84	T_SM+Co	T_SM+Co__0	3	5.80618
85	T_SM+Co	T_SM+Co__0	4	5.86923
86	T_SM+Co	T_SM+Co__0	5	5.83251
87	T_SM+Co	T_SM+Co__0	6	5.79239
88	T_SM+Co	T_SM+Co__0	7	5.66276
89	T_SM+Co	T_SM+Co__0	8	5.60206
90	T_SM+Co	T_SM+Co__1	0	6.25527
91	T_SM+Co	T_SM+Co__1	1	5.96379
92	T_SM+Co	T_SM+Co__1	2	5.86923
93	T_SM+Co	T_SM+Co__1	3	5.69897
94	T_SM+Co	T_SM+Co__1	4	5.66276
95	T_SM+Co	T_SM+Co__1	5	5.53148
96	T_SM+Co	T_SM+Co__1	6	5.77815
97	T_SM+Co	T_SM+Co__1	7	5.74819
98	T_SM+Co	T_SM+Co__1	8	5.68124
99	T_SM+Co	T_SM+Co__2	0	6
100	T_SM+Co	T_SM+Co__2	1	6.03342
101	T_SM+Co	T_SM+Co__2	2	5.94448
102	T_SM+Co	T_SM+Co__2	3	5.81954
103	T_SM+Co	T_SM+Co__2	4	5.69897
104	T_SM+Co	T_SM+Co__2	5	5.74819
105	T_SM+Co	T_SM+Co__2	6	5.88081
106	T_SM+Co	T_SM+Co__2	7	5.60206
107	T_SM+Co	T_SM+Co__2	8	5.64345
108	T_SM+Cs	T_SM+Cs__0	0	6.03342
109	T_SM+Cs	T_SM+Cs__0	1	6.06446
110	T_SM+Cs	T_SM+Cs__0	2	5.99123
111	T_SM+Cs	T_SM+Cs__0	3	6.15229
112	T_SM+Cs	T_SM+Cs__0	4	6.10721
113	T_SM+Cs	T_SM+Cs__0	5	6.04922
114	T_SM+Cs	T_SM+Cs__0	6	6.11394
115	T_SM+Cs	T_SM+Cs__0	7	5.83251
116	T_SM+Cs	T_SM+Cs__0	8	5.88081
117	T_SM+Cs	T_SM+Cs__1	0	6.0569
118	T_SM+Cs	T_SM+Cs__1	1	6.06446
119	T_SM+Cs	T_SM+Cs__1	2	5.91381
120	T_SM+Cs	T_SM+Cs__1	3	6.04922
121	T_SM+Cs	T_SM+Cs__1	4	5.91381
122	T_SM+Cs	T_SM+Cs__1	5	5.9345
123	T_SM+Cs	T_SM+Cs__1	6	6.0569
124	T_SM+Cs	T_SM+Cs__1	7	5.92428
125	T_SM+Cs	T_SM+Cs__1	8	5.79239
126	T_SM+Cs	T_SM+Cs__2	0	6.15836
127	T_SM+Cs	T_SM+Cs__2	1	6.13988
128	T_SM+Cs	T_SM+Cs__2	2	6.07918
129	T_SM+Cs	T_SM+Cs__2	3	6.04139
130	T_SM+Cs	T_SM+Cs__2	4	5.95424
131	T_SM+Cs	T_SM+Cs__2	5	5.86923
132	T_SM+Cs	T_SM+Cs__2	6	5.9345
133	T_SM+Cs	T_SM+Cs__2	7	5.57978
134	T_SM+Cs	T_SM+Cs__2	8	5.79239
135	T_SM+K	T_SM+K__0	0	6.07918
136	T_SM+K	T_SM+K__0	1	6.17026
137	T_SM+K	T_SM+K__0	2	6
138	T_SM+K	T_SM+K__0	3	5.95424
139	T_SM+K	T_SM+K__0	4	6.06446
140	T_SM+K	T_SM+K__0	5	5.83251
141	T_SM+K	T_SM+K__0	6	5.88081
142	T_SM+K	T_SM+K__0	7	5.9345
143	T_SM+K	T_SM+K__0	8	6.01703
144	T_SM+K	T_SM+K__1	0	6
145	T_SM+K	T_SM+K__1	1	6.12057
146	T_SM+K	T_SM+K__1	2	6.03342
147	T_SM+K	T_SM+K__1	3	5.85733
148	T_SM+K	T_SM+K__1	4	6.01703
149	T_SM+K	T_SM+K__1	5	6.04139
150	T_SM+K	T_SM+K__1	6	5.95424
151	T_SM+K	T_SM+K__1	7	5.92428
152	T_SM+K	T_SM+K__1	8	5.79239
153	T_SM+K	T_SM+K__2	0	6.07918
154	T_SM+K	T_SM+K__2	1	6.11394
155	T_SM+K	T_SM+K__2	2	5.91381
156	T_SM+K	T_SM+K__2	3	5.99123
157	T_SM+K	T_SM+K__2	4	6.01703
158	T_SM+K	T_SM+K__2	5	5.86923
159	T_SM+K	T_SM+K__2	6	6.0086
160	T_SM+K	T_SM+K__2	7	6.08636
161	T_SM+K	T_SM+K__2	8	5.8451
162	T_SM+Mn	T_SM+Mn__0	0	6.14613
163	T_SM+Mn	T_SM+Mn__0	1	6.08636
164	T_SM+Mn	T_SM+Mn__0	2	5.94448
165	T_SM+Mn	T_SM+Mn__0	3	5.97313
166	T_SM+Mn	T_SM+Mn__0	4	6
167	T_SM+Mn	T_SM+Mn__0	5	6.07188
168	T_SM+Mn	T_SM+Mn__0	6	6.0086
169	T_SM+Mn	T_SM+Mn__0	7	5.94448
170	T_SM+Mn	T_SM+Mn__0	8	5.85733
171	T_SM+Mn	T_SM+Mn__1	0	6.30103
172	T_SM+Mn	T_SM+Mn__1	1	6.08636
173	T_SM+Mn	T_SM+Mn__1	2	5.97313
174	T_SM+Mn	T_SM+Mn__1	3	5.95424
175	T_SM+Mn	T_SM+Mn__1	4	6.0569
176	T_SM+Mn	T_SM+Mn__1	5	5.92428
177	T_SM+Mn	T_SM+Mn__1	6	5.8451
178	T_SM+Mn	T_SM+Mn__1	7	5.74819
179	T_SM+Mn	T_SM+Mn__1	8	5.94448
180	T_SM+Mn	T_SM+Mn__2	0	6.30103
181	T_SM+Mn	T_SM+Mn__2	1	6.18752
182	T_SM+Mn	T_SM+Mn__2	2	6.03342
183	T_SM+Mn	T_SM+Mn__2	3	6.0086
184	T_SM+Mn	T_SM+Mn__2	4	6.0569
185	T_SM+Mn	T_SM+Mn__2	5	6
186	T_SM+Mn	T_SM+Mn__2	6	5.92428
187	T_SM+Mn	T_SM+Mn__2	7	5.95424
188	T_SM+Mn	T_SM+Mn__2	8	5.8451
189	T_SM+Zn	T_SM+Zn__0	0	5.9345
190	T_SM+Zn	T_SM+Zn__0	1	5
191	T_SM+Zn	T_SM+Zn__0	2	4.60206
192	T_SM+Zn	T_SM+Zn__0	3	4.88081
193	T_SM+Zn	T_SM+Zn__0	4	4.88081
194	T_SM+Zn	T_SM+Zn__0	5	4.92428
195	T_SM+Zn	T_SM+Zn__0	6	4.77815
196	T_SM+Zn	T_SM+Zn__0	7	4.62325
197	T_SM+Zn	T_SM+Zn__0	8	4.30103
198	T_SM+Zn	T_SM+Zn__1	0	5.86923
199	T_SM+Zn	T_SM+Zn__1	1	5.07918
200	T_SM+Zn	T_SM+Zn__1	2	4.8451
201	T_SM+Zn	T_SM+Zn__1	3	4.85733
202	T_SM+Zn	T_SM+Zn__1	4	4.90309
203	T_SM+Zn	T_SM+Zn__1	5	4.81954
204	T_SM+Zn	T_SM+Zn__1	6	4.88081
205	T_SM+Zn	T_SM+Zn__1	7	4.47712
206	T_SM+Zn	T_SM+Zn__1	8	4.20412
207	T_SM+Zn	T_SM+Zn__2	0	5.77815
208	T_SM+Zn	T_SM+Zn__2	1	5.14613
209	T_SM+Zn	T_SM+Zn__2	2	4.8451
210	T_SM+Zn	T_SM+Zn__2	3	4.68124
211	T_SM+Zn	T_SM+Zn__2	4	4.89209
212	T_SM+Zn	T_SM+Zn__2	5	4.64345
213	T_SM+Zn	T_SM+Zn__2	6	4.62325
214	T_SM+Zn	T_SM+Zn__2	7	4.38021
215	T_SM+Zn	T_SM+Zn__2	8	4.07918

## Sheet: buff_ANOVA
	Source	SS	DF1	DF2	MS	F	p-unc	p-GG-corr	np2	eps	sphericity	W-spher	p-spher
0	buff	31.0966	7	16	4.44237	599.278	3.82543e-18		0.9962
1	time	2.98811	8	128	0.373513	44.0296	3.4048e-33	2.82841e-05	0.733465	0.229073	FALSE	0.000166551	4.39933e-20
2	Interaction	3.6926	56	128	0.0659392	7.7729	6.90097e-22		0.77276

## Sheet: buff_ttest
	Contrast	A	B	Paired	Parametric	T	dof	alternative	p-unc	p-corr	p-adjust	BF10	hedges
0	buff	C_SM	T_SM+Ca	FALSE	TRUE	0.659373	52	two-sided	0.512566	1	bonf	0.328	0.176858
1	buff	C_SM	T_SM+Co	FALSE	TRUE	5.24363	52	two-sided	2.92046e-06	8.1773e-05	bonf	5011.197	1.40645
2	buff	C_SM	T_SM+Cs	FALSE	TRUE	1.32288	52	two-sided	0.191663	1	bonf	0.564	0.354825
3	buff	C_SM	T_SM+K	FALSE	TRUE	1.40504	52	two-sided	0.165954	1	bonf	0.618	0.376862
4	buff	C_SM	T_SM+Mn	FALSE	TRUE	0.561318	52	two-sided	0.576992	1	bonf	0.312	0.150557
5	buff	C_SM	T_SM+Zn	FALSE	TRUE	13.3088	52	two-sided	2.23726e-18	6.26432e-17	bonf	1.363e+15	3.56969
6	buff	C_SM	T_SM-Mg	FALSE	TRUE	-0.532097	52	two-sided	0.596925	1	bonf	0.308	-0.14272
7	buff	T_SM+Ca	T_SM+Co	FALSE	TRUE	4.76627	52	two-sided	1.55127e-05	0.000434355	bonf	1130.497	1.27841
8	buff	T_SM+Ca	T_SM+Cs	FALSE	TRUE	0.741402	52	two-sided	0.461785	1	bonf	0.344	0.19886
9	buff	T_SM+Ca	T_SM+K	FALSE	TRUE	0.720096	52	two-sided	0.47469	1	bonf	0.34	0.193145
10	buff	T_SM+Ca	T_SM+Mn	FALSE	TRUE	-0.0412358	52	two-sided	0.967266	1	bonf	0.274	-0.0110603
11	buff	T_SM+Ca	T_SM+Zn	FALSE	TRUE	13.0991	52	two-sided	4.2408e-18	1.18742e-16	bonf	7.351e+14	3.51345
12	buff	T_SM+Ca	T_SM-Mg	FALSE	TRUE	-1.25902	52	two-sided	0.213646	1	bonf	0.527	-0.337696
13	buff	T_SM+Co	T_SM+Cs	FALSE	TRUE	-3.85359	52	two-sided	0.000321546	0.00900329	bonf	80.954	-1.03361
14	buff	T_SM+Co	T_SM+K	FALSE	TRUE	-4.36235	52	two-sided	6.11864e-05	0.00171322	bonf	338.572	-1.17007
15	buff	T_SM+Co	T_SM+Mn	FALSE	TRUE	-4.54853	52	two-sided	3.26786e-05	0.000915	bonf	586.145	-1.22001
16	buff	T_SM+Co	T_SM+Zn	FALSE	TRUE	10.5547	52	two-sided	1.55858e-14	4.36402e-13	bonf	2.75e+11	2.831
17	buff	T_SM+Co	T_SM-Mg	FALSE	TRUE	-5.89931	52	two-sided	2.77552e-07	7.77147e-06	bonf	4.221e+04	-1.58232
18	buff	T_SM+Cs	T_SM+K	FALSE	TRUE	-0.137066	52	two-sided	0.891508	1	bonf	0.276	-0.0367639
19	buff	T_SM+Cs	T_SM+Mn	FALSE	TRUE	-0.726082	52	two-sided	0.471044	1	bonf	0.341	-0.19475
20	buff	T_SM+Cs	T_SM+Zn	FALSE	TRUE	12.6343	52	two-sided	1.78578e-17	5.00018e-16	bonf	1.837e+14	3.38878
21	buff	T_SM+Cs	T_SM-Mg	FALSE	TRUE	-1.88655	52	two-sided	0.06481	1	bonf	1.171	-0.506013
22	buff	T_SM+K	T_SM+Mn	FALSE	TRUE	-0.694463	52	two-sided	0.490483	1	bonf	0.335	-0.18627
23	buff	T_SM+K	T_SM+Zn	FALSE	TRUE	12.9354	52	two-sided	7.01486e-18	1.96416e-16	bonf	4.524e+14	3.46954
24	buff	T_SM+K	T_SM-Mg	FALSE	TRUE	-2.12212	52	two-sided	0.0386104	1	bonf	1.706	-0.569198
25	buff	T_SM+Mn	T_SM+Zn	FALSE	TRUE	12.971	52	two-sided	6.28587e-18	1.76004e-16	bonf	5.029e+14	3.47909
26	buff	T_SM+Mn	T_SM-Mg	FALSE	TRUE	-1.08729	52	two-sided	0.281922	1	bonf	0.447	-0.291635
27	buff	T_SM+Zn	T_SM-Mg	FALSE	TRUE	-13.5995	52	two-sided	9.30146e-19	2.60441e-17	bonf	3.181e+15	-3.64768

## Sheet: cryo_4C_input
	cryo	test_tube	time	titer_log10
0	C_SM	C_SM__0	0	6.09342
1	C_SM	C_SM__0	1	6.01703
2	C_SM	C_SM__0	2	5.90309
3	C_SM	C_SM__0	3	6.13988
4	C_SM	C_SM__0	4	5.96379
5	C_SM	C_SM__1	0	6.04922
6	C_SM	C_SM__1	1	5.98227
7	C_SM	C_SM__1	2	6.07918
8	C_SM	C_SM__1	3	6.12057
9	C_SM	C_SM__1	4	5.9345
10	C_SM	C_SM__2	0	6.07188
11	C_SM	C_SM__2	1	6.0569
12	C_SM	C_SM__2	2	6.14613
13	C_SM	C_SM__2	3	5.90309
14	C_SM	C_SM__2	4	6.07918
15	T_saccharose	T_saccharose__0	0	5.97313
16	T_saccharose	T_saccharose__0	1	5.41497
17	T_saccharose	T_saccharose__0	2	5.0086
18	T_saccharose	T_saccharose__0	3	5.12057
19	T_saccharose	T_saccharose__0	4	5.0086
20	T_saccharose	T_saccharose__1	0	6.02531
21	T_saccharose	T_saccharose__1	1	5.53148
22	T_saccharose	T_saccharose__1	2	5.01703
23	T_saccharose	T_saccharose__1	3	5.0086
24	T_saccharose	T_saccharose__1	4	5.02531
25	T_saccharose	T_saccharose__2	0	5.83251
26	T_saccharose	T_saccharose__2	1	4.90309
27	T_saccharose	T_saccharose__2	2	5
28	T_saccharose	T_saccharose__2	3	4.97313
29	T_saccharose	T_saccharose__2	4	5.10721
30	T_trehalose	T_trehalose__0	0	5.89209
31	T_trehalose	T_trehalose__0	1	5.04139
32	T_trehalose	T_trehalose__0	2	4.96379
33	T_trehalose	T_trehalose__0	3	4.68124
34	T_trehalose	T_trehalose__0	4	4.44716
35	T_trehalose	T_trehalose__1	0	5.47712
36	T_trehalose	T_trehalose__1	1	5.13354
37	T_trehalose	T_trehalose__1	2	5.06446
38	T_trehalose	T_trehalose__1	3	4.62325
39	T_trehalose	T_trehalose__1	4	4.74819
40	T_trehalose	T_trehalose__2	0	5.50515
41	T_trehalose	T_trehalose__2	1	5.23553
42	T_trehalose	T_trehalose__2	2	5.06446
43	T_trehalose	T_trehalose__2	3	4.77815
44	T_trehalose	T_trehalose__2	4	4.9345
45	T_glycerol	T_glycerol__0	0	5.88081
46	T_glycerol	T_glycerol__0	1	5.89209
47	T_glycerol	T_glycerol__0	2	5.79239
48	T_glycerol	T_glycerol__0	3	5.90309
49	T_glycerol	T_glycerol__0	4	5.30103
50	T_glycerol	T_glycerol__1	0	5.77815
51	T_glycerol	T_glycerol__1	1	5.64345
52	T_glycerol	T_glycerol__1	2	5.68124
53	T_glycerol	T_glycerol__1	3	5.90309
54	T_glycerol	T_glycerol__1	4	5.53148
55	T_glycerol	T_glycerol__2	0	5.83251
56	T_glycerol	T_glycerol__2	1	5.69897
57	T_glycerol	T_glycerol__2	2	5.98227
58	T_glycerol	T_glycerol__2	3	5.60206
59	T_glycerol	T_glycerol__2	4	5.62325
60	T_gelatine	T_gelatine__0	0	6.17609
61	T_gelatine	T_gelatine__0	1	5.88081
62	T_gelatine	T_gelatine__0	2	6.02531
63	T_gelatine	T_gelatine__0	3	6.01703
64	T_gelatine	T_gelatine__0	4	5.94448
65	T_gelatine	T_gelatine__1	0	6.17609
66	T_gelatine	T_gelatine__1	1	6.03342
67	T_gelatine	T_gelatine__1	2	6.02531
68	T_gelatine	T_gelatine__1	3	5.98227
69	T_gelatine	T_gelatine__1	4	5.77815
70	T_gelatine	T_gelatine__2	0	6.04139
71	T_gelatine	T_gelatine__2	1	5.99123
72	T_gelatine	T_gelatine__2	2	6.18184
73	T_gelatine	T_gelatine__2	3	5.95424
74	T_gelatine	T_gelatine__2	4	5.95424

## Sheet: cryo_4C_ANOVA
	Source	SS	DF1	DF2	MS	F	p-unc	p-GG-corr	np2	eps	sphericity	W-spher	p-spher
0	cryo	12.0555	4	10	3.01386	257.895	4.85514e-10		0.990399
1	time	2.09933	4	40	0.524831	27.7812	4.47259e-11	0.000340442	0.735318	0.483028	FALSE	0.159581	0.00715179
2	Interaction	1.8903	16	40	0.118144	6.25378	1.26275e-06		0.714409

## Sheet: cryo_4C_ttest
	Contrast	A	B	Paired	Parametric	T	dof	alternative	p-unc	p-corr	p-adjust	BF10	hedges
0	cryo	C_SM	T_gelatine	FALSE	TRUE	0.713986	28	two-sided	0.481146	1	bonf	0.418	0.253665
1	cryo	C_SM	T_glycerol	FALSE	TRUE	5.88784	28	two-sided	2.47575e-06	2.47575e-05	bonf	5275.085	2.09183
2	cryo	C_SM	T_saccharose	FALSE	TRUE	7.48765	28	two-sided	3.72459e-08	3.72459e-07	bonf	2.348e+05	2.66021
3	cryo	C_SM	T_trehalose	FALSE	TRUE	9.96847	28	two-sided	1.03194e-10	1.03194e-09	bonf	5.532e+07	3.54159
4	cryo	T_gelatine	T_glycerol	FALSE	TRUE	5.05203	28	two-sided	2.40559e-05	0.000240559	bonf	713.552	1.79488
5	cryo	T_gelatine	T_saccharose	FALSE	TRUE	7.12371	28	two-sided	9.44361e-08	9.44361e-07	bonf	1.003e+05	2.53091
6	cryo	T_gelatine	T_trehalose	FALSE	TRUE	9.54563	28	two-sided	2.65951e-10	2.65951e-09	bonf	2.282e+07	3.39137
7	cryo	T_glycerol	T_saccharose	FALSE	TRUE	4.25661	28	two-sided	0.000210437	0.00210437	bonf	111.849	1.51229
8	cryo	T_glycerol	T_trehalose	FALSE	TRUE	6.44445	28	two-sided	5.5823e-07	5.5823e-06	bonf	2.003e+04	2.28958
9	cryo	T_saccharose	T_trehalose	FALSE	TRUE	1.59329	28	two-sided	0.122322	1	bonf	0.884	0.566065

## Sheet: cryo_n80C_input
	cryo	test_tube	time	titer_log10
0	C_SM	C_SM__0	0	6.15229
1	C_SM	C_SM__0	1	4.30103
2	C_SM	C_SM__0	2	2.60206
3	C_SM	C_SM__0	3	0
4	C_SM	C_SM__0	4	0
5	C_SM	C_SM__1	0	6.19866
6	C_SM	C_SM__1	1	4.38021
7	C_SM	C_SM__1	2	2.30103
8	C_SM	C_SM__1	3	0
9	C_SM	C_SM__1	4	0
10	C_SM	C_SM__2	0	6.13988
11	C_SM	C_SM__2	1	4
12	C_SM	C_SM__2	2	0
13	C_SM	C_SM__2	3	0
14	C_SM	C_SM__2	4	0
15	T_saccharose	T_saccharose__0	0	6
16	T_saccharose	T_saccharose__0	1	4.73239
17	T_saccharose	T_saccharose__0	2	4.06446
18	T_saccharose	T_saccharose__0	3	3.69897
19	T_saccharose	T_saccharose__0	4	3.30103
20	T_saccharose	T_saccharose__1	0	6.07188
21	T_saccharose	T_saccharose__1	1	4.53148
22	T_saccharose	T_saccharose__1	2	4.02531
23	T_saccharose	T_saccharose__1	3	3.69897
24	T_saccharose	T_saccharose__1	4	3.41497
25	T_saccharose	T_saccharose__2	0	6
26	T_saccharose	T_saccharose__2	1	4.94448
27	T_saccharose	T_saccharose__2	2	3.9345
28	T_saccharose	T_saccharose__2	3	3.716
29	T_saccharose	T_saccharose__2	4	3.20412
30	T_trehalose	T_trehalose__0	0	4.90309
31	T_trehalose	T_trehalose__0	1	3.60206
32	T_trehalose	T_trehalose__0	2	2.90309
33	T_trehalose	T_trehalose__0	3	2.60206
34	T_trehalose	T_trehalose__0	4	2.30103
35	T_trehalose	T_trehalose__1	0	5.24551
36	T_trehalose	T_trehalose__1	1	4.07918
37	T_trehalose	T_trehalose__1	2	3.07918
38	T_trehalose	T_trehalose__1	3	2.60206
39	T_trehalose	T_trehalose__1	4	2.60206
40	T_trehalose	T_trehalose__2	0	5.08636
41	T_trehalose	T_trehalose__2	1	3.30103
42	T_trehalose	T_trehalose__2	2	2.30103
43	T_trehalose	T_trehalose__2	3	2.77815
44	T_trehalose	T_trehalose__2	4	0
45	T_glycerol	T_glycerol__0	0	5.77815
46	T_glycerol	T_glycerol__0	1	5.88081
47	T_glycerol	T_glycerol__0	2	5.74819
48	T_glycerol	T_glycerol__0	3	5.53148
49	T_glycerol	T_glycerol__0	4	5.25527
50	T_glycerol	T_glycerol__1	0	5.95424
51	T_glycerol	T_glycerol__1	1	5.9345
52	T_glycerol	T_glycerol__1	2	5.50515
53	T_glycerol	T_glycerol__1	3	5.41497
54	T_glycerol	T_glycerol__1	4	5.60206
55	T_glycerol	T_glycerol__2	0	5.77815
56	T_glycerol	T_glycerol__2	1	5.53148
57	T_glycerol	T_glycerol__2	2	5.79239
58	T_glycerol	T_glycerol__2	3	5.38021
59	T_glycerol	T_glycerol__2	4	5.30103
60	T_gelatine	T_gelatine__0	0	6.14613
61	T_gelatine	T_gelatine__0	1	5.77815
62	T_gelatine	T_gelatine__0	2	5.30103
63	T_gelatine	T_gelatine__0	3	5.41497
64	T_gelatine	T_gelatine__0	4	4.90309
65	T_gelatine	T_gelatine__1	0	6.01703
66	T_gelatine	T_gelatine__1	1	5.80618
67	T_gelatine	T_gelatine__1	2	5.47712
68	T_gelatine	T_gelatine__1	3	5.20412
69	T_gelatine	T_gelatine__1	4	5.04922
70	T_gelatine	T_gelatine__2	0	6.01703
71	T_gelatine	T_gelatine__2	1	5.77815
72	T_gelatine	T_gelatine__2	2	5.14613
73	T_gelatine	T_gelatine__2	3	5.20412
74	T_gelatine	T_gelatine__2	4	4.47712

[truncated: 2 more sheets: cryo_n80C_ANOVA, cryo_n80C_ttest]
