# Supplementary material for: Genome, biology and stability of the Thurquoise phage – A new virus from the Bastillevirinae subfamily
Source: Front Microbiol. 2023 Mar 14;14:1120147. doi: 10.3389/fmicb.2023.1120147 (PMC10043171; doi:10.3389/fmicb.2023.1120147)
Supplement: Supplementary file 2 [file Data_Sheet_1.ZIP]

Archive with 256 entries (250 files):
- File S1. Alignments evolution models and trees/Comparsions of phage genomes Viridic and Gegenees.xlsx
- File S1. Alignments evolution models and trees/Gegenees_BioNJ_trees/
- File S1. Alignments evolution models and trees/Gegenees_BioNJ_trees/Gegenees_100derep_BLASTn_accu.newick
- File S1. Alignments evolution models and trees/Gegenees_BioNJ_trees/Gegenees_100derep_tBLASTx_accu.newick
- File S1. Alignments evolution models and trees/IqTree_ML_trees/
- File S1. Alignments evolution models and trees/IqTree_ML_trees/BEST.101.treefile
- File S1. Alignments evolution models and trees/IqTree_ML_trees/concatenated.2.0.faa
- File S1. Alignments evolution models and trees/IqTree_ML_trees/concatenated_tree_replicates/
- File S1. Alignments evolution models and trees/IqTree_ML_trees/concatenated_tree_replicates/1.best_scheme
- File S1. Alignments evolution models and trees/IqTree_ML_trees/concatenated_tree_replicates/1.best_scheme.nex
- File S1. Alignments evolution models and trees/IqTree_ML_trees/concatenated_tree_replicates/1.bionj
- File S1. Alignments evolution models and trees/IqTree_ML_trees/concatenated_tree_replicates/1.ckp.gz
- File S1. Alignments evolution models and trees/IqTree_ML_trees/concatenated_tree_replicates/1.contree
- File S1. Alignments evolution models and trees/IqTree_ML_trees/concatenated_tree_replicates/1.iqtree
- File S1. Alignments evolution models and trees/IqTree_ML_trees/concatenated_tree_replicates/1.log
- File S1. Alignments evolution models and trees/IqTree_ML_trees/concatenated_tree_replicates/1.mldist
- File S1. Alignments evolution models and trees/IqTree_ML_trees/concatenated_tree_replicates/1.model.gz
- File S1. Alignments evolution models and trees/IqTree_ML_trees/concatenated_tree_replicates/1.splits.nex
- File S1. Alignments evolution models and trees/IqTree_ML_trees/concatenated_tree_replicates/1.treefile
- File S1. Alignments evolution models and trees/IqTree_ML_trees/concatenated_tree_replicates/1.uniqueseq.phy
- File S1. Alignments evolution models and trees/IqTree_ML_trees/concatenated_tree_replicates/100.best_scheme
- File S1. Alignments evolution models and trees/IqTree_ML_trees/concatenated_tree_replicates/100.best_scheme.nex
- File S1. Alignments evolution models and trees/IqTree_ML_trees/concatenated_tree_replicates/100.bionj
- File S1. Alignments evolution models and trees/IqTree_ML_trees/concatenated_tree_replicates/100.ckp.gz
- File S1. Alignments evolution models and trees/IqTree_ML_trees/concatenated_tree_replicates/100.contree
- File S1. Alignments evolution models and trees/IqTree_ML_trees/concatenated_tree_replicates/100.iqtree
- File S1. Alignments evolution models and trees/IqTree_ML_trees/concatenated_tree_replicates/100.log
- File S1. Alignments evolution models and trees/IqTree_ML_trees/concatenated_tree_replicates/100.mldist
- File S1. Alignments evolution models and trees/IqTree_ML_trees/concatenated_tree_replicates/100.model.gz
- File S1. Alignments evolution models and trees/IqTree_ML_trees/concatenated_tree_replicates/100.splits.nex
- File S1. Alignments evolution models and trees/IqTree_ML_trees/concatenated_tree_replicates/100.treefile
- File S1. Alignments evolution models and trees/IqTree_ML_trees/concatenated_tree_replicates/100.uniqueseq.phy
- File S1. Alignments evolution models and trees/IqTree_ML_trees/concatenated_tree_replicates/101.best_scheme
- File S1. Alignments evolution models and trees/IqTree_ML_trees/concatenated_tree_replicates/101.best_scheme.nex
- File S1. Alignments evolution models and trees/IqTree_ML_trees/concatenated_tree_replicates/101.bionj
- File S1. Alignments evolution models and trees/IqTree_ML_trees/concatenated_tree_replicates/101.ckp.gz
- File S1. Alignments evolution models and trees/IqTree_ML_trees/concatenated_tree_replicates/101.contree
- File S1. Alignments evolution models and trees/IqTree_ML_trees/concatenated_tree_replicates/101.iqtree
- File S1. Alignments evolution models and trees/IqTree_ML_trees/concatenated_tree_replicates/101.log
- File S1. Alignments evolution models and trees/IqTree_ML_trees/concatenated_tree_replicates/101.mldist
- File S1. Alignments evolution models and trees/IqTree_ML_trees/concatenated_tree_replicates/101.model.gz
- File S1. Alignments evolution models and trees/IqTree_ML_trees/concatenated_tree_replicates/101.splits.nex
- File S1. Alignments evolution models and trees/IqTree_ML_trees/concatenated_tree_replicates/101.treefile
- File S1. Alignments evolution models and trees/IqTree_ML_trees/concatenated_tree_replicates/101.uniqueseq.phy
- File S1. Alignments evolution models and trees/IqTree_ML_trees/concatenated_tree_replicates/2.best_scheme
- File S1. Alignments evolution models and trees/IqTree_ML_trees/concatenated_tree_replicates/2.best_scheme.nex
- File S1. Alignments evolution models and trees/IqTree_ML_trees/concatenated_tree_replicates/2.bionj
- File S1. Alignments evolution models and trees/IqTree_ML_trees/concatenated_tree_replicates/2.ckp.gz
- File S1. Alignments evolution models and trees/IqTree_ML_trees/concatenated_tree_replicates/2.contree
- File S1. Alignments evolution models and trees/IqTree_ML_trees/concatenated_tree_replicates/2.iqtree
- File S1. Alignments evolution models and trees/IqTree_ML_trees/concatenated_tree_replicates/2.log
- File S1. Alignments evolution models and trees/IqTree_ML_trees/concatenated_tree_replicates/2.mldist
- File S1. Alignments evolution models and trees/IqTree_ML_trees/concatenated_tree_replicates/2.model.gz
- File S1. Alignments evolution models and trees/IqTree_ML_trees/concatenated_tree_replicates/2.splits.nex
- File S1. Alignments evolution models and trees/IqTree_ML_trees/concatenated_tree_replicates/2.treefile
- File S1. Alignments evolution models and trees/IqTree_ML_trees/concatenated_tree_replicates/2.uniqueseq.phy
- File S1. Alignments evolution models and trees/IqTree_ML_trees/concatenated_tree_replicates/201.best_scheme
- File S1. Alignments evolution models and trees/IqTree_ML_trees/concatenated_tree_replicates/201.best_scheme.nex
- File S1. Alignments evolution models and trees/IqTree_ML_trees/concatenated_tree_replicates/201.bionj
- File S1. Alignments evolution models and trees/IqTree_ML_trees/concatenated_tree_replicates/201.ckp.gz
- File S1. Alignments evolution models and trees/IqTree_ML_trees/concatenated_tree_replicates/201.contree
- File S1. Alignments evolution models and trees/IqTree_ML_trees/concatenated_tree_replicates/201.iqtree
- File S1. Alignments evolution models and trees/IqTree_ML_trees/concatenated_tree_replicates/201.log
- File S1. Alignments evolution models and trees/IqTree_ML_trees/concatenated_tree_replicates/201.mldist
- File S1. Alignments evolution models and trees/IqTree_ML_trees/concatenated_tree_replicates/201.model.gz
- File S1. Alignments evolution models and trees/IqTree_ML_trees/concatenated_tree_replicates/201.splits.nex
- File S1. Alignments evolution models and trees/IqTree_ML_trees/concatenated_tree_replicates/201.treefile
- File S1. Alignments evolution models and trees/IqTree_ML_trees/concatenated_tree_replicates/201.uniqueseq.phy
- File S1. Alignments evolution models and trees/IqTree_ML_trees/concatenated_tree_replicates/26.best_scheme
- File S1. Alignments evolution models and trees/IqTree_ML_trees/concatenated_tree_replicates/26.best_scheme.nex
- File S1. Alignments evolution models and trees/IqTree_ML_trees/concatenated_tree_replicates/26.bionj
- File S1. Alignments evolution models and trees/IqTree_ML_trees/concatenated_tree_replicates/26.ckp.gz
- File S1. Alignments evolution models and trees/IqTree_ML_trees/concatenated_tree_replicates/26.contree
- File S1. Alignments evolution models and trees/IqTree_ML_trees/concatenated_tree_replicates/26.iqtree
- File S1. Alignments evolution models and trees/IqTree_ML_trees/concatenated_tree_replicates/26.log
- File S1. Alignments evolution models and trees/IqTree_ML_trees/concatenated_tree_replicates/26.mldist
- File S1. Alignments evolution models and trees/IqTree_ML_trees/concatenated_tree_replicates/26.model.gz
- File S1. Alignments evolution models and trees/IqTree_ML_trees/concatenated_tree_replicates/26.splits.nex
- File S1. Alignments evolution models and trees/IqTree_ML_trees/concatenated_tree_replicates/26.treefile
- File S1. Alignments evolution models and trees/IqTree_ML_trees/concatenated_tree_replicates/26.uniqueseq.phy
- File S1. Alignments evolution models and trees/IqTree_ML_trees/concatenated_tree_replicates/27.best_scheme
- File S1. Alignments evolution models and trees/IqTree_ML_trees/concatenated_tree_replicates/27.best_scheme.nex
- File S1. Alignments evolution models and trees/IqTree_ML_trees/concatenated_tree_replicates/27.bionj
- File S1. Alignments evolution models and trees/IqTree_ML_trees/concatenated_tree_replicates/27.ckp.gz
- File S1. Alignments evolution models and trees/IqTree_ML_trees/concatenated_tree_replicates/27.contree
- File S1. Alignments evolution models and trees/IqTree_ML_trees/concatenated_tree_replicates/27.iqtree
- File S1. Alignments evolution models and trees/IqTree_ML_trees/concatenated_tree_replicates/27.log
- File S1. Alignments evolution models and trees/IqTree_ML_trees/concatenated_tree_replicates/27.mldist
- File S1. Alignments evolution models and trees/IqTree_ML_trees/concatenated_tree_replicates/27.model.gz
- File S1. Alignments evolution models and trees/IqTree_ML_trees/concatenated_tree_replicates/27.splits.nex
- File S1. Alignments evolution models and trees/IqTree_ML_trees/concatenated_tree_replicates/27.treefile
- File S1. Alignments evolution models and trees/IqTree_ML_trees/concatenated_tree_replicates/27.uniqueseq.phy
- File S1. Alignments evolution models and trees/IqTree_ML_trees/concatenated_tree_replicates/28.best_scheme
- File S1. Alignments evolution models and trees/IqTree_ML_trees/concatenated_tree_replicates/28.best_scheme.nex
- File S1. Alignments evolution models and trees/IqTree_ML_trees/concatenated_tree_replicates/28.bionj
- File S1. Alignments evolution models and trees/IqTree_ML_trees/concatenated_tree_replicates/28.ckp.gz
- File S1. Alignments evolution models and trees/IqTree_ML_trees/concatenated_tree_replicates/28.contree
- File S1. Alignments evolution models and trees/IqTree_ML_trees/concatenated_tree_replicates/28.iqtree
- File S1. Alignments evolution models and trees/IqTree_ML_trees/concatenated_tree_replicates/28.log
- File S1. Alignments evolution models and trees/IqTree_ML_trees/concatenated_tree_replicates/28.mldist
- File S1. Alignments evolution models and trees/IqTree_ML_trees/concatenated_tree_replicates/28.model.gz
- File S1. Alignments evolution models and trees/IqTree_ML_trees/concatenated_tree_replicates/28.splits.nex
- File S1. Alignments evolution models and trees/IqTree_ML_trees/concatenated_tree_replicates/28.treefile
- File S1. Alignments evolution models and trees/IqTree_ML_trees/concatenated_tree_replicates/28.uniqueseq.phy
- File S1. Alignments evolution models and trees/IqTree_ML_trees/concatenated_tree_replicates/51.best_scheme
- File S1. Alignments evolution models and trees/IqTree_ML_trees/concatenated_tree_replicates/51.best_scheme.nex
- File S1. Alignments evolution models and trees/IqTree_ML_trees/concatenated_tree_replicates/51.bionj
- File S1. Alignments evolution models and trees/IqTree_ML_trees/concatenated_tree_replicates/51.ckp.gz
- File S1. Alignments evolution models and trees/IqTree_ML_trees/concatenated_tree_replicates/51.contree
- File S1. Alignments evolution models and trees/IqTree_ML_trees/concatenated_tree_replicates/51.iqtree
- File S1. Alignments evolution models and trees/IqTree_ML_trees/concatenated_tree_replicates/51.log
- File S1. Alignments evolution models and trees/IqTree_ML_trees/concatenated_tree_replicates/51.mldist
- File S1. Alignments evolution models and trees/IqTree_ML_trees/concatenated_tree_replicates/51.model.gz
- File S1. Alignments evolution models and trees/IqTree_ML_trees/concatenated_tree_replicates/51.splits.nex
- File S1. Alignments evolution models and trees/IqTree_ML_trees/concatenated_tree_replicates/51.treefile
- File S1. Alignments evolution models and trees/IqTree_ML_trees/concatenated_tree_replicates/51.uniqueseq.phy
- File S1. Alignments evolution models and trees/IqTree_ML_trees/concatenated_tree_replicates/52.best_scheme
- File S1. Alignments evolution models and trees/IqTree_ML_trees/concatenated_tree_replicates/52.best_scheme.nex
- File S1. Alignments evolution models and trees/IqTree_ML_trees/concatenated_tree_replicates/52.bionj
- File S1. Alignments evolution models and trees/IqTree_ML_trees/concatenated_tree_replicates/52.ckp.gz
- File S1. Alignments evolution models and trees/IqTree_ML_trees/concatenated_tree_replicates/52.contree
- File S1. Alignments evolution models and trees/IqTree_ML_trees/concatenated_tree_replicates/52.iqtree
- File S1. Alignments evolution models and trees/IqTree_ML_trees/concatenated_tree_replicates/52.log
- File S1. Alignments evolution models and trees/IqTree_ML_trees/concatenated_tree_replicates/52.mldist
- File S1. Alignments evolution models and trees/IqTree_ML_trees/concatenated_tree_replicates/52.model.gz
- File S1. Alignments evolution models and trees/IqTree_ML_trees/concatenated_tree_replicates/52.splits.nex
- File S1. Alignments evolution models and trees/IqTree_ML_trees/concatenated_tree_replicates/52.treefile
- File S1. Alignments evolution models and trees/IqTree_ML_trees/concatenated_tree_replicates/52.uniqueseq.phy
- File S1. Alignments evolution models and trees/IqTree_ML_trees/concatenated_tree_replicates/53.best_scheme
- File S1. Alignments evolution models and trees/IqTree_ML_trees/concatenated_tree_replicates/53.best_scheme.nex
- File S1. Alignments evolution models and trees/IqTree_ML_trees/concatenated_tree_replicates/53.bionj
- File S1. Alignments evolution models and trees/IqTree_ML_trees/concatenated_tree_replicates/53.ckp.gz
- File S1. Alignments evolution models and trees/IqTree_ML_trees/concatenated_tree_replicates/53.contree
- File S1. Alignments evolution models and trees/IqTree_ML_trees/concatenated_tree_replicates/53.iqtree
- File S1. Alignments evolution models and trees/IqTree_ML_trees/concatenated_tree_replicates/53.log
- File S1. Alignments evolution models and trees/IqTree_ML_trees/concatenated_tree_replicates/53.mldist
- File S1. Alignments evolution models and trees/IqTree_ML_trees/concatenated_tree_replicates/53.model.gz
- File S1. Alignments evolution models and trees/IqTree_ML_trees/concatenated_tree_replicates/53.splits.nex
- File S1. Alignments evolution models and trees/IqTree_ML_trees/concatenated_tree_replicates/53.treefile
- File S1. Alignments evolution models and trees/IqTree_ML_trees/concatenated_tree_replicates/53.uniqueseq.phy
- File S1. Alignments evolution models and trees/IqTree_ML_trees/partitioned_model.2.0.nex
- File S1. Alignments evolution models and trees/IqTree_ML_trees/single_marker_trees/
- File S1. Alignments evolution models and trees/IqTree_ML_trees/single_marker_trees/6117_00043-hypothetical_protein_100.fasta.aln.faa.bionj
- File S1. Alignments evolution models and trees/IqTree_ML_trees/single_marker_trees/6117_00043-hypothetical_protein_100.fasta.aln.faa.ckp.gz
- File S1. Alignments evolution models and trees/IqTree_ML_trees/single_marker_trees/6117_00043-hypothetical_protein_100.fasta.aln.faa.contree
- File S1. Alignments evolution models and trees/IqTree_ML_trees/single_marker_trees/6117_00043-hypothetical_protein_100.fasta.aln.faa.iqtree
- File S1. Alignments evolution models and trees/IqTree_ML_trees/single_marker_trees/6117_00043-hypothetical_protein_100.fasta.aln.faa.log
- File S1. Alignments evolution models and trees/IqTree_ML_trees/single_marker_trees/6117_00043-hypothetical_protein_100.fasta.aln.faa.mldist
- File S1. Alignments evolution models and trees/IqTree_ML_trees/single_marker_trees/6117_00043-hypothetical_protein_100.fasta.aln.faa.model.gz
- File S1. Alignments evolution models and trees/IqTree_ML_trees/single_marker_trees/6117_00043-hypothetical_protein_100.fasta.aln.faa.splits.nex
- File S1. Alignments evolution models and trees/IqTree_ML_trees/single_marker_trees/6117_00043-hypothetical_protein_100.fasta.aln.faa.treefile
- File S1. Alignments evolution models and trees/IqTree_ML_trees/single_marker_trees/6117_00043-hypothetical_protein_100.fasta.aln.faa.uniqueseq.phy
- File S1. Alignments evolution models and trees/IqTree_ML_trees/single_marker_trees/6121_00047-ATP_dependent_helicase_41_100.fasta.aln.faa.bionj
- File S1. Alignments evolution models and trees/IqTree_ML_trees/single_marker_trees/6121_00047-ATP_dependent_helicase_41_100.fasta.aln.faa.ckp.gz
- File S1. Alignments evolution models and trees/IqTree_ML_trees/single_marker_trees/6121_00047-ATP_dependent_helicase_41_100.fasta.aln.faa.contree
- File S1. Alignments evolution models and trees/IqTree_ML_trees/single_marker_trees/6121_00047-ATP_dependent_helicase_41_100.fasta.aln.faa.iqtree
- File S1. Alignments evolution models and trees/IqTree_ML_trees/single_marker_trees/6121_00047-ATP_dependent_helicase_41_100.fasta.aln.faa.log
- File S1. Alignments evolution models and trees/IqTree_ML_trees/single_marker_trees/6121_00047-ATP_dependent_helicase_41_100.fasta.aln.faa.mldist
- File S1. Alignments evolution models and trees/IqTree_ML_trees/single_marker_trees/6121_00047-ATP_dependent_helicase_41_100.fasta.aln.faa.model.gz
- File S1. Alignments evolution models and trees/IqTree_ML_trees/single_marker_trees/6121_00047-ATP_dependent_helicase_41_100.fasta.aln.faa.splits.nex
- File S1. Alignments evolution models and trees/IqTree_ML_trees/single_marker_trees/6121_00047-ATP_dependent_helicase_41_100.fasta.aln.faa.treefile
- File S1. Alignments evolution models and trees/IqTree_ML_trees/single_marker_trees/6121_00047-ATP_dependent_helicase_41_100.fasta.aln.faa.uniqueseq.phy
- File S1. Alignments evolution models and trees/IqTree_ML_trees/single_marker_trees/6132_00058-hypothetical_protein_100.fasta.aln.faa.bionj
- File S1. Alignments evolution models and trees/IqTree_ML_trees/single_marker_trees/6132_00058-hypothetical_protein_100.fasta.aln.faa.ckp.gz
- File S1. Alignments evolution models and trees/IqTree_ML_trees/single_marker_trees/6132_00058-hypothetical_protein_100.fasta.aln.faa.contree
- File S1. Alignments evolution models and trees/IqTree_ML_trees/single_marker_trees/6132_00058-hypothetical_protein_100.fasta.aln.faa.iqtree
- File S1. Alignments evolution models and trees/IqTree_ML_trees/single_marker_trees/6132_00058-hypothetical_protein_100.fasta.aln.faa.log
- File S1. Alignments evolution models and trees/IqTree_ML_trees/single_marker_trees/6132_00058-hypothetical_protein_100.fasta.aln.faa.mldist
- File S1. Alignments evolution models and trees/IqTree_ML_trees/single_marker_trees/6132_00058-hypothetical_protein_100.fasta.aln.faa.model.gz
- File S1. Alignments evolution models and trees/IqTree_ML_trees/single_marker_trees/6132_00058-hypothetical_protein_100.fasta.aln.faa.splits.nex
- File S1. Alignments evolution models and trees/IqTree_ML_trees/single_marker_trees/6132_00058-hypothetical_protein_100.fasta.aln.faa.treefile
- File S1. Alignments evolution models and trees/IqTree_ML_trees/single_marker_trees/6132_00058-hypothetical_protein_100.fasta.aln.faa.uniqueseq.phy
- File S1. Alignments evolution models and trees/IqTree_ML_trees/single_marker_trees/6133_00059-hypothetical_protein_100.fasta.aln.faa.bionj
- File S1. Alignments evolution models and trees/IqTree_ML_trees/single_marker_trees/6133_00059-hypothetical_protein_100.fasta.aln.faa.ckp.gz
- File S1. Alignments evolution models and trees/IqTree_ML_trees/single_marker_trees/6133_00059-hypothetical_protein_100.fasta.aln.faa.contree
- File S1. Alignments evolution models and trees/IqTree_ML_trees/single_marker_trees/6133_00059-hypothetical_protein_100.fasta.aln.faa.iqtree
- File S1. Alignments evolution models and trees/IqTree_ML_trees/single_marker_trees/6133_00059-hypothetical_protein_100.fasta.aln.faa.log
- File S1. Alignments evolution models and trees/IqTree_ML_trees/single_marker_trees/6133_00059-hypothetical_protein_100.fasta.aln.faa.mldist
- File S1. Alignments evolution models and trees/IqTree_ML_trees/single_marker_trees/6133_00059-hypothetical_protein_100.fasta.aln.faa.model.gz
- File S1. Alignments evolution models and trees/IqTree_ML_trees/single_marker_trees/6133_00059-hypothetical_protein_100.fasta.aln.faa.splits.nex
- File S1. Alignments evolution models and trees/IqTree_ML_trees/single_marker_trees/6133_00059-hypothetical_protein_100.fasta.aln.faa.treefile
- File S1. Alignments evolution models and trees/IqTree_ML_trees/single_marker_trees/6133_00059-hypothetical_protein_100.fasta.aln.faa.uniqueseq.phy
- File S1. Alignments evolution models and trees/IqTree_ML_trees/single_marker_trees/6141_00067-Virion_protein_5_100.fasta.aln.faa.bionj
- File S1. Alignments evolution models and trees/IqTree_ML_trees/single_marker_trees/6141_00067-Virion_protein_5_100.fasta.aln.faa.ckp.gz
- File S1. Alignments evolution models and trees/IqTree_ML_trees/single_marker_trees/6141_00067-Virion_protein_5_100.fasta.aln.faa.contree
- File S1. Alignments evolution models and trees/IqTree_ML_trees/single_marker_trees/6141_00067-Virion_protein_5_100.fasta.aln.faa.iqtree
- File S1. Alignments evolution models and trees/IqTree_ML_trees/single_marker_trees/6141_00067-Virion_protein_5_100.fasta.aln.faa.log
- File S1. Alignments evolution models and trees/IqTree_ML_trees/single_marker_trees/6141_00067-Virion_protein_5_100.fasta.aln.faa.mldist
- File S1. Alignments evolution models and trees/IqTree_ML_trees/single_marker_trees/6141_00067-Virion_protein_5_100.fasta.aln.faa.model.gz
- File S1. Alignments evolution models and trees/IqTree_ML_trees/single_marker_trees/6141_00067-Virion_protein_5_100.fasta.aln.faa.splits.nex
- File S1. Alignments evolution models and trees/IqTree_ML_trees/single_marker_trees/6141_00067-Virion_protein_5_100.fasta.aln.faa.treefile
- File S1. Alignments evolution models and trees/IqTree_ML_trees/single_marker_trees/6141_00067-Virion_protein_5_100.fasta.aln.faa.uniqueseq.phy
- File S1. Alignments evolution models and trees/IqTree_ML_trees/single_marker_trees/6142_00068-Putative_tail_sheath_protein_100.fasta.aln.faa.bionj
- File S1. Alignments evolution models and trees/IqTree_ML_trees/single_marker_trees/6142_00068-Putative_tail_sheath_protein_100.fasta.aln.faa.ckp.gz
- File S1. Alignments evolution models and trees/IqTree_ML_trees/single_marker_trees/6142_00068-Putative_tail_sheath_protein_100.fasta.aln.faa.contree
- File S1. Alignments evolution models and trees/IqTree_ML_trees/single_marker_trees/6142_00068-Putative_tail_sheath_protein_100.fasta.aln.faa.iqtree
- File S1. Alignments evolution models and trees/IqTree_ML_trees/single_marker_trees/6142_00068-Putative_tail_sheath_protein_100.fasta.aln.faa.log
- File S1. Alignments evolution models and trees/IqTree_ML_trees/single_marker_trees/6142_00068-Putative_tail_sheath_protein_100.fasta.aln.faa.mldist
- File S1. Alignments evolution models and trees/IqTree_ML_trees/single_marker_trees/6142_00068-Putative_tail_sheath_protein_100.fasta.aln.faa.model.gz
- File S1. Alignments evolution models and trees/IqTree_ML_trees/single_marker_trees/6142_00068-Putative_tail_sheath_protein_100.fasta.aln.faa.splits.nex
- File S1. Alignments evolution models and trees/IqTree_ML_trees/single_marker_trees/6142_00068-Putative_tail_sheath_protein_100.fasta.aln.faa.treefile
- File S1. Alignments evolution models and trees/IqTree_ML_trees/single_marker_trees/6142_00068-Putative_tail_sheath_protein_100.fasta.aln.faa.uniqueseq.phy
- File S1. Alignments evolution models and trees/IqTree_ML_trees/single_marker_trees/6147_00073-hypothetical_protein_100.fasta.aln.faa.bionj
- File S1. Alignments evolution models and trees/IqTree_ML_trees/single_marker_trees/6147_00073-hypothetical_protein_100.fasta.aln.faa.ckp.gz
- File S1. Alignments evolution models and trees/IqTree_ML_trees/single_marker_trees/6147_00073-hypothetical_protein_100.fasta.aln.faa.contree
- File S1. Alignments evolution models and trees/IqTree_ML_trees/single_marker_trees/6147_00073-hypothetical_protein_100.fasta.aln.faa.iqtree
- File S1. Alignments evolution models and trees/IqTree_ML_trees/single_marker_trees/6147_00073-hypothetical_protein_100.fasta.aln.faa.log
- File S1. Alignments evolution models and trees/IqTree_ML_trees/single_marker_trees/6147_00073-hypothetical_protein_100.fasta.aln.faa.mldist
- File S1. Alignments evolution models and trees/IqTree_ML_trees/single_marker_trees/6147_00073-hypothetical_protein_100.fasta.aln.faa.model.gz
- File S1. Alignments evolution models and trees/IqTree_ML_trees/single_marker_trees/6147_00073-hypothetical_protein_100.fasta.aln.faa.splits.nex
- File S1. Alignments evolution models and trees/IqTree_ML_trees/single_marker_trees/6147_00073-hypothetical_protein_100.fasta.aln.faa.treefile
- File S1. Alignments evolution models and trees/IqTree_ML_trees/single_marker_trees/6147_00073-hypothetical_protein_100.fasta.aln.faa.uniqueseq.phy
- File S1. Alignments evolution models and trees/IqTree_ML_trees/single_marker_trees/6148_00074-Putative_major_capsid_protein_precursor_100.fasta.aln.faa.bionj
- File S1. Alignments evolution models and trees/IqTree_ML_trees/single_marker_trees/6148_00074-Putative_major_capsid_protein_precursor_100.fasta.aln.faa.ckp.gz
- File S1. Alignments evolution models and trees/IqTree_ML_trees/single_marker_trees/6148_00074-Putative_major_capsid_protein_precursor_100.fasta.aln.faa.contree
- File S1. Alignments evolution models and trees/IqTree_ML_trees/single_marker_trees/6148_00074-Putative_major_capsid_protein_precursor_100.fasta.aln.faa.iqtree
- File S1. Alignments evolution models and trees/IqTree_ML_trees/single_marker_trees/6148_00074-Putative_major_capsid_protein_precursor_100.fasta.aln.faa.log
- File S1. Alignments evolution models and trees/IqTree_ML_trees/single_marker_trees/6148_00074-Putative_major_capsid_protein_precursor_100.fasta.aln.faa.mldist
- File S1. Alignments evolution models and trees/IqTree_ML_trees/single_marker_trees/6148_00074-Putative_major_capsid_protein_precursor_100.fasta.aln.faa.model.gz
- File S1. Alignments evolution models and trees/IqTree_ML_trees/single_marker_trees/6148_00074-Putative_major_capsid_protein_precursor_100.fasta.aln.faa.splits.nex
- File S1. Alignments evolution models and trees/IqTree_ML_trees/single_marker_trees/6148_00074-Putative_major_capsid_protein_precursor_100.fasta.aln.faa.treefile
- File S1. Alignments evolution models and trees/IqTree_ML_trees/single_marker_trees/6148_00074-Putative_major_capsid_protein_precursor_100.fasta.aln.faa.uniqueseq.phy
- File S1. Alignments evolution models and trees/IqTree_ML_trees/single_marker_trees/6150_00076-hypothetical_protein_100.fasta.aln.faa.bionj
- File S1. Alignments evolution models and trees/IqTree_ML_trees/single_marker_trees/6150_00076-hypothetical_protein_100.fasta.aln.faa.ckp.gz
- File S1. Alignments evolution models and trees/IqTree_ML_trees/single_marker_trees/6150_00076-hypothetical_protein_100.fasta.aln.faa.contree
- File S1. Alignments evolution models and trees/IqTree_ML_trees/single_marker_trees/6150_00076-hypothetical_protein_100.fasta.aln.faa.iqtree
- File S1. Alignments evolution models and trees/IqTree_ML_trees/single_marker_trees/6150_00076-hypothetical_protein_100.fasta.aln.faa.log
- File S1. Alignments evolution models and trees/IqTree_ML_trees/single_marker_trees/6150_00076-hypothetical_protein_100.fasta.aln.faa.mldist
- File S1. Alignments evolution models and trees/IqTree_ML_trees/single_marker_trees/6150_00076-hypothetical_protein_100.fasta.aln.faa.model.gz
- File S1. Alignments evolution models and trees/IqTree_ML_trees/single_marker_trees/6150_00076-hypothetical_protein_100.fasta.aln.faa.splits.nex
- File S1. Alignments evolution models and trees/IqTree_ML_trees/single_marker_trees/6150_00076-hypothetical_protein_100.fasta.aln.faa.treefile
- File S1. Alignments evolution models and trees/IqTree_ML_trees/single_marker_trees/6150_00076-hypothetical_protein_100.fasta.aln.faa.uniqueseq.phy
- File S1. Alignments evolution models and trees/IqTree_ML_trees/single_marker_trees/6151_00077-hypothetical_protein_100.fasta.aln.faa.bionj
- File S1. Alignments evolution models and trees/IqTree_ML_trees/single_marker_trees/6151_00077-hypothetical_protein_100.fasta.aln.faa.ckp.gz
- File S1. Alignments evolution models and trees/IqTree_ML_trees/single_marker_trees/6151_00077-hypothetical_protein_100.fasta.aln.faa.contree
- File S1. Alignments evolution models and trees/IqTree_ML_trees/single_marker_trees/6151_00077-hypothetical_protein_100.fasta.aln.faa.iqtree
- File S1. Alignments evolution models and trees/IqTree_ML_trees/single_marker_trees/6151_00077-hypothetical_protein_100.fasta.aln.faa.log
- File S1. Alignments evolution models and trees/IqTree_ML_trees/single_marker_trees/6151_00077-hypothetical_protein_100.fasta.aln.faa.mldist
- File S1. Alignments evolution models and trees/IqTree_ML_trees/single_marker_trees/6151_00077-hypothetical_protein_100.fasta.aln.faa.model.gz
- File S1. Alignments evolution models and trees/IqTree_ML_trees/single_marker_trees/6151_00077-hypothetical_protein_100.fasta.aln.faa.splits.nex
- File S1. Alignments evolution models and trees/IqTree_ML_trees/single_marker_trees/6151_00077-hypothetical_protein_100.fasta.aln.faa.treefile
- File S1. Alignments evolution models and trees/IqTree_ML_trees/single_marker_trees/6151_00077-hypothetical_protein_100.fasta.aln.faa.uniqueseq.phy
- File S1. Alignments evolution models and trees/IqTree_ML_trees/single_marker_trees/Alignments/
- File S1. Alignments evolution models and trees/IqTree_ML_trees/single_marker_trees/Alignments/6117_00043-hypothetical_protein_100.fasta.aln.faa
- File S1. Alignments evolution models and trees/IqTree_ML_trees/single_marker_trees/Alignments/6121_00047-ATP_dependent_helicase_41_100.fasta.aln.faa
- File S1. Alignments evolution models and trees/IqTree_ML_trees/single_marker_trees/Alignments/6132_00058-hypothetical_protein_100.fasta.aln.faa
- File S1. Alignments evolution models and trees/IqTree_ML_trees/single_marker_trees/Alignments/6133_00059-hypothetical_protein_100.fasta.aln.faa
- File S1. Alignments evolution models and trees/IqTree_ML_trees/single_marker_trees/Alignments/6141_00067-Virion_protein_5_100.fasta.aln.faa
- File S1. Alignments evolution models and trees/IqTree_ML_trees/single_marker_trees/Alignments/6142_00068-Putative_tail_sheath_protein_100.fasta.aln.faa
- File S1. Alignments evolution models and trees/IqTree_ML_trees/single_marker_trees/Alignments/6147_00073-hypothetical_protein_100.fasta.aln.faa
- File S1. Alignments evolution models and trees/IqTree_ML_trees/single_marker_trees/Alignments/6148_00074-Putative_major_capsid_protein_precursor_100.fasta.aln.faa
- File S1. Alignments evolution models and trees/IqTree_ML_trees/single_marker_trees/Alignments/6150_00076-hypothetical_protein_100.fasta.aln.faa
- File S1. Alignments evolution models and trees/IqTree_ML_trees/single_marker_trees/Alignments/6151_00077-hypothetical_protein_100.fasta.aln.faa
- File S1. Alignments evolution models and trees/VipTree/
- File S1. Alignments evolution models and trees/VipTree/Viptree_named_leaves.newick
- File S1. Alignments evolution models and trees/VipTree/Viptree_raw.newick
