# Supplementary material for: Genome, biology and stability of the Thurquoise phage – A new virus from the Bastillevirinae subfamily
Source: Front Microbiol. 2023 Mar 14;14:1120147. doi: 10.3389/fmicb.2023.1120147 (PMC10043171; doi:10.3389/fmicb.2023.1120147)
Supplement: Supplementary file 2 [file Data_Sheet_1.ZIP › File S1. Alignments evolution models and trees/Comparsions of phage genomes Viridic and Gegenees.xlsx]

## Sheet: Gegenees_nucleotide_blastn
GENOME	AB609718_Enterococcus_phiEF24C_P2	NC_009904_Enterococcus_phiEF24C	NC_027335_Enterococcus_ECP3	KR049063_Enterococcus_EFLK1	NC_027374_Bacillus_Moonbeam	NC_027366_Bacillus_Mater	NC_006565_Lactobacillus_LP65	NC_012530_Lactobacillus_Lb338_1	NC_015253_Brochothrix_A9	KC699836_Bacillus_SIOphi	KP339049_Enterococcus_EFDG1	NC_007021_Staphylococcus_Twort	NC_020081_Bacillus_phiAGATE	NC_024792_Bacillus_Bobb	KJ010547_Bacillus_Bp8p_C	KJ010548_Bacillus_Bp8p_T	NC_016563_Bacillus_WPh	NC_023501_Bacillus_BPS10C	NC_018857_Bacillus_BPS13	NC_024213_Bacillus_Hakuna	KT207918_Bacillus_Eyuki	NC_024211_Bacillus_Megatron	NC_022761_Bacillus_CampHawk	NC_011421_Bacillus_SPO1	NC_025423_Bacillus_CP_51	KC595513_Bacillus_Shanette	KC595512_Bacillus_JL	KP027447_Staphylococcus_phiIPLA_C1C	KF021268_Staphylococcus_phiIBB_SEP1	JX194239_Staphylococcus_SA11	NC_022090_Staphylococcus_vB_SauM_Remus	NC_020877_Staphylococcus_vB_SauM_Romulus	KF669652_Bacillus_Grass	AP013029_Bacillus_phiNIT1	AB930182_Bacillus_SPG24	KT224359_Bacillus_TsarBomba	NC_018860_Bacillus_BCP78	JN797798_Bacillus_BCU4	NC_018856_Bacillus_Bastille	NC_024207_Bacillus_Evoli	NC_024216_Bacillus_CAM003	NC_024205_Bacillus_Hoody_T	NC_022763_Bacillus_Spock	NC_018863_Bacillus_B4	JN797796_Bacillus_B5S	NC_022769_Bacillus_BigBertha	NC_022088_Bacillus_Troll	NC_024788_Bacillus_Riley	KT307976_Bacillus_AvesoBmore
AB609718_Enterococcus_phiEF24C_P2	100	99.9977	85.4529	77.4171	0	0	0	0	0	0	2.24928	0.0355919	0	0	0	0	0	0	0	0	0	0	0	0	0	0	0	0	0.0313666	0.0411496	0.0774267	0.0774267	0	0	0	0	0	0	0	0	0	0	0	0	0	0	0	0	0
NC_009904_Enterococcus_phiEF24C	99.9977	100	85.4552	77.419	0	0	0	0	0	0	2.24928	0.0355919	0	0	0	0	0	0	0	0	0	0	0	0	0	0	0	0	0.0313666	0.0411496	0.0774267	0.0774267	0	0	0	0	0	0	0	0	0	0	0	0	0	0	0	0	0
NC_027335_Enterococcus_ECP3	83.3166	83.3188	100	76.162	0.0408656	0	0.0512455	0.0563945	0.0608526	0.0978341	3.52713	0.0706789	0.0601467	0	0	0	0	0	0	0	0	0	0	0	0	0	0	0	0	0.134281	0.134949	0.134949	0.0581035	0	0.10482	0	0	0	0	0	0	0	0	0	0	0	0	0	0
KR049063_Enterococcus_EFLK1	83.6282	83.6304	84.3851	100	0.0643157	0	0.0279107	0.0317139	0.0317139	0.126959	2.14864	0.0271716	0.0393533	0	0	0	0	0	0	0	0	0	0	0	0	0	0	0	0	0.0840336	0.0847769	0.0847769	0.0317139	0	0.0831251	0	0	0	0	0	0	0	0	0	0	0	0	0	0
NC_027374_Bacillus_Moonbeam	0	0	0.0350412	0.0365502	100	0.883641	0	0	0.0229696	0.135636	0	0	0.0313359	0	0.0353263	0.0353263	0.0183422	0	0	0.0119543	0.0119543	0.0119543	0	0	0	0	0	0	0	0	0	0	0.0466099	0.039885	0.044095	0.0513044	0.0491248	0.0501308	0.0220642	0.0220642	0.0220642	0.0220642	0.13713	0.135839	0.135839	0.164677	0.165012	0.132788	0.131614
NC_027366_Bacillus_Mater	0	0	0	0	0.824232	100	0	0	0	0.068316	0	0	0.11482	0.0733661	0.130776	0.130776	0.0185883	0.0577224	0.0558964	0.0307282	0.0334589	0.0334589	0	0	0	0	0	0	0	0	0	0	0.0802257	0.121975	0.105294	0.156273	0.187166	0.183218	0	0.0995213	0.0801105	0.0544488	0.1833	0.172164	0.172164	0.133079	0.16917	0.169252	0.169268
NC_006565_Lactobacillus_LP65	0	0	0.0293084	0.0277834	0	0	100	0.0293084	0.0293084	0.0270476	0	0.0270476	0.0277834	0	0	0	0	0	0	0	0	0	0	0	0	0	0	0	0	0.0285274	0.0293084	0.0293084	0.0285274	0	0.0293084	0	0	0	0	0	0	0	0	0	0	0	0	0	0
NC_012530_Lactobacillus_Lb338_1	0	0	0.0584286	0.0584286	0	0	0.0535215	100	0.0705442	0.0612435	0	0.0542024	0.0616049	0	0	0	0	0	0	0	0	0	0	0	0	0	0	0	0	0.0947163	0.0682998	0.0682998	0.062689	0	0.062689	0	0	0	0	0	0	0	0	0	0	0	0	0	0
NC_015253_Brochothrix_A9	0	0	0.0721004	0.0622473	0.0813365	0	0.0579485	0.0778676	100	0.0646095	0	0.0665674	0.0563311	0	0	0	0	0	0	0	0	0	0	0	0	0	0	0	0	0.115684	0.0744627	0.0744627	0.0725048	0	0.0673548	0	0	0	0	0	0	0	0	0	0	0	0	0	0
KC699836_Bacillus_SIOphi	0	0	0.0850632	0.136592	0.216233	0.0786107	0.0242616	0.0310461	0.02935	100	0	0.0269496	0.276409	0	0.0263633	0.0263633	0.0632351	0	0	0.0243354	0	0	0	0	0	0	0	0	0	0.0273017	0.0310645	0.0310645	1.18666	2.27349	2.30679	0.105453	0.109509	0.0785369	0.102504	0.0556764	0.10066	0.10361	0.0419232	0.0448914	0.0448914	0.0800302	0.0472881	0.0808045	0.0472881
KP339049_Enterococcus_EFDG1	2.24509	2.24509	3.41697	1.78981	0	0	0	0	0	0	100	0.0247732	0	0	0	0	0	0	0	0	0	0	0	0	0	0	0	0	0	0	0	0	0	0	0	0	0	0	0	0	0	0	0	0.0267852	0.0267852	0	0	0	0
NC_007021_Staphylococcus_Twort	0.0344486	0.0344486	0.0522343	0.0272131	0	0	0.0272131	0.0302281	0.0344507	0.0302281	0.0166463	100	0.0264273	0	0	0	0	0.0382349	0.0382349	0	0	0	0	0	0	0	0	1.49867	0.97965	0.45611	0.98112	0.98112	0.031018	0	0.0302281	0	0	0	0	0	0	0	0.0222296	0	0	0.0222296	0.0233669	0.0222296	0.0233669
NC_020081_Bacillus_phiAGATE	0	0	0.0346887	0.0343396	0.0587741	0.136513	0.024159	0.0285685	0.0248406	0.266412	0	0.023481	100	20.9778	17.9481	17.9529	0.0390247	0	0	0	0	0	0	0	0	0	0	0	0	0.0258695	0.0282194	0.0282194	0.0696162	0.0819262	0.107888	0.0248388	0.05218	0.0510776	0	0	0	0	0.0353317	0.0382714	0.0382714	0.0363423	0.0372609	0.0383633	0.0372609
NC_024792_Bacillus_Bobb	0	0	0	0	0	0.0811486	0	0	0	0	0	0	19.6372	100	44.9919	44.998	0	0.0231113	0.022806	0.01515	0	0	0	0	0	0	0	0	0	0	0	0	0.185731	0.186574	0.18735	0.025981	0.0551169	0.0542734	0	0	0	0	0.022806	0.022806	0.022806	0	0	0	0
KJ010547_Bacillus_Bp8p_C	0	0	0	0	0.0362919	0.171249	0	0	0	0.0258845	0	0	17.448	47.3229	100	99.9955	0	0.0247778	0.0241315	0.0307401	0	0	0	0	0	0	0	0	0	0	0	0	0.105841	0.18785	0.130226	0.0277571	0.0555179	0.0546253	0	0	0	0	0.0251134	0.0251134	0.0251134	0	0	0	0
KJ010548_Bacillus_Bp8p_T	0	0	0	0	0.0362919	0.172855	0	0	0	0.0258845	0	0	17.4168	47.3227	99.9948	100	0	0.0247778	0.0241315	0.0300796	0	0	0	0	0	0	0	0	0	0	0	0	0.106055	0.186815	0.129869	0.0277571	0.0548038	0.0539112	0	0	0	0	0.0251134	0.0251134	0.0251134	0	0	0	0
NC_016563_Bacillus_WPh	0	0	0	0	0.00942843	0.0194774	0	0	0	0.0587769	0	0	0.0397994	0	0	0	100	12.4684	12.7357	9.92921	9.61843	9.21766	0	0	0	0	0	0	0	0	0	0	0.0872518	0.0264927	0.0264927	0.0879068	0.115192	0.0849766	0.516875	0.485004	0.535421	0.534077	0.203358	0.168195	0.168195	0.0379206	0.107195	0.109177	0.0578116
NC_023501_Bacillus_BPS10C	0	0	0	0	0	0.0718461	0	0	0	0	0	0.0325849	0	0.0235194	0.0235194	0.0235194	12.2647	100	86.8969	23.1403	23.177	23.8672	0	0	0	0	0	0	0	0.0260442	0.0260442	0.0260442	0.0269762	0.0288571	0.0288571	0.170821	0.142828	0.0914005	0.453664	0.428078	0.525189	0.504855	0.359702	0.411504	0.411504	0.440261	0.348606	0.449225	0.406354
NC_018857_Bacillus_BPS13	0	0	0	0	0	0.0733469	0	0	0	0	0	0.0328319	0	0.0115398	0.0115398	0.0115398	12.5364	87.467	100	23.3219	23.2996	23.6635	0	0	0	0	0	0	0	0.0262417	0.0262417	0.0262417	0.0278124	0.0293831	0.0293831	0.200919	0.147428	0.0928617	0.501921	0.468389	0.58039	0.544211	0.312405	0.403015	0.403015	0.392498	0.303683	0.401854	0.362586
NC_024213_Bacillus_Hakuna	0	0	0	0	0.0243773	0.0309076	0	0	0	0.0222234	0	0	0	0.0281724	0.0300699	0.0300699	10.0531	23.2781	23.4657	100	73.5951	73.8352	0	0	0	0	0	0	0	0	0	0	0.0262578	0.0243773	0.0243773	0.0396602	0.0377797	0.0347539	0.683574	0.476828	0.527976	0.564166	0.524779	0.632973	0.632973	0.360292	0.255534	0.283604	0.354206
KT207918_Bacillus_Eyuki	0	0	0	0	0.0237611	0.0305079	0	0	0	0	0	0	0	0	0	0	9.81238	23.4634	23.5778	72.5161	100	81.5129	0	0	0	0	0	0	0	0	0	0	0.0237611	0.0228447	0.0228447	0.11639	0.117656	0.111074	0.452978	0.524794	0.507632	0.521245	0.569384	0.588579	0.588579	0.312494	0.32999	0.436232	0.376079
NC_024211_Bacillus_Megatron	0	0	0	0	0.0242852	0.0311807	0	0	0	0	0	0	0	0	0	0	9.36516	24.2722	24.0231	73.4143	81.8308	100	0	0	0	0	0	0	0	0	0	0	0.0233485	0.0224118	0.0224118	0.118956	0.120251	0.113524	0.454093	0.519268	0.484647	0.49679	0.533013	0.598358	0.598358	0.274698	0.268738	0.402698	0.340707
NC_022761_Bacillus_CampHawk	0	0	0	0	0	0	0	0	0	0	0	0	0	0	0	0	0	0	0	0	0	0	100	83.3357	0.118264	0.100635	0.101744	0	0	0	0	0	0	0	0	0	0	0	0	0	0	0	0	0	0	0	0	0	0
NC_011421_Bacillus_SPO1	0	0	0	0	0	0	0	0	0	0	0	0	0	0	0	0	0	0	0	0	0	0	85.1444	100	0.128545	0.113616	0.114839	0	0	0	0	0	0	0	0	0	0	0	0	0	0	0	0	0	0	0	0	0	0
NC_025423_Bacillus_CP_51	0	0	0	0	0	0	0	0	0	0	0	0	0	0	0	0	0	0	0	0	0	0	0.121446	0.117858	100	49.1972	48.2	0	0	0	0	0	0	0	0	0	0	0	0	0	0	0	0	0	0	0	0	0	0
KC595513_Bacillus_Shanette	0	0	0	0	0	0	0	0	0	0	0	0	0	0	0	0	0	0	0	0	0	0	0.144676	0.146624	49.0281	100	83.0875	0	0	0	0	0	0	0	0	0	0	0	0	0	0	0	0	0	0	0.0399369	0	0	0
KC595512_Bacillus_JL	0	0	0	0	0	0	0	0	0	0	0	0	0	0	0	0	0	0	0	0	0	0	0.136605	0.138761	48.2003	83.6572	100	0	0	0	0	0	0	0	0	0	0	0	0	0	0	0	0	0	0	0	0	0	0
KP027447_Staphylococcus_phiIPLA_C1C	0	0	0	0	0	0	0	0	0	0	0	1.31416	0	0	0	0	0	0	0	0	0	0	0	0	0	0	0	100	80.103	1.87652	1.69455	1.69455	0	0	0	0	0	0	0.0620106	0.0339708	0.0620106	0.0620106	0	0	0	0	0	0	0
KF021268_Staphylococcus_phiIBB_SEP1	0.0272009	0.0272009	0	0	0	0	0	0	0	0	0	0.980175	0	0	0	0	0	0	0	0	0	0	0	0	0	0	0	80.5247	100	1.34372	1.43844	1.43844	0	0	0	0	0	0	0	0	0	0	0	0	0	0	0	0	0
JX194239_Staphylococcus_SA11	0.0220103	0.0220103	0.0844124	0.0499296	0	0	0.0256985	0.0936111	0.0715631	0.0279193	0	0.492314	0.0268089	0	0	0	0	0.0293867	0.0293867	0	0	0	0	0	0	0	0	1.81645	1.42002	100	83.0641	80.5041	0.038052	0	0.0587535	0	0	0	0	0	0	0	0	0	0	0	0	0	0
NC_022090_Staphylococcus_vB_SauM_Remus	0.125617	0.125617	0.134473	0.116341	0	0	0.0565038	0.0827075	0.0672865	0.0650576	0	0.95002	0.0620658	0	0	0	0	0.0172885	0.0172885	0	0	0	0	0	0	0	0	1.67963	1.49512	84.1786	100	96.7154	0.0675475	0	0.0782699	0	0	0	0	0	0	0	0	0	0	0	0	0	0
NC_020877_Staphylococcus_vB_SauM_Romulus	0.128775	0.128775	0.137852	0.119265	0	0	0.0579239	0.0847862	0.0689776	0.0666927	0	1.02762	0.0636257	0	0	0	0	0.017723	0.017723	0	0	0	0	0	0	0	0	1.70906	1.52341	83.5884	99.2457	100	0.0692452	0	0.0802371	0	0	0	0	0	0	0	0	0	0	0	0	0	0
KF669652_Bacillus_Grass	0	0	0.0277864	0.0265093	0.0445273	0.042905	0.023955	0.0284422	0.0322737	1.15843	0	0.025888	0.0605433	0.144817	0.0929032	0.0929032	0.0870181	0.0271651	0.0281143	0.0246108	0.0246108	0.0236616	0	0	0	0	0	0	0	0.0347071	0.0347071	0.0347071	100	73.8919	71.8982	0.0973042	0.0490145	0.0842377	0	0	0	0	0	0.0405233	0.0405233	0	0.037969	0.037969	0.0375375
AP013029_Bacillus_phiNIT1	0	0	0	0	0.028625	0.140172	0	0	0	2.54146	0	0	0.0537067	0.150542	0.168207	0.168207	0.0143125	0.0152678	0.0152678	0.0123845	0.0123845	0.0114292	0	0	0	0	0	0	0	0	0	0	74.4287	100	84.3247	0.068714	0	0.0377962	0	0	0	0	0	0.0171959	0.0171959	0	0	0	0
AB930182_Bacillus_SPG24	0	0	0.0621799	0.0628023	0.044808	0.0805103	0.0126778	0.0146515	0.0149716	2.13487	0	0.0129961	0.0903805	0.152436	0.132379	0.132379	0.0273293	0.0289651	0.0299431	0.0243777	0.0243777	0.0233997	0	0	0	0	0	0	0	0.0143137	0.0153094	0.0153094	72.3588	83.9975	100	0.0659477	0	0.0360597	0	0	0	0	0	0.0184922	0.0184922	0	0.0360775	0.0360775	0.0358108
KT224359_Bacillus_TsarBomba	0	0	0	0	0.0487618	0.158101	0	0	0	0.0980229	0	0	0.0240298	0.0256291	0.0292571	0.0292571	0.0785515	0.14968	0.163377	0.0361137	0.113866	0.113866	0	0	0	0	0	0	0	0	0	0	0.0819132	0.0608607	0.059095	100	60.884	59.8102	0.206314	0.132106	0.17932	0.235438	0.295616	0.157902	0.157902	0.21585	0.156936	0.238683	0.15677
NC_018860_Bacillus_BCP78	0	0	0	0	0.0560971	0.239226	0	0	0	0.102672	0	0	0.0237201	0.0628495	0.0266634	0.0266634	0.137438	0.18003	0.182973	0.0171408	0.142494	0.142494	0	0	0	0	0	0	0	0	0	0	0.0405146	0	0	61.824	100	94.7235	0.153869	0.105908	0.0529096	0.142407	0.271396	0.167252	0.167252	0.195301	0.246031	0.273872	0.24707
JN797798_Bacillus_BCU4	0	0	0	0	0.0509713	0.216532	0	0	0	0.101067	0	0	0.0481687	0.0922212	0.0502706	0.0502706	0.106864	0.136939	0.136939	0.0342436	0.135468	0.135468	0	0	0	0	0	0	0	0	0	0	0.0858279	0.0361703	0.0361703	61.5587	95.7658	100	0.0886287	0.0460668	0.0592212	0.0611462	0.218791	0.158694	0.158694	0.327372	0.292691	0.344853	0.293742
NC_018856_Bacillus_Bastille	0	0	0	0	0.0231108	0	0	0	0	0.101505	0	0	0	0	0	0	0.576996	0.493371	0.53118	0.68321	0.651406	0.633967	0	0	0	0	0	0.057108	0	0	0	0	0	0	0	0.236552	0.154224	0.107862	100	85.3192	85.6009	85.7522	1.86832	1.86757	1.86792	1.60025	1.71161	1.67785	1.59879
NC_024207_Bacillus_Evoli	0	0	0	0	0.0213371	0.131477	0	0	0	0.0489399	0	0	0	0	0	0	0.547467	0.447182	0.487587	0.534139	0.746799	0.701026	0	0	0	0	0	0.0296688	0	0	0	0	0	0	0	0.134983	0.116999	0.0579659	82.245	100	89.7867	89.5785	1.96784	1.51639	1.51673	1.54349	1.4865	1.63395	1.7415
NC_024216_Bacillus_CAM003	0	0	0	0	0.0209144	0.10213	0	0	0	0.0939631	0	0	0	0	0	0	0.584036	0.532778	0.569588	0.44523	0.616519	0.5382	0	0	0	0	0	0.0525874	0	0	0	0	0	0	0	0.203604	0.0493727	0.0483624	82.1247	89.4927	100	92.3069	1.98202	1.50508	1.50541	1.44149	1.4755	1.51944	1.4667
NC_024205_Bacillus_Hoody_T	0	0	0	0	0.0200589	0.0632547	0	0	0	0.0950512	0	0	0	0	0	0	0.581961	0.536262	0.579762	0.49085	0.686585	0.609106	0	0	0	0	0	0.0423147	0	0	0	0	0	0	0	0.229779	0.158152	0.0612404	82.697	89.5068	92.4887	100	2.08397	1.43532	1.43549	1.63923	1.55507	1.67265	1.62808
NC_022763_Bacillus_Spock	0	0	0	0	0.133341	0.215871	0	0	0	0.021727	0	0.018007	0.0361128	0.0219558	0.0219558	0.0219558	0.202653	0.404795	0.373702	0.454308	0.595648	0.547816	0	0	0	0	0	0	0	0	0	0	0	0	0	0.259901	0.200728	0.1751	1.7177	1.83947	1.9655	2.15945	100	65.1832	65.1865	38.5437	38.5921	38.0513	37.3843
NC_018863_Bacillus_B4	0	0	0	0	0.127418	0.173871	0	0	0	0.0410811	0.0218694	0	0.0346445	0.024015	0.024015	0.024015	0.14696	0.405005	0.398021	0.581688	0.544632	0.515576	0	0	0	0	0	0	0	0	0	0	0.0155509	0.0164657	0.0164657	0.186046	0.161164	0.151684	1.71884	1.5612	1.42328	1.44173	65.1868	100	99.976	37.1294	35.4793	35.8518	36.3183
JN797796_Bacillus_B5S	0	0	0	0	0.140241	0.19353	0	0	0	0.0412474	0.0243127	0	0.0435759	0.0224832	0.0224832	0.0224832	0.145331	0.412223	0.402445	0.595659	0.651476	0.596008	0	0	0	0	0	0	0	0	0	0	0.0368399	0.0395842	0.0395842	0.21748	0.134553	0.138378	1.80664	1.57054	1.39343	1.4862	65.3555	99.9747	100	36.6834	35.6893	35.7537	36.1822
NC_022769_Bacillus_BigBertha	0	0	0	0	0.190531	0.146424	0	0	0	0.0694817	0	0.00894902	0.0392644	0	0	0	0.0757477	0.408759	0.398534	0.331554	0.401903	0.326482	0	0	0	0.0346836	0	0	0	0	0	0	0	0	0	0.196977	0.248838	0.299391	1.36653	1.40663	1.39992	1.53226	38.1574	36.9374	36.9379	100	77.4166	74.634	75.3607
NC_022088_Bacillus_Troll	0	0	0	0	0.155861	0.210164	0	0	0	0.0248715	0	0.0199635	0.0385508	0	0	0	0.123263	0.384745	0.381197	0.264699	0.328038	0.285923	0	0	0	0	0	0	0	0	0	0	0.0379705	0	0.0345382	0.186205	0.312718	0.285691	1.58667	1.3862	1.49978	1.51364	38.2804	35.5953	35.5903	77.051	100	86.8798	83.7786
NC_024788_Bacillus_Riley	0	0	0	0	0.160701	0.214257	0	0	0	0.0720167	0	0.0178465	0.0209177	0	0	0	0.153463	0.41641	0.403928	0.257155	0.504516	0.446909	0	0	0	0	0	0	0	0	0	0	0.0373531	0	0.0340826	0.227605	0.256823	0.251345	1.51834	1.58707	1.63215	1.65708	38.1955	35.453	35.4528	74.5838	86.9849	100	89.0305
KT307976_Bacillus_AvesoBmore	0	0	0	0	0.146744	0.194485	0	0	0	0.0431076	0	0.0194388	0.0327424	0	0	0	0.0453195	0.345814	0.336982	0.26197	0.390825	0.350318	0	0	0	0	0	0	0	0	0	0	0.035697	0	0.0331138	0.177597	0.281088	0.283186	1.3856	1.55889	1.46076	1.45487	36.9742	35.8676	35.8586	74.3237	82.5025	87.4213	100
NC_020873_Bacillus_vB_BceM_Bc431v3	0	0	0	0.0173818	0.0818121	0.159333	0	0	0	0	0	0	0	0.128966	0.0795457	0.0795457	0.160185	0.0661191	0.0535599	0.167445	0.189649	0.180004	0	0	0	0	0	0	0	0	0	0	0.0380014	0	0.043625	2.19023	1.92263	1.63861	0.146723	0.243448	0.257813	0.244061	0.252854	0.249821	0.249821	0.148649	0.18953	0.273184	0.164139
MH638312_Bacillus_Kioshi	0	0	0	0	0.0593093	0.160106	0	0	0	0.0275003	0.0187688	0.033131	0	0.150672	0.094952	0.094952	0.159747	0.0555702	0.0338001	0.128134	0.163925	0.163925	0	0	0	0	0	0.0367215	0.0367215	0	0	0	0.110018	0.111486	0.109022	2.71747	2.52007	2.62363	0.179542	0.20347	0.229273	0.202081	0.531891	0.407037	0.407037	0.408506	0.343713	0.442388	0.34479
NC_024137_Bacillus_Bcp1	0	0	0	0	0.0109913	0.141772	0	0	0	0.0298235	0.0403547	0.0361068	0	0.179738	0.156693	0.156693	0.118639	0.0615037	0.0378945	0.103205	0.144976	0.144976	0	0	0	0	0	0.0396467	0.0396467	0	0	0	0.103188	0.103542	0.102126	2.76185	2.51279	2.55613	0.234569	0.311721	0.354219	0.301651	0.502381	0.391051	0.391051	0.510452	0.468327	0.492858	0.426379
KT995480_Bacillus_Bm15	0	0	0	0	0.0403279	0.140698	0	0	0	0.0224118	0.0331785	0.0170146	0	0.174678	0.103985	0.103985	0.183592	0.0722777	0.0498658	0.0744388	0.0716576	0.0716576	0	0	0	0	0	0.0188142	0.0188142	0	0	0	0.0641319	0.0297755	0.0656043	2.99671	2.39809	2.15891	0.249787	0.232887	0.272544	0.234654	0.514201	0.487599	0.487599	0.46921	0.507329	0.512401	0.405078
MH638309_Bacillus_Hobo	0	0	0	0	0.0403279	0.140698	0	0	0	0.0224118	0.0331785	0.0170146	0	0.174678	0.103985	0.103985	0.183592	0.0722777	0.0498658	0.0744388	0.0716576	0.0716576	0	0	0	0	0	0.0188142	0.0188142	0	0	0	0.0641319	0.0297755	0.0656043	2.99671	2.39809	2.15891	0.249787	0.232887	0.272544	0.234654	0.514201	0.487599	0.487599	0.46921	0.507329	0.512401	0.405078
NC_027355_Bacillus_BCP8_2	0	0	0	0	0.223219	0.2684	0	0	0.0504844	0.0564338	0.0347952	0.0176781	0.081591	0.209145	0.0598334	0.0598334	0.155499	0.057452	0.057452	0.0557539	0.0557539	0.0555839	0	0	0	0	0	0.0382458	0.0382458	0	0	0	0.214006	0.0960394	0.129016	2.87081	3.94061	4.05349	0.182152	0.22548	0.277138	0.25861	0.371443	0.213497	0.213497	0.219922	0.261397	0.361142	0.264712
NC_027352_Bacillus_JBP901	0	0	0	0	0.149361	0.350351	0	0	0	0.0622266	0.0325884	0.0340975	0.0127166	0.214826	0.0885076	0.0885076	0.230798	0.0611584	0.0611584	0.0863034	0.0827427	0.0827427	0	0	0	0	0	0.0389976	0.0389976	0	0	0	0.204313	0.122588	0.13717	3.09232	3.46124	2.33574	0.165384	0.293448	0.343908	0.342891	0.360965	0.44737	0.44737	0.300078	0.576281	0.551155	0.575772
KX495186_Bacillus_PK16	0	0	0	0	0.128588	0.2402	0	0	0	0.02342	0.0256406	0.0321726	0	0.15394	0.0865002	0.0865002	0.0382926	0.0400345	0.0115544	0.0818845	0.0788075	0.0801751	0	0	0	0	0	0.0377797	0.0377797	0	0	0	0.200523	0.189411	0.199156	3.22917	2.69588	2.3785	0.152179	0.195942	0.220268	0.216678	0.441903	0.420004	0.420004	0.258304	0.480879	0.548746	0.535412
MG602477_Bacillus_BCP01	0	0	0	0	0.0964689	0.21447	0	0	0	0.0397104	0.0125105	0.0178012	0	0.14395	0.0602502	0.0602502	0.0621331	0.0478544	0.0209318	0.0831864	0.0802766	0.0802766	0	0	0	0	0	0.020711	0.020711	0	0	0	0.117248	0.128888	0.117762	3.16559	2.98665	2.5062	0.17344	0.196205	0.196104	0.192577	0.43743	0.480598	0.480598	0.304161	0.370231	0.449481	0.39796
KU577463_Bacillus_Deep_Blue	0	0	0	0	0.11837	0.102789	0	0	0	0.0797941	0	0.0379236	0.0244513	0.1739	0.0320892	0.0320892	0.195693	0	0	0.0595453	0.0566281	0.0810982	0	0	0	0	0	0.0477048	0.0473616	0	0	0	0.252767	0.154612	0.177091	1.85877	1.73392	1.75044	0.103269	0.193752	0.122368	0.10725	0.273719	0.473668	0.473668	0.297898	0.194766	0.19837	0.194766
Bacillus_Thurquoise	0	0	0	0	0.138395	0.139862	0	0	0	0	0	0.0360252	0.0113129	0.154207	0.0317869	0.0317869	0.134287	0.0324064	0.0324064	0.0568904	0.0541193	0.0541193	0	0	0	0	0	0.0453167	0.0449907	0	0	0	0.181593	0.15781	0.184853	1.80801	1.62493	1.74228	0.0873733	0.169791	0.133733	0.122909	0.203257	0.304894	0.304894	0.213509	0.142601	0.119745	0.191274
KJ586795_Listeria_LMTA_94	0.121186	0.121186	0.0849429	0.0672505	0	0	0.0282555	0.0355671	0.0404217	0.0319014	0.0242332	0.164778	0.0282555	0	0	0	0	0	0	0	0	0	0	0	0	0	0	0.0896013	0.117282	0.0341206	0.0631093	0.0631093	0.0638424	0.0297218	0.0638424	0	0	0	0	0	0	0	0	0	0	0	0	0	0
KJ591605_Listeria_LMTA_57	0	0	0.0133828	0	0	0	0	0	0	0	0.022374	0.0835561	0	0	0	0	0	0	0	0	0	0	0	0	0	0	0	0.0618929	0.0630809	0	0	0	0.015939	0.015939	0.015939	0	0	0	0	0	0	0	0	0	0	0	0	0	0
NC_024360_Listeria_LMSP_25	0	0	0.0264747	0	0	0	0	0	0	0	0.0221308	0.0731297	0	0	0	0	0	0	0	0	0	0	0	0	0	0	0	0.0953388	0.0965139	0	0	0	0.0157658	0.0157658	0.0157658	0	0	0	0	0	0	0	0	0	0	0	0	0	0
NC_009811_Listeria_A511	0.13047	0.13047	0.0798343	0.100265	0	0	0.0260819	0.0316321	0.0624176	0.085103	0	0.169301	0.0260819	0.0589406	0	0	0.0500322	0	0	0	0	0	0	0	0	0	0	0.0824867	0.160692	0.0309061	0.0677465	0.0677465	0.113413	0.02978	0.0603262	0	0	0	0	0	0	0	0	0	0	0	0	0	0
NC_025440_Listeria_WIL_1	0.104808	0.104808	0.0862933	0.103721	0	0	0.0286973	0.0349963	0.0400676	0.0927733	0.0227405	0.146405	0.0286973	0.0253567	0	0	0.0623855	0	0	0	0	0	0	0	0	0	0	0.0694693	0.0982874	0.0346542	0.0648407	0.0648407	0.107404	0.0162001	0.0508543	0	0	0	0	0	0	0	0	0	0	0	0	0	0
NC_020871_Listeria_vB_LmoM_AG20	0.13099	0.13099	0.0754115	0.0718147	0	0	0.0289779	0.0385897	0.0681772	0.0922577	0.0118675	0.139606	0.0289779	0.0499289	0	0	0.0599472	0	0	0	0	0	0	0	0	0	0	0.0427759	0.108962	0.0349929	0.053607	0.053607	0.107844	0.0163585	0.0513514	0	0	0	0	0	0	0	0	0	0	0	0	0	0
NC_024359_Listeria_LP_048	0.125137	0.125137	0.0731559	0.0742329	0	0	0.0144889	0.0178622	0.0549685	0.056899	0	0.134647	0.0144889	0.0319854	0	0	0.0345865	0	0	0	0	0	0	0	0	0	0	0.0966877	0.133367	0.0323491	0.0509632	0.0509632	0.0880898	0.0163585	0.0338549	0	0	0	0	0	0	0	0	0	0	0	0	0	0
NC_024787_Listeria_LMTA_148	0.112045	0.112045	0.282384	0.250648	0	0	0.0566609	0.0685569	0.104049	0.119898	0.0230495	0.173095	0.0630699	0.0305966	0	0	0.0416114	0	0	0	0	0	0	0	0	0	0	0.0433044	0.0733503	0.0657216	0.0974197	0.0974197	0.12357	0.0164202	0.0907496	0	0	0	0	0	0	0	0	0	0	0	0	0	0
NC_024364_Listeria_List_36	0.132082	0.132082	0.0760404	0.0728234	0	0	0.0292195	0.0389115	0.0579268	0.0742782	0	0.16083	0.0292195	0.0303465	0	0	0.0385427	0	0	0	0	0	0	0	0	0	0	0.0908141	0.15499	0.0352847	0.0540541	0.0540541	0.107266	0.0311026	0.0663873	0	0	0	0	0	0	0	0	0	0	0	0	0	0
DQ004855_Listeria_P100	0.13355	0.13355	0.0817192	0.102633	0	0	0.0266977	0.0323789	0.0649987	0.111607	0.0232601	0.18145	0.0266977	0.0555155	0	0	0.0594883	0	0	0	0	0	0	0	0	0	0	0.0961466	0.159628	0.0316358	0.069346	0.069346	0.119283	0.0289825	0.0783434	0	0	0	0	0	0	0	0	0	0	0	0	0	0
NC_021781_Listeria_LP_125	0.127593	0.127593	0.0865025	0.106308	0	0	0.0285274	0.034789	0.0705984	0.0948247	0.0113029	0.167422	0.0285274	0.0300078	0	0	0.0634165	0	0	0	0	0	0	0	0	0	0	0.0664773	0.15428	0.034449	0.0673955	0.0673955	0.120389	0.0285254	0.0629744	0	0	0	0	0	0	0	0	0	0	0	0	0	0
KJ094029_Listeria_LP_064	0.1247	0.1247	0.0705661	0.0745042	0	0	0.0142532	0.0190509	0.0525948	0.0776627	0.0225892	0.151147	0.0142532	0.0560131	0	0	0.054194	0	0	0	0	0	0	0	0	0	0	0.0846774	0.145388	0.0303654	0.0486766	0.0486766	0.116724	0.0288661	0.0449784	0	0	0	0	0	0	0	0	0	0	0	0	0	0
KJ094031_Listeria_LP_124	0.121811	0.121811	0.0728953	0.0685933	0	0	0.0284013	0.0357506	0.0406302	0.120735	0.0225059	0.156645	0.0284013	0.0537155	0	0	0.0579577	0	0	0	0	0	0	0	0	0	0	0.0738911	0.13647	0.0342966	0.0525404	0.0525404	0.119459	0.0283993	0.0791073	0	0	0	0	0	0	0	0	0	0	0	0	0	0
NC_024383_Listeria_LP_083_2	0.103849	0.103849	0.0860148	0.0653584	0	0	0.0283804	0.0346097	0.039625	0.107551	0.0224894	0.164471	0.0283804	0.0536759	0	0	0.0546511	0	0	0	0	0	0	0	0	0	0	0.069518	0.149982	0.0342714	0.0637464	0.0637464	0.118318	0.0291167	0.0786928	0	0	0	0	0	0	0	0	0	0	0	0	0	0
KJ668715_Listeria_LMTA_34	0.155131	0.155131	0.0807951	0.0947853	0	0	0.0169932	0.0227132	0.0392535	0.0999094	0	0.100243	0.0169932	0.0676867	0	0	0.0383717	0	0	0	0	0	0	0	0	0	0	0.0705944	0.148577	0.0348682	0.0566996	0.0566996	0.105198	0.0352948	0.0977144	0	0	0	0	0	0	0	0	0	0	0	0	0	0
NC_025426_Staphylococcus_P108	0	0	0	0	0	0	0	0	0	0.0213068	0	0.766583	0	0	0	0	0	0.0365863	0.0365863	0	0	0	0	0	0	0	0	1.59314	1.65539	1.56877	1.48708	1.53545	0	0	0	0	0	0	0	0	0	0	0	0	0	0.0199631	0	0	0
NC_025416_Staphylococcus_MCE_2014	0	0	0.0436546	0	0	0	0	0	0	0.0408548	0	0.669217	0	0	0	0	0	0.0310268	0.0310268	0	0	0	0	0	0	0	0	1.51128	1.85016	1.55074	1.98652	2.03566	0.0310268	0	0	0	0	0	0	0	0	0	0	0	0	0.0400549	0	0	0
KP027446_Staphylococcus_phiIPLA_RODI	0.0501415	0.0501415	0	0.0501415	0	0	0	0	0	0.0214621	0	0.681828	0	0	0	0	0	0.0334087	0.0334087	0	0	0	0	0	0	0	0	1.33465	1.39319	2.03685	2.48768	2.48768	0.0309396	0	0	0	0	0	0	0	0	0	0	0	0	0.0197527	0	0	0
NC_019448_Staphylococcus_GH15	0	0	0	0	0	0	0	0	0	0.0395159	0	0.83377	0	0	0	0	0	0.0322062	0.0322062	0	0	0	0	0	0	0	0	1.36773	1.34748	1.70326	2.13086	2.18171	0	0	0	0	0	0	0	0	0	0	0	0	0	0.0382593	0	0	0
NC_022918_Staphylococcus_S25_4	0	0	0.0501258	0	0	0	0	0	0	0.0243468	0.0225055	0.995151	0	0	0	0	0	0.0359883	0.0359883	0	0	0	0	0	0	0	0	1.12488	1.52577	1.73921	1.90512	1.9577	0	0.0310555	0.0310555	0	0	0	0	0	0	0	0	0	0	0.0225055	0	0	0
NC_022920_Staphylococcus_S25_3	0	0	0.0443034	0	0	0	0	0	0	0.0448838	0.0438778	0.814407	0	0	0	0	0	0.019153	0.019153	0	0	0	0	0	0	0	0	1.15384	1.54507	1.67958	1.6836	1.6836	0	0.0141403	0.0141403	0	0	0	0	0	0	0	0	0	0	0.0435296	0	0	0
NC_023573_Staphylococcus_phiSA012	0	0	0.0422345	0	0	0	0	0	0	0.0400457	0.0403692	0.903045	0	0	0	0	0	0.0289113	0.0289113	0	0	0	0	0	0	0	0	1.11886	1.63751	1.58594	1.83526	1.83526	0	0.0274819	0.0274819	0	0	0	0	0	0	0	0	0	0	0.036182	0	0	0
NC_019726_Staphylococcus_JD007	0	0	0.0466969	0	0	0	0	0	0	0.0215378	0.0495559	0.642721	0	0	0	0	0	0.0345748	0.0345748	0	0	0	0	0	0	0	0	1.16028	1.31371	1.66006	1.58775	1.58775	0	0.0289311	0.0289311	0	0	0	0	0	0	0	0	0	0	0.0400259	0	0	0
JX080303_Staphylococcus_Fi200W	0.0260436	0.0260436	0	0.0260436	0	0	0	0	0	0.0409776	0	0.526277	0	0	0	0	0	0.0279923	0.0279923	0	0	0	0	0	0	0	0	1.22676	1.66801	1.56783	1.46466	1.46466	0	0.0286461	0.0286461	0	0	0	0	0	0	0	0	0	0	0.040067	0	0	0
JX080305_Staphylococcus_P4W	0.0271186	0.0271186	0	0.0271186	0	0	0	0	0	0.0408612	0	0.527656	0	0	0	0	0	0.017792	0.017792	0	0	0	0	0	0	0	0	1.28071	1.72251	1.6021	1.5081	1.5081	0	0.0288209	0.0288209	0	0	0	0	0	0	0	0	0	0	0.0404947	0	0	0
JX080302_Staphylococcus_676Z	0.0515076	0.0515076	0	0.0515076	0	0	0	0	0	0.038351	0	0.559793	0	0	0	0	0	0.0314254	0.0314254	0	0	0	0	0	0	0	0	1.49248	1.89598	1.64025	1.60872	1.60872	0	0.0278758	0.0278758	0	0	0	0	0	0	0	0	0	0	0.0359589	0	0	0
EU418428_Staphylococcus_A5W	0	0	0	0	0	0	0	0	0	0.0390824	0	0.537864	0	0	0	0	0	0.0299229	0.0299229	0	0	0	0	0	0	0	0	1.47746	1.89605	1.62938	1.61014	1.61014	0	0.0292171	0.0292171	0	0	0	0	0	0	0	0	0	0	0.0353116	0	0	0
JX080300_Staphylococcus_Staph1N	0	0	0	0	0	0	0	0	0	0.0390555	0	0.540761	0	0	0	0	0	0.0299024	0.0299024	0	0	0	0	0	0	0	0	1.39579	1.81314	1.57023	1.55316	1.55316	0	0.029197	0.029197	0	0	0	0	0	0	0	0	0	0	0.0352873	0	0	0
JX875065_Staphylococcus_SA5	0.051884	0.051884	0	0.051884	0	0	0	0	0	0.0415072	0.0337739	0.530791	0	0	0	0	0	0.0317794	0.0317794	0	0	0	0	0	0	0	0	1.47499	1.95108	1.61724	1.51217	1.51217	0	0.0321365	0.0321365	0	0	0	0	0	0	0	0	0	0	0.0375025	0	0	0
NC_007066_Staphylococcus_G1	0.0520275	0.0520275	0	0.0520275	0	0	0	0	0	0.0374306	0.0214346	0.551451	0	0	0	0	0	0.0342758	0.0342758	0	0	0	0	0	0	0	0	1.4958	1.94236	1.54354	1.55104	1.55104	0	0.0281572	0.0281572	0	0	0	0	0	0	0	0	0	0	0.0202654	0	0	0
FR852584_Staphylococcus_ISP	0.052178	0.052178	0	0.052178	0	0	0	0	0	0.0375388	0.0214966	0.550173	0	0	0	0	0	0.0343749	0.0343749	0	0	0	0	0	0	0	0	1.47933	1.94974	1.54956	1.55299	1.55299	0	0.0303883	0.0303883	0	0	0	0	0	0	0	0	0	0	0.020324	0	0	0
NC_023009_Staphylococcus_Sb_1	0.0567759	0.0567759	0	0.0567759	0	0	0	0	0	0.0408467	0	0.493948	0	0	0	0	0	0.037404	0.037404	0	0	0	0	0	0	0	0	1.64726	2.22489	1.7484	1.80764	1.80764	0	0.0358305	0.0358305	0	0	0	0	0	0	0	0	0	0	0.022115	0	0	0
NC_005880_Staphylococcus_K	0.0572175	0.0572175	0	0.0572175	0	0	0	0	0	0.0229294	0	0.603552	0	0	0	0	0	0.038513	0.038513	0	0	0	0	0	0	0	0	1.49661	2.16335	1.6554	1.70066	1.70066	0	0.0310354	0.0310354	0	0	0	0	0	0	0	0	0	0	0.0441604	0	0	0
JX080301_Staphylococcus_A3R	0.0313652	0.0313652	0	0.0313652	0	0	0	0	0	0.0462331	0	0.46202	0	0	0	0	0	0.0201633	0.0201633	0	0	0	0	0	0	0	0	1.45583	1.95694	1.77123	1.65628	1.65628	0	0	0	0	0	0	0	0	0	0	0	0	0	0.0446038	0	0	0
KP687431_Staphylococcus_IME_SA1	0.0254463	0.0254463	0	0.0254463	0	0	0	0	0	0.0409068	0.0388615	0.629018	0	0	0	0	0	0.030709	0.030709	0	0	0	0	0	0	0	0	2.28822	2.51241	2.07372	2.08561	2.08561	0	0.0303215	0.0303215	0	0	0	0	0	0	0	0	0	0	0.0394803	0	0	0
KR902361_Staphylococcus_IME_SA118	0.0261177	0.0261177	0	0.0261177	0	0	0	0	0	0.0424849	0.039581	0.635638	0	0	0	0	0	0.0308189	0.0308189	0	0	0	0	0	0	0	0	2.28513	2.51231	2.04308	2.05422	2.05422	0	0.0304301	0.0304301	0	0	0	0	0	0	0	0	0	0	0.0406856	0	0	0
KR908644_Staphylococcus_IME_SA119	0.0283688	0.0283688	0	0.0283688	0	0	0	0	0	0.0427449	0.0410964	0.535994	0	0	0	0	0	0.0186122	0.0186122	0	0	0	0	0	0	0	0	2.39417	2.58685	2.13852	2.1927	2.1927	0	0.0322983	0.0322983	0	0	0	0	0	0	0	0	0	0	0.0412114	0	0	0
KP687432_Staphylococcus_IME_SA2	0.0512152	0.0512152	0	0.0512152	0	0	0	0	0	0.0396102	0	0.540019	0	0	0	0	0	0.0308998	0.0308998	0	0	0	0	0	0	0	0	2.49439	2.58508	2.10047	2.21012	2.21012	0	0.016151	0.016151	0	0	0	0	0	0	0	0	0	0	0.0364644	0	0	0
NC_025417_Staphylococcus_Team1	0.0516947	0.0516947	0	0.0516947	0	0	0	0	0	0.0207162	0.0470911	0.670821	0	0	0	0	0	0.0347956	0.0347956	0	0	0	0	0	0	0	0	2.55117	2.67621	2.17804	2.15708	2.15708	0	0.0301709	0.0301709	0	0	0	0	0	0	0	0	0	0	0.039898	0	0	0
JX080304_Staphylococcus_MSA6	0.0475617	0.0475617	0	0.0475617	0	0	0	0	0	0.0413977	0	0.62468	0	0	0	0	0	0.0180545	0.0180545	0	0	0	0	0	0	0	0	2.40039	2.54256	2.13224	2.05411	2.05411	0	0.0266586	0.0266586	0	0	0	0	0	0	0	0	0	0	0.0399387	0	0	0
[truncated: 51 more columns]

## Sheet: Gegenees_translated_tblastx
GENOME	AB609718_Enterococcus_phiEF24C_P2	NC_009904_Enterococcus_phiEF24C	NC_027335_Enterococcus_ECP3	KR049063_Enterococcus_EFLK1	KP339049_Enterococcus_EFDG1	NC_015253_Brochothrix_A9	NC_012530_Lactobacillus_Lb338_1	NC_006565_Lactobacillus_LP65	NC_011421_Bacillus_SPO1	NC_022761_Bacillus_CampHawk	NC_025423_Bacillus_CP_51	KC595513_Bacillus_Shanette	KC595512_Bacillus_JL	NC_027374_Bacillus_Moonbeam	NC_027366_Bacillus_Mater	KC699836_Bacillus_SIOphi	AB930182_Bacillus_SPG24	AP013029_Bacillus_phiNIT1	KF669652_Bacillus_Grass	NC_020081_Bacillus_phiAGATE	KJ010548_Bacillus_Bp8p_T	KJ010547_Bacillus_Bp8p_C	NC_024792_Bacillus_Bobb	KT224359_Bacillus_TsarBomba	NC_018860_Bacillus_BCP78	JN797798_Bacillus_BCU4	NC_027355_Bacillus_BCP8_2	NC_027352_Bacillus_JBP901	KX495186_Bacillus_PK16	MG602477_Bacillus_BCP01	NC_020873_Bacillus_vB_BceM_Bc431v3	KU577463_Bacillus_Deep_Blue	Bacillus_Thurquoise	MH638312_Bacillus_Kioshi	KT995480_Bacillus_Bm15	MH638309_Bacillus_Hobo	NC_024137_Bacillus_Bcp1	NC_022763_Bacillus_Spock	JN797796_Bacillus_B5S	NC_018863_Bacillus_B4	NC_022769_Bacillus_BigBertha	KT307976_Bacillus_AvesoBmore	NC_024788_Bacillus_Riley	NC_022088_Bacillus_Troll	NC_018856_Bacillus_Bastille	NC_024207_Bacillus_Evoli	NC_024205_Bacillus_Hoody_T	NC_024216_Bacillus_CAM003	NC_016563_Bacillus_WPh
AB609718_Enterococcus_phiEF24C_P2	100	99.9996	87.8913	83.0867	43.7487	20.4221	19.3992	16.9713	16.9528	16.8806	16.9411	16.998	16.9532	21.999	22.3808	23.0005	22.7881	22.7196	22.9462	22.8555	23.0819	23.0819	23.0729	22.1768	22.3476	22.3518	22.2593	22.1938	22.2541	22.2802	22.0649	22.1763	22.2371	22.2772	22.3397	22.3397	22.2512	21.8518	21.9564	21.9564	21.8975	21.9141	21.927	21.9084	21.4461	21.5452	21.5284	21.54	20.7576
NC_009904_Enterococcus_phiEF24C	99.9996	100	87.8926	83.0875	43.75	20.4221	19.3992	16.9713	16.9528	16.8805	16.9411	16.998	16.9531	21.999	22.3805	23	22.788	22.7196	22.9462	22.8555	23.0819	23.0819	23.0729	22.1768	22.3476	22.3517	22.2593	22.1932	22.2539	22.2802	22.0655	22.1758	22.2367	22.2772	22.3397	22.3397	22.2512	21.8517	21.9564	21.9564	21.8975	21.914	21.927	21.9083	21.446	21.5451	21.5284	21.54	20.7559
NC_027335_Enterococcus_ECP3	86.1953	86.1969	100	80.9796	43.7607	20.0763	19.3264	16.9908	16.8951	16.8362	16.8891	16.9163	16.9076	21.9445	22.2084	22.8343	22.837	22.4216	22.6726	23.0738	22.9811	22.9811	22.8861	21.9834	21.99	21.9822	22.2371	22.072	22.0345	22.0506	21.8033	21.8741	21.9892	22.0376	22.0982	22.0982	21.9674	21.6345	21.6939	21.6931	21.6617	21.7269	21.6634	21.6526	21.1751	21.1777	21.274	21.2658	20.6581
KR049063_Enterococcus_EFLK1	88.7276	88.729	87.9835	100	44.7017	20.0188	19.773	17.3672	17.1007	16.9355	17.0594	17.2162	17.1404	22.8253	23.0312	23.2629	23.2794	22.8766	23.1769	23.2379	23.1709	23.1709	23.2215	22.584	22.7474	22.7335	22.8432	22.5465	22.4881	22.5453	22.5403	22.446	22.5403	22.5726	22.709	22.709	22.6077	22.3634	22.5316	22.531	22.4155	22.3934	22.3937	22.456	21.9796	22.0198	22.0243	22.0071	21.2718
KP339049_Enterococcus_EFDG1	42.4078	42.4088	43.2165	41.0448	100	19.224	19.303	16.7763	16.6207	16.5607	16.8881	16.9367	16.8513	21.9436	22.3033	22.3576	22.1167	21.9897	22.4158	22.2874	22.1488	22.1494	22.4842	22.0043	22.0305	22.0282	22.3724	22.3115	21.8699	21.885	21.9311	22.2053	22.1335	22.1116	22.0675	22.0675	22.1165	21.6991	21.6776	21.6776	21.7288	21.7256	21.6081	21.6815	21.2768	21.4502	21.4417	21.4274	20.6802
NC_015253_Brochothrix_A9	21.0147	21.0154	20.8457	20.017	20.037	100	17.9432	16.6187	16.1168	16.3231	16.465	16.4966	16.4638	19.7187	19.8885	20.5818	20.7572	20.7813	20.5388	20.0694	20.3032	20.3032	20.3968	19.7531	19.9059	19.8873	19.9468	19.7714	19.8268	19.8236	19.6035	19.7458	19.7942	19.9384	19.9003	19.9003	19.8354	19.5483	19.6667	19.6669	19.4799	19.4289	19.4711	19.399	19.5059	19.536	19.5884	19.5426	19.2626
NC_012530_Lactobacillus_Lb338_1	19.3553	19.3552	19.4638	19.3403	19.4824	17.7049	100	17.6997	15.8491	15.7925	15.9926	15.981	15.9658	18.2094	18.0722	18.0964	18.4935	18.2203	17.9407	17.8636	17.8341	17.8341	17.8347	17.9167	17.9071	17.8916	18.2877	18.0406	18.014	18.0348	17.7691	18.0449	18.0184	17.9824	17.9567	17.9567	17.9165	17.7011	17.7638	17.7629	17.7668	17.8105	17.8194	17.7477	17.719	17.6742	17.7809	17.7575	17.5819
NC_006565_Lactobacillus_LP65	17.2932	17.2932	17.3908	17.3539	17.3263	16.7396	17.7774	100	15.8439	15.8189	15.8553	15.7775	15.8447	17.3619	17.4504	17.3491	17.5988	17.4611	17.3301	17.2562	17.2339	17.2339	17.3275	17.2612	17.4604	17.4798	17.449	17.3329	17.3588	17.3359	17.2685	17.3056	17.3408	17.3777	17.2726	17.2726	17.2878	17.4455	17.4153	17.4156	17.4192	17.4504	17.4743	17.416	17.364	17.3519	17.4183	17.4559	17.2445
NC_011421_Bacillus_SPO1	17.0279	17.0279	17.0608	16.9129	17.06	16.1657	15.9796	15.5611	100	90.8605	28.4723	28.6057	28.6272	17.4198	17.4672	17.6357	17.2447	17.5955	17.5693	17.1955	17.31	17.31	17.3232	17.2209	17.3776	17.3909	17.3601	17.3277	17.3611	17.3468	17.3502	17.2774	17.1772	17.2927	17.3038	17.3038	17.2468	17.2838	17.234	17.2325	17.1497	17.1126	17.1365	17.126	17.2725	17.2639	17.3136	17.3142	16.9756
NC_022761_Bacillus_CampHawk	16.7992	16.7992	16.7954	16.7278	16.8398	15.9463	15.8704	15.4262	90.3375	100	27.5163	27.6362	27.568	17.1925	17.2084	17.4174	17.1306	17.3528	17.4347	17.0318	17.0471	17.0474	17.1	16.9613	17.122	17.1416	17.1155	17.0737	17.0747	17.0649	17.1735	16.9818	16.9758	16.9456	17.0673	17.0673	17.0467	17.1182	17.0093	17.0086	16.9867	16.9475	16.9063	16.8997	17.0586	16.9889	17.0424	17.0301	16.7916
NC_025423_Bacillus_CP_51	16.9547	16.9539	16.9352	16.8194	16.9737	16.3118	15.9993	15.5643	28.0711	27.9552	100	78.5331	78.1622	16.8557	16.7968	17.0124	16.9514	16.9119	16.9637	16.8256	16.905	16.9058	17.0195	16.9882	16.9796	16.9661	16.978	16.9151	16.8585	16.8455	16.8905	16.869	16.9524	16.9413	16.872	16.872	16.9053	16.9895	17.0586	17.0578	17.0627	16.9651	16.9618	16.9976	16.9229	16.9306	16.9703	16.8375	16.6577
KC595513_Bacillus_Shanette	16.8938	16.893	16.9245	16.8388	16.9976	16.2464	16.0193	15.4947	28.0481	27.9121	78.3276	100	91.391	16.8491	16.8449	16.8768	16.8916	16.829	16.8719	16.9342	16.8589	16.8586	17.0014	16.925	16.9568	16.9583	17.0786	16.9746	16.8881	16.8757	17.0145	16.969	16.9675	16.9142	16.9045	16.9045	16.9816	16.8468	16.9585	16.9583	17.0262	17.0364	16.9985	16.9429	16.8495	16.8834	16.8724	16.8384	16.5707
KC595512_Bacillus_JL	16.9079	16.907	16.9451	16.8298	16.9701	16.1433	15.9737	15.49	28.0339	27.8326	78.4747	91.8987	100	16.864	16.7022	16.9135	16.8569	16.8004	16.8502	16.8017	16.8061	16.8067	16.9116	16.7243	16.7982	16.8329	16.9606	16.8768	16.8661	16.8172	16.8633	16.8166	16.8617	16.7737	16.7583	16.7583	16.7453	16.8643	16.9284	16.9372	17.0257	16.9527	16.8796	16.8371	16.7592	16.8447	16.7938	16.8585	16.634
NC_027374_Bacillus_Moonbeam	21.0259	21.0253	21.0976	21.1507	21.3697	18.5391	17.709	16.728	16.9971	17.0082	16.5144	16.6223	16.4937	100	39.715	32.3708	32.9751	32.3106	32.7221	31.878	31.834	31.8223	32.4309	29.8899	30.04	30.0478	31.7643	31.3381	31.1796	31.2037	30.8716	30.9806	30.7528	30.7142	30.911	30.911	31.1127	28.1673	28.4247	28.4322	28.1851	28.3544	28.2003	28.2371	26.9658	27.0029	27.0307	27.0381	24.734
NC_027366_Bacillus_Mater	21.3654	21.3654	21.31	21.2193	21.5942	18.6404	17.6906	16.6133	16.9776	16.9123	16.508	16.5377	16.5146	39.5803	100	34.1813	34.9262	34.7867	34.8107	33.4851	33.7188	33.7025	34.053	31.3365	31.4017	31.425	32.6481	32.5538	32.2825	32.3179	32.2827	32.2048	32.2415	32.0623	32.1775	32.1775	32.2202	29.1978	29.2854	29.2839	29.0395	29.0877	29.0014	28.8873	27.5951	27.8511	28.0174	27.9929	24.9633
KC699836_Bacillus_SIOphi	22.8874	22.8874	22.7235	22.2878	22.5624	19.7317	18.0817	16.9402	17.4065	17.4164	16.8048	16.7885	16.6808	34.2358	36.5549	100	45.39	45.408	45.2096	37.4829	37.6196	37.5976	37.765	33.0481	33.2352	33.1903	32.9074	32.8448	32.873	32.8577	32.7068	32.7096	32.6022	32.4921	32.8283	32.8283	32.6919	30.664	30.6075	30.6052	30.5527	30.6535	30.5858	30.6225	29.0865	29.1142	29.0915	29.1036	26.1354
AB930182_Bacillus_SPG24	22.0626	22.0626	22.216	21.7235	21.85	19.506	17.9772	16.9254	16.9522	16.9655	16.6214	16.5674	16.5095	33.8834	36.1183	43.992	100	87.5077	81.6477	36.9328	37.1049	37.0889	36.9682	32.4025	32.372	32.3906	32.2815	32.0301	32.1007	32.108	31.9211	31.8025	31.8517	31.7032	31.8746	31.8746	32.0066	29.7047	29.8658	29.8629	29.6537	29.75	29.6925	29.6136	28.2146	28.3276	28.2394	28.2575	25.2888
AP013029_Bacillus_phiNIT1	22.0144	22.0144	21.8572	21.4413	21.7114	19.4896	17.7461	16.711	17.1895	17.1206	16.5221	16.5001	16.4433	32.9824	35.7351	43.7823	88.1027	100	83.4767	36.1747	36.4959	36.4798	36.5857	32.0741	32.1334	32.1338	31.7969	31.7615	31.6876	31.7117	31.646	31.4844	31.4082	31.5543	31.6834	31.6834	31.6485	29.2438	29.2573	29.2562	29.1513	29.4315	29.4011	29.2604	27.9383	27.8114	27.9267	27.9563	25.1652
KF669652_Bacillus_Grass	22.1713	22.1713	22.0164	21.6595	22.0117	19.3149	17.6199	16.6255	17.2212	17.1987	16.6341	16.5701	16.5067	33.244	35.6578	43.2103	81.1859	83.0799	100	36.3951	36.5861	36.5651	36.7367	32.1294	32.238	32.2275	32.4025	32.1688	31.5523	31.5606	32.0142	32.0685	31.8144	31.8011	32.0085	32.0085	32.0335	29.4432	29.5496	29.5486	29.4054	29.4969	29.4862	29.4506	28.0164	28.3662	28.3235	28.3513	25.3044
NC_020081_Bacillus_phiAGATE	22.6277	22.6277	22.8909	22.2592	22.4198	19.4114	17.8718	16.8969	17.0499	17.1369	16.788	16.8579	16.8157	33.6349	35.6721	37.4262	37.969	37.4023	37.828	100	69.1803	69.1466	70.4081	31.6438	31.6134	31.5756	31.5339	31.3128	31.3314	31.3295	31.1879	31.1147	31.0698	31.0377	31.1964	31.1964	31.1479	29.726	29.8475	29.8458	29.6267	29.7225	29.6972	29.6825	28.275	28.2409	28.2154	28.235	25.2608
KJ010548_Bacillus_Bp8p_T	22.5025	22.5033	22.5887	21.9378	22.0687	19.2291	17.7074	16.5847	17.0388	16.9886	16.7077	16.7492	16.6833	33.0379	35.1453	36.9905	37.4236	37.0736	37.3506	67.7158	100	99.968	78.0876	31.2356	31.2724	31.3001	31.0295	30.9351	31.0196	31.0588	31.0697	30.8314	30.8097	30.771	31.2134	31.2134	30.9594	29.4534	29.5137	29.5114	29.3884	29.3442	29.4089	29.403	27.9044	28.0164	27.988	27.9796	25.0585
KJ010547_Bacillus_Bp8p_C	22.5092	22.5099	22.5947	21.9511	22.0724	19.2167	17.7143	16.5984	17.0406	16.9995	16.7236	16.7432	16.6819	32.9981	35.1089	36.9535	37.3875	37.0458	37.3348	67.6539	99.967	100	78.0501	31.2152	31.2533	31.2908	31.0039	30.9047	31.0045	31.0482	31.0692	30.8011	30.7845	30.7475	31.1871	31.1871	30.9313	29.4158	29.483	29.4807	29.3775	29.3268	29.4044	29.3999	27.8617	28.0015	27.9713	27.9474	25.0436
NC_024792_Bacillus_Bobb	22.0381	22.0381	21.9714	21.5692	21.9011	19.0928	17.4749	16.5777	16.9433	16.8813	16.5654	16.5834	16.5697	32.5988	34.3685	35.847	36.0539	35.9264	36.3619	66.2951	74.94	74.9103	100	30.5684	30.5785	30.5906	30.6752	30.4415	30.3274	30.3634	30.281	30.1784	30.0032	30.0851	30.4935	30.4935	30.2124	28.8054	28.8095	28.8076	28.7912	28.804	28.8441	28.7935	27.3166	27.3868	27.4032	27.3935	24.7393
KT224359_Bacillus_TsarBomba	21.1423	21.1423	21.0906	20.8957	21.3513	18.6069	17.5674	16.5053	16.6708	16.7262	16.586	16.6517	16.4683	29.7661	31.4624	31.3486	31.4937	31.4528	31.6177	29.8892	30.0443	30.024	30.1984	100	79.6177	78.8794	43.4523	45.0997	45.494	45.4717	44.1914	43.161	43.266	44.4536	44.855	44.855	44.3117	34.6053	34.3978	34.3974	34.3876	34.6262	34.5122	34.7108	32.3235	32.3575	32.2781	32.3645	27.7946
NC_018860_Bacillus_BCP78	21.5953	21.5953	21.3257	21.2412	21.6509	18.9164	17.7009	16.6381	16.9266	16.7979	16.6688	16.7116	16.7061	30.425	32.1179	31.9878	32.1454	32.0439	32.2681	30.3441	30.6515	30.6328	30.8754	80.2446	100	95.7674	44.8953	47.1186	46.3682	46.3366	44.8853	45.1133	45.048	45.1752	45.8447	45.8447	45.1371	35.0254	35.0182	35.0335	34.9702	35.2651	35.2445	35.3142	32.8616	32.8944	32.8138	32.8687	28.1076
JN797798_Bacillus_BCU4	21.4815	21.4815	21.345	21.2154	21.6936	18.898	17.6557	16.765	16.9937	16.8999	16.6767	16.7322	16.6769	30.5456	32.3811	32.218	32.3671	32.2715	32.4979	30.5696	30.9074	30.8901	31.0132	80.4193	96.772	100	45.2273	45.9164	46.065	45.9996	44.6843	44.3691	44.5853	45.7879	45.5623	45.5623	45.467	35.1996	35.1598	35.1587	35.1047	35.454	35.4297	35.4807	33.3342	33.2012	33.1024	33.1464	28.2582
NC_027355_Bacillus_BCP8_2	21.2986	21.2986	21.4222	21.1158	21.7957	18.7054	17.828	16.7409	16.9194	16.8288	16.5926	16.7282	16.7043	32.1132	33.1834	31.4112	31.8138	31.4411	32.0852	30.1322	30.1258	30.1122	30.6675	43.9811	44.2693	44.3935	100	82.3884	72.4931	72.8656	64.7737	67.2844	66.8771	67.5327	70.1077	70.1077	66.8506	34.3287	34.4246	34.421	34.1874	34.8515	34.6592	34.8029	32.5952	32.989	33.0436	33.0232	27.6301
NC_027352_Bacillus_JBP901	21.2892	21.2892	21.2485	21.0548	21.6514	18.6631	17.6236	16.6429	16.8587	16.7816	16.5077	16.5729	16.5324	31.3303	32.8286	31.3269	31.3192	31.1933	31.7324	29.7912	29.9623	29.9485	30.3656	45.2636	46.2336	44.7853	81.8692	100	79.2162	79.4345	67.1584	69.5025	69.1507	70.309	72.1761	72.1761	69.752	34.2607	34.2639	34.2619	34.0327	34.8036	34.6368	34.783	32.0971	32.5417	32.4528	32.5139	27.5101
KX495186_Bacillus_PK16	21.314	21.314	21.2866	20.9801	21.3128	18.7065	17.6838	16.6341	16.9341	16.8899	16.5305	16.6323	16.5725	31.637	32.9298	31.3735	31.6572	31.3857	31.4371	30.0772	30.2883	30.2744	30.5271	46.0217	45.6943	45.1924	72.8398	80.2146	100	98.2494	68.8425	69.4315	68.9217	72.2104	74.1944	74.1944	71.3911	34.3645	34.4389	34.4382	34.3908	34.9681	34.898	34.8331	32.2209	32.4374	32.3667	32.3568	27.294
MG602477_Bacillus_BCP01	21.3319	21.3319	21.2664	21.018	21.3733	18.7111	17.6668	16.5517	16.9315	16.9096	16.5049	16.6123	16.5243	31.5037	32.9251	31.3828	31.5818	31.2762	31.3272	30.0132	30.2877	30.2709	30.5288	46.0652	45.7482	45.2599	73.377	80.565	98.3213	100	69.0261	69.5895	69.169	72.3682	73.8731	73.8731	71.7561	34.313	34.4062	34.4078	34.4378	35.0178	34.9229	34.8677	32.2482	32.4834	32.3506	32.3516	27.3397
NC_020873_Bacillus_vB_BceM_Bc431v3	21.1795	21.1798	21.0501	21.0314	21.449	18.5796	17.3832	16.5314	16.8571	16.7813	16.6051	16.6104	16.5358	31.2387	32.8811	31.358	31.4181	31.2275	31.7536	29.8503	30.179	30.1618	30.2988	44.6755	44.3307	43.8408	64.6902	67.7123	68.4693	68.6074	100	67.5654	68.833	72.4307	72.7495	72.7495	72.671	34.7223	34.4938	34.484	35.5586	35.2604	35.1786	35.1983	32.3216	32.993	32.8178	32.9001	27.2898
KU577463_Bacillus_Deep_Blue	21.2261	21.2261	21.0958	20.824	21.616	18.6761	17.6683	16.5319	16.7381	16.7119	16.6028	16.6922	16.6496	31.1778	32.6687	31.1999	31.2183	31.0686	31.7815	29.7054	29.9036	29.8893	30.1769	43.8006	44.5253	43.6621	67.8382	70.1509	69.5422	69.5462	67.9325	100	85.4435	67.8247	70.2662	70.2662	66.6125	34.3508	34.2131	34.2073	34.5778	34.844	34.8653	34.9197	32.0417	32.3638	32.2751	32.3857	27.3045
Bacillus_Thurquoise	20.9059	20.9054	20.8438	20.6486	21.196	18.511	17.5441	16.456	16.6748	16.58	16.5485	16.6547	16.5468	30.3763	31.965	30.3296	30.4299	30.2492	30.6882	28.9479	29.227	29.2124	29.3567	42.6337	43.3362	42.7472	65.9583	68.2921	67.8145	68.0468	68.2379	84.2761	100	67.3085	68.7203	68.7203	66.0853	33.5858	33.6186	33.6113	34.3877	34.7595	34.7315	34.7059	31.1618	31.5182	31.3722	31.4527	26.4426
MH638312_Bacillus_Kioshi	21.1013	21.1013	20.9919	20.8222	21.2832	18.6799	17.5499	16.5398	16.7291	16.7108	16.5568	16.4808	16.4528	30.179	31.7645	30.2458	30.3754	30.3774	30.8198	29.0247	29.267	29.2527	29.4417	43.8052	43.7104	43.9641	66.8876	69.9816	71.2837	71.3156	71.4558	66.6301	67.2112	100	80.4146	80.4146	85.9909	33.7959	33.3607	33.3557	33.6021	33.852	33.8185	33.805	31.6133	31.9446	31.8971	31.8793	26.6931
KT995480_Bacillus_Bm15	21.1417	21.1417	21.0128	20.8667	21.2964	18.6001	17.5355	16.5004	16.7098	16.6966	16.416	16.4063	16.3316	30.4246	32.0319	30.6796	30.5698	30.6661	31.1221	29.2842	29.7686	29.7517	29.9873	44.3137	44.2068	43.6825	69.3771	71.7188	73.588	73.2567	72.1408	69.1811	69.021	80.5755	100	100	78.984	33.7633	33.4518	33.4464	33.6224	34.1081	34.1321	34.1978	31.489	31.8696	31.724	31.826	26.7127
MH638309_Bacillus_Hobo	21.1417	21.1417	21.0128	20.8667	21.2964	18.6001	17.5355	16.5004	16.7098	16.6966	16.416	16.4063	16.3316	30.4246	32.0319	30.6796	30.5698	30.6661	31.1221	29.2842	29.7686	29.7517	29.9873	44.3137	44.2068	43.6825	69.3771	71.7188	73.588	73.2567	72.1408	69.1811	69.021	80.5755	100	100	78.984	33.7633	33.4518	33.4464	33.6224	34.1081	34.1321	34.1978	31.489	31.8696	31.724	31.826	26.7127
NC_024137_Bacillus_Bcp1	21.5964	21.5958	21.408	21.2593	21.7852	18.8577	17.7207	16.622	16.9427	16.8572	16.6807	16.602	16.5205	31.7905	33.3824	31.7702	31.9762	31.7986	32.316	30.3639	30.6923	30.6785	30.7775	45.7453	45.5977	45.7198	68.8621	72.1636	73.0556	73.1769	74.611	68.0756	68.7418	89.1382	82.159	82.159	100	35.2049	35.0799	35.0671	35.2188	35.309	35.2802	35.3239	32.9287	33.4912	33.4058	33.4358	27.6291
NC_022763_Bacillus_Spock	20.9085	20.9085	20.9187	20.7816	21.0658	18.5281	17.2981	16.6432	16.6602	16.8095	16.5487	16.541	16.5631	27.8963	28.964	28.7958	28.6848	28.4961	28.7671	27.9828	28.1656	28.1531	28.3214	34.4267	34.1453	34.1326	33.7343	33.8839	33.7113	33.6952	34.092	33.7038	33.8105	34.0028	33.8583	33.8583	33.9721	100	80.0639	80.0546	70.6135	70.3619	70.7826	71.3986	42.1377	42.3399	42.3021	42.1423	30.9628
JN797796_Bacillus_B5S	20.9328	20.9331	20.8217	20.8941	20.9889	18.4838	17.3964	16.708	16.6252	16.6942	16.6254	16.623	16.611	28.1734	29.255	28.9545	28.9047	28.6316	28.9473	28.1272	28.3902	28.3782	28.5302	34.414	34.2203	34.1843	33.7953	33.9515	33.912	33.8902	34.0355	33.7235	33.903	33.7814	33.7556	33.7556	33.9828	80.2591	100	99.9197	70.5356	69.717	69.551	70.0847	42.2645	42.4238	42.4792	42.3113	31.1133
NC_018863_Bacillus_B4	20.908	20.9083	20.8582	20.842	20.9576	18.5462	17.3075	16.6217	16.6014	16.676	16.6568	16.7183	16.6234	28.0987	29.295	28.9818	28.969	28.6064	28.9602	28.1839	28.32	28.3044	28.4971	34.3994	34.1772	34.1903	33.8084	33.9509	33.8942	33.8917	33.9827	33.7919	33.9304	33.8008	33.8174	33.8174	34.0136	80.1435	99.9226	100	70.4744	69.7116	69.531	70.0837	42.3522	42.4071	42.4552	42.3156	31.097
NC_022769_Bacillus_BigBertha	20.885	20.885	20.7473	20.7152	20.9336	18.3962	17.2881	16.5657	16.584	16.5896	16.6504	16.6809	16.6754	27.8678	28.8445	28.7046	28.6039	28.3888	28.6358	27.8443	28.0385	28.0218	28.1701	34.0843	33.8589	33.8648	33.4785	33.5099	33.6371	33.6465	34.6947	33.8488	34.6093	33.6937	33.6074	33.6074	33.8355	70.4735	70.269	70.2667	100	85.9057	85.2655	86.595	41.4177	41.9867	41.726	41.8023	30.782
KT307976_Bacillus_AvesoBmore	20.8345	20.8345	20.8456	20.6585	20.8523	18.3706	17.2571	16.6258	16.4944	16.5395	16.5601	16.5493	16.5541	27.8791	28.6261	28.6535	28.6457	28.4438	28.6634	27.7297	27.8483	27.835	28.1426	34.0602	33.9101	33.9139	33.8398	33.9951	34.1181	34.0722	34.353	33.9407	34.7446	33.7166	33.8377	33.8377	33.7439	69.4993	68.7605	68.7587	84.9907	100	91.5451	88.7668	41.0491	41.3244	41.2663	41.2992	30.8794
NC_024788_Bacillus_Riley	20.9404	20.9404	20.8918	20.8213	20.9957	18.4927	17.3207	16.7074	16.6422	16.6512	16.6291	16.6331	16.569	28.1283	29.0009	28.9987	28.898	28.7689	28.8779	28.1286	28.295	28.2809	28.5543	34.5496	34.4145	34.4737	34.2325	34.3955	34.5892	34.5536	34.811	34.4379	35.2314	34.169	34.4087	34.4087	34.2353	70.8231	69.7805	69.777	85.3744	93.0623	100	91.8927	41.7029	41.958	41.7869	41.9984	31.1609
NC_022088_Bacillus_Troll	20.8882	20.8882	20.8724	20.7874	20.9787	18.4251	17.2368	16.6329	16.6013	16.641	16.6227	16.6027	16.564	27.9948	29.0057	28.9889	28.7429	28.6286	28.8897	28.0532	28.2423	28.2265	28.3878	34.6316	34.402	34.4282	34.3619	34.4912	34.3885	34.3482	34.7001	34.4222	35.1811	33.9675	34.3919	34.3919	34.1337	71.2825	70.0111	70.0069	86.2974	89.8996	91.6707	100	41.6447	41.8808	41.8028	41.8074	30.9545
NC_018856_Bacillus_Bastille	20.8167	20.8167	20.7641	20.7967	21.0191	18.6357	17.4231	16.7181	16.993	16.9636	16.6732	16.7014	16.6953	27.6201	28.4477	28.3083	28.1393	28.0327	28.2478	27.5063	27.6928	27.6753	27.7861	33.2951	33.1438	33.4908	33.178	32.8526	32.7479	32.7757	32.9418	32.5416	32.4604	32.8866	32.8311	32.8311	32.9319	43.8749	43.87	43.8483	43.3651	43.2779	43.2774	43.3292	100	90.9598	90.8293	91.227	34.3364
NC_024207_Bacillus_Evoli	20.7271	20.7269	20.6015	20.6662	21.0663	18.5568	17.3596	16.7028	16.8145	16.7682	16.6398	16.6068	16.5757	27.2321	28.3808	27.8021	27.8508	27.4942	28.1681	27.0562	27.202	27.1864	27.3569	32.6882	32.5455	32.6614	33.0697	32.7441	32.2897	32.3073	32.9477	32.3228	32.2598	32.6938	32.6077	32.6077	33.0211	43.0704	43.131	43.1076	43.0487	42.6156	42.529	42.527	88.2602	100	93.6895	94.2286	33.5899
NC_024205_Bacillus_Hoody_T	20.6947	20.6947	20.5774	20.6449	21.0317	18.6188	17.3699	16.7107	16.8522	16.8051	16.66	16.6863	16.6928	27.1468	28.3393	27.8156	27.7897	27.5938	28.1317	27.0178	27.1949	27.1793	27.3186	32.5393	32.4018	32.5232	32.8547	32.5541	32.0799	32.1089	32.7619	32.1374	32.1049	32.4844	32.3707	32.3707	32.6597	42.9696	43.0099	42.99	42.6341	42.4189	42.3242	42.414	88.0885	93.5277	100	95.6921	33.6154
NC_024216_Bacillus_CAM003	20.6467	20.6467	20.5302	20.6128	20.971	18.5438	17.3813	16.7377	16.8682	16.8473	16.5653	16.6069	16.6274	27.1521	28.2742	27.7628	27.7002	27.5583	28.0789	26.9523	27.2551	27.2401	27.3399	32.6132	32.4907	32.6065	32.8907	32.5068	32.1313	32.1286	32.7291	32.2091	32.136	32.5439	32.4849	32.4849	32.6973	42.7145	42.7879	42.7671	42.6246	42.4262	42.4719	42.3226	88.0498	93.7603	95.4245	100	33.5677
NC_016563_Bacillus_WPh	20.19	20.1885	20.1545	20.0524	20.3875	18.5062	17.3542	16.6248	16.4513	16.4777	16.3953	16.4423	16.3741	24.9678	25.242	25.2816	25.0167	25.0923	25.4014	24.4566	24.6437	24.6437	24.8881	28.18	28.151	28.1801	27.8003	27.8154	27.5115	27.5202	27.3463	27.4584	27.137	27.4049	27.4115	27.4115	27.4446	31.6677	31.7388	31.736	31.6134	31.8699	31.7588	31.7708	34.0151	33.9965	34.0561	34.0473	100
NC_018857_Bacillus_BPS13	20.0485	20.0485	19.91	19.9746	20.1671	18.2528	17.145	16.4708	16.5597	16.491	16.3582	16.4383	16.345	24.7177	25.1241	25.1345	24.7792	24.815	25.0025	24.2001	24.3741	24.374	24.4116	28.0676	27.9335	27.9206	27.3698	27.5132	27.4158	27.4134	27.4988	27.0852	26.954	27.3451	27.4213	27.4213	27.4906	31.7228	31.7627	31.763	31.6612	31.7249	31.78	31.7039	34.3141	34.3137	34.3932	34.3686	65.2296
NC_023501_Bacillus_BPS10C	20.1184	20.1184	19.9855	19.9907	20.1711	18.2858	17.1571	16.4411	16.5909	16.557	16.337	16.3745	16.2817	24.7385	25.0901	25.0773	24.7544	24.8373	25.0709	24.2338	24.3679	24.3679	24.3594	28.0352	27.8334	27.8287	27.454	27.5085	27.4171	27.4207	27.4878	27.055	26.9062	27.2923	27.4385	27.4385	27.4825	31.6994	31.623	31.6242	31.6604	31.6301	31.6467	31.6909	34.1347	34.1454	34.1576	34.1632	65.1805
NC_024213_Bacillus_Hakuna	20.0306	20.0306	19.8829	19.9305	20.2514	18.4207	17.1874	16.3975	16.6193	16.6145	16.2927	16.3132	16.2238	24.5742	25.1701	25.1114	24.7772	24.8711	25.1295	24.2544	24.4669	24.4673	24.5001	28.1661	27.9209	27.9243	27.4848	27.539	27.4818	27.4703	27.4173	27.0238	26.9797	27.3223	27.4812	27.4812	27.404	31.6466	31.7476	31.7483	31.5171	31.5934	31.5949	31.617	34.1452	34.261	34.2767	34.243	62.4743
NC_024211_Bacillus_Megatron	19.8997	19.8997	19.7802	19.8444	20.1425	18.4359	17.123	16.4644	16.5958	16.6061	16.3006	16.2197	16.1939	24.5569	25.1108	24.9993	24.7181	24.9544	24.9975	24.0955	24.3781	24.3781	24.459	28.1222	27.9415	27.974	27.4316	27.4696	27.4899	27.5074	27.4059	26.9908	26.9011	27.3546	27.4191	27.4191	27.409	31.6345	31.6654	31.6651	31.4643	31.5482	31.584	31.5239	34.1509	34.1024	34.3168	34.2663	62.0677
KT207918_Bacillus_Eyuki	19.8581	19.8581	19.7447	19.7654	20.0714	18.359	17.1303	16.4347	16.5992	16.658	16.3186	16.2836	16.1713	24.3546	24.9156	24.7867	24.5706	24.768	24.8162	23.9723	24.2297	24.2297	24.3194	27.8502	27.687	27.6796	27.1807	27.1522	27.1971	27.2381	27.1391	26.7902	26.6186	27.0745	27.183	27.183	27.0621	31.4432	31.5221	31.5219	31.2078	31.2322	31.3035	31.3593	33.9288	33.7945	34.0293	33.9683	61.7641
NC_007021_Staphylococcus_Twort	23.5804	23.5804	23.9555	23.462	23.3669	19.4474	19.413	17.5444	17.2541	17.3289	17.1239	17.1275	17.1197	21.5183	21.5128	22.0724	22.137	21.6856	21.6443	21.9205	21.9765	21.9765	21.7592	21.21	21.1042	21.1281	21.6453	21.3026	21.0688	21.0822	21.186	21.0943	21.0511	21.2556	21.2676	21.2676	21.2322	21.2052	21.2852	21.276	21.1248	21.1569	21.0817	21.138	20.9449	20.9053	20.9099	20.8759	20.5377
KP027447_Staphylococcus_phiIPLA_C1C	23.6308	23.6308	23.8461	23.274	23.3318	19.4298	19.0793	17.4895	17.0715	17.2114	17.0208	16.9471	16.9881	21.1008	21.637	22.1744	22.0467	21.9303	21.8542	21.9967	21.989	21.989	21.7391	20.9352	21.0555	21.1271	21.0972	21.092	21.0186	21.0161	21.1014	21.0828	21.0428	21.0847	21.1034	21.1034	21.0898	21.395	21.4358	21.4337	21.4304	21.379	21.3919	21.3799	20.9525	20.9367	21.0047	20.971	20.6046
KF021268_Staphylococcus_phiIBB_SEP1	23.8016	23.8016	24.2047	23.4094	23.5887	19.4557	19.3978	17.5981	17.2547	17.353	16.9953	16.9364	16.9716	21.3874	21.6176	22.1378	22.0817	21.9991	21.9844	22.0258	21.9318	21.9301	21.8732	21.1203	21.1873	21.2321	21.4824	21.4688	21.2437	21.2682	21.3078	21.1991	21.1592	21.3266	21.2942	21.2942	21.3154	21.4993	21.4582	21.4574	21.4464	21.5703	21.4409	21.4016	21.1383	21.0658	21.0582	21.1118	20.8815
JX194239_Staphylococcus_SA11	23.0252	23.0252	23.129	23.2225	22.9417	19.3359	19.2994	17.3915	16.9975	17.1467	16.9624	16.9582	16.9828	21.3743	21.2573	21.3233	21.3795	21.0375	21.2884	21.2402	21.1352	21.1358	21.1535	20.9628	21.0539	21.1265	21.1732	20.98	21.0075	20.9483	20.9692	20.9359	20.8415	21.0578	21.0253	21.0253	21.0625	21.1406	21.1016	21.1034	21.1457	21.1062	21.0846	21.132	20.8076	20.8438	20.8156	20.834	20.5074
NC_022090_Staphylococcus_vB_SauM_Remus	23.0017	23.0017	23.238	23.1544	23.0054	19.3971	19.4004	17.7169	17.0543	17.2181	17.0314	16.9897	17.0081	21.6495	21.5795	21.4988	21.7086	21.3113	21.4192	21.4986	21.2856	21.2856	21.3836	21.0717	21.1431	21.1522	21.4492	21.1237	21.0703	21.0736	21.1493	20.9652	20.9873	21.1946	21.0782	21.0782	21.0954	21.3174	21.2273	21.2267	21.2035	21.2964	21.3111	21.2494	20.9918	21.0224	21.002	21.0232	20.5559
NC_020877_Staphylococcus_vB_SauM_Romulus	23.2088	23.2088	23.4711	23.3752	23.2169	19.4252	19.4583	17.7684	17.0986	17.2643	17.0867	17.0307	17.0087	21.8094	21.7545	21.6513	21.8779	21.4572	21.5851	21.6401	21.4526	21.4542	21.546	21.2416	21.2937	21.2947	21.6057	21.2663	21.196	21.2169	21.2917	21.0888	21.1319	21.3344	21.213	21.213	21.2815	21.4605	21.3754	21.3761	21.3561	21.4692	21.4694	21.3771	21.1413	21.157	21.1325	21.1584	20.6738
NC_025426_Staphylococcus_P108	23.51	23.51	23.3185	23.0405	23.2161	19.6891	18.8455	17.3888	17.3178	17.2758	17.0667	16.9946	16.9397	21.1155	21.5169	21.8861	21.4903	21.4508	21.6193	21.7433	21.8411	21.8446	21.8144	21.0406	21.1378	21.1241	21.1064	21.0281	21.0176	21.0445	21.0341	20.9394	20.8689	20.9718	21.0899	21.0899	21.0623	21.3539	21.3559	21.3545	21.253	21.1178	21.1844	21.1921	20.705	20.776	20.7038	20.7303	20.8958
NC_019448_Staphylococcus_GH15	23.6738	23.6738	23.5501	23.2812	23.4437	19.9554	18.8953	17.4367	17.3532	17.3492	17.0259	17.0402	17.0328	21.1945	21.6421	21.9326	21.6471	21.5841	21.7239	21.729	21.8242	21.8261	21.8824	21.0893	21.2448	21.1851	21.272	21.16	21.1659	21.1643	21.1762	21.0593	21.0097	21.1681	21.2278	21.2278	21.1638	21.4337	21.4086	21.4082	21.4291	21.3562	21.4041	21.3041	20.7656	20.8223	20.7454	20.728	20.917
NC_025416_Staphylococcus_MCE_2014	23.4974	23.4974	23.4733	23.1019	23.2334	19.7471	18.9438	17.4872	17.306	17.26	16.9385	16.9228	16.9429	21.2007	21.4409	21.7631	21.6146	21.492	21.602	21.5013	21.6283	21.6333	21.6689	20.9607	21.0017	21.0485	21.2453	21.0477	21.0002	21.0754	20.9581	20.8931	20.8594	20.9858	21.0372	21.0372	21.0736	21.3025	21.2824	21.2822	21.1869	21.1749	21.1487	21.1108	20.774	20.7339	20.7169	20.7564	20.796
KP027446_Staphylococcus_phiIPLA_RODI	23.5004	23.5004	23.4457	23.1468	23.2418	19.7163	19.0362	17.433	17.2738	17.3362	17.0111	16.9612	16.9702	21.1418	21.3481	21.8259	21.6444	21.4811	21.6197	21.5974	21.6093	21.613	21.6557	21.0175	20.9778	20.9805	21.25	21.049	21.0134	21.0435	20.9787	20.9199	20.8755	20.9894	21.0419	21.0419	21.0917	21.3295	21.2454	21.2465	21.2163	21.1943	21.1344	21.2066	20.7023	20.7269	20.7017	20.7546	20.8083
NC_023573_Staphylococcus_phiSA012	23.4862	23.4862	23.379	23.0726	23.3041	19.6706	18.8158	17.4224	17.2794	17.2897	16.944	16.9741	17.0195	21.0275	21.4481	21.745	21.6599	21.5728	21.6883	21.5154	21.794	21.7987	21.7186	20.9244	21.0917	21.0471	21.1138	21.028	21.0038	21.0483	21.0254	21.0006	20.8725	21.0196	21.1005	21.1005	21.0835	21.3773	21.325	21.3253	21.2764	21.1964	21.1822	21.2112	20.6799	20.7749	20.697	20.7445	20.8029
NC_022920_Staphylococcus_S25_3	23.593	23.593	23.6716	23.274	23.3888	19.7376	18.9737	17.4523	17.3718	17.3461	16.9836	17.0089	16.9846	21.1794	21.5956	21.9206	21.9407	21.6164	21.7875	21.8246	22.0112	22.0155	21.8031	21.0845	21.1864	21.1389	21.2344	21.1559	21.0979	21.1546	21.1699	20.9892	20.9708	21.1432	21.1845	21.1845	21.1793	21.4585	21.3974	21.398	21.3655	21.3351	21.3162	21.3055	20.8114	20.8813	20.7725	20.8519	20.9114
NC_019726_Staphylococcus_JD007	23.5084	23.5084	23.4021	23.1593	23.3882	19.6727	18.8351	17.3229	17.2381	17.1939	17.0169	17.0684	16.9844	21.2182	21.4888	21.8188	21.5204	21.4667	21.7705	21.5296	21.78	21.7846	21.8414	21.0302	21.1217	21.1068	21.2022	21.1585	21.0585	21.1216	21.1279	21.1073	20.9828	21.0862	21.1399	21.1399	21.1865	21.3907	21.2905	21.2905	21.3038	21.2771	21.2727	21.2588	20.7504	20.7418	20.6545	20.7207	20.9523
NC_022918_Staphylococcus_S25_4	24.1252	24.1252	24.1762	23.7082	23.7604	19.8146	19.2135	17.5859	17.4295	17.4224	17.0836	17.0736	17.0743	21.5313	21.9152	22.3051	22.2948	22.0107	22.1625	22.1991	22.3773	22.3814	22.2014	21.408	21.4733	21.4221	21.5529	21.4453	21.4664	21.4781	21.4414	21.3923	21.3228	21.4465	21.5508	21.5508	21.5538	21.7519	21.6513	21.6503	21.6501	21.6189	21.6389	21.6379	21.124	21.2055	21.0702	21.1214	20.707
JX080301_Staphylococcus_A3R	23.9426	23.9426	23.9607	23.5393	23.9269	19.7432	19.0345	17.5268	17.4888	17.4418	17.0865	17.1875	17.1644	21.6699	21.9881	22.2782	21.9393	21.9383	22.1523	22.0337	22.1636	22.1681	22.3405	21.4172	21.4822	21.4562	21.6714	21.607	21.4964	21.5537	21.4074	21.3771	21.2681	21.4932	21.4718	21.4718	21.5164	21.7676	21.6812	21.6805	21.6604	21.6371	21.6308	21.6231	21.2131	21.1269	21.1307	21.1846	21.1718
JX080302_Staphylococcus_676Z	23.4971	23.4971	23.4804	23.0908	23.4208	19.9074	18.9052	17.4349	17.3117	17.2981	16.9876	17.0679	17.0817	21.3067	21.5451	21.998	21.69	21.6683	21.8286	21.6419	21.7368	21.7417	21.9324	21.0435	21.1527	21.1364	21.3708	21.2907	21.1581	21.2064	21.0582	21.0889	20.9577	21.1929	21.2034	21.2034	21.2458	21.3713	21.2856	21.2861	21.3258	21.317	21.3076	21.295	20.8068	20.8471	20.8611	20.8932	21.1363
JX875065_Staphylococcus_SA5	23.4957	23.4957	23.4665	23.1091	23.4734	19.3917	18.8377	17.4688	17.301	17.1948	16.9599	16.9763	17.0127	21.3678	21.5239	22.0834	21.6736	21.5494	21.8445	21.5916	21.7848	21.7902	21.8729	21.1401	21.1366	21.1495	21.3229	21.2394	21.2591	21.2975	21.0988	21.1075	20.7921	21.0694	21.0334	21.0334	21.1766	21.2922	21.1325	21.1325	21.1788	21.0965	21.1842	21.1492	20.7523	20.8588	20.8458	20.8486	20.89
KP687431_Staphylococcus_IME_SA1	23.4462	23.4462	23.6418	23.0797	23.3558	19.1273	19.022	17.3937	17.2262	17.1779	17.0398	17.0354	17.0199	21.3637	21.5892	21.9117	21.6242	21.528	21.7317	21.6341	21.7542	21.7585	21.9237	21.0648	21.0842	21.111	21.3356	21.1537	21.1209	21.1154	21.0229	21.0289	20.8097	21.0281	21.0384	21.0384	21.1356	21.3894	21.3064	21.3064	21.3139	21.2607	21.2578	21.236	20.8643	20.8847	20.8166	20.8319	20.8756
KR902361_Staphylococcus_IME_SA118	23.4318	23.4318	23.6247	23.1658	23.357	19.0844	19.0248	17.4179	17.2509	17.2634	16.9835	17.0822	17.0213	21.4086	21.645	21.9826	21.6328	21.4864	21.7796	21.6521	21.8244	21.8288	21.9747	21.0949	21.1271	21.1391	21.362	21.2474	21.2058	21.2146	21.1029	21.0385	20.8868	21.1111	21.1604	21.1604	21.1875	21.4404	21.4279	21.4273	21.3694	21.3292	21.3449	21.3079	20.8154	20.8498	20.8309	20.842	20.9276
NC_025417_Staphylococcus_Team1	23.2373	23.2373	23.4566	22.9306	23.2167	19.6154	18.7918	17.2377	17.0857	17.0077	16.7531	16.8259	16.7996	21.2592	21.3215	21.7603	21.4595	21.3931	21.5386	21.4032	21.5205	21.5241	21.711	20.7914	20.8744	20.8517	21.2251	21.0647	20.9427	21.0245	20.8619	20.8826	20.6899	20.9367	20.9423	20.9423	20.947	21.1483	21.1725	21.1725	21.0337	21.083	21.0273	21.0188	20.5496	20.7684	20.6868	20.7041	20.799
KR908644_Staphylococcus_IME_SA119	23.2202	23.2202	23.5404	23.0408	23.2914	19.3712	18.739	17.3606	17.0687	16.9727	16.6845	16.806	16.6321	21.2371	21.279	21.897	21.5811	21.4962	21.7423	21.2639	21.5849	21.5897	21.6863	20.8555	20.8321	20.8808	21.1468	21.0734	21.0053	21.0372	20.7784	20.7644	20.5793	20.8871	20.9807	20.9807	20.9714	21.0773	21.0408	21.0408	20.8773	20.7546	20.8319	20.8433	20.6029	20.7471	20.7303	20.7302	20.746
KP687432_Staphylococcus_IME_SA2	23.1278	23.1278	23.3516	22.9596	22.9704	19.2539	18.4752	17.2981	16.9063	16.8024	16.5531	16.5735	16.5786	21.0914	21.0017	21.5827	21.2873	21.127	21.3361	21.1682	21.2655	21.2698	21.4176	20.6256	20.5809	20.5422	20.8011	20.7099	20.7014	20.7378	20.5133	20.5523	20.4415	20.581	20.7133	20.7133	20.6904	20.7873	20.7281	20.7281	20.731	20.7333	20.7208	20.713	20.4298	20.5652	20.4451	20.4643	20.5074
JX080304_Staphylococcus_MSA6	22.7635	22.7635	23.0781	22.5551	22.6229	19.0909	18.3877	17.1959	16.8617	16.6987	16.553	16.5928	16.496	20.918	20.8606	21.4514	21.0683	20.9261	21.1823	21.0167	21.0855	21.0898	21.2227	20.505	20.377	20.3619	20.7407	20.6626	20.5321	20.5907	20.3646	20.3881	20.2186	20.4608	20.488	20.488	20.4702	20.7286	20.6732	20.6732	20.5689	20.5804	20.5545	20.5349	20.3021	20.4923	20.3685	20.3823	20.2881
JX080303_Staphylococcus_Fi200W	23.111	23.111	23.1328	22.6943	23.0903	19.3778	18.6679	17.2797	17.2139	17.1641	16.8756	17	16.9637	21.0237	21.2684	21.5513	21.2689	21.2564	21.3474	21.3339	21.4532	21.457	21.6349	20.811	20.8202	20.8346	21.0092	20.9686	20.904	20.9445	20.8026	20.7313	20.6804	20.8303	20.8495	20.8495	20.8903	21.0175	21.0317	21.031	21.0157	20.9073	20.9365	20.9751	20.5926	20.5865	20.5596	20.6206	20.7272
JX080305_Staphylococcus_P4W	23.0951	23.0951	23.0765	22.6971	23.0859	19.4892	18.6343	17.2776	17.2536	17.1799	16.8742	17.0233	16.948	21.0637	21.3156	21.5513	21.2655	21.2815	21.4421	21.3367	21.5082	21.512	21.6669	20.8683	20.8754	20.8678	21.0586	21.0043	20.9102	20.9539	20.7955	20.7737	20.6946	20.9243	20.8904	20.8904	20.9538	21.1617	21.0735	21.0734	21.0915	20.9921	20.9968	21.0575	20.5929	20.5903	20.5944	20.6649	20.7502
EU418428_Staphylococcus_A5W	23.2953	23.2953	23.2299	22.9317	23.2455	19.6139	18.7262	17.3236	17.2735	17.206	16.9551	16.9893	17.0273	21.1589	21.4136	21.6563	21.4492	21.4307	21.6053	21.4362	21.5485	21.5522	21.7432	20.9656	21.0136	21.0013	21.1793	21.1198	20.978	21.0094	20.9114	20.9095	20.7933	20.9943	20.9416	20.9416	21.018	21.1011	21.1793	21.1797	21.0731	21.0479	21.1122	21.124	20.668	20.6768	20.6984	20.7197	20.867
JX080300_Staphylococcus_Staph1N	23.323	23.323	23.2488	22.942	23.2488	19.6207	18.7073	17.3379	17.2759	17.2008	16.9472	16.9948	17.0255	21.1309	21.4034	21.6604	21.4199	21.3957	21.58	21.4447	21.5589	21.5629	21.7537	20.9748	20.9923	20.9933	21.1888	21.1079	20.9677	21.0003	20.8965	20.8751	20.7775	20.9763	20.9331	20.9331	21.0224	21.1212	21.1978	21.1984	21.0708	21.0517	21.0883	21.119	20.6799	20.7025	20.7207	20.7234	20.8518
NC_007066_Staphylococcus_G1	23.4443	23.4443	23.4103	23.0922	23.4145	19.3614	18.6639	17.405	17.197	16.9693	16.7138	16.8759	16.6718	21.2707	21.3127	21.9887	21.6741	21.5115	21.8493	21.3923	21.6345	21.6385	21.7802	20.9549	20.8595	20.9125	21.0625	21.0877	20.9935	21.0563	20.7559	20.8333	20.5864	20.8917	21.0968	21.0968	20.9507	21.3187	21.169	21.1682	21.0541	21.0094	21.0349	21.0108	20.7015	20.8897	20.8788	20.8067	20.7613
FR852584_Staphylococcus_ISP	23.5214	23.5214	23.5077	23.1604	23.4887	19.3397	18.8836	17.4287	17.2924	17.2677	17.005	17.0291	17.0328	21.3383	21.589	21.9996	21.762	21.6492	21.9074	21.6684	21.8339	21.8379	21.9627	21.1061	21.1561	21.1434	21.3009	21.2632	21.2066	21.2699	21.0947	21.0981	20.8776	21.1012	21.166	21.166	21.1781	21.4047	21.3699	21.3691	21.3036	21.3496	21.3347	21.2521	20.7847	20.9073	20.8975	20.9087	20.9804
NC_023009_Staphylococcus_Sb_1	23.9943	23.9943	23.948	23.5615	23.8375	19.9439	18.7421	17.2658	17.1162	16.977	16.6924	16.7598	16.747	21.6202	21.6983	22.2739	21.9496	21.8757	22.0955	21.7973	21.9616	21.9657	22.1177	21.1372	21.2482	21.2108	21.4738	21.4001	21.18	21.2405	21.1688	21.1188	21.0617	21.224	21.2668	21.2668	21.326	21.5349	21.4716	21.4716	21.4279	21.3545	21.3735	21.3104	20.9359	21.199	21.0373	21.1095	21.0368
NC_005880_Staphylococcus_K	24.3064	24.3064	24.2808	23.8962	24.145	20.2259	19.2539	17.6257	17.5495	17.4919	17.1771	17.2739	17.2668	21.867	22.2442	22.6342	22.254	22.22	22.492	22.3178	22.4601	22.4601	22.6239	21.6479	21.7025	21.7042	22.0458	21.8745	21.7689	21.8264	21.8177	21.6463	21.5578	21.7953	21.801	21.801	21.7816	21.9996	21.8985	21.8985	21.9066	21.9189	21.9215	21.8806	21.3537	21.4409	21.3821	21.427	21.5763
KJ591605_Listeria_LMTA_57	27.1378	27.1378	26.8366	26.9243	27.9948	20.0144	19.0313	16.9924	17.7184	17.6703	17.052	17.1025	17.08	23.2219	23.8181	23.6269	23.5044	23.4952	23.8046	23.1648	23.2902	23.2902	23.2389	23.3404	23.545	23.5495	23.5277	23.3881	23.1173	23.1467	23.5002	23.4697	23.3625	23.3703	23.4324	23.4324	23.3899	23.0737	23.0548	23.0541	22.9806	22.9749	23.009	22.9741	22.6451	22.9725	22.9404	22.9073	22.04
NC_024360_Listeria_LMSP_25	27.0778	27.0778	26.8517	26.8455	27.8503	20.0381	18.9861	16.9298	17.5948	17.6576	17.0361	17.1124	17.0551	23.2286	23.7874	23.6531	23.4768	23.5039	23.8028	23.1568	23.2745	23.2745	23.2568	23.3849	23.503	23.5251	23.4171	23.3826	23.1155	23.0999	23.4515	23.4405	23.3481	23.2667	23.3906	23.3906	23.3884	23.0821	23.015	23.0144	22.9331	22.9354	22.9322	22.9289	22.632	22.9268	22.8713	22.8575	22.0043
KJ586795_Listeria_LMTA_94	27.2335	27.2335	26.9328	26.9808	27.9455	20.0669	19.11	17.0203	17.5956	17.6347	17.0325	17.0567	17.071	23.3124	23.8248	23.7792	23.6313	23.5591	23.8656	23.2319	23.3893	23.3893	23.3856	23.5403	23.6141	23.6352	23.4965	23.4136	23.1424	23.1838	23.4922	23.4631	23.3635	23.3192	23.4832	23.4832	23.3635	23.1065	23.1147	23.1147	23.0263	22.9924	23.0462	23.0594	22.6568	23.0204	22.9788	22.9747	22.0937
NC_025440_Listeria_WIL_1	27.2827	27.2827	26.9695	27.0046	28.0591	20.1679	19.1279	17.0593	17.6638	17.6467	17.1416	17.1243	17.0845	23.4022	23.9435	23.8745	23.6009	23.5717	23.9286	23.3	23.4445	23.4444	23.5288	23.5526	23.6124	23.6218	23.6671	23.5513	23.2371	23.2265	23.5324	23.6322	23.4779	23.4094	23.5772	23.5772	23.4449	23.2002	23.131	23.1309	23.0683	23.0756	23.0997	23.0751	22.795	23.1142	23.0368	23.0436	22.1767
NC_009811_Listeria_A511	27.3728	27.3728	27.0822	27.1206	28.2433	20.1202	19.1895	17.1673	17.7259	17.7751	17.1023	17.1769	17.1231	23.4228	24.0039	23.9133	23.578	23.5677	23.8762	23.2842	23.3929	23.3929	23.5636	23.5747	23.7067	23.6894	23.6768	23.6107	23.2831	23.2951	23.5389	23.6563	23.4219	23.4603	23.5968	23.5968	23.5311	23.0639	23.0813	23.0814	23.0834	23.0441	23.0552	23.0683	22.7725	23.1063	23.0357	23.0257	22.1699
NC_020871_Listeria_vB_LmoM_AG20	27.5309	27.5309	27.2538	27.3634	28.4146	20.1841	19.1948	17.0035	17.818	17.7402	17.1499	17.1157	17.1113	23.4796	24.0469	24.0274	23.7323	23.6902	24.1406	23.4674	23.5916	23.5916	23.6689	23.6726	23.8098	23.8011	23.7449	23.6792	23.3734	23.3493	23.6319	23.7102	23.5237	23.5382	23.6853	23.6853	23.5836	23.2988	23.2299	23.2294	23.176	23.1052	23.101	23.142	22.8708	23.1501	23.1132	23.1078	22.2319
NC_024359_Listeria_LP_048	27.5247	27.5247	27.3197	27.3989	28.3992	20.0906	19.1954	16.9761	17.7211	17.8254	17.1116	17.0933	17.1024	23.5936	24.0281	24.0054	23.7709	23.7473	24.0557	23.3525	23.492	23.492	23.6224	23.5881	23.7176	23.7261	23.7747	23.6274	23.3738	23.3819	23.5706	23.7952	23.598	23.5361	23.7417	23.7417	23.6113	23.2696	23.2923	23.2923	23.2105	23.198	23.126	23.1843	22.908	23.2362	23.2305	23.174	22.3706
NC_024364_Listeria_List_36	27.4917	27.4917	27.2772	27.3633	28.4873	20.2007	19.2339	17.0245	17.6456	17.6812	17.1264	17.1065	17.0721	23.6391	24.1277	24.0862	23.8196	23.7825	24.1455	23.4813	23.5838	23.5838	23.7249	23.7194	23.8542	23.8307	23.7832	23.6107	23.2847	23.3065	23.6367	23.7888	23.537	23.4665	23.71	23.71	23.5525	23.2789	23.262	23.2615	23.2834	23.2446	23.228	23.2599	22.9361	23.2051	23.2373	23.1664	22.2904
DQ004855_Listeria_P100	27.6278	27.6278	27.3228	27.3929	28.462	19.8523	19.1165	17.0328	17.7824	17.7865	17.1071	17.1575	17.0951	23.6683	24.0964	24.1576	23.8795	23.8815	24.1455	23.4891	23.6586	23.6586	23.7281	23.7094	23.8896	23.905	23.7632	23.6507	23.3994	23.408	23.7234	23.8103	23.6023	23.6408	23.801	23.801	23.6819	23.3575	23.3136	23.3182	23.254	23.2404	23.2705	23.294	22.9564	23.2746	23.2036	23.2238	22.3936
NC_021781_Listeria_LP_125	27.2101	27.2101	26.9756	26.9792	28.0413	20.142	19.1373	17.0388	17.7023	17.6808	17.0183	17.0952	17.0502	23.4508	23.8589	23.9062	23.6332	23.5582	23.9471	23.2885	23.4202	23.4202	23.5028	23.5714	23.7409	23.7183	23.6457	23.5713	23.2189	23.2045	23.534	23.5929	23.4038	23.454	23.6174	23.6174	23.4585	23.2117	23.1156	23.1163	23.0803	23.0152	23.0623	23.0137	22.7578	23.0477	23.0105	22.9755	22.1378
KJ094029_Listeria_LP_064	27.3714	27.3714	27.1494	27.1948	28.136	20.0706	19.1045	17.0034	17.694	17.6806	17.0286	17.121	17.0822	23.4625	23.8938	23.8396	23.6277	23.6487	23.9397	23.2861	23.3704	23.3704	23.4976	23.5073	23.6666	23.6682	23.5848	23.5236	23.1634	23.1363	23.5055	23.6257	23.4125	23.4099	23.6198	23.6198	23.4833	23.2384	23.1088	23.0995	23.08	23.0282	23.0743	23.0769	22.8082	23.0412	23.0126	23.0068	22.1764
KJ094031_Listeria_LP_124	27.2108	27.2108	27.0164	27.0403	27.9669	20.1852	19.0981	17.0886	17.6698	17.6395	17.0983	17.0792	17.0822	23.4475	23.8333	23.9216	23.5476	23.5164	23.8953	23.2884	23.4394	23.4402	23.5497	23.4973	23.6376	23.6249	23.528	23.4057	23.1278	23.1174	23.3976	23.5459	23.3045	23.3297	23.5036	23.5036	23.4033	23.1797	23.0654	23.0656	22.9776	22.9913	23.0747	23.0527	22.721	22.9459	22.9673	22.9331	22.1604
NC_024383_Listeria_LP_083_2	27.1921	27.1921	26.9943	26.988	28.0204	20.2291	19.0393	17.0306	17.7182	17.6559	17.0936	17.0948	17.0869	23.3912	23.8081	23.8986	23.6077	23.5415	23.8934	23.2546	23.3839	23.3839	23.4924	23.4588	23.641	23.6594	23.5148	23.4413	23.1094	23.1263	23.4192	23.5384	23.3529	23.3213	23.473	23.473	23.3754	23.172	23.0993	23.0988	22.9385	23.0306	23.082	23.0565	22.7718	23.0441	23.0131	22.9896	22.1515
NC_024787_Listeria_LMTA_148	27.3975	27.3975	27.7266	27.342	28.2935	20.1618	19.264	17.0721	17.807	17.7832	17.0821	17.1125	17.0615	23.5976	24.0389	24.0406	24.2129	23.6652	24.1611	23.7248	23.7388	23.7388	23.6304	23.6448	23.7141	23.7422	23.6289	23.5616	23.2843	23.2887	23.4928	23.6178	23.5041	23.425	23.6236	23.6236	23.4921	23.2264	23.2172	23.2169	23.1744	23.0833	23.1089	23.108	22.8421	23.0906	23.0666	23.0504	22.2384
KJ668715_Listeria_LMTA_34	29.2486	29.2486	28.9505	29.0247	30.2416	20.8461	19.913	17.4115	18.0622	18.1897	17.3773	17.4301	17.3978	24.719	25.3191	25.2084	24.8348	24.8529	25.252	24.5352	24.7165	24.7165	24.8493	24.8923	25.0183	25.0012	25.0173	24.8717	24.4947	24.5046	24.8178	24.9339	24.7351	24.7585	24.9634	24.9634	24.8058	24.3779	24.3724	24.3719	24.3084	24.2464	24.2741	24.3141	23.9722	24.3875	24.3501	24.2938	23.272
[truncated: 51 more columns]

## Sheet: Viridic_similarity
qseqid	sseqid	qlen	slen	q_nident	q_aligned	s_nident	qs_nident	qs_len	interg_sim	fract_qslen	q_fract_aligned	s_fract_aligned
Bacillus_Thurquoise	Bacillus_Thurquoise	165897	165897	165897	165897	165897	331794	331794	100	1	1	1
Bacillus_Thurquoise	KU577463_Bacillus_Deep_Blue	165897	157501	145025	152908	139406	284431	323398	87.951	0.9	0.92	0.93
Bacillus_Thurquoise	MH638309_Bacillus_Hobo	165897	165213	123471	146840	123269	246740	331110	74.519	1	0.89	0.89
Bacillus_Thurquoise	KT995480_Bacillus_Bm15	165897	165213	123471	146840	123269	246740	331110	74.519	1	0.89	0.89
Bacillus_Thurquoise	NC_027352_Bacillus_JBP901	165897	159492	123387	146237	118873	242260	325389	74.452	1	0.88	0.88
Bacillus_Thurquoise	MG602477_Bacillus_BCP01	165897	157958	122867	145585	117845	240712	323855	74.327	1	0.88	0.88
Bacillus_Thurquoise	KX495186_Bacillus_PK16	165897	158127	122634	145479	117622	240256	324024	74.148	1	0.88	0.88
Bacillus_Thurquoise	NC_020873_Bacillus_vB_BceM_Bc431v3	165897	158621	121635	143599	116764	238399	324518	73.462	1	0.87	0.87
Bacillus_Thurquoise	MH638312_Bacillus_Kioshi	165897	165676	120413	143177	120247	240660	331573	72.581	1	0.86	0.87
Bacillus_Thurquoise	NC_024137_Bacillus_Bcp1	165897	152778	116712	138500	112152	228864	318675	71.817	0.9	0.83	0.87
Bacillus_Thurquoise	NC_027355_Bacillus_BCP8_2	165897	159071	117575	139356	113212	230787	324968	71.018	1	0.84	0.84
Bacillus_Thurquoise	NC_018860_Bacillus_BCP78	165897	156176	68675	93882	67309	135984	322073	42.221	0.9	0.57	0.59
Bacillus_Thurquoise	JN797798_Bacillus_BCU4	165897	154371	66150	90058	65347	131497	320268	41.058	0.9	0.54	0.58
Bacillus_Thurquoise	KT224359_Bacillus_TsarBomba	165897	162486	66760	91257	66855	133615	328383	40.689	1	0.55	0.56
Bacillus_Thurquoise	NC_022088_Bacillus_Troll	165897	163019	41405	59021	41259	82664	328916	25.132	1	0.36	0.36
Bacillus_Thurquoise	NC_024788_Bacillus_Riley	165897	162816	41102	58544	40962	82064	328713	24.965	1	0.35	0.36
Bacillus_Thurquoise	KT307976_Bacillus_AvesoBmore	165897	167431	41263	58538	41254	82517	333328	24.755	1	0.35	0.35
Bacillus_Thurquoise	NC_022769_Bacillus_BigBertha	165897	165238	40187	57280	40089	80276	331135	24.243	1	0.35	0.35
Bacillus_Thurquoise	NC_022763_Bacillus_Spock	165897	164297	38957	55600	38613	77570	330194	23.492	1	0.34	0.33
Bacillus_Thurquoise	NC_018863_Bacillus_B4	165897	162596	38321	54368	37684	76005	328493	23.137	1	0.33	0.33
Bacillus_Thurquoise	JN797796_Bacillus_B5S	165897	162598	38321	54368	37684	76005	328495	23.137	1	0.33	0.33
Bacillus_Thurquoise	NC_027366_Bacillus_Mater	165897	164302	35007	50587	35400	70407	330199	21.323	1	0.3	0.31
Bacillus_Thurquoise	NC_024207_Bacillus_Evoli	165897	159656	32211	46035	32260	64471	325553	19.804	1	0.28	0.29
Bacillus_Thurquoise	NC_024205_Bacillus_Hoody_T	165897	159837	32001	45743	31992	63993	325734	19.646	1	0.28	0.29
Bacillus_Thurquoise	NC_024216_Bacillus_CAM003	165897	160541	31540	45056	31561	63101	326438	19.33	1	0.27	0.28
Bacillus_Thurquoise	NC_018856_Bacillus_Bastille	165897	153962	30501	43549	30539	61040	319859	19.083	0.9	0.26	0.28
Bacillus_Thurquoise	KC699836_Bacillus_SIOphi	165897	146698	29275	42897	29203	58478	312595	18.707	0.9	0.26	0.29
Bacillus_Thurquoise	KF669652_Bacillus_Grass	165897	156648	30166	43859	29955	60121	322545	18.64	0.9	0.26	0.28
Bacillus_Thurquoise	AB930182_Bacillus_SPG24	165897	152069	29119	42424	28924	58043	317966	18.254	0.9	0.26	0.28
Bacillus_Thurquoise	AP013029_Bacillus_phiNIT1	165897	155631	28933	42025	28890	57823	321528	17.984	0.9	0.25	0.27
Bacillus_Thurquoise	NC_027374_Bacillus_Moonbeam	165897	161239	28253	41278	27995	56248	327136	17.194	1	0.25	0.25
Bacillus_Thurquoise	NC_020081_Bacillus_phiAGATE	165897	147175	24838	36419	25063	49901	313072	15.939	0.9	0.22	0.25
Bacillus_Thurquoise	NC_024792_Bacillus_Bobb	165897	160281	24105	35169	23988	48093	326178	14.744	1	0.21	0.22
Bacillus_Thurquoise	KJ010548_Bacillus_Bp8p_T	165897	151419	23036	33620	22983	46019	317316	14.503	0.9	0.2	0.22
Bacillus_Thurquoise	KJ010547_Bacillus_Bp8p_C	165897	151417	23037	33620	22984	46021	317314	14.503	0.9	0.2	0.22
Bacillus_Thurquoise	NC_016563_Bacillus_WPh	165897	156897	18924	27192	18921	37845	322794	11.724	0.9	0.16	0.17
Bacillus_Thurquoise	NC_018857_Bacillus_BPS13	165897	158305	18463	26463	18463	36926	324202	11.39	1	0.16	0.17
Bacillus_Thurquoise	KT207918_Bacillus_Eyuki	165897	162252	18362	26156	18310	36672	328149	11.175	1	0.16	0.16
Bacillus_Thurquoise	NC_023501_Bacillus_BPS10C	165897	159590	18095	25924	18095	36190	325487	11.119	1	0.16	0.16
Bacillus_Thurquoise	NC_024211_Bacillus_Megatron	165897	158750	17891	25450	17839	35730	324647	11.006	1	0.15	0.16
Bacillus_Thurquoise	NC_024213_Bacillus_Hakuna	165897	158100	17656	25106	17604	35260	323997	10.883	1	0.15	0.16
Bacillus_Thurquoise	NC_024359_Listeria_LP_048	165897	133048	6861	9962	7171	14032	298945	4.694	0.8	0.06	0.08
Bacillus_Thurquoise	KP339049_Enterococcus_EFDG1	165897	147589	7142	10306	7177	14319	313486	4.568	0.9	0.06	0.07
Bacillus_Thurquoise	KJ094031_Listeria_LP_124	165897	135764	6944	10049	6821	13765	301661	4.563	0.8	0.06	0.07
Bacillus_Thurquoise	NC_024383_Listeria_LP_083_2	165897	135831	6944	10049	6821	13765	301728	4.562	0.8	0.06	0.07
Bacillus_Thurquoise	NC_024360_Listeria_LMSP_25	165897	138036	6768	10032	6929	13697	303933	4.507	0.8	0.06	0.07
Bacillus_Thurquoise	NC_021781_Listeria_LP_125	165897	135187	6544	9527	6965	13509	301084	4.487	0.8	0.06	0.07
Bacillus_Thurquoise	KJ094029_Listeria_LP_064	165897	135279	6544	9527	6965	13509	301176	4.485	0.8	0.06	0.07
Bacillus_Thurquoise	KJ591605_Listeria_LMTA_57	165897	136589	6710	9777	6828	13538	302486	4.476	0.8	0.06	0.07
Bacillus_Thurquoise	KJ668715_Listeria_LMTA_34	165897	113482	6078	8767	6128	12206	279379	4.369	0.7	0.05	0.08
Bacillus_Thurquoise	NC_024364_Listeria_List_36	165897	131952	6081	8841	6594	12675	297849	4.256	0.8	0.05	0.07
Bacillus_Thurquoise	NC_020871_Listeria_vB_LmoM_AG20	165897	133057	6236	8993	6454	12690	298954	4.245	0.8	0.05	0.07
Bacillus_Thurquoise	KJ586795_Listeria_LMTA_94	165897	136468	6284	9064	6543	12827	302365	4.242	0.8	0.05	0.07
Bacillus_Thurquoise	NC_009811_Listeria_A511	165897	134494	6245	8999	6435	12680	300391	4.221	0.8	0.05	0.07
Bacillus_Thurquoise	NC_024787_Listeria_LMTA_148	165897	132541	6252	9082	6305	12557	298438	4.208	0.8	0.05	0.07
Bacillus_Thurquoise	DQ004855_Listeria_P100	165897	131384	6028	8679	6228	12256	297281	4.123	0.8	0.05	0.07
Bacillus_Thurquoise	NC_025440_Listeria_WIL_1	165897	134369	5855	8507	6491	12346	300266	4.112	0.8	0.05	0.07
Bacillus_Thurquoise	NC_027335_Enterococcus_ECP3	165897	145518	5916	8645	6264	12180	311415	3.911	0.9	0.05	0.06
Bacillus_Thurquoise	NC_009904_Enterococcus_phiEF24C	165897	142072	5831	8449	6204	12035	307969	3.908	0.9	0.05	0.06
Bacillus_Thurquoise	AB609718_Enterococcus_phiEF24C_P2	165897	142072	5831	8449	6204	12035	307969	3.908	0.9	0.05	0.06
Bacillus_Thurquoise	KR049063_Enterococcus_EFLK1	165897	130952	5133	7465	5387	10520	296849	3.544	0.8	0.04	0.06
Bacillus_Thurquoise	NC_005880_Staphylococcus_K	165897	127395	4464	6460	4769	9233	293292	3.148	0.8	0.04	0.05
Bacillus_Thurquoise	NC_023009_Staphylococcus_Sb_1	165897	127188	4438	6421	4765	9203	293085	3.14	0.8	0.04	0.05
Bacillus_Thurquoise	NC_019726_Staphylococcus_JD007	165897	141836	4764	6889	4870	9634	307733	3.131	0.9	0.04	0.05
Bacillus_Thurquoise	JX080301_Staphylococcus_A3R	165897	132712	4460	6457	4787	9247	298609	3.097	0.8	0.04	0.05
Bacillus_Thurquoise	JX875065_Staphylococcus_SA5	165897	137031	4516	6544	4839	9355	302928	3.088	0.8	0.04	0.05
Bacillus_Thurquoise	FR852584_Staphylococcus_ISP	165897	138339	4516	6544	4843	9359	304236	3.076	0.8	0.04	0.05
Bacillus_Thurquoise	NC_007066_Staphylococcus_G1	165897	138715	4515	6544	4842	9357	304612	3.072	0.8	0.04	0.05
Bacillus_Thurquoise	KR902361_Staphylococcus_IME_SA118	165897	139750	4498	6522	4867	9365	305647	3.064	0.8	0.04	0.05
Bacillus_Thurquoise	KP687431_Staphylococcus_IME_SA1	165897	140218	4498	6522	4867	9365	306115	3.059	0.8	0.04	0.05
Bacillus_Thurquoise	NC_022918_Staphylococcus_S25_4	165897	132123	4383	6344	4714	9097	298020	3.052	0.8	0.04	0.05
Bacillus_Thurquoise	KP687432_Staphylococcus_IME_SA2	165897	140906	4490	6506	4856	9346	306803	3.046	0.8	0.04	0.05
Bacillus_Thurquoise	KR908644_Staphylococcus_IME_SA119	165897	141028	4500	6522	4827	9327	306925	3.039	0.9	0.04	0.05
Bacillus_Thurquoise	NC_025417_Staphylococcus_Team1	165897	140903	4497	6522	4824	9321	306800	3.038	0.8	0.04	0.05
Bacillus_Thurquoise	JX080302_Staphylococcus_676Z	165897	140115	4462	6457	4789	9251	306012	3.023	0.8	0.04	0.05
Bacillus_Thurquoise	NC_023573_Staphylococcus_phiSA012	165897	142094	4557	6588	4643	9200	307991	2.987	0.9	0.04	0.05
Bacillus_Thurquoise	EU418428_Staphylococcus_A5W	165897	145542	4467	6460	4794	9261	311439	2.974	0.9	0.04	0.05
Bacillus_Thurquoise	JX080300_Staphylococcus_Staph1N	165897	145647	4467	6460	4794	9261	311544	2.973	0.9	0.04	0.05
Bacillus_Thurquoise	NC_022920_Staphylococcus_S25_3	165897	139738	4362	6303	4629	8991	305635	2.942	0.8	0.04	0.05
Bacillus_Thurquoise	JX080303_Staphylococcus_Fi200W	165897	148481	4492	6489	4548	9040	314378	2.876	0.9	0.04	0.04
Bacillus_Thurquoise	NC_019448_Staphylococcus_GH15	165897	139806	4337	6232	4449	8786	305703	2.874	0.8	0.04	0.05
Bacillus_Thurquoise	JX080305_Staphylococcus_P4W	165897	147590	4463	6457	4519	8982	313487	2.865	0.9	0.04	0.04
Bacillus_Thurquoise	NC_025426_Staphylococcus_P108	165897	140807	4238	6103	4473	8711	306704	2.84	0.8	0.04	0.05
Bacillus_Thurquoise	KP027446_Staphylococcus_phiIPLA_RODI	165897	142348	4173	6015	4466	8639	308245	2.803	0.9	0.04	0.04
Bacillus_Thurquoise	NC_025416_Staphylococcus_MCE_2014	165897	141907	4140	5919	4430	8570	307804	2.784	0.9	0.04	0.04
Bacillus_Thurquoise	JX080304_Staphylococcus_MSA6	165897	148243	4271	6186	4327	8598	314140	2.737	0.9	0.04	0.04
Bacillus_Thurquoise	KF021268_Staphylococcus_phiIBB_SEP1	165897	139928	3873	5597	4026	7899	305825	2.583	0.8	0.03	0.04
Bacillus_Thurquoise	KP027447_Staphylococcus_phiIPLA_C1C	165897	140961	3635	5250	4039	7674	306858	2.501	0.8	0.03	0.04
Bacillus_Thurquoise	NC_007021_Staphylococcus_Twort	165897	130706	3360	4784	3436	6796	296603	2.291	0.8	0.03	0.04
Bacillus_Thurquoise	JX194239_Staphylococcus_SA11	165897	136326	2817	4010	2866	5683	302223	1.88	0.8	0.02	0.03
Bacillus_Thurquoise	NC_020877_Staphylococcus_vB_SauM_Romulus	165897	131332	2742	3934	2835	5577	297229	1.876	0.8	0.02	0.03
Bacillus_Thurquoise	NC_022090_Staphylococcus_vB_SauM_Remus	165897	134643	2742	3934	2835	5577	300540	1.856	0.8	0.02	0.03
Bacillus_Thurquoise	NC_015253_Brochothrix_A9	165897	127065	2180	3034	2336	4516	292962	1.541	0.8	0.02	0.03
Bacillus_Thurquoise	NC_006565_Lactobacillus_LP65	165897	131522	900	1420	1031	1931	297419	0.649	0.8	0.01	0.01
Bacillus_Thurquoise	NC_025423_Bacillus_CP_51	165897	138658	982	1352	994	1976	304555	0.649	0.8	0.01	0.01
Bacillus_Thurquoise	KC595512_Bacillus_JL	165897	137918	899	1230	892	1791	303815	0.59	0.8	0.01	0.01
Bacillus_Thurquoise	NC_011421_Bacillus_SPO1	165897	132562	686	930	819	1505	298459	0.504	0.8	0.01	0.01
Bacillus_Thurquoise	KC595513_Bacillus_Shanette	165897	138877	780	1080	739	1519	304774	0.498	0.8	0.01	0.01
Bacillus_Thurquoise	NC_022761_Bacillus_CampHawk	165897	146193	737	991	801	1538	312090	0.493	0.9	0.01	0.01
Bacillus_Thurquoise	NC_012530_Lactobacillus_Lb338_1	165897	142111	446	611	467	913	308008	0.296	0.9	0	0
KU577463_Bacillus_Deep_Blue	Bacillus_Thurquoise	157501	165897	139406	146431	145025	284431	323398	87.951	0.9	0.93	0.92
KT995480_Bacillus_Bm15	Bacillus_Thurquoise	165213	165897	123269	147239	123471	246740	331110	74.519	1	0.89	0.89
MH638309_Bacillus_Hobo	Bacillus_Thurquoise	165213	165897	123269	147239	123471	246740	331110	74.519	1	0.89	0.89
NC_027352_Bacillus_JBP901	Bacillus_Thurquoise	159492	165897	118873	140596	123387	242260	325389	74.452	1	0.88	0.88
MG602477_Bacillus_BCP01	Bacillus_Thurquoise	157958	165897	117845	139127	122867	240712	323855	74.327	1	0.88	0.88
KX495186_Bacillus_PK16	Bacillus_Thurquoise	158127	165897	117622	139062	122634	240256	324024	74.148	1	0.88	0.88
NC_020873_Bacillus_vB_BceM_Bc431v3	Bacillus_Thurquoise	158621	165897	116764	138402	121635	238399	324518	73.462	1	0.87	0.87
MH638312_Bacillus_Kioshi	Bacillus_Thurquoise	165676	165897	120247	143515	120413	240660	331573	72.581	1	0.87	0.86
NC_024137_Bacillus_Bcp1	Bacillus_Thurquoise	152778	165897	112152	133529	116712	228864	318675	71.817	0.9	0.87	0.83
NC_027355_Bacillus_BCP8_2	Bacillus_Thurquoise	159071	165897	113212	134199	117575	230787	324968	71.018	1	0.84	0.84
NC_018860_Bacillus_BCP78	Bacillus_Thurquoise	156176	165897	67309	92081	68675	135984	322073	42.221	0.9	0.59	0.57
JN797798_Bacillus_BCU4	Bacillus_Thurquoise	154371	165897	65347	89139	66150	131497	320268	41.058	0.9	0.58	0.54
KT224359_Bacillus_TsarBomba	Bacillus_Thurquoise	162486	165897	66855	91218	66760	133615	328383	40.689	1	0.56	0.55
NC_022088_Bacillus_Troll	Bacillus_Thurquoise	163019	165897	41259	58654	41405	82664	328916	25.132	1	0.36	0.36
NC_024788_Bacillus_Riley	Bacillus_Thurquoise	162816	165897	40962	58142	41102	82064	328713	24.965	1	0.36	0.35
KT307976_Bacillus_AvesoBmore	Bacillus_Thurquoise	167431	165897	41254	58532	41263	82517	333328	24.755	1	0.35	0.35
NC_022769_Bacillus_BigBertha	Bacillus_Thurquoise	165238	165897	40089	57065	40187	80276	331135	24.243	1	0.35	0.35
NC_022763_Bacillus_Spock	Bacillus_Thurquoise	164297	165897	38613	54935	38957	77570	330194	23.492	1	0.33	0.34
JN797796_Bacillus_B5S	Bacillus_Thurquoise	162598	165897	37684	53352	38321	76005	328495	23.137	1	0.33	0.33
NC_018863_Bacillus_B4	Bacillus_Thurquoise	162596	165897	37684	53352	38321	76005	328493	23.137	1	0.33	0.33
NC_027366_Bacillus_Mater	Bacillus_Thurquoise	164302	165897	35400	50969	35007	70407	330199	21.323	1	0.31	0.3
NC_024207_Bacillus_Evoli	Bacillus_Thurquoise	159656	165897	32260	46048	32211	64471	325553	19.804	1	0.29	0.28
NC_024205_Bacillus_Hoody_T	Bacillus_Thurquoise	159837	165897	31992	45701	32001	63993	325734	19.646	1	0.29	0.28
NC_024216_Bacillus_CAM003	Bacillus_Thurquoise	160541	165897	31561	45047	31540	63101	326438	19.33	1	0.28	0.27
NC_018856_Bacillus_Bastille	Bacillus_Thurquoise	153962	165897	30539	43556	30501	61040	319859	19.083	0.9	0.28	0.26
KC699836_Bacillus_SIOphi	Bacillus_Thurquoise	146698	165897	29203	42685	29275	58478	312595	18.707	0.9	0.29	0.26
KF669652_Bacillus_Grass	Bacillus_Thurquoise	156648	165897	29955	43818	30166	60121	322545	18.64	0.9	0.28	0.26
AB930182_Bacillus_SPG24	Bacillus_Thurquoise	152069	165897	28924	42340	29119	58043	317966	18.254	0.9	0.28	0.26
AP013029_Bacillus_phiNIT1	Bacillus_Thurquoise	155631	165897	28890	42119	28933	57823	321528	17.984	0.9	0.27	0.25
NC_027374_Bacillus_Moonbeam	Bacillus_Thurquoise	161239	165897	27995	40813	28253	56248	327136	17.194	1	0.25	0.25
NC_020081_Bacillus_phiAGATE	Bacillus_Thurquoise	147175	165897	25063	36936	24838	49901	313072	15.939	0.9	0.25	0.22
NC_024792_Bacillus_Bobb	Bacillus_Thurquoise	160281	165897	23988	35057	24105	48093	326178	14.744	1	0.22	0.21
KJ010547_Bacillus_Bp8p_C	Bacillus_Thurquoise	151417	165897	22984	33643	23037	46021	317314	14.503	0.9	0.22	0.2
KJ010548_Bacillus_Bp8p_T	Bacillus_Thurquoise	151419	165897	22983	33645	23036	46019	317316	14.503	0.9	0.22	0.2
NC_016563_Bacillus_WPh	Bacillus_Thurquoise	156897	165897	18921	27204	18924	37845	322794	11.724	0.9	0.17	0.16
NC_018857_Bacillus_BPS13	Bacillus_Thurquoise	158305	165897	18463	26492	18463	36926	324202	11.39	1	0.17	0.16
KT207918_Bacillus_Eyuki	Bacillus_Thurquoise	162252	165897	18310	26115	18362	36672	328149	11.175	1	0.16	0.16
NC_023501_Bacillus_BPS10C	Bacillus_Thurquoise	159590	165897	18095	25938	18095	36190	325487	11.119	1	0.16	0.16
NC_024211_Bacillus_Megatron	Bacillus_Thurquoise	158750	165897	17839	25411	17891	35730	324647	11.006	1	0.16	0.15
NC_024213_Bacillus_Hakuna	Bacillus_Thurquoise	158100	165897	17604	25089	17656	35260	323997	10.883	1	0.16	0.15
NC_024359_Listeria_LP_048	Bacillus_Thurquoise	133048	165897	7171	10387	6861	14032	298945	4.694	0.8	0.08	0.06
KP339049_Enterococcus_EFDG1	Bacillus_Thurquoise	147589	165897	7177	10317	7142	14319	313486	4.568	0.9	0.07	0.06
KJ094031_Listeria_LP_124	Bacillus_Thurquoise	135764	165897	6821	9912	6944	13765	301661	4.563	0.8	0.07	0.06
NC_024383_Listeria_LP_083_2	Bacillus_Thurquoise	135831	165897	6821	9912	6944	13765	301728	4.562	0.8	0.07	0.06
NC_024360_Listeria_LMSP_25	Bacillus_Thurquoise	138036	165897	6929	10079	6768	13697	303933	4.507	0.8	0.07	0.06
NC_021781_Listeria_LP_125	Bacillus_Thurquoise	135187	165897	6965	10013	6544	13509	301084	4.487	0.8	0.07	0.06
KJ094029_Listeria_LP_064	Bacillus_Thurquoise	135279	165897	6965	10013	6544	13509	301176	4.485	0.8	0.07	0.06
KJ591605_Listeria_LMTA_57	Bacillus_Thurquoise	136589	165897	6828	9977	6710	13538	302486	4.476	0.8	0.07	0.06
KJ668715_Listeria_LMTA_34	Bacillus_Thurquoise	113482	165897	6128	8793	6078	12206	279379	4.369	0.7	0.08	0.05
NC_024364_Listeria_List_36	Bacillus_Thurquoise	131952	165897	6594	9476	6081	12675	297849	4.256	0.8	0.07	0.05
NC_020871_Listeria_vB_LmoM_AG20	Bacillus_Thurquoise	133057	165897	6454	9293	6236	12690	298954	4.245	0.8	0.07	0.05
KJ586795_Listeria_LMTA_94	Bacillus_Thurquoise	136468	165897	6543	9373	6284	12827	302365	4.242	0.8	0.07	0.05
NC_009811_Listeria_A511	Bacillus_Thurquoise	134494	165897	6435	9228	6245	12680	300391	4.221	0.8	0.07	0.05
NC_024787_Listeria_LMTA_148	Bacillus_Thurquoise	132541	165897	6305	9141	6252	12557	298438	4.208	0.8	0.07	0.05
DQ004855_Listeria_P100	Bacillus_Thurquoise	131384	165897	6228	8923	6028	12256	297281	4.123	0.8	0.07	0.05
NC_025440_Listeria_WIL_1	Bacillus_Thurquoise	134369	165897	6491	9350	5855	12346	300266	4.112	0.8	0.07	0.05
NC_027335_Enterococcus_ECP3	Bacillus_Thurquoise	145518	165897	6264	9124	5916	12180	311415	3.911	0.9	0.06	0.05
AB609718_Enterococcus_phiEF24C_P2	Bacillus_Thurquoise	142072	165897	6204	8987	5831	12035	307969	3.908	0.9	0.06	0.05
NC_009904_Enterococcus_phiEF24C	Bacillus_Thurquoise	142072	165897	6204	8987	5831	12035	307969	3.908	0.9	0.06	0.05
KR049063_Enterococcus_EFLK1	Bacillus_Thurquoise	130952	165897	5387	7815	5133	10520	296849	3.544	0.8	0.06	0.04
NC_005880_Staphylococcus_K	Bacillus_Thurquoise	127395	165897	4769	6882	4464	9233	293292	3.148	0.8	0.05	0.04
NC_023009_Staphylococcus_Sb_1	Bacillus_Thurquoise	127188	165897	4765	6865	4438	9203	293085	3.14	0.8	0.05	0.04
NC_019726_Staphylococcus_JD007	Bacillus_Thurquoise	141836	165897	4870	7033	4764	9634	307733	3.131	0.9	0.05	0.04
JX080301_Staphylococcus_A3R	Bacillus_Thurquoise	132712	165897	4787	6901	4460	9247	298609	3.097	0.8	0.05	0.04
JX875065_Staphylococcus_SA5	Bacillus_Thurquoise	137031	165897	4839	6979	4516	9355	302928	3.088	0.8	0.05	0.04
FR852584_Staphylococcus_ISP	Bacillus_Thurquoise	138339	165897	4843	6988	4516	9359	304236	3.076	0.8	0.05	0.04
NC_007066_Staphylococcus_G1	Bacillus_Thurquoise	138715	165897	4842	6988	4515	9357	304612	3.072	0.8	0.05	0.04
KR902361_Staphylococcus_IME_SA118	Bacillus_Thurquoise	139750	165897	4867	7019	4498	9365	305647	3.064	0.8	0.05	0.04
KP687431_Staphylococcus_IME_SA1	Bacillus_Thurquoise	140218	165897	4867	7019	4498	9365	306115	3.059	0.8	0.05	0.04
NC_022918_Staphylococcus_S25_4	Bacillus_Thurquoise	132123	165897	4714	6792	4383	9097	298020	3.052	0.8	0.05	0.04
KP687432_Staphylococcus_IME_SA2	Bacillus_Thurquoise	140906	165897	4856	6998	4490	9346	306803	3.046	0.8	0.05	0.04
KR908644_Staphylococcus_IME_SA119	Bacillus_Thurquoise	141028	165897	4827	6966	4500	9327	306925	3.039	0.9	0.05	0.04
NC_025417_Staphylococcus_Team1	Bacillus_Thurquoise	140903	165897	4824	6966	4497	9321	306800	3.038	0.8	0.05	0.04
JX080302_Staphylococcus_676Z	Bacillus_Thurquoise	140115	165897	4789	6901	4462	9251	306012	3.023	0.8	0.05	0.04
NC_023573_Staphylococcus_phiSA012	Bacillus_Thurquoise	142094	165897	4643	6716	4557	9200	307991	2.987	0.9	0.05	0.04
EU418428_Staphylococcus_A5W	Bacillus_Thurquoise	145542	165897	4794	6904	4467	9261	311439	2.974	0.9	0.05	0.04
JX080300_Staphylococcus_Staph1N	Bacillus_Thurquoise	145647	165897	4794	6904	4467	9261	311544	2.973	0.9	0.05	0.04
NC_022920_Staphylococcus_S25_3	Bacillus_Thurquoise	139738	165897	4629	6677	4362	8991	305635	2.942	0.8	0.05	0.04
JX080303_Staphylococcus_Fi200W	Bacillus_Thurquoise	148481	165897	4548	6579	4492	9040	314378	2.876	0.9	0.04	0.04
NC_019448_Staphylococcus_GH15	Bacillus_Thurquoise	139806	165897	4449	6357	4337	8786	305703	2.874	0.8	0.05	0.04
JX080305_Staphylococcus_P4W	Bacillus_Thurquoise	147590	165897	4519	6547	4463	8982	313487	2.865	0.9	0.04	0.04
NC_025426_Staphylococcus_P108	Bacillus_Thurquoise	140807	165897	4473	6419	4238	8711	306704	2.84	0.8	0.05	0.04
KP027446_Staphylococcus_phiIPLA_RODI	Bacillus_Thurquoise	142348	165897	4466	6386	4173	8639	308245	2.803	0.9	0.04	0.04
NC_025416_Staphylococcus_MCE_2014	Bacillus_Thurquoise	141907	165897	4430	6284	4140	8570	307804	2.784	0.9	0.04	0.04
JX080304_Staphylococcus_MSA6	Bacillus_Thurquoise	148243	165897	4327	6246	4271	8598	314140	2.737	0.9	0.04	0.04
KF021268_Staphylococcus_phiIBB_SEP1	Bacillus_Thurquoise	139928	165897	4026	5804	3873	7899	305825	2.583	0.8	0.04	0.03
KP027447_Staphylococcus_phiIPLA_C1C	Bacillus_Thurquoise	140961	165897	4039	5823	3635	7674	306858	2.501	0.8	0.04	0.03
NC_007021_Staphylococcus_Twort	Bacillus_Thurquoise	130706	165897	3436	4870	3360	6796	296603	2.291	0.8	0.04	0.03
JX194239_Staphylococcus_SA11	Bacillus_Thurquoise	136326	165897	2866	4065	2817	5683	302223	1.88	0.8	0.03	0.02
NC_020877_Staphylococcus_vB_SauM_Romulus	Bacillus_Thurquoise	131332	165897	2835	4048	2742	5577	297229	1.876	0.8	0.03	0.02
NC_022090_Staphylococcus_vB_SauM_Remus	Bacillus_Thurquoise	134643	165897	2835	4048	2742	5577	300540	1.856	0.8	0.03	0.02
NC_015253_Brochothrix_A9	Bacillus_Thurquoise	127065	165897	2336	3240	2180	4516	292962	1.541	0.8	0.03	0.02
NC_006565_Lactobacillus_LP65	Bacillus_Thurquoise	131522	165897	1031	1454	900	1931	297419	0.649	0.8	0.01	0.01
NC_025423_Bacillus_CP_51	Bacillus_Thurquoise	138658	165897	994	1367	982	1976	304555	0.649	0.8	0.01	0.01
KC595512_Bacillus_JL	Bacillus_Thurquoise	137918	165897	892	1209	899	1791	303815	0.59	0.8	0.01	0.01
NC_011421_Bacillus_SPO1	Bacillus_Thurquoise	132562	165897	819	1093	686	1505	298459	0.504	0.8	0.01	0.01
KC595513_Bacillus_Shanette	Bacillus_Thurquoise	138877	165897	739	1009	780	1519	304774	0.498	0.8	0.01	0.01
NC_022761_Bacillus_CampHawk	Bacillus_Thurquoise	146193	165897	801	1070	737	1538	312090	0.493	0.9	0.01	0.01
NC_012530_Lactobacillus_Lb338_1	Bacillus_Thurquoise	142111	165897	467	688	446	913	308008	0.296	0.9	0	0
AB609718_Enterococcus_phiEF24C_P2	AB609718_Enterococcus_phiEF24C_P2	142072	142072	142072	142072	142072	284144	284144	100	1	1	1
AB930182_Bacillus_SPG24	AB930182_Bacillus_SPG24	152069	152069	152069	152069	152069	304138	304138	100	1	1	1
AP013029_Bacillus_phiNIT1	AP013029_Bacillus_phiNIT1	155631	155631	155631	155631	155631	311262	311262	100	1	1	1
DQ004855_Listeria_P100	DQ004855_Listeria_P100	131384	131384	131384	131384	131384	262768	262768	100	1	1	1
EU418428_Staphylococcus_A5W	EU418428_Staphylococcus_A5W	145542	145542	145542	145542	145542	291084	291084	100	1	1	1
FR852584_Staphylococcus_ISP	FR852584_Staphylococcus_ISP	138339	138339	138339	138339	138339	276678	276678	100	1	1	1
JN797796_Bacillus_B5S	JN797796_Bacillus_B5S	162598	162598	162598	162598	162598	325196	325196	100	1	1	1
JN797798_Bacillus_BCU4	JN797798_Bacillus_BCU4	154371	154371	154371	154371	154371	308742	308742	100	1	1	1
JX080300_Staphylococcus_Staph1N	JX080300_Staphylococcus_Staph1N	145647	145647	145647	145647	145647	291294	291294	100	1	1	1
JX080301_Staphylococcus_A3R	JX080301_Staphylococcus_A3R	132712	132712	132712	132712	132712	265424	265424	100	1	1	1
JX080302_Staphylococcus_676Z	JX080302_Staphylococcus_676Z	140115	140115	140115	140115	140115	280230	280230	100	1	1	1
JX080303_Staphylococcus_Fi200W	JX080303_Staphylococcus_Fi200W	148481	148481	148481	148481	148481	296962	296962	100	1	1	1
JX080304_Staphylococcus_MSA6	JX080304_Staphylococcus_MSA6	148243	148243	148243	148243	148243	296486	296486	100	1	1	1
JX080305_Staphylococcus_P4W	JX080305_Staphylococcus_P4W	147590	147590	147590	147590	147590	295180	295180	100	1	1	1
JX194239_Staphylococcus_SA11	JX194239_Staphylococcus_SA11	136326	136326	136326	136326	136326	272652	272652	100	1	1	1
JX875065_Staphylococcus_SA5	JX875065_Staphylococcus_SA5	137031	137031	137031	137031	137031	274062	274062	100	1	1	1
KC595512_Bacillus_JL	KC595512_Bacillus_JL	137918	137918	137918	137918	137918	275836	275836	100	1	1	1
KC595513_Bacillus_Shanette	KC595513_Bacillus_Shanette	138877	138877	138877	138877	138877	277754	277754	100	1	1	1
KC699836_Bacillus_SIOphi	KC699836_Bacillus_SIOphi	146698	146698	146698	146698	146698	293396	293396	100	1	1	1
KF021268_Staphylococcus_phiIBB_SEP1	KF021268_Staphylococcus_phiIBB_SEP1	139928	139928	139928	139928	139928	279856	279856	100	1	1	1
KF669652_Bacillus_Grass	KF669652_Bacillus_Grass	156648	156648	156648	156648	156648	313296	313296	100	1	1	1
KJ010547_Bacillus_Bp8p_C	KJ010547_Bacillus_Bp8p_C	151417	151417	151417	151417	151417	302834	302834	100	1	1	1
KJ010548_Bacillus_Bp8p_T	KJ010548_Bacillus_Bp8p_T	151419	151419	151419	151419	151419	302838	302838	100	1	1	1
KJ094029_Listeria_LP_064	KJ094029_Listeria_LP_064	135279	135279	135279	135279	135279	270558	270558	100	1	1	1
KJ094031_Listeria_LP_124	KJ094031_Listeria_LP_124	135764	135764	135764	135764	135764	271528	271528	100	1	1	1
KJ586795_Listeria_LMTA_94	KJ586795_Listeria_LMTA_94	136468	136468	136468	136468	136468	272936	272936	100	1	1	1
KJ591605_Listeria_LMTA_57	KJ591605_Listeria_LMTA_57	136589	136589	136589	136589	136589	273178	273178	100	1	1	1
KJ668715_Listeria_LMTA_34	KJ668715_Listeria_LMTA_34	113482	113482	113482	113482	113482	226964	226964	100	1	1	1
KP027446_Staphylococcus_phiIPLA_RODI	KP027446_Staphylococcus_phiIPLA_RODI	142348	142348	142348	142348	142348	284696	284696	100	1	1	1
KP027447_Staphylococcus_phiIPLA_C1C	KP027447_Staphylococcus_phiIPLA_C1C	140961	140961	140961	140961	140961	281922	281922	100	1	1	1
KP339049_Enterococcus_EFDG1	KP339049_Enterococcus_EFDG1	147589	147589	147589	147589	147589	295178	295178	100	1	1	1
KP687431_Staphylococcus_IME_SA1	KP687431_Staphylococcus_IME_SA1	140218	140218	140218	140218	140218	280436	280436	100	1	1	1
KP687432_Staphylococcus_IME_SA2	KP687432_Staphylococcus_IME_SA2	140906	140906	140906	140906	140906	281812	281812	100	1	1	1
KR049063_Enterococcus_EFLK1	KR049063_Enterococcus_EFLK1	130952	130952	130952	130952	130952	261904	261904	100	1	1	1
KR902361_Staphylococcus_IME_SA118	KR902361_Staphylococcus_IME_SA118	139750	139750	139750	139750	139750	279500	279500	100	1	1	1
KR908644_Staphylococcus_IME_SA119	KR908644_Staphylococcus_IME_SA119	141028	141028	141028	141028	141028	282056	282056	100	1	1	1
KT207918_Bacillus_Eyuki	KT207918_Bacillus_Eyuki	162252	162252	162252	162252	162252	324504	324504	100	1	1	1
KT224359_Bacillus_TsarBomba	KT224359_Bacillus_TsarBomba	162486	162486	162486	162486	162486	324972	324972	100	1	1	1
KT307976_Bacillus_AvesoBmore	KT307976_Bacillus_AvesoBmore	167431	167431	167431	167431	167431	334862	334862	100	1	1	1
KT995480_Bacillus_Bm15	MH638309_Bacillus_Hobo	165213	165213	165213	165213	165213	330426	330426	100	1	1	1
KT995480_Bacillus_Bm15	KT995480_Bacillus_Bm15	165213	165213	165213	165213	165213	330426	330426	100	1	1	1
KU577463_Bacillus_Deep_Blue	KU577463_Bacillus_Deep_Blue	157501	157501	157501	157501	157501	315002	315002	100	1	1	1
KX495186_Bacillus_PK16	KX495186_Bacillus_PK16	158127	158127	158127	158127	158127	316254	316254	100	1	1	1
MG602477_Bacillus_BCP01	MG602477_Bacillus_BCP01	157958	157958	157958	157958	157958	315916	315916	100	1	1	1
MH638309_Bacillus_Hobo	MH638309_Bacillus_Hobo	165213	165213	165213	165213	165213	330426	330426	100	1	1	1
MH638309_Bacillus_Hobo	KT995480_Bacillus_Bm15	165213	165213	165213	165213	165213	330426	330426	100	1	1	1
MH638312_Bacillus_Kioshi	MH638312_Bacillus_Kioshi	165676	165676	165676	165676	165676	331352	331352	100	1	1	1
NC_005880_Staphylococcus_K	NC_005880_Staphylococcus_K	127395	127395	127395	127395	127395	254790	254790	100	1	1	1
NC_006565_Lactobacillus_LP65	NC_006565_Lactobacillus_LP65	131522	131522	131522	131522	131522	263044	263044	100	1	1	1
NC_007021_Staphylococcus_Twort	NC_007021_Staphylococcus_Twort	130706	130706	130706	130706	130706	261412	261412	100	1	1	1
NC_007066_Staphylococcus_G1	NC_007066_Staphylococcus_G1	138715	138715	138715	138715	138715	277430	277430	100	1	1	1
NC_009811_Listeria_A511	NC_009811_Listeria_A511	134494	134494	134494	134494	134494	268988	268988	100	1	1	1
NC_009904_Enterococcus_phiEF24C	NC_009904_Enterococcus_phiEF24C	142072	142072	142072	142072	142072	284144	284144	100	1	1	1
NC_011421_Bacillus_SPO1	NC_011421_Bacillus_SPO1	132562	132562	132562	132562	132562	265124	265124	100	1	1	1
NC_012530_Lactobacillus_Lb338_1	NC_012530_Lactobacillus_Lb338_1	142111	142111	142111	142111	142111	284222	284222	100	1	1	1
NC_015253_Brochothrix_A9	NC_015253_Brochothrix_A9	127065	127065	127065	127065	127065	254130	254130	100	1	1	1
NC_016563_Bacillus_WPh	NC_016563_Bacillus_WPh	156897	156897	156897	156897	156897	313794	313794	100	1	1	1
NC_018856_Bacillus_Bastille	NC_018856_Bacillus_Bastille	153962	153962	153962	153962	153962	307924	307924	100	1	1	1
NC_018857_Bacillus_BPS13	NC_018857_Bacillus_BPS13	158305	158305	158305	158305	158305	316610	316610	100	1	1	1
NC_018860_Bacillus_BCP78	NC_018860_Bacillus_BCP78	156176	156176	156176	156176	156176	312352	312352	100	1	1	1
NC_018863_Bacillus_B4	NC_018863_Bacillus_B4	162596	162596	162596	162596	162596	325192	325192	100	1	1	1
NC_019448_Staphylococcus_GH15	NC_019448_Staphylococcus_GH15	139806	139806	139806	139806	139806	279612	279612	100	1	1	1
NC_019726_Staphylococcus_JD007	NC_019726_Staphylococcus_JD007	141836	141836	141836	141836	141836	283672	283672	100	1	1	1
NC_020081_Bacillus_phiAGATE	NC_020081_Bacillus_phiAGATE	147175	147175	147175	147175	147175	294350	294350	100	1	1	1
NC_020871_Listeria_vB_LmoM_AG20	NC_020871_Listeria_vB_LmoM_AG20	133057	133057	133057	133057	133057	266114	266114	100	1	1	1
NC_020873_Bacillus_vB_BceM_Bc431v3	NC_020873_Bacillus_vB_BceM_Bc431v3	158621	158621	158621	158621	158621	317242	317242	100	1	1	1
NC_020877_Staphylococcus_vB_SauM_Romulus	NC_020877_Staphylococcus_vB_SauM_Romulus	131332	131332	131332	131332	131332	262664	262664	100	1	1	1
NC_021781_Listeria_LP_125	NC_021781_Listeria_LP_125	135187	135187	135187	135187	135187	270374	270374	100	1	1	1
NC_022088_Bacillus_Troll	NC_022088_Bacillus_Troll	163019	163019	163019	163019	163019	326038	326038	100	1	1	1
NC_022090_Staphylococcus_vB_SauM_Remus	NC_022090_Staphylococcus_vB_SauM_Remus	134643	134643	134643	134643	134643	269286	269286	100	1	1	1
NC_022761_Bacillus_CampHawk	NC_022761_Bacillus_CampHawk	146193	146193	146193	146193	146193	292386	292386	100	1	1	1
NC_022763_Bacillus_Spock	NC_022763_Bacillus_Spock	164297	164297	164297	164297	164297	328594	328594	100	1	1	1
NC_022769_Bacillus_BigBertha	NC_022769_Bacillus_BigBertha	165238	165238	165238	165238	165238	330476	330476	100	1	1	1
NC_022918_Staphylococcus_S25_4	NC_022918_Staphylococcus_S25_4	132123	132123	132123	132123	132123	264246	264246	100	1	1	1
NC_022920_Staphylococcus_S25_3	NC_022920_Staphylococcus_S25_3	139738	139738	139738	139738	139738	279476	279476	100	1	1	1
NC_023009_Staphylococcus_Sb_1	NC_023009_Staphylococcus_Sb_1	127188	127188	127188	127188	127188	254376	254376	100	1	1	1
NC_023501_Bacillus_BPS10C	NC_023501_Bacillus_BPS10C	159590	159590	159590	159590	159590	319180	319180	100	1	1	1
NC_023573_Staphylococcus_phiSA012	NC_023573_Staphylococcus_phiSA012	142094	142094	142094	142094	142094	284188	284188	100	1	1	1
NC_024137_Bacillus_Bcp1	NC_024137_Bacillus_Bcp1	152778	152778	152778	152778	152778	305556	305556	100	1	1	1
NC_024205_Bacillus_Hoody_T	NC_024205_Bacillus_Hoody_T	159837	159837	159837	159837	159837	319674	319674	100	1	1	1
NC_024207_Bacillus_Evoli	NC_024207_Bacillus_Evoli	159656	159656	159656	159656	159656	319312	319312	100	1	1	1
NC_024211_Bacillus_Megatron	NC_024211_Bacillus_Megatron	158750	158750	158750	158750	158750	317500	317500	100	1	1	1
NC_024213_Bacillus_Hakuna	NC_024213_Bacillus_Hakuna	158100	158100	158100	158100	158100	316200	316200	100	1	1	1
NC_024216_Bacillus_CAM003	NC_024216_Bacillus_CAM003	160541	160541	160541	160541	160541	321082	321082	100	1	1	1
NC_024359_Listeria_LP_048	NC_024359_Listeria_LP_048	133048	133048	133048	133048	133048	266096	266096	100	1	1	1
NC_024360_Listeria_LMSP_25	NC_024360_Listeria_LMSP_25	138036	138036	138036	138036	138036	276072	276072	100	1	1	1
NC_024364_Listeria_List_36	NC_024364_Listeria_List_36	131952	131952	131952	131952	131952	263904	263904	100	1	1	1
NC_024383_Listeria_LP_083_2	NC_024383_Listeria_LP_083_2	135831	135831	135831	135831	135831	271662	271662	100	1	1	1
NC_024787_Listeria_LMTA_148	NC_024787_Listeria_LMTA_148	132541	132541	132541	132541	132541	265082	265082	100	1	1	1
NC_024788_Bacillus_Riley	NC_024788_Bacillus_Riley	162816	162816	162816	162816	162816	325632	325632	100	1	1	1
NC_024792_Bacillus_Bobb	NC_024792_Bacillus_Bobb	160281	160281	160281	160281	160281	320562	320562	100	1	1	1
NC_025416_Staphylococcus_MCE_2014	NC_025416_Staphylococcus_MCE_2014	141907	141907	141907	141907	141907	283814	283814	100	1	1	1
NC_025417_Staphylococcus_Team1	NC_025417_Staphylococcus_Team1	140903	140903	140903	140903	140903	281806	281806	100	1	1	1
NC_025423_Bacillus_CP_51	NC_025423_Bacillus_CP_51	138658	138658	138658	138658	138658	277316	277316	100	1	1	1
NC_025426_Staphylococcus_P108	NC_025426_Staphylococcus_P108	140807	140807	140807	140807	140807	281614	281614	100	1	1	1
NC_025440_Listeria_WIL_1	NC_025440_Listeria_WIL_1	134369	134369	134369	134369	134369	268738	268738	100	1	1	1
NC_027335_Enterococcus_ECP3	NC_027335_Enterococcus_ECP3	145518	145518	145518	145518	145518	291036	291036	100	1	1	1
NC_027352_Bacillus_JBP901	NC_027352_Bacillus_JBP901	159492	159492	159492	159492	159492	318984	318984	100	1	1	1
NC_027355_Bacillus_BCP8_2	NC_027355_Bacillus_BCP8_2	159071	159071	159071	159071	159071	318142	318142	100	1	1	1
NC_027366_Bacillus_Mater	NC_027366_Bacillus_Mater	164302	164302	164302	164302	164302	328604	328604	100	1	1	1
NC_027374_Bacillus_Moonbeam	NC_027374_Bacillus_Moonbeam	161239	161239	161239	161239	161239	322478	322478	100	1	1	1
AB609718_Enterococcus_phiEF24C_P2	NC_009904_Enterococcus_phiEF24C	142072	142072	142071	142072	142071	284142	284144	99.999	1	1	1
KJ010547_Bacillus_Bp8p_C	KJ010548_Bacillus_Bp8p_T	151417	151419	151416	151417	151416	302832	302836	99.999	1	1	1
KJ010548_Bacillus_Bp8p_T	KJ010547_Bacillus_Bp8p_C	151419	151417	151416	151419	151416	302832	302836	99.999	1	1	1
NC_009904_Enterococcus_phiEF24C	AB609718_Enterococcus_phiEF24C_P2	142072	142072	142071	142072	142071	284142	284144	99.999	1	1	1
JN797796_Bacillus_B5S	NC_018863_Bacillus_B4	162598	162596	162594	162598	162594	325188	325194	99.998	1	1	1
NC_018863_Bacillus_B4	JN797796_Bacillus_B5S	162596	162598	162594	162596	162594	325188	325194	99.998	1	1	1
KJ094031_Listeria_LP_124	NC_024383_Listeria_LP_083_2	135764	135831	135764	135825	135816	271580	271595	99.994	1	1	1
NC_024383_Listeria_LP_083_2	KJ094031_Listeria_LP_124	135831	135764	135816	135977	135764	271580	271595	99.994	1	1	1
EU418428_Staphylococcus_A5W	JX080300_Staphylococcus_Staph1N	145542	145647	145532	145552	145542	291074	291189	99.961	1	1	1
JX080300_Staphylococcus_Staph1N	EU418428_Staphylococcus_A5W	145647	145542	145542	145551	145532	291074	291189	99.961	1	1	1
KJ094029_Listeria_LP_064	NC_021781_Listeria_LP_125	135279	135187	135127	135185	135127	270254	270466	99.922	1	1	1
NC_021781_Listeria_LP_125	KJ094029_Listeria_LP_064	135187	135279	135127	135187	135127	270254	270466	99.922	1	1	1
FR852584_Staphylococcus_ISP	NC_007066_Staphylococcus_G1	138339	138715	138152	138798	138591	276743	277054	99.888	1	1	1
NC_007066_Staphylococcus_G1	FR852584_Staphylococcus_ISP	138715	138339	138591	139146	138152	276743	277054	99.888	1	1	1
KP687432_Staphylococcus_IME_SA2	NC_025417_Staphylococcus_Team1	140906	140903	140708	141198	140696	281404	281809	99.856	1	1	1
NC_025417_Staphylococcus_Team1	KP687432_Staphylococcus_IME_SA2	140903	140906	140696	140903	140708	281404	281809	99.856	1	1	1
KR908644_Staphylococcus_IME_SA119	NC_025417_Staphylococcus_Team1	141028	140903	140701	141030	140703	281404	281931	99.813	1	1	1
NC_025417_Staphylococcus_Team1	KR908644_Staphylococcus_IME_SA119	140903	141028	140703	140866	140701	281404	281931	99.813	1	1	1
KP687432_Staphylococcus_IME_SA2	KR908644_Staphylococcus_IME_SA119	140906	141028	140694	140906	140694	281388	281934	99.806	1	1	1
KR908644_Staphylococcus_IME_SA119	KP687432_Staphylococcus_IME_SA2	141028	140906	140694	141028	140694	281388	281934	99.806	1	1	1
KP687431_Staphylococcus_IME_SA1	KR902361_Staphylococcus_IME_SA118	140218	139750	139689	139750	139689	279378	279968	99.789	1	1	1
KR902361_Staphylococcus_IME_SA118	KP687431_Staphylococcus_IME_SA1	139750	140218	139689	139700	139689	279378	279968	99.789	1	1	1
KP687431_Staphylococcus_IME_SA1	KP687432_Staphylococcus_IME_SA2	140218	140906	140049	140495	140308	280357	281124	99.727	1	1	1
KP687432_Staphylococcus_IME_SA2	KP687431_Staphylococcus_IME_SA1	140906	140218	140308	140577	140049	280357	281124	99.727	1	1	1
KP687431_Staphylococcus_IME_SA1	KR908644_Staphylococcus_IME_SA119	140218	141028	140082	140532	140299	280381	281246	99.692	1	1	1
KR908644_Staphylococcus_IME_SA119	KP687431_Staphylococcus_IME_SA1	141028	140218	140299	140779	140082	280381	281246	99.692	1	1	1
JX080304_Staphylococcus_MSA6	KP687432_Staphylococcus_IME_SA2	148243	140906	148021	148587	140209	288230	289149	99.682	1	1	1.06
KP687432_Staphylococcus_IME_SA2	JX080304_Staphylococcus_MSA6	140906	148243	140209	148700	148021	288230	289149	99.682	1	1.06	1
JX080304_Staphylococcus_MSA6	NC_025417_Staphylococcus_Team1	148243	140903	148087	148325	140121	288208	289146	99.676	1	1	1.05
NC_025417_Staphylococcus_Team1	JX080304_Staphylococcus_MSA6	140903	148243	140121	148344	148087	288208	289146	99.676	1	1.05	1
KP687431_Staphylococcus_IME_SA1	NC_025417_Staphylococcus_Team1	140218	140903	140043	140262	140075	280118	281121	99.643	1	1	1
NC_025417_Staphylococcus_Team1	KP687431_Staphylococcus_IME_SA1	140903	140218	140075	140359	140043	280118	281121	99.643	1	1	1
JX080304_Staphylococcus_MSA6	KR908644_Staphylococcus_IME_SA119	148243	141028	148072	148323	140120	288192	289271	99.627	1	1	1.05
KR908644_Staphylococcus_IME_SA119	JX080304_Staphylococcus_MSA6	141028	148243	140120	148706	148072	288192	289271	99.627	1	1.05	1
KP687432_Staphylococcus_IME_SA2	KR902361_Staphylococcus_IME_SA118	140906	139750	139800	140108	139541	279341	280656	99.531	1	0.99	1
KR902361_Staphylococcus_IME_SA118	KP687432_Staphylococcus_IME_SA2	139750	140906	139541	139977	139800	279341	280656	99.531	1	1	0.99
FR852584_Staphylococcus_ISP	JX875065_Staphylococcus_SA5	138339	137031	136996	137139	136996	273992	275370	99.5	1	0.99	1
JX875065_Staphylococcus_SA5	FR852584_Staphylococcus_ISP	137031	138339	136996	137031	136996	273992	275370	99.5	1	1	0.99
KR902361_Staphylococcus_IME_SA118	KR908644_Staphylococcus_IME_SA119	139750	141028	139566	140014	139783	279349	280778	99.491	1	1	0.99
KR908644_Staphylococcus_IME_SA119	KR902361_Staphylococcus_IME_SA118	141028	139750	139783	140310	139566	279349	280778	99.491	1	0.99	1
JX080302_Staphylococcus_676Z	JX080303_Staphylococcus_Fi200W	140115	148481	139489	139972	147571	287060	288596	99.468	0.9	1	1
JX080303_Staphylococcus_Fi200W	JX080302_Staphylococcus_676Z	148481	140115	147571	148297	139489	287060	288596	99.468	0.9	1	1
JX080303_Staphylococcus_Fi200W	JX080305_Staphylococcus_P4W	148481	147590	147218	147586	147212	294430	296071	99.446	1	0.99	1
JX080305_Staphylococcus_P4W	JX080303_Staphylococcus_Fi200W	147590	148481	147212	147597	147218	294430	296071	99.446	1	1	0.99
KR902361_Staphylococcus_IME_SA118	NC_025417_Staphylococcus_Team1	139750	140903	139528	139744	139560	279088	280653	99.442	1	1	0.99
NC_025417_Staphylococcus_Team1	KR902361_Staphylococcus_IME_SA118	140903	139750	139560	139890	139528	279088	280653	99.442	1	0.99	1
JX875065_Staphylococcus_SA5	NC_007066_Staphylococcus_G1	137031	138715	136814	137423	137338	274152	275746	99.422	1	1	0.99
NC_007066_Staphylococcus_G1	JX875065_Staphylococcus_SA5	138715	137031	137338	137790	136814	274152	275746	99.422	1	0.99	1
JX080304_Staphylococcus_MSA6	KP687431_Staphylococcus_IME_SA1	148243	140218	147129	147663	139597	286726	288461	99.399	0.9	1	1
KP687431_Staphylococcus_IME_SA1	JX080304_Staphylococcus_MSA6	140218	148243	139597	139807	147129	286726	288461	99.399	0.9	1	1
KJ591605_Listeria_LMTA_57	NC_024360_Listeria_LMSP_25	136589	138036	135893	137761	136736	272629	274625	99.273	1	1.01	1
NC_024360_Listeria_LMSP_25	KJ591605_Listeria_LMTA_57	138036	136589	136736	137768	135893	272629	274625	99.273	1	1	1.01
FR852584_Staphylococcus_ISP	JX080300_Staphylococcus_Staph1N	138339	145647	136750	145635	145012	281762	283986	99.217	0.9	1.05	1
JX080300_Staphylococcus_Staph1N	FR852584_Staphylococcus_ISP	145647	138339	145012	145665	136750	281762	283986	99.217	0.9	1	1.05
JX080302_Staphylococcus_676Z	JX080305_Staphylococcus_P4W	140115	147590	138682	139077	146711	285393	287705	99.196	0.9	0.99	1
JX080305_Staphylococcus_P4W	JX080302_Staphylococcus_676Z	147590	140115	146711	147413	138682	285393	287705	99.196	0.9	1	0.99
EU418428_Staphylococcus_A5W	FR852584_Staphylococcus_ISP	145542	138339	144899	145570	136647	281546	283881	99.177	1	1	1.05
FR852584_Staphylococcus_ISP	EU418428_Staphylococcus_A5W	138339	145542	136647	145539	144899	281546	283881	99.177	1	1.05	1
EU418428_Staphylococcus_A5W	NC_007066_Staphylococcus_G1	145542	138715	144864	145882	136972	281836	284257	99.148	1	1	1.05
NC_007066_Staphylococcus_G1	EU418428_Staphylococcus_A5W	138715	145542	136972	146167	144864	281836	284257	99.148	1	1.05	1
JX080300_Staphylococcus_Staph1N	NC_007066_Staphylococcus_G1	145647	138715	144884	145897	136978	281862	284362	99.121	1	1	1.05
NC_007066_Staphylococcus_G1	JX080300_Staphylococcus_Staph1N	138715	145647	136978	146183	144884	281862	284362	99.121	1	1.05	1
JX080304_Staphylococcus_MSA6	KR902361_Staphylococcus_IME_SA118	148243	139750	146099	146725	139085	285184	287993	99.025	0.9	0.99	1
KR902361_Staphylococcus_IME_SA118	JX080304_Staphylococcus_MSA6	139750	148243	139085	139289	146099	285184	287993	99.025	0.9	1	0.99
KX495186_Bacillus_PK16	MG602477_Bacillus_BCP01	158127	157958	156466	157915	156466	312932	316085	99.002	1	1	1
MG602477_Bacillus_BCP01	KX495186_Bacillus_PK16	157958	158127	156466	157950	156466	312932	316085	99.002	1	1	1
JX080300_Staphylococcus_Staph1N	JX080305_Staphylococcus_P4W	145647	147590	145069	145719	145096	290165	293237	98.952	1	1	0.99
JX080305_Staphylococcus_P4W	JX080300_Staphylococcus_Staph1N	147590	145647	145096	145599	145069	290165	293237	98.952	1	0.99	1
EU418428_Staphylococcus_A5W	JX080305_Staphylococcus_P4W	145542	147590	144956	145624	144993	289949	293132	98.914	1	1	0.99
JX080305_Staphylococcus_P4W	EU418428_Staphylococcus_A5W	147590	145542	144993	145503	144956	289949	293132	98.914	1	0.99	1
FR852584_Staphylococcus_ISP	KP687432_Staphylococcus_IME_SA2	138339	140906	137851	138232	138023	275874	279245	98.793	1	1	0.98
KP687432_Staphylococcus_IME_SA2	FR852584_Staphylococcus_ISP	140906	138339	138023	138166	137851	275874	279245	98.793	1	0.98	1
JX080300_Staphylococcus_Staph1N	JX875065_Staphylococcus_SA5	145647	137031	143744	144465	135493	279237	282678	98.783	0.9	0.99	1.05
JX875065_Staphylococcus_SA5	JX080300_Staphylococcus_Staph1N	137031	145647	135493	144382	143744	279237	282678	98.783	0.9	1.05	0.99
FR852584_Staphylococcus_ISP	KR908644_Staphylococcus_IME_SA119	138339	141028	137900	138245	138062	275962	279367	98.781	1	1	0.98
KR908644_Staphylococcus_IME_SA119	FR852584_Staphylococcus_ISP	141028	138339	138062	138376	137900	275962	279367	98.781	1	0.98	1
EU418428_Staphylococcus_A5W	JX875065_Staphylococcus_SA5	145542	137031	143631	144370	135390	279021	282573	98.743	0.9	0.99	1.05
JX875065_Staphylococcus_SA5	EU418428_Staphylococcus_A5W	137031	145542	135390	144286	143631	279021	282573	98.743	0.9	1.05	0.99
FR852584_Staphylococcus_ISP	JX080303_Staphylococcus_Fi200W	138339	148481	137459	146602	145745	283204	286820	98.739	0.9	1.06	0.99
JX080303_Staphylococcus_Fi200W	FR852584_Staphylococcus_ISP	148481	138339	145745	146501	137459	283204	286820	98.739	0.9	0.99	1.06
FR852584_Staphylococcus_ISP	NC_025417_Staphylococcus_Team1	138339	140903	137861	138007	137849	275710	279242	98.735	1	1	0.98
NC_025417_Staphylococcus_Team1	FR852584_Staphylococcus_ISP	140903	138339	137849	137964	137861	275710	279242	98.735	1	0.98	1
KP687432_Staphylococcus_IME_SA2	NC_007066_Staphylococcus_G1	140906	138715	137841	138441	138214	276055	279621	98.725	1	0.98	1
NC_007066_Staphylococcus_G1	KP687432_Staphylococcus_IME_SA2	138715	140906	138214	138663	137841	276055	279621	98.725	1	1	0.98
NC_007066_Staphylococcus_G1	NC_025417_Staphylococcus_Team1	138715	140903	138195	138665	137824	276019	279618	98.713	1	1	0.98
NC_025417_Staphylococcus_Team1	NC_007066_Staphylococcus_G1	140903	138715	137824	138303	138195	276019	279618	98.713	1	0.98	1
KR908644_Staphylococcus_IME_SA119	NC_007066_Staphylococcus_G1	141028	138715	137869	138563	138252	276121	279743	98.705	1	0.98	1
NC_007066_Staphylococcus_G1	KR908644_Staphylococcus_IME_SA119	138715	141028	138252	138663	137869	276121	279743	98.705	1	1	0.98
FR852584_Staphylococcus_ISP	KP687431_Staphylococcus_IME_SA1	138339	140218	137464	137676	137420	274884	278557	98.681	1	1	0.98
KP687431_Staphylococcus_IME_SA1	FR852584_Staphylococcus_ISP	140218	138339	137420	137563	137464	274884	278557	98.681	1	0.98	1
FR852584_Staphylococcus_ISP	JX080304_Staphylococcus_MSA6	138339	148243	137407	137552	145349	282756	286582	98.665	0.9	0.99	0.98
JX080304_Staphylococcus_MSA6	FR852584_Staphylococcus_ISP	148243	138339	145349	145641	137407	282756	286582	98.665	0.9	0.98	0.99
JX080303_Staphylococcus_Fi200W	NC_007066_Staphylococcus_G1	148481	138715	145611	146733	137681	283292	287196	98.641	0.9	0.99	1.06
NC_007066_Staphylococcus_G1	JX080303_Staphylococcus_Fi200W	138715	148481	137681	147150	145611	283292	287196	98.641	0.9	1.06	0.99
JX080304_Staphylococcus_MSA6	NC_007066_Staphylococcus_G1	148243	138715	145297	145873	137715	283012	286958	98.625	0.9	0.98	1
NC_007066_Staphylococcus_G1	JX080304_Staphylococcus_MSA6	138715	148243	137715	138210	145297	283012	286958	98.625	0.9	1	0.98
KP687431_Staphylococcus_IME_SA1	NC_007066_Staphylococcus_G1	140218	138715	137303	138048	137790	275093	278933	98.623	1	0.98	1
NC_007066_Staphylococcus_G1	KP687431_Staphylococcus_IME_SA1	138715	140218	137790	138489	137303	275093	278933	98.623	1	1	0.98
FR852584_Staphylococcus_ISP	JX080302_Staphylococcus_676Z	138339	140115	137275	138128	137340	274615	278454	98.621	1	1	0.99
JX080302_Staphylococcus_676Z	FR852584_Staphylococcus_ISP	140115	138339	137340	138045	137275	274615	278454	98.621	1	0.99	1
FR852584_Staphylococcus_ISP	JX080305_Staphylococcus_P4W	138339	147590	136742	145707	145061	281803	285929	98.557	0.9	1.05	0.99
JX080305_Staphylococcus_P4W	FR852584_Staphylococcus_ISP	147590	138339	145061	145617	136742	281803	285929	98.557	0.9	0.99	1.05
JX080302_Staphylococcus_676Z	NC_007066_Staphylococcus_G1	140115	138715	137203	138277	137497	274700	278830	98.519	1	0.99	1
NC_007066_Staphylococcus_G1	JX080302_Staphylococcus_676Z	138715	140115	137497	138666	137203	274700	278830	98.519	1	1	0.99
KJ586795_Listeria_LMTA_94	NC_024360_Listeria_LMSP_25	136468	138036	134613	136868	135764	270377	274504	98.497	1	1	0.99
NC_024360_Listeria_LMSP_25	KJ586795_Listeria_LMTA_94	138036	136468	135764	136887	134613	270377	274504	98.497	1	0.99	1
JX080300_Staphylococcus_Staph1N	JX080303_Staphylococcus_Fi200W	145647	148481	144829	145726	144861	289690	294128	98.491	1	1	0.98
JX080303_Staphylococcus_Fi200W	JX080300_Staphylococcus_Staph1N	148481	145647	144861	145595	144829	289690	294128	98.491	1	0.98	1
FR852584_Staphylococcus_ISP	KR902361_Staphylococcus_IME_SA118	138339	139750	136946	137207	136902	273848	278089	98.475	1	0.99	0.98
KR902361_Staphylococcus_IME_SA118	FR852584_Staphylococcus_ISP	139750	138339	136902	137045	136946	273848	278089	98.475	1	0.98	0.99
JX080305_Staphylococcus_P4W	NC_007066_Staphylococcus_G1	147590	138715	144927	145849	136964	281891	286305	98.458	0.9	0.99	1.05
NC_007066_Staphylococcus_G1	JX080305_Staphylococcus_P4W	138715	147590	136964	146255	144927	281891	286305	98.458	0.9	1.05	0.99
EU418428_Staphylococcus_A5W	JX080303_Staphylococcus_Fi200W	145542	148481	144716	145631	144758	289474	294023	98.453	1	1	0.98
JX080303_Staphylococcus_Fi200W	EU418428_Staphylococcus_A5W	148481	145542	144758	145499	144716	289474	294023	98.453	1	0.98	1
KR902361_Staphylococcus_IME_SA118	NC_007066_Staphylococcus_G1	139750	138715	136785	137530	137272	274057	278465	98.417	1	0.98	0.99
NC_007066_Staphylococcus_G1	KR902361_Staphylococcus_IME_SA118	138715	139750	137272	138020	136785	274057	278465	98.417	1	0.99	0.98
JX080300_Staphylococcus_Staph1N	JX080302_Staphylococcus_676Z	145647	140115	144469	145646	136540	281009	285762	98.337	1	1	0.98
JX080302_Staphylococcus_676Z	JX080300_Staphylococcus_Staph1N	140115	145647	136540	137151	144469	281009	285762	98.337	1	0.98	1
JX875065_Staphylococcus_SA5	KP687432_Staphylococcus_IME_SA2	137031	140906	136581	136857	136716	273297	277937	98.331	1	1	0.97
KP687432_Staphylococcus_IME_SA2	JX875065_Staphylococcus_SA5	140906	137031	136716	136924	136581	273297	277937	98.331	1	0.97	1
JX875065_Staphylococcus_SA5	KR908644_Staphylococcus_IME_SA119	137031	141028	136595	136883	136755	273350	278059	98.306	1	1	0.97
KR908644_Staphylococcus_IME_SA119	JX875065_Staphylococcus_SA5	141028	137031	136755	137078	136595	273350	278059	98.306	1	0.97	1
JX080303_Staphylococcus_Fi200W	JX875065_Staphylococcus_SA5	148481	137031	144476	145301	136195	280671	285512	98.304	0.9	0.98	1.06
JX875065_Staphylococcus_SA5	JX080303_Staphylococcus_Fi200W	137031	148481	136195	145348	144476	280671	285512	98.304	0.9	1.06	0.98
EU418428_Staphylococcus_A5W	JX080302_Staphylococcus_676Z	145542	140115	144356	145551	136437	280793	285657	98.297	1	1	0.98
JX080302_Staphylococcus_676Z	EU418428_Staphylococcus_A5W	140115	145542	136437	137055	144356	280793	285657	98.297	1	0.98	1
JX875065_Staphylococcus_SA5	NC_025417_Staphylococcus_Team1	137031	140903	136544	136699	136532	273076	277934	98.252	1	1	0.97
NC_025417_Staphylococcus_Team1	JX875065_Staphylococcus_SA5	140903	137031	136532	136690	136544	273076	277934	98.252	1	0.97	1
JX080304_Staphylococcus_MSA6	JX875065_Staphylococcus_SA5	148243	137031	144151	144482	136098	280249	285274	98.239	0.9	0.97	1
JX875065_Staphylococcus_SA5	JX080304_Staphylococcus_MSA6	137031	148243	136098	136404	144151	280249	285274	98.239	0.9	1	0.97
JX875065_Staphylococcus_SA5	KP687431_Staphylococcus_IME_SA1	137031	140218	136177	136367	136114	272291	277249	98.212	1	1	0.97
KP687431_Staphylococcus_IME_SA1	JX875065_Staphylococcus_SA5	140218	137031	136114	136363	136177	272291	277249	98.212	1	0.97	1
JX080302_Staphylococcus_676Z	JX875065_Staphylococcus_SA5	140115	137031	136092	136845	135997	272089	277146	98.175	1	0.98	1
JX875065_Staphylococcus_SA5	JX080302_Staphylococcus_676Z	137031	140115	135997	136887	136092	272089	277146	98.175	1	1	0.98
KJ586795_Listeria_LMTA_94	KJ591605_Listeria_LMTA_57	136468	136589	133803	135486	134158	267961	273057	98.134	1	0.99	0.99
KJ591605_Listeria_LMTA_57	KJ586795_Listeria_LMTA_94	136589	136468	134158	135444	133803	267961	273057	98.134	1	0.99	0.99
JX080305_Staphylococcus_P4W	JX875065_Staphylococcus_SA5	147590	137031	143807	144417	135492	279299	284621	98.13	0.9	0.98	1.05
JX875065_Staphylococcus_SA5	JX080305_Staphylococcus_P4W	137031	147590	135492	144454	143807	279299	284621	98.13	0.9	1.05	0.98
NC_020877_Staphylococcus_vB_SauM_Romulus	NC_022090_Staphylococcus_vB_SauM_Remus	131332	134643	130431	130498	130360	260791	265975	98.051	1	0.99	0.97
NC_022090_Staphylococcus_vB_SauM_Remus	NC_020877_Staphylococcus_vB_SauM_Romulus	134643	131332	130360	130511	130431	260791	265975	98.051	1	0.97	0.99
JX875065_Staphylococcus_SA5	KR902361_Staphylococcus_IME_SA118	137031	139750	135663	135898	135600	271263	276781	98.006	1	0.99	0.97
KR902361_Staphylococcus_IME_SA118	JX875065_Staphylococcus_SA5	139750	137031	135600	135845	135663	271263	276781	98.006	1	0.97	0.99
JX080300_Staphylococcus_Staph1N	KP687432_Staphylococcus_IME_SA2	145647	140906	144273	144999	136335	280608	286553	97.925	1	1	0.97
KP687432_Staphylococcus_IME_SA2	JX080300_Staphylococcus_Staph1N	140906	145647	136335	136863	144273	280608	286553	97.925	1	0.97	1
JX080300_Staphylococcus_Staph1N	KR908644_Staphylococcus_IME_SA119	145647	141028	144312	144999	136366	280678	286675	97.908	1	1	0.97
KR908644_Staphylococcus_IME_SA119	JX080300_Staphylococcus_Staph1N	141028	145647	136366	137024	144312	280678	286675	97.908	1	0.97	1
JX080300_Staphylococcus_Staph1N	NC_025417_Staphylococcus_Team1	145647	140903	144213	144997	136309	280522	286550	97.896	1	1	0.97
NC_025417_Staphylococcus_Team1	JX080300_Staphylococcus_Staph1N	140903	145647	136309	136818	144213	280522	286550	97.896	1	0.97	1
EU418428_Staphylococcus_A5W	KP687432_Staphylococcus_IME_SA2	145542	140906	144160	144904	136232	280392	286448	97.886	1	1	0.97
KP687432_Staphylococcus_IME_SA2	EU418428_Staphylococcus_A5W	140906	145542	136232	136767	144160	280392	286448	97.886	1	0.97	1
EU418428_Staphylococcus_A5W	KR908644_Staphylococcus_IME_SA119	145542	141028	144197	144904	136261	280458	286570	97.867	1	1	0.97
KR908644_Staphylococcus_IME_SA119	EU418428_Staphylococcus_A5W	141028	145542	136261	136928	144197	280458	286570	97.867	1	0.97	1
EU418428_Staphylococcus_A5W	NC_025417_Staphylococcus_Team1	145542	140903	144098	144902	136204	280302	286445	97.855	1	1	0.97
NC_025417_Staphylococcus_Team1	EU418428_Staphylococcus_A5W	140903	145542	136204	136722	144098	280302	286445	97.855	1	0.97	1
JX080300_Staphylococcus_Staph1N	JX080304_Staphylococcus_MSA6	145647	148243	143786	144546	143700	287486	293890	97.821	1	0.99	0.97
JX080304_Staphylococcus_MSA6	JX080300_Staphylococcus_Staph1N	148243	145647	143700	144451	143786	287486	293890	97.821	1	0.97	0.99
EU418428_Staphylococcus_A5W	JX080304_Staphylococcus_MSA6	145542	148243	143673	144451	143597	287270	293785	97.782	1	0.99	0.97
JX080304_Staphylococcus_MSA6	EU418428_Staphylococcus_A5W	148243	145542	143597	144355	143673	287270	293785	97.782	1	0.97	0.99
JX080300_Staphylococcus_Staph1N	KP687431_Staphylococcus_IME_SA1	145647	140218	143439	144341	135903	279342	285865	97.718	1	0.99	0.97
KP687431_Staphylococcus_IME_SA1	JX080300_Staphylococcus_Staph1N	140218	145647	135903	136413	143439	279342	285865	97.718	1	0.97	0.99
EU418428_Staphylococcus_A5W	KP687431_Staphylococcus_IME_SA1	145542	140218	143326	144246	135800	279126	285760	97.678	1	0.99	0.97
KP687431_Staphylococcus_IME_SA1	EU418428_Staphylococcus_A5W	140218	145542	135800	136317	143326	279126	285760	97.678	1	0.97	0.99
JX080303_Staphylococcus_Fi200W	NC_025417_Staphylococcus_Team1	148481	140903	145049	145833	137064	282113	289384	97.487	0.9	0.98	0.98
NC_025417_Staphylococcus_Team1	JX080303_Staphylococcus_Fi200W	140903	148481	137064	137785	145049	282113	289384	97.487	0.9	0.98	0.98
JX080303_Staphylococcus_Fi200W	KP687432_Staphylococcus_IME_SA2	148481	140906	145007	145835	137040	282047	289387	97.464	0.9	0.98	0.98
KP687432_Staphylococcus_IME_SA2	JX080303_Staphylococcus_Fi200W	140906	148481	137040	137829	145007	282047	289387	97.464	0.9	0.98	0.98
JX080302_Staphylococcus_676Z	NC_025417_Staphylococcus_Team1	140115	140903	136967	137711	136888	273855	281018	97.451	1	0.98	0.98
NC_025417_Staphylococcus_Team1	JX080302_Staphylococcus_676Z	140903	140115	136888	137735	136967	273855	281018	97.451	1	0.98	0.98
JX080303_Staphylococcus_Fi200W	KR908644_Staphylococcus_IME_SA119	148481	141028	145046	145835	137070	282116	289509	97.446	0.9	0.98	0.98
KR908644_Staphylococcus_IME_SA119	JX080303_Staphylococcus_Fi200W	141028	148481	137070	137991	145046	282116	289509	97.446	0.9	0.98	0.98
JX080303_Staphylococcus_Fi200W	JX080304_Staphylococcus_MSA6	148481	148243	144615	145382	144497	289112	296724	97.435	1	0.98	0.98
JX080304_Staphylococcus_MSA6	JX080303_Staphylococcus_Fi200W	148243	148481	144497	145418	144615	289112	296724	97.435	1	0.98	0.98
JX080302_Staphylococcus_676Z	KP687432_Staphylococcus_IME_SA2	140115	140906	136940	137711	136861	273801	281021	97.431	1	0.98	0.98
KP687432_Staphylococcus_IME_SA2	JX080302_Staphylococcus_676Z	140906	140115	136861	137777	136940	273801	281021	97.431	1	0.98	0.98
JX080302_Staphylococcus_676Z	KR908644_Staphylococcus_IME_SA119	140115	141028	136975	137711	136868	273843	281143	97.403	1	0.98	0.98
KR908644_Staphylococcus_IME_SA119	JX080302_Staphylococcus_676Z	141028	140115	136868	137939	136975	273843	281143	97.403	1	0.98	0.98
JX080302_Staphylococcus_676Z	KP687431_Staphylococcus_IME_SA1	140115	140218	136544	137381	136434	272978	280333	97.376	1	0.98	0.98
KP687431_Staphylococcus_IME_SA1	JX080302_Staphylococcus_676Z	140218	140115	136434	137326	136544	272978	280333	97.376	1	0.98	0.98
JX080300_Staphylococcus_Staph1N	KR902361_Staphylococcus_IME_SA118	145647	139750	142402	143403	135385	277787	285397	97.334	1	0.98	0.97
KR902361_Staphylococcus_IME_SA118	JX080300_Staphylococcus_Staph1N	139750	145647	135385	135893	142402	277787	285397	97.334	1	0.97	0.98
JX080302_Staphylococcus_676Z	JX080304_Staphylococcus_MSA6	140115	148243	136535	137258	144040	280575	288358	97.301	0.9	0.98	0.98
JX080304_Staphylococcus_MSA6	JX080302_Staphylococcus_676Z	148243	140115	144040	145222	136535	280575	288358	97.301	0.9	0.98	0.98
EU418428_Staphylococcus_A5W	KR902361_Staphylococcus_IME_SA118	145542	139750	142289	143308	135282	277571	285292	97.294	1	0.98	0.97
KR902361_Staphylococcus_IME_SA118	EU418428_Staphylococcus_A5W	139750	145542	135282	135797	142289	277571	285292	97.294	1	0.97	0.98
JX080305_Staphylococcus_P4W	KP687432_Staphylococcus_IME_SA2	147590	140906	144345	144951	136339	280684	288496	97.292	1	0.98	0.97
KP687432_Staphylococcus_IME_SA2	JX080305_Staphylococcus_P4W	140906	147590	136339	136935	144345	280684	288496	97.292	1	0.97	0.98
JX080305_Staphylococcus_P4W	KR908644_Staphylococcus_IME_SA119	147590	141028	144375	144951	136366	280741	288618	97.271	1	0.98	0.97
KR908644_Staphylococcus_IME_SA119	JX080305_Staphylococcus_P4W	141028	147590	136366	137096	144375	280741	288618	97.271	1	0.97	0.98
JX080303_Staphylococcus_Fi200W	KP687431_Staphylococcus_IME_SA1	148481	140218	144177	145297	136613	280790	288699	97.26	0.9	0.98	0.98
KP687431_Staphylococcus_IME_SA1	JX080303_Staphylococcus_Fi200W	140218	148481	136613	137378	144177	280790	288699	97.26	0.9	0.98	0.98
JX080305_Staphylococcus_P4W	NC_025417_Staphylococcus_Team1	147590	140903	144277	144949	136306	280583	288493	97.258	1	0.98	0.97
NC_025417_Staphylococcus_Team1	JX080305_Staphylococcus_P4W	140903	147590	136306	136890	144277	280583	288493	97.258	1	0.97	0.98
JX080304_Staphylococcus_MSA6	JX080305_Staphylococcus_P4W	148243	147590	143738	144523	143851	287589	295833	97.213	1	0.97	0.98
JX080305_Staphylococcus_P4W	JX080304_Staphylococcus_MSA6	147590	148243	143851	144498	143738	287589	295833	97.213	1	0.98	0.97
NC_021781_Listeria_LP_125	NC_024383_Listeria_LP_083_2	135187	135831	131555	134509	131826	263381	271018	97.182	1	0.99	0.99
NC_024383_Listeria_LP_083_2	NC_021781_Listeria_LP_125	135831	135187	131826	134864	131555	263381	271018	97.182	1	0.99	0.99
KJ094031_Listeria_LP_124	NC_021781_Listeria_LP_125	135764	135187	131775	134831	131539	263314	270951	97.181	1	0.99	1
NC_021781_Listeria_LP_125	KJ094031_Listeria_LP_124	135187	135764	131539	134545	131775	263314	270951	97.181	1	1	0.99
JX080302_Staphylococcus_676Z	KR902361_Staphylococcus_IME_SA118	140115	139750	136030	136912	135920	271950	279865	97.172	1	0.98	0.98
KR902361_Staphylococcus_IME_SA118	JX080302_Staphylococcus_676Z	139750	140115	135920	136808	136030	271950	279865	97.172	1	0.98	0.98
KJ094029_Listeria_LP_064	NC_024383_Listeria_LP_083_2	135279	135831	131593	134567	131807	263400	271110	97.156	1	0.99	0.99
NC_024383_Listeria_LP_083_2	KJ094029_Listeria_LP_064	135831	135279	131807	134923	131593	263400	271110	97.156	1	0.99	0.99
KJ094029_Listeria_LP_064	KJ094031_Listeria_LP_124	135279	135764	131577	134603	131756	263333	271043	97.155	1	1	0.99
KJ094031_Listeria_LP_124	KJ094029_Listeria_LP_064	135764	135279	131756	134890	131577	263333	271043	97.155	1	0.99	1
JX080305_Staphylococcus_P4W	KP687431_Staphylococcus_IME_SA1	147590	140218	143508	144293	135908	279416	287808	97.084	1	0.98	0.97
KP687431_Staphylococcus_IME_SA1	JX080305_Staphylococcus_P4W	140218	147590	135908	136485	143508	279416	287808	97.084	1	0.97	0.98
DQ004855_Listeria_P100	KJ094029_Listeria_LP_064	131384	135279	129117	131420	129556	258673	266663	97.004	1	1	0.98
KJ094029_Listeria_LP_064	DQ004855_Listeria_P100	135279	131384	129556	132136	129117	258673	266663	97.004	1	0.98	1
DQ004855_Listeria_P100	NC_021781_Listeria_LP_125	131384	135187	129105	131326	129477	258582	266571	97.003	1	1	0.98
NC_021781_Listeria_LP_125	DQ004855_Listeria_P100	135187	131384	129477	132044	129105	258582	266571	97.003	1	0.98	1
JX080301_Staphylococcus_A3R	JX080302_Staphylococcus_676Z	132712	140115	132159	132800	132392	264551	272827	96.967	0.9	1	0.95
JX080302_Staphylococcus_676Z	JX080301_Staphylococcus_A3R	140115	132712	132392	133056	132159	264551	272827	96.967	0.9	0.95	1
JX080301_Staphylococcus_A3R	JX080305_Staphylococcus_P4W	132712	147590	131803	132634	139847	271650	280302	96.913	0.9	1	0.96
JX080305_Staphylococcus_P4W	JX080301_Staphylococcus_A3R	147590	132712	139847	141177	131803	271650	280302	96.913	0.9	0.96	1
JX080303_Staphylococcus_Fi200W	KR902361_Staphylococcus_IME_SA118	148481	139750	143145	144359	136099	279244	288231	96.882	0.9	0.97	0.98
KR902361_Staphylococcus_IME_SA118	JX080303_Staphylococcus_Fi200W	139750	148481	136099	136860	143145	279244	288231	96.882	0.9	0.98	0.97
JN797798_Bacillus_BCU4	NC_018860_Bacillus_BCP78	154371	156176	150451	151493	150391	300842	310547	96.875	1	0.98	0.97
NC_018860_Bacillus_BCP78	JN797798_Bacillus_BCU4	156176	154371	150391	151502	150451	300842	310547	96.875	1	0.97	0.98
DQ004855_Listeria_P100	NC_024383_Listeria_LP_083_2	131384	135831	129015	131407	129621	258636	267215	96.789	1	1	0.97
DQ004855_Listeria_P100	KJ094031_Listeria_LP_124	131384	135764	128999	131439	129571	258570	267148	96.789	1	1	0.97
KJ094031_Listeria_LP_124	DQ004855_Listeria_P100	135764	131384	129571	132294	128999	258570	267148	96.789	1	0.97	1
NC_024383_Listeria_LP_083_2	DQ004855_Listeria_P100	135831	131384	129621	132260	129015	258636	267215	96.789	1	0.97	1
JX080301_Staphylococcus_A3R	JX080303_Staphylococcus_Fi200W	132712	148481	131930	132659	140006	271936	281193	96.708	0.9	1	0.95
JX080303_Staphylococcus_Fi200W	JX080301_Staphylococcus_A3R	148481	132712	140006	141214	131930	271936	281193	96.708	0.9	0.95	1
JX080305_Staphylococcus_P4W	KR902361_Staphylococcus_IME_SA118	147590	139750	142472	143355	135391	277863	287340	96.702	0.9	0.97	0.97
KR902361_Staphylococcus_IME_SA118	JX080305_Staphylococcus_P4W	139750	147590	135391	135965	142472	277863	287340	96.702	0.9	0.97	0.97
NC_005880_Staphylococcus_K	NC_023009_Staphylococcus_Sb_1	127395	127188	122662	123753	123267	245929	254583	96.601	1	0.97	0.98
NC_023009_Staphylococcus_Sb_1	NC_005880_Staphylococcus_K	127188	127395	123267	124542	122662	245929	254583	96.601	1	0.98	0.97
NC_024205_Bacillus_Hoody_T	NC_024216_Bacillus_CAM003	159837	160541	154606	157682	154641	309247	320378	96.526	1	0.99	0.98
NC_024216_Bacillus_CAM003	NC_024205_Bacillus_Hoody_T	160541	159837	154641	157671	154606	309247	320378	96.526	1	0.98	0.99
JX080300_Staphylococcus_Staph1N	JX080301_Staphylococcus_A3R	145647	132712	138108	139490	129933	268041	278359	96.293	0.9	0.96	0.98
JX080301_Staphylococcus_A3R	JX080300_Staphylococcus_Staph1N	132712	145647	129933	130708	138108	268041	278359	96.293	0.9	0.98	0.96
EU418428_Staphylococcus_A5W	JX080301_Staphylococcus_A3R	145542	132712	137998	139397	129833	267831	278254	96.254	0.9	0.96	0.98
JX080301_Staphylococcus_A3R	EU418428_Staphylococcus_A5W	132712	145542	129833	130612	137998	267831	278254	96.254	0.9	0.98	0.96
NC_009811_Listeria_A511	NC_025440_Listeria_WIL_1	134494	134369	129417	133035	129308	258725	268863	96.229	1	0.99	0.99
NC_025440_Listeria_WIL_1	NC_009811_Listeria_A511	134369	134494	129308	132785	129417	258725	268863	96.229	1	0.99	0.99
NC_024359_Listeria_LP_048	NC_024787_Listeria_LMTA_148	133048	132541	127362	130669	127357	254719	265589	95.907	1	0.98	0.98
NC_024787_Listeria_LMTA_148	NC_024359_Listeria_LP_048	132541	133048	127357	130311	127362	254719	265589	95.907	1	0.98	0.98
NC_020871_Listeria_vB_LmoM_AG20	NC_024359_Listeria_LP_048	133057	133048	127542	130760	127660	255202	266105	95.903	1	0.98	0.98
NC_024359_Listeria_LP_048	NC_020871_Listeria_vB_LmoM_AG20	133048	133057	127660	130864	127542	255202	266105	95.903	1	0.98	0.98
NC_024207_Bacillus_Evoli	NC_024216_Bacillus_CAM003	159656	160541	153428	157945	153471	306899	320197	95.847	1	0.99	0.98
NC_024216_Bacillus_CAM003	NC_024207_Bacillus_Evoli	160541	159656	153471	157972	153428	306899	320197	95.847	1	0.98	0.99
FR852584_Staphylococcus_ISP	JX080301_Staphylococcus_A3R	138339	132712	129889	131069	129719	259608	271051	95.778	1	0.95	0.99
JX080301_Staphylococcus_A3R	FR852584_Staphylococcus_ISP	132712	138339	129719	130732	129889	259608	271051	95.778	1	0.99	0.95
JX080301_Staphylococcus_A3R	NC_007066_Staphylococcus_G1	132712	138715	129596	130964	130126	259722	271427	95.688	1	0.99	0.95
NC_007066_Staphylococcus_G1	JX080301_Staphylococcus_A3R	138715	132712	130126	131607	129596	259722	271427	95.688	1	0.95	0.99
NC_024205_Bacillus_Hoody_T	NC_024207_Bacillus_Evoli	159837	159656	152773	157113	152766	305539	319493	95.632	1	0.98	0.98
NC_024207_Bacillus_Evoli	NC_024205_Bacillus_Hoody_T	159656	159837	152766	157087	152773	305539	319493	95.632	1	0.98	0.98
NC_007066_Staphylococcus_G1	NC_023009_Staphylococcus_Sb_1	138715	127188	126697	127955	126971	253668	265903	95.399	0.9	0.92	1.01
NC_023009_Staphylococcus_Sb_1	NC_007066_Staphylococcus_G1	127188	138715	126971	127921	126697	253668	265903	95.399	0.9	1.01	0.92
FR852584_Staphylococcus_ISP	NC_023009_Staphylococcus_Sb_1	138339	127188	126244	126966	126921	253165	265527	95.344	0.9	0.92	1
NC_023009_Staphylococcus_Sb_1	FR852584_Staphylococcus_ISP	127188	138339	126921	127548	126244	253165	265527	95.344	0.9	1	0.92
JX080301_Staphylococcus_A3R	JX875065_Staphylococcus_SA5	132712	137031	128473	129532	128613	257086	269743	95.308	1	0.98	0.95
JX875065_Staphylococcus_SA5	JX080301_Staphylococcus_A3R	137031	132712	128613	129831	128473	257086	269743	95.308	1	0.95	0.98
NC_024383_Listeria_LP_083_2	NC_025440_Listeria_WIL_1	135831	134369	128879	132739	128573	257452	270200	95.282	1	0.98	0.98
NC_025440_Listeria_WIL_1	NC_024383_Listeria_LP_083_2	134369	135831	128573	132288	128879	257452	270200	95.282	1	0.98	0.98
KJ094031_Listeria_LP_124	NC_025440_Listeria_WIL_1	135764	134369	128825	132690	128550	257375	270133	95.277	1	0.98	0.99
NC_025440_Listeria_WIL_1	KJ094031_Listeria_LP_124	134369	135764	128550	132440	128825	257375	270133	95.277	1	0.99	0.98
NC_021781_Listeria_LP_125	NC_025440_Listeria_WIL_1	135187	134369	128377	132257	128186	256563	269556	95.18	1	0.98	0.98
NC_025440_Listeria_WIL_1	NC_021781_Listeria_LP_125	134369	135187	128186	132017	128377	256563	269556	95.18	1	0.98	0.98
NC_009811_Listeria_A511	NC_020871_Listeria_vB_LmoM_AG20	134494	133057	127315	131219	127326	254641	267551	95.175	1	0.98	0.99
NC_020871_Listeria_vB_LmoM_AG20	NC_009811_Listeria_A511	133057	134494	127326	131267	127315	254641	267551	95.175	1	0.99	0.98
DQ004855_Listeria_P100	NC_024364_Listeria_List_36	131384	131952	125278	128916	125340	250618	263336	95.17	1	0.98	0.98
NC_024364_Listeria_List_36	DQ004855_Listeria_P100	131952	131384	125340	129180	125278	250618	263336	95.17	1	0.98	0.98
KJ094029_Listeria_LP_064	NC_025440_Listeria_WIL_1	135279	134369	128407	132306	128170	256577	269648	95.153	1	0.98	0.98
NC_025440_Listeria_WIL_1	KJ094029_Listeria_LP_064	134369	135279	128170	132063	128407	256577	269648	95.153	1	0.98	0.98
NC_024359_Listeria_LP_048	NC_024364_Listeria_List_36	133048	131952	126138	129954	125720	251858	265000	95.041	1	0.98	0.98
NC_024364_Listeria_List_36	NC_024359_Listeria_LP_048	131952	133048	125720	129032	126138	251858	265000	95.041	1	0.98	0.98
NC_020871_Listeria_vB_LmoM_AG20	NC_025440_Listeria_WIL_1	133057	134369	127079	131320	127071	254150	267426	95.036	1	0.99	0.97
NC_025440_Listeria_WIL_1	NC_020871_Listeria_vB_LmoM_AG20	134369	133057	127071	130957	127079	254150	267426	95.036	1	0.97	0.99
KJ094029_Listeria_LP_064	NC_024359_Listeria_LP_048	135279	133048	127453	131295	127485	254938	268327	95.01	1	0.97	0.99
NC_024359_Listeria_LP_048	KJ094029_Listeria_LP_064	133048	135279	127485	131435	127453	254938	268327	95.01	1	0.99	0.97
NC_020871_Listeria_vB_LmoM_AG20	NC_021781_Listeria_LP_125	133057	135187	127373	131243	127373	254746	268244	94.968	1	0.99	0.97
NC_021781_Listeria_LP_125	NC_020871_Listeria_vB_LmoM_AG20	135187	133057	127373	131178	127373	254746	268244	94.968	1	0.97	0.99
NC_018857_Bacillus_BPS13	NC_023501_Bacillus_BPS10C	158305	159590	150930	156305	150948	301878	317895	94.962	1	0.99	0.98
NC_023501_Bacillus_BPS10C	NC_018857_Bacillus_BPS13	159590	158305	150948	156348	150930	301878	317895	94.962	1	0.98	0.99
KJ094029_Listeria_LP_064	NC_020871_Listeria_vB_LmoM_AG20	135279	133057	127427	131230	127373	254800	268336	94.956	1	0.97	0.99
NC_020871_Listeria_vB_LmoM_AG20	KJ094029_Listeria_LP_064	133057	135279	127373	131297	127427	254800	268336	94.956	1	0.99	0.97
NC_021781_Listeria_LP_125	NC_024359_Listeria_LP_048	135187	133048	127320	131203	127374	254694	268235	94.952	1	0.97	0.99
NC_024359_Listeria_LP_048	NC_021781_Listeria_LP_125	133048	135187	127374	131341	127320	254694	268235	94.952	1	0.99	0.97
NC_009811_Listeria_A511	NC_024383_Listeria_LP_083_2	134494	135831	128163	132315	128372	256535	270325	94.899	1	0.98	0.98
NC_024383_Listeria_LP_083_2	NC_009811_Listeria_A511	135831	134494	128372	132495	128163	256535	270325	94.899	1	0.98	0.98
KJ094031_Listeria_LP_124	NC_009811_Listeria_A511	135764	134494	128321	132536	128146	256467	270258	94.897	1	0.98	0.98
NC_009811_Listeria_A511	KJ094031_Listeria_LP_124	134494	135764	128146	132473	128321	256467	270258	94.897	1	0.98	0.98
KJ094029_Listeria_LP_064	NC_009811_Listeria_A511	135279	134494	128024	132140	127933	255957	269773	94.879	1	0.98	0.98
NC_009811_Listeria_A511	KJ094029_Listeria_LP_064	134494	135279	127933	132051	128024	255957	269773	94.879	1	0.98	0.98
NC_024359_Listeria_LP_048	NC_025440_Listeria_WIL_1	133048	134369	126951	130936	126756	253707	267417	94.873	1	0.98	0.97
NC_025440_Listeria_WIL_1	NC_024359_Listeria_LP_048	134369	133048	126756	130630	126951	253707	267417	94.873	1	0.97	0.98
KJ094029_Listeria_LP_064	NC_024364_Listeria_List_36	135279	131952	126978	130848	126525	253503	267231	94.863	1	0.97	0.99
NC_024364_Listeria_List_36	KJ094029_Listeria_LP_064	131952	135279	126525	130289	126978	253503	267231	94.863	1	0.99	0.97
NC_009811_Listeria_A511	NC_021781_Listeria_LP_125	134494	135187	127903	131958	127918	255821	269681	94.861	1	0.98	0.98
NC_021781_Listeria_LP_125	NC_009811_Listeria_A511	135187	134494	127918	132049	127903	255821	269681	94.861	1	0.98	0.98
NC_021781_Listeria_LP_125	NC_024364_Listeria_List_36	135187	131952	126854	130756	126453	253307	267139	94.822	1	0.97	0.99
NC_024364_Listeria_List_36	NC_021781_Listeria_LP_125	131952	135187	126453	130195	126854	253307	267139	94.822	1	0.99	0.97
NC_024359_Listeria_LP_048	NC_024383_Listeria_LP_083_2	133048	135831	127433	131325	127511	254944	268879	94.817	1	0.99	0.97
NC_024383_Listeria_LP_083_2	NC_024359_Listeria_LP_048	135831	133048	127511	131339	127433	254944	268879	94.817	1	0.97	0.99
KJ094031_Listeria_LP_124	NC_024359_Listeria_LP_048	135764	133048	127460	131376	127417	254877	268812	94.816	1	0.97	0.99
NC_024359_Listeria_LP_048	KJ094031_Listeria_LP_124	133048	135764	127417	131480	127460	254877	268812	94.816	1	0.99	0.97
NC_009811_Listeria_A511	NC_024359_Listeria_LP_048	134494	133048	126801	130667	126855	253656	267542	94.81	1	0.97	0.98
NC_024359_Listeria_LP_048	NC_009811_Listeria_A511	133048	134494	126855	130926	126801	253656	267542	94.81	1	0.98	0.97
JX875065_Staphylococcus_SA5	NC_023009_Staphylococcus_Sb_1	137031	127188	124928	125611	125563	250491	264219	94.804	0.9	0.92	0.99
NC_023009_Staphylococcus_Sb_1	JX875065_Staphylococcus_SA5	127188	137031	125563	126236	124928	250491	264219	94.804	0.9	0.99	0.92
DQ004855_Listeria_P100	NC_024359_Listeria_LP_048	131384	133048	125096	128736	125563	250659	264432	94.791	1	0.98	0.98
NC_024359_Listeria_LP_048	DQ004855_Listeria_P100	133048	131384	125563	129841	125096	250659	264432	94.791	1	0.98	0.98
NC_020871_Listeria_vB_LmoM_AG20	NC_024383_Listeria_LP_083_2	133057	135831	127329	131080	127539	254868	268888	94.786	1	0.99	0.97
NC_024383_Listeria_LP_083_2	NC_020871_Listeria_vB_LmoM_AG20	135831	133057	127539	131356	127329	254868	268888	94.786	1	0.97	0.99
KJ094031_Listeria_LP_124	NC_020871_Listeria_vB_LmoM_AG20	135764	133057	127488	131393	127313	254801	268821	94.785	1	0.97	0.99
NC_020871_Listeria_vB_LmoM_AG20	KJ094031_Listeria_LP_124	133057	135764	127313	131235	127488	254801	268821	94.785	1	0.99	0.97
NC_024364_Listeria_List_36	NC_024383_Listeria_LP_083_2	131952	135831	126394	130011	127034	253428	267783	94.639	1	0.99	0.96
NC_024383_Listeria_LP_083_2	NC_024364_Listeria_List_36	135831	131952	127034	130754	126394	253428	267783	94.639	1	0.96	0.99
KJ094031_Listeria_LP_124	NC_024364_Listeria_List_36	135764	131952	126980	130613	126371	253351	267716	94.634	1	0.96	0.99
NC_024364_Listeria_List_36	KJ094031_Listeria_LP_124	131952	135764	126371	130157	126980	253351	267716	94.634	1	0.99	0.96
KP687431_Staphylococcus_IME_SA1	NC_023009_Staphylococcus_Sb_1	140218	127188	126159	126929	126849	253008	267406	94.616	0.9	0.91	1
NC_023009_Staphylococcus_Sb_1	KP687431_Staphylococcus_IME_SA1	127188	140218	126849	127522	126159	253008	267406	94.616	0.9	1	0.91
DQ004855_Listeria_P100	NC_025440_Listeria_WIL_1	131384	134369	125538	129121	125902	251440	265753	94.614	1	0.98	0.97
NC_025440_Listeria_WIL_1	DQ004855_Listeria_P100	134369	131384	125902	129775	125538	251440	265753	94.614	1	0.97	0.98
JX080301_Staphylococcus_A3R	KP687432_Staphylococcus_IME_SA2	132712	140906	129333	130398	129489	258822	273618	94.592	0.9	0.98	0.93
KP687432_Staphylococcus_IME_SA2	JX080301_Staphylococcus_A3R	140906	132712	129489	130721	129333	258822	273618	94.592	0.9	0.93	0.98
JX080301_Staphylococcus_A3R	NC_025417_Staphylococcus_Team1	132712	140903	129300	130398	129457	258757	273615	94.57	0.9	0.98	0.93
NC_025417_Staphylococcus_Team1	JX080301_Staphylococcus_A3R	140903	132712	129457	130677	129300	258757	273615	94.57	0.9	0.93	0.98
JX080301_Staphylococcus_A3R	KR908644_Staphylococcus_IME_SA119	132712	141028	129355	130398	129482	258837	273740	94.556	0.9	0.98	0.93
KR908644_Staphylococcus_IME_SA119	JX080301_Staphylococcus_A3R	141028	132712	129482	130880	129355	258837	273740	94.556	0.9	0.93	0.98
JX080301_Staphylococcus_A3R	KP687431_Staphylococcus_IME_SA1	132712	140218	128912	130069	129039	257951	272930	94.512	0.9	0.98	0.93
KP687431_Staphylococcus_IME_SA1	JX080301_Staphylococcus_A3R	140218	132712	129039	130270	128912	257951	272930	94.512	0.9	0.93	0.98
NC_023009_Staphylococcus_Sb_1	NC_025417_Staphylococcus_Team1	127188	140903	126901	127565	126432	253333	268091	94.495	0.9	1	0.9
NC_025417_Staphylococcus_Team1	NC_023009_Staphylococcus_Sb_1	140903	127188	126432	126960	126901	253333	268091	94.495	0.9	0.9	1
NC_020871_Listeria_vB_LmoM_AG20	NC_024364_Listeria_List_36	133057	131952	125389	129097	125009	250398	265009	94.487	1	0.97	0.97
NC_024364_Listeria_List_36	NC_020871_Listeria_vB_LmoM_AG20	131952	133057	125009	128299	125389	250398	265009	94.487	1	0.97	0.97
KP687432_Staphylococcus_IME_SA2	NC_023009_Staphylococcus_Sb_1	140906	127188	126413	126901	126883	253296	268094	94.48	0.9	0.9	1
NC_023009_Staphylococcus_Sb_1	KP687432_Staphylococcus_IME_SA2	127188	140906	126883	127598	126413	253296	268094	94.48	0.9	1	0.9
DQ004855_Listeria_P100	NC_020871_Listeria_vB_LmoM_AG20	131384	133057	124723	128301	125103	249826	264441	94.473	1	0.98	0.97
NC_020871_Listeria_vB_LmoM_AG20	DQ004855_Listeria_P100	133057	131384	125103	129171	124723	249826	264441	94.473	1	0.97	0.98
KR908644_Staphylococcus_IME_SA119	NC_023009_Staphylococcus_Sb_1	141028	127188	126355	127471	126935	253290	268216	94.435	0.9	0.9	1.01
NC_023009_Staphylococcus_Sb_1	KR908644_Staphylococcus_IME_SA119	127188	141028	126935	127878	126355	253290	268216	94.435	0.9	1.01	0.9
JX080301_Staphylococcus_A3R	JX080304_Staphylococcus_MSA6	132712	148243	128881	129945	136423	265304	280955	94.429	0.9	0.98	0.93
JX080304_Staphylococcus_MSA6	JX080301_Staphylococcus_A3R	148243	132712	136423	138137	128881	265304	280955	94.429	0.9	0.93	0.98
KR902361_Staphylococcus_IME_SA118	NC_023009_Staphylococcus_Sb_1	139750	127188	125642	126412	126333	251975	266938	94.395	0.9	0.9	1
NC_023009_Staphylococcus_Sb_1	KR902361_Staphylococcus_IME_SA118	127188	139750	126333	127053	125642	251975	266938	94.395	0.9	1	0.9
NC_024364_Listeria_List_36	NC_024787_Listeria_LMTA_148	131952	132541	124581	127926	125027	249608	264493	94.372	1	0.97	0.97
NC_024787_Listeria_LMTA_148	NC_024364_Listeria_List_36	132541	131952	125027	128508	124581	249608	264493	94.372	1	0.97	0.97
NC_020871_Listeria_vB_LmoM_AG20	NC_024787_Listeria_LMTA_148	133057	132541	125282	128585	125321	250603	265598	94.354	1	0.97	0.97
NC_024787_Listeria_LMTA_148	NC_020871_Listeria_vB_LmoM_AG20	132541	133057	125321	128460	125282	250603	265598	94.354	1	0.97	0.97
JX080301_Staphylococcus_A3R	KR902361_Staphylococcus_IME_SA118	132712	139750	128395	129600	128521	256916	272462	94.294	0.9	0.98	0.93
KR902361_Staphylococcus_IME_SA118	JX080301_Staphylococcus_A3R	139750	132712	128521	129749	128395	256916	272462	94.294	0.9	0.93	0.98
DQ004855_Listeria_P100	NC_009811_Listeria_A511	131384	134494	124940	128622	125345	250285	265878	94.135	1	0.98	0.96
NC_009811_Listeria_A511	DQ004855_Listeria_P100	134494	131384	125345	129397	124940	250285	265878	94.135	1	0.96	0.98
KT307976_Bacillus_AvesoBmore	NC_024788_Bacillus_Riley	167431	162816	156323	160953	154392	310715	330247	94.086	1	0.96	0.98
NC_024788_Bacillus_Riley	KT307976_Bacillus_AvesoBmore	162816	167431	154392	158762	156323	310715	330247	94.086	1	0.98	0.96
NC_009811_Listeria_A511	NC_024787_Listeria_LMTA_148	134494	132541	125596	129396	125619	251215	267035	94.076	1	0.96	0.98
NC_024787_Listeria_LMTA_148	NC_009811_Listeria_A511	132541	134494	125619	129383	125596	251215	267035	94.076	1	0.98	0.96
NC_011421_Bacillus_SPO1	NC_022761_Bacillus_CampHawk	132562	146193	125084	129840	137124	262208	278755	94.064	0.9	0.98	0.98
NC_022761_Bacillus_CampHawk	NC_011421_Bacillus_SPO1	146193	132562	137124	143275	125084	262208	278755	94.064	0.9	0.98	0.98
JX080302_Staphylococcus_676Z	NC_023009_Staphylococcus_Sb_1	140115	127188	125429	126471	125833	251262	267303	93.999	0.9	0.9	1
NC_023009_Staphylococcus_Sb_1	JX080302_Staphylococcus_676Z	127188	140115	125833	127107	125429	251262	267303	93.999	0.9	1	0.9
NC_024787_Listeria_LMTA_148	NC_025440_Listeria_WIL_1	132541	134369	125497	129297	125383	250880	266910	93.994	1	0.98	0.96
NC_025440_Listeria_WIL_1	NC_024787_Listeria_LMTA_148	134369	132541	125383	129297	125497	250880	266910	93.994	1	0.96	0.98
NC_024364_Listeria_List_36	NC_025440_Listeria_WIL_1	131952	134369	124958	128994	125338	250296	266321	93.983	1	0.98	0.96
NC_025440_Listeria_WIL_1	NC_024364_Listeria_List_36	134369	131952	125338	129567	124958	250296	266321	93.983	1	0.96	0.98
NC_009811_Listeria_A511	NC_024364_Listeria_List_36	134494	131952	125290	129341	124920	250210	266446	93.906	1	0.96	0.98
NC_024364_Listeria_List_36	NC_009811_Listeria_A511	131952	134494	124920	128860	125290	250210	266446	93.906	1	0.98	0.96
KC595512_Bacillus_JL	KC595513_Bacillus_Shanette	137918	138877	129901	136306	129952	259853	276795	93.879	1	0.99	0.98
KC595513_Bacillus_Shanette	KC595512_Bacillus_JL	138877	137918	129952	136107	129901	259853	276795	93.879	1	0.98	0.99
NC_022088_Bacillus_Troll	NC_024788_Bacillus_Riley	163019	162816	152575	157687	152740	305315	325835	93.702	1	0.97	0.97
NC_024788_Bacillus_Riley	NC_022088_Bacillus_Troll	162816	163019	152740	157916	152575	305315	325835	93.702	1	0.97	0.97
FR852584_Staphylococcus_ISP	NC_005880_Staphylococcus_K	138339	127395	124629	125463	124347	248976	265734	93.694	0.9	0.91	0.98
NC_005880_Staphylococcus_K	FR852584_Staphylococcus_ISP	127395	138339	124347	125010	124629	248976	265734	93.694	0.9	0.98	0.91
JX080301_Staphylococcus_A3R	NC_023009_Staphylococcus_Sb_1	132712	127188	121472	122750	122017	243489	259900	93.686	1	0.92	0.97
NC_023009_Staphylococcus_Sb_1	JX080301_Staphylococcus_A3R	127188	132712	122017	123488	121472	243489	259900	93.686	1	0.97	0.92
NC_005880_Staphylococcus_K	NC_007066_Staphylococcus_G1	127395	138715	124309	125377	124978	249287	266110	93.678	0.9	0.98	0.91
NC_007066_Staphylococcus_G1	NC_005880_Staphylococcus_K	138715	127395	124978	126098	124309	249287	266110	93.678	0.9	0.91	0.98
KJ094029_Listeria_LP_064	NC_024787_Listeria_LMTA_148	135279	132541	125431	129227	125424	250855	267820	93.666	1	0.96	0.98
NC_024787_Listeria_LMTA_148	KJ094029_Listeria_LP_064	132541	135279	125424	129243	125431	250855	267820	93.666	1	0.98	0.96
DQ004855_Listeria_P100	NC_024787_Listeria_LMTA_148	131384	132541	123351	126948	123853	247204	263925	93.664	1	0.97	0.96
NC_024787_Listeria_LMTA_148	DQ004855_Listeria_P100	132541	131384	123853	127859	123351	247204	263925	93.664	1	0.96	0.97
NC_021781_Listeria_LP_125	NC_024787_Listeria_LMTA_148	135187	132541	125313	129135	125306	250619	267728	93.61	1	0.96	0.97
NC_024787_Listeria_LMTA_148	NC_021781_Listeria_LP_125	132541	135187	125306	129149	125313	250619	267728	93.61	1	0.97	0.96
JX080301_Staphylococcus_A3R	NC_005880_Staphylococcus_K	132712	127395	121805	122653	121618	243423	260107	93.586	1	0.92	0.96
NC_005880_Staphylococcus_K	JX080301_Staphylococcus_A3R	127395	132712	121618	122425	121805	243423	260107	93.586	1	0.96	0.92
KT207918_Bacillus_Eyuki	NC_024211_Bacillus_Megatron	162252	158750	151514	159641	148762	300276	321002	93.543	1	0.98	1
NC_024211_Bacillus_Megatron	KT207918_Bacillus_Eyuki	158750	162252	148762	159355	151514	300276	321002	93.543	1	1	0.98
NC_019448_Staphylococcus_GH15	NC_025426_Staphylococcus_P108	139806	140807	131040	134564	131139	262179	280613	93.431	1	0.96	0.96
NC_025426_Staphylococcus_P108	NC_019448_Staphylococcus_GH15	140807	139806	131139	134745	131040	262179	280613	93.431	1	0.96	0.96
NC_024383_Listeria_LP_083_2	NC_024787_Listeria_LMTA_148	135831	132541	125360	129407	125218	250578	268372	93.37	1	0.95	0.97
NC_024787_Listeria_LMTA_148	NC_024383_Listeria_LP_083_2	132541	135831	125218	129040	125360	250578	268372	93.37	1	0.97	0.95
KJ094031_Listeria_LP_124	NC_024787_Listeria_LMTA_148	135764	132541	125309	129448	125199	250508	268305	93.367	1	0.95	0.97
NC_024787_Listeria_LMTA_148	KJ094031_Listeria_LP_124	132541	135764	125199	129198	125309	250508	268305	93.367	1	0.97	0.95
EU418428_Staphylococcus_A5W	NC_005880_Staphylococcus_K	145542	127395	130213	131220	124455	254668	272937	93.307	0.9	0.9	0.98
NC_005880_Staphylococcus_K	EU418428_Staphylococcus_A5W	127395	145542	124455	124974	130213	254668	272937	93.307	0.9	0.98	0.9
JX080300_Staphylococcus_Staph1N	NC_005880_Staphylococcus_K	145647	127395	130218	131211	124455	254673	273042	93.272	0.9	0.9	0.98
NC_005880_Staphylococcus_K	JX080300_Staphylococcus_Staph1N	127395	145647	124455	124968	130218	254673	273042	93.272	0.9	0.98	0.9
KJ591605_Listeria_LMTA_57	NC_021781_Listeria_LP_125	136589	135187	126845	131615	126613	253458	271776	93.26	1	0.96	0.97
NC_021781_Listeria_LP_125	KJ591605_Listeria_LMTA_57	135187	136589	126613	131229	126845	253458	271776	93.26	1	0.97	0.96
KJ094029_Listeria_LP_064	KJ591605_Listeria_LMTA_57	135279	136589	126633	131262	126831	253464	271868	93.231	1	0.97	0.96
KJ591605_Listeria_LMTA_57	KJ094029_Listeria_LP_064	136589	135279	126831	131650	126633	253464	271868	93.231	1	0.96	0.97
KJ094029_Listeria_LP_064	NC_024360_Listeria_LMSP_25	135279	138036	126749	132443	128039	254788	273315	93.221	1	0.98	0.96
NC_024360_Listeria_LMSP_25	KJ094029_Listeria_LP_064	138036	135279	128039	132855	126749	254788	273315	93.221	1	0.96	0.98
NC_021781_Listeria_LP_125	NC_024360_Listeria_LMSP_25	135187	138036	126674	132351	128016	254690	273223	93.217	1	0.98	0.96
NC_024360_Listeria_LMSP_25	NC_021781_Listeria_LP_125	138036	135187	128016	132761	126674	254690	273223	93.217	1	0.96	0.98
JX875065_Staphylococcus_SA5	NC_005880_Staphylococcus_K	137031	127395	123341	124208	123101	246442	264426	93.199	0.9	0.91	0.97
NC_005880_Staphylococcus_K	JX875065_Staphylococcus_SA5	127395	137031	123101	123810	123341	246442	264426	93.199	0.9	0.97	0.91
JX080302_Staphylococcus_676Z	NC_005880_Staphylococcus_K	140115	127395	124776	125509	124481	249257	267510	93.177	0.9	0.9	0.98
NC_005880_Staphylococcus_K	JX080302_Staphylococcus_676Z	127395	140115	124481	125176	124776	249257	267510	93.177	0.9	0.98	0.9
KJ586795_Listeria_LMTA_94	NC_021781_Listeria_LP_125	136468	135187	126538	131357	126444	252982	271655	93.126	1	0.96	0.97
NC_021781_Listeria_LP_125	KJ586795_Listeria_LMTA_94	135187	136468	126444	130906	126538	252982	271655	93.126	1	0.97	0.96
EU418428_Staphylococcus_A5W	NC_023009_Staphylococcus_Sb_1	145542	127188	128686	129701	125238	253924	272730	93.105	0.9	0.89	0.99
NC_023009_Staphylococcus_Sb_1	EU418428_Staphylococcus_A5W	127188	145542	125238	126192	128686	253924	272730	93.105	0.9	0.99	0.89
KJ094029_Listeria_LP_064	KJ586795_Listeria_LMTA_94	135279	136468	126472	130948	126522	252994	271747	93.099	1	0.97	0.96
KJ586795_Listeria_LMTA_94	KJ094029_Listeria_LP_064	136468	135279	126522	131401	126472	252994	271747	93.099	1	0.96	0.97
KJ591605_Listeria_LMTA_57	NC_024383_Listeria_LP_083_2	136589	135831	126874	131979	126723	253597	272420	93.09	1	0.97	0.97
NC_024383_Listeria_LP_083_2	KJ591605_Listeria_LMTA_57	135831	136589	126723	131637	126874	253597	272420	93.09	1	0.97	0.97
KJ094031_Listeria_LP_124	KJ591605_Listeria_LMTA_57	135764	136589	126669	131576	126853	253522	272353	93.086	1	0.97	0.97
KJ591605_Listeria_LMTA_57	KJ094031_Listeria_LP_124	136589	135764	126853	132020	126669	253522	272353	93.086	1	0.97	0.97
JX080300_Staphylococcus_Staph1N	NC_023009_Staphylococcus_Sb_1	145647	127188	128690	129699	125242	253932	272835	93.072	0.9	0.89	0.99
NC_023009_Staphylococcus_Sb_1	JX080300_Staphylococcus_Staph1N	127188	145647	125242	126192	128690	253932	272835	93.072	0.9	0.99	0.89
NC_024360_Listeria_LMSP_25	NC_024383_Listeria_LP_083_2	138036	135831	128021	133109	126816	254837	273867	93.051	1	0.96	0.98
NC_024383_Listeria_LP_083_2	NC_024360_Listeria_LMSP_25	135831	138036	126816	132647	128021	254837	273867	93.051	1	0.98	0.96
KJ094031_Listeria_LP_124	NC_024360_Listeria_LMSP_25	135764	138036	126761	132586	128005	254766	273800	93.048	1	0.98	0.96
NC_024360_Listeria_LMSP_25	KJ094031_Listeria_LP_124	138036	135764	128005	133150	126761	254766	273800	93.048	1	0.96	0.98
JX080304_Staphylococcus_MSA6	NC_023009_Staphylococcus_Sb_1	148243	127188	129709	130557	126489	256198	275431	93.017	0.9	0.88	1
NC_023009_Staphylococcus_Sb_1	JX080304_Staphylococcus_MSA6	127188	148243	126489	127232	129709	256198	275431	93.017	0.9	1	0.88
KJ586795_Listeria_LMTA_94	NC_024383_Listeria_LP_083_2	136468	135831	126560	131409	126544	253104	272299	92.951	1	0.96	0.97
NC_024383_Listeria_LP_083_2	KJ586795_Listeria_LMTA_94	135831	136468	126544	131235	126560	253104	272299	92.951	1	0.97	0.96
KJ094031_Listeria_LP_124	KJ586795_Listeria_LMTA_94	135764	136468	126490	131174	126539	253029	272232	92.946	1	0.97	0.96
KJ586795_Listeria_LMTA_94	KJ094031_Listeria_LP_124	136468	135764	126539	131459	126490	253029	272232	92.946	1	0.96	0.97
KP687431_Staphylococcus_IME_SA1	NC_005880_Staphylococcus_K	140218	127395	124157	124994	123928	248085	267613	92.703	0.9	0.89	0.98
NC_005880_Staphylococcus_K	KP687431_Staphylococcus_IME_SA1	127395	140218	123928	124616	124157	248085	267613	92.703	0.9	0.98	0.89
JX080303_Staphylococcus_Fi200W	NC_023009_Staphylococcus_Sb_1	148481	127188	129487	130475	126041	255528	275669	92.694	0.9	0.88	1
NC_023009_Staphylococcus_Sb_1	JX080303_Staphylococcus_Fi200W	127188	148481	126041	127159	129487	255528	275669	92.694	0.9	1	0.88
DQ004855_Listeria_P100	KJ591605_Listeria_LMTA_57	131384	136589	123577	127945	124300	247877	267973	92.501	1	0.97	0.94
KJ591605_Listeria_LMTA_57	DQ004855_Listeria_P100	136589	131384	124300	129072	123577	247877	267973	92.501	1	0.94	0.97
DQ004855_Listeria_P100	NC_024360_Listeria_LMSP_25	131384	138036	123694	129107	125491	249185	269420	92.489	1	0.98	0.94
NC_005880_Staphylococcus_K	NC_025417_Staphylococcus_Team1	127395	140903	123954	124668	124191	248145	268298	92.489	0.9	0.98	0.89
NC_024360_Listeria_LMSP_25	DQ004855_Listeria_P100	138036	131384	125491	130293	123694	249185	269420	92.489	1	0.94	0.98
NC_025417_Staphylococcus_Team1	NC_005880_Staphylococcus_K	140903	127395	124191	125047	123954	248145	268298	92.489	0.9	0.89	0.98
KP687432_Staphylococcus_IME_SA2	NC_005880_Staphylococcus_K	140906	127395	124203	125057	123944	248147	268301	92.488	0.9	0.89	0.98
NC_005880_Staphylococcus_K	KP687432_Staphylococcus_IME_SA2	127395	140906	123944	124676	124203	248147	268301	92.488	0.9	0.98	0.89
KR902361_Staphylococcus_IME_SA118	NC_005880_Staphylococcus_K	139750	127395	123638	124475	123410	247048	267145	92.477	0.9	0.89	0.97
NC_005880_Staphylococcus_K	KR902361_Staphylococcus_IME_SA118	127395	139750	123410	124147	123638	247048	267145	92.477	0.9	0.97	0.89
KR908644_Staphylococcus_IME_SA119	NC_005880_Staphylococcus_K	141028	127395	124216	125279	123989	248205	268423	92.468	0.9	0.89	0.98
NC_005880_Staphylococcus_K	KR908644_Staphylococcus_IME_SA119	127395	141028	123989	124676	124216	248205	268423	92.468	0.9	0.98	0.89
JX080305_Staphylococcus_P4W	NC_023009_Staphylococcus_Sb_1	147590	127188	128698	129557	125260	253958	274778	92.423	0.9	0.88	0.99
NC_023009_Staphylococcus_Sb_1	JX080305_Staphylococcus_P4W	127188	147590	125260	126264	128698	253958	274778	92.423	0.9	0.99	0.88
NC_020871_Listeria_vB_LmoM_AG20	NC_024360_Listeria_LMSP_25	133057	138036	124461	130491	126048	250509	271093	92.407	1	0.98	0.95
NC_024360_Listeria_LMSP_25	NC_020871_Listeria_vB_LmoM_AG20	138036	133057	126048	131559	124461	250509	271093	92.407	1	0.95	0.98
KJ591605_Listeria_LMTA_57	NC_025440_Listeria_WIL_1	136589	134369	125546	131941	124785	250331	270958	92.387	1	0.97	0.97
NC_025440_Listeria_WIL_1	KJ591605_Listeria_LMTA_57	134369	136589	124785	130206	125546	250331	270958	92.387	1	0.97	0.97
JX080305_Staphylococcus_P4W	NC_005880_Staphylococcus_K	147590	127395	129668	130813	124227	253895	274985	92.33	0.9	0.89	0.98
NC_005880_Staphylococcus_K	JX080305_Staphylococcus_P4W	127395	147590	124227	125040	129668	253895	274985	92.33	0.9	0.98	0.89
NC_024360_Listeria_LMSP_25	NC_025440_Listeria_WIL_1	138036	134369	126545	132305	124885	251430	272405	92.3	1	0.96	0.98
NC_025440_Listeria_WIL_1	NC_024360_Listeria_LMSP_25	134369	138036	124885	131176	126545	251430	272405	92.3	1	0.98	0.96
NC_022918_Staphylococcus_S25_4	NC_022920_Staphylococcus_S25_3	132123	139738	125520	128300	125378	250898	271861	92.289	0.9	0.97	0.92
NC_022920_Staphylococcus_S25_3	NC_022918_Staphylococcus_S25_4	139738	132123	125378	128097	125520	250898	271861	92.289	0.9	0.92	0.97
DQ004855_Listeria_P100	KJ586795_Listeria_LMTA_94	131384	136468	123300	127607	123844	247144	267852	92.269	1	0.97	0.94
KJ586795_Listeria_LMTA_94	DQ004855_Listeria_P100	136468	131384	123844	128779	123300	247144	267852	92.269	1	0.94	0.97
NC_009811_Listeria_A511	NC_024360_Listeria_LMSP_25	134494	138036	125016	131045	126376	251392	272530	92.244	1	0.97	0.95
NC_024360_Listeria_LMSP_25	NC_009811_Listeria_A511	138036	134494	126376	131816	125016	251392	272530	92.244	1	0.95	0.97
NC_024360_Listeria_LMSP_25	NC_024364_Listeria_List_36	138036	131952	125431	130793	123415	248846	269988	92.169	1	0.95	0.98
NC_024364_Listeria_List_36	NC_024360_Listeria_LMSP_25	131952	138036	123415	129369	125431	248846	269988	92.169	1	0.98	0.95
KJ586795_Listeria_LMTA_94	NC_025440_Listeria_WIL_1	136468	134369	125095	130677	124531	249626	270837	92.168	1	0.96	0.96
NC_025440_Listeria_WIL_1	KJ586795_Listeria_LMTA_94	134369	136468	124531	129658	125095	249626	270837	92.168	1	0.96	0.96
KJ591605_Listeria_LMTA_57	NC_020871_Listeria_vB_LmoM_AG20	136589	133057	124517	130049	123839	248356	269646	92.104	1	0.95	0.97
NC_020871_Listeria_vB_LmoM_AG20	KJ591605_Listeria_LMTA_57	133057	136589	123839	128958	124517	248356	269646	92.104	1	0.97	0.95
KJ586795_Listeria_LMTA_94	NC_020871_Listeria_vB_LmoM_AG20	136468	133057	124340	129672	123881	248221	269525	92.096	1	0.95	0.97
NC_020871_Listeria_vB_LmoM_AG20	KJ586795_Listeria_LMTA_94	133057	136468	123881	128805	124340	248221	269525	92.096	1	0.97	0.95
KJ586795_Listeria_LMTA_94	NC_009811_Listeria_A511	136468	134494	124762	130267	124625	249387	270962	92.038	1	0.95	0.96
NC_009811_Listeria_A511	KJ586795_Listeria_LMTA_94	134494	136468	124625	129649	124762	249387	270962	92.038	1	0.96	0.95
KJ586795_Listeria_LMTA_94	NC_024364_Listeria_List_36	136468	131952	123930	129334	123098	247028	268420	92.03	1	0.95	0.97
NC_024364_Listeria_List_36	KJ586795_Listeria_LMTA_94	131952	136468	123098	127930	123930	247028	268420	92.03	1	0.97	0.95
NC_019726_Staphylococcus_JD007	NC_023573_Staphylococcus_phiSA012	141836	142094	130954	135496	130277	261231	283930	92.005	1	0.96	0.95
NC_023573_Staphylococcus_phiSA012	NC_019726_Staphylococcus_JD007	142094	141836	130277	134549	130954	261231	283930	92.005	1	0.95	0.96
JX080303_Staphylococcus_Fi200W	NC_005880_Staphylococcus_K	148481	127395	129525	130763	124098	253623	275876	91.934	0.9	0.88	0.98
NC_005880_Staphylococcus_K	JX080303_Staphylococcus_Fi200W	127395	148481	124098	125047	129525	253623	275876	91.934	0.9	0.98	0.88
KJ591605_Listeria_LMTA_57	NC_009811_Listeria_A511	136589	134494	124667	130064	124414	249081	271083	91.884	1	0.95	0.96
NC_009811_Listeria_A511	KJ591605_Listeria_LMTA_57	134494	136589	124414	129288	124667	249081	271083	91.884	1	0.96	0.95
KJ591605_Listeria_LMTA_57	NC_024364_Listeria_List_36	136589	131952	123814	129480	122589	246403	268541	91.756	1	0.95	0.97
NC_024364_Listeria_List_36	KJ591605_Listeria_LMTA_57	131952	136589	122589	127429	123814	246403	268541	91.756	1	0.97	0.95
NC_022920_Staphylococcus_S25_3	NC_023573_Staphylococcus_phiSA012	139738	142094	129005	133122	129064	258069	281832	91.568	1	0.95	0.94
NC_023573_Staphylococcus_phiSA012	NC_022920_Staphylococcus_S25_3	142094	139738	129064	132860	129005	258069	281832	91.568	1	0.94	0.95
KJ591605_Listeria_LMTA_57	NC_024359_Listeria_LP_048	136589	133048	123469	128580	123194	246663	269637	91.48	1	0.94	0.96
NC_024359_Listeria_LP_048	KJ591605_Listeria_LMTA_57	133048	136589	123194	128086	123469	246663	269637	91.48	1	0.96	0.94
NC_024359_Listeria_LP_048	NC_024360_Listeria_LMSP_25	133048	138036	123267	129256	124670	247937	271084	91.461	1	0.97	0.94
NC_024360_Listeria_LMSP_25	NC_024359_Listeria_LP_048	138036	133048	124670	129744	123267	247937	271084	91.461	1	0.94	0.97
NC_018856_Bacillus_Bastille	NC_024216_Bacillus_CAM003	153962	160541	143641	149089	143998	287639	314503	91.458	1	0.97	0.93
NC_024216_Bacillus_CAM003	NC_018856_Bacillus_Bastille	160541	153962	143998	149774	143641	287639	314503	91.458	1	0.93	0.97
JX080304_Staphylococcus_MSA6	NC_005880_Staphylococcus_K	148243	127395	128511	129741	123519	252030	275638	91.435	0.9	0.88	0.98
NC_005880_Staphylococcus_K	JX080304_Staphylococcus_MSA6	127395	148243	123519	124268	128511	252030	275638	91.435	0.9	0.98	0.88
KT307976_Bacillus_AvesoBmore	NC_022088_Bacillus_Troll	167431	163019	152197	158262	149886	302083	330450	91.416	1	0.95	0.95
NC_022088_Bacillus_Troll	KT307976_Bacillus_AvesoBmore	163019	167431	149886	155628	152197	302083	330450	91.416	1	0.95	0.95
NC_018856_Bacillus_Bastille	NC_024205_Bacillus_Hoody_T	153962	159837	143238	148236	143547	286785	313799	91.391	1	0.96	0.93
NC_024205_Bacillus_Hoody_T	NC_018856_Bacillus_Bastille	159837	153962	143547	148998	143238	286785	313799	91.391	1	0.93	0.96
NC_019726_Staphylococcus_JD007	NC_022920_Staphylococcus_S25_3	141836	139738	128752	131888	128280	257032	281574	91.284	1	0.93	0.94
NC_022920_Staphylococcus_S25_3	NC_019726_Staphylococcus_JD007	139738	141836	128280	131311	128752	257032	281574	91.284	1	0.94	0.93
KJ586795_Listeria_LMTA_94	NC_024359_Listeria_LP_048	136468	133048	123047	128252	122902	245949	269516	91.256	1	0.94	0.96
NC_024359_Listeria_LP_048	KJ586795_Listeria_LMTA_94	133048	136468	122902	127761	123047	245949	269516	91.256	1	0.96	0.94
NC_018856_Bacillus_Bastille	NC_024207_Bacillus_Evoli	153962	159656	142498	147660	142821	285319	313618	90.977	1	0.96	0.93
NC_024207_Bacillus_Evoli	NC_018856_Bacillus_Bastille	159656	153962	142821	148274	142498	285319	313618	90.977	1	0.93	0.96
FR852584_Staphylococcus_ISP	NC_019726_Staphylococcus_JD007	138339	141836	127005	130815	127641	254646	280175	90.888	1	0.95	0.93
NC_019726_Staphylococcus_JD007	FR852584_Staphylococcus_ISP	141836	138339	127641	131398	127005	254646	280175	90.888	1	0.93	0.95
KT207918_Bacillus_Eyuki	NC_024213_Bacillus_Hakuna	162252	158100	146661	158200	144463	291124	320352	90.876	1	0.98	0.98
NC_024213_Bacillus_Hakuna	KT207918_Bacillus_Eyuki	158100	162252	144463	155536	146661	291124	320352	90.876	1	0.98	0.98
NC_007066_Staphylococcus_G1	NC_019726_Staphylococcus_JD007	138715	141836	127288	131396	127512	254800	280551	90.821	1	0.95	0.93
NC_019726_Staphylococcus_JD007	NC_007066_Staphylococcus_G1	141836	138715	127512	131630	127288	254800	280551	90.821	1	0.93	0.95
JX080300_Staphylococcus_Staph1N	NC_019726_Staphylococcus_JD007	145647	141836	133091	137552	127720	260811	287483	90.722	1	0.94	0.93
NC_019726_Staphylococcus_JD007	JX080300_Staphylococcus_Staph1N	141836	145647	127720	131531	133091	260811	287483	90.722	1	0.93	0.94
AB930182_Bacillus_SPG24	AP013029_Bacillus_phiNIT1	152069	155631	137342	141486	141751	279093	307700	90.703	1	0.93	0.94
AP013029_Bacillus_phiNIT1	AB930182_Bacillus_SPG24	155631	152069	141751	146520	137342	279093	307700	90.703	1	0.94	0.93
EU418428_Staphylococcus_A5W	NC_019726_Staphylococcus_JD007	145542	141836	132978	137464	127622	260600	287378	90.682	1	0.94	0.93
NC_019726_Staphylococcus_JD007	EU418428_Staphylococcus_A5W	141836	145542	127622	131441	132978	260600	287378	90.682	1	0.93	0.94
NC_024211_Bacillus_Megatron	NC_024213_Bacillus_Hakuna	158750	158100	143661	154774	143666	287327	316850	90.682	1	0.97	0.98
NC_024213_Bacillus_Hakuna	NC_024211_Bacillus_Megatron	158100	158750	143666	154792	143661	287327	316850	90.682	1	0.98	0.97
AB609718_Enterococcus_phiEF24C_P2	NC_027335_Enterococcus_ECP3	142072	145518	130514	135415	129975	260489	287590	90.577	1	0.95	0.92
NC_009904_Enterococcus_phiEF24C	NC_027335_Enterococcus_ECP3	142072	145518	130515	135415	129976	260491	287590	90.577	1	0.95	0.92
NC_027335_Enterococcus_ECP3	NC_009904_Enterococcus_phiEF24C	145518	142072	129976	134184	130515	260491	287590	90.577	1	0.92	0.95
NC_027335_Enterococcus_ECP3	AB609718_Enterococcus_phiEF24C_P2	145518	142072	129975	134184	130514	260489	287590	90.577	1	0.92	0.95
KJ591605_Listeria_LMTA_57	NC_024787_Listeria_LMTA_148	136589	132541	122009	126837	121515	243524	269130	90.486	1	0.93	0.95
NC_024787_Listeria_LMTA_148	KJ591605_Listeria_LMTA_57	132541	136589	121515	125975	122009	243524	269130	90.486	1	0.95	0.93
JX875065_Staphylococcus_SA5	NC_019726_Staphylococcus_JD007	137031	141836	125837	129631	126440	252277	278867	90.465	1	0.95	0.92
NC_019726_Staphylococcus_JD007	JX875065_Staphylococcus_SA5	141836	137031	126440	130225	125837	252277	278867	90.465	1	0.92	0.95
NC_024360_Listeria_LMSP_25	NC_024787_Listeria_LMTA_148	138036	132541	123132	128112	121628	244760	270577	90.459	1	0.93	0.95
NC_024787_Listeria_LMTA_148	NC_024360_Listeria_LMSP_25	132541	138036	121628	126094	123132	244760	270577	90.459	1	0.95	0.93
JX080302_Staphylococcus_676Z	NC_019726_Staphylococcus_JD007	140115	141836	126928	130636	127564	254492	281951	90.261	1	0.93	0.93
KJ586795_Listeria_LMTA_94	NC_024787_Listeria_LMTA_148	136468	132541	121521	126630	121290	242811	269009	90.261	1	0.93	0.95
NC_019726_Staphylococcus_JD007	JX080302_Staphylococcus_676Z	141836	140115	127564	131384	126928	254492	281951	90.261	1	0.93	0.93
NC_024787_Listeria_LMTA_148	KJ586795_Listeria_LMTA_94	132541	136468	121290	125831	121521	242811	269009	90.261	1	0.95	0.93
NC_019448_Staphylococcus_GH15	NC_019726_Staphylococcus_JD007	139806	141836	126962	134916	127150	254112	281642	90.225	1	0.97	0.95
NC_019726_Staphylococcus_JD007	NC_019448_Staphylococcus_GH15	141836	139806	127150	135376	126962	254112	281642	90.225	1	0.95	0.97
JX080305_Staphylococcus_P4W	NC_019726_Staphylococcus_JD007	147590	141836	132995	137399	127589	260584	289426	90.035	1	0.93	0.93
NC_019726_Staphylococcus_JD007	JX080305_Staphylococcus_P4W	141836	147590	127589	131555	132995	260584	289426	90.035	1	0.93	0.93
MH638312_Bacillus_Kioshi	NC_024137_Bacillus_Bcp1	165676	152778	146135	157755	140415	286550	318454	89.982	0.9	0.95	0.99
NC_024137_Bacillus_Bcp1	MH638312_Bacillus_Kioshi	152778	165676	140415	151327	146135	286550	318454	89.982	0.9	0.99	0.95
JX194239_Staphylococcus_SA11	NC_022090_Staphylococcus_vB_SauM_Remus	136326	134643	122025	126465	121790	243815	270969	89.979	1	0.93	0.94
NC_022090_Staphylococcus_vB_SauM_Remus	JX194239_Staphylococcus_SA11	134643	136326	121790	125942	122025	243815	270969	89.979	1	0.94	0.93
JX080303_Staphylococcus_Fi200W	NC_019726_Staphylococcus_JD007	148481	141836	133154	137395	127791	260945	290317	89.883	1	0.93	0.93
NC_019726_Staphylococcus_JD007	JX080303_Staphylococcus_Fi200W	141836	148481	127791	131596	133154	260945	290317	89.883	1	0.93	0.93
NC_019726_Staphylococcus_JD007	NC_025417_Staphylococcus_Team1	141836	140903	127290	131064	126680	253970	282739	89.825	1	0.92	0.93
NC_025417_Staphylococcus_Team1	NC_019726_Staphylococcus_JD007	140903	141836	126680	130374	127290	253970	282739	89.825	1	0.93	0.92
KR908644_Staphylococcus_IME_SA119	NC_019726_Staphylococcus_JD007	141028	141836	126734	130628	127281	254015	282864	89.801	1	0.93	0.92
NC_019726_Staphylococcus_JD007	KR908644_Staphylococcus_IME_SA119	141836	141028	127281	131005	126734	254015	282864	89.801	1	0.92	0.93
KP687432_Staphylococcus_IME_SA2	NC_019726_Staphylococcus_JD007	140906	141836	126521	130236	127106	253627	282742	89.703	1	0.92	0.92
NC_019726_Staphylococcus_JD007	KP687432_Staphylococcus_IME_SA2	141836	140906	127106	130831	126521	253627	282742	89.703	1	0.92	0.92
KP687431_Staphylococcus_IME_SA1	NC_019726_Staphylococcus_JD007	140218	141836	126169	129993	126752	252921	282054	89.671	1	0.93	0.92
NC_019726_Staphylococcus_JD007	KP687431_Staphylococcus_IME_SA1	141836	140218	126752	130495	126169	252921	282054	89.671	1	0.92	0.93
KR902361_Staphylococcus_IME_SA118	NC_019726_Staphylococcus_JD007	139750	141836	125676	129488	126234	251910	281586	89.461	1	0.93	0.92
NC_019726_Staphylococcus_JD007	KR902361_Staphylococcus_IME_SA118	141836	139750	126234	130014	125676	251910	281586	89.461	1	0.92	0.93
JX080304_Staphylococcus_MSA6	NC_019726_Staphylococcus_JD007	148243	141836	131993	136301	126869	258862	290079	89.238	1	0.92	0.92
NC_019726_Staphylococcus_JD007	JX080304_Staphylococcus_MSA6	141836	148243	126869	130590	131993	258862	290079	89.238	1	0.92	0.92
FR852584_Staphylococcus_ISP	NC_023573_Staphylococcus_phiSA012	138339	142094	124788	129241	124903	249691	280433	89.038	1	0.93	0.91
NC_023573_Staphylococcus_phiSA012	FR852584_Staphylococcus_ISP	142094	138339	124903	129194	124788	249691	280433	89.038	1	0.91	0.93
NC_007066_Staphylococcus_G1	NC_023573_Staphylococcus_phiSA012	138715	142094	125095	129842	124820	249915	280809	88.998	1	0.94	0.91
NC_023573_Staphylococcus_phiSA012	NC_007066_Staphylococcus_G1	142094	138715	124820	129426	125095	249915	280809	88.998	1	0.91	0.94
JX080300_Staphylococcus_Staph1N	NC_023573_Staphylococcus_phiSA012	145647	142094	131048	136572	124892	255940	287741	88.948	1	0.94	0.91
NC_023573_Staphylococcus_phiSA012	JX080300_Staphylococcus_Staph1N	142094	145647	124892	129311	131048	255940	287741	88.948	1	0.91	0.94
EU418428_Staphylococcus_A5W	NC_023573_Staphylococcus_phiSA012	145542	142094	130936	136484	124795	255731	287636	88.908	1	0.94	0.91
NC_023573_Staphylococcus_phiSA012	EU418428_Staphylococcus_A5W	142094	145542	124795	129221	130936	255731	287636	88.908	1	0.91	0.94
JX194239_Staphylococcus_SA11	NC_020877_Staphylococcus_vB_SauM_Romulus	136326	131332	118748	123199	118476	237224	267658	88.63	1	0.9	0.93
NC_020877_Staphylococcus_vB_SauM_Romulus	JX194239_Staphylococcus_SA11	131332	136326	118476	122666	118748	237224	267658	88.63	1	0.93	0.9
NC_022088_Bacillus_Troll	NC_022769_Bacillus_BigBertha	163019	165238	144215	152764	146651	290866	328257	88.609	1	0.94	0.94
NC_022769_Bacillus_BigBertha	NC_022088_Bacillus_Troll	165238	163019	146651	154964	144215	290866	328257	88.609	1	0.94	0.94
JX875065_Staphylococcus_SA5	NC_023573_Staphylococcus_phiSA012	137031	142094	123639	128127	123688	247327	279125	88.608	1	0.94	0.9
NC_023573_Staphylococcus_phiSA012	JX875065_Staphylococcus_SA5	142094	137031	123688	128005	123639	247327	279125	88.608	1	0.9	0.94
NC_005880_Staphylococcus_K	NC_019726_Staphylococcus_JD007	127395	141836	118936	122048	119520	238456	269231	88.569	0.9	0.96	0.86
NC_019726_Staphylococcus_JD007	NC_005880_Staphylococcus_K	141836	127395	119520	122629	118936	238456	269231	88.569	0.9	0.86	0.96
JX080305_Staphylococcus_P4W	NC_023573_Staphylococcus_phiSA012	147590	142094	131251	136744	125078	256329	289684	88.486	1	0.93	0.91
NC_023573_Staphylococcus_phiSA012	JX080305_Staphylococcus_P4W	142094	147590	125078	129431	131251	256329	289684	88.486	1	0.91	0.93
JX080302_Staphylococcus_676Z	NC_023573_Staphylococcus_phiSA012	140115	142094	124629	129128	124781	249410	282209	88.378	1	0.92	0.91
NC_023573_Staphylococcus_phiSA012	JX080302_Staphylococcus_676Z	142094	140115	124781	129140	124629	249410	282209	88.378	1	0.91	0.92
JX080301_Staphylococcus_A3R	NC_019726_Staphylococcus_JD007	132712	141836	120851	124071	121647	242498	274548	88.326	0.9	0.93	0.88
NC_019726_Staphylococcus_JD007	JX080301_Staphylococcus_A3R	141836	132712	121647	125188	120851	242498	274548	88.326	0.9	0.88	0.93
NC_019448_Staphylococcus_GH15	NC_023573_Staphylococcus_phiSA012	139806	142094	124717	133557	124253	248970	281900	88.319	1	0.96	0.94
NC_023573_Staphylococcus_phiSA012	NC_019448_Staphylococcus_GH15	142094	139806	124253	133022	124717	248970	281900	88.319	1	0.94	0.96
JX080303_Staphylococcus_Fi200W	NC_023573_Staphylococcus_phiSA012	148481	142094	131435	136552	125172	256607	290575	88.31	1	0.92	0.91
NC_023573_Staphylococcus_phiSA012	JX080303_Staphylococcus_Fi200W	142094	148481	125172	129365	131435	256607	290575	88.31	1	0.91	0.92
FR852584_Staphylococcus_ISP	NC_022920_Staphylococcus_S25_3	138339	139738	122393	126523	122483	244876	278077	88.061	1	0.91	0.91
NC_022920_Staphylococcus_S25_3	FR852584_Staphylococcus_ISP	139738	138339	122483	126526	122393	244876	278077	88.061	1	0.91	0.91
KR049063_Enterococcus_EFLK1	NC_009904_Enterococcus_phiEF24C	130952	142072	119787	124639	120638	240425	273024	88.06	0.9	0.95	0.89
NC_009904_Enterococcus_phiEF24C	KR049063_Enterococcus_EFLK1	142072	130952	120638	125965	119787	240425	273024	88.06	0.9	0.89	0.95
AB609718_Enterococcus_phiEF24C_P2	KR049063_Enterococcus_EFLK1	142072	130952	120637	125965	119786	240423	273024	88.059	0.9	0.89	0.95
KR049063_Enterococcus_EFLK1	AB609718_Enterococcus_phiEF24C_P2	130952	142072	119786	124639	120637	240423	273024	88.059	0.9	0.95	0.89
KJ668715_Listeria_LMTA_34	NC_024364_Listeria_List_36	113482	131952	108299	112139	107813	216112	245434	88.053	0.9	0.99	0.85
NC_024364_Listeria_List_36	KJ668715_Listeria_LMTA_34	131952	113482	107813	111698	108299	216112	245434	88.053	0.9	0.85	0.99
NC_023573_Staphylococcus_phiSA012	NC_025417_Staphylococcus_Team1	142094	140903	124604	128895	124531	249135	282997	88.035	1	0.91	0.92
NC_025417_Staphylococcus_Team1	NC_023573_Staphylococcus_phiSA012	140903	142094	124531	128980	124604	249135	282997	88.035	1	0.92	0.91
KJ668715_Listeria_LMTA_34	NC_020871_Listeria_vB_LmoM_AG20	113482	133057	108706	112711	108324	217030	246539	88.031	0.9	0.99	0.84
NC_020871_Listeria_vB_LmoM_AG20	KJ668715_Listeria_LMTA_34	133057	113482	108324	112393	108706	217030	246539	88.031	0.9	0.84	0.99
KP687432_Staphylococcus_IME_SA2	NC_023573_Staphylococcus_phiSA012	140906	142094	124521	129073	124564	249085	283000	88.016	1	0.92	0.91
NC_023573_Staphylococcus_phiSA012	KP687432_Staphylococcus_IME_SA2	142094	140906	124564	128855	124521	249085	283000	88.016	1	0.91	0.92
KR908644_Staphylococcus_IME_SA119	NC_023573_Staphylococcus_phiSA012	141028	142094	124583	129251	124599	249182	283122	88.012	1	0.92	0.91
NC_023573_Staphylococcus_phiSA012	KR908644_Staphylococcus_IME_SA119	142094	141028	124599	128948	124583	249182	283122	88.012	1	0.91	0.92
NC_007066_Staphylococcus_G1	NC_022920_Staphylococcus_S25_3	138715	139738	122622	127061	122361	244983	278453	87.98	1	0.92	0.91
NC_022920_Staphylococcus_S25_3	NC_007066_Staphylococcus_G1	139738	138715	122361	126757	122622	244983	278453	87.98	1	0.91	0.92
KT307976_Bacillus_AvesoBmore	NC_022769_Bacillus_BigBertha	167431	165238	146402	156112	146160	292562	332669	87.944	1	0.93	0.94
NC_022769_Bacillus_BigBertha	KT307976_Bacillus_AvesoBmore	165238	167431	146160	155754	146402	292562	332669	87.944	1	0.94	0.93
KP687431_Staphylococcus_IME_SA1	NC_023573_Staphylococcus_phiSA012	140218	142094	124091	128425	124104	248195	282312	87.915	1	0.92	0.9
NC_023573_Staphylococcus_phiSA012	KP687431_Staphylococcus_IME_SA1	142094	140218	124104	128520	124091	248195	282312	87.915	1	0.9	0.92
DQ004855_Listeria_P100	KJ668715_Listeria_LMTA_34	131384	113482	107558	111124	107672	215230	244866	87.897	0.9	0.85	0.98
KJ668715_Listeria_LMTA_34	DQ004855_Listeria_P100	113482	131384	107672	111095	107558	215230	244866	87.897	0.9	0.98	0.85
KJ668715_Listeria_LMTA_34	NC_024359_Listeria_LP_048	113482	133048	108266	111825	108146	216412	246530	87.783	0.9	0.99	0.84
NC_024359_Listeria_LP_048	KJ668715_Listeria_LMTA_34	133048	113482	108146	111934	108266	216412	246530	87.783	0.9	0.84	0.99
KR902361_Staphylococcus_IME_SA118	NC_023573_Staphylococcus_phiSA012	139750	142094	123629	127842	123642	247271	281844	87.733	1	0.91	0.9
NC_023573_Staphylococcus_phiSA012	KR902361_Staphylococcus_IME_SA118	142094	139750	123642	127981	123629	247271	281844	87.733	1	0.9	0.91
FR852584_Staphylococcus_ISP	NC_019448_Staphylococcus_GH15	138339	139806	121725	129827	122198	243923	278145	87.696	1	0.94	0.93
NC_019448_Staphylococcus_GH15	FR852584_Staphylococcus_ISP	139806	138339	122198	130071	121725	243923	278145	87.696	1	0.93	0.94
NC_022769_Bacillus_BigBertha	NC_024788_Bacillus_Riley	165238	162816	144871	154095	142795	287666	328054	87.689	1	0.93	0.94
NC_024788_Bacillus_Riley	NC_022769_Bacillus_BigBertha	162816	165238	142795	152277	144871	287666	328054	87.689	1	0.94	0.93
NC_007066_Staphylococcus_G1	NC_019448_Staphylococcus_GH15	138715	139806	121975	130420	122135	244110	278521	87.645	1	0.94	0.93
NC_019448_Staphylococcus_GH15	NC_007066_Staphylococcus_G1	139806	138715	122135	130329	121975	244110	278521	87.645	1	0.93	0.94
KJ668715_Listeria_LMTA_34	NC_025440_Listeria_WIL_1	113482	134369	108679	112555	108441	217120	247851	87.601	0.8	0.99	0.84
NC_025440_Listeria_WIL_1	KJ668715_Listeria_LMTA_34	134369	113482	108441	112290	108679	217120	247851	87.601	0.8	0.84	0.99
JX875065_Staphylococcus_SA5	NC_022920_Staphylococcus_S25_3	137031	139738	121173	125237	121255	242428	276769	87.592	1	0.91	0.9
NC_022920_Staphylococcus_S25_3	JX875065_Staphylococcus_SA5	139738	137031	121255	125255	121173	242428	276769	87.592	1	0.9	0.91
JX080304_Staphylococcus_MSA6	NC_023573_Staphylococcus_phiSA012	148243	142094	130036	135334	124138	254174	290337	87.544	1	0.91	0.9
NC_023573_Staphylococcus_phiSA012	JX080304_Staphylococcus_MSA6	142094	148243	124138	128422	130036	254174	290337	87.544	1	0.9	0.91
JX080302_Staphylococcus_676Z	NC_022920_Staphylococcus_S25_3	140115	139738	122098	126439	122208	244306	279853	87.298	1	0.9	0.9
NC_022920_Staphylococcus_S25_3	JX080302_Staphylococcus_676Z	139738	140115	122208	126447	122098	244306	279853	87.298	1	0.9	0.9
JX080300_Staphylococcus_Staph1N	NC_022920_Staphylococcus_S25_3	145647	139738	126731	132078	122367	249098	285385	87.285	1	0.91	0.9
NC_022920_Staphylococcus_S25_3	JX080300_Staphylococcus_Staph1N	139738	145647	122367	126400	126731	249098	285385	87.285	1	0.9	0.91
EU418428_Staphylococcus_A5W	NC_022920_Staphylococcus_S25_3	145542	139738	126617	131990	122268	248885	285280	87.242	1	0.91	0.9
NC_022920_Staphylococcus_S25_3	EU418428_Staphylococcus_A5W	139738	145542	122268	126310	126617	248885	285280	87.242	1	0.9	0.91
JX875065_Staphylococcus_SA5	NC_019448_Staphylococcus_GH15	137031	139806	120522	128608	120973	241495	276837	87.234	1	0.94	0.92
NC_019448_Staphylococcus_GH15	JX875065_Staphylococcus_SA5	139806	137031	120973	128889	120522	241495	276837	87.234	1	0.92	0.94
KJ668715_Listeria_LMTA_34	NC_009811_Listeria_A511	113482	134494	108116	111564	108162	216278	247976	87.217	0.8	0.98	0.83
NC_009811_Listeria_A511	KJ668715_Listeria_LMTA_34	134494	113482	108162	111730	108116	216278	247976	87.217	0.8	0.83	0.98
KF021268_Staphylococcus_phiIBB_SEP1	KP027447_Staphylococcus_phiIPLA_C1C	139928	140961	122607	126850	122371	244978	280889	87.215	1	0.91	0.9
KP027447_Staphylococcus_phiIPLA_C1C	KF021268_Staphylococcus_phiIBB_SEP1	140961	139928	122371	126494	122607	244978	280889	87.215	1	0.9	0.91
NC_025416_Staphylococcus_MCE_2014	NC_025426_Staphylococcus_P108	141907	140807	123278	130086	123285	246563	282714	87.213	1	0.92	0.93
NC_025426_Staphylococcus_P108	NC_025416_Staphylococcus_MCE_2014	140807	141907	123285	130252	123278	246563	282714	87.213	1	0.93	0.92
KR902361_Staphylococcus_IME_SA118	NC_022920_Staphylococcus_S25_3	139750	139738	121804	125788	121933	243737	279488	87.208	1	0.9	0.9
NC_022920_Staphylococcus_S25_3	KR902361_Staphylococcus_IME_SA118	139738	139750	121933	125917	121804	243737	279488	87.208	1	0.9	0.9
KP027446_Staphylococcus_phiIPLA_RODI	NC_025416_Staphylococcus_MCE_2014	142348	141907	124150	130972	123595	247745	284255	87.156	1	0.92	0.92
NC_025416_Staphylococcus_MCE_2014	KP027446_Staphylococcus_phiIPLA_RODI	141907	142348	123595	130174	124150	247745	284255	87.156	1	0.92	0.92
NC_019726_Staphylococcus_JD007	NC_025426_Staphylococcus_P108	141836	140807	123176	133662	123046	246222	282643	87.114	1	0.94	0.95
NC_025426_Staphylococcus_P108	NC_019726_Staphylococcus_JD007	140807	141836	123046	133325	123176	246222	282643	87.114	1	0.95	0.94
KP687431_Staphylococcus_IME_SA1	NC_022920_Staphylococcus_S25_3	140218	139738	121864	125858	121993	243857	279956	87.105	1	0.9	0.9
NC_022920_Staphylococcus_S25_3	KP687431_Staphylococcus_IME_SA1	139738	140218	121993	125936	121864	243857	279956	87.105	1	0.9	0.9
JX080302_Staphylococcus_676Z	NC_019448_Staphylococcus_GH15	140115	139806	121602	129735	122196	243798	279921	87.095	1	0.93	0.93
NC_019448_Staphylococcus_GH15	JX080302_Staphylococcus_676Z	139806	140115	122196	130160	121602	243798	279921	87.095	1	0.93	0.93
NC_019726_Staphylococcus_JD007	NC_023009_Staphylococcus_Sb_1	141836	127188	116885	120284	117207	234092	269024	87.015	0.9	0.85	0.95
NC_023009_Staphylococcus_Sb_1	NC_019726_Staphylococcus_JD007	127188	141836	117207	120798	116885	234092	269024	87.015	0.9	0.95	0.85
NC_022920_Staphylococcus_S25_3	NC_025417_Staphylococcus_Team1	139738	140903	122122	126156	122061	244183	280641	87.009	1	0.9	0.89
NC_025417_Staphylococcus_Team1	NC_022920_Staphylococcus_S25_3	140903	139738	122061	126105	122122	244183	280641	87.009	1	0.89	0.9
KP687432_Staphylococcus_IME_SA2	NC_022920_Staphylococcus_S25_3	140906	139738	122066	126058	122117	244183	280644	87.008	1	0.89	0.9
NC_022920_Staphylococcus_S25_3	KP687432_Staphylococcus_IME_SA2	139738	140906	122117	126039	122066	244183	280644	87.008	1	0.9	0.89
NC_005880_Staphylococcus_K	NC_023573_Staphylococcus_phiSA012	127395	142094	117058	120966	117413	234471	269489	87.006	0.9	0.95	0.85
NC_023573_Staphylococcus_phiSA012	NC_005880_Staphylococcus_K	142094	127395	117413	121319	117058	234471	269489	87.006	0.9	0.85	0.95
KR908644_Staphylococcus_IME_SA119	NC_022920_Staphylococcus_S25_3	141028	139738	122077	126165	122127	244204	280766	86.978	1	0.89	0.9
NC_022920_Staphylococcus_S25_3	KR908644_Staphylococcus_IME_SA119	139738	141028	122127	126089	122077	244204	280766	86.978	1	0.9	0.89
KJ668715_Listeria_LMTA_34	NC_024787_Listeria_LMTA_148	113482	132541	107002	110556	106969	213971	246023	86.972	0.9	0.97	0.83
NC_024787_Listeria_LMTA_148	KJ668715_Listeria_LMTA_34	132541	113482	106969	110562	107002	213971	246023	86.972	0.9	0.83	0.97
JX080300_Staphylococcus_Staph1N	NC_019448_Staphylococcus_GH15	145647	139806	126165	135219	121873	248038	285453	86.893	1	0.93	0.93
NC_019448_Staphylococcus_GH15	JX080300_Staphylococcus_Staph1N	139806	145647	121873	129764	126165	248038	285453	86.893	1	0.93	0.93
NC_005880_Staphylococcus_K	NC_022920_Staphylococcus_S25_3	127395	139738	115760	119281	116324	232084	267133	86.88	0.9	0.94	0.86
NC_022920_Staphylococcus_S25_3	NC_005880_Staphylococcus_K	139738	127395	116324	120067	115760	232084	267133	86.88	0.9	0.86	0.94
FR852584_Staphylococcus_ISP	KP027446_Staphylococcus_phiIPLA_RODI	138339	142348	121380	128579	122478	243858	280687	86.879	1	0.93	0.91
KP027446_Staphylococcus_phiIPLA_RODI	FR852584_Staphylococcus_ISP	142348	138339	122478	129912	121380	243858	280687	86.879	1	0.91	0.93
EU418428_Staphylococcus_A5W	NC_019448_Staphylococcus_GH15	145542	139806	126065	135154	121806	247871	285348	86.866	1	0.93	0.93
NC_019448_Staphylococcus_GH15	EU418428_Staphylococcus_A5W	139806	145542	121806	129699	126065	247871	285348	86.866	1	0.93	0.93
KP027446_Staphylococcus_phiIPLA_RODI	NC_007066_Staphylococcus_G1	142348	138715	122419	130191	121623	244042	281063	86.828	1	0.91	0.93
NC_007066_Staphylococcus_G1	KP027446_Staphylococcus_phiIPLA_RODI	138715	142348	121623	129162	122419	244042	281063	86.828	1	0.93	0.91
JX080300_Staphylococcus_Staph1N	KP027446_Staphylococcus_phiIPLA_RODI	145647	142348	128151	136433	121795	249946	287995	86.788	1	0.94	0.91
KP027446_Staphylococcus_phiIPLA_RODI	JX080300_Staphylococcus_Staph1N	142348	145647	121795	129303	128151	249946	287995	86.788	1	0.91	0.94
NC_019448_Staphylococcus_GH15	NC_022920_Staphylococcus_S25_3	139806	139738	121440	129849	121127	242567	279544	86.772	1	0.93	0.93
NC_022920_Staphylococcus_S25_3	NC_019448_Staphylococcus_GH15	139738	139806	121127	129820	121440	242567	279544	86.772	1	0.93	0.93
JX080302_Staphylococcus_676Z	KP027446_Staphylococcus_phiIPLA_RODI	140115	142348	121914	129795	123177	245091	282463	86.769	1	0.93	0.92
KP027446_Staphylococcus_phiIPLA_RODI	JX080302_Staphylococcus_676Z	142348	140115	123177	130616	121914	245091	282463	86.769	1	0.92	0.93
EU418428_Staphylococcus_A5W	KP027446_Staphylococcus_phiIPLA_RODI	145542	142348	128054	136362	121723	249777	287890	86.761	1	0.94	0.91
KP027446_Staphylococcus_phiIPLA_RODI	EU418428_Staphylococcus_A5W	142348	145542	121723	129230	128054	249777	287890	86.761	1	0.91	0.94
NC_022918_Staphylococcus_S25_4	NC_023573_Staphylococcus_phiSA012	132123	142094	118905	124863	118790	237695	274217	86.681	0.9	0.95	0.88
NC_023573_Staphylococcus_phiSA012	NC_022918_Staphylococcus_S25_4	142094	132123	118790	124387	118905	237695	274217	86.681	0.9	0.88	0.95
KJ668715_Listeria_LMTA_34	NC_021781_Listeria_LP_125	113482	135187	107792	111076	107715	215507	248669	86.664	0.8	0.98	0.82
NC_021781_Listeria_LP_125	KJ668715_Listeria_LMTA_34	135187	113482	107715	111204	107792	215507	248669	86.664	0.8	0.82	0.98
KR902361_Staphylococcus_IME_SA118	NC_019448_Staphylococcus_GH15	139750	139806	120901	128923	121357	242258	279556	86.658	1	0.92	0.92
NC_019448_Staphylococcus_GH15	KR902361_Staphylococcus_IME_SA118	139806	139750	121357	129303	120901	242258	279556	86.658	1	0.92	0.92
NC_019448_Staphylococcus_GH15	NC_025417_Staphylococcus_Team1	139806	140903	121847	129688	121385	243232	280709	86.649	1	0.93	0.92
NC_025417_Staphylococcus_Team1	NC_019448_Staphylococcus_GH15	140903	139806	121385	129393	121847	243232	280709	86.649	1	0.92	0.93
JX080305_Staphylococcus_P4W	NC_022920_Staphylococcus_S25_3	147590	139738	126651	131793	122277	248928	287328	86.635	0.9	0.89	0.9
NC_022920_Staphylococcus_S25_3	JX080305_Staphylococcus_P4W	139738	147590	122277	126415	126651	248928	287328	86.635	0.9	0.9	0.89
KR908644_Staphylococcus_IME_SA119	NC_019448_Staphylococcus_GH15	141028	139806	121414	129614	121877	243291	280834	86.632	1	0.92	0.93
NC_019448_Staphylococcus_GH15	KR908644_Staphylococcus_IME_SA119	139806	141028	121877	129785	121414	243291	280834	86.632	1	0.93	0.92
JX080303_Staphylococcus_Fi200W	NC_022920_Staphylococcus_S25_3	148481	139738	127116	132199	122572	249688	288219	86.631	0.9	0.89	0.91
KJ094029_Listeria_LP_064	KJ668715_Listeria_LMTA_34	135279	113482	107714	111201	107791	215505	248761	86.631	0.8	0.82	0.98
KJ668715_Listeria_LMTA_34	KJ094029_Listeria_LP_064	113482	135279	107791	111076	107714	215505	248761	86.631	0.8	0.98	0.82
KP687432_Staphylococcus_IME_SA2	NC_019448_Staphylococcus_GH15	140906	139806	121361	129455	121824	243185	280712	86.631	1	0.92	0.93
NC_019448_Staphylococcus_GH15	KP687432_Staphylococcus_IME_SA2	139806	140906	121824	129699	121361	243185	280712	86.631	1	0.93	0.92
NC_022920_Staphylococcus_S25_3	JX080303_Staphylococcus_Fi200W	139738	148481	122572	126676	127116	249688	288219	86.631	0.9	0.91	0.89
AP013029_Bacillus_phiNIT1	KF669652_Bacillus_Grass	155631	156648	135476	143892	134994	270470	312279	86.612	1	0.92	0.91
KF669652_Bacillus_Grass	AP013029_Bacillus_phiNIT1	156648	155631	134994	143020	135476	270470	312279	86.612	1	0.91	0.92
FR852584_Staphylococcus_ISP	NC_025426_Staphylococcus_P108	138339	140807	120594	130866	121177	241771	279146	86.611	1	0.95	0.93
NC_025426_Staphylococcus_P108	FR852584_Staphylococcus_ISP	140807	138339	121177	131338	120594	241771	279146	86.611	1	0.93	0.95
KR049063_Enterococcus_EFLK1	NC_027335_Enterococcus_ECP3	130952	145518	119633	124494	119809	239442	276470	86.607	0.9	0.95	0.85
NC_027335_Enterococcus_ECP3	KR049063_Enterococcus_EFLK1	145518	130952	119809	124361	119633	239442	276470	86.607	0.9	0.85	0.95
KP687431_Staphylococcus_IME_SA1	NC_019448_Staphylococcus_GH15	140218	139806	120966	129022	121431	242397	280024	86.563	1	0.92	0.93
NC_019448_Staphylococcus_GH15	KP687431_Staphylococcus_IME_SA1	139806	140218	121431	129351	120966	242397	280024	86.563	1	0.93	0.92
NC_007066_Staphylococcus_G1	NC_025426_Staphylococcus_P108	138715	140807	120837	131449	121098	241935	279522	86.553	1	0.95	0.93
NC_025426_Staphylococcus_P108	NC_007066_Staphylococcus_G1	140807	138715	121098	131588	120837	241935	279522	86.553	1	0.93	0.95
JX080301_Staphylococcus_A3R	NC_023573_Staphylococcus_phiSA012	132712	142094	118722	122897	119082	237804	274806	86.535	0.9	0.93	0.87
NC_023573_Staphylococcus_phiSA012	JX080301_Staphylococcus_A3R	142094	132712	119082	123193	118722	237804	274806	86.535	0.9	0.87	0.93
KP027446_Staphylococcus_phiIPLA_RODI	NC_025426_Staphylococcus_P108	142348	140807	122763	130466	122213	244976	283155	86.517	1	0.92	0.92
NC_025426_Staphylococcus_P108	KP027446_Staphylococcus_phiIPLA_RODI	140807	142348	122213	129840	122763	244976	283155	86.517	1	0.92	0.92
JX080303_Staphylococcus_Fi200W	KP027446_Staphylococcus_phiIPLA_RODI	148481	142348	128809	137237	122760	251569	290829	86.501	1	0.92	0.92
KP027446_Staphylococcus_phiIPLA_RODI	JX080303_Staphylococcus_Fi200W	142348	148481	122760	130467	128809	251569	290829	86.501	1	0.92	0.92
JX080300_Staphylococcus_Staph1N	NC_025426_Staphylococcus_P108	145647	140807	126847	138228	120854	247701	286454	86.471	1	0.95	0.93
NC_025426_Staphylococcus_P108	JX080300_Staphylococcus_Staph1N	140807	145647	120854	131048	126847	247701	286454	86.471	1	0.93	0.95
KJ586795_Listeria_LMTA_94	KJ668715_Listeria_LMTA_34	136468	113482	107992	111422	108075	216067	249950	86.444	0.8	0.82	0.98
KJ668715_Listeria_LMTA_34	KJ586795_Listeria_LMTA_94	113482	136468	108075	111388	107992	216067	249950	86.444	0.8	0.98	0.82
EU418428_Staphylococcus_A5W	NC_025426_Staphylococcus_P108	145542	140807	126749	138154	120781	247530	286349	86.443	1	0.95	0.93
NC_025426_Staphylococcus_P108	EU418428_Staphylococcus_A5W	140807	145542	120781	130975	126749	247530	286349	86.443	1	0.93	0.95
JX875065_Staphylococcus_SA5	KP027446_Staphylococcus_phiIPLA_RODI	137031	142348	120170	127365	121273	241443	279379	86.421	1	0.93	0.9
KP027446_Staphylococcus_phiIPLA_RODI	JX875065_Staphylococcus_SA5	142348	137031	121273	128685	120170	241443	279379	86.421	1	0.9	0.93
JX080301_Staphylococcus_A3R	KP027446_Staphylococcus_phiIPLA_RODI	132712	142348	118087	125600	119530	237617	275060	86.387	0.9	0.95	0.89
KP027446_Staphylococcus_phiIPLA_RODI	JX080301_Staphylococcus_A3R	142348	132712	119530	126652	118087	237617	275060	86.387	0.9	0.89	0.95
KJ668715_Listeria_LMTA_34	NC_024383_Listeria_LP_083_2	113482	135831	107599	111115	107718	215317	249313	86.364	0.8	0.98	0.82
NC_024383_Listeria_LP_083_2	KJ668715_Listeria_LMTA_34	135831	113482	107718	111378	107599	215317	249313	86.364	0.8	0.82	0.98
KJ094031_Listeria_LP_124	KJ668715_Listeria_LMTA_34	135764	113482	107671	111322	107575	215246	249246	86.359	0.8	0.82	0.98
KJ668715_Listeria_LMTA_34	KJ094031_Listeria_LP_124	113482	135764	107575	111261	107671	215246	249246	86.359	0.8	0.98	0.82
NC_023573_Staphylococcus_phiSA012	NC_025426_Staphylococcus_P108	142094	140807	121899	131581	122364	244263	282901	86.342	1	0.93	0.94
NC_025426_Staphylococcus_P108	NC_023573_Staphylococcus_phiSA012	140807	142094	122364	132226	121899	244263	282901	86.342	1	0.94	0.93
JX080305_Staphylococcus_P4W	NC_019448_Staphylococcus_GH15	147590	139806	126203	134998	121880	248083	287396	86.321	0.9	0.91	0.93
NC_019448_Staphylococcus_GH15	JX080305_Staphylococcus_P4W	139806	147590	121880	129784	126203	248083	287396	86.321	0.9	0.93	0.91
JX080305_Staphylococcus_P4W	KP027446_Staphylococcus_phiIPLA_RODI	147590	142348	128092	136359	121967	250059	289938	86.246	1	0.92	0.91
KP027446_Staphylococcus_phiIPLA_RODI	JX080305_Staphylococcus_P4W	142348	147590	121967	129481	128092	250059	289938	86.246	1	0.91	0.92
JX080303_Staphylococcus_Fi200W	NC_019448_Staphylococcus_GH15	148481	139806	126481	135379	122132	248613	288287	86.238	0.9	0.91	0.93
KJ591605_Listeria_LMTA_57	KJ668715_Listeria_LMTA_34	136589	113482	107997	111452	107659	215656	250071	86.238	0.8	0.82	0.98
KJ668715_Listeria_LMTA_34	KJ591605_Listeria_LMTA_57	113482	136589	107659	111356	107997	215656	250071	86.238	0.8	0.98	0.82
NC_019448_Staphylococcus_GH15	JX080303_Staphylococcus_Fi200W	139806	148481	122132	130143	126481	248613	288287	86.238	0.9	0.93	0.91
JX080300_Staphylococcus_Staph1N	NC_025416_Staphylococcus_MCE_2014	145647	141907	127073	135565	120834	247907	287554	86.212	1	0.93	0.91
NC_025416_Staphylococcus_MCE_2014	JX080300_Staphylococcus_Staph1N	141907	145647	120834	128977	127073	247907	287554	86.212	1	0.91	0.93
JX875065_Staphylococcus_SA5	NC_025426_Staphylococcus_P108	137031	140807	119472	129647	120019	239491	277838	86.198	1	0.95	0.92
NC_025426_Staphylococcus_P108	JX875065_Staphylococcus_SA5	140807	137031	120019	130148	119472	239491	277838	86.198	1	0.92	0.95
EU418428_Staphylococcus_A5W	NC_025416_Staphylococcus_MCE_2014	145542	141907	126977	135493	120763	247740	287449	86.186	1	0.93	0.91
NC_025416_Staphylococcus_MCE_2014	EU418428_Staphylococcus_A5W	141907	145542	120763	128904	126977	247740	287449	86.186	1	0.91	0.93
FR852584_Staphylococcus_ISP	NC_025416_Staphylococcus_MCE_2014	138339	141907	120591	128572	120924	241515	280246	86.18	1	0.93	0.91
NC_025416_Staphylococcus_MCE_2014	FR852584_Staphylococcus_ISP	141907	138339	120924	129108	120591	241515	280246	86.18	1	0.91	0.93
NC_007066_Staphylococcus_G1	NC_025416_Staphylococcus_MCE_2014	138715	141907	120866	129155	120851	241717	280622	86.136	1	0.93	0.91
NC_025416_Staphylococcus_MCE_2014	NC_007066_Staphylococcus_G1	141907	138715	120851	129357	120866	241717	280622	86.136	1	0.91	0.93
NC_019726_Staphylococcus_JD007	NC_022918_Staphylococcus_S25_4	141836	132123	118137	123785	117820	235957	273959	86.129	0.9	0.87	0.93
NC_022918_Staphylococcus_S25_4	NC_019726_Staphylococcus_JD007	132123	141836	117820	123355	118137	235957	273959	86.129	0.9	0.93	0.87
JX080301_Staphylococcus_A3R	NC_022920_Staphylococcus_S25_3	132712	139738	117156	120986	117458	234614	272450	86.113	0.9	0.91	0.87
NC_022920_Staphylococcus_S25_3	JX080301_Staphylococcus_A3R	139738	132712	117458	121356	117156	234614	272450	86.113	0.9	0.87	0.91
KP027446_Staphylococcus_phiIPLA_RODI	KP687432_Staphylococcus_IME_SA2	142348	140906	122459	129976	121282	243741	283254	86.05	1	0.91	0.91
KP687432_Staphylococcus_IME_SA2	KP027446_Staphylococcus_phiIPLA_RODI	140906	142348	121282	128695	122459	243741	283254	86.05	1	0.91	0.91
KP027446_Staphylococcus_phiIPLA_RODI	NC_025417_Staphylococcus_Team1	142348	140903	122438	129950	121284	243722	283251	86.045	1	0.91	0.91
NC_025417_Staphylococcus_Team1	KP027446_Staphylococcus_phiIPLA_RODI	140903	142348	121284	128568	122438	243722	283251	86.045	1	0.91	0.91
KP027446_Staphylococcus_phiIPLA_RODI	NC_019448_Staphylococcus_GH15	142348	139806	121437	128253	121312	242749	282154	86.034	1	0.9	0.92
NC_019448_Staphylococcus_GH15	KP027446_Staphylococcus_phiIPLA_RODI	139806	142348	121312	127931	121437	242749	282154	86.034	1	0.92	0.9
KP027446_Staphylococcus_phiIPLA_RODI	KR908644_Staphylococcus_IME_SA119	142348	141028	122475	129997	121299	243774	283376	86.025	1	0.91	0.91
KR908644_Staphylococcus_IME_SA119	KP027446_Staphylococcus_phiIPLA_RODI	141028	142348	121299	128772	122475	243774	283376	86.025	1	0.91	0.91
JX080304_Staphylococcus_MSA6	NC_022920_Staphylococcus_S25_3	148243	139738	125912	130801	121684	247596	287981	85.977	0.9	0.88	0.9
NC_022920_Staphylococcus_S25_3	JX080304_Staphylococcus_MSA6	139738	148243	121684	125676	125912	247596	287981	85.977	0.9	0.9	0.88
KP027446_Staphylococcus_phiIPLA_RODI	KP687431_Staphylococcus_IME_SA1	142348	140218	122054	129633	120886	242940	282566	85.976	1	0.91	0.91
KP687431_Staphylococcus_IME_SA1	KP027446_Staphylococcus_phiIPLA_RODI	140218	142348	120886	128173	122054	242940	282566	85.976	1	0.91	0.91
JX080304_Staphylococcus_MSA6	KP027446_Staphylococcus_phiIPLA_RODI	148243	142348	127681	136031	122025	249706	290591	85.93	1	0.92	0.91
KP027446_Staphylococcus_phiIPLA_RODI	JX080304_Staphylococcus_MSA6	142348	148243	122025	129549	127681	249706	290591	85.93	1	0.91	0.92
NC_022920_Staphylococcus_S25_3	NC_023009_Staphylococcus_Sb_1	139738	127188	114584	118245	114785	229369	266926	85.93	0.9	0.85	0.93
NC_023009_Staphylococcus_Sb_1	NC_022920_Staphylococcus_S25_3	127188	139738	114785	118491	114584	229369	266926	85.93	0.9	0.93	0.85
JX080305_Staphylococcus_P4W	NC_025426_Staphylococcus_P108	147590	140807	126860	138030	120857	247717	288397	85.894	1	0.94	0.93
NC_025426_Staphylococcus_P108	JX080305_Staphylococcus_P4W	140807	147590	120857	131070	126860	247717	288397	85.894	1	0.93	0.94
JX080302_Staphylococcus_676Z	NC_025426_Staphylococcus_P108	140115	140807	120289	130598	120917	241206	280922	85.862	1	0.93	0.93
NC_025426_Staphylococcus_P108	JX080302_Staphylococcus_676Z	140807	140115	120917	131352	120289	241206	280922	85.862	1	0.93	0.93
KP027446_Staphylococcus_phiIPLA_RODI	NC_005880_Staphylococcus_K	142348	127395	116371	122815	115188	231559	269743	85.844	0.9	0.86	0.96
NC_005880_Staphylococcus_K	KP027446_Staphylococcus_phiIPLA_RODI	127395	142348	115188	121856	116371	231559	269743	85.844	0.9	0.96	0.86
JX080303_Staphylococcus_Fi200W	NC_025426_Staphylococcus_P108	148481	140807	127116	138291	121100	248216	289288	85.802	0.9	0.93	0.93
NC_025426_Staphylococcus_P108	JX080303_Staphylococcus_Fi200W	140807	148481	121100	131429	127116	248216	289288	85.802	0.9	0.93	0.93
KP027446_Staphylococcus_phiIPLA_RODI	KR902361_Staphylococcus_IME_SA118	142348	139750	121585	129180	120409	241994	282098	85.784	1	0.91	0.91
KR902361_Staphylococcus_IME_SA118	KP027446_Staphylococcus_phiIPLA_RODI	139750	142348	120409	127655	121585	241994	282098	85.784	1	0.91	0.91
JX875065_Staphylococcus_SA5	NC_025416_Staphylococcus_MCE_2014	137031	141907	119412	127378	119746	239158	278938	85.739	1	0.93	0.9
NC_025416_Staphylococcus_MCE_2014	JX875065_Staphylococcus_SA5	141907	137031	119746	127913	119412	239158	278938	85.739	1	0.9	0.93
JX080304_Staphylococcus_MSA6	NC_019448_Staphylococcus_GH15	148243	139806	125526	134198	121411	246937	288049	85.727	0.9	0.91	0.92
NC_019448_Staphylococcus_GH15	JX080304_Staphylococcus_MSA6	139806	148243	121411	129246	125526	246937	288049	85.727	0.9	0.92	0.91
JX080305_Staphylococcus_P4W	NC_025416_Staphylococcus_MCE_2014	147590	141907	127193	135788	120876	248069	289497	85.69	1	0.92	0.91
NC_025416_Staphylococcus_MCE_2014	JX080305_Staphylococcus_P4W	141907	147590	120876	129093	127193	248069	289497	85.69	1	0.91	0.92
KJ668715_Listeria_LMTA_34	NC_024360_Listeria_LMSP_25	113482	138036	107605	111032	107671	215276	251518	85.591	0.8	0.98	0.81
NC_024360_Listeria_LMSP_25	KJ668715_Listeria_LMTA_34	138036	113482	107671	111208	107605	215276	251518	85.591	0.8	0.81	0.98
NC_025417_Staphylococcus_Team1	NC_025426_Staphylococcus_P108	140903	140807	120251	130449	120823	241074	281710	85.575	1	0.93	0.93
NC_025426_Staphylococcus_P108	NC_025417_Staphylococcus_Team1	140807	140903	120823	130966	120251	241074	281710	85.575	1	0.93	0.93
JX080301_Staphylococcus_A3R	NC_022918_Staphylococcus_S25_4	132712	132123	113003	118244	113625	226628	264835	85.573	1	0.89	0.9
NC_022918_Staphylococcus_S25_4	JX080301_Staphylococcus_A3R	132123	132712	113625	119160	113003	226628	264835	85.573	1	0.9	0.89
NC_022920_Staphylococcus_S25_3	NC_025426_Staphylococcus_P108	139738	140807	119874	130438	120174	240048	280545	85.565	1	0.93	0.93
NC_025426_Staphylococcus_P108	NC_022920_Staphylococcus_S25_3	140807	139738	120174	130410	119874	240048	280545	85.565	1	0.93	0.93
KP687432_Staphylococcus_IME_SA2	NC_025426_Staphylococcus_P108	140906	140807	120239	130523	120782	241021	281713	85.556	1	0.93	0.93
NC_025426_Staphylococcus_P108	KP687432_Staphylococcus_IME_SA2	140807	140906	120782	130988	120239	241021	281713	85.556	1	0.93	0.93
KR908644_Staphylococcus_IME_SA119	NC_025426_Staphylococcus_P108	141028	140807	120270	130653	120843	241113	281835	85.551	1	0.93	0.93
NC_025426_Staphylococcus_P108	KR908644_Staphylococcus_IME_SA119	140807	141028	120843	131050	120270	241113	281835	85.551	1	0.93	0.93
NC_019448_Staphylococcus_GH15	NC_025416_Staphylococcus_MCE_2014	139806	141907	120311	127779	120393	240704	281713	85.443	1	0.91	0.9
NC_025416_Staphylococcus_MCE_2014	NC_019448_Staphylococcus_GH15	141907	139806	120393	127701	120311	240704	281713	85.443	1	0.9	0.91
KP687431_Staphylococcus_IME_SA1	NC_025426_Staphylococcus_P108	140218	140807	119719	129877	120312	240031	281025	85.413	1	0.93	0.93
NC_025426_Staphylococcus_P108	KP687431_Staphylococcus_IME_SA1	140807	140218	120312	130487	119719	240031	281025	85.413	1	0.93	0.93
KP027446_Staphylococcus_phiIPLA_RODI	NC_019726_Staphylococcus_JD007	142348	141836	121488	129306	121198	242686	284184	85.397	1	0.91	0.91
NC_019726_Staphylococcus_JD007	KP027446_Staphylococcus_phiIPLA_RODI	141836	142348	121198	129150	121488	242686	284184	85.397	1	0.91	0.91
JX080302_Staphylococcus_676Z	NC_025416_Staphylococcus_MCE_2014	140115	141907	120205	128316	120610	240815	282022	85.389	1	0.92	0.91
NC_025416_Staphylococcus_MCE_2014	JX080302_Staphylococcus_676Z	141907	140115	120610	128979	120205	240815	282022	85.389	1	0.91	0.92
JX080301_Staphylococcus_A3R	NC_025416_Staphylococcus_MCE_2014	132712	141907	116817	124565	117408	234225	274619	85.291	0.9	0.94	0.88
JX080304_Staphylococcus_MSA6	NC_025426_Staphylococcus_P108	148243	140807	126146	137313	120387	246533	289050	85.291	0.9	0.93	0.93
NC_025416_Staphylococcus_MCE_2014	JX080301_Staphylococcus_A3R	141907	132712	117408	125457	116817	234225	274619	85.291	0.9	0.88	0.94
NC_025426_Staphylococcus_P108	JX080304_Staphylococcus_MSA6	140807	148243	120387	130511	126146	246533	289050	85.291	0.9	0.93	0.93
JX080303_Staphylococcus_Fi200W	NC_025416_Staphylococcus_MCE_2014	148481	141907	126997	135626	120653	247650	290388	85.282	1	0.91	0.91
NC_025416_Staphylococcus_MCE_2014	JX080303_Staphylococcus_Fi200W	141907	148481	120653	128967	126997	247650	290388	85.282	1	0.91	0.91
NC_025416_Staphylococcus_MCE_2014	NC_025417_Staphylococcus_Team1	141907	140903	120745	129051	120437	241182	282810	85.281	1	0.91	0.91
NC_025417_Staphylococcus_Team1	NC_025416_Staphylococcus_MCE_2014	140903	141907	120437	128423	120745	241182	282810	85.281	1	0.91	0.91
KR908644_Staphylococcus_IME_SA119	NC_025416_Staphylococcus_MCE_2014	141028	141907	120473	128625	120779	241252	282935	85.268	1	0.91	0.91
NC_025416_Staphylococcus_MCE_2014	KR908644_Staphylococcus_IME_SA119	141907	141028	120779	129065	120473	241252	282935	85.268	1	0.91	0.91
NC_023009_Staphylococcus_Sb_1	NC_023573_Staphylococcus_phiSA012	127188	142094	114980	119233	114614	229594	269282	85.262	0.9	0.94	0.84
NC_023573_Staphylococcus_phiSA012	NC_023009_Staphylococcus_Sb_1	142094	127188	114614	118750	114980	229594	269282	85.262	0.9	0.84	0.94
KR902361_Staphylococcus_IME_SA118	NC_025426_Staphylococcus_P108	139750	140807	119265	129329	119819	239084	280557	85.218	1	0.93	0.92
NC_025426_Staphylococcus_P108	KR902361_Staphylococcus_IME_SA118	140807	139750	119819	129990	119265	239084	280557	85.218	1	0.92	0.93
KP687432_Staphylococcus_IME_SA2	NC_025416_Staphylococcus_MCE_2014	140906	141907	120349	128405	120624	240973	282813	85.206	1	0.91	0.91
NC_025416_Staphylococcus_MCE_2014	KP687432_Staphylococcus_IME_SA2	141907	140906	120624	128795	120349	240973	282813	85.206	1	0.91	0.91
JX080301_Staphylococcus_A3R	NC_019448_Staphylococcus_GH15	132712	139806	115692	122761	116399	232091	272518	85.165	0.9	0.93	0.88
NC_019448_Staphylococcus_GH15	JX080301_Staphylococcus_A3R	139806	132712	116399	123376	115692	232091	272518	85.165	0.9	0.88	0.93
NC_019448_Staphylococcus_GH15	NC_022918_Staphylococcus_S25_4	139806	132123	115880	122301	115688	231568	271929	85.158	0.9	0.87	0.93
NC_022918_Staphylococcus_S25_4	NC_019448_Staphylococcus_GH15	132123	139806	115688	122376	115880	231568	271929	85.158	0.9	0.93	0.87
KP687431_Staphylococcus_IME_SA1	NC_025416_Staphylococcus_MCE_2014	140218	141907	119929	127936	120256	240185	282125	85.134	1	0.91	0.91
NC_025416_Staphylococcus_MCE_2014	KP687431_Staphylococcus_IME_SA1	141907	140218	120256	128523	119929	240185	282125	85.134	1	0.91	0.91
KR902361_Staphylococcus_IME_SA118	NC_025416_Staphylococcus_MCE_2014	139750	141907	119513	127574	119845	239358	281657	84.982	1	0.91	0.9
NC_025416_Staphylococcus_MCE_2014	KR902361_Staphylococcus_IME_SA118	141907	139750	119845	128102	119513	239358	281657	84.982	1	0.9	0.91
JX080304_Staphylococcus_MSA6	NC_025416_Staphylococcus_MCE_2014	148243	141907	126255	134841	120258	246513	290150	84.961	1	0.91	0.91
NC_025416_Staphylococcus_MCE_2014	JX080304_Staphylococcus_MSA6	141907	148243	120258	128519	126255	246513	290150	84.961	1	0.91	0.91
NC_019726_Staphylococcus_JD007	NC_025416_Staphylococcus_MCE_2014	141836	141907	120257	128910	120095	240352	283743	84.708	1	0.91	0.91
NC_025416_Staphylococcus_MCE_2014	NC_019726_Staphylococcus_JD007	141907	141836	120095	128730	120257	240352	283743	84.708	1	0.91	0.91
KP027446_Staphylococcus_phiIPLA_RODI	NC_023009_Staphylococcus_Sb_1	142348	127188	114065	120577	113806	227871	269536	84.542	0.9	0.85	0.95
NC_023009_Staphylococcus_Sb_1	KP027446_Staphylococcus_phiIPLA_RODI	127188	142348	113806	120335	114065	227871	269536	84.542	0.9	0.95	0.85
NC_005880_Staphylococcus_K	NC_022918_Staphylococcus_S25_4	127395	132123	109208	114253	109761	218969	259518	84.375	1	0.9	0.87
NC_022918_Staphylococcus_S25_4	NC_005880_Staphylococcus_K	132123	127395	109761	114964	109208	218969	259518	84.375	1	0.87	0.9
NC_005880_Staphylococcus_K	NC_019448_Staphylococcus_GH15	127395	139806	112358	119069	113019	225377	267201	84.347	0.9	0.93	0.86
NC_019448_Staphylococcus_GH15	NC_005880_Staphylococcus_K	139806	127395	113019	119622	112358	225377	267201	84.347	0.9	0.86	0.93
KT995480_Bacillus_Bm15	MH638312_Bacillus_Kioshi	165213	165676	139266	150655	139377	278643	330889	84.21	1	0.91	0.91
MH638309_Bacillus_Hobo	MH638312_Bacillus_Kioshi	165213	165676	139266	150655	139377	278643	330889	84.21	1	0.91	0.91
MH638312_Bacillus_Kioshi	MH638309_Bacillus_Hobo	165676	165213	139377	150946	139266	278643	330889	84.21	1	0.91	0.91
MH638312_Bacillus_Kioshi	KT995480_Bacillus_Bm15	165676	165213	139377	150946	139266	278643	330889	84.21	1	0.91	0.91
NC_022920_Staphylococcus_S25_3	NC_025416_Staphylococcus_MCE_2014	139738	141907	118280	126936	118530	236810	281645	84.081	1	0.91	0.9
NC_025416_Staphylococcus_MCE_2014	NC_022920_Staphylococcus_S25_3	141907	139738	118530	127264	118280	236810	281645	84.081	1	0.9	0.91
NC_023573_Staphylococcus_phiSA012	NC_025416_Staphylococcus_MCE_2014	142094	141907	119102	127643	119572	238674	284001	84.04	1	0.9	0.9
NC_025416_Staphylococcus_MCE_2014	NC_023573_Staphylococcus_phiSA012	141907	142094	119572	128397	119102	238674	284001	84.04	1	0.9	0.9
FR852584_Staphylococcus_ISP	NC_022918_Staphylococcus_S25_4	138339	132123	113406	118673	113732	227138	270462	83.981	1	0.86	0.9
NC_022918_Staphylococcus_S25_4	FR852584_Staphylococcus_ISP	132123	138339	113732	118970	113406	227138	270462	83.981	1	0.9	0.86
NC_023009_Staphylococcus_Sb_1	NC_025416_Staphylococcus_MCE_2014	127188	141907	113238	120714	112725	225963	269095	83.971	0.9	0.95	0.85
NC_025416_Staphylococcus_MCE_2014	NC_023009_Staphylococcus_Sb_1	141907	127188	112725	120074	113238	225963	269095	83.971	0.9	0.85	0.95
NC_019448_Staphylococcus_GH15	NC_023009_Staphylococcus_Sb_1	139806	127188	111952	118616	112091	224043	266994	83.913	0.9	0.85	0.94
NC_023009_Staphylococcus_Sb_1	NC_019448_Staphylococcus_GH15	127188	139806	112091	119151	111952	224043	266994	83.913	0.9	0.94	0.85
NC_007066_Staphylococcus_G1	NC_022918_Staphylococcus_S25_4	138715	132123	113637	119211	113611	227248	270838	83.906	1	0.86	0.9
NC_022918_Staphylococcus_S25_4	NC_007066_Staphylococcus_G1	132123	138715	113611	119201	113637	227248	270838	83.906	1	0.9	0.86
JX080300_Staphylococcus_Staph1N	NC_022918_Staphylococcus_S25_4	145647	132123	119089	125394	113938	233027	277770	83.892	0.9	0.86	0.9
NC_022918_Staphylococcus_S25_4	JX080300_Staphylococcus_Staph1N	132123	145647	113938	119377	119089	233027	277770	83.892	0.9	0.9	0.86
NC_005880_Staphylococcus_K	NC_025416_Staphylococcus_MCE_2014	127395	141907	112780	120050	113141	225921	269302	83.891	0.9	0.94	0.85
NC_025416_Staphylococcus_MCE_2014	NC_005880_Staphylococcus_K	141907	127395	113141	120466	112780	225921	269302	83.891	0.9	0.85	0.94
JX080301_Staphylococcus_A3R	NC_025426_Staphylococcus_P108	132712	140807	114345	123563	115096	229441	273519	83.885	0.9	0.93	0.88
NC_025426_Staphylococcus_P108	JX080301_Staphylococcus_A3R	140807	132712	115096	124494	114345	229441	273519	83.885	0.9	0.88	0.93
EU418428_Staphylococcus_A5W	NC_022918_Staphylococcus_S25_4	145542	132123	118980	125302	113839	232819	277665	83.849	0.9	0.86	0.9
NC_022918_Staphylococcus_S25_4	EU418428_Staphylococcus_A5W	132123	145542	113839	119281	118980	232819	277665	83.849	0.9	0.9	0.86
NC_027352_Bacillus_JBP901	NC_027355_Bacillus_BCP8_2	159492	159071	133524	144017	133476	267000	318563	83.814	1	0.9	0.91
NC_027355_Bacillus_BCP8_2	NC_027352_Bacillus_JBP901	159071	159492	133476	144449	133524	267000	318563	83.814	1	0.91	0.9
KT224359_Bacillus_TsarBomba	NC_018860_Bacillus_BCP78	162486	156176	135405	149268	131021	266426	318662	83.608	1	0.92	0.92
NC_018860_Bacillus_BCP78	KT224359_Bacillus_TsarBomba	156176	162486	131021	144406	135405	266426	318662	83.608	1	0.92	0.92
KP027446_Staphylococcus_phiIPLA_RODI	NC_023573_Staphylococcus_phiSA012	142348	142094	119371	128044	118421	237792	284442	83.599	1	0.9	0.89
NC_023573_Staphylococcus_phiSA012	KP027446_Staphylococcus_phiIPLA_RODI	142094	142348	118421	126684	119371	237792	284442	83.599	1	0.89	0.9
JN797798_Bacillus_BCU4	KT224359_Bacillus_TsarBomba	154371	162486	130149	143565	134411	264560	316857	83.495	1	0.93	0.91
KT224359_Bacillus_TsarBomba	JN797798_Bacillus_BCU4	162486	154371	134411	148484	130149	264560	316857	83.495	1	0.91	0.93
JX875065_Staphylococcus_SA5	NC_022918_Staphylococcus_S25_4	137031	132123	112189	117411	112500	224689	269154	83.48	1	0.86	0.89
NC_022918_Staphylococcus_S25_4	JX875065_Staphylococcus_SA5	132123	137031	112500	117697	112189	224689	269154	83.48	1	0.89	0.86
KT995480_Bacillus_Bm15	NC_024137_Bacillus_Bcp1	165213	152778	135189	150949	130110	265299	317991	83.43	0.9	0.91	0.95
MH638309_Bacillus_Hobo	NC_024137_Bacillus_Bcp1	165213	152778	135189	150949	130110	265299	317991	83.43	0.9	0.91	0.95
NC_024137_Bacillus_Bcp1	MH638309_Bacillus_Hobo	152778	165213	130110	144986	135189	265299	317991	83.43	0.9	0.95	0.91
NC_024137_Bacillus_Bcp1	KT995480_Bacillus_Bm15	152778	165213	130110	144986	135189	265299	317991	83.43	0.9	0.95	0.91
KP027446_Staphylococcus_phiIPLA_RODI	NC_022918_Staphylococcus_S25_4	142348	132123	114832	121777	114150	228982	274471	83.427	0.9	0.86	0.91
NC_022918_Staphylococcus_S25_4	KP027446_Staphylococcus_phiIPLA_RODI	132123	142348	114150	120868	114832	228982	274471	83.427	0.9	0.91	0.86
KP027446_Staphylococcus_phiIPLA_RODI	NC_022920_Staphylococcus_S25_3	142348	139738	117958	125874	117319	235277	282086	83.406	1	0.88	0.89
NC_022920_Staphylococcus_S25_3	KP027446_Staphylococcus_phiIPLA_RODI	139738	142348	117319	124871	117958	235277	282086	83.406	1	0.89	0.88
AB930182_Bacillus_SPG24	KF669652_Bacillus_Grass	152069	156648	127219	134571	130266	257485	308717	83.405	1	0.88	0.88
KF669652_Bacillus_Grass	AB930182_Bacillus_SPG24	156648	152069	130266	138294	127219	257485	308717	83.405	1	0.88	0.88
NC_022918_Staphylococcus_S25_4	NC_025426_Staphylococcus_P108	132123	140807	113729	121421	113887	227616	272930	83.397	0.9	0.92	0.86
NC_025426_Staphylococcus_P108	NC_022918_Staphylococcus_S25_4	140807	132123	113887	121285	113729	227616	272930	83.397	0.9	0.86	0.92
NC_022918_Staphylococcus_S25_4	NC_023009_Staphylococcus_Sb_1	132123	127188	107988	112926	108244	216232	259311	83.387	1	0.85	0.89
NC_023009_Staphylococcus_Sb_1	NC_022918_Staphylococcus_S25_4	127188	132123	108244	113334	107988	216232	259311	83.387	1	0.89	0.85
NC_022918_Staphylococcus_S25_4	NC_025416_Staphylococcus_MCE_2014	132123	141907	114093	121424	114314	228407	274030	83.351	0.9	0.92	0.86
NC_025416_Staphylococcus_MCE_2014	NC_022918_Staphylococcus_S25_4	141907	132123	114314	121795	114093	228407	274030	83.351	0.9	0.86	0.92
MG602477_Bacillus_BCP01	NC_027352_Bacillus_JBP901	157958	159492	131996	144476	131977	263973	317450	83.154	1	0.91	0.9
NC_027352_Bacillus_JBP901	MG602477_Bacillus_BCP01	159492	157958	131977	144175	131996	263973	317450	83.154	1	0.9	0.91
JX080302_Staphylococcus_676Z	NC_022918_Staphylococcus_S25_4	140115	132123	112926	118330	113342	226268	272238	83.114	0.9	0.84	0.9
NC_022918_Staphylococcus_S25_4	JX080302_Staphylococcus_676Z	132123	140115	113342	118955	112926	226268	272238	83.114	0.9	0.9	0.84
JX080305_Staphylococcus_P4W	NC_022918_Staphylococcus_S25_4	147590	132123	118599	124813	113628	232227	279713	83.023	0.9	0.85	0.9
NC_022918_Staphylococcus_S25_4	JX080305_Staphylococcus_P4W	132123	147590	113628	119048	118599	232227	279713	83.023	0.9	0.9	0.85
KX495186_Bacillus_PK16	NC_027352_Bacillus_JBP901	158127	159492	131863	144352	131812	263675	317619	83.016	1	0.91	0.9
NC_027352_Bacillus_JBP901	KX495186_Bacillus_PK16	159492	158127	131812	144203	131863	263675	317619	83.016	1	0.9	0.91
KP687432_Staphylococcus_IME_SA2	NC_022918_Staphylococcus_S25_4	140906	132123	113044	118280	113374	226418	273029	82.928	0.9	0.84	0.9
NC_022918_Staphylococcus_S25_4	KP687432_Staphylococcus_IME_SA2	132123	140906	113374	118509	113044	226418	273029	82.928	0.9	0.9	0.84
KR908644_Staphylococcus_IME_SA119	NC_022918_Staphylococcus_S25_4	141028	132123	113094	118429	113400	226494	273151	82.919	0.9	0.84	0.9
NC_022918_Staphylococcus_S25_4	KR908644_Staphylococcus_IME_SA119	132123	141028	113400	118572	113094	226494	273151	82.919	0.9	0.9	0.84
NC_022918_Staphylococcus_S25_4	NC_025417_Staphylococcus_Team1	132123	140903	113328	118593	113032	226360	273026	82.908	0.9	0.9	0.84
NC_025417_Staphylococcus_Team1	NC_022918_Staphylococcus_S25_4	140903	132123	113032	118227	113328	226360	273026	82.908	0.9	0.84	0.9
KR902361_Staphylococcus_IME_SA118	NC_022918_Staphylococcus_S25_4	139750	132123	112459	117659	112762	225221	271873	82.841	0.9	0.84	0.89
NC_022918_Staphylococcus_S25_4	KR902361_Staphylococcus_IME_SA118	132123	139750	112762	118047	112459	225221	271873	82.841	0.9	0.89	0.84
JN797796_Bacillus_B5S	NC_022763_Bacillus_Spock	162598	164297	134717	146795	136079	270796	326895	82.839	1	0.9	0.9
NC_022763_Bacillus_Spock	JN797796_Bacillus_B5S	164297	162598	136079	148688	134717	270796	326895	82.839	1	0.9	0.9
NC_018863_Bacillus_B4	NC_022763_Bacillus_Spock	162596	164297	134714	146793	136076	270790	326893	82.838	1	0.9	0.9
NC_022763_Bacillus_Spock	NC_018863_Bacillus_B4	164297	162596	136076	148688	134714	270790	326893	82.838	1	0.9	0.9
JX080303_Staphylococcus_Fi200W	NC_022918_Staphylococcus_S25_4	148481	132123	118575	124570	113675	232250	280604	82.768	0.9	0.84	0.9
NC_022918_Staphylococcus_S25_4	JX080303_Staphylococcus_Fi200W	132123	148481	113675	119091	118575	232250	280604	82.768	0.9	0.9	0.84
NC_005880_Staphylococcus_K	NC_025426_Staphylococcus_P108	127395	140807	110655	119707	111311	221966	268202	82.761	0.9	0.94	0.85
NC_025426_Staphylococcus_P108	NC_005880_Staphylococcus_K	140807	127395	111311	120346	110655	221966	268202	82.761	0.9	0.85	0.94
KP687431_Staphylococcus_IME_SA1	NC_022918_Staphylococcus_S25_4	140218	132123	112524	117735	112827	225351	272341	82.746	0.9	0.84	0.89
NC_022918_Staphylococcus_S25_4	KP687431_Staphylococcus_IME_SA1	132123	140218	112827	118072	112524	225351	272341	82.746	0.9	0.89	0.84
NC_023009_Staphylococcus_Sb_1	NC_025426_Staphylococcus_P108	127188	140807	110817	120090	110694	221511	267995	82.655	0.9	0.94	0.85
NC_025426_Staphylococcus_P108	NC_023009_Staphylococcus_Sb_1	140807	127188	110694	119601	110817	221511	267995	82.655	0.9	0.85	0.94
KC595513_Bacillus_Shanette	NC_025423_Bacillus_CP_51	138877	138658	114562	131280	114635	229197	277535	82.583	1	0.95	0.94
NC_025423_Bacillus_CP_51	KC595513_Bacillus_Shanette	138658	138877	114635	130875	114562	229197	277535	82.583	1	0.94	0.95
KC595512_Bacillus_JL	NC_025423_Bacillus_CP_51	137918	138658	114135	130683	114192	228327	276576	82.555	1	0.95	0.94
NC_025423_Bacillus_CP_51	KC595512_Bacillus_JL	138658	137918	114192	130571	114135	228327	276576	82.555	1	0.94	0.95
JX080304_Staphylococcus_MSA6	NC_022918_Staphylococcus_S25_4	148243	132123	117629	123632	112890	230519	280366	82.221	0.9	0.83	0.89
NC_022918_Staphylococcus_S25_4	JX080304_Staphylococcus_MSA6	132123	148243	112890	118113	117629	230519	280366	82.221	0.9	0.89	0.83
KT995480_Bacillus_Bm15	KX495186_Bacillus_PK16	165213	158127	130067	152203	124614	254681	323340	78.766	1	0.92	0.92
KX495186_Bacillus_PK16	MH638309_Bacillus_Hobo	158127	165213	124614	145323	130067	254681	323340	78.766	1	0.92	0.92
KX495186_Bacillus_PK16	KT995480_Bacillus_Bm15	158127	165213	124614	145323	130067	254681	323340	78.766	1	0.92	0.92
MH638309_Bacillus_Hobo	KX495186_Bacillus_PK16	165213	158127	130067	152203	124614	254681	323340	78.766	1	0.92	0.92
KJ010548_Bacillus_Bp8p_T	NC_024792_Bacillus_Bobb	151419	160281	121558	138127	123101	244659	311700	78.492	0.9	0.91	0.88
NC_024792_Bacillus_Bobb	KJ010548_Bacillus_Bp8p_T	160281	151419	123101	140253	121558	244659	311700	78.492	0.9	0.88	0.91
KT995480_Bacillus_Bm15	MG602477_Bacillus_BCP01	165213	157958	129514	151906	124145	253659	323171	78.491	1	0.92	0.92
MG602477_Bacillus_BCP01	MH638309_Bacillus_Hobo	157958	165213	124145	145236	129514	253659	323171	78.491	1	0.92	0.92
MG602477_Bacillus_BCP01	KT995480_Bacillus_Bm15	157958	165213	124145	145236	129514	253659	323171	78.491	1	0.92	0.92
MH638309_Bacillus_Hobo	MG602477_Bacillus_BCP01	165213	157958	129514	151906	124145	253659	323171	78.491	1	0.92	0.92
KJ010547_Bacillus_Bp8p_C	NC_024792_Bacillus_Bobb	151417	160281	121555	138125	123098	244653	311698	78.49	0.9	0.91	0.88
NC_024792_Bacillus_Bobb	KJ010547_Bacillus_Bp8p_C	160281	151417	123098	140253	121555	244653	311698	78.49	0.9	0.88	0.91
NC_020873_Bacillus_vB_BceM_Bc431v3	NC_024137_Bacillus_Bcp1	158621	152778	121773	142281	121111	242884	311399	77.998	1	0.9	0.92
NC_024137_Bacillus_Bcp1	NC_020873_Bacillus_vB_BceM_Bc431v3	152778	158621	121111	141280	121773	242884	311399	77.998	1	0.92	0.9
KT995480_Bacillus_Bm15	NC_027352_Bacillus_JBP901	165213	159492	127146	148511	122687	249833	324705	76.942	1	0.9	0.89
MH638309_Bacillus_Hobo	NC_027352_Bacillus_JBP901	165213	159492	127146	148511	122687	249833	324705	76.942	1	0.9	0.89
NC_027352_Bacillus_JBP901	MH638309_Bacillus_Hobo	159492	165213	122687	142235	127146	249833	324705	76.942	1	0.89	0.9
NC_027352_Bacillus_JBP901	KT995480_Bacillus_Bm15	159492	165213	122687	142235	127146	249833	324705	76.942	1	0.89	0.9
KX495186_Bacillus_PK16	MH638312_Bacillus_Kioshi	158127	165676	121933	143141	126776	248709	323803	76.809	1	0.91	0.9
MH638312_Bacillus_Kioshi	KX495186_Bacillus_PK16	165676	158127	126776	149784	121933	248709	323803	76.809	1	0.9	0.91
MG602477_Bacillus_BCP01	NC_024137_Bacillus_Bcp1	157958	152778	119676	140161	118994	238670	310736	76.808	1	0.89	0.91
NC_024137_Bacillus_Bcp1	MG602477_Bacillus_BCP01	152778	157958	118994	139542	119676	238670	310736	76.808	1	0.91	0.89
KT995480_Bacillus_Bm15	NC_020873_Bacillus_vB_BceM_Bc431v3	165213	158621	126639	146830	121846	248485	323834	76.732	1	0.89	0.89
MH638309_Bacillus_Hobo	NC_020873_Bacillus_vB_BceM_Bc431v3	165213	158621	126639	146830	121846	248485	323834	76.732	1	0.89	0.89
NC_020873_Bacillus_vB_BceM_Bc431v3	MH638309_Bacillus_Hobo	158621	165213	121846	141400	126639	248485	323834	76.732	1	0.89	0.89
NC_020873_Bacillus_vB_BceM_Bc431v3	KT995480_Bacillus_Bm15	158621	165213	121846	141400	126639	248485	323834	76.732	1	0.89	0.89
MG602477_Bacillus_BCP01	MH638312_Bacillus_Kioshi	157958	165676	121703	142635	126489	248192	323634	76.689	1	0.9	0.9
MH638312_Bacillus_Kioshi	MG602477_Bacillus_BCP01	165676	157958	126489	149125	121703	248192	323634	76.689	1	0.9	0.9
KX495186_Bacillus_PK16	NC_024137_Bacillus_Bcp1	158127	152778	119518	139995	118815	238333	310905	76.658	1	0.89	0.91
NC_024137_Bacillus_Bcp1	KX495186_Bacillus_PK16	152778	158127	118815	139304	119518	238333	310905	76.658	1	0.91	0.89
MH638312_Bacillus_Kioshi	NC_020873_Bacillus_vB_BceM_Bc431v3	165676	158621	125786	146193	121441	247227	324297	76.235	1	0.88	0.89
NC_020873_Bacillus_vB_BceM_Bc431v3	MH638312_Bacillus_Kioshi	158621	165676	121441	140953	125786	247227	324297	76.235	1	0.89	0.88
MG602477_Bacillus_BCP01	NC_027355_Bacillus_BCP8_2	157958	159071	119939	135755	119892	239831	317029	75.65	1	0.86	0.85
NC_027355_Bacillus_BCP8_2	MG602477_Bacillus_BCP01	159071	157958	119892	135647	119939	239831	317029	75.65	1	0.85	0.86
KX495186_Bacillus_PK16	NC_027355_Bacillus_BCP8_2	158127	159071	119692	135570	119652	239344	317198	75.456	1	0.86	0.85
NC_027355_Bacillus_BCP8_2	KX495186_Bacillus_PK16	159071	158127	119652	135522	119692	239344	317198	75.456	1	0.85	0.86
KU577463_Bacillus_Deep_Blue	NC_027352_Bacillus_JBP901	157501	159492	119351	141121	119446	238797	316993	75.332	1	0.9	0.88
NC_027352_Bacillus_JBP901	KU577463_Bacillus_Deep_Blue	159492	157501	119446	141084	119351	238797	316993	75.332	1	0.88	0.9
NC_022088_Bacillus_Troll	NC_022763_Bacillus_Spock	163019	164297	122235	143369	123371	245606	327316	75.036	1	0.88	0.88
NC_022763_Bacillus_Spock	NC_022088_Bacillus_Troll	164297	163019	123371	144512	122235	245606	327316	75.036	1	0.88	0.88
KT995480_Bacillus_Bm15	KU577463_Bacillus_Deep_Blue	165213	157501	123066	147208	118745	241811	322714	74.93	1	0.89	0.89
KU577463_Bacillus_Deep_Blue	MH638309_Bacillus_Hobo	157501	165213	118745	140864	123066	241811	322714	74.93	1	0.89	0.89
KU577463_Bacillus_Deep_Blue	KT995480_Bacillus_Bm15	157501	165213	118745	140864	123066	241811	322714	74.93	1	0.89	0.89
MH638309_Bacillus_Hobo	KU577463_Bacillus_Deep_Blue	165213	157501	123066	147208	118745	241811	322714	74.93	1	0.89	0.89
KU577463_Bacillus_Deep_Blue	MG602477_Bacillus_BCP01	157501	157958	117781	138745	117848	235629	315459	74.694	1	0.88	0.88
MG602477_Bacillus_BCP01	KU577463_Bacillus_Deep_Blue	157958	157501	117848	138547	117781	235629	315459	74.694	1	0.88	0.88
KU577463_Bacillus_Deep_Blue	KX495186_Bacillus_PK16	157501	158127	117760	138925	117852	235612	315628	74.649	1	0.88	0.88
KX495186_Bacillus_PK16	KU577463_Bacillus_Deep_Blue	158127	157501	117852	138709	117760	235612	315628	74.649	1	0.88	0.88
MG602477_Bacillus_BCP01	NC_020873_Bacillus_vB_BceM_Bc431v3	157958	158621	118193	142752	118099	236292	316579	74.639	1	0.9	0.9
NC_020873_Bacillus_vB_BceM_Bc431v3	MG602477_Bacillus_BCP01	158621	157958	118099	142921	118193	236292	316579	74.639	1	0.9	0.9
NC_024137_Bacillus_Bcp1	NC_027352_Bacillus_JBP901	152778	159492	116219	135441	116744	232963	312270	74.603	1	0.89	0.85
NC_027352_Bacillus_JBP901	NC_024137_Bacillus_Bcp1	159492	152778	116744	135748	116219	232963	312270	74.603	1	0.85	0.89
KX495186_Bacillus_PK16	NC_020873_Bacillus_vB_BceM_Bc431v3	158127	158621	117999	142694	117895	235894	316748	74.474	1	0.9	0.9
NC_020873_Bacillus_vB_BceM_Bc431v3	KX495186_Bacillus_PK16	158621	158127	117895	142850	117999	235894	316748	74.474	1	0.9	0.9
NC_022763_Bacillus_Spock	NC_024788_Bacillus_Riley	164297	162816	122248	143199	121097	243345	327113	74.392	1	0.87	0.87
NC_024788_Bacillus_Riley	NC_022763_Bacillus_Spock	162816	164297	121097	142086	122248	243345	327113	74.392	1	0.87	0.87
MH638312_Bacillus_Kioshi	NC_027352_Bacillus_JBP901	165676	159492	123033	144050	118518	241551	325168	74.285	1	0.87	0.87
NC_027352_Bacillus_JBP901	MH638312_Bacillus_Kioshi	159492	165676	118518	138003	123033	241551	325168	74.285	1	0.87	0.87
NC_022763_Bacillus_Spock	NC_022769_Bacillus_BigBertha	164297	165238	122117	143078	122448	244565	329535	74.215	1	0.87	0.87
NC_022769_Bacillus_BigBertha	NC_022763_Bacillus_Spock	165238	164297	122448	143484	122117	244565	329535	74.215	1	0.87	0.87
JN797796_Bacillus_B5S	NC_022769_Bacillus_BigBertha	162598	165238	120925	142525	122246	243171	327836	74.175	1	0.88	0.87
NC_022769_Bacillus_BigBertha	JN797796_Bacillus_B5S	165238	162598	122246	144359	120925	243171	327836	74.175	1	0.87	0.88
NC_018863_Bacillus_B4	NC_022769_Bacillus_BigBertha	162596	165238	120922	142521	122243	243165	327834	74.173	1	0.88	0.87
NC_022769_Bacillus_BigBertha	NC_018863_Bacillus_B4	165238	162596	122243	144356	120922	243165	327834	74.173	1	0.87	0.88
KT995480_Bacillus_Bm15	NC_027355_Bacillus_BCP8_2	165213	159071	122249	143271	117914	240163	324284	74.059	1	0.87	0.86
MH638309_Bacillus_Hobo	NC_027355_Bacillus_BCP8_2	165213	159071	122249	143271	117914	240163	324284	74.059	1	0.87	0.86
NC_027355_Bacillus_BCP8_2	MH638309_Bacillus_Hobo	159071	165213	117914	137467	122249	240163	324284	74.059	1	0.86	0.87
NC_027355_Bacillus_BCP8_2	KT995480_Bacillus_Bm15	159071	165213	117914	137467	122249	240163	324284	74.059	1	0.86	0.87
KT307976_Bacillus_AvesoBmore	NC_022763_Bacillus_Spock	167431	164297	122535	144235	122073	244608	331728	73.738	1	0.86	0.87
NC_022763_Bacillus_Spock	KT307976_Bacillus_AvesoBmore	164297	167431	122073	143272	122535	244608	331728	73.738	1	0.87	0.86
NC_018863_Bacillus_B4	NC_022088_Bacillus_Troll	162596	163019	119937	141468	120153	240090	325615	73.734	1	0.87	0.87
NC_022088_Bacillus_Troll	NC_018863_Bacillus_B4	163019	162596	120153	141949	119937	240090	325615	73.734	1	0.87	0.87
JN797796_Bacillus_B5S	NC_022088_Bacillus_Troll	162598	163019	119936	141472	120152	240088	325617	73.733	1	0.87	0.87
NC_022088_Bacillus_Troll	JN797796_Bacillus_B5S	163019	162598	120152	141951	119936	240088	325617	73.733	1	0.87	0.87
NC_018863_Bacillus_B4	NC_024788_Bacillus_Riley	162596	162816	119180	140425	119790	238970	325412	73.436	1	0.86	0.87
NC_024788_Bacillus_Riley	NC_018863_Bacillus_B4	162816	162596	119790	141724	119180	238970	325412	73.436	1	0.87	0.86
JN797796_Bacillus_B5S	NC_024788_Bacillus_Riley	162598	162816	119179	140429	119789	238968	325414	73.435	1	0.86	0.87
NC_024788_Bacillus_Riley	JN797796_Bacillus_B5S	162816	162598	119789	141726	119179	238968	325414	73.435	1	0.87	0.86
NC_020873_Bacillus_vB_BceM_Bc431v3	NC_027352_Bacillus_JBP901	158621	159492	115890	139382	115831	231721	318113	72.842	1	0.88	0.87
NC_027352_Bacillus_JBP901	NC_020873_Bacillus_vB_BceM_Bc431v3	159492	158621	115831	138774	115890	231721	318113	72.842	1	0.87	0.88
KT307976_Bacillus_AvesoBmore	NC_018863_Bacillus_B4	167431	162596	121011	143312	119354	240365	330027	72.832	1	0.86	0.87
NC_018863_Bacillus_B4	KT307976_Bacillus_AvesoBmore	162596	167431	119354	140737	121011	240365	330027	72.832	1	0.87	0.86
JN797796_Bacillus_B5S	KT307976_Bacillus_AvesoBmore	162598	167431	119353	140740	121010	240363	330029	72.831	1	0.87	0.86
KT307976_Bacillus_AvesoBmore	JN797796_Bacillus_B5S	167431	162598	121010	143314	119353	240363	330029	72.831	1	0.86	0.87
KU577463_Bacillus_Deep_Blue	NC_020873_Bacillus_vB_BceM_Bc431v3	157501	158621	114433	135431	114286	228719	316122	72.351	1	0.86	0.86
NC_020873_Bacillus_vB_BceM_Bc431v3	KU577463_Bacillus_Deep_Blue	158621	157501	114286	135994	114433	228719	316122	72.351	1	0.86	0.86
NC_023501_Bacillus_BPS10C	NC_024211_Bacillus_Megatron	159590	158750	114770	141817	114748	229518	318340	72.098	1	0.89	0.9
NC_024211_Bacillus_Megatron	NC_023501_Bacillus_BPS10C	158750	159590	114748	142199	114770	229518	318340	72.098	1	0.9	0.89
KU577463_Bacillus_Deep_Blue	NC_024137_Bacillus_Bcp1	157501	152778	111787	132705	111285	223072	310279	71.894	1	0.84	0.87
NC_024137_Bacillus_Bcp1	KU577463_Bacillus_Deep_Blue	152778	157501	111285	132516	111787	223072	310279	71.894	1	0.87	0.84
KU577463_Bacillus_Deep_Blue	MH638312_Bacillus_Kioshi	157501	165676	113936	135059	118280	232216	323177	71.854	1	0.86	0.85
MH638312_Bacillus_Kioshi	KU577463_Bacillus_Deep_Blue	165676	157501	118280	141348	113936	232216	323177	71.854	1	0.85	0.86
NC_018857_Bacillus_BPS13	NC_024211_Bacillus_Megatron	158305	158750	113932	140209	113835	227767	317055	71.838	1	0.89	0.88
NC_024211_Bacillus_Megatron	NC_018857_Bacillus_BPS13	158750	158305	113835	140458	113932	227767	317055	71.838	1	0.88	0.89
KU577463_Bacillus_Deep_Blue	NC_027355_Bacillus_BCP8_2	157501	159071	113724	133896	113583	227307	316572	71.803	1	0.85	0.84
NC_027355_Bacillus_BCP8_2	KU577463_Bacillus_Deep_Blue	159071	157501	113583	133996	113724	227307	316572	71.803	1	0.84	0.85
NC_023501_Bacillus_BPS10C	NC_024213_Bacillus_Hakuna	159590	158100	113510	140435	113521	227031	317690	71.463	1	0.88	0.89
NC_024213_Bacillus_Hakuna	NC_023501_Bacillus_BPS10C	158100	159590	113521	140711	113510	227031	317690	71.463	1	0.89	0.88
KT207918_Bacillus_Eyuki	NC_018857_Bacillus_BPS13	162252	158305	115423	142479	113334	228757	320557	71.362	1	0.88	0.88
NC_018857_Bacillus_BPS13	KT207918_Bacillus_Eyuki	158305	162252	113334	139818	115423	228757	320557	71.362	1	0.88	0.88
NC_018857_Bacillus_BPS13	NC_024213_Bacillus_Hakuna	158305	158100	112517	138763	112515	225032	316405	71.122	1	0.88	0.88
NC_024213_Bacillus_Hakuna	NC_018857_Bacillus_BPS13	158100	158305	112515	139114	112517	225032	316405	71.122	1	0.88	0.88
KT207918_Bacillus_Eyuki	NC_023501_Bacillus_BPS10C	162252	159590	115365	142718	113462	228827	321842	71.099	1	0.88	0.88
NC_023501_Bacillus_BPS10C	KT207918_Bacillus_Eyuki	159590	162252	113462	139968	115365	228827	321842	71.099	1	0.88	0.88
NC_024137_Bacillus_Bcp1	NC_027355_Bacillus_BCP8_2	152778	159071	110288	128598	110875	221163	311849	70.92	1	0.84	0.81
NC_027355_Bacillus_BCP8_2	NC_024137_Bacillus_Bcp1	159071	152778	110875	129196	110288	221163	311849	70.92	1	0.81	0.84
MH638312_Bacillus_Kioshi	NC_027355_Bacillus_BCP8_2	165676	159071	116533	136779	112367	228900	324747	70.486	1	0.83	0.82
NC_027355_Bacillus_BCP8_2	MH638312_Bacillus_Kioshi	159071	165676	112367	131030	116533	228900	324747	70.486	1	0.82	0.83
KJ010548_Bacillus_Bp8p_T	NC_020081_Bacillus_phiAGATE	151419	147175	105054	129413	104696	209750	298594	70.246	1	0.85	0.88
NC_020081_Bacillus_phiAGATE	KJ010548_Bacillus_Bp8p_T	147175	151419	104696	129138	105054	209750	298594	70.246	1	0.88	0.85
KJ010547_Bacillus_Bp8p_C	NC_020081_Bacillus_phiAGATE	151417	147175	105052	129411	104694	209746	298592	70.245	1	0.85	0.88
NC_020081_Bacillus_phiAGATE	KJ010547_Bacillus_Bp8p_C	147175	151417	104694	129138	105052	209746	298592	70.245	1	0.88	0.85
NC_020081_Bacillus_phiAGATE	NC_024792_Bacillus_Bobb	147175	160281	106897	130987	108401	215298	307456	70.026	0.9	0.89	0.83
NC_024792_Bacillus_Bobb	NC_020081_Bacillus_phiAGATE	160281	147175	108401	132811	106897	215298	307456	70.026	0.9	0.83	0.89
NC_020873_Bacillus_vB_BceM_Bc431v3	NC_027355_Bacillus_BCP8_2	158621	159071	109712	132230	109647	219359	317692	69.048	1	0.83	0.83
NC_027355_Bacillus_BCP8_2	NC_020873_Bacillus_vB_BceM_Bc431v3	159071	158621	109647	131804	109712	219359	317692	69.048	1	0.83	0.83
NC_016563_Bacillus_WPh	NC_023501_Bacillus_BPS10C	156897	159590	107639	137519	107832	215471	316487	68.082	1	0.88	0.86
NC_023501_Bacillus_BPS10C	NC_016563_Bacillus_WPh	159590	156897	107832	137879	107639	215471	316487	68.082	1	0.86	0.88
NC_016563_Bacillus_WPh	NC_018857_Bacillus_BPS13	156897	158305	106178	135319	106318	212496	315202	67.416	1	0.86	0.86
NC_018857_Bacillus_BPS13	NC_016563_Bacillus_WPh	158305	156897	106318	135459	106178	212496	315202	67.416	1	0.86	0.86
NC_016563_Bacillus_WPh	NC_024211_Bacillus_Megatron	156897	158750	101589	131590	101664	203253	315647	64.393	1	0.84	0.83
NC_024211_Bacillus_Megatron	NC_016563_Bacillus_WPh	158750	156897	101664	131614	101589	203253	315647	64.393	1	0.83	0.84
NC_016563_Bacillus_WPh	NC_024213_Bacillus_Hakuna	156897	158100	101248	130983	101305	202553	314997	64.303	1	0.83	0.83
NC_024213_Bacillus_Hakuna	NC_016563_Bacillus_WPh	158100	156897	101305	131253	101248	202553	314997	64.303	1	0.83	0.83
KT207918_Bacillus_Eyuki	NC_016563_Bacillus_WPh	162252	156897	102911	133487	101042	203953	319149	63.905	1	0.82	0.83
NC_016563_Bacillus_WPh	KT207918_Bacillus_Eyuki	156897	162252	101042	130674	102911	203953	319149	63.905	1	0.83	0.82
NC_018860_Bacillus_BCP78	NC_027352_Bacillus_JBP901	156176	159492	71966	97103	72413	144379	315668	45.738	1	0.62	0.61
NC_027352_Bacillus_JBP901	NC_018860_Bacillus_BCP78	159492	156176	72413	97671	71966	144379	315668	45.738	1	0.61	0.62
KT224359_Bacillus_TsarBomba	MG602477_Bacillus_BCP01	162486	157958	71190	96654	70768	141958	320444	44.3	1	0.59	0.61
MG602477_Bacillus_BCP01	KT224359_Bacillus_TsarBomba	157958	162486	70768	95979	71190	141958	320444	44.3	1	0.61	0.59
NC_020877_Staphylococcus_vB_SauM_Romulus	NC_023009_Staphylococcus_Sb_1	131332	127188	57146	76699	57209	114355	258520	44.234	1	0.58	0.61
NC_023009_Staphylococcus_Sb_1	NC_020877_Staphylococcus_vB_SauM_Romulus	127188	131332	57209	77469	57146	114355	258520	44.234	1	0.61	0.58
KX495186_Bacillus_PK16	NC_018860_Bacillus_BCP78	158127	156176	69555	94401	69235	138790	314303	44.158	1	0.6	0.6
NC_018860_Bacillus_BCP78	KX495186_Bacillus_PK16	156176	158127	69235	94108	69555	138790	314303	44.158	1	0.6	0.6
NC_005880_Staphylococcus_K	NC_020877_Staphylococcus_vB_SauM_Romulus	127395	131332	56931	77077	57179	114110	258727	44.104	1	0.61	0.58
NC_020877_Staphylococcus_vB_SauM_Romulus	NC_005880_Staphylococcus_K	131332	127395	57179	76619	56931	114110	258727	44.104	1	0.58	0.61
KT224359_Bacillus_TsarBomba	KX495186_Bacillus_PK16	162486	158127	70859	96186	70329	141188	320613	44.037	1	0.59	0.6
KX495186_Bacillus_PK16	KT224359_Bacillus_TsarBomba	158127	162486	70329	95288	70859	141188	320613	44.037	1	0.6	0.59
KT224359_Bacillus_TsarBomba	NC_024137_Bacillus_Bcp1	162486	152778	69544	94790	69211	138755	315264	44.012	0.9	0.58	0.62
NC_024137_Bacillus_Bcp1	KT224359_Bacillus_TsarBomba	152778	162486	69211	94386	69544	138755	315264	44.012	0.9	0.62	0.58
KR902361_Staphylococcus_IME_SA118	NC_020877_Staphylococcus_vB_SauM_Romulus	139750	131332	59009	79743	60080	119089	271082	43.931	0.9	0.57	0.61
NC_020877_Staphylococcus_vB_SauM_Romulus	KR902361_Staphylococcus_IME_SA118	131332	139750	60080	80456	59009	119089	271082	43.931	0.9	0.61	0.57
NC_020877_Staphylococcus_vB_SauM_Romulus	NC_022918_Staphylococcus_S25_4	131332	132123	57818	77564	57812	115630	263455	43.89	1	0.59	0.59
NC_022918_Staphylococcus_S25_4	NC_020877_Staphylococcus_vB_SauM_Romulus	132123	131332	57812	77919	57818	115630	263455	43.89	1	0.59	0.59
KP687431_Staphylococcus_IME_SA1	NC_020877_Staphylococcus_vB_SauM_Romulus	140218	131332	59054	79795	60125	119179	271550	43.888	0.9	0.57	0.61
NC_020877_Staphylococcus_vB_SauM_Romulus	KP687431_Staphylococcus_IME_SA1	131332	140218	60125	80502	59054	119179	271550	43.888	0.9	0.61	0.57
NC_018860_Bacillus_BCP78	NC_024137_Bacillus_Bcp1	156176	152778	67638	92395	67932	135570	308954	43.88	1	0.59	0.61
NC_024137_Bacillus_Bcp1	NC_018860_Bacillus_BCP78	152778	156176	67932	92510	67638	135570	308954	43.88	1	0.61	0.59
JN797798_Bacillus_BCU4	NC_024137_Bacillus_Bcp1	154371	152778	67312	91580	67454	134766	307149	43.876	1	0.59	0.6
NC_024137_Bacillus_Bcp1	JN797798_Bacillus_BCU4	152778	154371	67454	91754	67312	134766	307149	43.876	1	0.6	0.59
JN797798_Bacillus_BCU4	NC_027352_Bacillus_JBP901	154371	159492	68685	93266	68855	137540	313863	43.822	1	0.6	0.59
MG602477_Bacillus_BCP01	NC_018860_Bacillus_BCP78	157958	156176	68993	93552	68666	137659	314134	43.822	1	0.59	0.6
NC_018860_Bacillus_BCP78	MG602477_Bacillus_BCP01	156176	157958	68666	93173	68993	137659	314134	43.822	1	0.6	0.59
NC_027352_Bacillus_JBP901	JN797798_Bacillus_BCU4	159492	154371	68855	93563	68685	137540	313863	43.822	1	0.59	0.6
KP687432_Staphylococcus_IME_SA2	NC_020877_Staphylococcus_vB_SauM_Romulus	140906	131332	59109	79880	60181	119290	272238	43.818	0.9	0.57	0.61
NC_020877_Staphylococcus_vB_SauM_Romulus	KP687432_Staphylococcus_IME_SA2	131332	140906	60181	80622	59109	119290	272238	43.818	0.9	0.61	0.57
KT224359_Bacillus_TsarBomba	NC_020873_Bacillus_vB_BceM_Bc431v3	162486	158621	70494	96702	70161	140655	321107	43.803	1	0.6	0.61
NC_020873_Bacillus_vB_BceM_Bc431v3	KT224359_Bacillus_TsarBomba	158621	162486	70161	96130	70494	140655	321107	43.803	1	0.61	0.6
NC_020877_Staphylococcus_vB_SauM_Romulus	NC_025417_Staphylococcus_Team1	131332	140903	60085	80460	59081	119166	272235	43.773	0.9	0.61	0.57
NC_025417_Staphylococcus_Team1	NC_020877_Staphylococcus_vB_SauM_Romulus	140903	131332	59081	79835	60085	119166	272235	43.773	0.9	0.57	0.61
KR908644_Staphylococcus_IME_SA119	NC_020877_Staphylococcus_vB_SauM_Romulus	141028	131332	59060	79918	60042	119102	272360	43.73	0.9	0.57	0.61
NC_020877_Staphylococcus_vB_SauM_Romulus	KR908644_Staphylococcus_IME_SA119	131332	141028	60042	80384	59060	119102	272360	43.73	0.9	0.61	0.57
KP027446_Staphylococcus_phiIPLA_RODI	NC_020877_Staphylococcus_vB_SauM_Romulus	142348	131332	59537	79887	60092	119629	273680	43.711	0.9	0.56	0.61
NC_020877_Staphylococcus_vB_SauM_Romulus	KP027446_Staphylococcus_phiIPLA_RODI	131332	142348	60092	80188	59537	119629	273680	43.711	0.9	0.61	0.56
KU577463_Bacillus_Deep_Blue	NC_018860_Bacillus_BCP78	157501	156176	68610	94182	68390	137000	313677	43.676	1	0.6	0.6
NC_018860_Bacillus_BCP78	KU577463_Bacillus_Deep_Blue	156176	157501	68390	93757	68610	137000	313677	43.676	1	0.6	0.6
NC_022090_Staphylococcus_vB_SauM_Remus	NC_023009_Staphylococcus_Sb_1	134643	127188	57039	76565	57205	114244	261831	43.633	0.9	0.57	0.61
NC_023009_Staphylococcus_Sb_1	NC_022090_Staphylococcus_vB_SauM_Remus	127188	134643	57205	77405	57039	114244	261831	43.633	0.9	0.61	0.57
JX080301_Staphylococcus_A3R	NC_020877_Staphylococcus_vB_SauM_Romulus	132712	131332	57477	77721	57651	115128	264044	43.602	1	0.59	0.59
NC_020877_Staphylococcus_vB_SauM_Romulus	JX080301_Staphylococcus_A3R	131332	132712	57651	77557	57477	115128	264044	43.602	1	0.59	0.59
KT224359_Bacillus_TsarBomba	NC_027352_Bacillus_JBP901	162486	159492	70509	95364	69825	140334	321978	43.585	1	0.59	0.59
NC_027352_Bacillus_JBP901	KT224359_Bacillus_TsarBomba	159492	162486	69825	94273	70509	140334	321978	43.585	1	0.59	0.59
NC_005880_Staphylococcus_K	NC_022090_Staphylococcus_vB_SauM_Remus	127395	134643	56888	76969	57012	113900	262038	43.467	0.9	0.6	0.57
NC_022090_Staphylococcus_vB_SauM_Remus	NC_005880_Staphylococcus_K	134643	127395	57012	76406	56888	113900	262038	43.467	0.9	0.57	0.6
NC_019448_Staphylococcus_GH15	NC_020877_Staphylococcus_vB_SauM_Romulus	139806	131332	58894	79738	58857	117751	271138	43.428	0.9	0.57	0.6
NC_020877_Staphylococcus_vB_SauM_Romulus	NC_019448_Staphylococcus_GH15	131332	139806	58857	78915	58894	117751	271138	43.428	0.9	0.6	0.57
JN797798_Bacillus_BCU4	KX495186_Bacillus_PK16	154371	158127	67703	91937	67826	135529	312498	43.37	1	0.6	0.58
KX495186_Bacillus_PK16	JN797798_Bacillus_BCU4	158127	154371	67826	92054	67703	135529	312498	43.37	1	0.58	0.6
KR902361_Staphylococcus_IME_SA118	NC_022090_Staphylococcus_vB_SauM_Remus	139750	134643	58946	79610	59853	118799	274393	43.295	1	0.57	0.59
NC_022090_Staphylococcus_vB_SauM_Remus	KR902361_Staphylococcus_IME_SA118	134643	139750	59853	80089	58946	118799	274393	43.295	1	0.59	0.57
KP687431_Staphylococcus_IME_SA1	NC_022090_Staphylococcus_vB_SauM_Remus	140218	134643	58991	79662	59898	118889	274861	43.254	1	0.57	0.6
NC_022090_Staphylococcus_vB_SauM_Remus	KP687431_Staphylococcus_IME_SA1	134643	140218	59898	80135	58991	118889	274861	43.254	1	0.6	0.57
NC_018860_Bacillus_BCP78	NC_020873_Bacillus_vB_BceM_Bc431v3	156176	158621	67786	92841	68317	136103	314797	43.235	1	0.59	0.59
NC_020873_Bacillus_vB_BceM_Bc431v3	NC_018860_Bacillus_BCP78	158621	156176	68317	93523	67786	136103	314797	43.235	1	0.59	0.59
NC_022090_Staphylococcus_vB_SauM_Remus	NC_022918_Staphylococcus_S25_4	134643	132123	57603	77166	57703	115306	266766	43.224	1	0.57	0.59
NC_022918_Staphylococcus_S25_4	NC_022090_Staphylococcus_vB_SauM_Remus	132123	134643	57703	77741	57603	115306	266766	43.224	1	0.59	0.57
KP687432_Staphylococcus_IME_SA2	NC_022090_Staphylococcus_vB_SauM_Remus	140906	134643	59068	79774	59939	119007	275549	43.189	1	0.57	0.6
NC_022090_Staphylococcus_vB_SauM_Remus	KP687432_Staphylococcus_IME_SA2	134643	140906	59939	80226	59068	119007	275549	43.189	1	0.6	0.57
NC_022090_Staphylococcus_vB_SauM_Remus	NC_025417_Staphylococcus_Team1	134643	140903	59903	80141	59040	118943	275546	43.166	1	0.6	0.57
NC_025417_Staphylococcus_Team1	NC_022090_Staphylococcus_vB_SauM_Remus	140903	134643	59040	79729	59903	118943	275546	43.166	1	0.57	0.6
KP027446_Staphylococcus_phiIPLA_RODI	NC_022090_Staphylococcus_vB_SauM_Remus	142348	134643	59533	79894	59966	119499	276991	43.142	0.9	0.56	0.59
NC_022090_Staphylococcus_vB_SauM_Remus	KP027446_Staphylococcus_phiIPLA_RODI	134643	142348	59966	80001	59533	119499	276991	43.142	0.9	0.59	0.56
KR908644_Staphylococcus_IME_SA119	NC_022090_Staphylococcus_vB_SauM_Remus	141028	134643	59017	79812	59821	118838	275671	43.109	1	0.57	0.59
NC_022090_Staphylococcus_vB_SauM_Remus	KR908644_Staphylococcus_IME_SA119	134643	141028	59821	80023	59017	118838	275671	43.109	1	0.59	0.57
JX194239_Staphylococcus_SA11	NC_005880_Staphylococcus_K	136326	127395	56833	76083	56650	113483	263721	43.031	0.9	0.56	0.6
NC_005880_Staphylococcus_K	JX194239_Staphylococcus_SA11	127395	136326	56650	76431	56833	113483	263721	43.031	0.9	0.6	0.56
JX194239_Staphylococcus_SA11	KR902361_Staphylococcus_IME_SA118	136326	139750	59818	79921	58938	118756	276076	43.016	1	0.59	0.57
KR902361_Staphylococcus_IME_SA118	JX194239_Staphylococcus_SA11	139750	136326	58938	79645	59818	118756	276076	43.016	1	0.57	0.59
JN797798_Bacillus_BCU4	MG602477_Bacillus_BCP01	154371	157958	67073	90967	67264	134337	312329	43.011	1	0.59	0.58
MG602477_Bacillus_BCP01	JN797798_Bacillus_BCU4	157958	154371	67264	91176	67073	134337	312329	43.011	1	0.58	0.59
JX194239_Staphylococcus_SA11	NC_023009_Staphylococcus_Sb_1	136326	127188	56608	75855	56724	113332	263514	43.008	0.9	0.56	0.6
NC_023009_Staphylococcus_Sb_1	JX194239_Staphylococcus_SA11	127188	136326	56724	76522	56608	113332	263514	43.008	0.9	0.6	0.56
JX080301_Staphylococcus_A3R	NC_022090_Staphylococcus_vB_SauM_Remus	132712	134643	57436	77618	57467	114903	267355	42.978	1	0.58	0.57
NC_022090_Staphylococcus_vB_SauM_Remus	JX080301_Staphylococcus_A3R	134643	132712	57467	77241	57436	114903	267355	42.978	1	0.57	0.58
JX194239_Staphylococcus_SA11	KP687431_Staphylococcus_IME_SA1	136326	140218	59865	79973	58985	118850	276544	42.977	1	0.59	0.57
KP687431_Staphylococcus_IME_SA1	JX194239_Staphylococcus_SA11	140218	136326	58985	79703	59865	118850	276544	42.977	1	0.57	0.59
NC_020877_Staphylococcus_vB_SauM_Romulus	NC_022920_Staphylococcus_S25_3	131332	139738	58272	78168	58169	116441	271070	42.956	0.9	0.6	0.56
NC_022920_Staphylococcus_S25_3	NC_020877_Staphylococcus_vB_SauM_Romulus	139738	131332	58169	78501	58272	116441	271070	42.956	0.9	0.56	0.6
NC_020877_Staphylococcus_vB_SauM_Romulus	NC_023573_Staphylococcus_phiSA012	131332	142094	58957	79246	58445	117402	273426	42.937	0.9	0.6	0.55
NC_023573_Staphylococcus_phiSA012	NC_020877_Staphylococcus_vB_SauM_Romulus	142094	131332	58445	78797	58957	117402	273426	42.937	0.9	0.55	0.6
JX194239_Staphylococcus_SA11	KP687432_Staphylococcus_IME_SA2	136326	140906	59866	80017	59041	118907	277232	42.891	1	0.59	0.57
KP687432_Staphylococcus_IME_SA2	JX194239_Staphylococcus_SA11	140906	136326	59041	79748	59866	118907	277232	42.891	1	0.57	0.59
JX194239_Staphylococcus_SA11	NC_025417_Staphylococcus_Team1	136326	140903	59828	79930	59014	118842	277229	42.868	1	0.59	0.57
NC_025417_Staphylococcus_Team1	JX194239_Staphylococcus_SA11	140903	136326	59014	79706	59828	118842	277229	42.868	1	0.57	0.59
JX194239_Staphylococcus_SA11	KR908644_Staphylococcus_IME_SA119	136326	141028	59856	79921	58918	118774	277354	42.824	1	0.59	0.57
KR908644_Staphylococcus_IME_SA119	JX194239_Staphylococcus_SA11	141028	136326	58918	79733	59856	118774	277354	42.824	1	0.57	0.59
NC_019448_Staphylococcus_GH15	NC_022090_Staphylococcus_vB_SauM_Remus	139806	134643	58818	79494	58628	117446	274449	42.793	1	0.57	0.58
NC_022090_Staphylococcus_vB_SauM_Remus	NC_019448_Staphylococcus_GH15	134643	139806	58628	78546	58818	117446	274449	42.793	1	0.58	0.57
JX194239_Staphylococcus_SA11	KP027446_Staphylococcus_phiIPLA_RODI	136326	142348	60000	80537	59227	119227	278674	42.784	1	0.59	0.56
KP027446_Staphylococcus_phiIPLA_RODI	JX194239_Staphylococcus_SA11	142348	136326	59227	80022	60000	119227	278674	42.784	1	0.56	0.59
NC_007066_Staphylococcus_G1	NC_020877_Staphylococcus_vB_SauM_Romulus	138715	131332	57723	78220	57711	115434	270047	42.746	0.9	0.56	0.59
NC_020877_Staphylococcus_vB_SauM_Romulus	NC_007066_Staphylococcus_G1	131332	138715	57711	77644	57723	115434	270047	42.746	0.9	0.59	0.56
KT995480_Bacillus_Bm15	NC_018860_Bacillus_BCP78	165213	156176	69156	93651	68222	137378	321389	42.745	0.9	0.57	0.59
MH638309_Bacillus_Hobo	NC_018860_Bacillus_BCP78	165213	156176	69156	93651	68222	137378	321389	42.745	0.9	0.57	0.59
NC_018860_Bacillus_BCP78	MH638309_Bacillus_Hobo	156176	165213	68222	92342	69156	137378	321389	42.745	0.9	0.59	0.57
NC_018860_Bacillus_BCP78	KT995480_Bacillus_Bm15	156176	165213	68222	92342	69156	137378	321389	42.745	0.9	0.59	0.57
FR852584_Staphylococcus_ISP	NC_020877_Staphylococcus_vB_SauM_Romulus	138339	131332	57576	78030	57665	115241	269671	42.734	0.9	0.56	0.59
NC_020877_Staphylococcus_vB_SauM_Romulus	FR852584_Staphylococcus_ISP	131332	138339	57665	77590	57576	115241	269671	42.734	0.9	0.59	0.56
KT224359_Bacillus_TsarBomba	MH638312_Bacillus_Kioshi	162486	165676	70084	95291	70094	140178	328162	42.716	1	0.59	0.58
MH638312_Bacillus_Kioshi	KT224359_Bacillus_TsarBomba	165676	162486	70094	95548	70084	140178	328162	42.716	1	0.58	0.59
JX080302_Staphylococcus_676Z	NC_020877_Staphylococcus_vB_SauM_Romulus	140115	131332	57836	78245	57943	115779	271447	42.653	0.9	0.56	0.59
NC_020877_Staphylococcus_vB_SauM_Romulus	JX080302_Staphylococcus_676Z	131332	140115	57943	78018	57836	115779	271447	42.653	0.9	0.59	0.56
NC_020877_Staphylococcus_vB_SauM_Romulus	NC_025426_Staphylococcus_P108	131332	140807	58023	77826	58041	116064	272139	42.649	0.9	0.59	0.56
NC_025426_Staphylococcus_P108	NC_020877_Staphylococcus_vB_SauM_Romulus	140807	131332	58041	78694	58023	116064	272139	42.649	0.9	0.56	0.59
JX080301_Staphylococcus_A3R	JX194239_Staphylococcus_SA11	132712	136326	57296	77275	57345	114641	269038	42.611	1	0.58	0.56
JX194239_Staphylococcus_SA11	JX080301_Staphylococcus_A3R	136326	132712	57345	76913	57296	114641	269038	42.611	1	0.56	0.58
NC_020877_Staphylococcus_vB_SauM_Romulus	NC_025416_Staphylococcus_MCE_2014	131332	141907	58355	78009	58047	116402	273239	42.601	0.9	0.59	0.55
NC_025416_Staphylococcus_MCE_2014	NC_020877_Staphylococcus_vB_SauM_Romulus	141907	131332	58047	78188	58355	116402	273239	42.601	0.9	0.55	0.59
JN797798_Bacillus_BCU4	NC_027355_Bacillus_BCP8_2	154371	159071	66671	90131	66777	133448	313442	42.575	1	0.58	0.57
NC_027355_Bacillus_BCP8_2	JN797798_Bacillus_BCU4	159071	154371	66777	90085	66671	133448	313442	42.575	1	0.57	0.58
JX194239_Staphylococcus_SA11	NC_022918_Staphylococcus_S25_4	136326	132123	56920	76464	57142	114062	268449	42.489	1	0.56	0.58
NC_022918_Staphylococcus_S25_4	JX194239_Staphylococcus_SA11	132123	136326	57142	77235	56920	114062	268449	42.489	1	0.58	0.56
JX080304_Staphylococcus_MSA6	NC_020877_Staphylococcus_vB_SauM_Romulus	148243	131332	58971	79642	59802	118773	279575	42.483	0.9	0.54	0.61
NC_020877_Staphylococcus_vB_SauM_Romulus	JX080304_Staphylococcus_MSA6	131332	148243	59802	80023	58971	118773	279575	42.483	0.9	0.61	0.54
JN797798_Bacillus_BCU4	NC_020873_Bacillus_vB_BceM_Bc431v3	154371	158621	66323	90923	66516	132839	312992	42.442	1	0.59	0.57
NC_020873_Bacillus_vB_BceM_Bc431v3	JN797798_Bacillus_BCU4	158621	154371	66516	91189	66323	132839	312992	42.442	1	0.57	0.59
KT224359_Bacillus_TsarBomba	MH638309_Bacillus_Hobo	162486	165213	69470	93811	69513	138983	327699	42.412	1	0.58	0.57
KT224359_Bacillus_TsarBomba	KT995480_Bacillus_Bm15	162486	165213	69470	93811	69513	138983	327699	42.412	1	0.58	0.57
KT995480_Bacillus_Bm15	KT224359_Bacillus_TsarBomba	165213	162486	69513	93936	69470	138983	327699	42.412	1	0.57	0.58
MH638309_Bacillus_Hobo	KT224359_Bacillus_TsarBomba	165213	162486	69513	93936	69470	138983	327699	42.412	1	0.57	0.58
NC_018860_Bacillus_BCP78	NC_027355_Bacillus_BCP8_2	156176	159071	66643	90078	66880	133523	315247	42.355	1	0.58	0.57
NC_027355_Bacillus_BCP8_2	NC_018860_Bacillus_BCP78	159071	156176	66880	90396	66643	133523	315247	42.355	1	0.57	0.58
JX875065_Staphylococcus_SA5	NC_020877_Staphylococcus_vB_SauM_Romulus	137031	131332	56812	76884	56837	113649	268363	42.349	1	0.56	0.58
NC_020877_Staphylococcus_vB_SauM_Romulus	JX875065_Staphylococcus_SA5	131332	137031	56837	76421	56812	113649	268363	42.349	1	0.58	0.56
NC_022090_Staphylococcus_vB_SauM_Remus	NC_023573_Staphylococcus_phiSA012	134643	142094	58773	78930	58405	117178	276737	42.343	0.9	0.59	0.55
NC_023573_Staphylococcus_phiSA012	NC_022090_Staphylococcus_vB_SauM_Remus	142094	134643	58405	78694	58773	117178	276737	42.343	0.9	0.55	0.59
NC_022090_Staphylococcus_vB_SauM_Remus	NC_022920_Staphylococcus_S25_3	134643	139738	58052	77797	58063	116115	274381	42.319	1	0.58	0.56
NC_022920_Staphylococcus_S25_3	NC_022090_Staphylococcus_vB_SauM_Remus	139738	134643	58063	78309	58052	116115	274381	42.319	1	0.56	0.58
JN797798_Bacillus_BCU4	MH638312_Bacillus_Kioshi	154371	165676	67274	91383	68123	135397	320047	42.305	0.9	0.59	0.56
MH638312_Bacillus_Kioshi	JN797798_Bacillus_BCU4	165676	154371	68123	92516	67274	135397	320047	42.305	0.9	0.56	0.59
KT224359_Bacillus_TsarBomba	KU577463_Bacillus_Deep_Blue	162486	157501	67930	93235	66968	134898	319987	42.157	1	0.57	0.58
KU577463_Bacillus_Deep_Blue	KT224359_Bacillus_TsarBomba	157501	162486	66968	91840	67930	134898	319987	42.157	1	0.58	0.57
MH638312_Bacillus_Kioshi	NC_018860_Bacillus_BCP78	165676	156176	68267	92890	67394	135661	321852	42.15	0.9	0.56	0.59
NC_018860_Bacillus_BCP78	MH638312_Bacillus_Kioshi	156176	165676	67394	91658	68267	135661	321852	42.15	0.9	0.59	0.56
NC_007066_Staphylococcus_G1	NC_022090_Staphylococcus_vB_SauM_Remus	138715	134643	57682	78114	57529	115211	273358	42.147	1	0.56	0.57
NC_022090_Staphylococcus_vB_SauM_Remus	NC_007066_Staphylococcus_G1	134643	138715	57529	77325	57682	115211	273358	42.147	1	0.57	0.56
FR852584_Staphylococcus_ISP	NC_022090_Staphylococcus_vB_SauM_Remus	138339	134643	57535	77924	57483	115018	272982	42.134	1	0.56	0.57
NC_022090_Staphylococcus_vB_SauM_Remus	FR852584_Staphylococcus_ISP	134643	138339	57483	77271	57535	115018	272982	42.134	1	0.57	0.56
NC_019726_Staphylococcus_JD007	NC_020877_Staphylococcus_vB_SauM_Romulus	141836	131332	57605	77852	57426	115031	273168	42.11	0.9	0.55	0.59
NC_020877_Staphylococcus_vB_SauM_Romulus	NC_019726_Staphylococcus_JD007	131332	141836	57426	77083	57605	115031	273168	42.11	0.9	0.59	0.55
JX194239_Staphylococcus_SA11	NC_019448_Staphylococcus_GH15	136326	139806	57981	77964	58210	116191	276132	42.078	1	0.57	0.56
NC_019448_Staphylococcus_GH15	JX194239_Staphylococcus_SA11	139806	136326	58210	78971	57981	116191	276132	42.078	1	0.56	0.57
JX080302_Staphylococcus_676Z	NC_022090_Staphylococcus_vB_SauM_Remus	140115	134643	57794	78142	57758	115552	274758	42.056	1	0.56	0.58
NC_022090_Staphylococcus_vB_SauM_Remus	JX080302_Staphylococcus_676Z	134643	140115	57758	77702	57794	115552	274758	42.056	1	0.58	0.56
NC_022090_Staphylococcus_vB_SauM_Remus	NC_025426_Staphylococcus_P108	134643	140807	57789	77465	57965	115754	275450	42.024	1	0.58	0.56
NC_025426_Staphylococcus_P108	NC_022090_Staphylococcus_vB_SauM_Remus	140807	134643	57965	78450	57789	115754	275450	42.024	1	0.56	0.58
NC_022090_Staphylococcus_vB_SauM_Remus	NC_025416_Staphylococcus_MCE_2014	134643	141907	58105	77555	57896	116001	276550	41.946	0.9	0.58	0.55
NC_025416_Staphylococcus_MCE_2014	NC_022090_Staphylococcus_vB_SauM_Remus	141907	134643	57896	77900	58105	116001	276550	41.946	0.9	0.55	0.58
JN797798_Bacillus_BCU4	MH638309_Bacillus_Hobo	154371	165213	66585	90110	67314	133899	319584	41.898	0.9	0.58	0.55
JN797798_Bacillus_BCU4	KT995480_Bacillus_Bm15	154371	165213	66585	90110	67314	133899	319584	41.898	0.9	0.58	0.55
KT995480_Bacillus_Bm15	JN797798_Bacillus_BCU4	165213	154371	67314	91170	66585	133899	319584	41.898	0.9	0.55	0.58
MH638309_Bacillus_Hobo	JN797798_Bacillus_BCU4	165213	154371	67314	91170	66585	133899	319584	41.898	0.9	0.55	0.58
JX080304_Staphylococcus_MSA6	NC_022090_Staphylococcus_vB_SauM_Remus	148243	134643	58893	79494	59620	118513	282886	41.894	0.9	0.54	0.59
NC_022090_Staphylococcus_vB_SauM_Remus	JX080304_Staphylococcus_MSA6	134643	148243	59620	79704	58893	118513	282886	41.894	0.9	0.59	0.54
JN797798_Bacillus_BCU4	KU577463_Bacillus_Deep_Blue	154371	157501	65342	89406	65221	130563	311872	41.864	1	0.58	0.57
KU577463_Bacillus_Deep_Blue	JN797798_Bacillus_BCU4	157501	154371	65221	89238	65342	130563	311872	41.864	1	0.57	0.58
FR852584_Staphylococcus_ISP	JX194239_Staphylococcus_SA11	138339	136326	57445	77678	57471	114916	274665	41.839	1	0.56	0.57
JX194239_Staphylococcus_SA11	FR852584_Staphylococcus_ISP	136326	138339	57471	77115	57445	114916	274665	41.839	1	0.57	0.56
JX194239_Staphylococcus_SA11	NC_007066_Staphylococcus_G1	136326	138715	57474	77115	57592	115066	275041	41.836	1	0.57	0.56
NC_007066_Staphylococcus_G1	JX194239_Staphylococcus_SA11	138715	136326	57592	77868	57474	115066	275041	41.836	1	0.56	0.57
EU418428_Staphylococcus_A5W	NC_020877_Staphylococcus_vB_SauM_Romulus	145542	131332	57988	78505	57721	115709	276874	41.791	0.9	0.54	0.59
NC_020877_Staphylococcus_vB_SauM_Romulus	EU418428_Staphylococcus_A5W	131332	145542	57721	77645	57988	115709	276874	41.791	0.9	0.59	0.54
JX080300_Staphylococcus_Staph1N	NC_020877_Staphylococcus_vB_SauM_Romulus	145647	131332	57986	78505	57719	115705	276979	41.774	0.9	0.54	0.59
NC_020877_Staphylococcus_vB_SauM_Romulus	JX080300_Staphylococcus_Staph1N	131332	145647	57719	77645	57986	115705	276979	41.774	0.9	0.59	0.54
JX875065_Staphylococcus_SA5	NC_022090_Staphylococcus_vB_SauM_Remus	137031	134643	56775	76842	56653	113428	271674	41.752	1	0.56	0.57
NC_022090_Staphylococcus_vB_SauM_Remus	JX875065_Staphylococcus_SA5	134643	137031	56653	76109	56775	113428	271674	41.752	1	0.57	0.56
JX080302_Staphylococcus_676Z	JX194239_Staphylococcus_SA11	140115	136326	57726	77927	57672	115398	276441	41.744	1	0.56	0.57
JX194239_Staphylococcus_SA11	JX080302_Staphylococcus_676Z	136326	140115	57672	77428	57726	115398	276441	41.744	1	0.57	0.56
JX194239_Staphylococcus_SA11	NC_025426_Staphylococcus_P108	136326	140807	57578	77251	57842	115420	277133	41.648	1	0.57	0.56
NC_025426_Staphylococcus_P108	JX194239_Staphylococcus_SA11	140807	136326	57842	78233	57578	115420	277133	41.648	1	0.56	0.57
JX080305_Staphylococcus_P4W	NC_020877_Staphylococcus_vB_SauM_Romulus	147590	131332	58125	78552	57934	116059	278922	41.61	0.9	0.53	0.59
NC_020877_Staphylococcus_vB_SauM_Romulus	JX080305_Staphylococcus_P4W	131332	147590	57934	78008	58125	116059	278922	41.61	0.9	0.59	0.53
JX080304_Staphylococcus_MSA6	JX194239_Staphylococcus_SA11	148243	136326	58832	79502	59483	118315	284569	41.577	0.9	0.54	0.58
JX194239_Staphylococcus_SA11	JX080304_Staphylococcus_MSA6	136326	148243	59483	79426	58832	118315	284569	41.577	0.9	0.58	0.54
JX194239_Staphylococcus_SA11	JX875065_Staphylococcus_SA5	136326	137031	56659	75985	56662	113321	273357	41.455	1	0.56	0.56
JX875065_Staphylococcus_SA5	JX194239_Staphylococcus_SA11	137031	136326	56662	76576	56659	113321	273357	41.455	1	0.56	0.56
JX194239_Staphylococcus_SA11	NC_025416_Staphylococcus_MCE_2014	136326	141907	57910	77549	57407	115317	278233	41.446	1	0.57	0.55
NC_025416_Staphylococcus_MCE_2014	JX194239_Staphylococcus_SA11	141907	136326	57407	77578	57910	115317	278233	41.446	1	0.55	0.57
JX080301_Staphylococcus_A3R	KF021268_Staphylococcus_phiIBB_SEP1	132712	139928	56281	77071	56595	112876	272640	41.401	0.9	0.58	0.56
KF021268_Staphylococcus_phiIBB_SEP1	JX080301_Staphylococcus_A3R	139928	132712	56595	77706	56281	112876	272640	41.401	0.9	0.56	0.58
NC_019726_Staphylococcus_JD007	NC_022090_Staphylococcus_vB_SauM_Remus	141836	134643	57376	77447	57081	114457	276479	41.398	0.9	0.55	0.57
NC_022090_Staphylococcus_vB_SauM_Remus	NC_019726_Staphylococcus_JD007	134643	141836	57081	76586	57376	114457	276479	41.398	0.9	0.57	0.55
KF021268_Staphylococcus_phiIBB_SEP1	KR902361_Staphylococcus_IME_SA118	139928	139750	58037	79183	57717	115754	279678	41.388	1	0.57	0.56
KR902361_Staphylococcus_IME_SA118	KF021268_Staphylococcus_phiIBB_SEP1	139750	139928	57717	78637	58037	115754	279678	41.388	1	0.56	0.57
JX080303_Staphylococcus_Fi200W	NC_020877_Staphylococcus_vB_SauM_Romulus	148481	131332	57945	78274	57753	115698	279813	41.348	0.9	0.53	0.59
NC_020877_Staphylococcus_vB_SauM_Romulus	JX080303_Staphylococcus_Fi200W	131332	148481	57753	77717	57945	115698	279813	41.348	0.9	0.59	0.53
KF021268_Staphylococcus_phiIBB_SEP1	KP687431_Staphylococcus_IME_SA1	139928	140218	58045	79196	57721	115766	280146	41.323	1	0.57	0.56
KP687431_Staphylococcus_IME_SA1	KF021268_Staphylococcus_phiIBB_SEP1	140218	139928	57721	78634	58045	115766	280146	41.323	1	0.56	0.57
KF021268_Staphylococcus_phiIBB_SEP1	NC_025417_Staphylococcus_Team1	139928	140903	58101	79185	57868	115969	280831	41.295	1	0.57	0.56
NC_025417_Staphylococcus_Team1	KF021268_Staphylococcus_phiIBB_SEP1	140903	139928	57868	78935	58101	115969	280831	41.295	1	0.56	0.57
KT224359_Bacillus_TsarBomba	NC_027355_Bacillus_BCP8_2	162486	159071	66688	90499	66047	132735	321557	41.279	1	0.56	0.56
NC_027355_Bacillus_BCP8_2	KT224359_Bacillus_TsarBomba	159071	162486	66047	89699	66688	132735	321557	41.279	1	0.56	0.56
KF021268_Staphylococcus_phiIBB_SEP1	KP687432_Staphylococcus_IME_SA2	139928	140906	58033	79004	57846	115879	280834	41.262	1	0.56	0.56
KP687432_Staphylococcus_IME_SA2	KF021268_Staphylococcus_phiIBB_SEP1	140906	139928	57846	78785	58033	115879	280834	41.262	1	0.56	0.56
JX194239_Staphylococcus_SA11	NC_022920_Staphylococcus_S25_3	136326	139738	56950	76499	56949	113899	276064	41.258	1	0.56	0.55
NC_022920_Staphylococcus_S25_3	JX194239_Staphylococcus_SA11	139738	136326	56949	77021	56950	113899	276064	41.258	1	0.55	0.56
EU418428_Staphylococcus_A5W	NC_022090_Staphylococcus_vB_SauM_Remus	145542	134643	57910	78360	57537	115447	280185	41.204	0.9	0.54	0.57
NC_022090_Staphylococcus_vB_SauM_Remus	EU418428_Staphylococcus_A5W	134643	145542	57537	77329	57910	115447	280185	41.204	0.9	0.57	0.54
JX080300_Staphylococcus_Staph1N	NC_022090_Staphylococcus_vB_SauM_Remus	145647	134643	57908	78360	57535	115443	280290	41.187	0.9	0.54	0.57
NC_022090_Staphylococcus_vB_SauM_Remus	JX080300_Staphylococcus_Staph1N	134643	145647	57535	77329	57908	115443	280290	41.187	0.9	0.57	0.54
KF021268_Staphylococcus_phiIBB_SEP1	KR908644_Staphylococcus_IME_SA119	139928	141028	57953	79014	57708	115661	280956	41.167	1	0.56	0.56
KR908644_Staphylococcus_IME_SA119	KF021268_Staphylococcus_phiIBB_SEP1	141028	139928	57708	78635	57953	115661	280956	41.167	1	0.56	0.56
JX194239_Staphylococcus_SA11	NC_019726_Staphylococcus_JD007	136326	141836	57032	76567	57271	114303	278162	41.092	1	0.56	0.54
NC_019726_Staphylococcus_JD007	JX194239_Staphylococcus_SA11	141836	136326	57271	77268	57032	114303	278162	41.092	1	0.54	0.56
JX080305_Staphylococcus_P4W	NC_022090_Staphylococcus_vB_SauM_Remus	147590	134643	58047	78404	57752	115799	282233	41.03	0.9	0.53	0.58
NC_022090_Staphylococcus_vB_SauM_Remus	JX080305_Staphylococcus_P4W	134643	147590	57752	77689	58047	115799	282233	41.03	0.9	0.58	0.53
EU418428_Staphylococcus_A5W	JX194239_Staphylococcus_SA11	145542	136326	58191	78644	57451	115642	281868	41.027	0.9	0.54	0.57
JX194239_Staphylococcus_SA11	EU418428_Staphylococcus_A5W	136326	145542	57451	77045	58191	115642	281868	41.027	0.9	0.57	0.54
JX080300_Staphylococcus_Staph1N	JX194239_Staphylococcus_SA11	145647	136326	58189	78644	57449	115638	281973	41.01	0.9	0.54	0.57
JX194239_Staphylococcus_SA11	JX080300_Staphylococcus_Staph1N	136326	145647	57449	77045	58189	115638	281973	41.01	0.9	0.57	0.54
KF021268_Staphylococcus_phiIBB_SEP1	NC_005880_Staphylococcus_K	139928	127395	54698	74770	54816	109514	267323	40.967	0.9	0.53	0.59
NC_005880_Staphylococcus_K	KF021268_Staphylococcus_phiIBB_SEP1	127395	139928	54816	75002	54698	109514	267323	40.967	0.9	0.59	0.53
JX194239_Staphylococcus_SA11	NC_023573_Staphylococcus_phiSA012	136326	142094	57001	76482	56992	113993	278420	40.943	1	0.56	0.54
NC_023573_Staphylococcus_phiSA012	JX194239_Staphylococcus_SA11	142094	136326	56992	76767	57001	113993	278420	40.943	1	0.54	0.56
KF021268_Staphylococcus_phiIBB_SEP1	NC_023009_Staphylococcus_Sb_1	139928	127188	54678	74595	54506	109184	267116	40.875	0.9	0.53	0.59
NC_023009_Staphylococcus_Sb_1	KF021268_Staphylococcus_phiIBB_SEP1	127188	139928	54506	74498	54678	109184	267116	40.875	0.9	0.59	0.53
JX080305_Staphylococcus_P4W	JX194239_Staphylococcus_SA11	147590	136326	58284	78635	57684	115968	283916	40.846	0.9	0.53	0.57
JX194239_Staphylococcus_SA11	JX080305_Staphylococcus_P4W	136326	147590	57684	77429	58284	115968	283916	40.846	0.9	0.57	0.53
JX080303_Staphylococcus_Fi200W	NC_022090_Staphylococcus_vB_SauM_Remus	148481	134643	57867	78126	57571	115438	283124	40.773	0.9	0.53	0.57
NC_022090_Staphylococcus_vB_SauM_Remus	JX080303_Staphylococcus_Fi200W	134643	148481	57571	77398	57867	115438	283124	40.773	0.9	0.57	0.53
FR852584_Staphylococcus_ISP	KF021268_Staphylococcus_phiIBB_SEP1	138339	139928	56590	77471	56624	113214	278267	40.685	1	0.56	0.56
KF021268_Staphylococcus_phiIBB_SEP1	FR852584_Staphylococcus_ISP	139928	138339	56624	77688	56590	113214	278267	40.685	1	0.56	0.56
KF021268_Staphylococcus_phiIBB_SEP1	NC_007066_Staphylococcus_G1	139928	138715	56622	77688	56574	113196	278643	40.624	1	0.56	0.56
NC_007066_Staphylococcus_G1	KF021268_Staphylococcus_phiIBB_SEP1	138715	139928	56574	77453	56622	113196	278643	40.624	1	0.56	0.56
JX080303_Staphylococcus_Fi200W	JX194239_Staphylococcus_SA11	148481	136326	57947	78079	57483	115430	284807	40.529	0.9	0.53	0.57
JX194239_Staphylococcus_SA11	JX080303_Staphylococcus_Fi200W	136326	148481	57483	77130	57947	115430	284807	40.529	0.9	0.57	0.53
KF021268_Staphylococcus_phiIBB_SEP1	NC_023573_Staphylococcus_phiSA012	139928	142094	57164	78146	57104	114268	282022	40.517	1	0.56	0.55
NC_023573_Staphylococcus_phiSA012	KF021268_Staphylococcus_phiIBB_SEP1	142094	139928	57104	78395	57164	114268	282022	40.517	1	0.55	0.56
JX080304_Staphylococcus_MSA6	KF021268_Staphylococcus_phiIBB_SEP1	148243	139928	58650	79946	57996	116646	288171	40.478	0.9	0.54	0.57
KF021268_Staphylococcus_phiIBB_SEP1	JX080304_Staphylococcus_MSA6	139928	148243	57996	79154	58650	116646	288171	40.478	0.9	0.57	0.54
JX080302_Staphylococcus_676Z	KF021268_Staphylococcus_phiIBB_SEP1	140115	139928	56486	77338	56658	113144	280043	40.402	1	0.55	0.56
KF021268_Staphylococcus_phiIBB_SEP1	JX080302_Staphylococcus_676Z	139928	140115	56658	77765	56486	113144	280043	40.402	1	0.56	0.55
KP027447_Staphylococcus_phiIPLA_C1C	KP687432_Staphylococcus_IME_SA2	140961	140906	56912	77621	56746	113658	281867	40.323	1	0.55	0.55
KP687432_Staphylococcus_IME_SA2	KP027447_Staphylococcus_phiIPLA_C1C	140906	140961	56746	77544	56912	113658	281867	40.323	1	0.55	0.55
KP027447_Staphylococcus_phiIPLA_C1C	NC_025417_Staphylococcus_Team1	140961	140903	56914	77734	56690	113604	281864	40.305	1	0.55	0.55
NC_025417_Staphylococcus_Team1	KP027447_Staphylococcus_phiIPLA_C1C	140903	140961	56690	77556	56914	113604	281864	40.305	1	0.55	0.55
KF021268_Staphylococcus_phiIBB_SEP1	NC_022918_Staphylococcus_S25_4	139928	132123	54728	74534	54911	109639	272051	40.301	0.9	0.53	0.57
NC_022918_Staphylococcus_S25_4	KF021268_Staphylococcus_phiIBB_SEP1	132123	139928	54911	75264	54728	109639	272051	40.301	0.9	0.57	0.53
KP027447_Staphylococcus_phiIPLA_C1C	KR902361_Staphylococcus_IME_SA118	140961	139750	56662	77383	56442	113104	280711	40.292	1	0.55	0.55
KR902361_Staphylococcus_IME_SA118	KP027447_Staphylococcus_phiIPLA_C1C	139750	140961	56442	77042	56662	113104	280711	40.292	1	0.55	0.55
KP027447_Staphylococcus_phiIPLA_C1C	KP687431_Staphylococcus_IME_SA1	140961	140218	56522	77189	56308	112830	281179	40.127	1	0.55	0.55
KP687431_Staphylococcus_IME_SA1	KP027447_Staphylococcus_phiIPLA_C1C	140218	140961	56308	76817	56522	112830	281179	40.127	1	0.55	0.55
EU418428_Staphylococcus_A5W	KF021268_Staphylococcus_phiIBB_SEP1	145542	139928	58016	79696	56522	114538	285470	40.123	1	0.55	0.55
KF021268_Staphylococcus_phiIBB_SEP1	EU418428_Staphylococcus_A5W	139928	145542	56522	77492	58016	114538	285470	40.123	1	0.55	0.55
JX875065_Staphylococcus_SA5	KF021268_Staphylococcus_phiIBB_SEP1	137031	139928	55496	75901	55595	111091	276959	40.111	1	0.55	0.54
KF021268_Staphylococcus_phiIBB_SEP1	JX875065_Staphylococcus_SA5	139928	137031	55595	76098	55496	111091	276959	40.111	1	0.54	0.55
JX080301_Staphylococcus_A3R	KP027447_Staphylococcus_phiIPLA_C1C	132712	140961	54625	75179	55124	109749	273673	40.102	0.9	0.57	0.54
KP027447_Staphylococcus_phiIPLA_C1C	JX080301_Staphylococcus_A3R	140961	132712	55124	76036	54625	109749	273673	40.102	0.9	0.54	0.57
JX080300_Staphylococcus_Staph1N	KF021268_Staphylococcus_phiIBB_SEP1	145647	139928	57922	79570	56428	114350	285575	40.042	1	0.55	0.55
KF021268_Staphylococcus_phiIBB_SEP1	JX080300_Staphylococcus_Staph1N	139928	145647	56428	77366	57922	114350	285575	40.042	1	0.55	0.55
KP027447_Staphylococcus_phiIPLA_C1C	KR908644_Staphylococcus_IME_SA119	140961	141028	56504	77089	56336	112840	281989	40.016	1	0.55	0.55
KR908644_Staphylococcus_IME_SA119	KP027447_Staphylococcus_phiIPLA_C1C	141028	140961	56336	76887	56504	112840	281989	40.016	1	0.55	0.55
AP013029_Bacillus_phiNIT1	KC699836_Bacillus_SIOphi	155631	146698	60730	84670	59942	120672	302329	39.914	0.9	0.54	0.57
KC699836_Bacillus_SIOphi	AP013029_Bacillus_phiNIT1	146698	155631	59942	83620	60730	120672	302329	39.914	0.9	0.57	0.54
KP027447_Staphylococcus_phiIPLA_C1C	NC_022918_Staphylococcus_S25_4	140961	132123	54382	74729	54405	108787	273084	39.836	0.9	0.53	0.57
NC_022918_Staphylococcus_S25_4	KP027447_Staphylococcus_phiIPLA_C1C	132123	140961	54405	75138	54382	108787	273084	39.836	0.9	0.57	0.53
KP027447_Staphylococcus_phiIPLA_C1C	NC_005880_Staphylococcus_K	140961	127395	53461	73310	53353	106814	268356	39.803	0.9	0.52	0.58
NC_005880_Staphylococcus_K	KP027447_Staphylococcus_phiIPLA_C1C	127395	140961	53353	73342	53461	106814	268356	39.803	0.9	0.58	0.52
JX080303_Staphylococcus_Fi200W	KF021268_Staphylococcus_phiIBB_SEP1	148481	139928	57881	79359	56795	114676	288409	39.762	0.9	0.53	0.56
KF021268_Staphylococcus_phiIBB_SEP1	JX080303_Staphylococcus_Fi200W	139928	148481	56795	77931	57881	114676	288409	39.762	0.9	0.56	0.53
JX080305_Staphylococcus_P4W	KF021268_Staphylococcus_phiIBB_SEP1	147590	139928	57583	78979	56593	114176	287518	39.711	0.9	0.54	0.56
KF021268_Staphylococcus_phiIBB_SEP1	JX080305_Staphylococcus_P4W	139928	147590	56593	77674	57583	114176	287518	39.711	0.9	0.56	0.54
KF021268_Staphylococcus_phiIBB_SEP1	NC_025416_Staphylococcus_MCE_2014	139928	141907	55923	76859	55933	111856	281835	39.688	1	0.55	0.54
NC_025416_Staphylococcus_MCE_2014	KF021268_Staphylococcus_phiIBB_SEP1	141907	139928	55933	77164	55923	111856	281835	39.688	1	0.54	0.55
KP027447_Staphylococcus_phiIPLA_C1C	NC_023009_Staphylococcus_Sb_1	140961	127188	53075	72658	53266	106341	268149	39.657	0.9	0.52	0.57
NC_023009_Staphylococcus_Sb_1	KP027447_Staphylococcus_phiIPLA_C1C	127188	140961	53266	73006	53075	106341	268149	39.657	0.9	0.57	0.52
JX080304_Staphylococcus_MSA6	KP027447_Staphylococcus_phiIPLA_C1C	148243	140961	57582	78673	56604	114186	289204	39.483	1	0.53	0.55
KP027447_Staphylococcus_phiIPLA_C1C	JX080304_Staphylococcus_MSA6	140961	148243	56604	77382	57582	114186	289204	39.483	1	0.55	0.53
FR852584_Staphylococcus_ISP	KP027447_Staphylococcus_phiIPLA_C1C	138339	140961	54934	75552	55151	110085	279300	39.415	1	0.55	0.54
KP027447_Staphylococcus_phiIPLA_C1C	FR852584_Staphylococcus_ISP	140961	138339	55151	75787	54934	110085	279300	39.415	1	0.54	0.55
KP027447_Staphylococcus_phiIPLA_C1C	NC_007066_Staphylococcus_G1	140961	138715	55117	75752	55074	110191	279676	39.4	1	0.54	0.55
NC_007066_Staphylococcus_G1	KP027447_Staphylococcus_phiIPLA_C1C	138715	140961	55074	75730	55117	110191	279676	39.4	1	0.55	0.54
AB930182_Bacillus_SPG24	KC699836_Bacillus_SIOphi	152069	146698	58580	81962	59079	117659	298767	39.382	1	0.54	0.56
KC699836_Bacillus_SIOphi	AB930182_Bacillus_SPG24	146698	152069	59079	82082	58580	117659	298767	39.382	1	0.56	0.54
KF021268_Staphylococcus_phiIBB_SEP1	NC_019448_Staphylococcus_GH15	139928	139806	54838	75388	54918	109756	279734	39.236	1	0.54	0.54
NC_019448_Staphylococcus_GH15	KF021268_Staphylococcus_phiIBB_SEP1	139806	139928	54918	75716	54838	109756	279734	39.236	1	0.54	0.54
JX080302_Staphylococcus_676Z	KP027447_Staphylococcus_phiIPLA_C1C	140115	140961	54932	75599	55233	110165	281076	39.194	1	0.54	0.54
KP027447_Staphylococcus_phiIPLA_C1C	JX080302_Staphylococcus_676Z	140961	140115	55233	76099	54932	110165	281076	39.194	1	0.54	0.54
KF021268_Staphylococcus_phiIBB_SEP1	NC_025426_Staphylococcus_P108	139928	140807	54874	75301	54827	109701	280735	39.076	1	0.54	0.54
NC_025426_Staphylococcus_P108	KF021268_Staphylococcus_phiIBB_SEP1	140807	139928	54827	75393	54874	109701	280735	39.076	1	0.54	0.54
KP339049_Enterococcus_EFDG1	NC_027335_Enterococcus_ECP3	147589	145518	57127	77156	57298	114425	293107	39.039	1	0.52	0.53
NC_027335_Enterococcus_ECP3	KP339049_Enterococcus_EFDG1	145518	147589	57298	77137	57127	114425	293107	39.039	1	0.53	0.52
KF021268_Staphylococcus_phiIBB_SEP1	NC_022920_Staphylococcus_S25_3	139928	139738	54509	74368	54647	109156	279666	39.031	1	0.53	0.54
NC_022920_Staphylococcus_S25_3	KF021268_Staphylococcus_phiIBB_SEP1	139738	139928	54647	74906	54509	109156	279666	39.031	1	0.54	0.53
JX875065_Staphylococcus_SA5	KP027447_Staphylococcus_phiIPLA_C1C	137031	140961	54130	74416	54315	108445	277992	39.01	1	0.54	0.53
KP027447_Staphylococcus_phiIPLA_C1C	JX875065_Staphylococcus_SA5	140961	137031	54315	74571	54130	108445	277992	39.01	1	0.53	0.54
KF021268_Staphylococcus_phiIBB_SEP1	KP027446_Staphylococcus_phiIPLA_RODI	139928	142348	54920	75942	55095	110015	282276	38.974	1	0.54	0.54
KP027446_Staphylococcus_phiIPLA_RODI	KF021268_Staphylococcus_phiIBB_SEP1	142348	139928	55095	76233	54920	110015	282276	38.974	1	0.54	0.54
KP027447_Staphylococcus_phiIPLA_C1C	NC_025416_Staphylococcus_MCE_2014	140961	141907	54961	75726	55256	110217	282868	38.964	1	0.54	0.54
NC_025416_Staphylococcus_MCE_2014	KP027447_Staphylococcus_phiIPLA_C1C	141907	140961	55256	76505	54961	110217	282868	38.964	1	0.54	0.54
EU418428_Staphylococcus_A5W	KP027447_Staphylococcus_phiIPLA_C1C	145542	140961	56297	77801	55140	111437	286503	38.896	1	0.53	0.54
KP027447_Staphylococcus_phiIPLA_C1C	EU418428_Staphylococcus_A5W	140961	145542	55140	75801	56297	111437	286503	38.896	1	0.54	0.53
JX080300_Staphylococcus_Staph1N	KP027447_Staphylococcus_phiIPLA_C1C	145647	140961	56205	77672	55048	111253	286608	38.817	1	0.53	0.54
KP027447_Staphylococcus_phiIPLA_C1C	JX080300_Staphylococcus_Staph1N	140961	145647	55048	75680	56205	111253	286608	38.817	1	0.54	0.53
KP027447_Staphylococcus_phiIPLA_C1C	NC_019448_Staphylococcus_GH15	140961	139806	54483	74940	54431	108914	280767	38.792	1	0.53	0.54
NC_019448_Staphylococcus_GH15	KP027447_Staphylococcus_phiIPLA_C1C	139806	140961	54431	75293	54483	108914	280767	38.792	1	0.54	0.53
KC699836_Bacillus_SIOphi	KF669652_Bacillus_Grass	146698	156648	58862	82334	58756	117618	303346	38.774	0.9	0.56	0.53
KF669652_Bacillus_Grass	KC699836_Bacillus_SIOphi	156648	146698	58756	82512	58862	117618	303346	38.774	0.9	0.53	0.56
KP027447_Staphylococcus_phiIPLA_C1C	NC_025426_Staphylococcus_P108	140961	140807	54633	75032	54546	109179	281768	38.748	1	0.53	0.54
NC_025426_Staphylococcus_P108	KP027447_Staphylococcus_phiIPLA_C1C	140807	140961	54546	75347	54633	109179	281768	38.748	1	0.54	0.53
KP027447_Staphylococcus_phiIPLA_C1C	NC_023573_Staphylococcus_phiSA012	140961	142094	54870	75652	54716	109586	283055	38.715	1	0.54	0.53
NC_023573_Staphylococcus_phiSA012	KP027447_Staphylococcus_phiIPLA_C1C	142094	140961	54716	75490	54870	109586	283055	38.715	1	0.53	0.54
JX080305_Staphylococcus_P4W	KP027447_Staphylococcus_phiIPLA_C1C	147590	140961	55896	77126	55226	111122	288551	38.51	1	0.52	0.54
KP027447_Staphylococcus_phiIPLA_C1C	JX080305_Staphylococcus_P4W	140961	147590	55226	76110	55896	111122	288551	38.51	1	0.54	0.52
JX080303_Staphylococcus_Fi200W	KP027447_Staphylococcus_phiIPLA_C1C	148481	140961	56092	77338	55291	111383	289442	38.482	0.9	0.52	0.54
KP027447_Staphylococcus_phiIPLA_C1C	JX080303_Staphylococcus_Fi200W	140961	148481	55291	76159	56092	111383	289442	38.482	0.9	0.54	0.52
KP027447_Staphylococcus_phiIPLA_C1C	NC_022920_Staphylococcus_S25_3	140961	139738	54019	74188	53897	107916	280699	38.445	1	0.53	0.53
NC_022920_Staphylococcus_S25_3	KP027447_Staphylococcus_phiIPLA_C1C	139738	140961	53897	74446	54019	107916	280699	38.445	1	0.53	0.53
KF021268_Staphylococcus_phiIBB_SEP1	NC_019726_Staphylococcus_JD007	139928	141836	53944	74012	54314	108258	281764	38.422	1	0.53	0.53
NC_019726_Staphylococcus_JD007	KF021268_Staphylococcus_phiIBB_SEP1	141836	139928	54314	74941	53944	108258	281764	38.422	1	0.53	0.53
KP339049_Enterococcus_EFDG1	NC_009904_Enterococcus_phiEF24C	147589	142072	55207	75180	55638	110845	289661	38.267	1	0.51	0.53
NC_009904_Enterococcus_phiEF24C	KP339049_Enterococcus_EFDG1	142072	147589	55638	75810	55207	110845	289661	38.267	1	0.53	0.51
AB609718_Enterococcus_phiEF24C_P2	KP339049_Enterococcus_EFDG1	142072	147589	55637	75810	55206	110843	289661	38.266	1	0.53	0.51
KP339049_Enterococcus_EFDG1	AB609718_Enterococcus_phiEF24C_P2	147589	142072	55206	75180	55637	110843	289661	38.266	1	0.51	0.53
KP027446_Staphylococcus_phiIPLA_RODI	KP027447_Staphylococcus_phiIPLA_C1C	142348	140961	54228	75296	54148	108376	283309	38.254	1	0.53	0.53
KP027447_Staphylococcus_phiIPLA_C1C	KP027446_Staphylococcus_phiIPLA_RODI	140961	142348	54148	75051	54228	108376	283309	38.254	1	0.53	0.53
KP027447_Staphylococcus_phiIPLA_C1C	NC_019726_Staphylococcus_JD007	140961	141836	53460	73478	53561	107021	282797	37.844	1	0.52	0.53
NC_019726_Staphylococcus_JD007	KP027447_Staphylococcus_phiIPLA_C1C	141836	140961	53561	74624	53460	107021	282797	37.844	1	0.53	0.52
KP339049_Enterococcus_EFDG1	KR049063_Enterococcus_EFLK1	147589	130952	52523	71559	52760	105283	278541	37.798	0.9	0.48	0.55
KR049063_Enterococcus_EFLK1	KP339049_Enterococcus_EFDG1	130952	147589	52760	72296	52523	105283	278541	37.798	0.9	0.55	0.48
NC_022769_Bacillus_BigBertha	NC_024205_Bacillus_Hoody_T	165238	159837	61691	84883	61002	122693	325075	37.743	1	0.51	0.52
NC_024205_Bacillus_Hoody_T	NC_022769_Bacillus_BigBertha	159837	165238	61002	83904	61691	122693	325075	37.743	1	0.52	0.51
NC_018856_Bacillus_Bastille	NC_018863_Bacillus_B4	153962	162596	59507	81778	59820	119327	316558	37.695	0.9	0.53	0.51
NC_018863_Bacillus_B4	NC_018856_Bacillus_Bastille	162596	153962	59820	82172	59507	119327	316558	37.695	0.9	0.51	0.53
JN797796_Bacillus_B5S	NC_018856_Bacillus_Bastille	162598	153962	59819	82173	59506	119325	316560	37.694	0.9	0.51	0.53
NC_018856_Bacillus_Bastille	JN797796_Bacillus_B5S	153962	162598	59506	81778	59819	119325	316560	37.694	0.9	0.53	0.51
NC_022763_Bacillus_Spock	NC_024205_Bacillus_Hoody_T	164297	159837	61466	84075	60596	122062	324134	37.658	1	0.51	0.52
NC_024205_Bacillus_Hoody_T	NC_022763_Bacillus_Spock	159837	164297	60596	82983	61466	122062	324134	37.658	1	0.52	0.51
NC_007021_Staphylococcus_Twort	NC_022918_Staphylococcus_S25_4	130706	132123	49480	68238	49467	98947	262829	37.647	1	0.52	0.52
NC_022918_Staphylococcus_S25_4	NC_007021_Staphylococcus_Twort	132123	130706	49467	68907	49480	98947	262829	37.647	1	0.52	0.52
JN797796_Bacillus_B5S	NC_024207_Bacillus_Evoli	162598	159656	60697	83485	60558	121255	322254	37.627	1	0.51	0.52
NC_018863_Bacillus_B4	NC_024207_Bacillus_Evoli	162596	159656	60697	83484	60558	121255	322252	37.627	1	0.51	0.52
NC_024207_Bacillus_Evoli	NC_018863_Bacillus_B4	159656	162596	60558	83552	60697	121255	322252	37.627	1	0.52	0.51
NC_024207_Bacillus_Evoli	JN797796_Bacillus_B5S	159656	162598	60558	83552	60697	121255	322254	37.627	1	0.52	0.51
NC_018856_Bacillus_Bastille	NC_022763_Bacillus_Spock	153962	164297	59225	80989	60405	119630	318259	37.589	0.9	0.53	0.5
NC_022763_Bacillus_Spock	NC_018856_Bacillus_Bastille	164297	153962	60405	82600	59225	119630	318259	37.589	0.9	0.5	0.53
NC_022769_Bacillus_BigBertha	NC_024207_Bacillus_Evoli	165238	159656	61411	84460	60606	122017	324894	37.556	1	0.51	0.52
NC_024207_Bacillus_Evoli	NC_022769_Bacillus_BigBertha	159656	165238	60606	83390	61411	122017	324894	37.556	1	0.52	0.51
JN797796_Bacillus_B5S	NC_024205_Bacillus_Hoody_T	162598	159837	60465	82921	60179	120644	322435	37.417	1	0.51	0.52
NC_018863_Bacillus_B4	NC_024205_Bacillus_Hoody_T	162596	159837	60466	82920	60180	120646	322433	37.417	1	0.51	0.52
NC_024205_Bacillus_Hoody_T	NC_018863_Bacillus_B4	159837	162596	60180	82778	60466	120646	322433	37.417	1	0.52	0.51
NC_024205_Bacillus_Hoody_T	JN797796_Bacillus_B5S	159837	162598	60179	82778	60465	120644	322435	37.417	1	0.52	0.51
NC_022763_Bacillus_Spock	NC_024216_Bacillus_CAM003	164297	160541	61085	83797	60179	121264	324838	37.331	1	0.51	0.51
NC_024216_Bacillus_CAM003	NC_022763_Bacillus_Spock	160541	164297	60179	82648	61085	121264	324838	37.331	1	0.51	0.51
NC_024216_Bacillus_CAM003	NC_024788_Bacillus_Riley	160541	162816	60067	82880	60575	120642	323357	37.309	1	0.52	0.51
NC_024788_Bacillus_Riley	NC_024216_Bacillus_CAM003	162816	160541	60575	83375	60067	120642	323357	37.309	1	0.51	0.52
NC_022769_Bacillus_BigBertha	NC_024216_Bacillus_CAM003	165238	160541	61114	83992	60374	121488	325779	37.292	1	0.51	0.52
NC_024216_Bacillus_CAM003	NC_022769_Bacillus_BigBertha	160541	165238	60374	83025	61114	121488	325779	37.292	1	0.52	0.51
KF021268_Staphylococcus_phiIBB_SEP1	NC_020877_Staphylococcus_vB_SauM_Romulus	139928	131332	49972	69532	51138	101110	271260	37.274	0.9	0.5	0.54
NC_020877_Staphylococcus_vB_SauM_Romulus	KF021268_Staphylococcus_phiIBB_SEP1	131332	139928	51138	70700	49972	101110	271260	37.274	0.9	0.54	0.5
NC_024205_Bacillus_Hoody_T	NC_024788_Bacillus_Riley	159837	162816	59861	82553	60396	120257	322653	37.271	1	0.52	0.51
NC_024788_Bacillus_Riley	NC_024205_Bacillus_Hoody_T	162816	159837	60396	83056	59861	120257	322653	37.271	1	0.51	0.52
NC_022763_Bacillus_Spock	NC_024207_Bacillus_Evoli	164297	159656	60724	83077	59865	120589	323953	37.224	1	0.51	0.51
NC_024207_Bacillus_Evoli	NC_022763_Bacillus_Spock	159656	164297	59865	81962	60724	120589	323953	37.224	1	0.51	0.51
NC_022088_Bacillus_Troll	NC_024205_Bacillus_Hoody_T	163019	159837	60187	82832	59939	120126	322856	37.207	1	0.51	0.52
NC_024205_Bacillus_Hoody_T	NC_022088_Bacillus_Troll	159837	163019	59939	82533	60187	120126	322856	37.207	1	0.52	0.51
NC_024207_Bacillus_Evoli	NC_024788_Bacillus_Riley	159656	162816	59768	82281	60193	119961	322472	37.2	1	0.52	0.51
NC_024788_Bacillus_Riley	NC_024207_Bacillus_Evoli	162816	159656	60193	83007	59768	119961	322472	37.2	1	0.51	0.52
NC_022088_Bacillus_Troll	NC_024207_Bacillus_Evoli	163019	159656	60145	82797	59840	119985	322675	37.184	1	0.51	0.52
NC_024207_Bacillus_Evoli	NC_022088_Bacillus_Troll	159656	163019	59840	82335	60145	119985	322675	37.184	1	0.52	0.51
NC_018863_Bacillus_B4	NC_024216_Bacillus_CAM003	162596	160541	60194	82646	59900	120094	323137	37.165	1	0.51	0.51
NC_024216_Bacillus_CAM003	NC_018863_Bacillus_B4	160541	162596	59900	82456	60194	120094	323137	37.165	1	0.51	0.51
JN797796_Bacillus_B5S	NC_024216_Bacillus_CAM003	162598	160541	60193	82647	59899	120092	323139	37.164	1	0.51	0.51
NC_024216_Bacillus_CAM003	JN797796_Bacillus_B5S	160541	162598	59899	82456	60193	120092	323139	37.164	1	0.51	0.51
KF021268_Staphylococcus_phiIBB_SEP1	NC_022090_Staphylococcus_vB_SauM_Remus	139928	134643	50248	69919	51371	101619	274571	37.01	1	0.5	0.53
NC_022090_Staphylococcus_vB_SauM_Remus	KF021268_Staphylococcus_phiIBB_SEP1	134643	139928	51371	70998	50248	101619	274571	37.01	1	0.53	0.5
NC_018856_Bacillus_Bastille	NC_022769_Bacillus_BigBertha	153962	165238	58577	80479	59529	118106	319200	37.001	0.9	0.52	0.5
NC_022769_Bacillus_BigBertha	NC_018856_Bacillus_Bastille	165238	153962	59529	81835	58577	118106	319200	37.001	0.9	0.5	0.52
NC_018856_Bacillus_Bastille	NC_024788_Bacillus_Riley	153962	162816	58301	80088	58762	117063	316778	36.954	0.9	0.52	0.5
NC_024788_Bacillus_Riley	NC_018856_Bacillus_Bastille	162816	153962	58762	80832	58301	117063	316778	36.954	0.9	0.5	0.52
NC_022088_Bacillus_Troll	NC_024216_Bacillus_CAM003	163019	160541	59733	82085	59471	119204	323560	36.841	1	0.5	0.51
NC_024216_Bacillus_CAM003	NC_022088_Bacillus_Troll	160541	163019	59471	81790	59733	119204	323560	36.841	1	0.51	0.5
NC_018856_Bacillus_Bastille	NC_022088_Bacillus_Troll	153962	163019	58184	79874	58499	116683	316981	36.811	0.9	0.52	0.49
NC_022088_Bacillus_Troll	NC_018856_Bacillus_Bastille	163019	153962	58499	80297	58184	116683	316981	36.811	0.9	0.49	0.52
JX194239_Staphylococcus_SA11	KF021268_Staphylococcus_phiIBB_SEP1	136326	139928	51382	71269	50028	101410	276254	36.709	1	0.52	0.5
KF021268_Staphylococcus_phiIBB_SEP1	JX194239_Staphylococcus_SA11	139928	136326	50028	69611	51382	101410	276254	36.709	1	0.5	0.52
NC_007021_Staphylococcus_Twort	NC_022920_Staphylococcus_S25_3	130706	139738	49571	68355	49678	99249	270444	36.699	0.9	0.52	0.49
NC_022920_Staphylococcus_S25_3	NC_007021_Staphylococcus_Twort	139738	130706	49678	69139	49571	99249	270444	36.699	0.9	0.49	0.52
KT307976_Bacillus_AvesoBmore	NC_024205_Bacillus_Hoody_T	167431	159837	60406	83025	59456	119862	327268	36.625	1	0.5	0.51
NC_024205_Bacillus_Hoody_T	KT307976_Bacillus_AvesoBmore	159837	167431	59456	82143	60406	119862	327268	36.625	1	0.51	0.5
JX194239_Staphylococcus_SA11	KP027447_Staphylococcus_phiIPLA_C1C	136326	140961	51357	70649	50033	101390	277287	36.565	1	0.52	0.49
KP027447_Staphylococcus_phiIPLA_C1C	JX194239_Staphylococcus_SA11	140961	136326	50033	69281	51357	101390	277287	36.565	1	0.49	0.52
KT307976_Bacillus_AvesoBmore	NC_024207_Bacillus_Evoli	167431	159656	60281	82931	59285	119566	327087	36.555	1	0.5	0.51
NC_024207_Bacillus_Evoli	KT307976_Bacillus_AvesoBmore	159656	167431	59285	81764	60281	119566	327087	36.555	1	0.51	0.5
KT307976_Bacillus_AvesoBmore	NC_024216_Bacillus_CAM003	167431	160541	60393	82975	59436	119829	327972	36.536	1	0.5	0.51
NC_007021_Staphylococcus_Twort	NC_023009_Staphylococcus_Sb_1	130706	127188	47086	65098	47137	94223	257894	36.536	1	0.5	0.52
NC_023009_Staphylococcus_Sb_1	NC_007021_Staphylococcus_Twort	127188	130706	47137	65866	47086	94223	257894	36.536	1	0.52	0.5
NC_024216_Bacillus_CAM003	KT307976_Bacillus_AvesoBmore	160541	167431	59436	82132	60393	119829	327972	36.536	1	0.51	0.5
KT307976_Bacillus_AvesoBmore	NC_018856_Bacillus_Bastille	167431	153962	58912	81013	57785	116697	321393	36.31	0.9	0.48	0.52
NC_018856_Bacillus_Bastille	KT307976_Bacillus_AvesoBmore	153962	167431	57785	79445	58912	116697	321393	36.31	0.9	0.52	0.48
NC_005880_Staphylococcus_K	NC_007021_Staphylococcus_Twort	127395	130706	46792	65367	46819	93611	258101	36.269	1	0.51	0.5
NC_007021_Staphylococcus_Twort	NC_005880_Staphylococcus_K	130706	127395	46819	64781	46792	93611	258101	36.269	1	0.5	0.51
JX080301_Staphylococcus_A3R	NC_007021_Staphylococcus_Twort	132712	130706	47381	66310	47781	95162	263418	36.126	1	0.5	0.51
NC_007021_Staphylococcus_Twort	JX080301_Staphylococcus_A3R	130706	132712	47781	66278	47381	95162	263418	36.126	1	0.51	0.5
KP027447_Staphylococcus_phiIPLA_C1C	NC_020877_Staphylococcus_vB_SauM_Romulus	140961	131332	48653	67497	49337	97990	272293	35.987	0.9	0.48	0.52
NC_020877_Staphylococcus_vB_SauM_Romulus	KP027447_Staphylococcus_phiIPLA_C1C	131332	140961	49337	67979	48653	97990	272293	35.987	0.9	0.52	0.48
JX194239_Staphylococcus_SA11	NC_007021_Staphylococcus_Twort	136326	130706	47785	67407	48104	95889	267032	35.909	1	0.49	0.52
NC_007021_Staphylococcus_Twort	JX194239_Staphylococcus_SA11	130706	136326	48104	67710	47785	95889	267032	35.909	1	0.52	0.49
KP027447_Staphylococcus_phiIPLA_C1C	NC_022090_Staphylococcus_vB_SauM_Remus	140961	134643	48837	67746	49538	98375	275604	35.694	1	0.48	0.51
NC_022090_Staphylococcus_vB_SauM_Remus	KP027447_Staphylococcus_phiIPLA_C1C	134643	140961	49538	68293	48837	98375	275604	35.694	1	0.51	0.48
KP687432_Staphylococcus_IME_SA2	NC_007021_Staphylococcus_Twort	140906	130706	48048	67186	48361	96409	271612	35.495	0.9	0.48	0.51
NC_007021_Staphylococcus_Twort	KP687432_Staphylococcus_IME_SA2	130706	140906	48361	66840	48048	96409	271612	35.495	0.9	0.51	0.48
NC_007021_Staphylococcus_Twort	NC_023573_Staphylococcus_phiSA012	130706	142094	48309	66649	48480	96789	272800	35.48	0.9	0.51	0.47
NC_023573_Staphylococcus_phiSA012	NC_007021_Staphylococcus_Twort	142094	130706	48480	67443	48309	96789	272800	35.48	0.9	0.47	0.51
JX080302_Staphylococcus_676Z	NC_007021_Staphylococcus_Twort	140115	130706	47888	67016	48152	96040	270821	35.463	0.9	0.48	0.51
NC_007021_Staphylococcus_Twort	JX080302_Staphylococcus_676Z	130706	140115	48152	66811	47888	96040	270821	35.463	0.9	0.51	0.48
KR902361_Staphylococcus_IME_SA118	NC_007021_Staphylococcus_Twort	139750	130706	47677	66544	48110	95787	270456	35.417	0.9	0.48	0.51
NC_007021_Staphylococcus_Twort	KR902361_Staphylococcus_IME_SA118	130706	139750	48110	66381	47677	95787	270456	35.417	0.9	0.51	0.48
KP687431_Staphylococcus_IME_SA1	NC_007021_Staphylococcus_Twort	140218	130706	47825	66754	48121	95946	270924	35.414	0.9	0.48	0.51
NC_007021_Staphylococcus_Twort	KP687431_Staphylococcus_IME_SA1	130706	140218	48121	66397	47825	95946	270924	35.414	0.9	0.51	0.48
NC_007021_Staphylococcus_Twort	NC_025417_Staphylococcus_Team1	130706	140903	48177	66472	47863	96040	271609	35.36	0.9	0.51	0.47
NC_025417_Staphylococcus_Team1	NC_007021_Staphylococcus_Twort	140903	130706	47863	66826	48177	96040	271609	35.36	0.9	0.47	0.51
FR852584_Staphylococcus_ISP	NC_007021_Staphylococcus_Twort	138339	130706	47581	66419	47525	95106	269045	35.349	0.9	0.48	0.5
NC_007021_Staphylococcus_Twort	FR852584_Staphylococcus_ISP	130706	138339	47525	65772	47581	95106	269045	35.349	0.9	0.5	0.48
NC_007021_Staphylococcus_Twort	NC_007066_Staphylococcus_G1	130706	138715	47524	65767	47545	95069	269421	35.286	0.9	0.5	0.48
NC_007066_Staphylococcus_G1	NC_007021_Staphylococcus_Twort	138715	130706	47545	66374	47524	95069	269421	35.286	0.9	0.48	0.5
KR908644_Staphylococcus_IME_SA119	NC_007021_Staphylococcus_Twort	141028	130706	47658	66457	47949	95607	271734	35.184	0.9	0.47	0.51
NC_007021_Staphylococcus_Twort	KR908644_Staphylococcus_IME_SA119	130706	141028	47949	66215	47658	95607	271734	35.184	0.9	0.51	0.47
KP027447_Staphylococcus_phiIPLA_C1C	NC_007021_Staphylococcus_Twort	140961	130706	47656	66163	47669	95325	271667	35.089	0.9	0.47	0.5
NC_007021_Staphylococcus_Twort	KP027447_Staphylococcus_phiIPLA_C1C	130706	140961	47669	65848	47656	95325	271667	35.089	0.9	0.5	0.47
NC_007021_Staphylococcus_Twort	NC_020877_Staphylococcus_vB_SauM_Romulus	130706	131332	45628	63596	46171	91799	262038	35.033	1	0.49	0.49
NC_020877_Staphylococcus_vB_SauM_Romulus	NC_007021_Staphylococcus_Twort	131332	130706	46171	64494	45628	91799	262038	35.033	1	0.49	0.49
NC_007021_Staphylococcus_Twort	NC_019448_Staphylococcus_GH15	130706	139806	47264	65336	47493	94757	270512	35.029	0.9	0.5	0.47
NC_019448_Staphylococcus_GH15	NC_007021_Staphylococcus_Twort	139806	130706	47493	66275	47264	94757	270512	35.029	0.9	0.47	0.5
JX875065_Staphylococcus_SA5	NC_007021_Staphylococcus_Twort	137031	130706	46690	65068	46823	93513	267737	34.927	1	0.47	0.5
NC_007021_Staphylococcus_Twort	JX875065_Staphylococcus_SA5	130706	137031	46823	64704	46690	93513	267737	34.927	1	0.5	0.47
NC_007021_Staphylococcus_Twort	NC_025416_Staphylococcus_MCE_2014	130706	141907	47662	65994	47539	95201	272613	34.922	0.9	0.5	0.47
NC_025416_Staphylococcus_MCE_2014	NC_007021_Staphylococcus_Twort	141907	130706	47539	66433	47662	95201	272613	34.922	0.9	0.47	0.5
NC_007021_Staphylococcus_Twort	NC_025426_Staphylococcus_P108	130706	140807	47289	65287	47493	94782	271513	34.909	0.9	0.5	0.47
NC_025426_Staphylococcus_P108	NC_007021_Staphylococcus_Twort	140807	130706	47493	66333	47289	94782	271513	34.909	0.9	0.47	0.5
NC_007021_Staphylococcus_Twort	NC_019726_Staphylococcus_JD007	130706	141836	47419	65701	47669	95088	272542	34.889	0.9	0.5	0.47
NC_019726_Staphylococcus_JD007	NC_007021_Staphylococcus_Twort	141836	130706	47669	66590	47419	95088	272542	34.889	0.9	0.47	0.5
NC_007021_Staphylococcus_Twort	NC_022090_Staphylococcus_vB_SauM_Remus	130706	134643	45860	63915	46358	92218	265349	34.753	1	0.49	0.48
NC_022090_Staphylococcus_vB_SauM_Remus	NC_007021_Staphylococcus_Twort	134643	130706	46358	64783	45860	92218	265349	34.753	1	0.48	0.49
KP027446_Staphylococcus_phiIPLA_RODI	NC_007021_Staphylococcus_Twort	142348	130706	47439	66355	47449	94888	273054	34.751	0.9	0.47	0.5
NC_007021_Staphylococcus_Twort	KP027446_Staphylococcus_phiIPLA_RODI	130706	142348	47449	65585	47439	94888	273054	34.751	0.9	0.5	0.47
KF021268_Staphylococcus_phiIBB_SEP1	NC_007021_Staphylococcus_Twort	139928	130706	46713	65225	47200	93913	270634	34.701	0.9	0.47	0.5
NC_007021_Staphylococcus_Twort	KF021268_Staphylococcus_phiIBB_SEP1	130706	139928	47200	65431	46713	93913	270634	34.701	0.9	0.5	0.47
JX080303_Staphylococcus_Fi200W	NC_007021_Staphylococcus_Twort	148481	130706	47686	66729	48197	95883	279187	34.344	0.9	0.45	0.51
NC_007021_Staphylococcus_Twort	JX080303_Staphylococcus_Fi200W	130706	148481	48197	66885	47686	95883	279187	34.344	0.9	0.51	0.45
JX080305_Staphylococcus_P4W	NC_007021_Staphylococcus_Twort	147590	130706	47379	66295	47978	95357	278296	34.265	0.9	0.45	0.51
NC_007021_Staphylococcus_Twort	JX080305_Staphylococcus_P4W	130706	147590	47978	66576	47379	95357	278296	34.265	0.9	0.51	0.45
EU418428_Staphylococcus_A5W	NC_007021_Staphylococcus_Twort	145542	130706	47284	66014	47168	94452	276248	34.191	0.9	0.45	0.5
NC_007021_Staphylococcus_Twort	EU418428_Staphylococcus_A5W	130706	145542	47168	65238	47284	94452	276248	34.191	0.9	0.5	0.45
JX080300_Staphylococcus_Staph1N	NC_007021_Staphylococcus_Twort	145647	130706	47295	66032	47179	94474	276353	34.186	0.9	0.45	0.5
NC_007021_Staphylococcus_Twort	JX080300_Staphylococcus_Staph1N	130706	145647	47179	65251	47295	94474	276353	34.186	0.9	0.5	0.45
JX080304_Staphylococcus_MSA6	NC_007021_Staphylococcus_Twort	148243	130706	47357	66203	47922	95279	278949	34.156	0.9	0.45	0.51
NC_007021_Staphylococcus_Twort	JX080304_Staphylococcus_MSA6	130706	148243	47922	66163	47357	95279	278949	34.156	0.9	0.51	0.45
NC_027366_Bacillus_Mater	NC_027374_Bacillus_Moonbeam	164302	161239	50005	70038	48893	98898	325541	30.38	1	0.43	0.42
NC_027374_Bacillus_Moonbeam	NC_027366_Bacillus_Mater	161239	164302	48893	68509	50005	98898	325541	30.38	1	0.42	0.43
KC699836_Bacillus_SIOphi	NC_020081_Bacillus_phiAGATE	146698	147175	40318	57961	39966	80284	293873	27.319	1	0.4	0.39
NC_020081_Bacillus_phiAGATE	KC699836_Bacillus_SIOphi	147175	146698	39966	57773	40318	80284	293873	27.319	1	0.39	0.4
AB930182_Bacillus_SPG24	NC_020081_Bacillus_phiAGATE	152069	147175	40658	58695	40813	81471	299244	27.226	1	0.39	0.4
NC_020081_Bacillus_phiAGATE	AB930182_Bacillus_SPG24	147175	152069	40813	58676	40658	81471	299244	27.226	1	0.4	0.39
KC699836_Bacillus_SIOphi	KJ010548_Bacillus_Bp8p_T	146698	151419	40035	58077	39993	80028	298117	26.844	1	0.4	0.38
KC699836_Bacillus_SIOphi	KJ010547_Bacillus_Bp8p_C	146698	151417	40034	58077	39992	80026	298115	26.844	1	0.4	0.38
KJ010547_Bacillus_Bp8p_C	KC699836_Bacillus_SIOphi	151417	146698	39992	58127	40034	80026	298115	26.844	1	0.38	0.4
KJ010548_Bacillus_Bp8p_T	KC699836_Bacillus_SIOphi	151419	146698	39993	58129	40035	80028	298117	26.844	1	0.38	0.4
AP013029_Bacillus_phiNIT1	NC_020081_Bacillus_phiAGATE	155631	147175	40585	58627	40347	80932	302806	26.727	0.9	0.38	0.39
NC_020081_Bacillus_phiAGATE	AP013029_Bacillus_phiNIT1	147175	155631	40347	58118	40585	80932	302806	26.727	0.9	0.39	0.38
KF669652_Bacillus_Grass	NC_024792_Bacillus_Bobb	156648	160281	42001	60436	42037	84038	316929	26.516	1	0.39	0.38
NC_024792_Bacillus_Bobb	KF669652_Bacillus_Grass	160281	156648	42037	60621	42001	84038	316929	26.516	1	0.38	0.39
AP013029_Bacillus_phiNIT1	NC_024792_Bacillus_Bobb	155631	160281	41970	60708	41720	83690	315912	26.492	1	0.39	0.37
NC_024792_Bacillus_Bobb	AP013029_Bacillus_phiNIT1	160281	155631	41720	59987	41970	83690	315912	26.492	1	0.37	0.39
KF669652_Bacillus_Grass	KJ010548_Bacillus_Bp8p_T	156648	151419	40687	58960	40844	81531	308067	26.465	1	0.38	0.39
KJ010548_Bacillus_Bp8p_T	KF669652_Bacillus_Grass	151419	156648	40844	58862	40687	81531	308067	26.465	1	0.39	0.38
KF669652_Bacillus_Grass	KJ010547_Bacillus_Bp8p_C	156648	151417	40685	58960	40842	81527	308065	26.464	1	0.38	0.39
KJ010547_Bacillus_Bp8p_C	KF669652_Bacillus_Grass	151417	156648	40842	58860	40685	81527	308065	26.464	1	0.39	0.38
KF669652_Bacillus_Grass	NC_020081_Bacillus_phiAGATE	156648	147175	40097	57579	40145	80242	303823	26.411	0.9	0.37	0.39
NC_020081_Bacillus_phiAGATE	KF669652_Bacillus_Grass	147175	156648	40145	57591	40097	80242	303823	26.411	0.9	0.39	0.37
KC699836_Bacillus_SIOphi	NC_027366_Bacillus_Mater	146698	164302	40852	58747	41206	82058	311000	26.385	0.9	0.4	0.36
NC_027366_Bacillus_Mater	KC699836_Bacillus_SIOphi	164302	146698	41206	59205	40852	82058	311000	26.385	0.9	0.36	0.4
AB930182_Bacillus_SPG24	KJ010548_Bacillus_Bp8p_T	152069	151419	39639	57210	39626	79265	303488	26.118	1	0.38	0.38
KJ010548_Bacillus_Bp8p_T	AB930182_Bacillus_SPG24	151419	152069	39626	57018	39639	79265	303488	26.118	1	0.38	0.38
AB930182_Bacillus_SPG24	KJ010547_Bacillus_Bp8p_C	152069	151417	39636	57210	39623	79259	303486	26.116	1	0.38	0.38
KJ010547_Bacillus_Bp8p_C	AB930182_Bacillus_SPG24	151417	152069	39623	57016	39636	79259	303486	26.116	1	0.38	0.38
AP013029_Bacillus_phiNIT1	KJ010548_Bacillus_Bp8p_T	155631	151419	39940	57581	39695	79635	307050	25.936	1	0.37	0.38
KJ010548_Bacillus_Bp8p_T	AP013029_Bacillus_phiNIT1	151419	155631	39695	57048	39940	79635	307050	25.936	1	0.38	0.37
AP013029_Bacillus_phiNIT1	KJ010547_Bacillus_Bp8p_C	155631	151417	39937	57581	39692	79629	307048	25.934	1	0.37	0.38
KJ010547_Bacillus_Bp8p_C	AP013029_Bacillus_phiNIT1	151417	155631	39692	57046	39937	79629	307048	25.934	1	0.38	0.37
KC699836_Bacillus_SIOphi	NC_024792_Bacillus_Bobb	146698	160281	39581	56900	39621	79202	306979	25.8	0.9	0.39	0.36
NC_024792_Bacillus_Bobb	KC699836_Bacillus_SIOphi	160281	146698	39621	56910	39581	79202	306979	25.8	0.9	0.36	0.39
NC_024137_Bacillus_Bcp1	NC_024788_Bacillus_Riley	152778	162816	40177	57299	40827	81004	315594	25.667	0.9	0.38	0.36
NC_024788_Bacillus_Riley	NC_024137_Bacillus_Bcp1	162816	152778	40827	58074	40177	81004	315594	25.667	0.9	0.36	0.38
NC_020873_Bacillus_vB_BceM_Bc431v3	NC_022769_Bacillus_BigBertha	158621	165238	41311	59317	41446	82757	323859	25.553	1	0.37	0.36
NC_022769_Bacillus_BigBertha	NC_020873_Bacillus_vB_BceM_Bc431v3	165238	158621	41446	59274	41311	82757	323859	25.553	1	0.36	0.37
NC_022763_Bacillus_Spock	NC_024137_Bacillus_Bcp1	164297	152778	40415	57457	40042	80457	317075	25.375	0.9	0.35	0.37
NC_024137_Bacillus_Bcp1	NC_022763_Bacillus_Spock	152778	164297	40042	57189	40415	80457	317075	25.375	0.9	0.37	0.35
AB930182_Bacillus_SPG24	NC_027366_Bacillus_Mater	152069	164302	39872	57881	40404	80276	316371	25.374	0.9	0.38	0.35
NC_027366_Bacillus_Mater	AB930182_Bacillus_SPG24	164302	152069	40404	58186	39872	80276	316371	25.374	0.9	0.35	0.38
KX495186_Bacillus_PK16	NC_024788_Bacillus_Riley	158127	162816	40447	57696	40960	81407	320943	25.365	1	0.36	0.36
NC_024788_Bacillus_Riley	KX495186_Bacillus_PK16	162816	158127	40960	58072	40447	81407	320943	25.365	1	0.36	0.36
NC_022088_Bacillus_Troll	NC_024137_Bacillus_Bcp1	163019	152778	40176	56936	39783	79959	315797	25.32	0.9	0.35	0.37
NC_024137_Bacillus_Bcp1	NC_022088_Bacillus_Troll	152778	163019	39783	56550	40176	79959	315797	25.32	0.9	0.37	0.35
AB930182_Bacillus_SPG24	NC_024792_Bacillus_Bobb	152069	160281	39399	56654	39683	79082	312350	25.318	0.9	0.37	0.35
NC_024792_Bacillus_Bobb	AB930182_Bacillus_SPG24	160281	152069	39683	56872	39399	79082	312350	25.318	0.9	0.35	0.37
MG602477_Bacillus_BCP01	NC_024788_Bacillus_Riley	157958	162816	40171	57351	40814	80985	320774	25.247	1	0.36	0.36
NC_024788_Bacillus_Riley	MG602477_Bacillus_BCP01	162816	157958	40814	57922	40171	80985	320774	25.247	1	0.36	0.36
AP013029_Bacillus_phiNIT1	NC_027366_Bacillus_Mater	155631	164302	40119	58073	40596	80715	319933	25.229	0.9	0.37	0.35
NC_027366_Bacillus_Mater	AP013029_Bacillus_phiNIT1	164302	155631	40596	58174	40119	80715	319933	25.229	0.9	0.35	0.37
KF669652_Bacillus_Grass	NC_027366_Bacillus_Mater	156648	164302	40091	57968	40725	80816	320950	25.18	1	0.37	0.36
NC_027366_Bacillus_Mater	KF669652_Bacillus_Grass	164302	156648	40725	58851	40091	80816	320950	25.18	1	0.36	0.37
KU577463_Bacillus_Deep_Blue	NC_022088_Bacillus_Troll	157501	163019	40242	57259	40421	80663	320520	25.166	1	0.36	0.35
NC_022088_Bacillus_Troll	KU577463_Bacillus_Deep_Blue	163019	157501	40421	57394	40242	80663	320520	25.166	1	0.35	0.36
KX495186_Bacillus_PK16	NC_022088_Bacillus_Troll	158127	163019	40224	57044	40541	80765	321146	25.149	1	0.36	0.35
NC_022088_Bacillus_Troll	KX495186_Bacillus_PK16	163019	158127	40541	57360	40224	80765	321146	25.149	1	0.35	0.36
KT307976_Bacillus_AvesoBmore	NC_024137_Bacillus_Bcp1	167431	152778	40581	57563	39934	80515	320209	25.145	0.9	0.34	0.37
NC_024137_Bacillus_Bcp1	KT307976_Bacillus_AvesoBmore	152778	167431	39934	56859	40581	80515	320209	25.145	0.9	0.37	0.34
KT307976_Bacillus_AvesoBmore	KX495186_Bacillus_PK16	167431	158127	41149	58397	40530	81679	325558	25.089	0.9	0.35	0.36
KX495186_Bacillus_PK16	KT307976_Bacillus_AvesoBmore	158127	167431	40530	57654	41149	81679	325558	25.089	0.9	0.36	0.35
NC_018856_Bacillus_Bastille	NC_018857_Bacillus_BPS13	153962	158305	39035	55154	39147	78182	312267	25.037	1	0.36	0.35
NC_018856_Bacillus_Bastille	NC_024211_Bacillus_Megatron	153962	158750	39033	55148	39261	78294	312712	25.037	1	0.36	0.35
NC_018857_Bacillus_BPS13	NC_018856_Bacillus_Bastille	158305	153962	39147	55191	39035	78182	312267	25.037	1	0.35	0.36
NC_024211_Bacillus_Megatron	NC_018856_Bacillus_Bastille	158750	153962	39261	55416	39033	78294	312712	25.037	1	0.35	0.36
JN797796_Bacillus_B5S	NC_024137_Bacillus_Bcp1	162598	152778	39475	56083	39344	78819	315376	24.992	0.9	0.34	0.37
NC_018863_Bacillus_B4	NC_024137_Bacillus_Bcp1	162596	152778	39475	56083	39344	78819	315374	24.992	0.9	0.34	0.37
NC_024137_Bacillus_Bcp1	NC_018863_Bacillus_B4	152778	162596	39344	56254	39475	78819	315374	24.992	0.9	0.37	0.34
NC_024137_Bacillus_Bcp1	JN797796_Bacillus_B5S	152778	162598	39344	56254	39475	78819	315376	24.992	0.9	0.37	0.34
NC_022088_Bacillus_Troll	NC_027352_Bacillus_JBP901	163019	159492	40422	57357	40159	80581	322511	24.986	1	0.35	0.36
NC_027352_Bacillus_JBP901	NC_022088_Bacillus_Troll	159492	163019	40159	57148	40422	80581	322511	24.986	1	0.36	0.35
NC_018856_Bacillus_Bastille	NC_023501_Bacillus_BPS10C	153962	159590	39103	55360	39146	78249	313552	24.956	1	0.36	0.35
NC_023501_Bacillus_BPS10C	NC_018856_Bacillus_Bastille	159590	153962	39146	55263	39103	78249	313552	24.956	1	0.35	0.36
NC_024211_Bacillus_Megatron	NC_024216_Bacillus_CAM003	158750	160541	39980	56519	39700	79680	319291	24.955	1	0.36	0.35
NC_024216_Bacillus_CAM003	NC_024211_Bacillus_Megatron	160541	158750	39700	56181	39980	79680	319291	24.955	1	0.35	0.36
KT207918_Bacillus_Eyuki	NC_018856_Bacillus_Bastille	162252	153962	39953	56337	38923	78876	316214	24.944	0.9	0.35	0.36
NC_018856_Bacillus_Bastille	KT207918_Bacillus_Eyuki	153962	162252	38923	54936	39953	78876	316214	24.944	0.9	0.36	0.35
MG602477_Bacillus_BCP01	NC_022088_Bacillus_Troll	157958	163019	39849	56544	40207	80056	320977	24.941	1	0.36	0.35
NC_022088_Bacillus_Troll	MG602477_Bacillus_BCP01	163019	157958	40207	56908	39849	80056	320977	24.941	1	0.35	0.36
KT995480_Bacillus_Bm15	NC_024788_Bacillus_Riley	165213	162816	40978	58233	40778	81756	328029	24.923	1	0.35	0.36
MH638309_Bacillus_Hobo	NC_024788_Bacillus_Riley	165213	162816	40978	58233	40778	81756	328029	24.923	1	0.35	0.36
NC_024788_Bacillus_Riley	MH638309_Bacillus_Hobo	162816	165213	40778	57987	40978	81756	328029	24.923	1	0.36	0.35
NC_024788_Bacillus_Riley	KT995480_Bacillus_Bm15	162816	165213	40778	57987	40978	81756	328029	24.923	1	0.36	0.35
KT307976_Bacillus_AvesoBmore	MG602477_Bacillus_BCP01	167431	157958	40874	58046	40217	81091	325389	24.921	0.9	0.35	0.36
MG602477_Bacillus_BCP01	KT307976_Bacillus_AvesoBmore	157958	167431	40217	57266	40874	81091	325389	24.921	0.9	0.36	0.35
NC_024788_Bacillus_Riley	NC_027355_Bacillus_BCP8_2	162816	159071	40286	57484	39923	80209	321887	24.918	1	0.35	0.36
NC_027355_Bacillus_BCP8_2	NC_024788_Bacillus_Riley	159071	162816	39923	56917	40286	80209	321887	24.918	1	0.36	0.35
NC_022088_Bacillus_Troll	NC_027355_Bacillus_BCP8_2	163019	159071	40127	56997	39811	79938	322090	24.819	1	0.35	0.36
NC_027355_Bacillus_BCP8_2	NC_022088_Bacillus_Troll	159071	163019	39811	56634	40127	79938	322090	24.819	1	0.36	0.35
NC_020873_Bacillus_vB_BceM_Bc431v3	NC_022088_Bacillus_Troll	158621	163019	39848	56829	39902	79750	321640	24.795	1	0.36	0.35
NC_022088_Bacillus_Troll	NC_020873_Bacillus_vB_BceM_Bc431v3	163019	158621	39902	56739	39848	79750	321640	24.795	1	0.35	0.36
KT995480_Bacillus_Bm15	NC_022088_Bacillus_Troll	165213	163019	40824	57987	40490	81314	328232	24.773	1	0.35	0.35
MH638309_Bacillus_Hobo	NC_022088_Bacillus_Troll	165213	163019	40824	57987	40490	81314	328232	24.773	1	0.35	0.35
NC_022088_Bacillus_Troll	MH638309_Bacillus_Hobo	163019	165213	40490	57666	40824	81314	328232	24.773	1	0.35	0.35
NC_022088_Bacillus_Troll	KT995480_Bacillus_Bm15	163019	165213	40490	57666	40824	81314	328232	24.773	1	0.35	0.35
KU577463_Bacillus_Deep_Blue	NC_024788_Bacillus_Riley	157501	162816	39595	56287	39673	79268	320317	24.747	1	0.36	0.35
NC_024788_Bacillus_Riley	KU577463_Bacillus_Deep_Blue	162816	157501	39673	56274	39595	79268	320317	24.747	1	0.35	0.36
NC_022769_Bacillus_BigBertha	NC_024137_Bacillus_Bcp1	165238	152778	39583	56286	39087	78670	318016	24.738	0.9	0.34	0.37
NC_024137_Bacillus_Bcp1	NC_022769_Bacillus_BigBertha	152778	165238	39087	55784	39583	78670	318016	24.738	0.9	0.37	0.34
NC_024788_Bacillus_Riley	NC_027352_Bacillus_JBP901	162816	159492	40161	57084	39515	79676	322308	24.72	1	0.35	0.35
NC_027352_Bacillus_JBP901	NC_024788_Bacillus_Riley	159492	162816	39515	56481	40161	79676	322308	24.72	1	0.35	0.35
NC_020873_Bacillus_vB_BceM_Bc431v3	NC_024788_Bacillus_Riley	158621	162816	39635	56740	39651	79286	321437	24.666	1	0.36	0.35
NC_024788_Bacillus_Riley	NC_020873_Bacillus_vB_BceM_Bc431v3	162816	158621	39651	56338	39635	79286	321437	24.666	1	0.35	0.36
NC_018856_Bacillus_Bastille	NC_024213_Bacillus_Hakuna	153962	158100	38411	54234	38519	76930	312062	24.652	1	0.35	0.34
NC_024213_Bacillus_Hakuna	NC_018856_Bacillus_Bastille	158100	153962	38519	54301	38411	76930	312062	24.652	1	0.34	0.35
NC_024205_Bacillus_Hoody_T	NC_024211_Bacillus_Megatron	159837	158750	39093	55202	39373	78466	318587	24.629	1	0.35	0.35
NC_024211_Bacillus_Megatron	NC_024205_Bacillus_Hoody_T	158750	159837	39373	55494	39093	78466	318587	24.629	1	0.35	0.35
KT307976_Bacillus_AvesoBmore	NC_027355_Bacillus_BCP8_2	167431	159071	40369	57580	40006	80375	326502	24.617	1	0.34	0.36
NC_027355_Bacillus_BCP8_2	KT307976_Bacillus_AvesoBmore	159071	167431	40006	57076	40369	80375	326502	24.617	1	0.36	0.34
KT307976_Bacillus_AvesoBmore	NC_027352_Bacillus_JBP901	167431	159492	40443	57400	39875	80318	326923	24.568	1	0.34	0.36
NC_027352_Bacillus_JBP901	KT307976_Bacillus_AvesoBmore	159492	167431	39875	56844	40443	80318	326923	24.568	1	0.36	0.34
KT207918_Bacillus_Eyuki	NC_024216_Bacillus_CAM003	162252	160541	40038	56612	39222	79260	322793	24.554	1	0.35	0.35
NC_024216_Bacillus_CAM003	KT207918_Bacillus_Eyuki	160541	162252	39222	55393	40038	79260	322793	24.554	1	0.35	0.35
KT307976_Bacillus_AvesoBmore	KU577463_Bacillus_Deep_Blue	167431	157501	39928	56728	39841	79769	324932	24.549	0.9	0.34	0.36
KU577463_Bacillus_Deep_Blue	KT307976_Bacillus_AvesoBmore	157501	167431	39841	56634	39928	79769	324932	24.549	0.9	0.36	0.34
NC_018857_Bacillus_BPS13	NC_024205_Bacillus_Hoody_T	158305	159837	39084	55072	38982	78066	318142	24.538	1	0.35	0.35
NC_024205_Bacillus_Hoody_T	NC_018857_Bacillus_BPS13	159837	158305	38982	55147	39084	78066	318142	24.538	1	0.35	0.35
JN797798_Bacillus_BCU4	NC_022088_Bacillus_Troll	154371	163019	38816	55096	39032	77848	317390	24.528	0.9	0.36	0.34
NC_022088_Bacillus_Troll	JN797798_Bacillus_BCU4	163019	154371	39032	55529	38816	77848	317390	24.528	0.9	0.34	0.36
KT307976_Bacillus_AvesoBmore	MH638309_Bacillus_Hobo	167431	165213	40644	57806	40777	81421	332644	24.477	1	0.35	0.35
KT307976_Bacillus_AvesoBmore	KT995480_Bacillus_Bm15	167431	165213	40644	57806	40777	81421	332644	24.477	1	0.35	0.35
KT995480_Bacillus_Bm15	KT307976_Bacillus_AvesoBmore	165213	167431	40777	58006	40644	81421	332644	24.477	1	0.35	0.35
MH638309_Bacillus_Hobo	KT307976_Bacillus_AvesoBmore	165213	167431	40777	58006	40644	81421	332644	24.477	1	0.35	0.35
NC_024213_Bacillus_Hakuna	NC_024216_Bacillus_CAM003	158100	160541	38986	54982	38835	77821	318641	24.423	1	0.35	0.34
NC_024216_Bacillus_CAM003	NC_024213_Bacillus_Hakuna	160541	158100	38835	54866	38986	77821	318641	24.423	1	0.34	0.35
NC_024205_Bacillus_Hoody_T	NC_024213_Bacillus_Hakuna	159837	158100	38716	54600	38899	77615	317937	24.412	1	0.34	0.35
NC_024213_Bacillus_Hakuna	NC_024205_Bacillus_Hoody_T	158100	159837	38899	54730	38716	77615	317937	24.412	1	0.35	0.34
KX495186_Bacillus_PK16	NC_022769_Bacillus_BigBertha	158127	165238	39274	56237	39639	78913	323365	24.404	1	0.36	0.34
NC_022769_Bacillus_BigBertha	KX495186_Bacillus_PK16	165238	158127	39639	56706	39274	78913	323365	24.404	1	0.34	0.36
NC_023501_Bacillus_BPS10C	NC_024205_Bacillus_Hoody_T	159590	159837	38928	54934	38899	77827	319427	24.365	1	0.34	0.35
NC_024205_Bacillus_Hoody_T	NC_023501_Bacillus_BPS10C	159837	159590	38899	55158	38928	77827	319427	24.365	1	0.35	0.34
MH638312_Bacillus_Kioshi	NC_024788_Bacillus_Riley	165676	162816	39772	56672	40254	80026	328492	24.362	1	0.34	0.35
NC_024788_Bacillus_Riley	MH638312_Bacillus_Kioshi	162816	165676	40254	57245	39772	80026	328492	24.362	1	0.35	0.34
JN797798_Bacillus_BCU4	NC_022763_Bacillus_Spock	154371	164297	38610	54647	38991	77601	318668	24.352	0.9	0.35	0.34
NC_022763_Bacillus_Spock	JN797798_Bacillus_BCU4	164297	154371	38991	55413	38610	77601	318668	24.352	0.9	0.34	0.35
MH638312_Bacillus_Kioshi	NC_022088_Bacillus_Troll	165676	163019	40030	56939	39896	79926	328695	24.316	1	0.34	0.35
NC_016563_Bacillus_WPh	NC_018856_Bacillus_Bastille	156897	153962	38011	53968	37576	75587	310859	24.316	1	0.34	0.35
NC_018856_Bacillus_Bastille	NC_016563_Bacillus_WPh	153962	156897	37576	53511	38011	75587	310859	24.316	1	0.35	0.34
NC_022088_Bacillus_Troll	MH638312_Bacillus_Kioshi	163019	165676	39896	56634	40030	79926	328695	24.316	1	0.35	0.34
KT307976_Bacillus_AvesoBmore	NC_020873_Bacillus_vB_BceM_Bc431v3	167431	158621	39637	56369	39581	79218	326052	24.296	0.9	0.34	0.36
NC_020873_Bacillus_vB_BceM_Bc431v3	KT307976_Bacillus_AvesoBmore	158621	167431	39581	56629	39637	79218	326052	24.296	0.9	0.36	0.34
NC_018860_Bacillus_BCP78	NC_022088_Bacillus_Troll	156176	163019	38805	55056	38736	77541	319195	24.293	1	0.35	0.34
NC_022088_Bacillus_Troll	NC_018860_Bacillus_BCP78	163019	156176	38736	55025	38805	77541	319195	24.293	1	0.34	0.35
JN797798_Bacillus_BCU4	NC_024788_Bacillus_Riley	154371	162816	38458	54756	38594	77052	317187	24.292	0.9	0.35	0.34
NC_024788_Bacillus_Riley	JN797798_Bacillus_BCU4	162816	154371	38594	54970	38458	77052	317187	24.292	0.9	0.34	0.35
NC_018857_Bacillus_BPS13	NC_024207_Bacillus_Evoli	158305	159656	38731	54599	38506	77237	317961	24.291	1	0.34	0.34
NC_024207_Bacillus_Evoli	NC_018857_Bacillus_BPS13	159656	158305	38506	54439	38731	77237	317961	24.291	1	0.34	0.34
JN797798_Bacillus_BCU4	NC_022769_Bacillus_BigBertha	154371	165238	38587	55018	39003	77590	319609	24.277	0.9	0.36	0.34
NC_022769_Bacillus_BigBertha	JN797798_Bacillus_BCU4	165238	154371	39003	55707	38587	77590	319609	24.277	0.9	0.34	0.36
NC_018857_Bacillus_BPS13	NC_024216_Bacillus_CAM003	158305	160541	38769	54515	38620	77389	318846	24.272	1	0.34	0.34
NC_023501_Bacillus_BPS10C	NC_024207_Bacillus_Evoli	159590	159656	38819	54637	38667	77486	319246	24.272	1	0.34	0.34
NC_024207_Bacillus_Evoli	NC_023501_Bacillus_BPS10C	159656	159590	38667	54651	38819	77486	319246	24.272	1	0.34	0.34
NC_024216_Bacillus_CAM003	NC_018857_Bacillus_BPS13	160541	158305	38620	54514	38769	77389	318846	24.272	1	0.34	0.34
JN797796_Bacillus_B5S	JN797798_Bacillus_BCU4	162598	154371	38464	54717	38373	76837	316969	24.241	0.9	0.34	0.35
JN797798_Bacillus_BCU4	NC_018863_Bacillus_B4	154371	162596	38373	54660	38464	76837	316967	24.241	0.9	0.35	0.34
JN797798_Bacillus_BCU4	JN797796_Bacillus_B5S	154371	162598	38373	54660	38464	76837	316969	24.241	0.9	0.35	0.34
NC_018863_Bacillus_B4	JN797798_Bacillus_BCU4	162596	154371	38464	54717	38373	76837	316967	24.241	0.9	0.34	0.35
NC_024207_Bacillus_Evoli	NC_024213_Bacillus_Hakuna	159656	158100	38336	54166	38636	76972	317756	24.224	1	0.34	0.34
NC_024213_Bacillus_Hakuna	NC_024207_Bacillus_Evoli	158100	159656	38636	54366	38336	76972	317756	24.224	1	0.34	0.34
KT207918_Bacillus_Eyuki	NC_024205_Bacillus_Hoody_T	162252	159837	39405	55528	38589	77994	322089	24.215	1	0.34	0.34
NC_016563_Bacillus_WPh	NC_024205_Bacillus_Hoody_T	156897	159837	38576	54777	38122	76698	316734	24.215	1	0.35	0.34
NC_024205_Bacillus_Hoody_T	NC_016563_Bacillus_WPh	159837	156897	38122	54221	38576	76698	316734	24.215	1	0.34	0.35
NC_024205_Bacillus_Hoody_T	KT207918_Bacillus_Eyuki	159837	162252	38589	54363	39405	77994	322089	24.215	1	0.34	0.34
MG602477_Bacillus_BCP01	NC_022763_Bacillus_Spock	157958	164297	38882	55413	39112	77994	322255	24.203	1	0.35	0.34
NC_022763_Bacillus_Spock	MG602477_Bacillus_BCP01	164297	157958	39112	55523	38882	77994	322255	24.203	1	0.34	0.35
KX495186_Bacillus_PK16	NC_022763_Bacillus_Spock	158127	164297	38882	55441	39120	78002	322424	24.192	1	0.35	0.34
NC_022763_Bacillus_Spock	KX495186_Bacillus_PK16	164297	158127	39120	55582	38882	78002	322424	24.192	1	0.34	0.35
NC_023501_Bacillus_BPS10C	NC_024216_Bacillus_CAM003	159590	160541	38739	54572	38679	77418	320131	24.183	1	0.34	0.34
NC_024216_Bacillus_CAM003	NC_023501_Bacillus_BPS10C	160541	159590	38679	54752	38739	77418	320131	24.183	1	0.34	0.34
NC_020873_Bacillus_vB_BceM_Bc431v3	NC_022763_Bacillus_Spock	158621	164297	39133	55655	38948	78081	322918	24.18	1	0.35	0.34
NC_022763_Bacillus_Spock	NC_020873_Bacillus_vB_BceM_Bc431v3	164297	158621	38948	55194	39133	78081	322918	24.18	1	0.34	0.35
NC_018860_Bacillus_BCP78	NC_022763_Bacillus_Spock	156176	164297	38546	54476	38896	77442	320473	24.165	1	0.35	0.34
NC_022763_Bacillus_Spock	NC_018860_Bacillus_BCP78	164297	156176	38896	55245	38546	77442	320473	24.165	1	0.34	0.35
JN797796_Bacillus_B5S	NC_020873_Bacillus_vB_BceM_Bc431v3	162598	158621	38726	55072	38873	77599	321219	24.158	1	0.34	0.35
NC_020873_Bacillus_vB_BceM_Bc431v3	JN797796_Bacillus_B5S	158621	162598	38873	55436	38726	77599	321219	24.158	1	0.35	0.34
NC_018863_Bacillus_B4	NC_020873_Bacillus_vB_BceM_Bc431v3	162596	158621	38725	55072	38872	77597	321217	24.157	1	0.34	0.35
NC_020873_Bacillus_vB_BceM_Bc431v3	NC_018863_Bacillus_B4	158621	162596	38872	55436	38725	77597	321217	24.157	1	0.35	0.34
KT307976_Bacillus_AvesoBmore	MH638312_Bacillus_Kioshi	167431	165676	40410	57472	40045	80455	333107	24.153	1	0.34	0.34
MH638312_Bacillus_Kioshi	KT307976_Bacillus_AvesoBmore	165676	167431	40045	56952	40410	80455	333107	24.153	1	0.34	0.34
NC_022763_Bacillus_Spock	NC_027352_Bacillus_JBP901	164297	159492	39144	55669	39055	78199	323789	24.151	1	0.34	0.35
NC_027352_Bacillus_JBP901	NC_022763_Bacillus_Spock	159492	164297	39055	55670	39144	78199	323789	24.151	1	0.35	0.34
MG602477_Bacillus_BCP01	NC_022769_Bacillus_BigBertha	157958	165238	38861	55551	39190	78051	323196	24.15	1	0.35	0.34
NC_022769_Bacillus_BigBertha	MG602477_Bacillus_BCP01	165238	157958	39190	55967	38861	78051	323196	24.15	1	0.34	0.35
KT224359_Bacillus_TsarBomba	NC_022763_Bacillus_Spock	162486	164297	39415	55743	39327	78742	326783	24.096	1	0.34	0.34
NC_022763_Bacillus_Spock	KT224359_Bacillus_TsarBomba	164297	162486	39327	55683	39415	78742	326783	24.096	1	0.34	0.34
JN797796_Bacillus_B5S	NC_018860_Bacillus_BCP78	162598	156176	38428	54662	38372	76800	318774	24.092	1	0.34	0.35
NC_018860_Bacillus_BCP78	NC_018863_Bacillus_B4	156176	162596	38372	54659	38428	76800	318772	24.092	1	0.35	0.34
NC_018860_Bacillus_BCP78	JN797796_Bacillus_B5S	156176	162598	38372	54659	38428	76800	318774	24.092	1	0.35	0.34
NC_018863_Bacillus_B4	NC_018860_Bacillus_BCP78	162596	156176	38428	54662	38372	76800	318772	24.092	1	0.34	0.35
NC_018860_Bacillus_BCP78	NC_022769_Bacillus_BigBertha	156176	165238	38450	54821	38844	77294	321414	24.048	0.9	0.35	0.34
NC_022769_Bacillus_BigBertha	NC_018860_Bacillus_BCP78	165238	156176	38844	55510	38450	77294	321414	24.048	0.9	0.34	0.35
NC_024207_Bacillus_Evoli	NC_024211_Bacillus_Megatron	159656	158750	38140	53727	38385	76525	318406	24.034	1	0.34	0.34
NC_024211_Bacillus_Megatron	NC_024207_Bacillus_Evoli	158750	159656	38385	54032	38140	76525	318406	24.034	1	0.34	0.34
KT224359_Bacillus_TsarBomba	NC_024788_Bacillus_Riley	162486	162816	38822	55365	39210	78032	325302	23.988	1	0.34	0.34
NC_024788_Bacillus_Riley	KT224359_Bacillus_TsarBomba	162816	162486	39210	55949	38822	78032	325302	23.988	1	0.34	0.34
KT207918_Bacillus_Eyuki	NC_024207_Bacillus_Evoli	162252	159656	39031	54986	38155	77186	321908	23.978	1	0.34	0.34
NC_024207_Bacillus_Evoli	KT207918_Bacillus_Eyuki	159656	162252	38155	53796	39031	77186	321908	23.978	1	0.34	0.34
MH638312_Bacillus_Kioshi	NC_022763_Bacillus_Spock	165676	164297	39488	56161	39532	79020	329973	23.947	1	0.34	0.34
NC_022763_Bacillus_Spock	MH638312_Bacillus_Kioshi	164297	165676	39532	56051	39488	79020	329973	23.947	1	0.34	0.34
KT224359_Bacillus_TsarBomba	NC_022088_Bacillus_Troll	162486	163019	38893	55283	39014	77907	325505	23.934	1	0.34	0.34
NC_022088_Bacillus_Troll	KT224359_Bacillus_TsarBomba	163019	162486	39014	55408	38893	77907	325505	23.934	1	0.34	0.34
NC_018860_Bacillus_BCP78	NC_024788_Bacillus_Riley	156176	162816	38105	54253	38178	76283	318992	23.914	1	0.35	0.33
NC_024788_Bacillus_Riley	NC_018860_Bacillus_BCP78	162816	156176	38178	54302	38105	76283	318992	23.914	1	0.33	0.35
JN797798_Bacillus_BCU4	KT307976_Bacillus_AvesoBmore	154371	167431	38194	54281	38676	76870	321802	23.887	0.9	0.35	0.33
KT224359_Bacillus_TsarBomba	NC_022769_Bacillus_BigBertha	162486	165238	38971	55713	39312	78283	327724	23.887	1	0.34	0.34
KT307976_Bacillus_AvesoBmore	JN797798_Bacillus_BCU4	167431	154371	38676	54863	38194	76870	321802	23.887	0.9	0.33	0.35
NC_022769_Bacillus_BigBertha	KT224359_Bacillus_TsarBomba	165238	162486	39312	56151	38971	78283	327724	23.887	1	0.34	0.34
MH638312_Bacillus_Kioshi	NC_018863_Bacillus_B4	165676	162596	39154	56121	39085	78239	328272	23.834	1	0.34	0.34
NC_018863_Bacillus_B4	MH638312_Bacillus_Kioshi	162596	165676	39085	55610	39154	78239	328272	23.834	1	0.34	0.34
JN797796_Bacillus_B5S	MH638312_Bacillus_Kioshi	162598	165676	39085	55610	39154	78239	328274	23.833	1	0.34	0.34
MH638312_Bacillus_Kioshi	JN797796_Bacillus_B5S	165676	162598	39154	56121	39085	78239	328274	23.833	1	0.34	0.34
MG602477_Bacillus_BCP01	NC_018863_Bacillus_B4	157958	162596	38199	54479	38175	76374	320554	23.826	1	0.34	0.33
[truncated: 7,997 more rows]

## Sheet: Arkusz7
genome	species_cluster	genus_cluster
AB609718_Enterococcus_phiEF24C_P2	1	1
NC_009904_Enterococcus_phiEF24C	1	1
KR049063_Enterococcus_EFLK1	22	1
NC_027335_Enterococcus_ECP3	64	1
AB930182_Bacillus_SPG24	2	2
AP013029_Bacillus_phiNIT1	3	2
KF669652_Bacillus_Grass	15	2
Bacillus_Thurquoise	4	3
KT995480_Bacillus_Bm15	26	3
MH638309_Bacillus_Hobo	26	3
KU577463_Bacillus_Deep_Blue	27	3
KX495186_Bacillus_PK16	28	3
MG602477_Bacillus_BCP01	28	3
MH638312_Bacillus_Kioshi	29	3
NC_020873_Bacillus_vB_BceM_Bc431v3	43	3
NC_024137_Bacillus_Bcp1	53	3
DQ004855_Listeria_P100	5	4
KJ094031_Listeria_LP_124	5	4
NC_024383_Listeria_LP_083_2	5	4
KJ094029_Listeria_LP_064	5	4
NC_021781_Listeria_LP_125	5	4
KJ586795_Listeria_LMTA_94	17	4
KJ591605_Listeria_LMTA_57	17	4
NC_024360_Listeria_LMSP_25	17	4
KJ668715_Listeria_LMTA_34	18	4
NC_020871_Listeria_vB_LmoM_AG20	33	4
NC_009811_Listeria_A511	33	4
NC_025440_Listeria_WIL_1	33	4
NC_024359_Listeria_LP_048	57	4
NC_024787_Listeria_LMTA_148	57	4
NC_024364_Listeria_List_36	58	4
KP687431_Staphylococcus_IME_SA1	6	5
KR902361_Staphylococcus_IME_SA118	6	5
JX080304_Staphylococcus_MSA6	6	5
KR908644_Staphylococcus_IME_SA119	6	5
KP687432_Staphylococcus_IME_SA2	6	5
NC_025417_Staphylococcus_Team1	6	5
JX080305_Staphylococcus_P4W	6	5
JX080302_Staphylococcus_676Z	6	5
JX080303_Staphylococcus_Fi200W	6	5
EU418428_Staphylococcus_A5W	6	5
JX080300_Staphylococcus_Staph1N	6	5
JX875065_Staphylococcus_SA5	6	5
FR852584_Staphylococcus_ISP	6	5
NC_007066_Staphylococcus_G1	6	5
JX080301_Staphylococcus_A3R	9	5
KP027446_Staphylococcus_phiIPLA_RODI	19	5
NC_005880_Staphylococcus_K	30	5
NC_023009_Staphylococcus_Sb_1	30	5
NC_019448_Staphylococcus_GH15	40	5
NC_019726_Staphylococcus_JD007	41	5
NC_022918_Staphylococcus_S25_4	49	5
NC_022920_Staphylococcus_S25_3	50	5
NC_023573_Staphylococcus_phiSA012	52	5
NC_025416_Staphylococcus_MCE_2014	61	5
NC_025426_Staphylococcus_P108	63	5
JN797796_Bacillus_B5S	7	6
NC_018863_Bacillus_B4	7	6
KT307976_Bacillus_AvesoBmore	25	6
NC_022088_Bacillus_Troll	45	6
NC_022763_Bacillus_Spock	47	6
NC_022769_Bacillus_BigBertha	48	6
NC_024788_Bacillus_Riley	59	6
JN797798_Bacillus_BCU4	8	7
NC_018860_Bacillus_BCP78	8	7
KT224359_Bacillus_TsarBomba	24	7
JX194239_Staphylococcus_SA11	10	8
NC_020877_Staphylococcus_vB_SauM_Romulus	44	8
NC_022090_Staphylococcus_vB_SauM_Remus	44	8
KC595512_Bacillus_JL	11	9
KC595513_Bacillus_Shanette	12	9
NC_025423_Bacillus_CP_51	62	9
KC699836_Bacillus_SIOphi	13	10
KF021268_Staphylococcus_phiIBB_SEP1	14	11
KP027447_Staphylococcus_phiIPLA_C1C	20	11
KJ010547_Bacillus_Bp8p_C	16	12
KJ010548_Bacillus_Bp8p_T	16	12
NC_020081_Bacillus_phiAGATE	42	12
NC_024792_Bacillus_Bobb	60	12
KP339049_Enterococcus_EFDG1	21	13
KT207918_Bacillus_Eyuki	23	14
NC_018857_Bacillus_BPS13	39	14
NC_023501_Bacillus_BPS10C	51	14
NC_024211_Bacillus_Megatron	55	14
NC_024213_Bacillus_Hakuna	56	14
NC_006565_Lactobacillus_LP65	31	15
NC_007021_Staphylococcus_Twort	32	16
NC_011421_Bacillus_SPO1	34	17
NC_022761_Bacillus_CampHawk	46	17
NC_012530_Lactobacillus_Lb338_1	35	18
NC_015253_Brochothrix_A9	36	19
NC_016563_Bacillus_WPh	37	20
NC_018856_Bacillus_Bastille	38	21
NC_024207_Bacillus_Evoli	54	21
NC_024205_Bacillus_Hoody_T	54	21
NC_024216_Bacillus_CAM003	54	21
NC_027352_Bacillus_JBP901	65	22
NC_027355_Bacillus_BCP8_2	66	22
NC_027366_Bacillus_Mater	67	23
NC_027374_Bacillus_Moonbeam	68	24
