# Supplementary material for: Genome, biology and stability of the Thurquoise phage – A new virus from the Bastillevirinae subfamily
Source: Front Microbiol. 2023 Mar 14;14:1120147. doi: 10.3389/fmicb.2023.1120147 (PMC10043171; doi:10.3389/fmicb.2023.1120147)
Supplement: Supplementary file 2 [file Data_Sheet_1.ZIP › File S1. Alignments evolution models and trees/Gegenees_BioNJ_trees/Gegenees_100derep_BLASTn_accu.newick]

(NC_011421_Bacillus_SPO1:0.03713909806467597,(NC_022761_Bacillus_CampHawk:0.07427825466106097,(((KC595513_Bacillus_Shanette:0.0816635203162146,KC595512_Bacillus_JL:0.08176473752828706):0.17521183526533102,NC_025423_Bacillus_CP_51:0.2569317538608026):0.2424175981212804,(((((((((((NC_025416_Staphylococcus_MCE_2014:0.1258133839956762,KP027446_Staphylococcus_phiIPLA_RODI:0.12472411766621072):0.00519489979342358,(NC_025426_Staphylococcus_P108:0.07747379617362604,NC_019448_Staphylococcus_GH15:0.05238507557365757):0.06606031479832208):0.0026522365418428784,NC_022918_Staphylococcus_S25_4:0.13188289864279645):0.011654026305162768,(((NC_022920_Staphylococcus_S25_3:0.06975559452765079,NC_019726_Staphylococcus_JD007:0.0707081343634407):0.003468768292641089,NC_023573_Staphylococcus_phiSA012:0.07715933210557802):0.015928439371543313,((((((NC_007066_Staphylococcus_G1:0.0016945295704818841,FR852584_Staphylococcus_ISP:0.001125427045570171):0.001887803170386837,NC_023009_Staphylococcus_Sb_1:0.0031921073088795326):0.00361256969495094,JX875065_Staphylococcus_SA5:0.008105138508777254):0.0035870761426538555,(((JX080302_Staphylococcus_676Z:0.006923040476425779,JX080301_Staphylococcus_A3R:0.010034981375213192):0.0015605832484903992,(JX080303_Staphylococcus_Fi200W:0.004754631476454052,JX080305_Staphylococcus_P4W:0.004249491290380436):0.003462496176247387):0.0036227036454180572,(EU418428_Staphylococcus_A5W:0.000647,JX080300_Staphylococcus_Staph1N:0.000455):0.008270660265540353):0.0047667282181103054):0.0059192583803072685,NC_005880_Staphylococcus_K:0.02261516580551981):0.005379798934491586,((((NC_025417_Staphylococcus_Team1:0.000383,JX080304_Staphylococcus_MSA6:0.0033296357536227728):0.0014672390295251692,KP687432_Staphylococcus_IME_SA2:0.0020103658600554297):0.000282,KR908644_Staphylococcus_IME_SA119:0.002218835220776705):0.0032481751841137996,(KP687431_Staphylococcus_IME_SA1:0.000526,KR902361_Staphylococcus_IME_SA118:0.001230984588674655):0.00414160758747617):0.021251574273060347):0.06449620791176636):0.05310301518153204):0.3467498542775278,((NC_022090_Staphylococcus_vB_SauM_Remus:0.0037594729540594285,NC_020877_Staphylococcus_vB_SauM_Romulus:0.0037833935987080514):0.07667425232241354,JX194239_Staphylococcus_SA11:0.08071930200191135):0.4102901927771545):0.0012412210359273868,(KP027447_Staphylococcus_phiIPLA_C1C:0.09786920766800578,KF021268_Staphylococcus_phiIBB_SEP1:0.09688380123796925):0.3946180356488389):0.0031920364813800006,NC_007021_Staphylococcus_Twort:0.49518916191079465):0.004311334126286814,((((NC_009811_Listeria_A511:0.04679320082034788,NC_025440_Listeria_WIL_1:0.04672453881057115):0.0077124086149212845,(((NC_021781_Listeria_LP_125:0.000667,KJ094029_Listeria_LP_064:0.000662):0.034629038129863954,(KJ094031_Listeria_LP_124:0.000146,NC_024383_Listeria_LP_083_2:0.000244):0.03558251259846201):0.006620953318721257,DQ004855_Listeria_P100:0.04113753116155461):0.012611353156165128):0.002795473744128918,(((NC_024359_Listeria_LP_048:0.04272943920989736,NC_024787_Listeria_LMTA_148:0.04349187644538044):0.005751414142853961,NC_020871_Listeria_vB_LmoM_AG20:0.04853006722502273):0.0037866748322290533,NC_024364_Listeria_List_36:0.05255921508069894):0.004715629936639876):0.008505095329681578,(((KJ591605_Listeria_LMTA_57:0.010979203316815234,NC_024360_Listeria_LMSP_25:0.010591497819103068):0.007892375740015445,KJ586795_Listeria_LMTA_94:0.01887744902980948):0.038043390396093724,KJ668715_Listeria_LMTA_34:0.05575719534652124):0.009468486935988674):0.43368573581538294):0.000284,(((NC_027335_Enterococcus_ECP3:0.07802171712599171,KR049063_Enterococcus_EFLK1:0.07812760255273965):0.004546100870424619,(NC_009904_Enterococcus_phiEF24C:0.000011,AB609718_Enterococcus_phiEF24C_P2:0.000012):0.0826326665251732):0.40515928915716515,KP339049_Enterococcus_EFDG1:0.48796587318104123):0.011971057434740695):0.000096,((NC_012530_Lactobacillus_Lb338_1:0.49963527781176786,NC_015253_Brochothrix_A9:0.4995860458741226):0.000078,NC_006565_Lactobacillus_LP65:0.49975406241003784):0.000188):0.000034,((((((((NC_018863_Bacillus_B4:0.000157,JN797796_Bacillus_B5S:0.000095):0.17368368349226293,NC_022763_Bacillus_Spock:0.17347817097759144):0.14007293142462884,(((NC_024788_Bacillus_Riley:0.0624499933746715,KT307976_Bacillus_AvesoBmore:0.06333693871871238):0.013549452375332227,NC_022088_Bacillus_Troll:0.07602947019073036):0.045403043672227805,NC_022769_Bacillus_BigBertha:0.1214301431194238):0.19225474405496368):0.17830222039991583,(((NC_024216_Bacillus_CAM003:0.03761448349003582,NC_024205_Bacillus_Hoody_T:0.037498326441297136):0.014937355538040764,NC_024207_Bacillus_Evoli:0.05250832974697772):0.03584443202805676,NC_018856_Bacillus_Bastille:0.08837507048049342):0.40372686982652617):0.005739348316814441,((((KT207918_Bacillus_Eyuki:0.09089876040547262,NC_024211_Bacillus_Megatron:0.09079302589879001):0.04430031013615443,NC_024213_Bacillus_Hakuna:0.13520167750655254):0.24715686488797828,(NC_023501_Bacillus_BPS10C:0.06267662237510851,NC_018857_Bacillus_BPS13:0.06265350686973958):0.3189739593554848):0.06240421049481126,NC_016563_Bacillus_WPh:0.44450341318021636):0.05351186873614533):0.0013618138401139124,(((((NC_027355_Bacillus_BCP8_2:0.16916915959837975,NC_027352_Bacillus_JBP901:0.16517635906959827):0.04569620301537003,(KX495186_Bacillus_PK16:0.015498783700240826,MG602477_Bacillus_BCP01:0.015382033786023208):0.19675197161419233):0.10997159093560538,(Thurquse:0.11174431677177177,KU577463_Bacillus_Deep_Blue:0.11190048803303299):0.21115136774206744):0.010381700921578085,(((MH638312_Bacillus_Kioshi:0.08092750346121558,NC_024137_Bacillus_Bcp1:0.08024649961848496):0.08022376095555606,(KT995480_Bacillus_BM15:0.0,MH638309_Bacillus_Hobo:0.0):0.1597645025396044):0.12629566875159204,NC_020873_Bacillus_vB_BceM_Bc431v3:0.28791402565736324):0.04593266723231226):0.15483787761797485,((NC_018860_Bacillus_BCP78:0.021030074791738573,JN797798_Bacillus_BCU4:0.021311975619009105):0.170461011557676,KT224359_Bacillus_TsarBomba:0.19145425513990133):0.29660996587459465):0.01100983368692754):0.000405,(NC_027374_Bacillus_Moonbeam:0.4959160348594127,NC_027366_Bacillus_Mater:0.49584164308633594):0.0035819050231089555):0.000224,((((AP013029_Bacillus_phiNIT1:0.07991677233781846,AB930182_Bacillus_SPG24:0.08010813875748746):0.05298108233637533,KF669652_Bacillus_Grass:0.1330493340392752):0.3583533765668263,KC699836_Bacillus_SIOphi:0.49114220519427554):0.008065542937068848,(NC_020081_Bacillus_phiAGATE:0.4073009203155402,(NC_024792_Bacillus_Bobb:0.26314891198384927,(KJ010547_Bacillus_Bp8p_C:0.000024,KJ010548_Bacillus_Bp8p_T:0.000027):0.26359716963277413):0.14396512328917932):0.09216704085836547):0.000221):0.000256):0.000712):0.4250687244149538):0.03713909806467597);
