# Supplementary material for: Genome, biology and stability of the Thurquoise phage – A new virus from the Bastillevirinae subfamily
Source: Front Microbiol. 2023 Mar 14;14:1120147. doi: 10.3389/fmicb.2023.1120147 (PMC10043171; doi:10.3389/fmicb.2023.1120147)
Supplement: Supplementary file 2 [file Data_Sheet_1.ZIP › File S1. Alignments evolution models and trees/Gegenees_BioNJ_trees/Gegenees_100derep_tBLASTx_accu.newick]

(NC_011421_Bacillus_SPO1:0.02390413218749532,(NC_022761_Bacillus_CampHawk:0.04824613706960612,((NC_025423_Bacillus_CP_51:0.1071350053166854,(KC595512_Bacillus_JL:0.04266107179588685,KC595513_Bacillus_Shanette:0.0424322738233055):0.06457192072220441):0.2539380197180372,((NC_012530_Lactobacillus_Lb338_1:0.40344620719420665,NC_006565_Lactobacillus_LP65:0.4183698057379691):0.005497503425125672,(NC_015253_Brochothrix_A9:0.404548852401138,(((NC_007021_Staphylococcus_Twort:0.31526957824167945,((KP027447_Staphylococcus_phiIPLA_C1C:0.07180803502146316,KF021268_Staphylococcus_phiIBB_SEP1:0.06923538910731564):0.22761781717118246,(((NC_020877_Staphylococcus_vB_SauM_Romulus:0.0029415077909197285,NC_022090_Staphylococcus_vB_SauM_Remus:0.0037420147698231654):0.05038311858219824,JX194239_Staphylococcus_SA11:0.055001478458825415):0.2325882573649315,((NC_025426_Staphylococcus_P108:0.037306738984750676,NC_019448_Staphylococcus_GH15:0.029155870080127766):0.045915212205125844,((KP027446_Staphylococcus_phiIPLA_RODI:0.06803584812231844,NC_025416_Staphylococcus_MCE_2014:0.07066200017640745):0.0012848240611700312,((((NC_022920_Staphylococcus_S25_3:0.011664894812101534,NC_022918_Staphylococcus_S25_4:0.04686393211436091):0.03936430093586574,NC_023573_Staphylococcus_phiSA012:0.035047290264563435):0.015300985285978785,NC_019726_Staphylococcus_JD007:0.03532919680778712):0.014062380190097423,(NC_005880_Staphylococcus_K:0.026868828097217134,((((JX080302_Staphylococcus_676Z:0.005794493729486816,JX080301_Staphylococcus_A3R:0.007740148272074587):0.0031469180600550706,JX080303_Staphylococcus_Fi200W:0.004633471689566182):0.00212740338975681,JX080305_Staphylococcus_P4W:0.007511325008284331):0.010317712284179104,((JX080300_Staphylococcus_Staph1N:0.000012,EU418428_Staphylococcus_A5W:0.001328177397888708):0.007799899270127586,(FR852584_Staphylococcus_ISP:0.000623,(NC_007066_Staphylococcus_G1:0.0017899613947710558,(NC_023009_Staphylococcus_Sb_1:0.004150537790608255,(((NC_025417_Staphylococcus_Team1:0.0,JX080304_Staphylococcus_MSA6:0.010074992144893935):0.0028759363997560294,(KP687432_Staphylococcus_IME_SA2:0.00721699337910231,JX875065_Staphylococcus_SA5:0.01711020255762641):0.004197363638117846):0.000347,((KP687431_Staphylococcus_IME_SA1:0.0030071213606132075,KR902361_Staphylococcus_IME_SA118:0.004549759410723775):0.003012950591846919,KR908644_Staphylococcus_IME_SA119:0.000915):0.000905):0.003684032329020148):0.0023167427079434644):0.000219):0.0038671296927695886):0.0016905379429066336):0.006272938919464899):0.036281898022712755):0.011152281498642003):0.00488954859565105):0.20309701827119386):0.017293267823708214):0.015510984827842411):0.0672784900668918,(((((AB609718_Enterococcus_phiEF24C_P2:0.000002,NC_009904_Enterococcus_phiEF24C:0.000002):0.054345348559896256,KR049063_Enterococcus_EFLK1:0.05675354346813177):0.007820139792296121,NC_027335_Enterococcus_ECP3:0.06228990120332889):0.22413415938917192,KP339049_Enterococcus_EFDG1:0.2873230059609042):0.08250510643892589,(((((NC_020871_Listeria_vB_LmoM_AG20:0.031196247028051682,NC_024359_Listeria_LP_048:0.03125313377894412):0.0038322849400737047,NC_024364_Listeria_List_36:0.034771390638325905):0.0016452968372282495,((((KJ094029_Listeria_LP_064:0.000632,NC_021781_Listeria_LP_125:0.000606):0.019909822916041486,(KJ094031_Listeria_LP_124:0.000037,NC_024383_Listeria_LP_083_2:0.000320):0.021005491812864263):0.009739586578698445,DQ004855_Listeria_P100:0.02816358914895789):0.005228471605982277,(NC_009811_Listeria_A511:0.0297040351839718,NC_025440_Listeria_WIL_1:0.028467153615780783):0.006829176911251955):0.0027518267089007287):0.003878516374057339,NC_024787_Listeria_LMTA_148:0.041022994673208135):0.005518869458325915,(((KJ591605_Listeria_LMTA_57:0.012098400325640024,NC_024360_Listeria_LMSP_25:0.011829567873501534):0.004925038952446559,KJ586795_Listeria_LMTA_94:0.016486396761114297):0.025436867381982253,KJ668715_Listeria_LMTA_34:0.026291219035554092):0.007033038139562575):0.30385182655093773):0.014652546575177283):0.008007824995041879,((((((AB930182_Bacillus_SPG24:0.057651163337658295,AP013029_Bacillus_phiNIT1:0.058439352766766484):0.030157071449223638,KF669652_Bacillus_Grass:0.086545457846539):0.1957340073119631,KC699836_Bacillus_SIOphi:0.28069370851560893):0.032630885575343105,(((KJ010548_Bacillus_Bp8p_T:0.000140,KJ010547_Bacillus_Bp8p_C:0.000190):0.12361907389683757,NC_024792_Bacillus_Bobb:0.12393114239214953):0.03923893541146706,NC_020081_Bacillus_phiAGATE:0.16363843796926014):0.15285299008264674):0.010449549237431133,(NC_027374_Bacillus_Moonbeam:0.3039165496071461,NC_027366_Bacillus_Mater:0.29977864063673043):0.026724679170648802):0.03315937215274073,(((((NC_024211_Bacillus_Megatron:0.04426691698629348,KT207918_Bacillus_Eyuki:0.04520973931238903):0.01691427303088122,NC_024213_Bacillus_Hakuna:0.06103040701379836):0.09646063273048922,(NC_023501_Bacillus_BPS10C:0.03171844118152056,NC_018857_Bacillus_BPS13:0.03154080150230265):0.12544877382417585):0.024149910830327248,NC_016563_Bacillus_WPh:0.1796284752158469):0.16975950029693349,(((((JN797796_Bacillus_B5S:0.000388,NC_018863_Bacillus_B4:0.000386):0.09636057994559821,NC_022763_Bacillus_Spock:0.09663779051301447):0.04972894894508173,(((KT307976_Bacillus_AvesoBmore:0.03506711333248247,NC_024788_Bacillus_Riley:0.03337557923577994):0.010333075604807895,NC_022088_Bacillus_Troll:0.04395427214928738):0.025265834042899726,NC_022769_Bacillus_BigBertha:0.0701805691556171):0.07718114598713888):0.1348828094544524,(((NC_024205_Bacillus_Hoody_T:0.022874731647645086,NC_024216_Bacillus_CAM003:0.02288049360991573):0.009041962554007799,NC_024207_Bacillus_Evoli:0.03146349936914494):0.027192892780093292,NC_018856_Bacillus_Bastille:0.05803726218427063):0.22702513398205804):0.04881483375892154,(((NC_018860_Bacillus_BCP78:0.015749546972117168,JN797798_Bacillus_BCU4:0.015972040753801875):0.07986952499261601,KT224359_Bacillus_TsarBomba:0.09672013708943217):0.18100150521759661,(((((MH638312_Bacillus_Kioshi:0.05464256407114909,NC_024137_Bacillus_Bcp1:0.050551973707590014):0.03884442438385982,(KT995480_Bacillus_BM15:0.0,MH638309_Bacillus_Hobo:0.0):0.09109438666160474):0.04378784090927079,NC_020873_Bacillus_vB_BceM_Bc431v3:0.13565363804981778):0.01657614097492288,((NC_027352_Bacillus_JBP901:0.08667703513949299,NC_027355_Bacillus_BCP8_2:0.08824285118742092):0.027551921815402336,(MG602477_Bacillus_BCP01:0.008657107362752603,KX495186_Bacillus_PK16:0.008849178703080884):0.10656718546866106):0.035584746883839724):0.003408026243618245,(Thurquse:0.07115324521029764,KU577463_Bacillus_Deep_Blue:0.07089765581057916):0.08528133905274915):0.12216232120528625):0.05507668621885181):0.013645307983467303):0.01820750554200945):0.03495247616657715):0.006527889218986449):0.006801248652330005):0.066578713727098):0.31009669340240764):0.02390413218749532);
