# Supplementary material for: Genome, biology and stability of the Thurquoise phage – A new virus from the Bastillevirinae subfamily
Source: Front Microbiol. 2023 Mar 14;14:1120147. doi: 10.3389/fmicb.2023.1120147 (PMC10043171; doi:10.3389/fmicb.2023.1120147)
Supplement: Supplementary file 2 [file Data_Sheet_1.ZIP › File S1. Alignments evolution models and trees/IqTree_ML_trees/BEST.101.treefile]

(AB609718_phiEF24C_P2:0.0000027867,((((((((((((AB930182_SPG24:0.0029626527,AP013029_phiNIT1:0.0053098011)100:0.0063430919,KF669652_Grass:0.0056630045)100:0.1901489944,KC699836_SIOphi:0.1862474990)100:0.0524361677,((((KJ010547_Bp8p_C:0.0000020740,KJ010548_Bp8p_T:0.0000027867)100:0.0099549248,NC_024792_Bobb:0.0098701967)100:0.0417201111,NC_020081_phiAGATE:0.0496732676)100:0.2574159060,(NC_027366_Mater:0.1383712148,NC_027374_Moonbeam:0.2108616825)100:0.0620895904)98:0.0435091568)100:0.0831318887,(((((JN797796B_5S:0.0000027867,NC_018863_B4:0.0000027867)100:0.0087973142,NC_022763_Spock:0.0059639055)100:0.0170413707,(((KT307976_AvesoBmore:0.0036456560,NC_022088_Troll:0.0000025386)100:0.0037431564,NC_024788_Riley:0.0029829452)100:0.0300709179,NC_022769_BigBertha:0.0065379440)74:0.0170671777)100:0.1352912813,(((((KT207918_Eyuki:0.0008172936,NC_024211_Megatron:0.0005718159)100:0.0023046236,NC_024213_Hakuna:0.0038863396)100:0.0287729139,(NC_018857_BPS13:0.0006431210,NC_023501_BPS10C:0.0004703804)100:0.0278749017)87:0.0199386472,NC_016563_WPh:0.0388497223)100:0.3293083944,(NC_018856_Bastille:0.0031707781,((NC_024205_Hoody_T:0.0051174184,NC_024216_CAM003:0.0015264210)90:0.0008279085,NC_024207_Evoli:0.0015225592)97:0.0016943895)100:0.1507933517)100:0.0961977400)100:0.1846042027,(((JN797798_BCU4:0.0002556866,NC_018860_BCP78:0.0011161491)100:0.0098272803,KT224359_TsarBomba:0.0140851302)100:0.1535094577,(((((KT995480_Bacillus_BM15:0.0000025097,MH638309_Bacillus_Hobo:0.0000021328)100:0.0028897428,(MH638312_Bacillus_Kioshi:0.0016345614,NC_024137_Bcp1:0.0019660077)100:0.0058496709)100:0.0170073873,NC_020873_Bc431v3:0.0460244568)86:0.0145199182,((KX495186_Bacillus_PK16:0.0005889330,MG602477_Bacillus_BCP01:0.0010638854)100:0.0206672383,(NC_027352_JBP901:0.0081910170,NC_027355_BCP8_2:0.0135456841)70:0.0075564257)100:0.0120819244)69:0.0074308451,(KU577463_Bacillus_Deep_Blue:0.0065067262,Thurquoise:0.0072183129)100:0.0193397244)100:0.1325861681)100:0.1058128073)100:0.0679402522)100:0.3687673607,((AY682195_LP65:1.5713675510,(((KC595512_JL:0.0021759185,KC595513_Shanette:0.0043782632)100:0.0337166504,NC_025423_CP_51:0.0244261034)100:0.3236124017,(NC_011421_SPO1:0.0016057403,NC_022761_CampHawk:0.0038864690)100:0.4537444352)100:1.8012093020)100:0.2309143367,NC_015253_A9:1.1774771358)99:0.1179924913)100:0.1696185190,NC_012530_Lb338_1:1.4028205281)100:0.1614362808,((((((((((((((EU418428_A5W:0.0000000000,JX080300_Staph1N:0.0000000000):0.0000000000,KR902361_IME_SA118:0.0000000000):0.0000000000,KF766114_K:0.0000000000):0.0000027867,KP687431_IME_SA1:0.0000027867)17:0.0000020070,(JX875065_SA5:0.0000027867,NC_007066_G1:0.0002877738)9:0.0000020368)3:0.0000020346,((FR852584_ISP:0.0000020179,(((JX080301_A3R:0.0002892056,(JX080302_676Z:0.0002890224,(JX080303_Fi200W:0.0000027867,JX080305_P4W:0.0000027867)75:0.0000023421)99:0.0008689207)99:0.0008668033,KP687432_IME_SA2:0.0000023287)59:0.0002877409,(JX080304_MSA6:0.0000021542,NC_025417_Team1:0.0000021548)100:0.0002877407)8:0.0000021555)3:0.0000019991,(KR908644_IME_SA119:0.0000021590,NC_023009_Sb_1:0.0011767749)77:0.0002877511)2:0.0000020285)90:0.0005747886,((NC_019726_JD007:0.0000021808,(NC_022918_S25_4:0.0000021429,NC_022920_S25_3:0.0000020126)100:0.0005751617)100:0.0005748284,NC_023573_phiSA012:0.0005753523)96:0.0002880508)99:0.0020830770,NC_019448_GH15:0.0010860327)69:0.0014544776,NC_025426_P108:0.0043549796)99:0.0016159977,KP027446_phiIPLARODI:0.0017370260)100:0.0017281309,NC_025416_MCE_2014:0.0000020502)100:0.0926564057,(JX194239_SA11:0.0013818954,(NC_020877_Romulus:0.0000020126,NC_022090_Remus:0.0000021654)100:0.0040937413)100:0.1722216519)100:0.0908156287,(KF021268_phiIBB_SEP1:0.0029482489,KP027447_phiIPLA_C1C:0.0072785391)100:0.2205238369)97:0.0581242504,NC_007021_Twort:0.2068235957)100:0.4211174314)100:0.1266915820,(((DQ004855_P100:0.0000020777,(((KJ586795_LMTA_94:0.0003094292,(KJ591605_LMTA_57:0.0000022947,NC_024360_LMSP_25:0.0000022188)100:0.0003095469)100:0.0009260352,KJ668715_LMTA_34:0.0049691483)80:0.0006210658,NC_025440_WIL_1:0.0009284540)49:0.0006187366)45:0.0005935846,((((KJ094031_LP_124:0.0000020384,NC_024383_LP_083_2:0.0000021432)100:0.0022126009,(NC_024359_LP_048:0.0003075945,NC_024787_LMTA_148:0.0070665054)65:0.0005750011)52:0.0003343399,NC_009811_A511:0.0018340336)42:0.0009302436,(NC_020871_AG20:0.0018846515,NC_024364_List_36:0.0021413169)48:0.0008814540)41:0.0003541058)69:0.0003336041,(KJ094029_LP_064:0.0000022685,NC_021781_LP_125:0.0000022225)74:0.0000024666)100:0.3192419416)100:0.3333977316,KP339049_EFDG1:0.0956234044)100:0.1361267717,NC_027335_ECP3:0.0018070796)99:0.0007941929,KR049063_EFLK1:0.0025837381)100:0.0019587507,NC_009904_phiEF24C:0.0000027867);
