# Supplementary material for: Genome, biology and stability of the Thurquoise phage – A new virus from the Bastillevirinae subfamily
Source: Front Microbiol. 2023 Mar 14;14:1120147. doi: 10.3389/fmicb.2023.1120147 (PMC10043171; doi:10.3389/fmicb.2023.1120147)
Supplement: Supplementary file 2 [file Data_Sheet_1.ZIP › File S1. Alignments evolution models and trees/IqTree_ML_trees/concatenated_tree_replicates/1.bionj]

((NC_007066_G1:0.00027200,((KP687431_IME_SA1:0.00000009,JX875065_SA5:0.00000091):0.00000332,EU418428_A5W:-0.00000248):0.00000268):0.00000030,(NC_025417_Team1:0.00000050,JX080304_MSA6:0.00000050):0.00027120,((((((((((((((((((((Thurquoise:0.00477238,KU577463_Bacillus_Deep_Blue:0.00852072):0.02678877,(((NC_024137_Bcp1:0.00076146,MH638312_Bacillus_Kioshi:0.00272984):0.00531810,(MH638309_Bacillus_Hobo:0.00000050,KT995480_Bacillus_BM15:0.00000050):0.00363213):0.02205542,NC_020873_Bc431v3:0.03646935):0.00258401):0.00338806,((NC_027355_BCP8_2:0.01097538,NC_027352_JBP901:0.01012562):0.00572624,(MG602477_Bacillus_BCP01:0.00088018,KX495186_Bacillus_PK16:0.00072712):0.01765787):0.00643116):0.11563048,((NC_018860_BCP78:0.00082190,JN797798_BCU4:0.00051230):0.00890539,KT224359_TsarBomba:0.01424328):0.14482775):0.10559634,(((((NC_024788_Riley:0.00228579,(NC_022088_Troll:0.00071693,KT307976_AvesoBmore:0.00282827):0.00384093):0.02285492,NC_022769_BigBertha:0.01221469):0.01451463,(NC_022763_Spock:0.00559416,(NC_018863_B4:0.00000050,JN797796B_5S:0.00000050):0.00872984):0.01436916):0.15889688,((NC_024216_CAM003:0.00178328,(NC_024207_Evoli:-0.01204203,NC_024205_Hoody_T:0.01855543):0.01402204):0.00037230,NC_018856_Bastille:0.00394408):0.17776345):0.02935573,(((NC_024213_Hakuna:0.00485271,(NC_024211_Megatron:0.00042702,KT207918_Eyuki:0.00092478):0.00117941):0.03718981,(NC_023501_BPS10C:-0.00004290,NC_018857_BPS13:0.00112320):0.01604018):0.01252242,NC_016563_WPh:0.04600687):0.27041748):0.11244299):0.06543556,(((NC_027374_Moonbeam:0.19137113,NC_027366_Mater:0.14080887):0.06967414,(((KF669652_Grass:0.00366669,AB930182_SPG24:0.01071581):0.00694068,AP013029_phiNIT1:0.00220194):0.18216774,KC699836_SIOphi:0.18393904):0.01333039):0.02893625,((NC_024792_Bobb:0.01087868,(KJ010548_Bp8p_T:0.00000050,KJ010547_Bp8p_C:0.00000050):0.00832622):0.03671897,NC_020081_phiAGATE:0.05048437):0.18315835):0.03566706):0.33438542,((((NC_025423_CP_51:0.01723742,(KC595513_Shanette:0.00195381,KC595512_JL:0.00409199):0.03672535):0.32495254,(NC_022761_CampHawk:0.00103116,NC_011421_SPO1:0.00408774):0.39086455):1.67436063,AY682195_LP65:1.51800597):0.10669056,NC_015253_A9:1.04608107):0.10764941):0.09029710,NC_012530_Lb338_1:1.28754842):0.14766073,((((NC_027335_ECP3:0.01787349,KR049063_EFLK1:-0.01298999):0.01649173,(NC_009904_phiEF24C:0.00000050,AB609718_phiEF24C_P2:0.00000050):0.00065465):0.11601005,KP339049_EFDG1:0.10062522):0.31613979,(((((NC_025440_WIL_1:0.00087892,(NC_009811_A511:0.00161690,KJ668715_LMTA_34:0.00513160):0.00013561):0.00003643,DQ004855_P100:0.00054604):0.00028578,((((NC_024787_LMTA_148:0.00843499,NC_024359_LP_048:-0.00146459):0.00231429,NC_020871_AG20:0.00207611):0.00025923,NC_024364_List_36:0.00192205):0.00062299,(NC_024383_LP_083_2:0.00000050,KJ094031_LP_124:0.00000050):0.00143537):0.00061188):0.00009428,(NC_021781_LP_125:0.00000047,KJ094029_LP_064:0.00000053):0.00050012):0.00052557,((NC_024360_LMSP_25:0.00000048,KJ591605_LMTA_57:0.00000052):0.00076994,KJ586795_LMTA_94:-0.00018724):0.00116065):0.25887850):0.07222068):0.37406474,NC_007021_Twort:0.21666706):0.01794114,(KP027447_phiIPLA_C1C:0.00705762,KF021268_phiIBB_SEP1:0.00277308):0.20965776):0.06541978,((NC_022090_Remus:0.00000050,NC_020877_Romulus:0.00000050):0.00427919,JX194239_SA11:0.00103271):0.15603851):0.08936571,NC_025426_P108:0.00377930):0.00105182,(NC_025416_MCE_2014:0.00160894,KP027446_phiIPLARODI:0.00169296):0.00057799):0.00112669,NC_019448_GH15:0.00155027):0.00152473,(NC_023573_phiSA012:0.00055494,((NC_022920_S25_3:0.00000050,NC_022918_S25_4:0.00000050):0.00054817,NC_019726_JD007:-0.00000387):0.00053884):0.00032531):0.00008949,(((JX080305_P4W:0.00000050,JX080303_Fi200W:0.00000050):0.00021926,JX080302_676Z:0.00005414):0.00077894,JX080301_A3R:0.00045605):0.00041670):0.00036733,KP687432_IME_SA2:0.00020975):0.00006699,(NC_023009_Sb_1:0.00107963,KR908644_IME_SA119:0.00003397):0.00023576):0.00000392,FR852584_ISP:-0.00000131):0.00000181);
