# Supplementary material for: Genome, biology and stability of the Thurquoise phage – A new virus from the Bastillevirinae subfamily
Source: Front Microbiol. 2023 Mar 14;14:1120147. doi: 10.3389/fmicb.2023.1120147 (PMC10043171; doi:10.3389/fmicb.2023.1120147)
Supplement: Supplementary file 2 [file Data_Sheet_1.ZIP › File S1. Alignments evolution models and trees/IqTree_ML_trees/concatenated_tree_replicates/1.contree]

(AB609718_phiEF24C_P2:0.0000027944,((((((((((((AB930182_SPG24:0.0029628397,AP013029_phiNIT1:0.0053088011)100:0.0063434251,KF669652_Grass:0.0056629893)100:0.1901508902,KC699836_SIOphi:0.1862476963)100:0.0524382730,((((KJ010547_Bp8p_C:0.0000027944,KJ010548_Bp8p_T:0.0000027944)100:0.0099556041,NC_024792_Bobb:0.0098698141)100:0.0417179863,NC_020081_phiAGATE:0.0496747668)100:0.2574209279,(NC_027366_Mater:0.1383714092,NC_027374_Moonbeam:0.2108653184)100:0.0620906560)98:0.0435095769)100:0.0831320218,(((((JN797796B_5S:0.0000027944,NC_018863_B4:0.0000027944)100:0.0087970925,NC_022763_Spock:0.0059637358)100:0.0170419646,(((KT307976_AvesoBmore:0.0036451026,NC_022088_Troll:0.0000027944)100:0.0037426584,NC_024788_Riley:0.0029821139)100:0.0300701663,NC_022769_BigBertha:0.0065378376)76:0.0170662872)100:0.1352942414,(((((KT207918_Eyuki:0.0008170990,NC_024211_Megatron:0.0005719128)100:0.0023036477,NC_024213_Hakuna:0.0038869861)100:0.0287719114,(NC_018857_BPS13:0.0006436405,NC_023501_BPS10C:0.0004697281)100:0.0278745806)90:0.0199383092,NC_016563_WPh:0.0388495449)100:0.3293176232,(NC_018856_Bastille:0.0031698991,((NC_024205_Hoody_T:0.0051176084,NC_024216_CAM003:0.0015264890)90:0.0008271353,NC_024207_Evoli:0.0015227565)99:0.0016952119)100:0.1507940642)100:0.0962008450)100:0.1846066017,(((JN797798_BCU4:0.0002553050,NC_018860_BCP78:0.0011164179)100:0.0098272127,KT224359_TsarBomba:0.0140841041)100:0.1535076145,(((((KT995480_Bacillus_BM15:0.0000027944,MH638309_Bacillus_Hobo:0.0000027944)100:0.0028892518,(MH638312_Bacillus_Kioshi:0.0016347919,NC_024137_Bcp1:0.0019654170)100:0.0058491296)100:0.0170065964,NC_020873_Bc431v3:0.0460228636)84:0.0145192224,((KX495186_Bacillus_PK16:0.0005885130,MG602477_Bacillus_BCP01:0.0010643979)100:0.0206662461,(NC_027352_JBP901:0.0081913096,NC_027355_BCP8_2:0.0135451755)69:0.0075559230)100:0.0120825856)67:0.0074317109,(KU577463_Bacillus_Deep_Blue:0.0065053773,Thurquoise:0.0072182392)100:0.0193385720)100:0.1325852554)100:0.1058150018)100:0.0679409075)100:0.3687820962,((AY682195_LP65:1.5714238214,(((KC595512_JL:0.0021758740,KC595513_Shanette:0.0043782511)100:0.0337110998,NC_025423_CP_51:0.0244328608)100:0.3235434346,(NC_011421_SPO1:0.0016059663,NC_022761_CampHawk:0.0038856128)100:0.4538983345)100:1.8013130640)100:0.2310343207,NC_015253_A9:1.1774986025)99:0.1179906915)100:0.1696419480,NC_012530_Lb338_1:1.4029273022)100:0.1614401313,((((((((((((((((EU418428_A5W:0.0000000000,JX080300_Staph1N:0.0000000000):0.0000000000,KR902361_IME_SA118:0.0000000000):0.0000000000,KF766114_K:0.0000000000):0.0000027944,JX875065_SA5:0.0000027944)12:0.0000027944,(FR852584_ISP:0.0000027944,KP687431_IME_SA1:0.0000027944)17:0.0000027944)5:0.0000027944,((JX080304_MSA6:0.0000027944,NC_025417_Team1:0.0000027944)100:0.0002870596,NC_007066_G1:0.0002870927)19:0.0000027944)15:0.0000027944,(KR908644_IME_SA119:0.0000027944,NC_023009_Sb_1:0.0011761974)74:0.0002870697)29:0.0000027944,((JX080301_A3R:0.0002885201,(JX080302_676Z:0.0002883370,(JX080303_Fi200W:0.0000027944,JX080305_P4W:0.0000027944)76:0.0000027944)99:0.0008681686)99:0.0008660509,KP687432_IME_SA2:0.0000027944)51:0.0002870575)87:0.0005747684,((NC_019726_JD007:0.0000027944,(NC_022918_S25_4:0.0000027944,NC_022920_S25_3:0.0000027944)100:0.0005751396)99:0.0005748066,NC_023573_phiSA012:0.0005753311)92:0.0002873695)98:0.0020832146,NC_019448_GH15:0.0010845106)68:0.0014549361,NC_025426_P108:0.0043548264)99:0.0016164450,KP027446_phiIPLARODI:0.0017374079)99:0.0017284760,NC_025416_MCE_2014:0.0000023468)100:0.0926594960,(JX194239_SA11:0.0013823941,(NC_020877_Romulus:0.0000027944,NC_022090_Remus:0.0000027944)100:0.0040943225)100:0.1722165425)100:0.0908174671,(KF021268_phiIBB_SEP1:0.0029486287,KP027447_phiIPLA_C1C:0.0072781183)100:0.2205233510)97:0.0581313919,NC_007021_Twort:0.2068222499)100:0.4211295721)100:0.1266961286,(((DQ004855_P100:0.0000027944,(((KJ586795_LMTA_94:0.0003089966,(KJ591605_LMTA_57:0.0000027944,NC_024360_LMSP_25:0.0000027944)100:0.0003091148)100:0.0009259135,KJ668715_LMTA_34:0.0049694899)85:0.0006208685,NC_025440_WIL_1:0.0009283405)54:0.0006185327)48:0.0005925164,((((KJ094031_LP_124:0.0000027944,NC_024383_LP_083_2:0.0000027944)100:0.0022133001,(NC_024359_LP_048:0.0003071881,NC_024787_LMTA_148:0.0070669653)59:0.0005739992)51:0.0003338559,NC_009811_A511:0.0018346186)47:0.0009301284,(NC_020871_AG20:0.0018852291,NC_024364_List_36:0.0021415944)52:0.0008813624)46:0.0003535375)74:0.0003331308,(KJ094029_LP_064:0.0000027944,NC_021781_LP_125:0.0000027944)74:0.0000023468)100:0.3192535588)100:0.3334145620,KP339049_EFDG1:0.0956356000)100:0.1361215129,NC_027335_ECP3:0.0018077004)100:0.0007944259,KR049063_EFLK1:0.0025836383)100:0.0019592492,NC_009904_phiEF24C:0.0000027944);
