# Supplementary material for: Genome, biology and stability of the Thurquoise phage – A new virus from the Bastillevirinae subfamily
Source: Front Microbiol. 2023 Mar 14;14:1120147. doi: 10.3389/fmicb.2023.1120147 (PMC10043171; doi:10.3389/fmicb.2023.1120147)
Supplement: Supplementary file 2 [file Data_Sheet_1.ZIP › File S1. Alignments evolution models and trees/IqTree_ML_trees/concatenated_tree_replicates/1.iqtree]

IQ-TREE 1.6.12 built Aug 15 2019

Partition file name: ../../partitioned_model.2.0.nex
Input file name: ../../concatenated.2.0.faa
Type of analysis: ModelFinder + tree reconstruction + ultrafast bootstrap (1000 replicates)
Random seed number: 481705

REFERENCES
----------

To cite ModelFinder please use: 

Subha Kalyaanamoorthy, Bui Quang Minh, Thomas KF Wong, Arndt von Haeseler,
and Lars S Jermiin (2017) ModelFinder: Fast model selection for
accurate phylogenetic estimates. Nature Methods, 14:587–589.
https://doi.org/10.1038/nmeth.4285

To cite IQ-TREE please use:

Lam-Tung Nguyen, Heiko A. Schmidt, Arndt von Haeseler, and Bui Quang Minh
(2015) IQ-TREE: A fast and effective stochastic algorithm for estimating
maximum likelihood phylogenies. Mol Biol Evol, 32:268-274.
https://doi.org/10.1093/molbev/msu300

Since you used ultrafast bootstrap (UFBoot) please also cite: 

Diep Thi Hoang, Olga Chernomor, Arndt von Haeseler, Bui Quang Minh,
and Le Sy Vinh (2017) UFBoot2: Improving the ultrafast bootstrap
approximation. Mol Biol Evol, in press.
https://doi.org/10.1093/molbev/msx281

Since you used partition models please also cite:

Olga Chernomor, Arndt von Haeseler, and Bui Quang Minh (2016)
Terrace aware data structure for phylogenomic inference from
supermatrices. Syst Biol, 65:997-1008.
https://doi.org/10.1093/sysbio/syw037

SEQUENCE ALIGNMENT
------------------

Input data: 100 taxa with 2 partitions and 4346 total sites (0% missing data)

  ID  Name                                             Type	Seq	Site	Unique	Infor	Invar	Const
   1  part1_part2_part3+part4_part5_part6+part7_part8  AA	97	3376	3045	2638	521	521
   2  part9_part10                                     AA	97	970	933	833	103	103

Column meanings:
  Unique: Number of unique site patterns
  Infor:  Number of parsimony-informative sites
  Invar:  Number of invariant sites
  Const:  Number of constant sites (can be subset of invariant sites)

ModelFinder
-----------

Best-fit model according to BIC: LG+F+R6:part1_part2_part3+part4_part5_part6+part7_part8,LG+F+I+G4:part9_part10

List of best-fit models per partition:

  ID  Model             LogL          AIC      w-AIC      AICc     w-AICc       BIC      w-BIC
   1  LG+F+R6         -93921.9850 187903.9699 + 0.0000 187904.5260 + 0.0000 188087.7033 + 0.0000
   2  LG+F+I+G4       -33179.1341  66402.2683 + 0.0000  66403.3369 + 0.0000  66509.5688 + 0.0000

AIC, w-AIC   : Akaike information criterion scores and weights.
AICc, w-AICc : Corrected AIC scores and weights.
BIC, w-BIC   : Bayesian information criterion scores and weights.

Plus signs denote the 95% confidence sets.
Minus signs denote significant exclusion.

SUBSTITUTION PROCESS
--------------------

Edge-linked-proportional partition model but separate models between partitions

  ID  Model           Speed  Parameters
   1  LG+F+R6        0.9083  LG+R6{0.192554,0.113888,0.208323,0.400953,0.188661,0.686596,0.14992,1.09115,0.17952,1.77778,0.0810216,3.48395}
   2  LG+F+I+G4      1.3193  LG+I{0.0376808}+G4{1.51904}

MAXIMUM LIKELIHOOD TREE
-----------------------

Log-likelihood of the tree: -127021.6600 (s.e. 1283.1844)
Unconstrained log-likelihood (without tree): -33193.3301
Number of free parameters (#branches + #model parameters): 242
Akaike information criterion (AIC) score: 254527.3199
Corrected Akaike information criterion (AICc) score: 254555.9848
Bayesian information criterion (BIC) score: 256070.5566

Total tree length (sum of branch lengths): 13.3608
Sum of internal branch lengths: 8.0084 (59.9397% of tree length)

WARNING: 8 near-zero internal branches (<0.0002) should be treated with caution
         Such branches are denoted by '**' in the figure below

NOTE: Tree is UNROOTED although outgroup taxon 'AB609718_phiEF24C_P2' is drawn at root
Numbers in parentheses are  ultrafast bootstrap support (%)

+**AB609718_phiEF24C_P2
|
|                                        +--AB930182_SPG24
|                                     +--| (100)
|                                     |  +--AP013029_phiNIT1
|                                  +--| (100)
|                                  |  +--KF669652_Grass
|                               +--| (100)
|                               |  +--KC699836_SIOphi
|                            +--| (100)
|                            |  |            +**KJ010547_Bp8p_C
|                            |  |         +--| (100)
|                            |  |         |  +**KJ010548_Bp8p_T
|                            |  |      +--| (100)
|                            |  |      |  +--NC_024792_Bobb
|                            |  |  +---| (100)
|                            |  |  |   +--NC_020081_phiAGATE
|                            |  +--| (98)
|                            |     |  +--NC_027366_Mater
|                            |     +--| (100)
|                            |        +--NC_027374_Moonbeam
|                      +-----| (100)
|                      |     |              +**JN797796B_5S
|                      |     |           +--| (100)
|                      |     |           |  +**NC_018863_B4
|                      |     |        +--| (100)
|                      |     |        |  +--NC_022763_Spock
|                      |     |     +--| (100)
|                      |     |     |  |        +--KT307976_AvesoBmore
|                      |     |     |  |     +--| (100)
|                      |     |     |  |     |  +**NC_022088_Troll
|                      |     |     |  |  +--| (100)
|                      |     |     |  |  |  +--NC_024788_Riley
|                      |     |     |  +--| (76)
|                      |     |     |     +--NC_022769_BigBertha
|                      |     |  +--| (100)
|                      |     |  |  |                +--KT207918_Eyuki
|                      |     |  |  |             +--| (100)
|                      |     |  |  |             |  +--NC_024211_Megatron
|                      |     |  |  |          +--| (100)
|                      |     |  |  |          |  +--NC_024213_Hakuna
|                      |     |  |  |       +--| (90)
|                      |     |  |  |       |  |  +--NC_018857_BPS13
|                      |     |  |  |       |  +--| (100)
|                      |     |  |  |       |     +--NC_023501_BPS10C
|                      |     |  |  |  +----| (100)
|                      |     |  |  |  |    +--NC_016563_WPh
|                      |     |  |  +--| (100)
|                      |     |  |     |  +--NC_018856_Bastille
|                      |     |  |     +--| (100)
|                      |     |  |        |     +--NC_024205_Hoody_T
|                      |     |  |        |  +--| (90)
|                      |     |  |        |  |  +--NC_024216_CAM003
|                      |     |  |        +--| (99)
|                      |     |  |           +--NC_024207_Evoli
|                      |     +--| (100)
|                      |        |        +--JN797798_BCU4
|                      |        |     +--| (100)
|                      |        |     |  +--NC_018860_BCP78
|                      |        |  +--| (100)
|                      |        |  |  +--KT224359_TsarBomba
|                      |        +--| (100)
|                      |           |              +**KT995480_Bacillus_BM15
|                      |           |           +--| (100)
|                      |           |           |  +**MH638309_Bacillus_Hobo
|                      |           |        +--| (100)
|                      |           |        |  |  +--MH638312_Bacillus_Kioshi
|                      |           |        |  +--| (100)
|                      |           |        |     +--NC_024137_Bcp1
|                      |           |     +--| (84)
|                      |           |     |  +--NC_020873_Bc431v3
|                      |           |  +--| (67)
|                      |           |  |  |     +--KX495186_Bacillus_PK16
|                      |           |  |  |  +--| (100)
|                      |           |  |  |  |  +--MG602477_Bacillus_BCP01
|                      |           |  |  +--| (100)
|                      |           |  |     |  +--NC_027352_JBP901
|                      |           |  |     +--| (69)
|                      |           |  |        +--NC_027355_BCP8_2
|                      |           +--| (100)
|                      |              |  +--KU577463_Bacillus_Deep_Blue
|                      |              +--| (100)
|                      |                 +--Thurquoise
|                   +--| (100)
|                   |  |     +-------------------------AY682195_LP65
|                   |  |  +--| (100)
|                   |  |  |  |                                     +--KC595512_JL
|                   |  |  |  |                                  +--| (100)
|                   |  |  |  |                                  |  +--KC595513_Shanette
|                   |  |  |  |                             +----| (100)
|                   |  |  |  |                             |    +--NC_025423_CP_51
|                   |  |  |  +-----------------------------| (100)
|                   |  |  |                                |      +--NC_011421_SPO1
|                   |  |  |                                +------| (100)
|                   |  |  |                                       +--NC_022761_CampHawk
|                   |  +--| (99)
|                   |     +------------------NC_015253_A9
|                +--| (100)
|                |  +----------------------NC_012530_Lb338_1
|             +--| (100)
|             |  |                                    +**EU418428_A5W
|             |  |                                 +**| (3)
|             |  |                                 |  |  +**FR852584_ISP
|             |  |                                 |  +**| (17)
|             |  |                                 |     +**KP687431_IME_SA1
|             |  |                              +**| (5)
|             |  |                              |  |           +--JX080301_A3R
|             |  |                              |  |        +--| (99)
|             |  |                              |  |        |  |  +--JX080302_676Z
|             |  |                              |  |        |  +--| (99)
|             |  |                              |  |        |     |  +**JX080303_Fi200W
|             |  |                              |  |        |     +**| (76)
|             |  |                              |  |        |        +**JX080305_P4W
|             |  |                              |  |     +--| (51)
|             |  |                              |  |     |  +**KP687432_IME_SA2
|             |  |                              |  |  +**| (20)
|             |  |                              |  |  |  |  +**KR908644_IME_SA119
|             |  |                              |  |  |  +--| (74)
|             |  |                              |  |  |     +--NC_023009_Sb_1
|             |  |                              |  +**| (1)
|             |  |                              |     |     +**JX080304_MSA6
|             |  |                              |     |  +--| (100)
|             |  |                              |     |  |  +**NC_025417_Team1
|             |  |                              |     +**| (7)
|             |  |                              |        +**JX875065_SA5
|             |  |                           +--| (87)
|             |  |                           |  +--NC_007066_G1
|             |  |                        +--| (98)
|             |  |                        |  |     +**NC_019726_JD007
|             |  |                        |  |  +--| (99)
|             |  |                        |  |  |  |  +**NC_022918_S25_4
|             |  |                        |  |  |  +--| (100)
|             |  |                        |  |  |     +**NC_022920_S25_3
|             |  |                        |  +--| (92)
|             |  |                        |     +--NC_023573_phiSA012
|             |  |                     +--| (68)
|             |  |                     |  +--NC_019448_GH15
|             |  |                  +--| (99)
|             |  |                  |  +--NC_025426_P108
|             |  |               +--| (99)
|             |  |               |  +--KP027446_phiIPLARODI
|             |  |            +--| (100)
|             |  |            |  +**NC_025416_MCE_2014
|             |  |         +--| (100)
|             |  |         |  |  +--JX194239_SA11
|             |  |         |  +--| (100)
|             |  |         |     |  +**NC_020877_Romulus
|             |  |         |     +--| (100)
|             |  |         |        +**NC_022090_Remus
|             |  |      +--| (97)
|             |  |      |  |  +--KF021268_phiIBB_SEP1
|             |  |      |  +--| (100)
|             |  |      |     +--KP027447_phiIPLA_C1C
|             |  +------| (100)
|             |         +--NC_007021_Twort
|        +----| (100)
|        |    |          +**DQ004855_P100
|        |    |       +--| (48)
|        |    |       |  |        +--KJ586795_LMTA_94
|        |    |       |  |     +--| (100)
|        |    |       |  |     |  |  +**KJ591605_LMTA_57
|        |    |       |  |     |  +--| (100)
|        |    |       |  |     |     +**NC_024360_LMSP_25
|        |    |       |  |  +--| (85)
|        |    |       |  |  |  +--KJ668715_LMTA_34
|        |    |       |  +--| (54)
|        |    |       |     +--NC_025440_WIL_1
|        |    |    +--| (74)
|        |    |    |  |           +**KJ094031_LP_124
|        |    |    |  |        +--| (100)
|        |    |    |  |        |  +**NC_024383_LP_083_2
|        |    |    |  |     +--| (51)
|        |    |    |  |     |  |  +--NC_024359_LP_048
|        |    |    |  |     |  +--| (59)
|        |    |    |  |     |     +--NC_024787_LMTA_148
|        |    |    |  |  +--| (47)
|        |    |    |  |  |  +--NC_009811_A511
|        |    |    |  +--| (46)
|        |    |    |     |  +--NC_020871_AG20
|        |    |    |     +--| (52)
|        |    |    |        +--NC_024364_List_36
|        |    +----| (100)
|        |         |  +**KJ094029_LP_064
|        |         +**| (74)
|        |            +**NC_021781_LP_125
|     +--| (100)
|     |  +--KP339049_EFDG1
|  +--| (100)
|  |  +--NC_027335_ECP3
+--| (100)
|  +--KR049063_EFLK1
|
+**NC_009904_phiEF24C

Tree in newick format:

(AB609718_phiEF24C_P2:0.0000027902,((((((((((((AB930182_SPG24:0.0029625706,AP013029_phiNIT1:0.0053094800)100:0.0063430936,KF669652_Grass:0.0056628098)100:0.1901565106,KC699836_SIOphi:0.1862505216)100:0.0524377494,((((KJ010547_Bp8p_C:0.0000027902,KJ010548_Bp8p_T:0.0000027902)100:0.0099553455,NC_024792_Bobb:0.0098689898)100:0.0417195593,NC_020081_phiAGATE:0.0496732508)100:0.2574265223,(NC_027366_Mater:0.1383730815,NC_027374_Moonbeam:0.2108703713)100:0.0620898128)98:0.0435100529)100:0.0831336864,(((((JN797796B_5S:0.0000027902,NC_018863_B4:0.0000023308)100:0.0087961946,NC_022763_Spock:0.0059637808)100:0.0170414418,(((KT307976_AvesoBmore:0.0036446177,NC_022088_Troll:0.0000022720)100:0.0037424064,NC_024788_Riley:0.0029825562)100:0.0300703414,NC_022769_BigBertha:0.0065379942)76:0.0170659641)100:0.1352952455,(((((KT207918_Eyuki:0.0008170085,NC_024211_Megatron:0.0005715426)100:0.0023043965,NC_024213_Hakuna:0.0038866505)100:0.0287720384,(NC_018857_BPS13:0.0006436938,NC_023501_BPS10C:0.0004702682)100:0.0278744939)90:0.0199388059,NC_016563_WPh:0.0388482631)100:0.3293195822,(NC_018856_Bastille:0.0031715897,((NC_024205_Hoody_T:0.0051172207,NC_024216_CAM003:0.0015266458)90:0.0008273824,NC_024207_Evoli:0.0015221536)99:0.0016940738)100:0.1507943276)100:0.0961997052)100:0.1846090041,(((JN797798_BCU4:0.0002552138,NC_018860_BCP78:0.0011156301)100:0.0098271369,KT224359_TsarBomba:0.0140834317)100:0.1535090058,(((((KT995480_Bacillus_BM15:0.0000027902,MH638309_Bacillus_Hobo:0.0000027902)100:0.0028899774,(MH638312_Bacillus_Kioshi:0.0016348017,NC_024137_Bcp1:0.0019657240)100:0.0058496913)100:0.0170068570,NC_020873_Bc431v3:0.0460239153)84:0.0145196526,((KX495186_Bacillus_PK16:0.0005882071,MG602477_Bacillus_BCP01:0.0010634860)100:0.0206668784,(NC_027352_JBP901:0.0081910830,NC_027355_BCP8_2:0.0135453599)69:0.0075563194)100:0.0120815896)67:0.0074319389,(KU577463_Bacillus_Deep_Blue:0.0065063207,Thurquoise:0.0072175173)100:0.0193390049)100:0.1325890324)100:0.1058151913)100:0.0679406446)100:0.3687946214,((AY682195_LP65:1.5715797391,(((KC595512_JL:0.0021753719,KC595513_Shanette:0.0043788889)100:0.0337165865,NC_025423_CP_51:0.0244263309)100:0.3236456934,(NC_011421_SPO1:0.0016061215,NC_022761_CampHawk:0.0038860186)100:0.4537608388)100:1.8014017890)100:0.2309098021,NC_015253_A9:1.1775531377)99:0.1179848105)100:0.1696467514,NC_012530_Lb338_1:1.4029868002)100:0.1614400066,(((((((((((EU418428_A5W:0.0000027902,(FR852584_ISP:0.0000027902,KP687431_IME_SA1:0.0000027902)17:0.0000020262)3:0.0000020046,((((JX080301_A3R:0.0002881921,(JX080302_676Z:0.0002880085,(JX080303_Fi200W:0.0000027902,JX080305_P4W:0.0000027902)76:0.0000020315)99:0.0008682772)99:0.0008661634,KP687432_IME_SA2:0.0000025283)51:0.0002865827,(KR908644_IME_SA119:0.0000020845,NC_023009_Sb_1:0.0011763452)74:0.0002865896)20:0.0000020911,((JX080304_MSA6:0.0000021169,NC_025417_Team1:0.0000021164)100:0.0002865806,JX875065_SA5:0.0000027902)7:0.0000021269)1:0.0000020265)5:0.0000021961,NC_007066_G1:0.0002866112)87:0.0005747371,((NC_019726_JD007:0.0000022762,(NC_022918_S25_4:0.0000020793,NC_022920_S25_3:0.0000020795)100:0.0005751983)99:0.0005748660,NC_023573_phiSA012:0.0005753893)92:0.0002870447)98:0.0020831317,NC_019448_GH15:0.0010855442)68:0.0014544907,NC_025426_P108:0.0043545399)99:0.0016167520,KP027446_phiIPLARODI:0.0017372612)99:0.0017282917,NC_025416_MCE_2014:0.0000024746)100:0.0926585883,(JX194239_SA11:0.0013821938,(NC_020877_Romulus:0.0000025794,NC_022090_Remus:0.0000021959)100:0.0040942085)100:0.1722293615)100:0.0908185308,(KF021268_phiIBB_SEP1:0.0029488517,KP027447_phiIPLA_C1C:0.0072777940)100:0.2205379471)97:0.0581244337,NC_007021_Twort:0.2068374866)100:0.4211509818)100:0.1266991751,(((DQ004855_P100:0.0000022524,(((KJ586795_LMTA_94:0.0003087756,(KJ591605_LMTA_57:0.0000022292,NC_024360_LMSP_25:0.0000022268)100:0.0003088941)100:0.0009252468,KJ668715_LMTA_34:0.0049688618)85:0.0006203139,NC_025440_WIL_1:0.0009276560)54:0.0006179520)48:0.0005930719,((((KJ094031_LP_124:0.0000020680,NC_024383_LP_083_2:0.0000020349)100:0.0022125864,(NC_024359_LP_048:0.0003069571,NC_024787_LMTA_148:0.0070668080)59:0.0005742137)51:0.0003336226,NC_009811_A511:0.0018340088)47:0.0009294288,(NC_020871_AG20:0.0018846136,NC_024364_List_36:0.0021412566)52:0.0008806950)46:0.0003537751)74:0.0003336582,(KJ094029_LP_064:0.0000021577,NC_021781_LP_125:0.0000022089)74:0.0000023401)100:0.3192694058)100:0.3334268282,KP339049_EFDG1:0.0956233434)100:0.1361365235,NC_027335_ECP3:0.0018069415)100:0.0007940912,KR049063_EFLK1:0.0025836670)100:0.0019586951,NC_009904_phiEF24C:0.0000027902);

CONSENSUS TREE
--------------

Consensus tree is constructed from 1000bootstrap trees
Log-likelihood of consensus tree: -127021.712636
Robinson-Foulds distance between ML tree and consensus tree: 10

Branches with support >0.000000% are kept (extended consensus)
Branch lengths are optimized by maximum likelihood on original alignment
Numbers in parentheses are bootstrap supports (%)

+--AB609718_phiEF24C_P2
|
|                                        +--AB930182_SPG24
|                                     +--| (100)
|                                     |  +--AP013029_phiNIT1
|                                  +--| (100)
|                                  |  +--KF669652_Grass
|                               +--| (100)
|                               |  +--KC699836_SIOphi
|                            +--| (100)
|                            |  |            +--KJ010547_Bp8p_C
|                            |  |         +--| (100)
|                            |  |         |  +--KJ010548_Bp8p_T
|                            |  |      +--| (100)
|                            |  |      |  +--NC_024792_Bobb
|                            |  |  +---| (100)
|                            |  |  |   +--NC_020081_phiAGATE
|                            |  +--| (98)
|                            |     |  +--NC_027366_Mater
|                            |     +--| (100)
|                            |        +--NC_027374_Moonbeam
|                      +-----| (100)
|                      |     |              +--JN797796B_5S
|                      |     |           +--| (100)
|                      |     |           |  +--NC_018863_B4
|                      |     |        +--| (100)
|                      |     |        |  +--NC_022763_Spock
|                      |     |     +--| (100)
|                      |     |     |  |        +--KT307976_AvesoBmore
|                      |     |     |  |     +--| (100)
|                      |     |     |  |     |  +--NC_022088_Troll
|                      |     |     |  |  +--| (100)
|                      |     |     |  |  |  +--NC_024788_Riley
|                      |     |     |  +--| (76)
|                      |     |     |     +--NC_022769_BigBertha
|                      |     |  +--| (100)
|                      |     |  |  |                +--KT207918_Eyuki
|                      |     |  |  |             +--| (100)
|                      |     |  |  |             |  +--NC_024211_Megatron
|                      |     |  |  |          +--| (100)
|                      |     |  |  |          |  +--NC_024213_Hakuna
|                      |     |  |  |       +--| (90)
|                      |     |  |  |       |  |  +--NC_018857_BPS13
|                      |     |  |  |       |  +--| (100)
|                      |     |  |  |       |     +--NC_023501_BPS10C
|                      |     |  |  |  +----| (100)
|                      |     |  |  |  |    +--NC_016563_WPh
|                      |     |  |  +--| (100)
|                      |     |  |     |  +--NC_018856_Bastille
|                      |     |  |     +--| (100)
|                      |     |  |        |     +--NC_024205_Hoody_T
|                      |     |  |        |  +--| (90)
|                      |     |  |        |  |  +--NC_024216_CAM003
|                      |     |  |        +--| (99)
|                      |     |  |           +--NC_024207_Evoli
|                      |     +--| (100)
|                      |        |        +--JN797798_BCU4
|                      |        |     +--| (100)
|                      |        |     |  +--NC_018860_BCP78
|                      |        |  +--| (100)
|                      |        |  |  +--KT224359_TsarBomba
|                      |        +--| (100)
|                      |           |              +--KT995480_Bacillus_BM15
|                      |           |           +--| (100)
|                      |           |           |  +--MH638309_Bacillus_Hobo
|                      |           |        +--| (100)
|                      |           |        |  |  +--MH638312_Bacillus_Kioshi
|                      |           |        |  +--| (100)
|                      |           |        |     +--NC_024137_Bcp1
|                      |           |     +--| (84)
|                      |           |     |  +--NC_020873_Bc431v3
|                      |           |  +--| (67)
|                      |           |  |  |     +--KX495186_Bacillus_PK16
|                      |           |  |  |  +--| (100)
|                      |           |  |  |  |  +--MG602477_Bacillus_BCP01
|                      |           |  |  +--| (100)
|                      |           |  |     |  +--NC_027352_JBP901
|                      |           |  |     +--| (69)
|                      |           |  |        +--NC_027355_BCP8_2
|                      |           +--| (100)
|                      |              |  +--KU577463_Bacillus_Deep_Blue
|                      |              +--| (100)
|                      |                 +--Thurquoise
|                   +--| (100)
|                   |  |     +-------------------------AY682195_LP65
|                   |  |  +--| (100)
|                   |  |  |  |                                     +--KC595512_JL
|                   |  |  |  |                                  +--| (100)
|                   |  |  |  |                                  |  +--KC595513_Shanette
|                   |  |  |  |                             +----| (100)
|                   |  |  |  |                             |    +--NC_025423_CP_51
|                   |  |  |  +-----------------------------| (100)
|                   |  |  |                                |      +--NC_011421_SPO1
|                   |  |  |                                +------| (100)
|                   |  |  |                                       +--NC_022761_CampHawk
|                   |  +--| (99)
|                   |     +------------------NC_015253_A9
|                +--| (100)
|                |  +----------------------NC_012530_Lb338_1
|             +--| (100)
|             |  |                                                   +**EU418428_A5W
|             |  |                                                +**|
|             |  |                                                |  +**JX080300_Staph1N
|             |  |                                             +**|
|             |  |                                             |  +**KR902361_IME_SA118
|             |  |                                          +--|
|             |  |                                          |  +**KF766114_K
|             |  |                                       +--| (12)
|             |  |                                       |  +--JX875065_SA5
|             |  |                                    +--| (5)
|             |  |                                    |  |  +--FR852584_ISP
|             |  |                                    |  +--| (17)
|             |  |                                    |     +--KP687431_IME_SA1
|             |  |                                 +--| (15)
|             |  |                                 |  |     +--JX080304_MSA6
|             |  |                                 |  |  +--| (100)
|             |  |                                 |  |  |  +--NC_025417_Team1
|             |  |                                 |  +--| (19)
|             |  |                                 |     +--NC_007066_G1
|             |  |                              +--| (29)
|             |  |                              |  |  +--KR908644_IME_SA119
|             |  |                              |  +--| (74)
|             |  |                              |     +--NC_023009_Sb_1
|             |  |                           +--| (87)
|             |  |                           |  |     +--JX080301_A3R
|             |  |                           |  |  +--| (99)
|             |  |                           |  |  |  |  +--JX080302_676Z
|             |  |                           |  |  |  +--| (99)
|             |  |                           |  |  |     |  +--JX080303_Fi200W
|             |  |                           |  |  |     +--| (76)
|             |  |                           |  |  |        +--JX080305_P4W
|             |  |                           |  +--| (51)
|             |  |                           |     +--KP687432_IME_SA2
|             |  |                        +--| (98)
|             |  |                        |  |     +--NC_019726_JD007
|             |  |                        |  |  +--| (99)
|             |  |                        |  |  |  |  +--NC_022918_S25_4
|             |  |                        |  |  |  +--| (100)
|             |  |                        |  |  |     +--NC_022920_S25_3
|             |  |                        |  +--| (92)
|             |  |                        |     +--NC_023573_phiSA012
|             |  |                     +--| (68)
|             |  |                     |  +--NC_019448_GH15
|             |  |                  +--| (99)
|             |  |                  |  +--NC_025426_P108
|             |  |               +--| (99)
|             |  |               |  +--KP027446_phiIPLARODI
|             |  |            +--| (100)
|             |  |            |  +--NC_025416_MCE_2014
|             |  |         +--| (100)
|             |  |         |  |  +--JX194239_SA11
|             |  |         |  +--| (100)
|             |  |         |     |  +--NC_020877_Romulus
|             |  |         |     +--| (100)
|             |  |         |        +--NC_022090_Remus
|             |  |      +--| (97)
|             |  |      |  |  +--KF021268_phiIBB_SEP1
|             |  |      |  +--| (100)
|             |  |      |     +--KP027447_phiIPLA_C1C
|             |  +------| (100)
|             |         +--NC_007021_Twort
|        +----| (100)
|        |    |          +--DQ004855_P100
|        |    |       +--| (48)
|        |    |       |  |        +--KJ586795_LMTA_94
|        |    |       |  |     +--| (100)
|        |    |       |  |     |  |  +--KJ591605_LMTA_57
|        |    |       |  |     |  +--| (100)
|        |    |       |  |     |     +--NC_024360_LMSP_25
|        |    |       |  |  +--| (85)
|        |    |       |  |  |  +--KJ668715_LMTA_34
|        |    |       |  +--| (54)
|        |    |       |     +--NC_025440_WIL_1
|        |    |    +--| (74)
|        |    |    |  |           +--KJ094031_LP_124
|        |    |    |  |        +--| (100)
|        |    |    |  |        |  +--NC_024383_LP_083_2
|        |    |    |  |     +--| (51)
|        |    |    |  |     |  |  +--NC_024359_LP_048
|        |    |    |  |     |  +--| (59)
|        |    |    |  |     |     +--NC_024787_LMTA_148
|        |    |    |  |  +--| (47)
|        |    |    |  |  |  +--NC_009811_A511
|        |    |    |  +--| (46)
|        |    |    |     |  +--NC_020871_AG20
|        |    |    |     +--| (52)
|        |    |    |        +--NC_024364_List_36
|        |    +----| (100)
|        |         |  +--KJ094029_LP_064
|        |         +--| (74)
|        |            +--NC_021781_LP_125
|     +--| (100)
|     |  +--KP339049_EFDG1
|  +--| (100)
|  |  +--NC_027335_ECP3
+--| (100)
|  +--KR049063_EFLK1
|
+--NC_009904_phiEF24C


Consensus tree in newick format: 

(AB609718_phiEF24C_P2:0.0000027944,((((((((((((AB930182_SPG24:0.0029628397,AP013029_phiNIT1:0.0053088011)100:0.0063434251,KF669652_Grass:0.0056629893)100:0.1901508902,KC699836_SIOphi:0.1862476963)100:0.0524382730,((((KJ010547_Bp8p_C:0.0000027944,KJ010548_Bp8p_T:0.0000027944)100:0.0099556041,NC_024792_Bobb:0.0098698141)100:0.0417179863,NC_020081_phiAGATE:0.0496747668)100:0.2574209279,(NC_027366_Mater:0.1383714092,NC_027374_Moonbeam:0.2108653184)100:0.0620906560)98:0.0435095769)100:0.0831320218,(((((JN797796B_5S:0.0000027944,NC_018863_B4:0.0000027944)100:0.0087970925,NC_022763_Spock:0.0059637358)100:0.0170419646,(((KT307976_AvesoBmore:0.0036451026,NC_022088_Troll:0.0000027944)100:0.0037426584,NC_024788_Riley:0.0029821139)100:0.0300701663,NC_022769_BigBertha:0.0065378376)76:0.0170662872)100:0.1352942414,(((((KT207918_Eyuki:0.0008170990,NC_024211_Megatron:0.0005719128)100:0.0023036477,NC_024213_Hakuna:0.0038869861)100:0.0287719114,(NC_018857_BPS13:0.0006436405,NC_023501_BPS10C:0.0004697281)100:0.0278745806)90:0.0199383092,NC_016563_WPh:0.0388495449)100:0.3293176232,(NC_018856_Bastille:0.0031698991,((NC_024205_Hoody_T:0.0051176084,NC_024216_CAM003:0.0015264890)90:0.0008271353,NC_024207_Evoli:0.0015227565)99:0.0016952119)100:0.1507940642)100:0.0962008450)100:0.1846066017,(((JN797798_BCU4:0.0002553050,NC_018860_BCP78:0.0011164179)100:0.0098272127,KT224359_TsarBomba:0.0140841041)100:0.1535076145,(((((KT995480_Bacillus_BM15:0.0000027944,MH638309_Bacillus_Hobo:0.0000027944)100:0.0028892518,(MH638312_Bacillus_Kioshi:0.0016347919,NC_024137_Bcp1:0.0019654170)100:0.0058491296)100:0.0170065964,NC_020873_Bc431v3:0.0460228636)84:0.0145192224,((KX495186_Bacillus_PK16:0.0005885130,MG602477_Bacillus_BCP01:0.0010643979)100:0.0206662461,(NC_027352_JBP901:0.0081913096,NC_027355_BCP8_2:0.0135451755)69:0.0075559230)100:0.0120825856)67:0.0074317109,(KU577463_Bacillus_Deep_Blue:0.0065053773,Thurquoise:0.0072182392)100:0.0193385720)100:0.1325852554)100:0.1058150018)100:0.0679409075)100:0.3687820962,((AY682195_LP65:1.5714238214,(((KC595512_JL:0.0021758740,KC595513_Shanette:0.0043782511)100:0.0337110998,NC_025423_CP_51:0.0244328608)100:0.3235434346,(NC_011421_SPO1:0.0016059663,NC_022761_CampHawk:0.0038856128)100:0.4538983345)100:1.8013130640)100:0.2310343207,NC_015253_A9:1.1774986025)99:0.1179906915)100:0.1696419480,NC_012530_Lb338_1:1.4029273022)100:0.1614401313,((((((((((((((((EU418428_A5W:0.0000000000,JX080300_Staph1N:0.0000000000):0.0000000000,KR902361_IME_SA118:0.0000000000):0.0000000000,KF766114_K:0.0000000000):0.0000027944,JX875065_SA5:0.0000027944)12:0.0000027944,(FR852584_ISP:0.0000027944,KP687431_IME_SA1:0.0000027944)17:0.0000027944)5:0.0000027944,((JX080304_MSA6:0.0000027944,NC_025417_Team1:0.0000027944)100:0.0002870596,NC_007066_G1:0.0002870927)19:0.0000027944)15:0.0000027944,(KR908644_IME_SA119:0.0000027944,NC_023009_Sb_1:0.0011761974)74:0.0002870697)29:0.0000027944,((JX080301_A3R:0.0002885201,(JX080302_676Z:0.0002883370,(JX080303_Fi200W:0.0000027944,JX080305_P4W:0.0000027944)76:0.0000027944)99:0.0008681686)99:0.0008660509,KP687432_IME_SA2:0.0000027944)51:0.0002870575)87:0.0005747684,((NC_019726_JD007:0.0000027944,(NC_022918_S25_4:0.0000027944,NC_022920_S25_3:0.0000027944)100:0.0005751396)99:0.0005748066,NC_023573_phiSA012:0.0005753311)92:0.0002873695)98:0.0020832146,NC_019448_GH15:0.0010845106)68:0.0014549361,NC_025426_P108:0.0043548264)99:0.0016164450,KP027446_phiIPLARODI:0.0017374079)99:0.0017284760,NC_025416_MCE_2014:0.0000023468)100:0.0926594960,(JX194239_SA11:0.0013823941,(NC_020877_Romulus:0.0000027944,NC_022090_Remus:0.0000027944)100:0.0040943225)100:0.1722165425)100:0.0908174671,(KF021268_phiIBB_SEP1:0.0029486287,KP027447_phiIPLA_C1C:0.0072781183)100:0.2205233510)97:0.0581313919,NC_007021_Twort:0.2068222499)100:0.4211295721)100:0.1266961286,(((DQ004855_P100:0.0000027944,(((KJ586795_LMTA_94:0.0003089966,(KJ591605_LMTA_57:0.0000027944,NC_024360_LMSP_25:0.0000027944)100:0.0003091148)100:0.0009259135,KJ668715_LMTA_34:0.0049694899)85:0.0006208685,NC_025440_WIL_1:0.0009283405)54:0.0006185327)48:0.0005925164,((((KJ094031_LP_124:0.0000027944,NC_024383_LP_083_2:0.0000027944)100:0.0022133001,(NC_024359_LP_048:0.0003071881,NC_024787_LMTA_148:0.0070669653)59:0.0005739992)51:0.0003338559,NC_009811_A511:0.0018346186)47:0.0009301284,(NC_020871_AG20:0.0018852291,NC_024364_List_36:0.0021415944)52:0.0008813624)46:0.0003535375)74:0.0003331308,(KJ094029_LP_064:0.0000027944,NC_021781_LP_125:0.0000027944)74:0.0000023468)100:0.3192535588)100:0.3334145620,KP339049_EFDG1:0.0956356000)100:0.1361215129,NC_027335_ECP3:0.0018077004)100:0.0007944259,KR049063_EFLK1:0.0025836383)100:0.0019592492,NC_009904_phiEF24C:0.0000027944);

TIME STAMP
----------

Date and time: Thu Feb 13 01:10:04 2020
Total CPU time used: 74145.25528 seconds (20h:35m:45s)
Total wall-clock time used: 6948.806053 seconds (1h:55m:48s)
