# Supplementary material for: Genome, biology and stability of the Thurquoise phage – A new virus from the Bastillevirinae subfamily
Source: Front Microbiol. 2023 Mar 14;14:1120147. doi: 10.3389/fmicb.2023.1120147 (PMC10043171; doi:10.3389/fmicb.2023.1120147)
Supplement: Supplementary file 2 [file Data_Sheet_1.ZIP › File S1. Alignments evolution models and trees/IqTree_ML_trees/concatenated_tree_replicates/1.log]

IQ-TREE multicore version 1.6.12 for Linux 64-bit built Aug 15 2019
Developed by Bui Quang Minh, Nguyen Lam Tung, Olga Chernomor,
Heiko Schmidt, Dominik Schrempf, Michael Woodhams.

Host:    monster1 (AVX2, FMA3, 62 GB RAM)
Command: iqtree -pre 1 -s ../../concatenated.2.0.faa -spp ../../partitioned_model.2.0.nex -m MFP+MERGE -bb 1000 -nt AUTO
Seed:    481705 (Using SPRNG - Scalable Parallel Random Number Generator)
Time:    Wed Feb 12 09:55:01 2020
Kernel:  AVX+FMA - auto-detect threads (40 CPU cores detected)

Reading partition model file ../../partitioned_model.2.0.nex ...
Reading alignment file ../../concatenated.2.0.faa ... Fasta format detected
Alignment most likely contains protein sequences
Alignment has 100 sequences with 4346 columns, 3944 distinct patterns
3471 parsimony-informative, 251 singleton sites, 624 constant sites
                             Gap/Ambiguity  Composition  p-value
   1  AB609718_phiEF24C_P2          17.12%    passed     99.94%
   2  AB930182_SPG24                13.44%    passed     40.37%
   3  AP013029_phiNIT1              16.18%    passed     52.56%
   4  AY682195_LP65                 11.99%    failed      0.00%
   5  DQ004855_P100                 20.34%    passed     96.27%
   6  EU418428_A5W                  15.85%    passed     47.95%
   7  FR852584_ISP                  15.85%    passed     47.95%
   8  JN797796B_5S                  15.00%    passed     60.15%
   9  JN797798_BCU4                 13.83%    passed     20.72%
  10  JX080300_Staph1N              15.85%    passed     47.95%
  11  JX080301_A3R                  16.41%    passed     50.88%
  12  JX080302_676Z                 16.41%    passed     53.45%
  13  JX080303_Fi200W               16.41%    passed     52.14%
  14  JX080304_MSA6                 15.85%    passed     48.48%
  15  JX080305_P4W                  16.41%    passed     52.14%
  16  JX194239_SA11                 21.74%    passed     62.47%
  17  JX875065_SA5                  17.74%    passed     53.93%
  18  KC595512_JL                   18.45%    failed      0.03%
  19  KC595513_Shanette             18.45%    failed      0.05%
  20  KC699836_SIOphi               17.07%    passed     72.70%
  21  KF021268_phiIBB_SEP1          14.82%    passed     30.66%
  22  KF669652_Grass                18.06%    passed     60.34%
  23  KF766114_K                    15.85%    passed     47.95%
  24  KJ010547_Bp8p_C               20.78%    passed     77.92%
  25  KJ010548_Bp8p_T               20.78%    passed     77.92%
  26  KJ094029_LP_064               20.34%    passed     96.94%
  27  KJ094031_LP_124               20.34%    passed     97.65%
  28  KJ586795_LMTA_94              20.36%    passed     96.34%
  29  KJ591605_LMTA_57              20.36%    passed     96.80%
  30  KJ668715_LMTA_34              20.36%    passed     95.35%
  31  KP027446_phiIPLARODI          16.54%    passed     50.01%
  32  KP027447_phiIPLA_C1C          14.84%    passed     24.22%
  33  KP339049_EFDG1                15.60%    passed     79.38%
  34  KP687431_IME_SA1              17.92%    passed     53.50%
  35  KP687432_IME_SA2              17.74%    passed     52.71%
  36  KR049063_EFLK1                16.96%    passed     99.96%
  37  KR902361_IME_SA118            15.85%    passed     47.95%
  38  KR908644_IME_SA119            15.85%    passed     47.09%
  39  KT207918_Eyuki                14.47%    passed     71.23%
  40  KT224359_TsarBomba            13.83%    passed     36.95%
  41  KT307976_AvesoBmore           14.91%    passed     48.57%
  42  KT995480_Bacillus_BM15        13.78%    passed     80.96%
  43  KU577463_Bacillus_Deep_Blue   13.67%    passed     49.54%
  44  KX495186_Bacillus_PK16        13.74%    passed     42.68%
  45  MG602477_Bacillus_BCP01       13.85%    passed     46.97%
  46  MH638309_Bacillus_Hobo        13.78%    passed     80.96%
  47  MH638312_Bacillus_Kioshi      13.78%    passed     80.21%
  48  NC_007021_Twort               15.55%    failed      2.36%
  49  NC_007066_G1                  15.85%    passed     45.12%
  50  NC_009811_A511                20.36%    passed     97.04%
  51  NC_009904_phiEF24C            17.12%    passed     99.94%
  52  NC_011421_SPO1                18.38%    failed      0.35%
  53  NC_012530_Lb338_1             15.74%    failed      0.00%
  54  NC_015253_A9                  19.97%    failed      0.00%
  55  NC_016563_WPh                 14.31%    passed     88.49%
  56  NC_018856_Bastille            13.94%    passed     79.19%
  57  NC_018857_BPS13               14.40%    passed     76.08%
  58  NC_018860_BCP78               13.83%    passed     23.78%
  59  NC_018863_B4                  15.00%    passed     60.15%
  60  NC_019448_GH15                15.85%    passed     56.93%
  61  NC_019726_JD007               15.85%    passed     50.99%
  62  NC_020081_phiAGATE            20.75%    passed     71.93%
  63  NC_020871_AG20                20.34%    passed     97.40%
  64  NC_020873_Bc431v3             13.83%    passed     64.32%
  65  NC_020877_Romulus             22.60%    passed     51.70%
  66  NC_021781_LP_125              20.34%    passed     96.94%
  67  NC_022088_Troll               14.91%    passed     56.07%
  68  NC_022090_Remus               22.60%    passed     51.70%
  69  NC_022761_CampHawk            18.38%    failed      0.59%
  70  NC_022763_Spock               14.98%    passed     70.91%
  71  NC_022769_BigBertha           14.91%    passed     66.98%
  72  NC_022918_S25_4               15.85%    passed     50.27%
  73  NC_022920_S25_3               15.85%    passed     50.27%
  74  NC_023009_Sb_1                17.30%    passed     35.31%
  75  NC_023501_BPS10C              14.40%    passed     77.92%
  76  NC_023573_phiSA012            15.85%    passed     51.72%
  77  NC_024137_Bcp1                13.90%    passed     74.93%
  78  NC_024205_Hoody_T             18.09%    passed     88.51%
  79  NC_024207_Evoli               13.94%    passed     77.35%
  80  NC_024211_Megatron            14.47%    passed     73.31%
  81  NC_024213_Hakuna              14.47%    passed     80.29%
  82  NC_024216_CAM003              13.94%    passed     76.24%
  83  NC_024359_LP_048              20.34%    passed     97.63%
  84  NC_024360_LMSP_25             20.36%    passed     96.80%
  85  NC_024364_List_36             20.34%    passed     96.15%
  86  NC_024383_LP_083_2            20.34%    passed     97.65%
  87  NC_024787_LMTA_148            25.17%    passed     97.80%
  88  NC_024788_Riley               14.91%    passed     47.84%
  89  NC_024792_Bobb                20.80%    passed     79.14%
  90  NC_025416_MCE_2014            15.85%    passed     48.54%
  91  NC_025417_Team1               15.85%    passed     48.48%
  92  NC_025423_CP_51               18.50%    failed      0.19%
  93  NC_025426_P108                18.29%    passed     66.17%
  94  NC_025440_WIL_1               20.36%    passed     95.46%
  95  NC_027335_ECP3                23.70%    passed     99.65%
  96  NC_027352_JBP901              14.24%    passed     48.79%
  97  NC_027355_BCP8_2              14.13%    passed     46.68%
  98  NC_027366_Mater               17.97%    passed     25.04%
  99  NC_027374_Moonbeam            14.50%    passed     44.41%
 100  Thurquoise                    13.69%    passed     49.72%
****  TOTAL                         16.87%  9 sequences failed composition chi2 test (p-value<5%; df=19)

Loading 4 partitions...
Subset	Type	Seqs	Sites	Infor	Invar	Model	Name
1	AA	100	1651	1254	286	LG+F+G4	part1_part2_part3
2	AA	100	1230	1016	146	LG+F+I+G4	part4_part5_part6
3	AA	100	495	368	89	LG+G4	part7_part8
4	AA	100	970	833	103	LG+I+G4	part9_part10
Degree of missing data: 0.000
Info: multi-threading strategy over partitions

NOTE: NC_009904_phiEF24C is identical to AB609718_phiEF24C_P2 but kept for subsequent analysis
NOTE: FR852584_ISP is identical to EU418428_A5W but kept for subsequent analysis
NOTE: NC_018863_B4 is identical to JN797796B_5S but kept for subsequent analysis
NOTE: JX080305_P4W is identical to JX080303_Fi200W but kept for subsequent analysis
NOTE: NC_025417_Team1 is identical to JX080304_MSA6 but kept for subsequent analysis
NOTE: KJ010548_Bp8p_T is identical to KJ010547_Bp8p_C but kept for subsequent analysis
NOTE: NC_021781_LP_125 is identical to KJ094029_LP_064 but kept for subsequent analysis
NOTE: NC_024383_LP_083_2 is identical to KJ094031_LP_124 but kept for subsequent analysis
NOTE: NC_024360_LMSP_25 is identical to KJ591605_LMTA_57 but kept for subsequent analysis
NOTE: MH638309_Bacillus_Hobo is identical to KT995480_Bacillus_BM15 but kept for subsequent analysis
NOTE: NC_022090_Remus is identical to NC_020877_Romulus but kept for subsequent analysis
NOTE: NC_022920_S25_3 is identical to NC_022918_S25_4 but kept for subsequent analysis
NOTE: 3 identical sequences (see below) will be ignored for subsequent analysis
NOTE: JX080300_Staph1N (identical to EU418428_A5W) is ignored but added at the end
NOTE: KF766114_K (identical to EU418428_A5W) is ignored but added at the end
NOTE: KR902361_IME_SA118 (identical to EU418428_A5W) is ignored but added at the end
Concatenated alignment was printed to 1.uniqueseq.phy

For your convenience alignment with unique sequences printed to 1.uniqueseq.phy


Create initial parsimony tree by phylogenetic likelihood library (PLL)... 0.138 seconds
NOTE: ModelFinder requires 633 MB RAM!
NUMBER OF THREADS FOR PARTITION FINDING: 13
Testing LG+F+G on supermatrix...
LG+F+G4 / LnL: -127265.861 / df: 211 / AIC: 254953.722 / AICc: 254975.363 / BIC: 256299.272
Selecting individual models for 4 charsets using BIC...
 No. Model        Score       Charset
   1 LG+F+G4      87474.027   part1_part2_part3
   2 LG+F+I+G4    76778.905   part4_part5_part6
   3 LG+F+I+G4    66509.569   part9_part10
   4 LG+F+G4      23962.015   part7_part8
Full partition model BIC score: 256442.857 (LnL: -127065.401  df:276)
Merging models to increase model fit (about 13 total partition schemes)...
   5 LG+F+I+G4    256420.888  part7_part8+part9_part10
   6 LG+F+I+G4    256387.111  part4_part5_part6+part7_part8
   7 LG+F+R4      256327.997  part1_part2_part3+part7_part8
   8 LG+F+I+G4    256373.610  part4_part5_part6+part9_part10
   9 LG+F+I+G4    256471.879  part1_part2_part3+part9_part10
  10 LG+F+I+G4    256323.213  part1_part2_part3+part4_part5_part6	4h:32m:28s (1h:21m:44s left)
Merging part1_part2_part3+part4_part5_part6 with BIC score: 256323.213 (LnL: -127093.538  df: 255)
  11 LG+F+R6      256229.475  part1_part2_part3+part4_part5_part6+part7_part8	7h:44m:1s (1h:24m:22s left)
  12 LG+F+I+G4    256338.847  part1_part2_part3+part4_part5_part6+part9_part10	8h:37m:2s (0h:43m:5s left)
Merging part1_part2_part3+part4_part5_part6+part7_part8 with BIC score: 256229.475 (LnL: -127101.119  df: 242)
  13 LG+F+R7      256254.496  part1_part2_part3+part4_part5_part6+part7_part8+part9_part10	13h:19m:13s (0h:0m:0s left)
BEST-FIT PARTITION MODEL: 
  charpartition BIC = LG+F+R6: part1_part2_part3 part4_part5_part6 part7_part8, LG+F+I+G4: part9_part10;
Agglomerative model selection: (((part1_part2_part3,part4_part5_part6)1:256323,part7_part8)2:256229,part9_part10)
Merging into 2 partitions...
Partition information was printed to 1.best_scheme.nex
Partition information in Raxml format was printed to 1.best_scheme

All model information printed to 1.model.gz
CPU time for ModelFinder: 131219.075 seconds (36h:26m:59s)
Wall-clock time for ModelFinder: 47953.549 seconds (13h:19m:13s)
Generating 1000 samples for ultrafast bootstrap (seed: 481705)...

NOTE: 348 MB RAM (0 GB) is required!
Measuring multi-threading efficiency up to 40 CPU cores
Increase to 10 rounds for branch lengths
5 trees examined
Threads: 1 / Time: 41.722 sec / Speedup: 1.000 / Efficiency: 100% / LogL: -420317
Threads: 2 / Time: 35.099 sec / Speedup: 1.189 / Efficiency: 59% / LogL: -420317
Threads: 3 / Time: 14.919 sec / Speedup: 2.797 / Efficiency: 93% / LogL: -420317
Threads: 4 / Time: 12.250 sec / Speedup: 3.406 / Efficiency: 85% / LogL: -420317
Threads: 5 / Time: 10.085 sec / Speedup: 4.137 / Efficiency: 83% / LogL: -420317
Threads: 6 / Time: 9.202 sec / Speedup: 4.534 / Efficiency: 76% / LogL: -420317
Threads: 7 / Time: 8.094 sec / Speedup: 5.155 / Efficiency: 74% / LogL: -420317
Threads: 8 / Time: 7.819 sec / Speedup: 5.336 / Efficiency: 67% / LogL: -420317
Threads: 9 / Time: 7.167 sec / Speedup: 5.821 / Efficiency: 65% / LogL: -420317
Threads: 10 / Time: 6.989 sec / Speedup: 5.970 / Efficiency: 60% / LogL: -420317
Threads: 11 / Time: 6.478 sec / Speedup: 6.441 / Efficiency: 59% / LogL: -420317
Threads: 12 / Time: 6.779 sec / Speedup: 6.155 / Efficiency: 51% / LogL: -420317
Threads: 13 / Time: 6.527 sec / Speedup: 6.393 / Efficiency: 49% / LogL: -420317
BEST NUMBER OF THREADS: 11

Estimate model parameters (epsilon = 0.100)
Initial log-likelihood: -127190.027
Current log-likelihood at step 1: -127100.533
Current log-likelihood at step 2: -127099.399
Current log-likelihood at step 3: -127098.761
Current log-likelihood at step 4: -127098.281
Current log-likelihood at step 5: -127097.911
Current log-likelihood at step 6: -127097.623
Current log-likelihood at step 7: -127097.399
Current log-likelihood at step 8: -127097.223
Current log-likelihood at step 9: -127097.085
Current log-likelihood at step 10: -127096.973
Current log-likelihood at step 11: -127096.885
Partition-specific rates:  0.908 1.319
Parameters optimization took 10 rounds (24.872 sec)

Computing ML distances based on estimated model parameters... 7.829 sec
Computing BIONJ tree...
0.007 seconds
Log-likelihood of BIONJ tree: -127236.753
--------------------------------------------------------------------
|             INITIALIZING CANDIDATE TREE SET                      |
--------------------------------------------------------------------
Generating 98 parsimony trees... 14.603 second
Computing log-likelihood of 98 initial trees ... 34.412 seconds
Current best score: -127080.155

Do NNI search on 20 best initial trees
Estimate model parameters (epsilon = 0.100)
Initial log-likelihood: -127028.395
Current log-likelihood at step 1: -127028.201
Current log-likelihood at step 2: -127028.143
Parameters optimization took 1 rounds (4.999 sec)

BETTER TREE FOUND at iteration 1: -127028.143
Estimate model parameters (epsilon = 0.100)
Initial log-likelihood: -127024.266
Current log-likelihood at step 1: -127024.224
Parameters optimization took 0 rounds (2.612 sec)

BETTER TREE FOUND at iteration 2: -127024.224
BETTER TREE FOUND at iteration 5: -127024.224
Estimate model parameters (epsilon = 0.100)
Initial log-likelihood: -127022.995
Current log-likelihood at step 1: -127022.971
Parameters optimization took 0 rounds (2.421 sec)

BETTER TREE FOUND at iteration 6: -127022.971
Iteration 10 / LogL: -127028.438 / Time: 0h:4m:47s
BETTER TREE FOUND at iteration 14: -127022.961
Iteration 20 / LogL: -127024.833 / Time: 0h:5m:15s
Finish initializing candidate tree set (20)
Current best tree score: -127022.961 / CPU time: 114.708
Number of iterations: 20
--------------------------------------------------------------------
|               OPTIMIZING CANDIDATE TREE SET                      |
--------------------------------------------------------------------
Estimate model parameters (epsilon = 0.100)
Initial log-likelihood: -127022.936
Current log-likelihood at step 1: -127022.920
Parameters optimization took 0 rounds (1.216 sec)

BETTER TREE FOUND at iteration 23: -127022.920
BETTER TREE FOUND at iteration 27: -127022.917
Iteration 30 / LogL: -127031.873 / Time: 0h:6m:16s (0h:21m:0s left)
BETTER TREE FOUND at iteration 34: -127022.910
Estimate model parameters (epsilon = 0.100)
Initial log-likelihood: -127022.279
Current log-likelihood at step 1: -127022.257
Parameters optimization took 0 rounds (2.383 sec)

BETTER TREE FOUND at iteration 37: -127022.257
Estimate model parameters (epsilon = 0.100)
Initial log-likelihood: -127021.759
Current log-likelihood at step 1: -127021.741
Parameters optimization took 0 rounds (1.812 sec)

BETTER TREE FOUND at iteration 39: -127021.741
Iteration 40 / LogL: -127022.913 / Time: 0h:7m:27s (0h:18m:56s left)
Iteration 50 / LogL: -127022.120 / Time: 0h:8m:32s (0h:15m:30s left)
Log-likelihood cutoff on original alignment: -127101.447
BETTER TREE FOUND at iteration 53: -127021.738
Iteration 60 / LogL: -127022.091 / Time: 0h:9m:39s (0h:15m:14s left)
BETTER TREE FOUND at iteration 64: -127021.734
Iteration 70 / LogL: -127044.806 / Time: 0h:10m:56s (0h:14m:53s left)
Iteration 80 / LogL: -127021.736 / Time: 0h:12m:7s (0h:12m:53s left)
Iteration 90 / LogL: -127023.342 / Time: 0h:13m:14s (0h:11m:0s left)
BETTER TREE FOUND at iteration 93: -127021.729
Iteration 100 / LogL: -127022.240 / Time: 0h:14m:27s (0h:13m:35s left)
Log-likelihood cutoff on original alignment: -127099.765
NOTE: Bootstrap correlation coefficient of split occurrence frequencies: 0.998
Iteration 110 / LogL: -127023.340 / Time: 0h:15m:41s (0h:12m:57s left)
Iteration 120 / LogL: -127250.773 / Time: 0h:16m:53s (0h:11m:21s left)
BETTER TREE FOUND at iteration 130: -127021.726
Iteration 130 / LogL: -127021.726 / Time: 0h:18m:6s (0h:14m:2s left)
Iteration 140 / LogL: -127021.755 / Time: 0h:19m:21s (0h:12m:32s left)
BETTER TREE FOUND at iteration 148: -127021.724
Iteration 150 / LogL: -127022.088 / Time: 0h:20m:40s (0h:13m:35s left)
Log-likelihood cutoff on original alignment: -127099.765
Iteration 160 / LogL: -127028.025 / Time: 0h:21m:56s (0h:12m:8s left)
BETTER TREE FOUND at iteration 162: -127021.723
BETTER TREE FOUND at iteration 164: -127021.718
Iteration 170 / LogL: -127030.057 / Time: 0h:23m:19s (0h:12m:58s left)
Iteration 180 / LogL: -127021.722 / Time: 0h:24m:32s (0h:11m:30s left)
Iteration 190 / LogL: -127021.730 / Time: 0h:25m:49s (0h:10m:6s left)
Iteration 200 / LogL: -127021.722 / Time: 0h:27m:7s (0h:8m:43s left)
Log-likelihood cutoff on original alignment: -127099.765
NOTE: Bootstrap correlation coefficient of split occurrence frequencies: 0.999
BETTER TREE FOUND at iteration 201: -127021.717
BETTER TREE FOUND at iteration 209: -127021.717
Iteration 210 / LogL: -127511.414 / Time: 0h:28m:22s (0h:13m:26s left)
BETTER TREE FOUND at iteration 213: -127021.716
BETTER TREE FOUND at iteration 214: -127021.713
BETTER TREE FOUND at iteration 219: -127021.711
Iteration 220 / LogL: -127030.532 / Time: 0h:29m:39s (0h:13m:24s left)
BETTER TREE FOUND at iteration 222: -127021.705
Iteration 230 / LogL: -127028.423 / Time: 0h:30m:50s (0h:12m:23s left)
Iteration 240 / LogL: -127021.709 / Time: 0h:32m:0s (0h:10m:58s left)
BETTER TREE FOUND at iteration 246: -127021.705
BETTER TREE FOUND at iteration 250: -127021.704
Iteration 250 / LogL: -127021.704 / Time: 0h:33m:15s (0h:13m:21s left)
Log-likelihood cutoff on original alignment: -127099.765
Iteration 260 / LogL: -127032.984 / Time: 0h:34m:33s (0h:12m:0s left)
BETTER TREE FOUND at iteration 270: -127021.702
Iteration 270 / LogL: -127021.702 / Time: 0h:35m:48s (0h:13m:18s left)
Iteration 280 / LogL: -127024.085 / Time: 0h:37m:0s (0h:11m:56s left)
Iteration 290 / LogL: -127038.250 / Time: 0h:38m:14s (0h:10m:35s left)
Iteration 300 / LogL: -127021.704 / Time: 0h:39m:30s (0h:9m:14s left)
Log-likelihood cutoff on original alignment: -127099.765
NOTE: Bootstrap correlation coefficient of split occurrence frequencies: 0.998
Iteration 310 / LogL: -127027.645 / Time: 0h:40m:48s (0h:11m:53s left)
Iteration 320 / LogL: -127022.064 / Time: 0h:42m:0s (0h:10m:32s left)
Iteration 330 / LogL: -127026.581 / Time: 0h:43m:13s (0h:9m:11s left)
Iteration 340 / LogL: -127022.214 / Time: 0h:44m:28s (0h:7m:52s left)
BETTER TREE FOUND at iteration 344: -127021.702
Iteration 350 / LogL: -127022.062 / Time: 0h:45m:46s (0h:12m:19s left)
Log-likelihood cutoff on original alignment: -127099.765
Iteration 360 / LogL: -127030.259 / Time: 0h:46m:56s (0h:10m:59s left)
Iteration 370 / LogL: -127021.704 / Time: 0h:48m:11s (0h:9m:39s left)
Iteration 380 / LogL: -127023.906 / Time: 0h:49m:30s (0h:8m:21s left)
Iteration 390 / LogL: -127030.816 / Time: 0h:50m:55s (0h:7m:4s left)
Iteration 400 / LogL: -127023.877 / Time: 0h:52m:16s (0h:5m:45s left)
Log-likelihood cutoff on original alignment: -127099.765
NOTE: Bootstrap correlation coefficient of split occurrence frequencies: 0.997
Iteration 410 / LogL: -127030.262 / Time: 0h:53m:34s (0h:11m:47s left)
Iteration 420 / LogL: -127030.497 / Time: 0h:54m:50s (0h:10m:28s left)
Iteration 430 / LogL: -127046.826 / Time: 0h:56m:7s (0h:9m:9s left)
BETTER TREE FOUND at iteration 438: -127021.702
Iteration 440 / LogL: -127022.065 / Time: 0h:57m:32s (0h:12m:50s left)
Iteration 450 / LogL: -127250.208 / Time: 0h:58m:53s (0h:11m:32s left)
Log-likelihood cutoff on original alignment: -127099.765
Iteration 460 / LogL: -127021.705 / Time: 1h:0m:6s (0h:10m:12s left)
Iteration 470 / LogL: -127024.452 / Time: 1h:1m:24s (0h:8m:54s left)
Iteration 480 / LogL: -127021.706 / Time: 1h:2m:40s (0h:7m:35s left)
Iteration 490 / LogL: -127249.844 / Time: 1h:3m:58s (0h:6m:16s left)
BETTER TREE FOUND at iteration 496: -127021.701
Iteration 500 / LogL: -127023.847 / Time: 1h:5m:16s (0h:12m:33s left)
Log-likelihood cutoff on original alignment: -127099.765
NOTE: Bootstrap correlation coefficient of split occurrence frequencies: 0.997
Iteration 510 / LogL: -127023.872 / Time: 1h:6m:33s (0h:11m:46s left)
Iteration 520 / LogL: -127026.533 / Time: 1h:7m:46s (0h:10m:26s left)
BETTER TREE FOUND at iteration 523: -127021.700
BETTER TREE FOUND at iteration 528: -127021.700
Iteration 530 / LogL: -127021.701 / Time: 1h:9m:9s (0h:12m:48s left)
Iteration 540 / LogL: -127029.632 / Time: 1h:10m:50s (0h:11m:34s left)
BETTER TREE FOUND at iteration 541: -127021.699
BETTER TREE FOUND at iteration 546: -127021.698
Iteration 550 / LogL: -127021.749 / Time: 1h:12m:35s (0h:12m:41s left)
Log-likelihood cutoff on original alignment: -127099.765
Iteration 560 / LogL: -127256.072 / Time: 1h:14m:8s (0h:11m:24s left)
Iteration 570 / LogL: -127022.065 / Time: 1h:15m:28s (0h:10m:4s left)
BETTER TREE FOUND at iteration 578: -127021.698
Iteration 580 / LogL: -127022.060 / Time: 1h:16m:50s (0h:13m:0s left)
Iteration 590 / LogL: -127037.472 / Time: 1h:18m:17s (0h:11m:41s left)
Iteration 600 / LogL: -127028.466 / Time: 1h:19m:41s (0h:10m:22s left)
Log-likelihood cutoff on original alignment: -127099.765
NOTE: Bootstrap correlation coefficient of split occurrence frequencies: 0.999
Iteration 610 / LogL: -127538.266 / Time: 1h:21m:4s (0h:11m:58s left)
Iteration 620 / LogL: -127024.373 / Time: 1h:22m:33s (0h:10m:40s left)
BETTER TREE FOUND at iteration 622: -127021.696
BETTER TREE FOUND at iteration 628: -127021.696
Iteration 630 / LogL: -127021.705 / Time: 1h:23m:55s (0h:13m:4s left)
Iteration 640 / LogL: -127021.717 / Time: 1h:25m:15s (0h:11m:44s left)
Iteration 650 / LogL: -127023.368 / Time: 1h:26m:30s (0h:10m:23s left)
Log-likelihood cutoff on original alignment: -127099.765
Iteration 660 / LogL: -127026.299 / Time: 1h:27m:54s (0h:9m:4s left)
Iteration 670 / LogL: -127021.699 / Time: 1h:29m:15s (0h:7m:44s left)
BETTER TREE FOUND at iteration 675: -127021.695
Iteration 680 / LogL: -127250.196 / Time: 1h:30m:39s (0h:12m:41s left)
Iteration 690 / LogL: -127260.935 / Time: 1h:31m:52s (0h:11m:20s left)
BETTER TREE FOUND at iteration 696: -127021.695
Iteration 700 / LogL: -129594.036 / Time: 1h:33m:12s (0h:12m:48s left)
Log-likelihood cutoff on original alignment: -127099.765
NOTE: Bootstrap correlation coefficient of split occurrence frequencies: 0.999
Iteration 710 / LogL: -127029.624 / Time: 1h:34m:31s (0h:11m:59s left)
Iteration 720 / LogL: -127021.696 / Time: 1h:35m:51s (0h:10m:39s left)
Iteration 730 / LogL: -127029.630 / Time: 1h:37m:11s (0h:9m:19s left)
Iteration 740 / LogL: -127032.579 / Time: 1h:38m:29s (0h:7m:59s left)
Iteration 750 / LogL: -127022.055 / Time: 1h:39m:52s (0h:6m:40s left)
Log-likelihood cutoff on original alignment: -127099.765
Iteration 760 / LogL: -127022.216 / Time: 1h:41m:10s (0h:5m:19s left)
BETTER TREE FOUND at iteration 763: -127021.693
Iteration 770 / LogL: -127024.261 / Time: 1h:42m:32s (0h:12m:24s left)
Iteration 780 / LogL: -127022.061 / Time: 1h:43m:54s (0h:11m:4s left)
Iteration 790 / LogL: -127021.699 / Time: 1h:45m:16s (0h:9m:44s left)
Iteration 800 / LogL: -127021.698 / Time: 1h:46m:40s (0h:8m:24s left)
Log-likelihood cutoff on original alignment: -127099.765
NOTE: Bootstrap correlation coefficient of split occurrence frequencies: 0.999
Iteration 810 / LogL: -127022.056 / Time: 1h:48m:1s (0h:12m:1s left)
Iteration 820 / LogL: -127021.699 / Time: 1h:49m:17s (0h:10m:40s left)
Iteration 830 / LogL: -127249.831 / Time: 1h:50m:36s (0h:9m:20s left)
Iteration 840 / LogL: -127022.052 / Time: 1h:52m:16s (0h:8m:1s left)
Iteration 850 / LogL: -127022.058 / Time: 1h:53m:34s (0h:6m:41s left)
Log-likelihood cutoff on original alignment: -127099.765
Iteration 860 / LogL: -127022.205 / Time: 1h:55m:5s (0h:5m:21s left)
TREE SEARCH COMPLETED AFTER 864 ITERATIONS / Time: 1h:55m:39s

--------------------------------------------------------------------
|                    FINALIZING TREE SEARCH                        |
--------------------------------------------------------------------
Performs final model parameters optimization
Estimate model parameters (epsilon = 0.010)
Initial log-likelihood: -127021.693
Current log-likelihood at step 1: -127021.678
Current log-likelihood at step 2: -127021.668
Current log-likelihood at step 3: -127021.660
Partition-specific rates:  0.908 1.319
Parameters optimization took 2 rounds (6.477 sec)

BEST SCORE FOUND : -127021.660
Creating bootstrap support values...
Split supports printed to NEXUS file 1.splits.nex
Total tree length: 13.361

Total number of iterations: 864
CPU time used for tree search: 72975.966 sec (20h:16m:15s)
Wall-clock time used for tree search: 6738.882 sec (1h:52m:18s)
Total CPU time used: 74145.255 sec (20h:35m:45s)
Total wall-clock time used: 6946.869 sec (1h:55m:46s)

Computing bootstrap consensus tree...
Reading input file 1.splits.nex...
97 taxa and 700 splits.
Consensus tree written to 1.contree
Reading input trees file 1.contree
Log-likelihood of consensus tree: -127021.713

Analysis results written to: 
  IQ-TREE report:                1.iqtree
  Maximum-likelihood tree:       1.treefile
  Likelihood distances:          1.mldist
  Best partitioning scheme:      1.best_scheme.nex
           in RAxML format:      1.best_scheme

Ultrafast bootstrap approximation results written to:
  Split support values:          1.splits.nex
  Consensus tree:                1.contree
  Screen log file:               1.log

Date and Time: Thu Feb 13 01:10:04 2020
