# Supplementary material for: Genome, biology and stability of the Thurquoise phage – A new virus from the Bastillevirinae subfamily
Source: Front Microbiol. 2023 Mar 14;14:1120147. doi: 10.3389/fmicb.2023.1120147 (PMC10043171; doi:10.3389/fmicb.2023.1120147)
Supplement: Supplementary file 2 [file Data_Sheet_1.ZIP › File S1. Alignments evolution models and trees/IqTree_ML_trees/concatenated_tree_replicates/1.mldist]

97
AB609718_phiEF24C_P2        0.0000000 1.3548885 1.3336246 2.4662262 0.7122252 1.0514171 1.0514171 1.4165228 1.3262244 1.0489622 1.0490531 1.0492539 1.0523783 1.0492539 1.1258947 1.0321449 2.9023272 2.8980794 1.2563947 1.0801209 1.3557734 1.2625229 1.2625229 0.7117256 0.7113446 0.7123447 0.7123914 0.7118500 1.0493444 1.0784521 0.2179757 1.0511822 1.0323467 0.0041569 1.0524119 1.5220961 1.3310857 1.4314820 1.3023174 1.3070676 1.2911775 1.2917920 1.3023174 1.3033148 1.0851718 1.0517999 0.7131628 0.0000010 2.9566378 1.8423595 1.8641082 1.5080993 1.4035951 1.4974440 1.3250026 1.4165228 1.0497556 1.0515431 1.2777051 0.7111816 1.3289715 1.1339119 0.7117256 1.4271623 1.1339119 2.9467430 1.4155887 1.4125957 1.0520759 1.0520759 1.0527792 1.4941863 1.0497521 1.3069540 1.4293729 1.3983348 1.5213909 1.5239935 1.3994433 0.7111809 0.7123914 0.7124671 0.7113446 0.7280641 1.4228545 1.2634701 1.0475999 1.0523783 2.8864590 1.0406019 0.7132282 0.0042746 1.2860711 1.2995928 1.2933925 1.3052629 1.3011850 
AB930182_SPG24              1.3548885 0.0000000 0.0079894 2.2793707 1.2020305 1.4164983 1.4164983 0.6542071 0.5510999 1.4115663 1.4144860 1.4152691 1.4173852 1.4152691 1.4647196 1.3998261 2.9878157 2.9853562 0.3650389 1.4377754 0.0143825 0.4734453 0.4734453 1.2019721 1.2010087 1.2035942 1.2036105 1.2069192 1.4111587 1.4408563 1.3295639 1.4148906 1.4006176 1.3587970 1.4165647 0.8099471 0.5578769 0.6492019 0.5589719 0.5591930 0.5614798 0.5600347 0.5589719 0.5596480 1.4862222 1.4171111 1.2002702 1.3548885 3.0067502 2.0337787 1.7839955 0.8103710 0.7238968 0.7828075 0.5502812 0.6542071 1.4175331 1.4153815 0.4864480 1.2061949 0.5608971 1.4777750 1.2019721 0.6521396 1.4777750 3.0054723 0.6464413 0.6445131 1.4149748 1.4149748 1.4239323 0.7830843 1.4149499 0.5572457 0.7291519 0.7236312 0.8103043 0.8126497 0.7250410 1.2034927 1.2036105 1.2049732 1.2010087 1.1847835 0.6533899 0.4719135 1.4115177 1.4173852 2.9758248 1.4086922 1.2004771 1.3947223 0.5533610 0.5542791 0.4054027 0.4519540 0.5603668 
AP013029_phiNIT1            1.3336246 0.0079894 0.0000000 2.2749517 1.1746027 1.4000159 1.4000159 0.6468129 0.5519571 1.3948711 1.3978575 1.3986610 1.4009215 1.3986610 1.4424268 1.3825567 2.9933663 2.9923199 0.3721753 1.4036339 0.0168706 0.4728880 0.4728880 1.1745486 1.1735817 1.1761869 1.1762069 1.1795625 1.3944127 1.4071133 1.3044349 1.3979267 1.3833691 1.3380026 1.4000833 0.7915101 0.5584177 0.6429902 0.5544704 0.5535747 0.5577470 0.5556850 0.5544704 0.5558894 1.4647587 1.4006423 1.1719397 1.3336246 2.9876997 2.0493914 1.7659319 0.7927667 0.7098593 0.7661139 0.5511113 0.6468129 1.4018538 1.3988746 0.4876733 1.1788333 0.5581918 1.4562170 1.1745486 0.6459613 1.4562170 2.9895326 0.6397709 0.6388727 1.3984580 1.3984580 1.4076660 0.7663949 1.3984321 0.5528375 0.7142756 0.7095980 0.7909007 0.7934051 0.7113827 1.1761039 1.1762069 1.1776023 1.1735817 1.1549413 0.6472259 0.4714962 1.3949201 1.4009215 2.9825881 1.3915116 1.1730225 1.3723522 0.5487313 0.5492833 0.4044049 0.4445803 0.5547816 
AY682195_LP65               2.4662262 2.2793707 2.2749517 0.0000000 2.3819687 2.5135113 2.5135113 2.3605520 2.3580287 2.5210702 2.5225119 2.5225119 2.5137204 2.5225119 2.4767738 2.4991928 3.5140598 3.5078783 2.2669684 2.5335239 2.2929395 2.3317760 2.3317760 2.3805685 2.3879819 2.3809899 2.3812224 2.3840320 2.5359301 2.5300954 2.4533484 2.5206345 2.4991928 2.4738978 2.5136707 2.4988261 2.3688818 2.3800997 2.3340397 2.3421055 2.3471383 2.3544194 2.3340397 2.3463813 2.6026396 2.5153267 2.3791590 2.4662262 3.6494536 2.9386247 2.7281663 2.4946187 2.3346241 2.4753706 2.3533479 2.3605520 2.5130304 2.5154739 2.3412762 2.3851838 2.3613904 2.4932622 2.3805685 2.3715324 2.4932622 3.6516676 2.3658129 2.3643077 2.5141507 2.5141507 2.5239176 2.4730703 2.5121419 2.3494705 2.3285364 2.3357432 2.5011960 2.4984121 2.3356714 2.3824171 2.3812224 2.3834406 2.3879819 2.3608021 2.3657738 2.3313570 2.5155021 2.5137204 3.4728695 2.5297828 2.3813452 2.5092085 2.3323582 2.3309613 2.3086732 2.3356903 2.3357834 
DQ004855_P100               0.7122252 1.2020305 1.1746027 2.3819687 0.0000000 0.8867112 0.8867112 1.3245806 1.2311035 0.8843520 0.8843504 0.8849801 0.8875865 0.8849801 0.9311522 0.8730288 2.8910542 2.8859735 1.1781634 0.9145418 1.1934418 1.1926319 1.1926319 0.0008747 0.0035096 0.0023352 0.0023355 0.0058541 0.8843350 0.9137444 0.6607453 0.8862412 0.8736668 0.7131867 0.8876155 1.4405950 1.2347931 1.3486208 1.2239776 1.2212438 1.2084426 1.2086159 1.2239776 1.2306421 0.9200886 0.8871407 0.0023389 0.7122252 2.9423719 1.8466208 1.7776842 1.4173862 1.3050155 1.4019859 1.2306922 1.3245806 0.8859461 0.8874123 1.2035602 0.0035082 1.2304357 0.9420208 0.0008747 1.3404980 0.9420208 2.9442467 1.3203509 1.3213772 0.8882226 0.8882226 0.8926248 1.4000575 0.8874963 1.2291282 1.3415692 1.3049062 1.4402493 1.4414693 1.3045428 0.0029224 0.0023355 0.0032124 0.0035096 0.0085679 1.3402717 1.1964783 0.8859110 0.8875865 2.8592075 0.8769394 0.0014588 0.7292409 1.2134970 1.2096439 1.2019671 1.2160430 1.2185262 
EU418428_A5W                1.0514171 1.4164983 1.4000159 2.5135113 0.8867112 0.0000000 0.0000010 1.5384630 1.4806871 0.0013714 0.0016518 0.0019273 0.0002722 0.0019273 0.2512300 0.0000010 3.0206185 3.0196857 1.4012500 0.3715932 1.3996261 1.3903647 1.3903647 0.8861834 0.8879587 0.8863499 0.8875654 0.8920045 0.0052369 0.3773441 1.0547898 0.0000010 0.0002798 1.0501401 0.0002722 1.6274987 1.4889734 1.5720294 1.4688584 1.4819266 1.4638348 1.4644042 1.4688584 1.4745892 0.3939227 0.0002722 0.8876676 1.0514171 3.0125085 1.9656373 1.9343974 1.6326585 1.5251505 1.6013498 1.4813269 1.5384630 0.0035480 0.0013623 1.3956345 0.8898516 1.4839648 0.2539239 0.8861834 1.5709294 0.2539239 3.0145679 1.5323064 1.5481882 0.0019090 0.0019090 0.0013922 1.5998468 0.0013627 1.4695729 1.5815027 1.5216566 1.6266021 1.6330877 1.5209172 0.8881301 0.8875654 0.8895113 0.8879587 0.9012518 1.5672160 1.3937692 0.0051951 0.0002722 2.9901017 0.0080459 0.8869804 1.0724581 1.4596164 1.4633096 1.4029705 1.4938890 1.4773282 
FR852584_ISP                1.0514171 1.4164983 1.4000159 2.5135113 0.8867112 0.0000010 0.0000000 1.5384630 1.4806871 0.0013714 0.0016518 0.0019273 0.0002722 0.0019273 0.2512300 0.0000010 3.0206185 3.0196857 1.4012500 0.3715932 1.3996261 1.3903647 1.3903647 0.8861834 0.8879587 0.8863499 0.8875654 0.8920045 0.0052369 0.3773441 1.0547898 0.0000010 0.0002798 1.0501401 0.0002722 1.6274987 1.4889734 1.5720294 1.4688584 1.4819266 1.4638348 1.4644042 1.4688584 1.4745892 0.3939227 0.0002722 0.8876676 1.0514171 3.0125085 1.9656373 1.9343974 1.6326585 1.5251505 1.6013498 1.4813269 1.5384630 0.0035480 0.0013623 1.3956345 0.8898516 1.4839648 0.2539239 0.8861834 1.5709294 0.2539239 3.0145679 1.5323064 1.5481882 0.0019090 0.0019090 0.0013922 1.5998468 0.0013627 1.4695729 1.5815027 1.5216566 1.6266021 1.6330877 1.5209172 0.8881301 0.8875654 0.8895113 0.8879587 0.9012518 1.5672160 1.3937692 0.0051951 0.0002722 2.9901017 0.0080459 0.8869804 1.0724581 1.4596164 1.4633096 1.4029705 1.4938890 1.4773282 
JN797796B_5S                1.4165228 0.6542071 0.6468129 2.3605520 1.3245806 1.5384630 1.5384630 0.0000000 0.5273721 1.5298894 1.5314762 1.5314641 1.5394561 1.5314641 1.5320411 1.5259008 2.9656946 2.9665327 0.6086546 1.5047372 0.6457269 0.6837467 0.6837467 1.3236821 1.3264696 1.3246892 1.3260274 1.3265115 1.5325614 1.5045767 1.3997579 1.5473342 1.5258878 1.4242637 1.5385407 0.5676051 0.5230729 0.0726954 0.5169828 0.5297932 0.5229797 0.5222684 0.5169828 0.5187854 1.5775272 1.5402113 1.3264587 1.4165228 2.9750224 2.2114251 1.8526798 0.5648171 0.3609415 0.5604408 0.5283109 0.0000010 1.5386565 1.5386191 0.6908515 1.3262831 0.5225428 1.5464274 1.3236821 0.0691469 1.5464274 2.9637174 0.0143245 0.0460745 1.5380932 1.5380932 1.5518347 0.5609222 1.5379764 0.5195399 0.3708890 0.3594243 0.5677608 0.5683012 0.3589651 1.3248104 1.3260274 1.3256601 1.3264696 1.3364220 0.0675952 0.6872050 1.5349712 1.5394561 2.9531339 1.5358992 1.3242637 1.4704625 0.5230540 0.5197200 0.6150925 0.6754919 0.5300920 
JN797798_BCU4               1.3262244 0.5510999 0.5519571 2.3580287 1.2311035 1.4806871 1.4806871 0.5273721 0.0000000 1.4754712 1.4760958 1.4763550 1.4816211 1.4763550 1.5448158 1.4616313 2.8597462 2.8585486 0.5362983 1.4998417 0.5528715 0.6168156 0.6168156 1.2302769 1.2309387 1.2308061 1.2308193 1.2337511 1.4759667 1.4949852 1.3309234 1.4822519 1.4618927 1.3312276 1.4807588 0.7327343 0.0234596 0.5350266 0.2984150 0.2951260 0.3040990 0.3048678 0.2984150 0.2977091 1.5364678 1.4823359 1.2308026 1.3262244 2.9240795 2.0250648 1.8333350 0.7252608 0.6040915 0.7127012 0.0013342 0.5273721 1.4762804 1.4799742 0.6212329 1.2337678 0.3062756 1.5547830 1.2302769 0.5363060 1.5547830 2.9156117 0.5280355 0.5301063 1.4806226 1.4806226 1.4932505 0.7129973 1.4799290 0.2977081 0.6095649 0.6030551 0.7334041 0.7342605 0.6043674 1.2292835 1.2308193 1.2315534 1.2309387 1.2289626 0.5349159 0.6144132 1.4784986 1.4816211 2.8746017 1.4743410 1.2310968 1.3909824 0.2986091 0.3001780 0.5132597 0.5648859 0.2979828 
JX080301_A3R                1.0489622 1.4115663 1.3948711 2.5210702 0.8843520 0.0013714 0.0013714 1.5298894 1.4754712 0.0000000 0.0013762 0.0011017 0.0016461 0.0011017 0.2519261 0.0014149 3.0320641 3.0311238 1.3958020 0.3730567 1.3944035 1.3819751 1.3819751 0.8838223 0.8858293 0.8839895 0.8852099 0.8896700 0.0060721 0.3773158 1.0521622 0.0014031 0.0011318 1.0476794 0.0016462 1.6219982 1.4837869 1.5635096 1.4635431 1.4766542 1.4585342 1.4590954 1.4635431 1.4692961 0.3928190 0.0016463 0.8855354 1.0489622 3.0180049 1.9656091 1.9356950 1.6251033 1.5194034 1.5937273 1.4761133 1.5298894 0.0044001 0.0016459 1.3877106 0.8875064 1.4787052 0.2546298 0.8838223 1.5624083 0.2546298 3.0200825 1.5237212 1.5396219 0.0021967 0.0021967 0.0022446 1.5922227 0.0019215 1.4642549 1.5756541 1.5158998 1.6210984 1.6276069 1.5151586 0.8860018 0.8852099 0.8871657 0.8858293 0.8983812 1.5586933 1.3861238 0.0060613 0.0016461 3.0012292 0.0089789 0.8846222 1.0716363 1.4542459 1.4579559 1.3941730 1.4851480 1.4720436 
JX080302_676Z               1.0490531 1.4144860 1.3978575 2.5225119 0.8843504 0.0016518 0.0016518 1.5314762 1.4760958 0.0013762 0.0000000 0.0002739 0.0019276 0.0002739 0.2525735 0.0017043 3.0336813 3.0327409 1.3993621 0.3740412 1.3974336 1.3861899 1.3861899 0.8838205 0.8858280 0.8839878 0.8852085 0.8896699 0.0063711 0.3783063 1.0531757 0.0016901 0.0019885 1.0477702 0.0019276 1.6233533 1.4844138 1.5651207 1.4652949 1.4784190 1.4609644 1.4615310 1.4652949 1.4710524 0.3935160 0.0019277 0.8855341 1.0490531 3.0200522 1.9620409 1.9356538 1.6264596 1.5209484 1.5950648 1.4767380 1.5314762 0.0046922 0.0019274 1.3919223 0.8875057 1.4804700 0.2552897 0.8838205 1.5640185 0.2552897 3.0221318 1.5253039 1.5412172 0.0024805 0.0024805 0.0030984 1.5935590 0.0022046 1.4660091 1.5773183 1.5174421 1.6224530 1.6289652 1.5167002 0.8860006 0.8852085 0.8871649 0.8858280 0.8990574 1.5603000 1.3903483 0.0063598 0.0019276 3.0028331 0.0093031 0.8846207 1.0717387 1.4559968 1.4597089 1.3964054 1.4856950 1.4738029 
JX080303_Fi200W             1.0492539 1.4152691 1.3986610 2.5225119 0.8849801 0.0019273 0.0019273 1.5314641 1.4763550 0.0011017 0.0002739 0.0000000 0.0022031 0.0000010 0.2529686 0.0019885 3.0341861 3.0332457 1.3996194 0.3744534 1.3982490 1.3859205 1.3859205 0.8844499 0.8864580 0.8846173 0.8858385 0.8903010 0.0066486 0.3787187 1.0529882 0.0019719 0.0017043 1.0479708 0.0022032 1.6236377 1.4846742 1.5651132 1.4655523 1.4786782 1.4612207 1.4617878 1.4655523 1.4713105 0.3939371 0.0022033 0.8861644 1.0492539 3.0205522 1.9630647 1.9353296 1.6267443 1.5209352 1.5953452 1.4769973 1.5314641 0.0049686 0.0022029 1.3916734 0.8881364 1.4807292 0.2556901 0.8844499 1.5640108 0.2556901 3.0226322 1.5252910 1.5412064 0.0027565 0.0027565 0.0028165 1.5938391 0.0024805 1.4662669 1.5773122 1.5174284 1.6227373 1.6292504 1.5166864 0.8866305 0.8858385 0.8877952 0.8864580 0.8990574 1.5602918 1.3900783 0.0066368 0.0022031 3.0033335 0.0095944 0.8852505 1.0719607 1.4562542 1.4599665 1.3966642 1.4859543 1.4740613 
JX080304_MSA6               1.0523783 1.4173852 1.4009215 2.5137204 0.8875865 0.0002722 0.0002722 1.5394561 1.4816211 0.0016461 0.0019276 0.0022031 0.0000000 0.0022031 0.2516819 0.0002808 3.0235257 3.0225923 1.4021622 0.3720882 1.4005448 1.3913073 1.3913073 0.8870582 0.8888345 0.8872248 0.8884412 0.8928827 0.0055139 0.3778415 1.0557370 0.0002784 0.0005616 1.0511003 0.0005446 1.6285511 1.4899129 1.5730464 1.4697836 1.4828604 1.4647546 1.4653261 1.4697836 1.4755176 0.3944343 0.0005446 0.8885437 1.0523783 3.0153889 1.9649612 1.9361757 1.6337140 1.5261130 1.6023833 1.4822613 1.5394561 0.0038219 0.0016351 1.3965817 0.8907288 1.4848989 0.2543824 0.8870582 1.5719456 0.2543824 3.0174514 1.5332953 1.5491891 0.0021823 0.0021823 0.0016709 1.6008790 0.0016356 1.4704995 1.5825545 1.5226165 1.6276539 1.6341439 1.5218765 0.8890058 0.8884412 0.8903879 0.8888345 0.9021911 1.5682289 1.3947142 0.0054699 0.0000010 2.9929722 0.0083353 0.8878558 1.0735226 1.4605399 1.4642347 1.4038913 1.4948307 1.4782585 
JX080305_P4W                1.0492539 1.4152691 1.3986610 2.5225119 0.8849801 0.0019273 0.0019273 1.5314641 1.4763550 0.0011017 0.0002739 0.0000010 0.0022031 0.0000000 0.2529686 0.0019885 3.0341861 3.0332457 1.3996194 0.3744534 1.3982490 1.3859205 1.3859205 0.8844499 0.8864580 0.8846173 0.8858385 0.8903010 0.0066486 0.3787187 1.0529882 0.0019719 0.0017043 1.0479708 0.0022032 1.6236377 1.4846742 1.5651132 1.4655523 1.4786782 1.4612207 1.4617878 1.4655523 1.4713105 0.3939371 0.0022033 0.8861644 1.0492539 3.0205522 1.9630647 1.9353296 1.6267443 1.5209352 1.5953452 1.4769973 1.5314641 0.0049686 0.0022029 1.3916734 0.8881364 1.4807292 0.2556901 0.8844499 1.5640108 0.2556901 3.0226322 1.5252910 1.5412064 0.0027565 0.0027565 0.0028165 1.5938391 0.0024805 1.4662669 1.5773122 1.5174284 1.6227373 1.6292504 1.5166864 0.8866305 0.8858385 0.8877952 0.8864580 0.8990574 1.5602918 1.3900783 0.0066368 0.0022031 3.0033335 0.0095944 0.8852505 1.0719607 1.4562542 1.4599665 1.3966642 1.4859543 1.4740613 
JX194239_SA11               1.1258947 1.4647196 1.4424268 2.4767738 0.9311522 0.2512300 0.2512300 1.5320411 1.5448158 0.2519261 0.2525735 0.2529686 0.2516819 0.2529686 0.0000000 0.2483462 3.2738839 3.2775022 1.4660491 0.4298409 1.4538242 1.4504489 1.4504489 0.9310768 0.9303907 0.9287566 0.9301329 0.9333939 0.2479654 0.4284172 1.1161997 0.2519805 0.2487513 1.1312764 0.2516906 1.7065703 1.5508111 1.5766993 1.5624116 1.5916513 1.5509401 1.5536753 1.5624116 1.5662168 0.4640616 0.2513834 0.9327174 1.1258947 3.2022328 2.0271630 2.0186516 1.7027208 1.5981232 1.6850469 1.5470573 1.5320411 0.2521770 0.2507404 1.4546625 0.9325437 1.5728255 0.0053124 0.9310768 1.5720877 0.0053124 3.2012540 1.5360235 1.5517967 0.2505603 0.2505603 0.2549489 1.6812457 0.2506774 1.5644534 1.6480736 1.5980689 1.7009920 1.7087174 1.5957046 0.9333967 0.9301329 0.9313721 0.9303907 0.9477129 1.5689718 1.4609131 0.2470269 0.2516819 3.2303199 0.2503766 0.9311563 1.1532028 1.5596200 1.5599256 1.5035261 1.5362176 1.5812370 
JX875065_SA5                1.0321449 1.3998261 1.3825567 2.4991928 0.8730288 0.0000010 0.0000010 1.5259008 1.4616313 0.0014149 0.0017043 0.0019885 0.0002808 0.0019885 0.2483462 0.0000000 3.0357632 3.0346160 1.3894546 0.3605097 1.3836987 1.3814317 1.3814317 0.8724955 0.8741313 0.8726643 0.8738961 0.8784121 0.0054036 0.3664245 1.0371421 0.0000010 0.0002798 1.0308575 0.0002808 1.6127882 1.4701198 1.5590346 1.4631536 1.4755479 1.4572719 1.4565025 1.4631536 1.4690622 0.3896989 0.0002808 0.8739957 1.0321449 3.0255261 1.9690461 1.9284593 1.6188376 1.5099011 1.5867189 1.4622785 1.5259008 0.0036599 0.0014052 1.3879370 0.8760496 1.4763521 0.2510771 0.8724955 1.5590228 0.2510771 3.0276425 1.5216387 1.5350274 0.0019692 0.0019692 0.0014366 1.5851985 0.0014056 1.4639388 1.5659682 1.5060624 1.6118792 1.6184552 1.5053144 0.8743040 0.8738961 0.8758759 0.8741313 0.8813174 1.5552587 1.3847479 0.0050756 0.0002808 3.0045123 0.0080459 0.8733017 1.0724581 1.4548548 1.4557250 1.3831006 1.4769580 1.4719675 
KC595512_JL                 2.9023272 2.9878157 2.9933663 3.5140598 2.8910542 3.0206185 3.0206185 2.9656946 2.8597462 3.0320641 3.0336813 3.0341861 3.0235257 3.0341861 3.2738839 3.0357632 0.0000000 0.0060458 2.9309124 3.1509465 3.0261723 2.8776118 2.8776118 2.8891540 2.8983244 2.8893285 2.8926995 2.8985032 3.0464506 3.1410717 2.9355915 3.0398378 3.0362761 2.9139843 3.0216085 3.0776586 2.8545247 2.9832751 2.8729140 2.8741910 2.8693029 2.8693682 2.8729140 2.8832490 3.0795078 3.0223334 2.8965896 2.9023272 0.7445325 3.5049537 3.1168157 3.0358519 2.9203930 3.0692282 2.8618757 2.9656946 3.0171496 3.0263257 2.8664168 2.8927565 2.8785777 3.3000649 2.8891540 2.9831551 3.3000649 0.7462500 2.9829440 2.9761973 3.0306576 3.0306576 3.0457148 3.0649471 3.0263393 2.8825761 2.9009258 2.9269632 3.0778739 3.0906780 2.9228168 2.8926618 2.8926995 2.8920479 2.8983244 2.9163813 2.9715223 2.8835991 3.0238334 3.0235257 0.0553902 3.0692408 2.8888138 2.9199855 2.8742868 2.8814985 2.8958218 2.9015641 2.8680312 
KC595513_Shanette           2.8980794 2.9853562 2.9923199 3.5078783 2.8859735 3.0196857 3.0196857 2.9665327 2.8585486 3.0311238 3.0327409 3.0332457 3.0225923 3.0332457 3.2775022 3.0346160 0.0060458 0.0000000 2.9304264 3.1480841 3.0235335 2.8730758 2.8730758 2.8840764 2.8932334 2.8842494 2.8876142 2.8934049 3.0455063 3.1429914 2.9310727 3.0364055 3.0351289 2.9117102 3.0206757 3.0802602 2.8521773 2.9852090 2.8678061 2.8664440 2.8607719 2.8608241 2.8678061 2.8756541 3.0835021 3.0214004 2.8915001 2.8980794 0.7425706 3.5108435 3.1155304 3.0365760 2.9203451 3.0650294 2.8606767 2.9665327 3.0162171 3.0253919 2.8622980 2.8876747 2.8752752 3.2978887 2.8840764 2.9850886 3.2978887 0.7442963 2.9816292 2.9824609 3.0297231 3.0297231 3.0447619 3.0607553 3.0254054 2.8794507 2.9002084 2.9262708 3.0804757 3.0955345 2.9227685 2.8875811 2.8876142 2.8869657 2.8932334 2.9131853 2.9734470 2.8790570 3.0229005 3.0225923 0.0571884 3.0680814 2.8837351 2.9160440 2.8702312 2.8773963 2.8941685 2.8952252 2.8647375 
KC699836_SIOphi             1.2563947 0.3650389 0.3721753 2.2669684 1.1781634 1.4012500 1.4012500 0.6086546 0.5362983 1.3958020 1.3993621 1.3996194 1.4021622 1.3996194 1.4660491 1.3894546 2.9309124 2.9304264 0.0000000 1.4307668 0.3603245 0.4670053 0.4670053 1.1777054 1.1777693 1.1808920 1.1809116 1.1762097 1.4050643 1.4288917 1.2368286 1.3979217 1.3897147 1.2572444 1.4013179 0.7762110 0.5369732 0.6152414 0.5425087 0.5508670 0.5406484 0.5380674 0.5425087 0.5408321 1.4589688 1.4018809 1.1777601 1.2563947 3.0105931 2.0130977 1.7585603 0.7712319 0.6674151 0.7625883 0.5380169 0.6086546 1.4049327 1.4017342 0.4673498 1.1819926 0.5405163 1.4806445 1.1777054 0.6140069 1.4806445 3.0066417 0.6007879 0.6050398 1.4012279 1.4012279 1.4188418 0.7620490 1.4007680 0.5410404 0.6727342 0.6650312 0.7765635 0.7805478 0.6685011 1.1799687 1.1809116 1.1828715 1.1777693 1.1741863 0.6182479 0.4653551 1.4057931 1.4021622 2.9003396 1.4024509 1.1776880 1.2968598 0.5289436 0.5298723 0.4187730 0.4643041 0.5469182 
KF021268_phiIBB_SEP1        1.0801209 1.4377754 1.4036339 2.5335239 0.9145418 0.3715932 0.3715932 1.5047372 1.4998417 0.3730567 0.3740412 0.3744534 0.3720882 0.3744534 0.4298409 0.3605097 3.1509465 3.1480841 1.4307668 0.0000000 1.4250981 1.4358270 1.4358270 0.9140095 0.9168538 0.9151975 0.9167665 0.9190703 0.3767751 0.0098307 1.0822453 0.3720006 0.3609283 1.0868411 0.3720999 1.6132079 1.5002666 1.5401656 1.4760962 1.4851460 1.4733448 1.4712465 1.4760962 1.4856754 0.4575663 0.3718057 0.9180847 1.0801209 3.1364660 2.0188661 1.9354715 1.6119126 1.5395885 1.5909339 1.4999501 1.5047372 0.3740674 0.3722413 1.4413546 0.9177482 1.4855184 0.4350094 0.9140095 1.5365181 0.4350094 3.1368794 1.4988191 1.5185604 0.3724517 0.3724517 0.3723344 1.5897587 0.3723328 1.4835304 1.5897263 1.5364220 1.6125248 1.6220189 1.5361923 0.9166573 0.9167665 0.9170270 0.9168538 0.9220440 1.5315885 1.4352030 0.3737349 0.3720882 3.0913382 0.3699815 0.9160351 1.1181668 1.4647595 1.4615350 1.4763501 1.4970088 1.4802032 
KF669652_Grass              1.3557734 0.0143825 0.0168706 2.2929395 1.1934418 1.3996261 1.3996261 0.6457269 0.5528715 1.3944035 1.3974336 1.3982490 1.4005448 1.3982490 1.4538242 1.3836987 3.0261723 3.0235335 0.3603245 1.4250981 0.0000000 0.4621477 0.4621477 1.1933821 1.1923749 1.1950814 1.1950996 1.1985704 1.3959421 1.4286288 1.3325789 1.3974948 1.3845236 1.3618045 1.3996945 0.8021566 0.5597396 0.6427877 0.5601668 0.5610474 0.5623259 0.5608092 0.5601668 0.5608774 1.4661259 1.4002616 1.1915921 1.3557734 3.0179083 2.0500397 1.8123449 0.8041050 0.7218343 0.7769027 0.5520091 0.6457269 1.4025292 1.3984681 0.4810905 1.1978122 0.5624946 1.4680978 1.1933821 0.6453711 1.4680978 3.0158387 0.6376642 0.6370909 1.3980455 1.3980455 1.4061763 0.7755428 1.3980192 0.5583538 0.7280056 0.7222795 0.8025269 0.8049723 0.7231274 1.1949812 1.1950996 1.1965332 1.1923749 1.1754030 0.6462362 0.4609435 1.3954901 1.4005448 3.0110968 1.3938678 1.1918109 1.3981005 0.5517702 0.5538826 0.4085459 0.4561840 0.5622815 
KJ010547_Bp8p_C             1.2625229 0.4734453 0.4728880 2.3317760 1.1926319 1.3903647 1.3903647 0.6837467 0.6168156 1.3819751 1.3861899 1.3859205 1.3913073 1.3859205 1.4504489 1.3814317 2.8776118 2.8730758 0.4670053 1.4358270 0.4621477 0.0000000 0.0000010 1.1916773 1.1897124 1.1917152 1.1917340 1.1953012 1.3874846 1.4341819 1.2537483 1.3826911 1.3811586 1.2709582 1.3904345 0.8634503 0.6189322 0.7006781 0.6396992 0.6320591 0.6315501 0.6312131 0.6396992 0.6403960 1.4312759 1.3910172 1.1896637 1.2625229 2.9048026 2.0581904 1.8568930 0.8547641 0.7647481 0.8511754 0.6162779 0.6837467 1.3921214 1.3881921 0.0963682 1.1953687 0.6382639 1.4606459 1.1916773 0.6986620 1.4606459 2.8972312 0.6897385 0.6958469 1.3867114 1.3867114 1.3925813 0.8496762 1.3873661 0.6418336 0.7730989 0.7619724 0.8633053 0.8672373 0.7632530 1.1917782 1.1917340 1.1958108 1.1897124 1.1974096 0.6994401 0.0192054 1.3879095 1.3913073 2.8430138 1.3902412 1.1920167 1.2939978 0.6267330 0.6283467 0.4464601 0.5068100 0.6290301 
KJ010548_Bp8p_T             1.2625229 0.4734453 0.4728880 2.3317760 1.1926319 1.3903647 1.3903647 0.6837467 0.6168156 1.3819751 1.3861899 1.3859205 1.3913073 1.3859205 1.4504489 1.3814317 2.8776118 2.8730758 0.4670053 1.4358270 0.4621477 0.0000010 0.0000000 1.1916773 1.1897124 1.1917152 1.1917340 1.1953012 1.3874846 1.4341819 1.2537483 1.3826911 1.3811586 1.2709582 1.3904345 0.8634503 0.6189322 0.7006781 0.6396992 0.6320591 0.6315501 0.6312131 0.6396992 0.6403960 1.4312759 1.3910172 1.1896637 1.2625229 2.9048026 2.0581904 1.8568930 0.8547641 0.7647481 0.8511754 0.6162779 0.6837467 1.3921214 1.3881921 0.0963682 1.1953687 0.6382639 1.4606459 1.1916773 0.6986620 1.4606459 2.8972312 0.6897385 0.6958469 1.3867114 1.3867114 1.3925813 0.8496762 1.3873661 0.6418336 0.7730989 0.7619724 0.8633053 0.8672373 0.7632530 1.1917782 1.1917340 1.1958108 1.1897124 1.1974096 0.6994401 0.0192054 1.3879095 1.3913073 2.8430138 1.3902412 1.1920167 1.2939978 0.6267330 0.6283467 0.4464601 0.5068100 0.6290301 
KJ094029_LP_064             0.7117256 1.2019721 1.1745486 2.3805685 0.0008747 0.8861834 0.8861834 1.3236821 1.2302769 0.8838223 0.8838205 0.8844499 0.8870582 0.8844499 0.9310768 0.8724955 2.8891540 2.8840764 1.1777054 0.9140095 1.1933821 1.1916773 1.1916773 0.0000000 0.0032170 0.0020432 0.0020434 0.0067355 0.8840999 0.9132126 0.6600863 0.8857020 0.8731332 0.7126866 0.8870871 1.4407487 1.2339635 1.3475764 1.2231532 1.2203485 1.2075543 1.2077272 1.2231532 1.2298139 0.9200767 0.8866125 0.0032175 0.7117256 2.9399557 1.8463021 1.7765622 1.4175417 1.3046285 1.4021431 1.2298659 1.3236821 0.8857123 0.8868839 1.2021934 0.0032157 1.2296096 0.9419437 0.0000010 1.3394580 0.9419437 2.9418294 1.3194546 1.3203505 0.8876937 0.8876937 0.8920827 1.4002149 0.8869679 1.2283010 1.3411436 1.3045193 1.4404031 1.4416229 1.3041561 0.0026300 0.0020434 0.0035049 0.0032170 0.0088868 1.3392327 1.1955214 0.8853834 0.8870582 2.8573263 0.8767013 0.0023353 0.7286788 1.2126037 1.2087526 1.2022061 1.2154649 1.2176326 
KJ094031_LP_124             0.7113446 1.2010087 1.1735817 2.3879819 0.0035096 0.8879587 0.8879587 1.3264696 1.2309387 0.8858293 0.8858280 0.8864580 0.8888345 0.8864580 0.9303907 0.8741313 2.8983244 2.8932334 1.1777693 0.9168538 1.1923749 1.1897124 1.1897124 0.0032170 0.0000000 0.0040981 0.0040986 0.0085205 0.8858880 0.9150197 0.6608742 0.8875161 0.8747695 0.7123051 0.8888636 1.4431328 1.2346268 1.3490840 1.2253039 1.2221305 1.2105173 1.2106912 1.2253039 1.2319721 0.9209830 0.8883888 0.0040946 0.7113446 2.9427214 1.8462681 1.7810400 1.4202105 1.3063025 1.4057115 1.2305275 1.3264696 0.8874875 0.8886606 1.2007134 0.0052742 1.2325980 0.9412450 0.0032170 1.3409613 0.9412450 2.9445961 1.3222384 1.3226889 0.8894714 0.8894714 0.8939015 1.4037791 0.8887446 1.2304572 1.3429394 1.3061931 1.4427861 1.4440077 1.3058297 0.0029198 0.0040986 0.0038035 0.0000010 0.0095188 1.3407346 1.1950738 0.8871586 0.8888345 2.8664146 0.8783564 0.0038042 0.7280604 1.2155816 1.2117251 1.2036557 1.2158772 1.2194118 
KJ586795_LMTA_94            0.7123447 1.2035942 1.1761869 2.3809899 0.0023352 0.8863499 0.8863499 1.3246892 1.2308061 0.8839895 0.8839878 0.8846173 0.8872248 0.8846173 0.9287566 0.8726643 2.8893285 2.8842494 1.1808920 0.9151975 1.1950814 1.1917152 1.1917152 0.0020432 0.0040981 0.0000000 0.0005832 0.0058523 0.8842305 0.9143997 0.6608578 0.8858721 0.8733021 0.7133064 0.8872538 1.4426960 1.2344963 1.3491987 1.2256419 1.2227810 1.2099643 1.2101382 1.2256419 1.2323137 0.9185869 0.8867791 0.0040960 0.7123447 2.9405590 1.8466172 1.7736548 1.4197699 1.3074457 1.4040242 1.2303947 1.3246892 0.8858788 0.8870506 1.2027086 0.0040949 1.2320525 0.9395810 0.0020432 1.3410733 0.9395810 2.9424331 1.3204595 1.3213563 0.8878605 0.8878605 0.8922535 1.4020927 0.8871346 1.2307979 1.3441146 1.3073360 1.4423494 1.4435712 1.3069723 0.0040956 0.0005832 0.0043851 0.0040981 0.0098410 1.3408464 1.1961937 0.8855131 0.8872248 2.8574916 0.8764264 0.0026274 0.7287276 1.2150287 1.2112772 1.2077523 1.2192316 1.2200596 
KJ591605_LMTA_57            0.7123914 1.2036105 1.1762069 2.3812224 0.0023355 0.8875654 0.8875654 1.3260274 1.2308193 0.8852099 0.8852085 0.8858385 0.8884412 0.8858385 0.9301329 0.8738961 2.8926995 2.8876142 1.1809116 0.9167665 1.1950996 1.1917340 1.1917340 0.0020434 0.0040986 0.0005832 0.0000000 0.0058531 0.8854541 0.9159677 0.6609035 0.8871140 0.8745344 0.7133531 0.8884702 1.4445726 1.2345091 1.3505640 1.2256558 1.2227952 1.2099800 1.2101539 1.2256558 1.2323268 0.9197168 0.8879954 0.0040966 0.7123914 2.9408138 1.8490067 1.7756633 1.4212885 1.3087486 1.4058547 1.2304080 1.3260274 0.8870940 0.8882672 1.2027262 0.0040954 1.2320656 0.9409868 0.0020434 1.3424314 0.9409868 2.9426879 1.3217944 1.3226926 0.8890780 0.8890780 0.8935003 1.4039208 0.8883511 1.2308112 1.3456053 1.3086387 1.4442252 1.4454483 1.3082748 0.0040961 0.0000010 0.0043857 0.0040986 0.0098424 1.3422030 1.1962120 0.8867283 0.8884412 2.8608243 0.8776734 0.0026277 0.7287789 1.2150438 1.2112928 1.2058197 1.2192462 1.2200741 
KJ668715_LMTA_34            0.7118500 1.2069192 1.1795625 2.3840320 0.0058541 0.8920045 0.8920045 1.3265115 1.2337511 0.8896700 0.8896699 0.8903010 0.8928827 0.8903010 0.9333939 0.8784121 2.8985032 2.8934049 1.1762097 0.9190703 1.1985704 1.1953012 1.1953012 0.0067355 0.0085205 0.0058523 0.0058531 0.0000000 0.8896290 0.9182701 0.6639059 0.8916505 0.8790515 0.7128115 0.8929118 1.4464422 1.2374480 1.3511676 1.2300741 1.2288677 1.2160133 1.2161893 1.2300741 1.2367601 0.9254999 0.8924369 0.0067485 0.7118500 2.9457509 1.8475731 1.7786160 1.4231420 1.3084064 1.4080462 1.2333391 1.3265115 0.8912383 0.8927095 1.2046696 0.0082164 1.2369716 0.9443028 0.0067355 1.3430389 0.9443028 2.9476289 1.3222804 1.3233077 0.8935225 0.8935225 0.8980470 1.4061110 0.8927934 1.2352404 1.3466073 1.3082965 1.4460942 1.4473178 1.3079328 0.0079266 0.0058531 0.0079164 0.0085205 0.0133757 1.3428101 1.1996419 0.8911674 0.8928827 2.8652153 0.8823450 0.0061475 0.7299430 1.2211078 1.2172394 1.2110206 1.2234724 1.2261363 
KP027446_phiIPLARODI        1.0493444 1.4111587 1.3944127 2.5359301 0.8843350 0.0052369 0.0052369 1.5325614 1.4759667 0.0060721 0.0063711 0.0066486 0.0055139 0.0066486 0.2479654 0.0054036 3.0464506 3.0455063 1.4050643 0.3767751 1.3959421 1.3874846 1.3874846 0.8840999 0.8858880 0.8842305 0.8854541 0.8896290 0.0000000 0.3797430 1.0555574 0.0053583 0.0056885 1.0480601 0.0055141 1.6206411 1.4843011 1.5680283 1.4636211 1.4778333 1.4596618 1.4602267 1.4636211 1.4693854 0.3930507 0.0055144 0.8852972 1.0493444 3.0316397 1.9584193 1.9402553 1.6244307 1.5241230 1.5925875 1.4766102 1.5325614 0.0055113 0.0060693 1.3919252 0.8877566 1.4812910 0.2506091 0.8840999 1.5669220 0.2506091 3.0337330 1.5284225 1.5423266 0.0066274 0.0066274 0.0067687 1.5910808 0.0057927 1.4643343 1.5808807 1.5206028 1.6197404 1.6262557 1.5198579 0.8860609 0.8854541 0.8874519 0.8858880 0.8988634 1.5631888 1.3899393 0.0033019 0.0055139 3.0113865 0.0072385 0.8846059 1.0714131 1.4573060 1.4610273 1.3985043 1.4893531 1.4732097 
KP027447_phiIPLA_C1C        1.0784521 1.4408563 1.4071133 2.5300954 0.9137444 0.3773441 0.3773441 1.5045767 1.4949852 0.3773158 0.3783063 0.3787187 0.3778415 0.3787187 0.4284172 0.3664245 3.1410717 3.1429914 1.4288917 0.0098307 1.4286288 1.4341819 1.4341819 0.9132126 0.9150197 0.9143997 0.9159677 0.9182701 0.3797430 0.0000000 1.0787198 0.3779026 0.3668441 1.0851708 0.3778533 1.6095808 1.4953297 1.5380059 1.4821294 1.4893363 1.4772693 1.4751724 1.4821294 1.4917432 0.4589721 0.3775594 0.9172850 1.0784521 3.1222501 2.0184275 1.9297703 1.6054559 1.5320317 1.5886912 1.4950995 1.5045767 0.3802011 0.3783657 1.4339051 0.9169486 1.4871905 0.4335544 0.9132126 1.5343630 0.4335544 3.1236245 1.4986598 1.5173883 0.3785766 0.3785766 0.3781948 1.5875182 0.3781908 1.4876275 1.5842765 1.5288770 1.6087320 1.6182042 1.5284981 0.9158589 0.9159677 0.9151928 0.9150197 0.9211886 1.5294405 1.4336730 0.3794906 0.3778415 3.0817258 0.3763829 0.9152365 1.1196315 1.4697257 1.4675427 1.4709653 1.4993650 1.4843797 
KP339049_EFDG1              0.2179757 1.3295639 1.3044349 2.4533484 0.6607453 1.0547898 1.0547898 1.3997579 1.3309234 1.0521622 1.0531757 1.0529882 1.0557370 1.0529882 1.1161997 1.0371421 2.9355915 2.9310727 1.2368286 1.0822453 1.3325789 1.2537483 1.2537483 0.6600863 0.6608742 0.6608578 0.6609035 0.6639059 1.0555574 1.0787198 0.0000000 1.0536909 1.0369535 0.2164733 1.0557701 1.4952970 1.3333811 1.4139476 1.3041744 1.3139292 1.2819261 1.2812050 1.3041744 1.3024191 1.0658264 1.0551674 0.6619247 0.2179757 2.9984777 1.8214963 1.8554514 1.4866503 1.4028113 1.4723109 1.3296676 1.3997579 1.0551599 1.0549843 1.2548600 0.6614782 1.3242878 1.1251177 0.6600863 1.4143886 1.1251177 2.9883238 1.3960054 1.4016238 1.0553680 1.0553680 1.0582443 1.4718335 1.0531483 1.3032681 1.4317120 1.3977229 1.4941052 1.4963127 1.4003978 0.6606423 0.6609035 0.6613907 0.6608742 0.6753456 1.4084177 1.2587139 1.0535441 1.0557370 2.9122409 1.0482271 0.6620546 0.2185962 1.2741343 1.2839397 1.2762303 1.2857018 1.3096949 
KP687431_IME_SA1            1.0511822 1.4148906 1.3979267 2.5206345 0.8862412 0.0000010 0.0000010 1.5473342 1.4822519 0.0014031 0.0016901 0.0019719 0.0002784 0.0019719 0.2519805 0.0000010 3.0398378 3.0364055 1.3979217 0.3720006 1.3974948 1.3826911 1.3826911 0.8857020 0.8875161 0.8858721 0.8871140 0.8916505 0.0053583 0.3779026 1.0536909 0.0000000 0.0002870 1.0492074 0.0002784 1.6243126 1.4907521 1.5810768 1.4676684 1.4801301 1.4623262 1.4638670 1.4676684 1.4735480 0.3935113 0.0002785 0.8872183 1.0511822 3.0354272 1.9936621 1.9612401 1.6293093 1.5334517 1.5979765 1.4829081 1.5473342 0.0036294 0.0013935 1.3880863 0.8894502 1.4840190 0.2541902 0.8857020 1.5799424 0.2541902 3.0375659 1.5413580 1.5578904 0.0019528 0.0019528 0.0014245 1.5964367 0.0013939 1.4693555 1.5921985 1.5298425 1.6233935 1.6300423 1.5299220 0.8876913 0.8871140 0.8891027 0.8875161 0.9010915 1.5761095 1.3860195 0.0053145 0.0002784 3.0098303 0.0079421 0.8863238 1.0720947 1.4580221 1.4627432 1.4011478 1.4913111 1.4754155 
KP687432_IME_SA2            1.0323467 1.4006176 1.3833691 2.4991928 0.8736668 0.0002798 0.0002798 1.5258878 1.4618927 0.0011318 0.0019885 0.0017043 0.0005616 0.0017043 0.2487513 0.0002798 3.0362761 3.0351289 1.3897147 0.3609283 1.3845236 1.3811586 1.3811586 0.8731332 0.8747695 0.8733021 0.8745344 0.8790515 0.0056885 0.3668441 1.0369535 0.0002870 0.0000000 1.0310591 0.0005616 1.6130756 1.4703823 1.5590261 1.4634150 1.4758110 1.4575319 1.4567628 1.4634150 1.4693242 0.3901302 0.0005616 0.8746342 1.0323467 3.0260343 1.9700888 1.9281310 1.6191256 1.5098861 1.5870025 1.4625399 1.5258878 0.0039417 0.0016864 1.3876844 0.8766886 1.4766151 0.2514877 0.8731332 1.5590143 0.2514877 3.0281511 1.5216250 1.5350156 0.0022507 0.0022507 0.0011492 1.5854818 0.0016868 1.4642005 1.5659604 1.5060470 1.6121664 1.6187433 1.5052988 0.8749422 0.8745344 0.8765145 0.8747695 0.8813174 1.5552496 1.3844743 0.0053580 0.0005616 3.0050208 0.0083338 0.8739398 1.0726795 1.4551162 1.4559865 1.3833620 1.4772212 1.4722300 
KR049063_EFLK1              0.0041569 1.3587970 1.3380026 2.4738978 0.7131867 1.0501401 1.0501401 1.4242637 1.3312276 1.0476794 1.0477702 1.0479708 1.0511003 1.0479708 1.1312764 1.0308575 2.9139843 2.9117102 1.2572444 1.0868411 1.3618045 1.2709582 1.2709582 0.7126866 0.7123051 0.7133064 0.7133531 0.7128115 1.0480601 1.0851708 0.2164733 1.0492074 1.0310591 0.0000000 1.0511339 1.5269862 1.3359578 1.4383297 1.3059360 1.3124133 1.2948705 1.2954919 1.3059360 1.3079514 1.0895048 1.0505223 0.7141247 0.0041569 2.9546454 1.8496511 1.8702907 1.5108615 1.4112582 1.5007127 1.3300048 1.4242637 1.0484802 1.0502662 1.2810549 0.7121423 1.3345168 1.1393764 0.7126866 1.4340007 1.1393764 2.9447610 1.4233289 1.4193850 1.0507984 1.0507984 1.0514761 1.4987905 1.0484770 1.3107262 1.4314810 1.4052502 1.5262800 1.5288858 1.4063606 0.7121414 0.7133531 0.7134290 0.7123051 0.7284961 1.4296762 1.2719118 1.0463276 1.0511003 2.8948979 1.0392970 0.7141905 0.0048835 1.2906616 1.3024379 1.2999661 1.3120064 1.3056393 
KR908644_IME_SA119          1.0524119 1.4165647 1.4000833 2.5136707 0.8876155 0.0002722 0.0002722 1.5385407 1.4807588 0.0016462 0.0019276 0.0022032 0.0005446 0.0022032 0.2516906 0.0002808 3.0216085 3.0206757 1.4013179 0.3720999 1.3996945 1.3904345 1.3904345 0.8870871 0.8888636 0.8872538 0.8884702 0.8929118 0.0055141 0.3778533 1.0557701 0.0002784 0.0005616 1.0511339 0.0000000 1.6275831 1.4890458 1.5721097 1.4689291 1.4819983 1.4639050 1.4644745 1.4689291 1.4746603 0.3944468 0.0005446 0.8885728 1.0524119 3.0126565 1.9661896 1.9362424 1.6327433 1.5252254 1.6014322 1.4813986 1.5385407 0.0038220 0.0016352 1.3957048 0.8907579 1.4840366 0.2543913 0.8870871 1.5710097 0.2543913 3.0147162 1.5323836 1.5482667 0.0021824 0.0021824 0.0011136 1.5999290 0.0016357 1.4696437 1.5815861 1.5217313 1.6266864 1.6331725 1.5209918 0.8890349 0.8884702 0.8904170 0.8888636 0.9022224 1.5672959 1.3938393 0.0054700 0.0005446 2.9910846 0.0083355 0.8878848 1.0735600 1.4596867 1.4633802 1.4030391 1.4939616 1.4773995 
KT207918_Eyuki              1.5220961 0.8099471 0.7915101 2.4988261 1.4405950 1.6274987 1.6274987 0.5676051 0.7327343 1.6219982 1.6233533 1.6236377 1.6285511 1.6236377 1.7065703 1.6127882 3.0776586 3.0802602 0.7762110 1.6132079 0.8021566 0.8634503 0.8634503 1.4407487 1.4431328 1.4426960 1.4445726 1.4464422 1.6206411 1.6095808 1.4952970 1.6243126 1.6130756 1.5269862 1.6275831 0.0000000 0.7243998 0.5597161 0.7584427 0.7554619 0.7513720 0.7486897 0.7584427 0.7578190 1.6896995 1.6293441 1.4456977 1.5220961 3.1248658 2.2805894 1.9161527 0.0819225 0.4817703 0.0558716 0.7325056 0.5676051 1.6263730 1.6284603 0.8744214 1.4443682 0.7518965 1.7240182 1.4407487 0.5589319 1.7240182 3.1278444 0.5628084 0.5595361 1.6268374 1.6268374 1.6428054 0.0555371 1.6259227 0.7546915 0.4969524 0.4822755 0.0013518 0.0068008 0.4816994 1.4419678 1.4445726 1.4421242 1.4431328 1.4598393 0.5635617 0.8685311 1.6213681 1.6285511 3.0669754 1.6219163 1.4436834 1.5825724 0.7411948 0.7331015 0.7975512 0.8517476 0.7540704 
KT224359_TsarBomba          1.3310857 0.5578769 0.5584177 2.3688818 1.2347931 1.4889734 1.4889734 0.5230729 0.0234596 1.4837869 1.4844138 1.4846742 1.4899129 1.4846742 1.5508111 1.4701198 2.8545247 2.8521773 0.5369732 1.5002666 0.5597396 0.6189322 0.6189322 1.2339635 1.2346268 1.2344963 1.2345091 1.2374480 1.4843011 1.4953297 1.3333811 1.4907521 1.4703823 1.3359578 1.4890458 0.7243998 0.0000000 0.5281589 0.3015351 0.2967326 0.3065314 0.3073021 0.3015351 0.3010162 1.5394923 1.4906312 1.2347851 1.3310857 2.9125888 2.0484413 1.8419613 0.7199724 0.6070884 0.7074873 0.0242937 0.5230729 1.4845444 1.4882554 0.6203094 1.2375650 0.3014090 1.5615560 1.2339635 0.5291534 1.5615560 2.9005343 0.5242489 0.5250305 1.4889080 1.4889080 1.5027011 0.7077827 1.4882113 0.3015986 0.6102874 0.6051598 0.7250655 0.7275385 0.6066620 1.2330649 1.2345091 1.2353429 1.2346268 1.2345115 0.5285245 0.6153325 1.4867728 1.4899129 2.8650957 1.4829499 1.2347864 1.3989766 0.3018008 0.3021068 0.5131327 0.5669066 0.3009278 
KT307976_AvesoBmore         1.4314820 0.6492019 0.6429902 2.3800997 1.3486208 1.5720294 1.5720294 0.0726954 0.5350266 1.5635096 1.5651207 1.5651132 1.5730464 1.5651132 1.5766993 1.5590346 2.9832751 2.9852090 0.6152414 1.5401656 0.6427877 0.7006781 0.7006781 1.3475764 1.3490840 1.3491987 1.3505640 1.3511676 1.5680283 1.5380059 1.4139476 1.5810768 1.5590261 1.4383297 1.5721097 0.5597161 0.5281589 0.0000000 0.5205546 0.5281344 0.5249025 0.5242707 0.5205546 0.5242209 1.6061249 1.5728958 1.3505367 1.4314820 3.0062499 2.2467421 1.8689191 0.5666590 0.3741148 0.5561616 0.5349376 0.0726954 1.5739559 1.5723271 0.7016618 1.3502289 0.5237309 1.5921452 1.3475764 0.0035452 1.5921452 2.9965842 0.0685938 0.0416353 1.5721651 1.5721651 1.5863029 0.5558643 1.5710922 0.5239547 0.3789836 0.3719392 0.5605282 0.5601914 0.3700747 1.3487051 1.3505640 1.3497016 1.3490840 1.3504403 0.0101493 0.7033280 1.5689003 1.5730464 2.9747690 1.5709146 1.3483035 1.4804394 0.5210573 0.5186180 0.6210359 0.6776045 0.5245187 
KT995480_Bacillus_BM15      1.3023174 0.5589719 0.5544704 2.3340397 1.2239776 1.4688584 1.4688584 0.5169828 0.2984150 1.4635431 1.4652949 1.4655523 1.4697836 1.4655523 1.5624116 1.4631536 2.8729140 2.8678061 0.5425087 1.4760962 0.5601668 0.6396992 0.6396992 1.2231532 1.2253039 1.2256419 1.2256558 1.2300741 1.4636211 1.4821294 1.3041744 1.4676684 1.4634150 1.3059360 1.4689291 0.7584427 0.3015351 0.5205546 0.0000000 0.0585174 0.0578759 0.0585523 0.0000010 0.0097026 1.5409450 1.4704927 1.2245260 1.3023174 2.9716629 2.0482755 1.7382798 0.7465701 0.5883227 0.7451401 0.2999802 0.5169828 1.4674026 1.4687592 0.6417431 1.2265727 0.0618961 1.5727845 1.2231532 0.5225459 1.5727845 2.9578529 0.5154627 0.5178851 1.4682580 1.4682580 1.4767814 0.7454391 1.4685789 0.0102638 0.5931612 0.5880005 0.7586278 0.7585330 0.5880464 1.2233987 1.2256558 1.2260025 1.2253039 1.2178630 0.5194468 0.6361609 1.4641888 1.4697836 2.8561874 1.4802795 1.2236452 1.3490978 0.0511303 0.0470126 0.5216729 0.5899351 0.0578462 
KU577463_Bacillus_Deep_Blue 1.3070676 0.5591930 0.5535747 2.3421055 1.2212438 1.4819266 1.4819266 0.5297932 0.2951260 1.4766542 1.4784190 1.4786782 1.4828604 1.4786782 1.5916513 1.4755479 2.8741910 2.8664440 0.5508670 1.4851460 0.5610474 0.6320591 0.6320591 1.2203485 1.2221305 1.2227810 1.2227952 1.2288677 1.4778333 1.4893363 1.3139292 1.4801301 1.4758110 1.3124133 1.4819983 0.7554619 0.2967326 0.5281344 0.0585174 0.0000000 0.0573466 0.0577171 0.0585174 0.0615499 1.5576894 1.4835750 1.2232138 1.3070676 2.9344514 2.0571525 1.7756152 0.7555894 0.5973101 0.7396757 0.2963827 0.5297932 1.4795790 1.4814558 0.6411356 1.2241738 0.0747201 1.6003083 1.2203485 0.5302766 1.6003083 2.9226276 0.5245414 0.5265561 1.4821045 1.4821045 1.4901502 0.7392681 1.4812763 0.0634644 0.6019324 0.5966607 0.7564906 0.7548326 0.5980787 1.2215556 1.2227952 1.2221197 1.2221305 1.2178110 0.5277926 0.6342169 1.4790346 1.4828604 2.8536028 1.4935060 1.2212555 1.3531481 0.0550434 0.0540810 0.5169941 0.5884229 0.0132931 
KX495186_Bacillus_PK16      1.2911775 0.5614798 0.5577470 2.3471383 1.2084426 1.4638348 1.4638348 0.5229797 0.3040990 1.4585342 1.4609644 1.4612207 1.4647546 1.4612207 1.5509401 1.4572719 2.8693029 2.8607719 0.5406484 1.4733448 0.5623259 0.6315501 0.6315501 1.2075543 1.2105173 1.2099643 1.2099800 1.2160133 1.4596618 1.4772693 1.2819261 1.4623262 1.4575319 1.2948705 1.4639050 0.7513720 0.3065314 0.5249025 0.0578759 0.0573466 0.0000000 0.0016073 0.0578759 0.0573377 1.5319340 1.4654598 1.2101034 1.2911775 2.9500133 2.0551829 1.7516126 0.7446127 0.5872360 0.7383678 0.3053731 0.5229797 1.4612995 1.4637364 0.6365714 1.2113694 0.0835122 1.5615714 1.2075543 0.5269025 1.5615714 2.9381175 0.5212244 0.5251455 1.4632373 1.4632373 1.4714365 0.7386662 1.4635563 0.0589261 0.5948060 0.5861176 0.7502444 0.7531755 0.5870829 1.2087757 1.2099800 1.2105229 1.2105173 1.2064920 0.5239057 0.6314089 1.4607636 1.4647546 2.8506365 1.4748164 1.2084542 1.3382039 0.0295489 0.0397269 0.5110194 0.5870870 0.0568181 
MG602477_Bacillus_BCP01     1.2917920 0.5600347 0.5556850 2.3544194 1.2086159 1.4644042 1.4644042 0.5222684 0.3048678 1.4590954 1.4615310 1.4617878 1.4653261 1.4617878 1.5536753 1.4565025 2.8693682 2.8608241 0.5380674 1.4712465 0.5608092 0.6312131 0.6312131 1.2077272 1.2106912 1.2101382 1.2101539 1.2161893 1.4602267 1.4751724 1.2812050 1.4638670 1.4567628 1.2954919 1.4644745 0.7486897 0.3073021 0.5242707 0.0585523 0.0577171 0.0016073 0.0000000 0.0585523 0.0580133 1.5304969 1.4660329 1.2102774 1.2917920 2.9438224 2.0536194 1.7520234 0.7420502 0.5850548 0.7356981 0.3061428 0.5222684 1.4618633 1.4643055 0.6362413 1.2115438 0.0841294 1.5643752 1.2077272 0.5261905 1.5643752 2.9319392 0.5205930 0.5244330 1.4638054 1.4638054 1.4720336 0.7359968 1.4641251 0.0589480 0.5925113 0.5839374 0.7475629 0.7504909 0.5849034 1.2089490 1.2101539 1.2106969 1.2106912 1.2068437 0.5231950 0.6310719 1.4613261 1.4653261 2.8524746 1.4740670 1.2086275 1.3388048 0.0312556 0.0391708 0.5096474 0.5866959 0.0571878 
MH638309_Bacillus_Hobo      1.3023174 0.5589719 0.5544704 2.3340397 1.2239776 1.4688584 1.4688584 0.5169828 0.2984150 1.4635431 1.4652949 1.4655523 1.4697836 1.4655523 1.5624116 1.4631536 2.8729140 2.8678061 0.5425087 1.4760962 0.5601668 0.6396992 0.6396992 1.2231532 1.2253039 1.2256419 1.2256558 1.2300741 1.4636211 1.4821294 1.3041744 1.4676684 1.4634150 1.3059360 1.4689291 0.7584427 0.3015351 0.5205546 0.0000010 0.0585174 0.0578759 0.0585523 0.0000000 0.0097026 1.5409450 1.4704927 1.2245260 1.3023174 2.9716629 2.0482755 1.7382798 0.7465701 0.5883227 0.7451401 0.2999802 0.5169828 1.4674026 1.4687592 0.6417431 1.2265727 0.0618961 1.5727845 1.2231532 0.5225459 1.5727845 2.9578529 0.5154627 0.5178851 1.4682580 1.4682580 1.4767814 0.7454391 1.4685789 0.0102638 0.5931612 0.5880005 0.7586278 0.7585330 0.5880464 1.2233987 1.2256558 1.2260025 1.2253039 1.2178630 0.5194468 0.6361609 1.4641888 1.4697836 2.8561874 1.4802795 1.2236452 1.3490978 0.0511303 0.0470126 0.5216729 0.5899351 0.0578462 
MH638312_Bacillus_Kioshi    1.3033148 0.5596480 0.5558894 2.3463813 1.2306421 1.4745892 1.4745892 0.5187854 0.2977091 1.4692961 1.4710524 1.4713105 1.4755176 1.4713105 1.5662168 1.4690622 2.8832490 2.8756541 0.5408321 1.4856754 0.5608774 0.6403960 0.6403960 1.2298139 1.2319721 1.2323137 1.2323268 1.2367601 1.4693854 1.4917432 1.3024191 1.4735480 1.4693242 1.3079514 1.4746603 0.7578190 0.3010162 0.5242209 0.0097026 0.0615499 0.0573377 0.0580133 0.0097026 0.0000000 1.5457347 1.4762286 1.2311969 1.3033148 2.9710223 2.0621605 1.7335081 0.7449248 0.5865274 0.7451935 0.2992729 0.5187854 1.4731300 1.4744894 0.6406261 1.2332478 0.0650130 1.5766496 1.2298139 0.5262209 1.5766496 2.9580426 0.5167886 0.5212477 1.4739875 1.4739875 1.4821702 0.7454925 1.4743096 0.0034913 0.5924503 0.5863014 0.7580042 0.7574707 0.5872581 1.2300610 1.2323268 1.2326757 1.2319721 1.2249439 0.5231064 0.6368539 1.4705617 1.4755176 2.8705746 1.4862758 1.2303097 1.3510309 0.0508712 0.0464488 0.5226765 0.5898895 0.0593510 
NC_007021_Twort             1.0851718 1.4862222 1.4647587 2.6026396 0.9200886 0.3939227 0.3939227 1.5775272 1.5364678 0.3928190 0.3935160 0.3939371 0.3944343 0.3939371 0.4640616 0.3896989 3.0795078 3.0835021 1.4589688 0.4575663 1.4661259 1.4312759 1.4312759 0.9200767 0.9209830 0.9185869 0.9197168 0.9254999 0.3930507 0.4589721 1.0658264 0.3935113 0.3901302 1.0895048 0.3944468 1.6896995 1.5394923 1.6061249 1.5409450 1.5576894 1.5319340 1.5304969 1.5409450 1.5457347 0.0000000 0.3944949 0.9207737 1.0851718 3.1410607 2.0156956 1.9729757 1.6932612 1.5900556 1.6823656 1.5367175 1.5775272 0.3918182 0.3920051 1.4225684 0.9235554 1.5542571 0.4700783 0.9200767 1.6031103 0.4700783 3.1439301 1.5768522 1.5834206 0.3921688 0.3921688 0.3978659 1.6789819 0.3923612 1.5387135 1.6484224 1.5895193 1.6857879 1.6937854 1.5911601 0.9217511 0.9197168 0.9220062 0.9209830 0.9327999 1.6000005 1.4296574 0.3917401 0.3944343 3.0126625 0.3925108 0.9203233 1.1182482 1.5181428 1.5208119 1.4488044 1.4936509 1.5396483 
NC_007066_G1                1.0517999 1.4171111 1.4006423 2.5153267 0.8871407 0.0002722 0.0002722 1.5402113 1.4823359 0.0016463 0.0019277 0.0022033 0.0005446 0.0022033 0.2513834 0.0002808 3.0223334 3.0214004 1.4018809 0.3718057 1.4002616 1.3910172 1.3910172 0.8866125 0.8883888 0.8867791 0.8879954 0.8924369 0.0055144 0.3775594 1.0551674 0.0002785 0.0005616 1.0505223 0.0005446 1.6293441 1.4906312 1.5728958 1.4704927 1.4835750 1.4654598 1.4660329 1.4704927 1.4762286 0.3944949 0.0000000 0.8880978 1.0517999 3.0142089 1.9667271 1.9321850 1.6345090 1.5268460 1.6031642 1.4829764 1.5402113 0.0038222 0.0016353 1.3962899 0.8902829 1.4856135 0.2540807 0.8866125 1.5717952 0.2540807 3.0162698 1.5340480 1.5499495 0.0021825 0.0021825 0.0016709 1.6016590 0.0016357 1.4712095 1.5833508 1.5233479 1.6284465 1.6349393 1.5226075 0.8885602 0.8879954 0.8899423 0.8883888 0.9017171 1.5680793 1.3944232 0.0054703 0.0005446 2.9917997 0.0083360 0.8874100 1.0728846 1.4612483 1.4649441 1.4036073 1.4945361 1.4789708 
NC_009811_A511              0.7131628 1.2002702 1.1719397 2.3791590 0.0023389 0.8876676 0.8876676 1.3264587 1.2308026 0.8855354 0.8855341 0.8861644 0.8885437 0.8861644 0.9327174 0.8739957 2.8965896 2.8915001 1.1777601 0.9180847 1.1915921 1.1896637 1.1896637 0.0032175 0.0040946 0.0040960 0.0040966 0.0067485 0.8852972 0.9172850 0.6619247 0.8872183 0.8746342 0.7141247 0.8885728 1.4456977 1.2347851 1.3505367 1.2245260 1.2232138 1.2101034 1.2102774 1.2245260 1.2311969 0.9207737 0.8880978 0.0000000 0.7131628 2.9460257 1.8477118 1.7796042 1.4233239 1.3067724 1.4081961 1.2303911 1.3264587 0.8869019 0.8883697 1.2007786 0.0049890 1.2316600 0.9436196 0.0032175 1.3424035 0.9436196 2.9479023 1.3222243 1.3232525 0.8891808 0.8891808 0.8936069 1.4062595 0.8884537 1.2296815 1.3434801 1.3066628 1.4453498 1.4465738 1.3062991 0.0026320 0.0040966 0.0046905 0.0040946 0.0076152 1.3421752 1.1937097 0.8868670 0.8885437 2.8637518 0.8779188 0.0026310 0.7309451 1.2147083 1.2108511 1.2044494 1.2178394 1.2197397 
NC_009904_phiEF24C          0.0000010 1.3548885 1.3336246 2.4662262 0.7122252 1.0514171 1.0514171 1.4165228 1.3262244 1.0489622 1.0490531 1.0492539 1.0523783 1.0492539 1.1258947 1.0321449 2.9023272 2.8980794 1.2563947 1.0801209 1.3557734 1.2625229 1.2625229 0.7117256 0.7113446 0.7123447 0.7123914 0.7118500 1.0493444 1.0784521 0.2179757 1.0511822 1.0323467 0.0041569 1.0524119 1.5220961 1.3310857 1.4314820 1.3023174 1.3070676 1.2911775 1.2917920 1.3023174 1.3033148 1.0851718 1.0517999 0.7131628 0.0000000 2.9566378 1.8423595 1.8641082 1.5080993 1.4035951 1.4974440 1.3250026 1.4165228 1.0497556 1.0515431 1.2777051 0.7111816 1.3289715 1.1339119 0.7117256 1.4271623 1.1339119 2.9467430 1.4155887 1.4125957 1.0520759 1.0520759 1.0527792 1.4941863 1.0497521 1.3069540 1.4293729 1.3983348 1.5213909 1.5239935 1.3994433 0.7111809 0.7123914 0.7124671 0.7113446 0.7280641 1.4228545 1.2634701 1.0475999 1.0523783 2.8864590 1.0406019 0.7132282 0.0042746 1.2860711 1.2995928 1.2933925 1.3052629 1.3011850 
NC_011421_SPO1              2.9566378 3.0067502 2.9876997 3.6494536 2.9423719 3.0125085 3.0125085 2.9750224 2.9240795 3.0180049 3.0200522 3.0205522 3.0153889 3.0205522 3.2022328 3.0255261 0.7445325 0.7425706 3.0105931 3.1364660 3.0179083 2.9048026 2.9048026 2.9399557 2.9427214 2.9405590 2.9408138 2.9457509 3.0316397 3.1222501 2.9984777 3.0354272 3.0260343 2.9546454 3.0126565 3.1248658 2.9125888 3.0062499 2.9716629 2.9344514 2.9500133 2.9438224 2.9716629 2.9710223 3.1410607 3.0142089 2.9460257 2.9566378 0.0000000 3.4298616 3.1724280 3.1184657 3.0197303 3.0911574 2.9274303 2.9750224 3.0143666 3.0121610 2.9030667 2.9514766 2.9533850 3.2176687 2.9399557 3.0057915 3.2176687 0.0051189 2.9589444 2.9695589 3.0164437 3.0164437 3.0116656 3.0868543 3.0123058 2.9664703 2.9845488 3.0120697 3.1216347 3.1239501 3.0082451 2.9407889 2.9408138 2.9434533 2.9427214 2.9781432 2.9933634 2.9200795 3.0152017 3.0153889 0.7389998 3.0543370 2.9404545 2.9422112 2.9333934 2.9472342 2.9695781 2.9531861 2.9413204 
NC_012530_Lb338_1           1.8423595 2.0337787 2.0493914 2.9386247 1.8466208 1.9656373 1.9656373 2.2114251 2.0250648 1.9656091 1.9620409 1.9630647 1.9649612 1.9630647 2.0271630 1.9690461 3.5049537 3.5108435 2.0130977 2.0188661 2.0500397 2.0581904 2.0581904 1.8463021 1.8462681 1.8466172 1.8490067 1.8475731 1.9584193 2.0184275 1.8214963 1.9936621 1.9700888 1.8496511 1.9661896 2.2805894 2.0484413 2.2467421 2.0482755 2.0571525 2.0551829 2.0536194 2.0482755 2.0621605 2.0156956 1.9667271 1.8477118 1.8423595 3.4298616 0.0000000 2.5704932 2.2065118 2.1526121 2.2324586 2.0249018 2.2114251 1.9610755 1.9620107 2.0309409 1.8521849 2.0746372 2.0374981 1.8463021 2.2450759 2.0374981 3.4176971 2.2126844 2.2038517 1.9608601 1.9608601 1.9726547 2.2338669 1.9633161 2.0642873 2.1466887 2.1496108 2.2785360 2.2750058 2.1488210 1.8524241 1.8490067 1.8475796 1.8462681 1.8623328 2.2341127 2.0649006 1.9566951 1.9649612 3.4782416 1.9942807 1.8474865 1.9182493 2.0547964 2.0520171 2.0271017 2.0723251 2.0546896 
NC_015253_A9                1.8641082 1.7839955 1.7659319 2.7281663 1.7776842 1.9343974 1.9343974 1.8526798 1.8333350 1.9356950 1.9356538 1.9353296 1.9361757 1.9353296 2.0186516 1.9284593 3.1168157 3.1155304 1.7585603 1.9354715 1.8123449 1.8568930 1.8568930 1.7765622 1.7810400 1.7736548 1.7756633 1.7786160 1.9402553 1.9297703 1.8554514 1.9612401 1.9281310 1.8702907 1.9362424 1.9161527 1.8419613 1.8689191 1.7382798 1.7756152 1.7516126 1.7520234 1.7382798 1.7335081 1.9729757 1.9321850 1.7796042 1.8641082 3.1724280 2.5704932 0.0000000 1.9071574 1.8692998 1.8954123 1.8313079 1.8526798 1.9414275 1.9342560 1.8428907 1.7764234 1.7602519 2.0284286 1.7765622 1.8658474 2.0284286 3.1689157 1.8483147 1.8474668 1.9338497 1.9338497 1.9391158 1.8916512 1.9317198 1.7318334 1.9154225 1.8732986 1.9190604 1.9210107 1.8685691 1.7783496 1.7756633 1.7835474 1.7810400 1.7420571 1.8635638 1.8691469 1.9318967 1.9361757 3.0764598 1.9627131 1.7751896 1.9640504 1.7441828 1.7403617 1.7943747 1.7819897 1.7642988 
NC_016563_WPh               1.5080993 0.8103710 0.7927667 2.4946187 1.4173862 1.6326585 1.6326585 0.5648171 0.7252608 1.6251033 1.6264596 1.6267443 1.6337140 1.6267443 1.7027208 1.6188376 3.0358519 3.0365760 0.7712319 1.6119126 0.8041050 0.8547641 0.8547641 1.4175417 1.4202105 1.4197699 1.4212885 1.4231420 1.6244307 1.6054559 1.4866503 1.6293093 1.6191256 1.5108615 1.6327433 0.0819225 0.7199724 0.5666590 0.7465701 0.7555894 0.7446127 0.7420502 0.7465701 0.7449248 1.6932612 1.6345090 1.4233239 1.5080993 3.1184657 2.2065118 1.9071574 0.0000000 0.4871291 0.0813524 0.7248509 0.5648171 1.6311356 1.6331977 0.8742175 1.4220948 0.7470867 1.7200586 1.4175417 0.5661751 1.7200586 3.1214307 0.5631523 0.5618326 1.6315710 1.6315710 1.6499835 0.0813312 1.6315215 0.7426264 0.4969137 0.4878368 0.0815894 0.0825849 0.4873671 1.4198844 1.4212885 1.4198798 1.4202105 1.4404158 0.5670573 0.8608230 1.6269535 1.6337140 3.0350672 1.6280099 1.4185844 1.5736902 0.7303607 0.7268569 0.8007247 0.8471565 0.7518021 
NC_018856_Bastille          1.4035951 0.7238968 0.7098593 2.3346241 1.3050155 1.5251505 1.5251505 0.3609415 0.6040915 1.5194034 1.5209484 1.5209352 1.5261130 1.5209352 1.5981232 1.5099011 2.9203930 2.9203451 0.6674151 1.5395885 0.7218343 0.7647481 0.7647481 1.3046285 1.3063025 1.3074457 1.3087486 1.3084064 1.5241230 1.5320317 1.4028113 1.5334517 1.5098861 1.4112582 1.5252254 0.4817703 0.6070884 0.3741148 0.5883227 0.5973101 0.5872360 0.5850548 0.5883227 0.5865274 1.5900556 1.5268460 1.3067724 1.4035951 3.0197303 2.1526121 1.8692998 0.4871291 0.0000000 0.4729506 0.6030318 0.3609415 1.5297995 1.5264121 0.7704304 1.3069135 0.5906620 1.6120379 1.3046285 0.3686319 1.6120379 3.0108452 0.3642575 0.3733502 1.5241846 1.5241846 1.5450177 0.4729609 1.5246174 0.5860577 0.0107897 0.0061930 0.4810646 0.4855483 0.0061928 1.3040922 1.3087486 1.3072887 1.3063025 1.3030413 0.3660358 0.7670537 1.5252821 1.5261130 2.9147240 1.5235693 1.3058339 1.4533058 0.5813852 0.5842460 0.6800152 0.7513873 0.5982224 
NC_018857_BPS13             1.4974440 0.7828075 0.7661139 2.4753706 1.4019859 1.6013498 1.6013498 0.5604408 0.7127012 1.5937273 1.5950648 1.5953452 1.6023833 1.5953452 1.6850469 1.5867189 3.0692282 3.0650294 0.7625883 1.5909339 0.7769027 0.8511754 0.8511754 1.4021431 1.4057115 1.4040242 1.4058547 1.4080462 1.5925875 1.5886912 1.4723109 1.5979765 1.5870025 1.5007127 1.6014322 0.0558716 0.7074873 0.5561616 0.7451401 0.7396757 0.7383678 0.7356981 0.7451401 0.7451935 1.6823656 1.6031642 1.4081961 1.4974440 3.0911574 2.2324586 1.8954123 0.0813524 0.4729506 0.0000000 0.7122998 0.5604408 1.5994359 1.6017849 0.8702142 1.4056726 0.7436412 1.7016454 1.4021431 0.5560443 1.7016454 3.0940939 0.5574087 0.5533846 1.6001881 1.6001881 1.6213479 0.0010803 1.5998003 0.7420248 0.4873458 0.4726089 0.0555906 0.0570750 0.4724096 1.4045731 1.4058547 1.4034686 1.4057115 1.4248320 0.5595284 0.8555711 1.5953336 1.6023833 3.0546790 1.5947011 1.4049965 1.5566007 0.7260592 0.7192280 0.7828976 0.8412125 0.7398597 
NC_018860_BCP78             1.3250026 0.5502812 0.5511113 2.3533479 1.2306922 1.4813269 1.4813269 0.5283109 0.0013342 1.4761133 1.4767380 1.4769973 1.4822613 1.4769973 1.5470573 1.4622785 2.8618757 2.8606767 0.5380169 1.4999501 0.5520091 0.6162779 0.6162779 1.2298659 1.2305275 1.2303947 1.2304080 1.2333391 1.4766102 1.4950995 1.3296676 1.4829081 1.4625399 1.3300048 1.4813986 0.7325056 0.0242937 0.5349376 0.2999802 0.2963827 0.3053731 0.3061428 0.2999802 0.2992729 1.5367175 1.4829764 1.2303911 1.3250026 2.9274303 2.0249018 1.8313079 0.7248509 0.6030318 0.7122998 0.0000000 0.5283109 1.4769185 1.4806136 0.6207330 1.2333555 0.3072599 1.5570630 1.2298659 0.5362173 1.5570630 2.9189509 0.5289738 0.5310474 1.4812623 1.4812623 1.4939066 0.7125959 1.4805685 0.2992717 0.6084493 0.6019970 0.7331754 0.7340317 0.6033085 1.2288727 1.2304080 1.2311418 1.2305275 1.2285246 0.5348268 0.6138763 1.4791375 1.4822613 2.8767399 1.4749972 1.2306855 1.3896193 0.3006229 0.3021924 0.5135165 0.5650679 0.2995430 
NC_018863_B4                1.4165228 0.6542071 0.6468129 2.3605520 1.3245806 1.5384630 1.5384630 0.0000010 0.5273721 1.5298894 1.5314762 1.5314641 1.5394561 1.5314641 1.5320411 1.5259008 2.9656946 2.9665327 0.6086546 1.5047372 0.6457269 0.6837467 0.6837467 1.3236821 1.3264696 1.3246892 1.3260274 1.3265115 1.5325614 1.5045767 1.3997579 1.5473342 1.5258878 1.4242637 1.5385407 0.5676051 0.5230729 0.0726954 0.5169828 0.5297932 0.5229797 0.5222684 0.5169828 0.5187854 1.5775272 1.5402113 1.3264587 1.4165228 2.9750224 2.2114251 1.8526798 0.5648171 0.3609415 0.5604408 0.5283109 0.0000000 1.5386565 1.5386191 0.6908515 1.3262831 0.5225428 1.5464274 1.3236821 0.0691469 1.5464274 2.9637174 0.0143245 0.0460745 1.5380932 1.5380932 1.5518347 0.5609222 1.5379764 0.5195399 0.3708890 0.3594243 0.5677608 0.5683012 0.3589651 1.3248104 1.3260274 1.3256601 1.3264696 1.3364220 0.0675952 0.6872050 1.5349712 1.5394561 2.9531339 1.5358992 1.3242637 1.4704625 0.5230540 0.5197200 0.6150925 0.6754919 0.5300920 
NC_019448_GH15              1.0497556 1.4175331 1.4018538 2.5130304 0.8859461 0.0035480 0.0035480 1.5386565 1.4762804 0.0044001 0.0046922 0.0049686 0.0038219 0.0049686 0.2521770 0.0036599 3.0171496 3.0162171 1.4049327 0.3740674 1.4025292 1.3921214 1.3921214 0.8857123 0.8874875 0.8858788 0.8870940 0.8912383 0.0055113 0.3802011 1.0551599 0.0036294 0.0039417 1.0484802 0.0038220 1.6263730 1.4845444 1.5739559 1.4674026 1.4795790 1.4612995 1.4618633 1.4674026 1.4731300 0.3918182 0.0038222 0.8869019 1.0497556 3.0143666 1.9610755 1.9414275 1.6311356 1.5297995 1.5994359 1.4769185 1.5386565 0.0000000 0.0038231 1.3975025 0.8893800 1.4820796 0.2548870 0.8857123 1.5728546 0.2548870 3.0164272 1.5345376 1.5483816 0.0043735 0.0043735 0.0050256 1.5979345 0.0038242 1.4681152 1.5872482 1.5262944 1.6254769 1.6311207 1.5255524 0.8876589 0.8870940 0.8890400 0.8874875 0.9004642 1.5691360 1.3955284 0.0054676 0.0038219 2.9866681 0.0054482 0.8862151 1.0709505 1.4596244 1.4624421 1.4021239 1.4951633 1.4729769 
NC_019726_JD007             1.0515431 1.4153815 1.3988746 2.5154739 0.8874123 0.0013623 0.0013623 1.5386191 1.4799742 0.0016459 0.0019274 0.0022029 0.0016351 0.0022029 0.2507404 0.0014052 3.0263257 3.0253919 1.4017342 0.3722413 1.3984681 1.3881921 1.3881921 0.8868839 0.8886606 0.8870506 0.8882672 0.8927095 0.0060693 0.3783657 1.0549843 0.0013935 0.0016864 1.0502662 0.0016352 1.6284603 1.4882554 1.5723271 1.4687592 1.4814558 1.4637364 1.4643055 1.4687592 1.4744894 0.3920051 0.0016353 0.8883697 1.0515431 3.0121610 1.9620107 1.9342560 1.6331977 1.5264121 1.6017849 1.4806136 1.5386191 0.0038231 0.0000000 1.3953955 0.8905552 1.4838641 0.2534266 0.8868839 1.5712271 0.2534266 3.0142203 1.5324626 1.5489183 0.0005448 0.0005448 0.0027865 1.6002815 0.0010899 1.4694735 1.5824611 1.5229158 1.6275633 1.6340517 1.5221758 0.8888320 0.8882672 0.8902144 0.8886606 0.9020091 1.5675132 1.3922148 0.0060208 0.0016351 2.9957407 0.0083380 0.8876817 1.0729264 1.4595177 1.4632106 1.4022313 1.4941672 1.4772282 
NC_020081_phiAGATE          1.2777051 0.4864480 0.4876733 2.3412762 1.2035602 1.3956345 1.3956345 0.6908515 0.6212329 1.3877106 1.3919223 1.3916734 1.3965817 1.3916734 1.4546625 1.3879370 2.8664168 2.8622980 0.4673498 1.4413546 0.4810905 0.0963682 0.0963682 1.2021934 1.2007134 1.2027086 1.2027262 1.2046696 1.3919252 1.4339051 1.2548600 1.3880863 1.3876844 1.2810549 1.3957048 0.8744214 0.6203094 0.7016618 0.6417431 0.6411356 0.6365714 0.6362413 0.6417431 0.6406261 1.4225684 1.3962899 1.2007786 1.2777051 2.9030667 2.0309409 1.8428907 0.8742175 0.7704304 0.8702142 0.6207330 0.6908515 1.3975025 1.3953955 0.0000000 1.2063946 0.6374721 1.4660881 1.2021934 0.7026916 1.4660881 2.8980511 0.6945892 0.6972993 1.3946041 1.3946041 1.3988840 0.8695794 1.3933923 0.6432219 0.7792336 0.7672684 0.8742764 0.8776996 0.7678433 1.2028022 1.2027262 1.2066664 1.2007134 1.2140044 0.7004493 0.0969870 1.3947100 1.3965817 2.8260940 1.3967416 1.2029393 1.3053022 0.6295596 0.6334545 0.4487322 0.5079940 0.6369552 
NC_020871_AG20              0.7111816 1.2061949 1.1788333 2.3851838 0.0035082 0.8898516 0.8898516 1.3262831 1.2337678 0.8875064 0.8875057 0.8881364 0.8907288 0.8881364 0.9325437 0.8760496 2.8927565 2.8876747 1.1819926 0.9177482 1.1978122 1.1953687 1.1953687 0.0032157 0.0052742 0.0040949 0.0040954 0.0082164 0.8877566 0.9169486 0.6614782 0.8894502 0.8766886 0.7121423 0.8907579 1.4443682 1.2375650 1.3502289 1.2265727 1.2241738 1.2113694 1.2115438 1.2265727 1.2332478 0.9235554 0.8902829 0.0049890 0.7111816 2.9514766 1.8521849 1.7764234 1.4220948 1.3069135 1.4056726 1.2333555 1.3262831 0.8893800 0.8905552 1.2063946 0.0000000 1.2332559 0.9434461 0.0032157 1.3420964 0.9434461 2.9533556 1.3220493 1.3229477 0.8913674 0.8913674 0.8958433 1.4037398 0.8906392 1.2317312 1.3437574 1.3068039 1.4440210 1.4452435 1.3064403 0.0029258 0.0040954 0.0038036 0.0052742 0.0095402 1.3418684 1.1998531 0.8890143 0.8907288 2.8623313 0.8802604 0.0049755 0.7286230 1.2162256 1.2123653 1.2064772 1.2178575 1.2212568 
NC_020873_Bc431v3           1.3289715 0.5608971 0.5581918 2.3613904 1.2304357 1.4839648 1.4839648 0.5225428 0.3062756 1.4787052 1.4804700 1.4807292 1.4848989 1.4807292 1.5728255 1.4763521 2.8785777 2.8752752 0.5405163 1.4855184 0.5624946 0.6382639 0.6382639 1.2296096 1.2325980 1.2320525 1.2320656 1.2369716 1.4812910 1.4871905 1.3242878 1.4840190 1.4766151 1.3345168 1.4840366 0.7518965 0.3014090 0.5237309 0.0618961 0.0747201 0.0835122 0.0841294 0.0618961 0.0650130 1.5542571 1.4856135 1.2316600 1.3289715 2.9533850 2.0746372 1.7602519 0.7470867 0.5906620 0.7436412 0.3072599 0.5225428 1.4820796 1.4838641 0.6374721 1.2332559 0.0000000 1.5832577 1.2296096 0.5257261 1.5832577 2.9367089 0.5214985 0.5222895 1.4833607 1.4833607 1.4907590 0.7431120 1.4836849 0.0655833 0.5971125 0.5926515 0.7518051 0.7527249 0.5922157 1.2302844 1.2320656 1.2320570 1.2325980 1.2256803 0.5227959 0.6337687 1.4824808 1.4848989 2.8490373 1.4944019 1.2304474 1.3751849 0.0732545 0.0742782 0.5223430 0.5941094 0.0770480 
NC_020877_Romulus           1.1339119 1.4777750 1.4562170 2.4932622 0.9420208 0.2539239 0.2539239 1.5464274 1.5547830 0.2546298 0.2552897 0.2556901 0.2543824 0.2556901 0.0053124 0.2510771 3.3000649 3.2978887 1.4806445 0.4350094 1.4680978 1.4606459 1.4606459 0.9419437 0.9412450 0.9395810 0.9409868 0.9443028 0.2506091 0.4335544 1.1251177 0.2541902 0.2514877 1.1393764 0.2543913 1.7240182 1.5615560 1.5921452 1.5727845 1.6003083 1.5615714 1.5643752 1.5727845 1.5766496 0.4700783 0.2540807 0.9436196 1.1339119 3.2176687 2.0374981 2.0284286 1.7200586 1.6120379 1.7016454 1.5570630 1.5464274 0.2548870 0.2534266 1.4660881 0.9434461 1.5832577 0.0000000 0.9419437 1.5874344 0.0000010 3.2166726 1.5505021 1.5667054 0.2531950 0.2531950 0.2577649 1.6977586 0.2533626 1.5748716 1.6638565 1.6119778 1.7183186 1.7262138 1.6095695 0.9443082 0.9409868 0.9422412 0.9412450 0.9597326 1.5842422 1.4716561 0.2496589 0.2543824 3.2555767 0.2533767 0.9420263 1.1625296 1.5704905 1.5718325 1.5141112 1.5480949 1.5897171 
NC_021781_LP_125            0.7117256 1.2019721 1.1745486 2.3805685 0.0008747 0.8861834 0.8861834 1.3236821 1.2302769 0.8838223 0.8838205 0.8844499 0.8870582 0.8844499 0.9310768 0.8724955 2.8891540 2.8840764 1.1777054 0.9140095 1.1933821 1.1916773 1.1916773 0.0000010 0.0032170 0.0020432 0.0020434 0.0067355 0.8840999 0.9132126 0.6600863 0.8857020 0.8731332 0.7126866 0.8870871 1.4407487 1.2339635 1.3475764 1.2231532 1.2203485 1.2075543 1.2077272 1.2231532 1.2298139 0.9200767 0.8866125 0.0032175 0.7117256 2.9399557 1.8463021 1.7765622 1.4175417 1.3046285 1.4021431 1.2298659 1.3236821 0.8857123 0.8868839 1.2021934 0.0032157 1.2296096 0.9419437 0.0000000 1.3394580 0.9419437 2.9418294 1.3194546 1.3203505 0.8876937 0.8876937 0.8920827 1.4002149 0.8869679 1.2283010 1.3411436 1.3045193 1.4404031 1.4416229 1.3041561 0.0026300 0.0020434 0.0035049 0.0032170 0.0088868 1.3392327 1.1955214 0.8853834 0.8870582 2.8573263 0.8767013 0.0023353 0.7286788 1.2126037 1.2087526 1.2022061 1.2154649 1.2176326 
NC_022088_Troll             1.4271623 0.6521396 0.6459613 2.3715324 1.3404980 1.5709294 1.5709294 0.0691469 0.5363060 1.5624083 1.5640185 1.5640108 1.5719456 1.5640108 1.5720877 1.5590228 2.9831551 2.9850886 0.6140069 1.5365181 0.6453711 0.6986620 0.6986620 1.3394580 1.3409613 1.3410733 1.3424314 1.3430389 1.5669220 1.5343630 1.4143886 1.5799424 1.5590143 1.4340007 1.5710097 0.5589319 0.5291534 0.0035452 0.5225459 0.5302766 0.5269025 0.5261905 0.5225459 0.5262209 1.6031103 1.5717952 1.3424035 1.4271623 3.0057915 2.2450759 1.8658474 0.5661751 0.3686319 0.5560443 0.5362173 0.0691469 1.5728546 1.5712271 0.7026916 1.3420964 0.5257261 1.5874344 1.3394580 0.0000000 1.5874344 2.9961238 0.0666369 0.0386590 1.5710651 1.5710651 1.5851724 0.5557472 1.5699929 0.5259546 0.3732006 0.3664720 0.5597422 0.5594056 0.3646201 1.3405816 1.3424314 1.3415735 1.3409613 1.3517765 0.0065410 0.7013064 1.5678028 1.5719456 2.9721017 1.5709008 1.3401805 1.4817046 0.5230534 0.5206140 0.6212620 0.6782886 0.5265164 
NC_022090_Remus             1.1339119 1.4777750 1.4562170 2.4932622 0.9420208 0.2539239 0.2539239 1.5464274 1.5547830 0.2546298 0.2552897 0.2556901 0.2543824 0.2556901 0.0053124 0.2510771 3.3000649 3.2978887 1.4806445 0.4350094 1.4680978 1.4606459 1.4606459 0.9419437 0.9412450 0.9395810 0.9409868 0.9443028 0.2506091 0.4335544 1.1251177 0.2541902 0.2514877 1.1393764 0.2543913 1.7240182 1.5615560 1.5921452 1.5727845 1.6003083 1.5615714 1.5643752 1.5727845 1.5766496 0.4700783 0.2540807 0.9436196 1.1339119 3.2176687 2.0374981 2.0284286 1.7200586 1.6120379 1.7016454 1.5570630 1.5464274 0.2548870 0.2534266 1.4660881 0.9434461 1.5832577 0.0000010 0.9419437 1.5874344 0.0000000 3.2166726 1.5505021 1.5667054 0.2531950 0.2531950 0.2577649 1.6977586 0.2533626 1.5748716 1.6638565 1.6119778 1.7183186 1.7262138 1.6095695 0.9443082 0.9409868 0.9422412 0.9412450 0.9597326 1.5842422 1.4716561 0.2496589 0.2543824 3.2555767 0.2533767 0.9420263 1.1625296 1.5704905 1.5718325 1.5141112 1.5480949 1.5897171 
NC_022761_CampHawk          2.9467430 3.0054723 2.9895326 3.6516676 2.9442467 3.0145679 3.0145679 2.9637174 2.9156117 3.0200825 3.0221318 3.0226322 3.0174514 3.0226322 3.2012540 3.0276425 0.7462500 0.7442963 3.0066417 3.1368794 3.0158387 2.8972312 2.8972312 2.9418294 2.9445961 2.9424331 2.9426879 2.9476289 3.0337330 3.1236245 2.9883238 3.0375659 3.0281511 2.9447610 3.0147162 3.1278444 2.9005343 2.9965842 2.9578529 2.9226276 2.9381175 2.9319392 2.9578529 2.9580426 3.1439301 3.0162698 2.9479023 2.9467430 0.0051189 3.4176971 3.1689157 3.1214307 3.0108452 3.0940939 2.9189509 2.9637174 3.0164272 3.0142203 2.8980511 2.9533556 2.9367089 3.2166726 2.9418294 2.9961238 3.2166726 0.0000000 2.9477038 2.9582692 3.0185076 3.0185076 3.0137621 3.0897863 3.0143654 2.9534903 2.9775342 3.0025581 3.1246097 3.1269260 2.9987488 2.9426625 2.9426879 2.9453294 2.9445961 2.9801611 2.9837339 2.9124736 3.0172629 3.0174514 0.7405679 3.0564934 2.9423287 2.9340288 2.9215583 2.9364834 2.9621509 2.9446614 2.9294557 
NC_022763_Spock             1.4155887 0.6464413 0.6397709 2.3658129 1.3203509 1.5323064 1.5323064 0.0143245 0.5280355 1.5237212 1.5253039 1.5252910 1.5332953 1.5252910 1.5360235 1.5216387 2.9829440 2.9816292 0.6007879 1.4988191 0.6376642 0.6897385 0.6897385 1.3194546 1.3222384 1.3204595 1.3217944 1.3222804 1.5284225 1.4986598 1.3960054 1.5413580 1.5216250 1.4233289 1.5323836 0.5628084 0.5242489 0.0685938 0.5154627 0.5245414 0.5212244 0.5205930 0.5154627 0.5167886 1.5768522 1.5340480 1.3222243 1.4155887 2.9589444 2.2126844 1.8483147 0.5631523 0.3642575 0.5574087 0.5289738 0.0143245 1.5345376 1.5324626 0.6945892 1.3220493 0.5214985 1.5505021 1.3194546 0.0666369 1.5505021 2.9477038 0.0000000 0.0439662 1.5319379 1.5319379 1.5455175 0.5578891 1.5318222 0.5165370 0.3718848 0.3628260 0.5636209 0.5658688 0.3623638 1.3208442 1.3217944 1.3216918 1.3222384 1.3307052 0.0681478 0.6919130 1.5308617 1.5332953 2.9735550 1.5355423 1.3200337 1.4708970 0.5171527 0.5127725 0.6088385 0.6729672 0.5242631 
NC_022769_BigBertha         1.4125957 0.6445131 0.6388727 2.3643077 1.3213772 1.5481882 1.5481882 0.0460745 0.5301063 1.5396219 1.5412172 1.5412064 1.5491891 1.5412064 1.5517967 1.5350274 2.9761973 2.9824609 0.6050398 1.5185604 0.6370909 0.6958469 0.6958469 1.3203505 1.3226889 1.3213563 1.3226926 1.3233077 1.5423266 1.5173883 1.4016238 1.5578904 1.5350156 1.4193850 1.5482667 0.5595361 0.5250305 0.0416353 0.5178851 0.5265561 0.5251455 0.5244330 0.5178851 0.5212477 1.5834206 1.5499495 1.3232525 1.4125957 2.9695589 2.2038517 1.8474668 0.5618326 0.3733502 0.5533846 0.5310474 0.0460745 1.5483816 1.5489183 0.6972993 1.3229477 0.5222895 1.5667054 1.3203505 0.0386590 1.5667054 2.9582692 0.0439662 0.0000000 1.5487564 1.5487564 1.5618326 0.5537293 1.5476971 0.5209814 0.3792519 0.3709657 0.5603468 0.5595652 0.3704955 1.3214589 1.3226926 1.3224368 1.3226889 1.3300206 0.0377664 0.6972863 1.5434039 1.5491891 2.9732625 1.5462233 1.3210600 1.4651700 0.5220491 0.5176925 0.6194259 0.6754022 0.5243832 
NC_022918_S25_4             1.0520759 1.4149748 1.3984580 2.5141507 0.8882226 0.0019090 0.0019090 1.5380932 1.4806226 0.0021967 0.0024805 0.0027565 0.0021823 0.0027565 0.2505603 0.0019692 3.0306576 3.0297231 1.4012279 0.3724517 1.3980455 1.3867114 1.3867114 0.8876937 0.8894714 0.8878605 0.8890780 0.8935225 0.0066274 0.3785766 1.0553680 0.0019528 0.0022507 1.0507984 0.0021824 1.6268374 1.4889080 1.5721651 1.4682580 1.4821045 1.4632373 1.4638054 1.4682580 1.4739875 0.3921688 0.0021825 0.8891808 1.0520759 3.0164437 1.9608601 1.9338497 1.6315710 1.5241846 1.6001881 1.4812623 1.5380932 0.0043735 0.0005448 1.3946041 0.8913674 1.4833607 0.2531950 0.8876937 1.5710651 0.2531950 3.0185076 1.5319379 1.5487564 0.0000000 0.0000010 0.0033478 1.5986865 0.0016364 1.4689717 1.5800398 1.5206935 1.6259413 1.6324238 1.5199547 0.8896427 0.8890780 0.8910259 0.8894714 0.9028787 1.5673513 1.3907303 0.0065744 0.0021823 3.0000200 0.0089216 0.8884921 1.0735189 1.4590158 1.4627085 1.4028659 1.4940092 1.4778742 
NC_022920_S25_3             1.0520759 1.4149748 1.3984580 2.5141507 0.8882226 0.0019090 0.0019090 1.5380932 1.4806226 0.0021967 0.0024805 0.0027565 0.0021823 0.0027565 0.2505603 0.0019692 3.0306576 3.0297231 1.4012279 0.3724517 1.3980455 1.3867114 1.3867114 0.8876937 0.8894714 0.8878605 0.8890780 0.8935225 0.0066274 0.3785766 1.0553680 0.0019528 0.0022507 1.0507984 0.0021824 1.6268374 1.4889080 1.5721651 1.4682580 1.4821045 1.4632373 1.4638054 1.4682580 1.4739875 0.3921688 0.0021825 0.8891808 1.0520759 3.0164437 1.9608601 1.9338497 1.6315710 1.5241846 1.6001881 1.4812623 1.5380932 0.0043735 0.0005448 1.3946041 0.8913674 1.4833607 0.2531950 0.8876937 1.5710651 0.2531950 3.0185076 1.5319379 1.5487564 0.0000010 0.0000000 0.0033478 1.5986865 0.0016364 1.4689717 1.5800398 1.5206935 1.6259413 1.6324238 1.5199547 0.8896427 0.8890780 0.8910259 0.8894714 0.9028787 1.5673513 1.3907303 0.0065744 0.0021823 3.0000200 0.0089216 0.8884921 1.0735189 1.4590158 1.4627085 1.4028659 1.4940092 1.4778742 
NC_023009_Sb_1              1.0527792 1.4239323 1.4076660 2.5239176 0.8926248 0.0013922 0.0013922 1.5518347 1.4932505 0.0022446 0.0030984 0.0028165 0.0016709 0.0028165 0.2549489 0.0014366 3.0457148 3.0447619 1.4188418 0.3723344 1.4061763 1.3925813 1.3925813 0.8920827 0.8939015 0.8922535 0.8935003 0.8980470 0.0067687 0.3781948 1.0582443 0.0014245 0.0011492 1.0514761 0.0011136 1.6428054 1.5027011 1.5863029 1.4767814 1.4901502 1.4714365 1.4720336 1.4767814 1.4821702 0.3978659 0.0016709 0.8936069 1.0527792 3.0116656 1.9726547 1.9391158 1.6499835 1.5450177 1.6213479 1.4939066 1.5518347 0.0050256 0.0027865 1.3988840 0.8958433 1.4907590 0.2577649 0.8920827 1.5851724 0.2577649 3.0137621 1.5455175 1.5618326 0.0033478 0.0033478 0.0000000 1.6197957 0.0027879 1.4775200 1.6042404 1.5414127 1.6418849 1.6485434 1.5406490 0.8940760 0.8935003 0.8954917 0.8939015 0.9072401 1.5813508 1.3964259 0.0064357 0.0016709 3.0135849 0.0097113 0.8929009 1.0744185 1.4671755 1.4709473 1.4123611 1.5072834 1.4849725 
NC_023501_BPS10C            1.4941863 0.7830843 0.7663949 2.4730703 1.4000575 1.5998468 1.5998468 0.5609222 0.7129973 1.5922227 1.5935590 1.5938391 1.6008790 1.5938391 1.6812457 1.5851985 3.0649471 3.0607553 0.7620490 1.5897587 0.7755428 0.8496762 0.8496762 1.4002149 1.4037791 1.4020927 1.4039208 1.4061110 1.5910808 1.5875182 1.4718335 1.5964367 1.5854818 1.4987905 1.5999290 0.0555371 0.7077827 0.5558643 0.7454391 0.7392681 0.7386662 0.7359968 0.7454391 0.7454925 1.6789819 1.6016590 1.4062595 1.4941863 3.0868543 2.2338669 1.8916512 0.0813312 0.4729609 0.0010803 0.7125959 0.5609222 1.5979345 1.6002815 0.8695794 1.4037398 0.7431120 1.6977586 1.4002149 0.5557472 1.6977586 3.0897863 0.5578891 0.5537293 1.5986865 1.5986865 1.6197957 0.0000000 1.5982991 0.7423239 0.4879452 0.4731711 0.0552564 0.0567392 0.4729717 1.4026421 1.4039208 1.4015379 1.4037791 1.4227423 0.5599361 0.8540677 1.5938368 1.6008790 3.0504220 1.5931609 1.4030642 1.5529109 0.7263576 0.7195258 0.7831855 0.8399595 0.7394525 
NC_023573_phiSA012          1.0497521 1.4149499 1.3984321 2.5121419 0.8874963 0.0013627 0.0013627 1.5379764 1.4799290 0.0019215 0.0022046 0.0024805 0.0016356 0.0024805 0.2506774 0.0014056 3.0263393 3.0254054 1.4007680 0.3723328 1.3980192 1.3873661 1.3873661 0.8869679 0.8887446 0.8871346 0.8883511 0.8927934 0.0057927 0.3781908 1.0531483 0.0013939 0.0016868 1.0484770 0.0016357 1.6259227 1.4882113 1.5710922 1.4685789 1.4812763 1.4635563 1.4641251 1.4685789 1.4743096 0.3923612 0.0016357 0.8884537 1.0497521 3.0123058 1.9633161 1.9317198 1.6315215 1.5246174 1.5998003 1.4805685 1.5379764 0.0038242 0.0010899 1.3933923 0.8906392 1.4836849 0.2533626 0.8869679 1.5699929 0.2533626 3.0143654 1.5318222 1.5476971 0.0016364 0.0016364 0.0027879 1.5982991 0.0000000 1.4692931 1.5805122 1.5211252 1.6250270 1.6315064 1.5203862 0.8889159 0.8883511 0.8902983 0.8887446 0.9020980 1.5662820 1.3907642 0.0060225 0.0016356 2.9957507 0.0083405 0.8877657 1.0709428 1.4593361 1.4630293 1.4017816 1.4933088 1.4770485 
NC_024137_Bcp1              1.3069540 0.5572457 0.5528375 2.3494705 1.2291282 1.4695729 1.4695729 0.5195399 0.2977081 1.4642549 1.4660091 1.4662669 1.4704995 1.4662669 1.5644534 1.4639388 2.8825761 2.8794507 0.5410404 1.4835304 0.5583538 0.6418336 0.6418336 1.2283010 1.2304572 1.2307979 1.2308112 1.2352404 1.4643343 1.4876275 1.3032681 1.4693555 1.4642005 1.3107262 1.4696437 0.7546915 0.3015986 0.5239547 0.0102638 0.0634644 0.0589261 0.0589480 0.0102638 0.0034913 1.5387135 1.4712095 1.2296815 1.3069540 2.9664703 2.0642873 1.7318334 0.7426264 0.5860577 0.7420248 0.2992717 0.5195399 1.4681152 1.4694735 0.6432219 1.2317312 0.0655833 1.5748716 1.2283010 0.5259546 1.5748716 2.9534903 0.5165370 0.5209814 1.4689717 1.4689717 1.4775200 0.7423239 1.4692931 0.0000000 0.5919619 0.5858317 0.7548767 0.7558826 0.5867894 1.2285477 1.2308112 1.2311595 1.2304572 1.2233362 0.5228405 0.6371942 1.4655506 1.4704995 2.8700691 1.4810935 1.2287959 1.3549133 0.0517583 0.0473359 0.5251667 0.5910745 0.0612725 
NC_024205_Hoody_T           1.4293729 0.7291519 0.7142756 2.3285364 1.3415692 1.5815027 1.5815027 0.3708890 0.6095649 1.5756541 1.5773183 1.5773122 1.5825545 1.5773122 1.6480736 1.5659682 2.9009258 2.9002084 0.6727342 1.5897263 0.7280056 0.7730989 0.7730989 1.3411436 1.3429394 1.3441146 1.3456053 1.3466073 1.5808807 1.5842765 1.4317120 1.5921985 1.5659604 1.4314810 1.5815861 0.4969524 0.6102874 0.3789836 0.5931612 0.6019324 0.5948060 0.5925113 0.5931612 0.5924503 1.6484224 1.5833508 1.3434801 1.4293729 2.9845488 2.1466887 1.9154225 0.4969137 0.0107897 0.4873458 0.6084493 0.3708890 1.5872482 1.5824611 0.7792336 1.3437574 0.5971125 1.6638565 1.3411436 0.3732006 1.6638565 2.9775342 0.3718848 0.3792519 1.5800398 1.5800398 1.6042404 0.4879452 1.5805122 0.5919619 0.0000000 0.0065134 0.4962001 0.5010741 0.0065113 1.3405712 1.3456053 1.3440188 1.3429394 1.3420266 0.3719780 0.7754938 1.5826410 1.5825545 2.8877350 1.5819589 1.3424619 1.4490939 0.5894479 0.5942459 0.6942689 0.7638477 0.6033233 
NC_024207_Evoli             1.3983348 0.7236312 0.7095980 2.3357432 1.3049062 1.5216566 1.5216566 0.3594243 0.6030551 1.5158998 1.5174421 1.5174284 1.5226165 1.5174284 1.5980689 1.5060624 2.9269632 2.9262708 0.6650312 1.5364220 0.7222795 0.7619724 0.7619724 1.3045193 1.3061931 1.3073360 1.3086387 1.3082965 1.5206028 1.5288770 1.3977229 1.5298425 1.5060470 1.4052502 1.5217313 0.4822755 0.6051598 0.3719392 0.5880005 0.5966607 0.5861176 0.5839374 0.5880005 0.5863014 1.5895193 1.5233479 1.3066628 1.3983348 3.0120697 2.1496108 1.8732986 0.4878368 0.0061930 0.4726089 0.6019970 0.3594243 1.5262944 1.5229158 0.7672684 1.3068039 0.5926515 1.6119778 1.3045193 0.3664720 1.6119778 3.0025581 0.3628260 0.3709657 1.5206935 1.5206935 1.5414127 0.4731711 1.5211252 0.5858317 0.0065134 0.0000000 0.4815690 0.4861473 0.0037633 1.3039830 1.3086387 1.3071790 1.3061931 1.3029251 0.3637455 0.7642759 1.5217878 1.5226165 2.9167393 1.5196714 1.3057244 1.4481774 0.5816144 0.5850805 0.6788155 0.7530799 0.5981660 
NC_024211_Megatron          1.5213909 0.8103043 0.7909007 2.5011960 1.4402493 1.6266021 1.6266021 0.5677608 0.7334041 1.6210984 1.6224530 1.6227373 1.6276539 1.6227373 1.7009920 1.6118792 3.0778739 3.0804757 0.7765635 1.6125248 0.8025269 0.8633053 0.8633053 1.4404031 1.4427861 1.4423494 1.4442252 1.4460942 1.6197404 1.6087320 1.4941052 1.6233935 1.6121664 1.5262800 1.6266864 0.0013518 0.7250655 0.5605282 0.7586278 0.7564906 0.7502444 0.7475629 0.7586278 0.7580042 1.6857879 1.6284465 1.4453498 1.5213909 3.1216347 2.2785360 1.9190604 0.0815894 0.4810646 0.0555906 0.7331754 0.5677608 1.6254769 1.6275633 0.8742764 1.4440210 0.7518051 1.7183186 1.4404031 0.5597422 1.7183186 3.1246097 0.5636209 0.5603468 1.6259413 1.6259413 1.6418849 0.0552564 1.6250270 0.7548767 0.4962001 0.4815690 0.0000000 0.0065312 0.4809930 1.4416216 1.4442252 1.4417778 1.4427861 1.4607219 0.5643753 0.8689491 1.6204745 1.6276539 3.0672328 1.6209963 1.4433365 1.5801203 0.7405282 0.7328342 0.7983408 0.8534700 0.7550969 
NC_024213_Hakuna            1.5239935 0.8126497 0.7934051 2.4984121 1.4414693 1.6330877 1.6330877 0.5683012 0.7342605 1.6276069 1.6289652 1.6292504 1.6341439 1.6292504 1.7087174 1.6184552 3.0906780 3.0955345 0.7805478 1.6220189 0.8049723 0.8672373 0.8672373 1.4416229 1.4440077 1.4435712 1.4454483 1.4473178 1.6262557 1.6182042 1.4963127 1.6300423 1.6187433 1.5288858 1.6331725 0.0068008 0.7275385 0.5601914 0.7585330 0.7548326 0.7531755 0.7504909 0.7585330 0.7574707 1.6937854 1.6349393 1.4465738 1.5239935 3.1239501 2.2750058 1.9210107 0.0825849 0.4855483 0.0570750 0.7340317 0.5683012 1.6311207 1.6340517 0.8776996 1.4452435 0.7527249 1.7262138 1.4416229 0.5594056 1.7262138 3.1269260 0.5658688 0.5595652 1.6324238 1.6324238 1.6485434 0.0567392 1.6315064 0.7558826 0.5010741 0.4861473 0.0065312 0.0000000 0.4855708 1.4428425 1.4454483 1.4429991 1.4440077 1.4612129 0.5640400 0.8723271 1.6276516 1.6341439 3.0842629 1.6267909 1.4445587 1.5847185 0.7410451 0.7329451 0.8021871 0.8529645 0.7532516 
NC_024216_CAM003            1.3994433 0.7250410 0.7113827 2.3356714 1.3045428 1.5209172 1.5209172 0.3589651 0.6043674 1.5151586 1.5167002 1.5166864 1.5218765 1.5166864 1.5957046 1.5053144 2.9228168 2.9227685 0.6685011 1.5361923 0.7231274 0.7632530 0.7632530 1.3041561 1.3058297 1.3069723 1.3082748 1.3079328 1.5198579 1.5284981 1.4003978 1.5299220 1.5052988 1.4063606 1.5209918 0.4816994 0.6066620 0.3700747 0.5880464 0.5980787 0.5870829 0.5849034 0.5880464 0.5872581 1.5911601 1.5226075 1.3062991 1.3994433 3.0082451 2.1488210 1.8685691 0.4873671 0.0061928 0.4724096 0.6033085 0.3589651 1.5255524 1.5221758 0.7678433 1.3064403 0.5922157 1.6095695 1.3041561 0.3646201 1.6095695 2.9987488 0.3623638 0.3704955 1.5199547 1.5199547 1.5406490 0.4729717 1.5203862 0.5867894 0.0065113 0.0037633 0.4809930 0.4855708 0.0000000 1.3036198 1.3082748 1.3068154 1.3058297 1.3025379 0.3619000 0.7655562 1.5210483 1.5218765 2.9136805 1.5189109 1.3053609 1.4492632 0.5825819 0.5860504 0.6788536 0.7530162 0.5994000 
NC_024359_LP_048            0.7111809 1.2034927 1.1761039 2.3824171 0.0029224 0.8881301 0.8881301 1.3248104 1.2292835 0.8860018 0.8860006 0.8866305 0.8890058 0.8866305 0.9333967 0.8743040 2.8926618 2.8875811 1.1799687 0.9166573 1.1949812 1.1917782 1.1917782 0.0026300 0.0029198 0.0040956 0.0040961 0.0079266 0.8860609 0.9158589 0.6606423 0.8876913 0.8749422 0.7121414 0.8890349 1.4419678 1.2330649 1.3487051 1.2233987 1.2215556 1.2087757 1.2089490 1.2233987 1.2300610 0.9217511 0.8885602 0.0026320 0.7111809 2.9407889 1.8524241 1.7783496 1.4198844 1.3040922 1.4045731 1.2288727 1.3248104 0.8876589 0.8888320 1.2028022 0.0029258 1.2302844 0.9443082 0.0026300 1.3405816 0.9443082 2.9426625 1.3208442 1.3214589 0.8896427 0.8896427 0.8940760 1.4026421 0.8889159 1.2285477 1.3405712 1.3039830 1.4416216 1.4428425 1.3036198 0.0000000 0.0040961 0.0032167 0.0029198 0.0069704 1.3403552 1.1958259 0.8873301 0.8890058 2.8622432 0.8785306 0.0038019 0.7281429 1.2136812 1.2097626 1.2047356 1.2160381 1.2186446 
NC_024360_LMSP_25           0.7123914 1.2036105 1.1762069 2.3812224 0.0023355 0.8875654 0.8875654 1.3260274 1.2308193 0.8852099 0.8852085 0.8858385 0.8884412 0.8858385 0.9301329 0.8738961 2.8926995 2.8876142 1.1809116 0.9167665 1.1950996 1.1917340 1.1917340 0.0020434 0.0040986 0.0005832 0.0000010 0.0058531 0.8854541 0.9159677 0.6609035 0.8871140 0.8745344 0.7133531 0.8884702 1.4445726 1.2345091 1.3505640 1.2256558 1.2227952 1.2099800 1.2101539 1.2256558 1.2323268 0.9197168 0.8879954 0.0040966 0.7123914 2.9408138 1.8490067 1.7756633 1.4212885 1.3087486 1.4058547 1.2304080 1.3260274 0.8870940 0.8882672 1.2027262 0.0040954 1.2320656 0.9409868 0.0020434 1.3424314 0.9409868 2.9426879 1.3217944 1.3226926 0.8890780 0.8890780 0.8935003 1.4039208 0.8883511 1.2308112 1.3456053 1.3086387 1.4442252 1.4454483 1.3082748 0.0040961 0.0000000 0.0043857 0.0040986 0.0098424 1.3422030 1.1962120 0.8867283 0.8884412 2.8608243 0.8776734 0.0026277 0.7287789 1.2150438 1.2112928 1.2058197 1.2192462 1.2200741 
NC_024364_List_36           0.7124671 1.2049732 1.1776023 2.3834406 0.0032124 0.8895113 0.8895113 1.3256601 1.2315534 0.8871657 0.8871649 0.8877952 0.8903879 0.8877952 0.9313721 0.8758759 2.8920479 2.8869657 1.1828715 0.9170270 1.1965332 1.1958108 1.1958108 0.0035049 0.0038035 0.0043851 0.0043857 0.0079164 0.8874519 0.9151928 0.6613907 0.8891027 0.8765145 0.7134290 0.8904170 1.4421242 1.2353429 1.3497016 1.2260025 1.2221197 1.2105229 1.2106969 1.2260025 1.2326757 0.9220062 0.8899423 0.0046905 0.7124671 2.9434533 1.8475796 1.7835474 1.4198798 1.3072887 1.4034686 1.2311418 1.3256601 0.8890400 0.8902144 1.2066664 0.0038036 1.2320570 0.9422412 0.0035049 1.3415735 0.9422412 2.9453294 1.3216918 1.3224368 0.8910259 0.8910259 0.8954917 1.4015379 0.8902983 1.2311595 1.3440188 1.3071790 1.4417778 1.4429991 1.3068154 0.0032167 0.0043857 0.0000000 0.0038035 0.0098486 1.3413460 1.1996628 0.8887112 0.8903879 2.8616202 0.8801205 0.0040924 0.7297784 1.2154396 1.2115159 1.2079549 1.2166892 1.2192066 
NC_024383_LP_083_2          0.7113446 1.2010087 1.1735817 2.3879819 0.0035096 0.8879587 0.8879587 1.3264696 1.2309387 0.8858293 0.8858280 0.8864580 0.8888345 0.8864580 0.9303907 0.8741313 2.8983244 2.8932334 1.1777693 0.9168538 1.1923749 1.1897124 1.1897124 0.0032170 0.0000010 0.0040981 0.0040986 0.0085205 0.8858880 0.9150197 0.6608742 0.8875161 0.8747695 0.7123051 0.8888636 1.4431328 1.2346268 1.3490840 1.2253039 1.2221305 1.2105173 1.2106912 1.2253039 1.2319721 0.9209830 0.8883888 0.0040946 0.7113446 2.9427214 1.8462681 1.7810400 1.4202105 1.3063025 1.4057115 1.2305275 1.3264696 0.8874875 0.8886606 1.2007134 0.0052742 1.2325980 0.9412450 0.0032170 1.3409613 0.9412450 2.9445961 1.3222384 1.3226889 0.8894714 0.8894714 0.8939015 1.4037791 0.8887446 1.2304572 1.3429394 1.3061931 1.4427861 1.4440077 1.3058297 0.0029198 0.0040986 0.0038035 0.0000000 0.0095188 1.3407346 1.1950738 0.8871586 0.8888345 2.8664146 0.8783564 0.0038042 0.7280604 1.2155816 1.2117251 1.2036557 1.2158772 1.2194118 
NC_024787_LMTA_148          0.7280641 1.1847835 1.1549413 2.3608021 0.0085679 0.9012518 0.9012518 1.3364220 1.2289626 0.8983812 0.8990574 0.8990574 0.9021911 0.8990574 0.9477129 0.8813174 2.9163813 2.9131853 1.1741863 0.9220440 1.1754030 1.1974096 1.1974096 0.0088868 0.0095188 0.0098410 0.0098424 0.0133757 0.8988634 0.9211886 0.6753456 0.9010915 0.8813174 0.7284961 0.9022224 1.4598393 1.2345115 1.3504403 1.2178630 1.2178110 1.2064920 1.2068437 1.2178630 1.2249439 0.9327999 0.9017171 0.0076152 0.7280641 2.9781432 1.8623328 1.7420571 1.4404158 1.3030413 1.4248320 1.2285246 1.3364220 0.9004642 0.9020091 1.2140044 0.0095402 1.2256803 0.9597326 0.0088868 1.3517765 0.9597326 2.9801611 1.3307052 1.3300206 0.9028787 0.9028787 0.9072401 1.4227423 0.9020980 1.2233362 1.3420266 1.3029251 1.4607219 1.4612129 1.3025379 0.0069704 0.0098424 0.0098486 0.0095188 0.0000000 1.3515225 1.1991156 0.9009531 0.9021911 2.9083085 0.8855771 0.0088841 0.7417806 1.2111885 1.2075363 1.2096419 1.2148851 1.2166031 
NC_024788_Riley             1.4228545 0.6533899 0.6472259 2.3657738 1.3402717 1.5672160 1.5672160 0.0675952 0.5349159 1.5586933 1.5603000 1.5602918 1.5682289 1.5602918 1.5689718 1.5552587 2.9715223 2.9734470 0.6182479 1.5315885 0.6462362 0.6994401 0.6994401 1.3392327 1.3407346 1.3408464 1.3422030 1.3428101 1.5631888 1.5294405 1.4084177 1.5761095 1.5552496 1.4296762 1.5672959 0.5635617 0.5285245 0.0101493 0.5194468 0.5277926 0.5239057 0.5231950 0.5194468 0.5231064 1.6000005 1.5680793 1.3421752 1.4228545 2.9933634 2.2341127 1.8635638 0.5670573 0.3660358 0.5595284 0.5348268 0.0675952 1.5691360 1.5675132 0.7004493 1.3418684 0.5227959 1.5842422 1.3392327 0.0065410 1.5842422 2.9837339 0.0681478 0.0377664 1.5673513 1.5673513 1.5813508 0.5599361 1.5662820 0.5228405 0.3719780 0.3637455 0.5643753 0.5640400 0.3619000 1.3403552 1.3422030 1.3413460 1.3407346 1.3515225 0.0000000 0.7020853 1.5640989 1.5682289 2.9605739 1.5673951 1.3399544 1.4762745 0.5200636 0.5176251 0.6227764 0.6759464 0.5240437 
NC_024792_Bobb              1.2634701 0.4719135 0.4714962 2.3313570 1.1964783 1.3937692 1.3937692 0.6872050 0.6144132 1.3861238 1.3903483 1.3900783 1.3947142 1.3900783 1.4609131 1.3847479 2.8835991 2.8790570 0.4653551 1.4352030 0.4609435 0.0192054 0.0192054 1.1955214 1.1950738 1.1961937 1.1962120 1.1996419 1.3899393 1.4336730 1.2587139 1.3860195 1.3844743 1.2719118 1.3938393 0.8685311 0.6153325 0.7033280 0.6361609 0.6342169 0.6314089 0.6310719 0.6361609 0.6368539 1.4296574 1.3944232 1.1937097 1.2634701 2.9200795 2.0649006 1.8691469 0.8608230 0.7670537 0.8555711 0.6138763 0.6872050 1.3955284 1.3922148 0.0969870 1.1998531 0.6337687 1.4716561 1.1955214 0.7013064 1.4716561 2.9124736 0.6919130 0.6972863 1.3907303 1.3907303 1.3964259 0.8540677 1.3907642 0.6371942 0.7754938 0.7642759 0.8689491 0.8723271 0.7655562 1.1958259 1.1962120 1.1996628 1.1950738 1.1991156 0.7020853 0.0000000 1.3903433 1.3947142 2.8523116 1.3934173 1.1958621 1.2934699 0.6248493 0.6292511 0.4446422 0.5050259 0.6311309 
NC_025416_MCE_2014          1.0475999 1.4115177 1.3949201 2.5155021 0.8859110 0.0051951 0.0051951 1.5349712 1.4784986 0.0060613 0.0063598 0.0066368 0.0054699 0.0066368 0.2470269 0.0050756 3.0238334 3.0229005 1.4057931 0.3737349 1.3954901 1.3879095 1.3879095 0.8853834 0.8871586 0.8855131 0.8867283 0.8911674 0.0033019 0.3794906 1.0535441 0.0053145 0.0053580 1.0463276 0.0054700 1.6213681 1.4867728 1.5689003 1.4641888 1.4790346 1.4607636 1.4613261 1.4641888 1.4705617 0.3917401 0.0054703 0.8868670 1.0475999 3.0152017 1.9566951 1.9318967 1.6269535 1.5252821 1.5953336 1.4791375 1.5349712 0.0054676 0.0060208 1.3947100 0.8890143 1.4824808 0.2496589 0.8853834 1.5678028 0.2496589 3.0172629 1.5308617 1.5434039 0.0065744 0.0065744 0.0064357 1.5938368 0.0060225 1.4655506 1.5826410 1.5217878 1.6204745 1.6276516 1.5210483 0.8873301 0.8867283 0.8887112 0.8871586 0.9009531 1.5640989 1.3903433 0.0000000 0.0054699 2.9914667 0.0068893 0.8861801 1.0678768 1.4579122 1.4616033 1.4013686 1.4930293 1.4744457 
NC_025417_Team1             1.0523783 1.4173852 1.4009215 2.5137204 0.8875865 0.0002722 0.0002722 1.5394561 1.4816211 0.0016461 0.0019276 0.0022031 0.0000010 0.0022031 0.2516819 0.0002808 3.0235257 3.0225923 1.4021622 0.3720882 1.4005448 1.3913073 1.3913073 0.8870582 0.8888345 0.8872248 0.8884412 0.8928827 0.0055139 0.3778415 1.0557370 0.0002784 0.0005616 1.0511003 0.0005446 1.6285511 1.4899129 1.5730464 1.4697836 1.4828604 1.4647546 1.4653261 1.4697836 1.4755176 0.3944343 0.0005446 0.8885437 1.0523783 3.0153889 1.9649612 1.9361757 1.6337140 1.5261130 1.6023833 1.4822613 1.5394561 0.0038219 0.0016351 1.3965817 0.8907288 1.4848989 0.2543824 0.8870582 1.5719456 0.2543824 3.0174514 1.5332953 1.5491891 0.0021823 0.0021823 0.0016709 1.6008790 0.0016356 1.4704995 1.5825545 1.5226165 1.6276539 1.6341439 1.5218765 0.8890058 0.8884412 0.8903879 0.8888345 0.9021911 1.5682289 1.3947142 0.0054699 0.0000000 2.9929722 0.0083353 0.8878558 1.0735226 1.4605399 1.4642347 1.4038913 1.4948307 1.4782585 
NC_025423_CP_51             2.8864590 2.9758248 2.9825881 3.4728695 2.8592075 2.9901017 2.9901017 2.9531339 2.8746017 3.0012292 3.0028331 3.0033335 2.9929722 3.0033335 3.2303199 3.0045123 0.0553902 0.0571884 2.9003396 3.0913382 3.0110968 2.8430138 2.8430138 2.8573263 2.8664146 2.8574916 2.8608243 2.8652153 3.0113865 3.0817258 2.9122409 3.0098303 3.0050208 2.8948979 2.9910846 3.0669754 2.8650957 2.9747690 2.8561874 2.8536028 2.8506365 2.8524746 2.8561874 2.8705746 3.0126625 2.9917997 2.8637518 2.8864590 0.7389998 3.4782416 3.0764598 3.0350672 2.9147240 3.0546790 2.8767399 2.9531339 2.9866681 2.9957407 2.8260940 2.8623313 2.8490373 3.2555767 2.8573263 2.9721017 3.2555767 0.7405679 2.9735550 2.9732625 3.0000200 3.0000200 3.0135849 3.0504220 2.9957507 2.8700691 2.8877350 2.9167393 3.0672328 3.0842629 2.9136805 2.8622432 2.8608243 2.8616202 2.8664146 2.9083085 2.9605739 2.8523116 2.9914667 2.9929722 0.0000000 3.0352195 2.8569792 2.9151009 2.8510420 2.8629811 2.9013561 2.8915585 2.8447382 
NC_025426_P108              1.0406019 1.4086922 1.3915116 2.5297828 0.8769394 0.0080459 0.0080459 1.5358992 1.4743410 0.0089789 0.0093031 0.0095944 0.0083353 0.0095944 0.2503766 0.0080459 3.0692408 3.0680814 1.4024509 0.3699815 1.3938678 1.3902412 1.3902412 0.8767013 0.8783564 0.8764264 0.8776734 0.8823450 0.0072385 0.3763829 1.0482271 0.0079421 0.0083338 1.0392970 0.0083355 1.6219163 1.4829499 1.5709146 1.4802795 1.4935060 1.4748164 1.4740670 1.4802795 1.4862758 0.3925108 0.0083360 0.8779188 1.0406019 3.0543370 1.9942807 1.9627131 1.6280099 1.5235693 1.5947011 1.4749972 1.5358992 0.0054482 0.0083380 1.3967416 0.8802604 1.4944019 0.2533767 0.8767013 1.5709008 0.2533767 3.0564934 1.5355423 1.5462233 0.0089216 0.0089216 0.0097113 1.5931609 0.0083405 1.4810935 1.5819589 1.5196714 1.6209963 1.6267909 1.5189109 0.8785306 0.8776734 0.8801205 0.8783564 0.8855771 1.5673951 1.3934173 0.0068893 0.0083353 3.0352195 0.0000000 0.8772155 1.0707577 1.4742214 1.4758971 1.4005601 1.4971055 1.4877692 
NC_025440_WIL_1             0.7132282 1.2004771 1.1730225 2.3813452 0.0014588 0.8869804 0.8869804 1.3242637 1.2310968 0.8846222 0.8846207 0.8852505 0.8878558 0.8852505 0.9311563 0.8733017 2.8888138 2.8837351 1.1776880 0.9160351 1.1918109 1.1920167 1.1920167 0.0023353 0.0038042 0.0026274 0.0026277 0.0061475 0.8846059 0.9152365 0.6620546 0.8863238 0.8739398 0.7141905 0.8878848 1.4436834 1.2347864 1.3483035 1.2236452 1.2212555 1.2084542 1.2086275 1.2236452 1.2303097 0.9203233 0.8874100 0.0026310 0.7132282 2.9404545 1.8474865 1.7751896 1.4185844 1.3058339 1.4049965 1.2306855 1.3242637 0.8862151 0.8876817 1.2029393 0.0049755 1.2304474 0.9420263 0.0023353 1.3401805 0.9420263 2.9423287 1.3200337 1.3210600 0.8884921 0.8884921 0.8929009 1.4030642 0.8877657 1.2287959 1.3424619 1.3057244 1.4433365 1.4445587 1.3053609 0.0038019 0.0026277 0.0040924 0.0038042 0.0088841 1.3399544 1.1958621 0.8861801 0.8878558 2.8569792 0.8772155 0.0000000 0.7303635 1.2135087 1.2096555 1.2036883 1.2164808 1.2185378 
NC_027335_ECP3              0.0042746 1.3947223 1.3723522 2.5092085 0.7292409 1.0724581 1.0724581 1.4704625 1.3909824 1.0716363 1.0717387 1.0719607 1.0735226 1.0719607 1.1532028 1.0724581 2.9199855 2.9160440 1.2968598 1.1181668 1.3981005 1.2939978 1.2939978 0.7286788 0.7280604 0.7287276 0.7287789 0.7299430 1.0714131 1.1196315 0.2185962 1.0720947 1.0726795 0.0048835 1.0735600 1.5825724 1.3989766 1.4804394 1.3490978 1.3531481 1.3382039 1.3388048 1.3490978 1.3510309 1.1182482 1.0728846 0.7309451 0.0042746 2.9422112 1.9182493 1.9640504 1.5736902 1.4533058 1.5566007 1.3896193 1.4704625 1.0709505 1.0729264 1.3053022 0.7286230 1.3751849 1.1625296 0.7286788 1.4817046 1.1625296 2.9340288 1.4708970 1.4651700 1.0735189 1.0735189 1.0744185 1.5529109 1.0709428 1.3549133 1.4490939 1.4481774 1.5801203 1.5847185 1.4492632 0.7281429 0.7287789 0.7297784 0.7280604 0.7417806 1.4762745 1.2934699 1.0678768 1.0735226 2.9151009 1.0707577 0.7303635 0.0000000 1.3345182 1.3437097 1.3491490 1.3478979 1.3500874 
NC_027352_JBP901            1.2860711 0.5533610 0.5487313 2.3323582 1.2134970 1.4596164 1.4596164 0.5230540 0.2986091 1.4542459 1.4559968 1.4562542 1.4605399 1.4562542 1.5596200 1.4548548 2.8742868 2.8702312 0.5289436 1.4647595 0.5517702 0.6267330 0.6267330 1.2126037 1.2155816 1.2150287 1.2150438 1.2211078 1.4573060 1.4697257 1.2741343 1.4580221 1.4551162 1.2906616 1.4596867 0.7411948 0.3018008 0.5210573 0.0511303 0.0550434 0.0295489 0.0312556 0.0511303 0.0508712 1.5181428 1.4612483 1.2147083 1.2860711 2.9333934 2.0547964 1.7441828 0.7303607 0.5813852 0.7260592 0.3006229 0.5230540 1.4596244 1.4595177 0.6295596 1.2162256 0.0732545 1.5704905 1.2126037 0.5230534 1.5704905 2.9215583 0.5171527 0.5220491 1.4590158 1.4590158 1.4671755 0.7263576 1.4593361 0.0517583 0.5894479 0.5816144 0.7405282 0.7410451 0.5825819 1.2136812 1.2150438 1.2154396 1.2155816 1.2111885 0.5200636 0.6248493 1.4579122 1.4605399 2.8510420 1.4742214 1.2135087 1.3345182 0.0000000 0.0211010 0.5012905 0.5740533 0.0545731 
NC_027355_BCP8_2            1.2995928 0.5542791 0.5492833 2.3309613 1.2096439 1.4633096 1.4633096 0.5197200 0.3001780 1.4579559 1.4597089 1.4599665 1.4642347 1.4599665 1.5599256 1.4557250 2.8814985 2.8773963 0.5298723 1.4615350 0.5538826 0.6283467 0.6283467 1.2087526 1.2117251 1.2112772 1.2112928 1.2172394 1.4610273 1.4675427 1.2839397 1.4627432 1.4559865 1.3024379 1.4633802 0.7331015 0.3021068 0.5186180 0.0470126 0.0540810 0.0397269 0.0391708 0.0470126 0.0464488 1.5208119 1.4649441 1.2108511 1.2995928 2.9472342 2.0520171 1.7403617 0.7268569 0.5842460 0.7192280 0.3021924 0.5197200 1.4624421 1.4632106 0.6334545 1.2123653 0.0742782 1.5718325 1.2087526 0.5206140 1.5718325 2.9364834 0.5127725 0.5176925 1.4627085 1.4627085 1.4709473 0.7195258 1.4630293 0.0473359 0.5942459 0.5850805 0.7328342 0.7329451 0.5860504 1.2097626 1.2112928 1.2115159 1.2117251 1.2075363 0.5176251 0.6292511 1.4616033 1.4642347 2.8629811 1.4758971 1.2096555 1.3437097 0.0211010 0.0000000 0.5049775 0.5713058 0.0541828 
NC_027366_Mater             1.2933925 0.4054027 0.4044049 2.3086732 1.2019671 1.4029705 1.4029705 0.6150925 0.5132597 1.3941730 1.3964054 1.3966642 1.4038913 1.3966642 1.5035261 1.3831006 2.8958218 2.8941685 0.4187730 1.4763501 0.4085459 0.4464601 0.4464601 1.2022061 1.2036557 1.2077523 1.2058197 1.2110206 1.3985043 1.4709653 1.2762303 1.4011478 1.3833620 1.2999661 1.4030391 0.7975512 0.5131327 0.6210359 0.5216729 0.5169941 0.5110194 0.5096474 0.5216729 0.5226765 1.4488044 1.4036073 1.2044494 1.2933925 2.9695781 2.0271017 1.7943747 0.8007247 0.6800152 0.7828976 0.5135165 0.6150925 1.4021239 1.4022313 0.4487322 1.2064772 0.5223430 1.5141112 1.2022061 0.6212620 1.5141112 2.9621509 0.6088385 0.6194259 1.4028659 1.4028659 1.4123611 0.7831855 1.4017816 0.5251667 0.6942689 0.6788155 0.7983408 0.8021871 0.6788536 1.2047356 1.2058197 1.2079549 1.2036557 1.2096419 0.6227764 0.4446422 1.4013686 1.4038913 2.9013561 1.4005601 1.2036883 1.3491490 0.5012905 0.5049775 0.0000000 0.3321800 0.5148964 
NC_027374_Moonbeam          1.3052629 0.4519540 0.4445803 2.3356903 1.2160430 1.4938890 1.4938890 0.6754919 0.5648859 1.4851480 1.4856950 1.4859543 1.4948307 1.4859543 1.5362176 1.4769580 2.9015641 2.8952252 0.4643041 1.4970088 0.4561840 0.5068100 0.5068100 1.2154649 1.2158772 1.2192316 1.2192462 1.2234724 1.4893531 1.4993650 1.2857018 1.4913111 1.4772212 1.3120064 1.4939616 0.8517476 0.5669066 0.6776045 0.5899351 0.5884229 0.5870870 0.5866959 0.5899351 0.5898895 1.4936509 1.4945361 1.2178394 1.3052629 2.9531861 2.0723251 1.7819897 0.8471565 0.7513873 0.8412125 0.5650679 0.6754919 1.4951633 1.4941672 0.5079940 1.2178575 0.5941094 1.5480949 1.2154649 0.6782886 1.5480949 2.9446614 0.6729672 0.6754022 1.4940092 1.4940092 1.5072834 0.8399595 1.4933088 0.5910745 0.7638477 0.7530799 0.8534700 0.8529645 0.7530162 1.2160381 1.2192462 1.2166892 1.2158772 1.2148851 0.6759464 0.5050259 1.4930293 1.4948307 2.8915585 1.4971055 1.2164808 1.3478979 0.5740533 0.5713058 0.3321800 0.0000000 0.5857643 
Thurquoise                  1.3011850 0.5603668 0.5547816 2.3357834 1.2185262 1.4773282 1.4773282 0.5300920 0.2979828 1.4720436 1.4738029 1.4740613 1.4782585 1.4740613 1.5812370 1.4719675 2.8680312 2.8647375 0.5469182 1.4802032 0.5622815 0.6290301 0.6290301 1.2176326 1.2194118 1.2200596 1.2200741 1.2261363 1.4732097 1.4843797 1.3096949 1.4754155 1.4722300 1.3056393 1.4773995 0.7540704 0.3009278 0.5245187 0.0578462 0.0132931 0.0568181 0.0571878 0.0578462 0.0593510 1.5396483 1.4789708 1.2197397 1.3011850 2.9413204 2.0546896 1.7642988 0.7518021 0.5982224 0.7398597 0.2995430 0.5300920 1.4729769 1.4772282 0.6369552 1.2212568 0.0770480 1.5897171 1.2176326 0.5265164 1.5897171 2.9294557 0.5242631 0.5243832 1.4778742 1.4778742 1.4849725 0.7394525 1.4770485 0.0612725 0.6033233 0.5981660 0.7550969 0.7532516 0.5994000 1.2186446 1.2200741 1.2192066 1.2194118 1.2166031 0.5240437 0.6311309 1.4744457 1.4782585 2.8447382 1.4877692 1.2185378 1.3500874 0.0545731 0.0541828 0.5148964 0.5857643 0.0000000 
