# Supplementary material for: Genome, biology and stability of the Thurquoise phage – A new virus from the Bastillevirinae subfamily
Source: Front Microbiol. 2023 Mar 14;14:1120147. doi: 10.3389/fmicb.2023.1120147 (PMC10043171; doi:10.3389/fmicb.2023.1120147)
Supplement: Supplementary file 2 [file Data_Sheet_1.ZIP › File S1. Alignments evolution models and trees/IqTree_ML_trees/concatenated_tree_replicates/1.treefile]

(AB609718_phiEF24C_P2:0.0000027902,((((((((((((AB930182_SPG24:0.0029625706,AP013029_phiNIT1:0.0053094800)100:0.0063430936,KF669652_Grass:0.0056628098)100:0.1901565106,KC699836_SIOphi:0.1862505216)100:0.0524377494,((((KJ010547_Bp8p_C:0.0000027902,KJ010548_Bp8p_T:0.0000027902)100:0.0099553455,NC_024792_Bobb:0.0098689898)100:0.0417195593,NC_020081_phiAGATE:0.0496732508)100:0.2574265223,(NC_027366_Mater:0.1383730815,NC_027374_Moonbeam:0.2108703713)100:0.0620898128)98:0.0435100529)100:0.0831336864,(((((JN797796B_5S:0.0000027902,NC_018863_B4:0.0000023308)100:0.0087961946,NC_022763_Spock:0.0059637808)100:0.0170414418,(((KT307976_AvesoBmore:0.0036446177,NC_022088_Troll:0.0000022720)100:0.0037424064,NC_024788_Riley:0.0029825562)100:0.0300703414,NC_022769_BigBertha:0.0065379942)76:0.0170659641)100:0.1352952455,(((((KT207918_Eyuki:0.0008170085,NC_024211_Megatron:0.0005715426)100:0.0023043965,NC_024213_Hakuna:0.0038866505)100:0.0287720384,(NC_018857_BPS13:0.0006436938,NC_023501_BPS10C:0.0004702682)100:0.0278744939)90:0.0199388059,NC_016563_WPh:0.0388482631)100:0.3293195822,(NC_018856_Bastille:0.0031715897,((NC_024205_Hoody_T:0.0051172207,NC_024216_CAM003:0.0015266458)90:0.0008273824,NC_024207_Evoli:0.0015221536)99:0.0016940738)100:0.1507943276)100:0.0961997052)100:0.1846090041,(((JN797798_BCU4:0.0002552138,NC_018860_BCP78:0.0011156301)100:0.0098271369,KT224359_TsarBomba:0.0140834317)100:0.1535090058,(((((KT995480_Bacillus_BM15:0.0000027902,MH638309_Bacillus_Hobo:0.0000027902)100:0.0028899774,(MH638312_Bacillus_Kioshi:0.0016348017,NC_024137_Bcp1:0.0019657240)100:0.0058496913)100:0.0170068570,NC_020873_Bc431v3:0.0460239153)84:0.0145196526,((KX495186_Bacillus_PK16:0.0005882071,MG602477_Bacillus_BCP01:0.0010634860)100:0.0206668784,(NC_027352_JBP901:0.0081910830,NC_027355_BCP8_2:0.0135453599)69:0.0075563194)100:0.0120815896)67:0.0074319389,(KU577463_Bacillus_Deep_Blue:0.0065063207,Thurquoise:0.0072175173)100:0.0193390049)100:0.1325890324)100:0.1058151913)100:0.0679406446)100:0.3687946214,((AY682195_LP65:1.5715797391,(((KC595512_JL:0.0021753719,KC595513_Shanette:0.0043788889)100:0.0337165865,NC_025423_CP_51:0.0244263309)100:0.3236456934,(NC_011421_SPO1:0.0016061215,NC_022761_CampHawk:0.0038860186)100:0.4537608388)100:1.8014017890)100:0.2309098021,NC_015253_A9:1.1775531377)99:0.1179848105)100:0.1696467514,NC_012530_Lb338_1:1.4029868002)100:0.1614400066,((((((((((((((EU418428_A5W:0.0000000000,JX080300_Staph1N:0.0000000000):0.0000000000,KR902361_IME_SA118:0.0000000000):0.0000000000,KF766114_K:0.0000000000):0.0000027902,(FR852584_ISP:0.0000027902,KP687431_IME_SA1:0.0000027902)17:0.0000020262)3:0.0000020046,((((JX080301_A3R:0.0002881921,(JX080302_676Z:0.0002880085,(JX080303_Fi200W:0.0000027902,JX080305_P4W:0.0000027902)76:0.0000020315)99:0.0008682772)99:0.0008661634,KP687432_IME_SA2:0.0000025283)51:0.0002865827,(KR908644_IME_SA119:0.0000020845,NC_023009_Sb_1:0.0011763452)74:0.0002865896)20:0.0000020911,((JX080304_MSA6:0.0000021169,NC_025417_Team1:0.0000021164)100:0.0002865806,JX875065_SA5:0.0000027902)7:0.0000021269)1:0.0000020265)5:0.0000021961,NC_007066_G1:0.0002866112)87:0.0005747371,((NC_019726_JD007:0.0000022762,(NC_022918_S25_4:0.0000020793,NC_022920_S25_3:0.0000020795)100:0.0005751983)99:0.0005748660,NC_023573_phiSA012:0.0005753893)92:0.0002870447)98:0.0020831317,NC_019448_GH15:0.0010855442)68:0.0014544907,NC_025426_P108:0.0043545399)99:0.0016167520,KP027446_phiIPLARODI:0.0017372612)99:0.0017282917,NC_025416_MCE_2014:0.0000024746)100:0.0926585883,(JX194239_SA11:0.0013821938,(NC_020877_Romulus:0.0000025794,NC_022090_Remus:0.0000021959)100:0.0040942085)100:0.1722293615)100:0.0908185308,(KF021268_phiIBB_SEP1:0.0029488517,KP027447_phiIPLA_C1C:0.0072777940)100:0.2205379471)97:0.0581244337,NC_007021_Twort:0.2068374866)100:0.4211509818)100:0.1266991751,(((DQ004855_P100:0.0000022524,(((KJ586795_LMTA_94:0.0003087756,(KJ591605_LMTA_57:0.0000022292,NC_024360_LMSP_25:0.0000022268)100:0.0003088941)100:0.0009252468,KJ668715_LMTA_34:0.0049688618)85:0.0006203139,NC_025440_WIL_1:0.0009276560)54:0.0006179520)48:0.0005930719,((((KJ094031_LP_124:0.0000020680,NC_024383_LP_083_2:0.0000020349)100:0.0022125864,(NC_024359_LP_048:0.0003069571,NC_024787_LMTA_148:0.0070668080)59:0.0005742137)51:0.0003336226,NC_009811_A511:0.0018340088)47:0.0009294288,(NC_020871_AG20:0.0018846136,NC_024364_List_36:0.0021412566)52:0.0008806950)46:0.0003537751)74:0.0003336582,(KJ094029_LP_064:0.0000021577,NC_021781_LP_125:0.0000022089)74:0.0000023401)100:0.3192694058)100:0.3334268282,KP339049_EFDG1:0.0956233434)100:0.1361365235,NC_027335_ECP3:0.0018069415)100:0.0007940912,KR049063_EFLK1:0.0025836670)100:0.0019586951,NC_009904_phiEF24C:0.0000027902);
