# Supplementary material for: Genome, biology and stability of the Thurquoise phage – A new virus from the Bastillevirinae subfamily
Source: Front Microbiol. 2023 Mar 14;14:1120147. doi: 10.3389/fmicb.2023.1120147 (PMC10043171; doi:10.3389/fmicb.2023.1120147)
Supplement: Supplementary file 2 [file Data_Sheet_1.ZIP › File S1. Alignments evolution models and trees/IqTree_ML_trees/concatenated_tree_replicates/1.uniqueseq.phy]

97 4346
AB609718_phiEF24C_P2        -----MRLKKISEILGRLIDVTMINTHEINDFSVGSTIRSIYEAVSMELEQYYILGRENILWGIEQGILNAFDFRKREAKRAYGMVTLEFHTVTQTPVYVPTGTTFDSSLSGAPSTLTFQTMQDYIIPEGVITAKVEVYCTTVGTKGNIPKGRINRVINNISNLKTVYNEFDFLTGTDEESIESVKKRFHAFVESRGRATIKALDYGTRQVEEVAGVYI-KEEVGYVRIYAHDLNGDLKQETLDKIKVAIEDYRPAGIKLDVFPVIKSNVQVSATVTISDKSRINSKLEERVELTIRNYLNSQVVSQPLILADLIQVIMNIDDVLIYDCKINNM-------EGNMAVRDEEII---------------------------------------------------------------------------RAGEVIVELV------------------------------------------------------MTEK---------KNTERQLTSVQEEVIKGFTTGYGITPESQ-TDAAALRREFLDDQITMLTWADGDLSFYRDITKRPATSTVAKYDVYLAHGRVGHTRFTREIGVAPISDPNLRQKTVNMKYVSDTKNMSIATGLVNNIED-PMRILTDDAISVVAKTIEWASFYGDSDLSEN-PDAGSGLEFDGLAKLIDK-HNVLDAKGASLTEALLNQASVLVGKGYGTPTDAYMPIGVQADFVNQQLDRQVQVISD-NGQNATMGFNVKGFNSARGFIRLHGSTVMELEQILDENRMQLPNAPQKA-TVKATLEAG---TKGKFRDED--L-----------TIDTEYKVVVVSDDAESAPSDVAS-VVIDD--KKKQVKLEITINNMYQARPQYVAIYRKGL--------------ETGLFYQIARVPASKA-VEGVITFIDVNDEIPETADVFVGELTPSVVHLFELLPMMRLPLAQVNASVTFAVLWYGALALRAPKKWARIKNVKYIATGNVFN----------------------------------------MHLREIDTNVVNNEPYSMESIEKGMNGKTTAYMQ---PIIG-EMSVNP---GYKTKPS-IRNSQDLHKTLKKFG-NNIILNAIINTRSNQVSMYCKPARNSETGVGYEIRLKDIEAEPTSHDIANIKRIESFLENTAQF---------RDPNRDNFTTFCKKLVRATYMYDQVNFEKVFDKDG--NFIKFDTVDPTTIFLATNGE-G--------KLIKN--GERFVQVIDN-RIVAKFNERELAFAVRNPRADIEVGQYGYPELEIALKQFIAHENTEVFNDRFFSHGGTTRGILHVKTGQ---QQSQQALDIFRREWRSSLAGINGSWQIPVVSAEDVKFVNMTPSANDMQFEKWLNYLINVISALYGIDPAEINFPNNGGATGSKGGS-LNEGNSK-EKMQASQNKGLQPLLRFIEDTVNTYIVAEFGE-KYQFQFRGGDLSAQLDKLKIIEQEGKVFRTVNEIRHDKGLE-PIKGGDVILNGVHIQAIGQALQEEQLEYQRSQDRLNRLLELSGGDVEQPEPEEPKDSQNDTDVSFQDEQQGLNGKSKKVNGKVD--DNVGKDGQLKSEENT--NST------KHGTDGIKKE--------------MARYKKHLIVYGDTMQSIAQKETGSVDNWVKIAEYNDLVYPYIVDTMQEKMSNLEHLATLGDTLFIPDEGNLLDIN---TSSLNQRDMDFLLGLALGKDLDMTSDTDYYEN-HGTSDEVFAITHNG-----------HGDLNIASGADNIKQATISRLMTAKGSLMLHPEYGSDLHLMFGKT-TIEQMKIISIEVCDTVLKDTRVAECVLVNHYIEEDRYVGNYRATLQSTREQFEFVVQ--NDNSGALIIV------------------MAVEQFPRKKVSRPHTEITVDTSGIGGSSSSSDKTLMLVGSAKGGKPDTVYRFRNYQQAKQVLRSGDLLDAIELAWNASDVNTASAGDILAVRVEDAKNATLTKGGLTFASTIYGVDANEIQVALEDN-----NLTHTKRLTVAFSKDGYKKVFDNLGKIFSIQYKGSE--AQANFTIAQDSI-SKKATTLTLNVGSEPESTTEVMKYELGQGVYSETNVLVSAINSLPDWEAKFFPIG-DKNLPTDALEAVTK-VDVK--TEAVFVGALAGDIAKQLE-YNDYVTVAVD-----------------------------ATKPVEDFELTNLTGGSDGTAPESWANKFPLLAN---EGGYYLVPLTDKQAVHSEALAFVKDRTDNGDPMRIIVGGGTNET-----VEESITRATNLRDPRASLVGFSGTRKMDDGRLLKLPGYMMASQIAGIASGLEVGEAITFKHFNVTSVDRVFE--SSQLDMLNESGVISIEFVRNRTL-TAFRVVQDVTTYNDKSDPVKNEMSVGEANDFLVSELKIELDNNFIGTKVIDTSASLIKNFIQSFLDNKK-R-AREIQDYTPEEVQVVLEGDVASISMTVMPIRSLNKITVQLVYKQQILTA----------------------------------------------------------------------------------------------------------------------------------------MWKLANTIQK-SGISRQLGFSIEGAVVSRNAQDNRIIEGVKIHNVALTTHPANPRATWETLVKS---------------WTTGYGTAPDAQVDTGALRREMFKEDISNLTYAVRTIAGLYSKKPAEKEFILREVAKDIEVDTSE-NELSKFMLQLSRGISLKEATNFI-EKRKG-----------------------------MASVGNQTVHTGNTVYLMIGNKIIGRAQSASGERQYGTQGIYEIGSIMPQEHVYLKYEGTITLERMRMKKEDLASLGITALGEDILQRDIIDIVMMDNL-------TKEIVVAYRGCSAISYSESFTANEVTSESTQFTYLTSAKVK-------------------MYPDYGYEE-QGDNTYQ-YQPYAHGNPKHIDLDKIDDIQPADYGWTPATLK-QYMF--GVEVVNPETGEPLGDTFYEHIIDSAIAKAEKRLDIAIMPRLIRGEHHDYHQSDFNSYMYTHVFKRPIIQAEKLQLEVNGRGLYRYPSNWWKVYALAGHIQMYPTSLMQ-TGTQFGYEMT--------FSGYPQLA--GMPPSGGQ-VDAPQMIHIDYVAGMLP--RKNRGYNEDWECPADLEQLVIKYALKEIFQQWGRLIIGAGIASKSLTVDGISESIQTTQSAMYGGASADIRQIDEDIQELEKSLVS-YFGMNLGII----MFTDLLSNELGSPKYA----VRDYRYNCPFCDYDT--KYKFYVRVEEGHPKNNLWHCFKCGSSGN-PVSFVMKYYNVSFKEALEILEEYGYRFNNK-----NYV-PKSDKLTDEEYLLL-LLGSLGKPKEETKQAKKELVAPPLPDGFKLLSQNLREPEAYPFLLYCNKRGFTLNDIYMHNIGYVKDSWVPL-----EN----GKSVRLKDHLVFLTHGKDGKYQYWNTRAIGE-SFIKSL--------NAPS-----KEG--EHSKKDTIFNINRASQTPQIVITEGVPDALTVGE---SGVGTFGKQVTDEQVELILDSVN--EEQKIFIYLDKDAKKEIKKLAEKLY--KRHNETYVVISPT-TQDANSLGREEAWNIINNYSVKADGVGLIKLML------------------MS-QIQKQVIYRALSEPFFAKEILSKIPMDEFKDSGYEMIVS-TINLYYRTHD----------ESLEEQSLLTLVEDKMLKQNKSLEAQNKVFE----------VVSDLYELENEDVDSEVISENIQNYVRKVLTREAIMKSVTNEGTLGS--DSNIQQLMDDLRDILTIETAGNNSELLDFFDDV--DKKMELLANLQQNKYPTGFTAIDAISDGGLARGEVGMVVAPTGGGKTTWAVNQARNYVVR-GLNVLYVPLEEKVDRMIVRFEQLLSQQSKKN-------------ILV-DGE-LNKDLYTQIQQAYGAGKEQMNWGNLWIRKYKPQELTPSGLSQLISDVMIRKGQQIDVVIIDYPDLMKNPHASGSNGESDAGGKLYEDIRAIAQEYDFVCWTLSQLNRASYGQDIKNAGAIEGSKRKMNAVELIFTLNQTSEEFSNGYLRAYVDKLRNNSGIAYDKMLYFKVLPETMTIRDETPE---------ERAEHEALLADNAMNRASSHSDENNY-TA--NDVNKKISNLNNTLSGGWN-------
AB930182_SPG24              -----MKFKRMSEIYSRLVDYTITNTREVNDFSVGSAMRALYEAISIELEQFYILTEENITEAIEQGVYSSFGFTRKKAIRAYGVVQIALHNAAQQDMIVSRGSRFTSSESEYP--QVYETLVDYYIPKGSILAEVEVHCLSPGSTGNIPENVLDVMQSPLANVKSVTNPQAFQTGQDEEPLEELRSRFRSFIKALSRATVPAIEYGVRTVPEVAGVYI-EEETGRVNIYAHDRNGNLPDSVKTKIEEVMYEYRPAGIPVRIFPVTRKAIDVDVVVTLTNKAAITDTFKKKIQDEITRYLNNMQTSQSLVLLDLSSIIKYIDRQLIYDVTFKNP-------TGNVTLKGSEII---------------------------------------------------------------------------RAGTIKVTLQ-----------------------------------------------MNGNNL-EKN----QEKVQRKLPAVAEQVLE-TMSKSFTTGYGITPDTQ-QDAAALRREYLDNEVKMLAFNNSDFTIYPMINKKQVDSTVVKYAQFNQHGRTGHSRFVREVGVASINDPNIRQKTVQMKFLSDTKQQSIAASLVNNIAD-PMTILTEDAIAVIAKSIEWAIFYGDASLSAD-LDPQNGIEFDGLAKLIDQGSNVLDIRGQSLSEAVLNTAAIVVGKGYGRATDAFMPIGVMADFTNNLLDRQRVLQPA-SSGGFATGFAVNQFLSTRGAINLHGSTIMENDNILMEDVLPAQNAPLPPQNVAAAVKTG---AGGKFENEVANK-----------QTTLAYKVVVSSDEAESVASQEVT-AAITN--ATDAVELTVTLQPMYQAQPQFISVYRKGA--------------TTGHYFLIARVPASKMV-NNQIVFTDVNDSIPETTDVFLGEMSPQVLSLLELLPMMKLPLAQMNATVTFSVLWYGALALYAPKKWVHIKNVKYIPAIAADVKVG---------MDWINRRSGQEE----IQKTTQVDDDFSIAVRQIEQDALEK-----SQR----KGSAKAYEE---PLVGGSFSMNP---DYKEAPS-TSGTHNLLEVLKLWSRKNIILNAIINTRVNQVSLFCTPARFSDRGIGYEVRLKDPLETPSTHDKKRMKEIEDFLEHTGVD--------KKDFTRDTFRTFVKKIIRDRLTYDKINFELIYDKAT-GKLESFKAVDASTIYVAVDDK-G--------RERKGKNAYKYVQILDR-QKVAEFKANEMAWEVHNPRTDITVGRYGYPELEIALNHLQYHENTEVFNARFFAQGGTTRGLLHIKTGQ---EQSHQALSNFRREWTSMFSGINGAWKIPVITAEDVNFVNMTQSSKDMEFEKWLNYLINVICSIFSIDPSEINFPNRGGATGHSGN-TLNESSTA-EKHRSSKDKGLEPLLKFIEDAVNKYIVSQFGE-KYVFNFVGGDSKTEAEIIDILKAKAAIGLTINDVRAELGYP-ETPGGDVTLAGVHVQRLGQLLQEKQIEHQRQMEMH----------------------------QFVAQQTGYNGDLDNVNGKNTYNKDVGKDGQLKAENNTNSTP-----QGGKKDDGSPINDWEV-----------MKFVKHIISYGDTMQSIAQQELGDMTQWVSLVKFNNLKYPYIVDTVEEKMKNPDHLVTIGDTLLIRISDDAQSILINELKRSPEYDQEELYALALGKDLDILPLPRGIGD-PGRDSETLEMKGNS-----------RGGIATVRGIQNLKQSLYIRLTTPKGSYVGHPNYGSELHKYLGMKNTEENAALIDLEIERTLRTDSRVKKVTLNQHVLKGNSYAVSFSVSTLSLEDAFEFVLS--AQNNGPVVLLDNFNDAIR-----------MAQS-YGYDRERPRTEVFLDSSNLGAANVASEKPLVLMGSANGGQPHVPHLITNYAQAREMFRGGELLDAIEMAWNPSP-TAQGAGKIYAMRTDDATQAKFSNGGLTVTSKLYGADANSIQVEYADN-----NLTKSKRFSVYFTKERYEQVYDNIGNIFTVQYKGK-E-AHATISIEVDAN-THLATRLVLSEGADDESLQPLRTYELGQGVYQDVNVLVNDINNLPDFEAKMNTLGGNKNIETEYLDELAA-TDVK--TSQVVVTAVGADLINQVS-NDTYIAVEVDRSQ----------------------------ALPASFTLTNLSGAKTEPAPASWAELFSKVAD---LGAYYIVPLTAEEAIHGELSQFLRDESNNGNHLRGFVGGKFKES-----IETMRGRQMNLRNSRVDLIGNSGTRRMSDGRVYNFPAYMNAALVGGIASGVDIGEPLTYKRVNIESLDMKFT--GDQLDQLNNSGIIMIEFVRTRTA-SYYRIVSDPTTYNVASDPVQNRTSLGEISDFLTTEIRTVLDEEFIGTRLRNSSSSILKNRVESFLDRQK-DVGGLIVDYNPDDVQVVITGNTARINISVKPAQGLDYINVYITYEDVELTA--------MAVSHSVIHNMWYHRREEVALKTLPGRVDLFVPIDLGESIKKSNENSTEKSWYLRGYATTPHLDLQDDIVDPNGIDISHLVQHGYINYEHQQGEEFIIGAPTDGTYVDPDVGLYLEAKLYKNNPYAKKVWELASNIEK-SGINRTLGFSIEGYAKERDKNDPRIIKSTYITNVAVTTSPANPNATWEAFMKS---------------FLTGHGISPETQVDGAALRAESFARSLYNLSWAYKAL-----GDPEDFDKLWKEVGDYLDSMDRYTPESAVMFLQLFKGYSRNEAVSKIDQLMQQNDNGNKKGETTN---G-------------MASVTNQSVHSANTVYFMIKNVPIARAQSISAERSFGTTGVYQIGSIMPQEHVYLRYEGSVTVDRFRMKKENLATLGMAALGEEVLQMDIMDIVLYDNY-------SQEVIIAYRGCSIDTYNESTNVGEIVSEQARFYFLTSANVRG------------------------MMF-T--NENS-GYPYDHNNPEYIKPEDVDKYTLADYGFTVDAVK-ANHF--GMDVTDPRTGEYLPDAFYESKIEAAIAQAEKRLDIVILPRI-LTEHHDFYRNDYQSYMYIHTHSKPILQLEDVRLEYGGNTIYKYPARWWRVNNLAGHVQMLPNTALSGGQNDLSLVQA--------YSSYPMIS--GLPYTVGS-NYAPQMFHVTYIAGMLP--PKRRGVTAPLEMHPDLWNLVIKMALKEVFEQWGRLILGAGIANMSIQMDGISQSIDTTQSAMYGGASADIVQLNEDIEGLVAGLKA-YYGVNLGLI----MFMDLVHEELGSSKDS---V-THTRFNCPFCGE-D--DHKFYVRK----DAPHLWRCFKCPEKGN-AVSFVMKFYEVSYPDAVDILETYDYDVELHQNNDFAAISGARPDLSPEEQLLL-YISHMSNPIEEEE-N-IKLRCPKVPPTCKSLIDNWDNPEAFPFFAYLHRRGVTPEHIQQHSISYIVDDLLELPSYDGRE----KRTMRIKNHVVFFTKDNEGNPIYWNTRSIDPNPFVKSI--------NAPS-----TPE--EYSKNNTVFNLNNAKHADKIVIHEGVFDSIMTPG---CGVATFGKQITQAQLELLLNETR-GRKLPIYLYLDTDAWREMIDTKNRIKAIEPDRLVYYVYSGS-DDDANKLGIERVSELIS-NAFIADATSDVQLELLNYV-----------------------MKKAIESPIFAKEVLSQAPLDIFEGNEIYKELSQIIRRYYSSH----------RDKITEEALLTLTEDKLTKMRKDPETQQSYFN----------AISGLYEIRNSHDDS-VTDENIEKHIRKHMLLDIVKKNITNL---DG--SEKTDKFIQKITEVQRMDISGKQQEIINVIDDV--EYKRRALSTLNQDLIRSGINGLDNITDGGLAKGELGLIVAASGTGKTLWLTNLATSYTKQ-KKNVLFIALEELENRMILRFEQSMLRVNRST-------------LLT-GRK-LNESNFDKLQNAYKNAR--EHLGNLLFARYSPRTITPAKIEQLISDVTLRMGIELDVVIIDYPELLRNPHATG--NEADDGGKLFEEMRRIGQDYRVLMWTAAQMNRSNYNAAIKTSEHMEGSHRKKNAAELVVTVNQTEEEFNAGFTRLYIDKLRNPPAGNFNRMVGFKVVGSQMTVRDYEGN---------EAEDHKAILEEVDNKNEQLFKGKKRD-KKENAPQIDYSAQINQYIHAQRQTGS----
AP013029_phiNIT1            -----MKFKRMSEIYSRLVDYTITNTREVNDFSVGSAMRALYEAISIELEQFYILTEENITEAIEQGVYSSFGFTRKKAIRAYGVVQIALHNAAQQDMIVSRGSRFTSSESEYP--QVYETLVDYYIPKGSILAEVEVHCLSPGSTGNIPENVLDVMQSPLANVKSVTNPQAFQTGQDEEPLEELRSRFRSFIKALSRATVPAIEYGVRTVPEVAGVYI-EEETGRVNIYAHDRNGNLPDSVKTKIEEVMYEYRPAGIPVRIFPVTRKAIDVDVVITLTNKAAITDTFKKKIQDEITRYLNNMQTSQSLVLLDLSSIIKYIDRQLIYDVTFKNP-------TGNVTLKGSEII---------------------------------------------------------------------------RAGTIKVTLQ-----------------------------------------------MNGNNL-EKN----QEKVQRKLPAVAEQVLE-TMSKSFTTGYGITPDTQ-QDAAALRRDFLDNEVKMLAFNNSDFTIYPMINKKQVDSTVVKYAQFNQHGRTGHSRFVREVGVASINDPNIRQKTVQMKFLSDTKQQSIAAGLVNNIAD-PMTILTEDAIAVIAKSIEWAIFYGDASLSAD-LDPQNGIEFDGLAKLIDQGSNVLDIRGQSLSEAVLNTAAIVVGKGYGRATDAFMPIGVMADFTNNLLDRQRVLQPA-SSGGFATGFAVNQFLSTRGAINLHGSTIMENDNILMEDVLPAQNAPLPPQNVAAAVKTG---AGGKFENEVANK-----------QTTLAYKVVVSSDEAESVASQEVT-AAIKN--ATDAVELTVTLQPMYQAQPQFISVYRKGA--------------TTGHYFLIARVPASKMV-NNQIVFTDVNDSIPETTDVFLGEMSPQVLSLLELLPMMKLPLAQMNATVTFSVLWYGALALYAPKKWVHIKNVKYIPAIAADVKVG---------MDWINRMSGQEE----IQKTTQVDDDFSIAVRQIEQDALEK-----SQR----KGSAKAYEE---PLVGGSFSMNP---EYKEAPS-TSGTHNLLEVLKLWSRKNIILNAIINTRVNQVSLFCTPARFSDRGIGYEVRLKDPLETPSTHDKKRMKEIEDFLEHTGVD--------KKDFTRDTFRTFVKKIIRDRLTYDKINFELIYDKAT-GKLESFKAVDASTIYVAVDDK-G--------RERKGKNAYKYVQILDR-QKVAEFKANEMAWEVHNPRTDITVGRYGYPELEIALNHLQYHENTEVFNARFFAQGGTTRGLLHIKTGQ---EQSHQALSNFRREWTSMFSGINGAWKIPVITAEDVNFVNMTQSSKDMEFEKWLNYLINVICSIFSIDPSEINFPNRGGATGHSGN-TLNESSTA-EKHRSSKDKGLEPLLKFIEDAVNKYIVSQFGE-KYVFNFVGGDSKTEAEIIDILKAKAAIGLTINDVRAELGYP-ETPGGDVTLAGVHVQRLGQLLQEKQIEHQRQMEMH----------------------------QFVAQQTGYNGDLDNVNGKNTYNKDVGKDGQLKAENNTNSTP-----QGGKKDDGSPINDWEV-----------------------------------------------------------------------------------------------------------------------------------MKGNS-----------RGGIATVRGIQNLKQSLYIRLITPKGSYVGHPNYGSELHKYLGMKNTEENAALIDLEIERTLRTDSRVKKVTLNQHILKGNSYAVSFSVSTLSLEDAFEFVLS--AQNNGPVVLLDNFNDAIG-----------MAQS-YGYDRERPRTEVFLDSSNLGAANVASEKPLVLMGSANGGQPHVPHLITNYAQAREMFRGGELLDAIELAWNPSP-TAQGAGKIYAMRTDDATQAKFSNGGLTVTSKLYGADANSIQVEYADN-----NLTKSKRFSVYFTKERYEQVYDNIGNIFTVQYKGK-E-AQATISIEVDAN-THLATRLVLSEGADEESLQPLRTYELGPGVYQDVNVLVNDINNLPDFEAKMNTLGGNKNIETEYLDELAA-TDVK--TSQVVVTAVGADLINQVS-NDTYVAVEVDRSQ----------------------------ALPASFTLTNLSGAKTEPAPASWAELFSKVAD---LGAYYIVPLTAEEAIHGELSQFLRDESNNGNHLRGFVGGKFKES-----IETMRGRQMNLRNSRVDLIGNSGTRRMSDGRVYNFPAYMNAALVGGIASGLDIGEPLTYKRVNIESLDMKFT--GDQLDQLNNSGIIMIEFVRTRTA-SYYRIVSDPTTYNVASDPVQNRTSLGEISDFLTTEIRTVLDEEFIGTRIRNTSASILKNRVESFLDRQK-DVGGLIVDYNPDDVQVIFTGNTARINISVKPAQGLDYINVYITYEDVELTA--------MAVSHSVIHNMWYHRREEVALKTLPGRVDLFVPIDLGESIKKSNENSTEKSWYLRGYATTPHLDLQDDIVDPNGIDISHLVQHGYINYEHQQGEEFIIGAPTDGTYVDPDVGLYLEAKLYKNNPYAKKVWELASNIEK-SGINRTLGFSIEGYAKERDKNDPRIIKSTYITNVAVTTSPANPNATWEAFMKS---------------FLTGHGISPETQVDGAALRAESFARSLYNLSWAYKAL-----GDPEDFDKLWKEVGDYLDSMDRYTPESAVIFLQLFKGYSRNEAVSKIDQLMQQNDNGNKKGETTN---G-------------MASVTNQSVHSANTVYFMIKNVPIARAQSISAERSFGTTGVYQIGSIMPQEHVYLRYEGSVTVDRFRMKKENLATLGMAALGEEVLQMDIMDIVLYDNY-------SQEVIIAYRGCSIDTYNESTNVGEIVSEQARFYFLTSANVRG------------------------MMF-T--NENS-GYPYDHNNPEYIKPEDVDKYTLADYGFTVDAVK-ANHF--GMDVTDPRTGEYLPDAFYESKIEAAIAQAEKRLDIVILPRI-LTEHHDFYRNDYQSYMYIHTHSKPILQLEDVRLEYGGNTIYKYPARWWRVNNLAGHVQMLPNTALSGGQNDLSLVQA--------YSSYPMIS--GLPYTVGS-NYAPQMFHVTYIAGMLP--PKRRGVTAPLEMHPDLWNLVIKMALKEVFEQWGRLILGAGIANMSIQMDGISQSIDTTQSAMYGGASADIVQLNEDIEGLVAGLKA-YYGVNLGLI----MFMDLIHEELGNSKDS---G-KDTRFNCPFCGE-D--DHKFYVRK----DAPHLWRCFKCPEKGN-AVSFVMKFYEVSYPDAVDILETYDYDVELHQNNDFAAISGARPDLSPEEQLLL-YISHMSNPIEEEE-N-IKLRCPKVPPTCKSLIDNWDNPEAFPFFAYLHRRGVTPEHIQQHSISYIVDDLLELPSYDERE----KRTMRIKNHVVFFTKDNEGNPIYWNTRSIDPNPFVKSI--------NAPS-----TPE--EYSKNNTVFNLNNAKHADKIVIHEGVFDSIMTPG---CGVATFGKQITQAQLELLLNETR-GRKLPIYLYLDTDAWREMIDTKNRIKAIEPDRLVYYVYSGS-DDDANKLGIERVSELIS-NAFIADATSDVQLELLNYV-----------------------MKKAIESPIFAKEVLSQAPLDIFEGNEIYKELSQIIRRYYSSH----------RDKITEEALLTLTEDKLTKMRKDPETQQSYFN----------AISGLYEIRNSHDDS-VTDENIEKHIRKHMLLDIVKKNITNL---DG--SEKTDKFIQKITEVQRMDISGKQQEIINVIDDV--EYKRRALSTLNRDLIRSGINGLDNITDGGLAKGELGLIVAASGTGKTLWLTNLATSYTKQ-KKNVLFIALEELENRMILRFEQSMLRVNRST-------------LLT-GRK-LNESNFDKLQNAYKNAR--EHLGNLLFARYSPRTITPAKIEQLISDVTLRMGIELDVVIIDYPELLRNPHATG--NEADDGGKLFEEMRRIGQDYRVLMWTAAQMNRSNYNAAIKTSEHMEGSHRKKNAAELVVTVNQTEEEFNAGFTRLYIDKLRNPPAGNFNRMVGFKVVGSQMTVRDYEGN---------EAEDHKAILEEVDNKNEQLFKGKKRD-KKENAPQIDYSAQINQYIHAQRQTGS----
AY682195_LP65               MSDYTLRYKTAKETLSSLTDYILTHTDKLNDFTDGSALATINEAYATELEHQIYMTITNVNTGIREGAMSAFGFNRKQATYAYGTVRITFNQDLTNDVYISKGAQFYSTNPLYS--QTYVTLEEYYVPAGTAWLDITVYCSVTGTVGNIPNDTINACS-DMGNITSVTNSEAFQTGQDEETNADLAVRFRQMIQGLQSGTVEALENAAMSVDGVAGAFGFDDTYGSFILYVHDANGDLSNTLKQQVANAVDKVRSAGIRVLILPIHRTTIDLEIGINVPNTALQNDTLLQVIKRDITNYVNNYVAGQPIYVSDVIQKVMDESDYGIVNTELTVTANPDDFLLGNADIDEDSIININGQEVGSNNLHPIDISKDDTYSVITKTKNVASNPGKDSVGWKDATTYTDDNGDPVINSIAVTNKYATKGNELLKSGTIDIYFIDDDDMKQNVTEKTTGTVADSDFINDFIKGDNMYTQDKT-------KDIMKKSFFGGDRAVAFDTN--KEDILNENLPENVKKSAFTAGHSITPDTQ-TDGAANRIESLNRDLKVTTWGERDFTLYNDIAKQPVDNTVLKYTQYYSHGRTGHSLFQPEIGIGDVNNPNERQRTINIKYIVDTHVTSIALQRANTIVD-SLKVQEYAAISTVIKTDEWAMFYGDADLTSG--QKGEGLQFDGLFKLIAP-ENHIDLRGGRLSPAALNMAARKIGEGFGTPTDAYMPIGIKADFVNQHLNGQRVMLPG-QTGGMTTGLDIDKFLSAHGSIRIQGSTIMDSDNKLDFDRPVSPTAPTAP-QLSATVTPD---GGGLWHEADKTDSKGEVILNKEVGVEQSYVAVMVSRHGDSRPSLVQT-ATPTK--KDDAITLTITPNAMQNVIPDYVAIYRKSNFDSDALEANTDASGNRGSYYLIGKVAVREQ-EGATITFVDTNARIAGCGDVFVIENRPETVALQEFIPLSKLNLAVTTTATSFVVLNYVALALYYPKRGAVLENVVYSRVEDLELS------------------------------------------------------------------------------------------------------------------------------------------------------------MSKAQIKRAHEIEDFIYNTGSE---------YYEWRDTFPRLLTKIINDMYVQDQINIERIFKNDS-NELDHFNAVDASKVVISYSPRS-------------KDQPRKFEQFVSE-TKSVKFSERNLTFINYWNLSDTDRRGYGYSPVEASIPLIRAIYDTEQFNARFFSQGGTTRGILVIDQDG-DAQANQMMLAGIRRQWTSQGSGLGGAWKIPILAAKDAKFVNMTQNSRDMEFDKFLNFMIYDTAAIFQMQPEEINFPNNGGSTGKSGTKSVNEGSTAKAKLESSKDKGLTPLLSFIEQVINDKIMRYVDT-DYRFSFTLGDAQDKLQEEQVWKLKLANGYFINEYRKDHGLK-TVDGLDVPG---FIGSAENFINATGFGQPNVPDSSDDSGSTLGER---------------------ERQERIQHSKDYEKGKDDPKSPLPKPSESDDVSNNEDAD--------------T----------------MAFYARYMIQPGDTLQRISFIELGTVDDWEDIVTLNNLTYPYIVDTDEERLKDPEHLVTTGDVILLPSYTDDVSQL--DISSLNSFDKQNVYDTTMGEDLKLTVNNSLA------DKENLA---------RLTQDDDSGDLTVTKGIDNLIQSITMRLLTKQGSLLYHPEYGSRLDDYVGQKSNTKTIQLIIVEIERTITSDDRVSSCTNTFYKYSDGVLYSNFEIKPIGEQEIFDLFIA--RAENGTISIRNNG------MTTTITSAESYKRIYPLFYDSRPHVETNFDDSRLSNTASDSAKNIFMLGSATNGDPTKVYEIRTSQQATKIFGSGDLVDGIKLAFDPTGNSVTNGGTVYALRVDNAKQASLVKDGLTFTSSIFGTNANQVSVALDND------VFGVPRITVNYSPDNYERTYTNIGQMFSITYSGKS--ASAGYTVSHDTD--GKAILLTLGSGDSIDKLTNVATFDLTMSKYDTIAKLMQAISATPNFSASVVG---SPSVNTSYLDEVTSPVDVK--TAPAVVTAKIGDAISKLG-YDPYVVVTQTSNNKPIVNGV--SAGTGSATASV---TTAPESFPANFDTAFLTGGSTGDVPVSWADKFNGAIG---NNVYYIIPLTSEENIHAELQAFIDEQHVLGYNYHAFVGGGFAEP-----LEQILSRQVNINDSRFGLVGQSGHVQ-EGGESVHVPAYLMAAYVGGLSSSLGVAVPITNKKLALVDLDQNFS--GDDLNTLNQNGVIGIEHLVNRNATGGYYIVQDVSTNTVSSSHVDGSLYLGELTDFLFDNLRFVLRDTYIGSNIRSTSADDIKSTVASYLYSEMNNDDGLIVDFSESDIVVTISGTVVYIQFAVAPTQEIKNIVVSGTYSNYSATSEDNTTK--------------------------MEEFNIFLPFDEVSKSKKSDKG-GKDYVTVAGYASTPALDFQGEKIDPIGLDPSYLLNNGYVDYEHNSD--IVIGVPTDNSYVDPEKGLYLEANLFTNMPQVQDIIKLNDNLKK-TDAKRKLGFSIEGQVQKRNENNPNVIESVLVTGVAVTKNPANPEATWSMIQKSN-------------ALQAGYGITPETQRNGAANRAESFSSKIVNLAAAMHHL----KEDGLDITDVAKSVAESLDQRGVKDDLVAQLFLQIFSGNSSAEAQGIIGSISGGEVKAATKFDDSRTPDGDDNLA--------MATVKNQTVETGNRIYIMVKSAVLGRAQSLTGDRSFGTTGVYELGTIMPREHVFLKYTGTVSVERYRMTTNNFTNTKVAALGEDVLKIDVLDIAVKDNT-------TGKLIIVYRGCSIDDYQETYRANEITGESARFYYLTASNLQNGGYSTSYFNNATNR----MSTQDAMNYYKISDDYPGSATKYYGNPNYVDGVDWKSINFDSLGLDADIVK-DQLRGMELDLLDPVTNEPYDDAYYQNFVTKAVAETEKDLDIVIRPRL-VNDRLDYYKNDFNSWMFTHTMYRPILHVEEILLYFNQMPIQKYPDEWIKVTNRLGEINLQPTVLQAGSSMGMMYTPYT------MSNNFP----LGMPNPSGD-FFSPQMIGVSYIAGMLPIAPGDEGLNYDYTIQPDLKAYIAKQAAIEVLERYGRVAIGAGIASESVSLDDAHVSIDSTQSAENTATTADITLMKEDMKSLRDHLIN-YYGGNNIGFINMDKFQEAVVDALGSPSYRD--TGNDVITHCPVCGD-EHEGDKLYIQK------NQFVHCFVCDTASKGIIQFLTKFMGFSYADAKSYSKAYELGNSVT-------TNY-----EEDDNLFTELLSSMGDTSYN---NNNSPVAVKLPSNARPLVGSKITPGLKRAVEYIVNRGVTESQAVKFNIMYTDGDIVTT-----AN----GKKLSVPESIVFPAYDSEGHQIYWNTRSIPGKSLLKTI--------NAPA-----ING-VTYSTSNTVWNLNNMKVNSVVTIVESVFNALTLERSGIGAVATYGKGISEEQLNMIAAISP----RVVIVYLDSDGIDKELKYAKKLSELGINT-RYVDSPYG-SLDANDLGYVKAREVVTKYSYKYNLANALITMNKHNIKI--------MSNSNNQVMEKQIMARAIASSEFTQSILSR-VPQLIS-NSKYQPIAMILVHYYSLT----------DEFISENSLLSKLDDWFTRENNRNRQQGNPEMSESDMLEYIDTTKDLLNTEV--DTTTTFVDSLEVYIKDKLASAAILEEAGKG----N--ERLAERTQKAMDDINDIDIGGNKNPAINIAKDF--NKKAYFYKHDYEGRIKSGLSTLDIALKGGLQPGEIGLICGASGFGKTAILTNLAAYYSLVSNNNVLYVYLEGKTGDALGRLDRVITDSGYRE-------------MFNKDGY-VNREFIKKGYNYYKNS---KSSGNLIIKKFTTRSLTISKLRTYIQSLERQEDFKIDVVVLDYADLMRVGNKSD--NEAVSGEVLYQDLVGVADETNVLIWTGTQLNRTSSSAEVMTFDNVEGSFRKKNICAAVFTINRNSDENNEGYERLYIDKLRDRNGI-SDEFLYFKYDKSTGRISSETEK---------ETEYHKGLVENLDSSYKGNHTT---------ADKPEYTKQSQNVDLSGVGVETFGIN
DQ004855_P100               ----------------------MINTSELNDFSVGSTILSILEAVSMELEQYYILSRENIVWGIQQGVFQAFDFFKREPKRAYGDVLIEFHSAVQSDVYIPKGTTFSSTINGYD--QQFETVIDYYVPKDSILARVEVYCKVAGEIGNVPAGTINLIMNSVSNVKSVINESNFQTGTDEESLESVKNRFHAFVESRGRATVPAINYGTRLVEEVSGVYV-KEYVGYVIVYAHDRNGNLSANIQDNIKIALEDYRPAGIKLDVKPVNKRLLPVEVTVTITNKNRIGDTLQAHIQGVITDYLNSMQVSNNLILSELIQIIMSIDDSLIYDCKIENF-------TENVIINSEDII---------------------------------------------------------------------------RAGEVKVNLK------------------------------------------------------MPKNN-----KEEEVKEVNLNSVQEDALKSFTTGYGITPDTQ-TDAGALRREFLDDQISMLTWTENDLTFYKDIAKKPATSTVAKYDVYMQHGKVGHTRFTREIGVAPVSDPNIRQKTVNMKFASDTKNISIAAGLVNNIQD-PMQILTDDAIVNIAKTIEWASFFGDSDLSDS-PEPQAGLEFDGLAKLINQ-DNVHDARGASLTESLLNQAAVMISKGYGTPTDAYMPVGVQADFVNQQLSKQTQLVRD-NGNNVSVGFNIQGFHSARGFIKLHGSTVMENEQILDERILALPTAPQPA-KVTATQEAG---KKGQFRAED--L-----------AA-HEYKVVVSSDDAESIASEVAT-ATVTA--KDDGVKLEIELAPMYSSRPQFVSIYRKGA--------------ETGLFYLIARVPASKA-ENNVITFYDLNDSIPETVDVFVGEMSANVVHLFELLPMMRLPLAQINASVTFAVLWYGALALRAPKKWVRIRNVKYIPVKNVHSN---------------------------------------------------------------MNNKEVAYSQ---PVIG-SMSANP---GFKTKPS-IRNNQDLHGVLKKFG-GNIILNAIINTRSNQVSMYCKPARHSEKGVGFEVRLKDLDKKPTSHDEATIKRIESFIEKTGVD---------NDINRDSFSSFVKKIVRDTYMYDQVNFEKVFNRNQ--SMVRFVAKDPTTIFFATTAD-G--------KIPDN--GNRFVQVIDQ-KIVATFNAREMAFAVRNPRSDIYATGYGYPELEIALKQFIAHENTEAFNDRFFSHGGTTRGILQIKAAQ---QQSQHALEIFKREWKNSLSGINGSWQIPVVSAEDVKFVNMTPSARDMEFEKWLNYLINVISALYGIDPAEINIPNNGGATGSKGGS-LNEGNSA-EKNQASKNKGLQPLLGFIEDFINKHIVAEFGD-KYTFQFVGGDIKSELESVKILAEKAKVAMTVNEVRKELNLPGDVIGGDIPLNGVIVQRIGQLMQQEQFEHEKQQSNLQMLQEQTGNRVSTDVEDIPDGK------------------------DTT--GDIGKDGQRKDKD--NANAG------KQGMKGDKPNDWQT----------MARYKKHVVQYGDTMQSISQLETGSVGNWVDIVEYNKLKYPYIVQTNEERKENLESTVTIGDVIIIPVASDLTEID---PYALTNQDKNLIMSLALGRDLSMTSNQDYYNK-RGTSDEILEVVANG-----------KGDLATVDGVENLKQALIARLLTPKGALMLHPEYGSNLHKMFKKA-THEQASLIDIEITRTLLLDGRVETVESLGYKVEEDVYVGKFLVTIESLQTAFEFVVQ--GDTTGSIILLDN----------------MAIEIYPRKPVSRPHTEISVDTSGIGGSSSGSEKILCLVGSATGGKPNAVYKVRNYSQAKSVFRSGELLDAIERAWNPGE--GTGAGDILAMRVEEAKEATFEAEGVKVSSTIYGADANDIQVALEDN-----TITGTKRLSIVFAKERVNQVYDNLGSIFSIKYKGTE--ASATFTVAVDPV-TFKATKLTLKAGDK-----TVKEYDLGSGAYAETNVLISDINNLPDFEAKFFPIG-DKNLTTDNFDAQID-VDIK--TKEAYVKAVGGDIEKQTA-YNGYVDFEFD-----------------------------RSKEIANFPLTKLTGGDNGTIPESWADKFSYFAN---EGGYYLVPLTSKQAVHAEALQFVRDCSYNGNPMRVFVGGGIGES-----MEQLFTRAIGLQNERAGLIGFSGTVKMDDGRSLKMPGYMFAAQVAGLTCGLEIGEAITFKNIAIETLDTIYE--GSQLDQLNESGIITAEFVRNRAV-TNFRIVDDVTTFNDKTDPVKSEIGVGEANDFLVSELKISLDNEYIGTKIIDTSASLVKNFVQSFLDRKK-L-AKEIQDYSPEEVQVVIEGDVARISLTVFPIRSMKKIEVSLVYRQQILTA-----------------------------------MKIFVPIDIEGSLEKSHKG-DDKDWYVKGYASTPALDLQGEMVNPAGIDIGYFVDNGYINFEHRQEPDYVVGVPTSNCYVDFQKGLFVEARLFKDNEHAQSMWKLANSISK-TGIDRQLGFSIEGAIRKRNTDDSRIIEEVVIKNVAVTMNPANPEATWETFMKS---------------WTTGHGTTPDTQVNAGALRRESLANSISVLASAYKIS------DPIEFDNLWKDVSKFLDEKGEYNENEAIVMLQLAKGVSRVSACESLMNRRKGKQNE-------------------------MASVTNQTVHTGNTVYLMIKGKIVGRCQSASGERSYGTTGVYEIGSIMPQEHVYLKYEGSLTVDRLRMRKEDLAKLGITALGEDILKRDVIDIVMMDNT-------TKEVIIAYRGCSAETYNEEIKANEIVSESARFLYLSAANVK-------------------MYGGY------EGQDSY-EYPYSHGNPKHVEPEKVDEYVLSDYGWTAETIK-AYMY--GVRVVDPETGEEMGDTFYNHIIEVAVDKAEKELDIAILPRR-ESEHHDYNQTEFSSYMYTHVHKKPILQVDDLKLEMNGRAIYRYPANWWKVYCLAGHIELYPTALMQ-TSQSMTYDSV--------FGGYPQLA--GTAPSIGR-TYAPQMIHVEYIAGMLP--RKRAGVSRDWEVPAALEQLVTKYALVEIFQVWGRLIIGAGIASRTLVYDGVSESIDTTQSAMYTGSAADIELINKDIDSLVAQLRS-HFGINMIGL----MFLDYITSELGTHKDI----GHELRFCCPFCGE-D--DYKFYVKVSGD-KTEGLWHCKKCNEKGN-PVTFVMKYLNINFKDALDILEVYDYEIDEN-----SLS-SRDVGVTEEEFLLI-LLKKSSEPEEVEISEEVTLTPPRLPTNFKRLADNMNNPEALPFLNYAHSRGITLDQLFLHNIGYVIEGQVEK-----VD----GNMMTLRNHLVFLTHGNDGQYQYWNTRAITP-MGIKAF--------NAPS-----KQD--EYSKRTTVFNLNIAKNTPYVIVHEGVIDALTMGE---SGVATFGKQITREQIELLLNNVR--EDQPIYLFLDTEAYEVTTKIASSLY--EKHKETYIVIH-G-DEDANDMGYEKSWDCLRNNSVRANEEGISIFLVSCIQ---------------------------------------------------------------------------------------------------------------------------------------------------------------------------------------------------------------MLQSIHQDKFSTGFTDLDVIAEGGIGRGELGLVIAPTGGGKTMWAVNQAKNYVAQ-GLNVLYVVLEERLERMILRFEQNMMGIPKSR-------------LMP-DNE-LDEEAFDKLQTIYDIKR-KQGLGNLYIEKRMPQEVSPTMLEQIIVDASVRKGKHLDVVIIDYPDLMKNPHER-DNSESRAGGKLYEEIRKLAQTYKFAGWVLSQVNRGGYSEDVLTAKSIEGSKQKLNAVEIAMTLNQKPIEFEKGFIRAYADKIRNNNGKSYNRMLSFKVVPETMTIRNITPD---------ERVEHDMILNNLEEKEGRVFKNTKKA-TPDPQAVVDEVKALNSRL------------
EU418428_A5W                -----MKTRKLTNILSKLIDKTMAGTSKITDFTPGSASRSLLEAVSLEIEQFYILTKENIDWGIQEGIIEAFDFQKRQSKRAYGDVTIQFYQPLDMRMYIPAGTTFTSTRQEYP--QQFETLVDYYAEPDSTEIVVEVYCKETGVAGNVPEGTINTIASGSSLIRSVNNEYSFNTGTKEESQEDFKRRFHSFVESRGRATNKSVRYGALQIPDVEGVYV-YEETGHITVFAHDRNGNLSDTLKEDIIDALQDYRPSGIMLDVTGVEKEEVNVSATVTISNKSRIGDTLQKHIESVIRSYLNNLKTSDDLIITDLIQAIMNIDDVLIYDVSFDNL-------DENIIVPPQGII---------------------------------------------------------------------------RAGEIKVELK------------------------------------------------------MTIEK-----NLSDVQQKYADQFQEDVVKSFQTGYGITPDTQ-IDAGALRREILDDQITMLTWTNEDLIFYRDISRRPAQSTVVKYDQYLRHGNVGHSRFVKEIGVAPVSDPNIRQKTVSMKYVSDTKNMSIASGLVNNIAD-PSQILTEDAIAVVAKTIEWASFYGDASLTSE-VE-GEGLEFDGLAKLIDK-NNVINAKGNQLTEKHLNEAAVRIGKGFGTATDAYMPIGVHADFVNSILGRQMQLMQD-NSGNVNTGYSVNGFYSSRGFIKLHGSTVMENELILDESLQPLPNAPQPA-KVTATVETK---QKGAFENEE--D-----------RAGLSYKVVVNSDDAQSAPSEEVT-ATVSN--VDDGVKLSINVNAMYQQQPQFVSIYRQGK--------------ETGMYFLIKRVPVKDAQEDGTIVFVDKNETLPETADVFVGEMSPQVVHLFELLPMMKLPLAQINASITFAVLWYGALALRAPKKWARIKNVRYIAV---------------------------------------------------------------------------------------MMDTNP---EFRDKRSYMKNEHNLHDVLKKFG-NNPILNAIILTRSNQVAMYCQPARYSEKGLGFEVRLRDLDAEPGRKEKEEMKRIEDFIVNTGKD---------KDVDRDSFQTFCKKIVRDTYIYDQVNFEKVFNKNNKTKLEKFIAVDPSTIFYATDKK-G--------KIIKG--GKRFVQVVDK-RVVASFTSRELAMGIRNPRTELSSSGYGLSEVEIAMKEFIAYNNTESFNDRFFSHGGTTRGILQIRSDQ---QQSQHALENFKREWKSSLSGINGSWQIPVVMADDIKFVNMTPTANDMQFEKWLNYLINIISALYGIDPAEIGFPNRGGATGSKGGSTLNEADPG-KKQQQSQNKGLQPLLRFIEDLVNRHIISEYGD-KYTFQFVGGDTKSATDKLNILKLETQIFKTVNEAREEQGKK-PIEGGDIILDASFLQGTAQLQQDKQYNDGKQKERLQMMMSLLEGDNDDSEEGQ-----------------------STDSSNDD--KEIGTDAQIKGDDNVYRTQTSNKGQGRKGE---KSSDFKH-----------MRFKKHVVQHEETMQAIAQRYYGDVSYWIDLVEHNNLKYPYLVETDEEKMKDPERLASTGDTLIIPIESDLTDVS---AKEINSRDKDVLVELALGRDLNITADEKYFNE-HGTSDNILAFSTNG-----------NGDLDTVKGIDNMKQQLQARLLTPRGSLMLHPNYGSDLHNLFGLN-IPEQATLIEMEVLRTLTSDNRVKSANLIDWKIQGNVYSGQFSVEIKSVEESINFVLG--QDEEGIFALFE-----------------MAVEPFPRRPITRPHASIEVDTSGIGGSAGSSEKVFCLIGQAEGGEPNTVYELRNYSQAKRLFRSGELLDAIELAWGSNP--NYTAGRILAMRIEDAKPASAEIGGLKITSKIYGNVANNIQVGLEKN-----TLSDSLRLRVIFQDDRFNEVYDNIGNIFTIKYKGEE--ANATFSVEHDEE-TQKASRLVLKVGDQ-----EVKSYDLTGGAYDYTNAIITDINQLPDFEAKLSPFG-DKNLESSKLDKIEN-ANIK--DKAVYVKAVFGDLEKQTA-YNGIVSFEQLNAEGEVPSNVEVEAGEESATVTATS----PIKTIEPFELTKLKGGTNGEPPATWADKLDKFAH---EGGYYIVPLSSKQSVHAEVASFVKERSDAGEPMRAIVGGGFNES-----KEQLFGRQASLSNPRVSLVANSGTFVMDDGRKNHVPAYMVAVALGGLASGLEIGESITFKPLRVSSLDQIYE--SIDLDELNENGIISIEFVRNRTN-TFFRIVDDVTTFNDKSDPVKAEMAVGEANDFLVSELKVQLEDQFIGTRTINTSASIIKDFIQSYLGRKK-R-DNEIQDFPAEDVQVIVEGNEARISMTVYPIRSFKKISVSLVYKQQTLQA-----------------------------------------MDLKKSVSTASDT-N-EYSIVSGWASTPSMDLQNDIVNPKGIDIEYFKSQGYINYEHQSD--KVVGIPTENCYVDIEKGLFIEAKLWKNDENVVKMLDLAEKLEK-SGSGRRLGFSIEGAVKKRNINDNRVIDEVMITGVALVKNPANPEATWESFMKS---------------FLTGHGTSPDTQVDAGALRKEEIASSITNLAYVTKIK------DLKEFNDVWNGVVEDLSKSNSMGYEESVLTLQLAKGLSRKDAELAVMDINKQKLE--------------------------MASEAKQTVHTGNTVLLMIKGKPVGRAQSASGQREYGTTGVYEIGSIMPQEHVYLRYEGTITVERLRMKKENFADLGYASLGEEILKKDIIDILVVDNL-------TKQVIISYHGCSANNYNETWQTNEIVTEEIEFSYLTASDKART-------------MVNSMFGGDLDPY-EKSLNYE-YPYHPSGNPKHIDVSEIDNLTLADYGWSPDAVK-AYMF--GIVVQNPDTGQPMGDEFYNHILERAVGKAERALDISILPDT-QHEMRDYHETEFNSYMFVHAYRKPILQVENLQLQFNGRPIYKYPANWWKVEHLAGHVQLFPTALMQ-TGQSMSYDAV--------FNGYPQLA--GVYPPSGA-TFAPQMIRLEYVSGMLP--RKKAGRNKPWEMPPELEQLVIKYALKEIYQVWGNLIIGAGIANKTLEVDGITETIGTTQSAMYGGASAQILQINEDIKELLDGLRA-YFGYNMIGL---MRFEDFLTQELGEPKEN---TIGELRYCCPFCGE-K--SYKFYVKQALD-SSNGQYHCKKCDESGN-PITFMKTYYNITGKQAFDLLESKNIDIERA-----PLLTTNNKDLTESEKLIL-MLRGVHQDK-----GNTSIKPPRLPEGYKLLKDNLNNKEIIPFLKYLKGRGITLEQIINNNIGYVINGSFYK-----VD---GESKVSLRNSIIFFTYDNDGNYQYWNTRSIEKNPYIKSI--------NAPA-----KQD--EVGRKDVIFNLNIARKKKFLVITEGVFDALTFHE---YGVATLGKQVTENQIKKIIDYVS--IDTSIYIMLDTDALDNNIDLAYKLK--THFNKVYFVPH-G-DEDANDMGTRKAFELLKQNRVLVTPESIQSYKIQQKLKL------------MSKKIKELILHKSMKDIHFAREVLDNLPKNLFSAESEDMGYL-FTAIKRTAHI---------SDKMSNEALAIKVEQLMGNNKEDEEKVTKTLT----------YLEDLYKVDVNEKDE-SVNYEIEKYIKTEMSKEVLVKFIAENKQ-ED--SDNLHELVDKLKQIEVSDISGGNGEFIDFFEDT--EKKQELLSNLATNKFSTGFTSIDNHIEGGIARGEVGLIIAPTGRGKSLMASNLAKNYVKS-GLSVLYIALEEKMDRMVLRAEQQMAGAEKSQ-------------IVNQDMS-LNNKVYDAIQNHYQKNR--KLLGDFYISKHMPGEVTPNQLEQIIVNTTIKKDKNIDVVIIDYPHLMRNPYAK-YHSESDAGGKLFEDIRRLSQQYGFVCWTLAQTNRGAYGSDVITSEHVEGSRKIVNAVEVSLAVNQKDEEFKSGFLRLYLDKIRNSSNT-GERFVNLKVEPTKMIVRDETPE---------EKQEHIQLLSDNGKEDTSKFQNKDN-----------KIEAINNTFGGLPGV------
FR852584_ISP                -----MKTRKLTNILSKLIDKTMAGTSKITDFTPGSASRSLLEAVSLEIEQFYILTKENIDWGIQEGIIEAFDFQKRQSKRAYGDVTIQFYQPLDMRMYIPAGTTFTSTRQEYP--QQFETLVDYYAEPDSTEIVVEVYCKETGVAGNVPEGTINTIASGSSLIRSVNNEYSFNTGTKEESQEDFKRRFHSFVESRGRATNKSVRYGALQIPDVEGVYV-YEETGHITVFAHDRNGNLSDTLKEDIIDALQDYRPSGIMLDVTGVEKEEVNVSATVTISNKSRIGDTLQKHIESVIRSYLNNLKTSDDLIITDLIQAIMNIDDVLIYDVSFDNL-------DENIIVPPQGII---------------------------------------------------------------------------RAGEIKVELK------------------------------------------------------MTIEK-----NLSDVQQKYADQFQEDVVKSFQTGYGITPDTQ-IDAGALRREILDDQITMLTWTNEDLIFYRDISRRPAQSTVVKYDQYLRHGNVGHSRFVKEIGVAPVSDPNIRQKTVSMKYVSDTKNMSIASGLVNNIAD-PSQILTEDAIAVVAKTIEWASFYGDASLTSE-VE-GEGLEFDGLAKLIDK-NNVINAKGNQLTEKHLNEAAVRIGKGFGTATDAYMPIGVHADFVNSILGRQMQLMQD-NSGNVNTGYSVNGFYSSRGFIKLHGSTVMENELILDESLQPLPNAPQPA-KVTATVETK---QKGAFENEE--D-----------RAGLSYKVVVNSDDAQSAPSEEVT-ATVSN--VDDGVKLSINVNAMYQQQPQFVSIYRQGK--------------ETGMYFLIKRVPVKDAQEDGTIVFVDKNETLPETADVFVGEMSPQVVHLFELLPMMKLPLAQINASITFAVLWYGALALRAPKKWARIKNVRYIAV---------------------------------------------------------------------------------------MMDTNP---EFRDKRSYMKNEHNLHDVLKKFG-NNPILNAIILTRSNQVAMYCQPARYSEKGLGFEVRLRDLDAEPGRKEKEEMKRIEDFIVNTGKD---------KDVDRDSFQTFCKKIVRDTYIYDQVNFEKVFNKNNKTKLEKFIAVDPSTIFYATDKK-G--------KIIKG--GKRFVQVVDK-RVVASFTSRELAMGIRNPRTELSSSGYGLSEVEIAMKEFIAYNNTESFNDRFFSHGGTTRGILQIRSDQ---QQSQHALENFKREWKSSLSGINGSWQIPVVMADDIKFVNMTPTANDMQFEKWLNYLINIISALYGIDPAEIGFPNRGGATGSKGGSTLNEADPG-KKQQQSQNKGLQPLLRFIEDLVNRHIISEYGD-KYTFQFVGGDTKSATDKLNILKLETQIFKTVNEAREEQGKK-PIEGGDIILDASFLQGTAQLQQDKQYNDGKQKERLQMMMSLLEGDNDDSEEGQ-----------------------STDSSNDD--KEIGTDAQIKGDDNVYRTQTSNKGQGRKGE---KSSDFKH-----------MRFKKHVVQHEETMQAIAQRYYGDVSYWIDLVEHNNLKYPYLVETDEEKMKDPERLASTGDTLIIPIESDLTDVS---AKEINSRDKDVLVELALGRDLNITADEKYFNE-HGTSDNILAFSTNG-----------NGDLDTVKGIDNMKQQLQARLLTPRGSLMLHPNYGSDLHNLFGLN-IPEQATLIEMEVLRTLTSDNRVKSANLIDWKIQGNVYSGQFSVEIKSVEESINFVLG--QDEEGIFALFE-----------------MAVEPFPRRPITRPHASIEVDTSGIGGSAGSSEKVFCLIGQAEGGEPNTVYELRNYSQAKRLFRSGELLDAIELAWGSNP--NYTAGRILAMRIEDAKPASAEIGGLKITSKIYGNVANNIQVGLEKN-----TLSDSLRLRVIFQDDRFNEVYDNIGNIFTIKYKGEE--ANATFSVEHDEE-TQKASRLVLKVGDQ-----EVKSYDLTGGAYDYTNAIITDINQLPDFEAKLSPFG-DKNLESSKLDKIEN-ANIK--DKAVYVKAVFGDLEKQTA-YNGIVSFEQLNAEGEVPSNVEVEAGEESATVTATS----PIKTIEPFELTKLKGGTNGEPPATWADKLDKFAH---EGGYYIVPLSSKQSVHAEVASFVKERSDAGEPMRAIVGGGFNES-----KEQLFGRQASLSNPRVSLVANSGTFVMDDGRKNHVPAYMVAVALGGLASGLEIGESITFKPLRVSSLDQIYE--SIDLDELNENGIISIEFVRNRTN-TFFRIVDDVTTFNDKSDPVKAEMAVGEANDFLVSELKVQLEDQFIGTRTINTSASIIKDFIQSYLGRKK-R-DNEIQDFPAEDVQVIVEGNEARISMTVYPIRSFKKISVSLVYKQQTLQA-----------------------------------------MDLKKSVSTASDT-N-EYSIVSGWASTPSMDLQNDIVNPKGIDIEYFKSQGYINYEHQSD--KVVGIPTENCYVDIEKGLFIEAKLWKNDENVVKMLDLAEKLEK-SGSGRRLGFSIEGAVKKRNINDNRVIDEVMITGVALVKNPANPEATWESFMKS---------------FLTGHGTSPDTQVDAGALRKEEIASSITNLAYVTKIK------DLKEFNDVWNGVVEDLSKSNSMGYEESVLTLQLAKGLSRKDAELAVMDINKQKLE--------------------------MASEAKQTVHTGNTVLLMIKGKPVGRAQSASGQREYGTTGVYEIGSIMPQEHVYLRYEGTITVERLRMKKENFADLGYASLGEEILKKDIIDILVVDNL-------TKQVIISYHGCSANNYNETWQTNEIVTEEIEFSYLTASDKART-------------MVNSMFGGDLDPY-EKSLNYE-YPYHPSGNPKHIDVSEIDNLTLADYGWSPDAVK-AYMF--GIVVQNPDTGQPMGDEFYNHILERAVGKAERALDISILPDT-QHEMRDYHETEFNSYMFVHAYRKPILQVENLQLQFNGRPIYKYPANWWKVEHLAGHVQLFPTALMQ-TGQSMSYDAV--------FNGYPQLA--GVYPPSGA-TFAPQMIRLEYVSGMLP--RKKAGRNKPWEMPPELEQLVIKYALKEIYQVWGNLIIGAGIANKTLEVDGITETIGTTQSAMYGGASAQILQINEDIKELLDGLRA-YFGYNMIGL---MRFEDFLTQELGEPKEN---TIGELRYCCPFCGE-K--SYKFYVKQALD-SSNGQYHCKKCDESGN-PITFMKTYYNITGKQAFDLLESKNIDIERA-----PLLTTNNKDLTESEKLIL-MLRGVHQDK-----GNTSIKPPRLPEGYKLLKDNLNNKEIIPFLKYLKGRGITLEQIINNNIGYVINGSFYK-----VD---GESKVSLRNSIIFFTYDNDGNYQYWNTRSIEKNPYIKSI--------NAPA-----KQD--EVGRKDVIFNLNIARKKKFLVITEGVFDALTFHE---YGVATLGKQVTENQIKKIIDYVS--IDTSIYIMLDTDALDNNIDLAYKLK--THFNKVYFVPH-G-DEDANDMGTRKAFELLKQNRVLVTPESIQSYKIQQKLKL------------MSKKIKELILHKSMKDIHFAREVLDNLPKNLFSAESEDMGYL-FTAIKRTAHI---------SDKMSNEALAIKVEQLMGNNKEDEEKVTKTLT----------YLEDLYKVDVNEKDE-SVNYEIEKYIKTEMSKEVLVKFIAENKQ-ED--SDNLHELVDKLKQIEVSDISGGNGEFIDFFEDT--EKKQELLSNLATNKFSTGFTSIDNHIEGGIARGEVGLIIAPTGRGKSLMASNLAKNYVKS-GLSVLYIALEEKMDRMVLRAEQQMAGAEKSQ-------------IVNQDMS-LNNKVYDAIQNHYQKNR--KLLGDFYISKHMPGEVTPNQLEQIIVNTTIKKDKNIDVVIIDYPHLMRNPYAK-YHSESDAGGKLFEDIRRLSQQYGFVCWTLAQTNRGAYGSDVITSEHVEGSRKIVNAVEVSLAVNQKDEEFKSGFLRLYLDKIRNSSNT-GERFVNLKVEPTKMIVRDETPE---------EKQEHIQLLSDNGKEDTSKFQNKDN-----------KIEAINNTFGGLPGV------
JN797796B_5S                -----------MNIYSRLVDYTITNTNKLNDFSVGSAIRALYEAVAMEVEQFYVLTEENLEEAIQAGVYESFGFKRKAPQRAYGRVRITFHNAVQQNLPLPRGTRFTSSFPEYA--NIYETVEDYYIPAGAVTAEVFVYCLTSGEVGNVPANAIDVMMTPLSNVKLVTNPAAFQTGENEEPLEALKARFRSYIESLSKATKPALEYGTRLVPEVAGVYI-DEKIGLVVIYAHDKNGELPDSVKLAIETSLSRFKPAGIPVEVKPVTRKSIDVDVTITIANKPAITTALRDRIKFAIEGYLNNMQTSQNLILNDLSYVIKSVDKQLVYDIQYTTP-------TTNQVVKGSEIV---------------------------------------------------------------------------RAGIIKVTLV------------------------------------------------------MTELQKEQKVEARKLPAGAEAELAELVSKSFTTGTGITPDTQ-HDAAALRRELLDDQVKMLAFTNGDFTIYPLINKQQVNSTVAKYAVFNQHGRTGHSRFVREVGVASINDPNIRQKTVQMKFLSDTKQQSLAAGLVNNIAD-PMTILTEDAISVIAKSIEWAIFYGDAALAAE-ADNQAGIEFDGLTKLIDEATNVIDLKGERLDEATLNKAAVIVGKGYGRATDAFMPIGVQADFTNNLLDRQRVIQPS-QAGGFSTGFSINQFLSTRGAINLHGSTIMENDNILV-DRIPEPNAPQAPASVVATVKVN---DKGAFRPVK--D-----------IKTHSYKVVVHSDDAESLASEAVT-AVVAN--PTDSVSLAVKLQSLYQAKPQFISVYRQGN--------------ETGHYFLVARVPLSKADENGVITFVDRNQVIPETTDVFIGELTPQVISLLELLPMMKLPLAQMNATTTFTVLWYGALALYAPKKWVRIKNVQYIPALAADVTYRP-----MGFWDF--LKKAPS-NPLELLNPEDKHSEISTMIRQIE-EEQIM-----KS-TTAKEGRAKAYEE---PILG-QFSINP---DYKEAPS-KDGNYNLLENLKLWSRKNIIVNAIINTRVNQVSMFCSPARYSSRGVGYEVRLKDPFKDPTTHEEAAIQRIEDFLQYTGKV--------KDDFTRDNFRGFIKKIIRDRLIYDKINFELIYNKE--GELTRFKAVDASTIYVAVDED-G--------KEPKGDNVDKFVQVLDR-RPVAHFKAKEMAWEVHNPRTDMTIGRYGYSELELAMNHLQYHENTELFNARYFAQGGTTRGLLHIKTGQ---DQSRHALQAFRREWQTMFSGINGAWKIPVVSAEDVKFINMTQSSRDMEFERWLNYLINVLCSIYAIDPSEINFPNRGGATGSSGS-TLNETSAR-EKNRISRDKGLEPLLKFLEDAINKYIVSQFGD-KYIFTFVGGDAQTEREILETLELQSKVGLTFNDIRKKLGYP-PVEGGDVINSGVHVQSLGQIMQEKMMEQQFALQKQEAKQANAAAK---------T--KTPTKEQSEAQQKGMNGDSGNVNGKGTFNKTVGKDGQVKGARNTNSAK-----QGGKGNNGETVNSDARKAKK----------------------------------------------------------------------MFRSGEDIDGELIASLKNSAVYDQEEIYALTLGKDLNVLPQPRNIGS-PGWDAEILEMKDDN-----------KGDLATIRGIENLKQSLLTRILTPVGSYLNHPRYGSYVSEYLGKKNTEENATLLVVELERAIRTDGRVRSVEKVGYNLYDNYLDVAFRVTSIAVDEAFLLALT--AKDNGDIFLNDNFVNNIR-----------MAVS-YGFNRKRPRTEVFLDSTALGSANAQSEKPIIILGSALDGKPNEPVELTNLAQARTAFRGGELVDAIEMAWNPAL-NLNGAGKIYALRVDDAKQATLTNLGLKFTSNVYGVDANNIQIALTDN-----ALTNSKRFTVYFTKESYEKTYDNIGNIFDLKYTGAQ---KANVEVKVNST-TKLAEKLILKVGADTASLAEVKSYELGTGIFEDVNALINDINNLPDFKASMSGLGGYKNVKTQYFDVMAA-KDLTK-DKAEPIKAIAADLANALA-SDRYVSVEVDFTK----------------------------GIPASIPVTSLAGGSTGTVPTSWADLFLKVAD---VGGYYIVPLTSSEAIHAELSHFLRTESSAGNQLRGFVGGGFDET-----FESLKARQANIRNARIALVGDDVVRRMADGRVYKAPGYMYAAQIAGLASGLAVGEPVTYKKMNIESLGKKYI--GEQLDQLDASGVVMTEFVRNRKG-STYRVVSDPTTYNRIDEPVQNRISLGEVSDFLTTELRTVLDEEFIGTRIRNTSASIIKNRIESFLDVQK-NVDGLIVNYSPEDIQVVINGNTAIINIAVQPTQGLDYINVYLSYKDNHLSA----------------------MQLETYVDKATGKFNMFVPIDIEESIKKNDDSPSEKSWYLRGYATTRDLDRQDDIVDPAGIDINYFLQHGYINYEHQQGDFYKIGVPTEGTYVDPEVGLYVECKLYKDNPYAKTMWDLATNIKK-SGIKRKLGFSVEGFGYGRDEDDPRILKKLKVTNVAVTSNPANPFATWEHFMKS---------------FTAGYPISPENALDAGALSPESFARSLYNLTWTLKKS-----S-DSEFEETWDKIGDYLDAMDRNTPECAMLFLQIAKGYSRNEALEKLKTFYSKSRREQ------------------------MASLANQTVQSANTVYFMIKNVPIARAQSISSERSFGTQGVYQIGSIMPQEHVYLRYEGSVTVERFRMKKENLASLGFAALGEEVLQMDIMDIVLYDNL-------TQEVVIAYRGCSIDSYNESVNVGEISSETARFYFLTSANVRSA------------------------MF---TNNER-GNQYQHNNEKLINVEDIEKLRLEDYGLTVDAIK-MNHF--GITVTDPRTGEYMPDAFYQSKIEQAVAQAEKKLDIVILPRY-NSEHHDYYRNDFESFMFIRPTQRPIMQVEKVTLEYGGGTVFDYPTKWWRVYKLEGHLEMLPTLMLSESGQNMNLAQA--------YSGYPMIA--GIPHLVGN-NYAPQMFHVEYVAGMLP--PKRRGVSQPWEMHPDLWTLIIKIALKEVFQQWGRLIVGAGIASMDISIDGISQHIDTTQSAMYGGASADIMQLDRDIQELVDGLKS-YYGVNLGII----MFLDLLYQELGDNKPA---SGGETRFNCQFCGN-T--KYKFYVHD-----ETGLWQCKVCGEKGN-PVSFVMKHFQVTFPEAKDILETYDYEVGEYNRQSLSHQKYGA-HLTEEEQLYM-YIMNQGDVPEDE--VKVKYTCPYPPSNCKSLIENFNNPEAFPFFAYLNGRGITLEQIKQHNISYVVDGIARL-----SD----DKELRLINHLVFFAFDPHRKAIYWNTRSIDPKPFIKSL--------NAPA-----KPT--EYSKSTVVMNLNNAWKEDKIVIVEGFFNMTTIGN---CAVVTYGKQVSNQQIKTILEATN-KKKQPIYIYLDRDGWGESIKVAAKIHSFEPDRAVYYVYSED-DKDANDLGYEEAWNRIN-NAIPADTEGETIFRMLHL---------------MEKPIMKEILRKAIESPVFSKEVLPVVPMSIFENVEIYKEITQIVRRYYQSN----------SSVITESALVTLLEAKLDRLKKSADEQQQYFN----------KVSELYQIRDSHDDA-LIDEEIEKYIKKQMRLELLKKAALKI---ND--EAFQDTLEDEFRKIMLLDISGRNDEIINVIDDA--EYKRMALSSLDGNTVPTGFKSIDLLNSGGLAKGELGLIAAMSGTGKTLMMTNLATNYVKQ-GYNVLFIALEELKNRMVLKLEQSMLRQTRGD-------------ILD-GST-LNMEKFEKRQALYKKNR--HLFGNLFLARYSPRKVTPAKIEQLISDLLIRQGVKIDVVIVDYPELLRNPHATG--NEADDGGKLFEEMRRIGQDFDVVMWTASQLNRTAYNALIRTSEHMEGSLRKKNAAELVLVVNQTPEEYNAGFLRLYADKVRNPPEGAYDKMLGFKVIGNQQVVREYIQNS-------SEEKEHRAILEAVDQARDNLFKAKKAGGNSGKVPMPDFSQEINQAIRGGQ--------
JN797798_BCU4               ----------MTEIYARLVDHTITNTRKINDFSIGSAMRAIYEAIATELEQFYVLTEENIQEAIAAGIFASFGFTRKPPRKAYGKVQIVFHNALQQTVALARGTRFTSSLGDYS--NTYETLVDYYIPQGTVTAEVQVYCTIPGEVGNIPANVVNIMMTPLANIKTVNNAQAFQTGQNEEPLDEMKSRFRSYIESLSKGTIPAIEYGTRSVPEVAGVWI-DEQTGLINVYAHDRNGDLPDDVKAKIVATLENFRPGGIPVRVMPVVRRTIDVDVKITLTNKLAITKAFQDKIVGEISRYLNNMQTSQSLILSDLSSVIKGLDKQLIYDISFANP-------TGNILVAGNEII---------------------------------------------------------------------------RAGTIKVTLE------------------------------------------------MGNEL-NKDQ---AQPEVRKLPEEAEKKINEVLSKSFTTGVGITPDTQ-QNAAALRREFLDEEVKMLAYTSNDFTIYPMISKQQINNTVAKYAVFYQHGRTGHSRFVREVGVASINDPNIRQKTVQMKFLSDTKQQSIAAGLVNNIAD-PMTVLTDDAISVIAKSIEWAIFYGDAALSND-IDPQAGIEFDGLHKLIDEKTNVLDVRGADLTEQILNKAAVVVGKGYGRATDAFMPIGVQAEFMNNLLDRQRVIQPA-AEGGMATGYTVTQFNSVRGAIKLHGSTIMENDNVLVEDRLPQANAPMPPQSIVATVNKD---KKGKFTAED--V-----------KAGLSYKVVVFSDEAESVASQEVT-ASLAA--ADDSVSLAITLQTLYQAQPQFVVVYRQGR--------------ETGHYFQIARVAMSKAV-NNVITFVDTNEIIPETTDVFLGEMNPQVVSLLELLPMMRLPLAQMNATYTFTVLWYGALALYAPKKWVRIKNVKYIPALAADVTIPVK----MGAFDWFSRKV--NESPVGTIQEHD--TL-STRIQEIEQAAVLM-----KS-NNASQGRAKAYEE---PLLG-SMSMNP---DYKEAPS-ARGNYNLLETLKLWSRKNIILNAIINTRVNQVSLFCTPARQSDRGIGYEVRLKNPQEKPSSHDLAKIERIESFLQHTGKD--------EKDFTKDNLRTFVKKLVRDRLVYDKINFELIYDKK--GELNRFTAVDAATIYVAVDEN-G--------HEPKGKNVTKFVQILDK-RKVAEFKANEMAWEVHNPRTDITVGRYGYSELEIAMNHLQYHENTELFNARYFAQGGTTRGLLHIKTGQ---EQSTQALQAFRREWTAMFSGINGAWKIPVVSAEDVKFVNMTQSSRDMEFEKWLNYLINVCCSIYAIDPSEINFPNRGGATGSSGN-SLNEGSTK-EKHRSSKDKGLEPLLKFIEDAINKYIVSQFGD-KYIFSFVGGDVQTEREIIEILEAKAQIGLTINDIRNELGYP-PIEGGDVTLAGVHVQRLGQLLQKEMMEKQMAMTPNGQVP----GG---------KPSQTAKEEQSQAEQKGMNGDSSNVNGKGSFNKDVGKDGQLKGAKNTNSMK-----QGGKGD--------------------MVKFRKKIISYGDTMQAIAQQEYGDVTRWVELARFNNLRYPYIVDTVDEKMQNPDHLLTIGDTLMVRVSDDTEAELISTLKRTNEFDQEEIYALSLGKDLDILPLPKQFGS-PGWDAEILELKDDG-----------KGDVKTIRGIENLKQSLYVRLITPMGSYLGHPRYGSRIHEYIGKKNTEENAALLAVEIERTIRTDGRVRNVEKLGHSISGNTFTAAFKIFSIALDEAFIFAVR--SGESGRLLLDDNFSDTNIR-----------MAS-YGHDRKRPHTEIFLNSSALGSANTRSEKPLVIIGSATGGKPKTAVELTNFAQAREFFRGGELLDAIEMAWNPSP-DTRGAGKIFAIRADDAKQGTKTSGGLTVTSKLYGADANDIQYSLSDN-----ALTNSKRFTVYYTKERYEQTYDNIGNIFSIQYKGN-L-AYGAVMIEVDAT-TKLATKLTLKAGAAKDTATVVRTYTLGTGVYQSLNVLVNDISNLPDFTVVMNSLGGNKNVETQFLDALAE-TDIK--ATAKMITAIGADLVNQTE-TDPYVTLTYDPKT----------------------------AIPATIPVTNLAGGSTSTPAESWADLFASVAD---LGAYYILPLTDKEAIHGELSQFLRDESGAGNQLRGFVGGAIKET-----FDKLKARQAGLRNARISLFGNSGTRRMSDGRVYNFPAYMGAALIAGIASGVPIGEPTTYKKLNIESLDIKFT--GDQLDQLDAAGVIMAEFNRTRAK-SYFRVVSDPTTYNTTTEPVQNRISLGEVSDFLTTDLRTELDETFIGTRLRNTSASIIKNAVESFLDKQK-NVDGLIVDYNPDDIQVIITGNTARINITVQPARGLDAITVYINYVDNQLTA-------------------------MNTINPLTNKVNLFVPIDLDESISKSNEDPSGKSWCLKGYATTPDLDLQDDIVDPKGIDISHLITHGYLNYEHYQGEEYKIGVPTEGTHVD-DVGLFVEGKLYKNNPYAKSIWNLANNIQK-SGIDRKIGFSIEGFARARDKSDPRIIKSTYVTNVAVTTNPANPNAVWDAFMKS---------------FQVGYAMTPEDSTGVAALNPDSLARSLYNLSWALKET-----D-EEQFKNIWDEVGGYLDAMGRYTDDSAILFLQISKGYSRDQAKEILAQMERMSEQ--------------------------MASVTNQTVQTGNTVYFMIKNVPIARAQSISAERSFGTTGVYQIGSIMPQEHVYLKYEGSVTVERFRMKKENLATLGFAALGEEVLQMDIMDIVLYDNY-------TQEVIVAYRGCSIDSYSEDVKANEITSENARFYFLTSANVRSA-----------------------MIF-NNP--NG-GNPYEHNNEQLLDRETVNNYTLEDYGLTVDAIK-VNHF--GIQVTDPRTGEELPDAFYKAKIEQAVAQVEKMLDIVILPRY-VQEHHDFHRNDFDSFMFIHTHRRPIVQMEKIRMEYGGGSIFEYPTKWWRINKLPGHIEMLPTLMLSSEGTNLNVSQI--------YSGYPMIS--GIPSLVGNNNYAPQLFHIEYVAGMLP--PTRSGVTQPHEMHADLWTLIVKVALKEVLQQWGRLIIGAGIANMSVSIDGVSQSIDTTQSAMYGGASADIMQIDRDIADLVPALRS-YYGMNLGLI----MFLDIFIQELGDSKPA---G-NETRFNCPFCGN-T--KYKLYVEN-----RRGLWQCKRCGEDGN-PVSFVMKYYGVDFAEAAEILEMYDYDVKAQRKQNATIAQYGA-DLSESERLLL-YIQRRGAPLEEEQ-PKIRYTFPRPPTNCKTLINNFNNPEAYPFFMYLHGRGITLEQIKEHNISYVTRGEVEL-----VD----GRKLILVNHVVFFTFDEKRKPLYWNTRSIEQSPSIKSF--------NAPA-----KET--EYSKKNVIFNLNNARKCKRIVISEGVFDALTIGQ---EGVATFGKKITAEQVDLLLEKTK-V-YVPIYLYLDRNATKEMIDTSQMIHAKQPERPVYYVYSPT-DDDANKLGQAKAHELIS-QAILADGEGELKLRLWTIKEGS-----------METPIMKQILRKAIESPSFSKEVLPIIPLSVFNSSQEYKELVGIIKRYYQTN----------RNILNEDAFLTLTQTKLDRMRKDAEEQQKYFD----------KIHELYKVRDNTDDS-VIDENIELHIRKAMQIDWMTKVAMNL---EN--PSYMDKAAEEFKQILLLNITGKRDEIINVLDDT--EYKRTSLSTLYQNMIPTGFADIDHLNNGGLAKGELGMVVAASGTGKTLILTNLATNYTKN-KYNVLFIALEELENRMLLKLEQSLLRRNRSQ-------------ILT-GNA-LNQVEFNKNQEFIKQNR--QHFGNLFFARYSPRTITPAKIEQLISDVKIRWGIDLDVVIIDYPELLRNPNATG--NEAEDGGRLFEEMRRIGQEYNVVMWTAAQMNRTAYSATIRTSENMEGSLRKKNAAELILAVQQSDEEFRAGFVRLYADKLRNPPEGQFDKMIGLKVVGSAQTVRNYKSE--------QEKNEHLAILESIDDARDAMFKNKRKG-KQDNTQMPNYAEEINQSIQNMRGAN-----
JX080301_A3R                -----MKTRKLTNILSKLIDKTMAGTSKITDFTPGSASRSLLEAVSLEIEQFYILTKENIDWGIQEGIIEAFDFQKRQSKRAYGDVTIQFYQPLDMRMYIPAGTTFTSTRQEYP--QQFETLVDYYAEPDSTEIVVEVYCKETGVAGNVPEGTINTIASGSSLIRSVNNEYSFNTGTKEESQEDFKRRFHSFVESRGRATNKSVRYGALQIPDVEGVYV-YEETGHITVFAHDRNGNLSDTLKEDIIDALQDYRPSGIMLDVTGVEKEEVNVSATVTISNKSRIGDTLQKHIESVIRSYLNNLKTSDDLIITDLIQAIMNIDDVLIYDVSFDNL-------DENIIVPPQGII---------------------------------------------------------------------------RAGEIKVELK------------------------------------------------------MTIEK-----NLSDVQQKYADQFQEDVVKSFQTGYGITPDTQ-IDAGALRREILDDQITMLTWTNEDLIFYRDISRRPAQSTVVKYDQYLRHGNVGHSRFVKEIGVAPVSDPNIRQKTVSMKYVSDTKNMSIASGLVNNIAD-PSQILTEDAIAVVAKTIEWASFYGDASLTSE-VE-GEGLEFDGLAKLIDK-NNVINAKGNQLTEKHLNEAAVRIGKGFGTATDAYMPIGVHADFVNSILGRQMQLMQD-NSGNVNTGYSVNGFYSSRGFIKLHGSTVMENELILDESLQPLPNAPQPA-KVTATVETK---QKGAFENEE--D-----------RAGLSYKVVVNSDDAQSAPSEEVT-ATVSN--VDDGVKLSINVNAMYQQQPQFVSIYRQGK--------------ETGMYFLIKRVPVKDAQEDGTIVFVDKNETLPETADVFVGEMSPQVVHLFELLPMMKLPLAQINASITFAVLWYGALALRAPKKWARIKNVRYIAV---------------------------------------------------------------------------------------MMDTNP---EFRDKRSYMKNEHNLHDILKKFG-NNPILNAIILTRSNQVAMYCQPARYSEKGLGFEVRLRDLDAEPGRKEKEEMKRIEDFIVNTGKD---------KDVDRDSFQTFCKKIVRDTYIYDQVNFEKVFNKNNKTKLEKFIAVDPSTIFYATDKK-G--------KIIKG--GKRFVQVVDK-RVVASFTSRELAMGIRNPRTELSSSGYGLSEVEIAMKEFIAYNNTESFNDRFFSHGGTTRGILQIRSDQ---QQSQHALENFKREWKSSLSGINGSWQIPVVMADDIKFVNMTPTANDMQFEKWLNYLINIISALYGIDPAEIGFPNRGGATGSKGGSTLNEADPG-KKQQQSQNKGLQPLLRFIEDLVNRHIISEYGD-KYTFQFVGGDTKSATDKLNILKLETQIFKTVNEAREEQGKK-PIEGGDIILDASFLQGTAQLQQDKQYNDGKQKERLQMMMSLLEGDNDDSEEGQ-----------------------STDSSNDD--KEIGTDAQIKGDDNVYRTQTSNKGQGRKGE---KSSDFKH-----------MRFKKHVVQHEETMQAIAQRYYGDVSYWIDLVEHNNLKYPYLVETDEEKMKDPERLASTGDTLIIPIESDLTDVS---AKEINSRDKDVLVELALGRDLNITADEKYFNE-HGTSDNILAFSTNG-----------NGDLDTVKGIDNMKQQLQARLLTPRGSLMLHPNYGSDLHNLFGLN-IPEQATLIEMEVLRTLTSDNRVKSANLIDWKIQGNVYSGQFSVEIKSVEESINFVLG--QDEEGIFALFE-----------------MAVEPFPRRPITRPHASIEVDTSGTGGSAGSSEKVFCLIGQAEGGEPNTVYELRNYAQAKRLFRSGELLDAIELAWGSNP--NYTAGRILAMRIEDAKPASAEIGGLKITSKIYGNVANNIQVGLEKN-----TLSDSLRLRVIFQDDRFNEVYDNIGNIFTIKYKGEE--ANATFSVEHDEE-TQKASRLVLKVGDQ-----EVKSYDLTGGAYDYTNAIITDINQLPDFEAKLSPFG-DKNLESSKLDKIEN-ANIK--DKAVYVKAVFGDLEKQTA-YNGIVSFEQLNAEGEVPSNVEVEAGEESATVTATS----PIKTIEPFELTKLKGGTNGEPPATWADKLDKFAH---EGGYYIVPLSSKQSVHAEVASFVKERSDAGEPMRAIVGGGFNES-----KEQLFGRQASLSNPRVSLVANSGTFVMDDGRKNHVPAYMVAVALGGLASGLEIGESITFKPLRVSSLDQIYE--SIDLDELNENGIISIEFVRNRTN-TFFRIVDDVTTFNDKSDPVKAEMAVGEANDFLVSELKVQLEDQFIGTRTINTSASIIKDFIQSYLGRKK-R-DNEIQDFPAEDVQVIVEGNEARISMTVYPIRSFKKISVSLVYKQQTLQA-----------------------------------------MDLKKSVSTASDT-N-EYSIVSGWASTPSMDLQNDIVNPKGIDIEYFKSQGYINYEHQSD--KVVGIPTENCYVDIEKGLFIEAKLWKNDENVVKMLDLAEKLEK-SGSGRRLGFSIEGAVKKRNINDNRVIDEVMITGVALVKNPANPEATWESFMKS---------------FLTGHGTSPDTQVDAGALRKEEIASSITNLAYVTKIK------DLKEFNDVWNGVVEDLSKSNSMGYEESVLTLQLAKGLSRKDAELAVMDINKQKLE--------------------------MASEAKQTVHTGNTVLLMIKGKPVGRAQSASGQREYGTTGVYEIGSIMPQEHVYLRYEGTITVERLRMKKENFADLGYASLGEEILKKDIIDILVVDNL-------TKQVIISYHGCSANNYNET-------------------------------------MVNSMFGGDLDPY-EKSLNYE-YPYHPSGNPKHIDVSEIDNLTLADYGWSPDAVK-AYMF--GIVVQNPDTGQPMGDEFYNHILERAVGKAERALDISILPDT-QHEMRDYHETEFNSYMFVHAYRKPILQVENLQLQFNGRPIYKYPANWWKVEHLAGHVQLFPTALMQ-TGQSMSYDAV--------FNGYPQLA--GVYPPSGA-TFAPQMIRLEYVSGMLP--RKKAGRNKPWEMPPELEQLVIKYALKEIYQVWGNLIIGAGIANKTLEVDGITETIGTTQSAMYGGASAQILQINEDIKELLDGLRA-YFGYNMIGL---MRFEDFLTQELGEPKEN---TIGELRYCCPFCGE-K--SYKFYVKQALD-SSNGQYHCKKCDESGN-PITFMKTYYNITGKQAFDLLESKNIDIERA-----PLLTTNNKDLTESEKLIL-MLRGVHQDK-----GTASIKPPRLPEGYKLLKDNLNNKEIIPFLKYLKGRGITLEQIINNNIGYVINGSFYK-----VD---GESKVSLRNSIIFFTYDNDGNYQYWNTRSIEKNPYIKSI--------NAPA-----KQD--EVGRKDVIFNLNIARKKKFLVITEGVFDALTFHE---YGVATLGKQVTENQIKKIIDYVS--IDTSIYIMLDTDALDNNIDLAYKLK--THFNKVYFVPH-G-DEDANDMGTRKAFELLKQNRVLVTPESIQSYKIQQKLKL------------MSKKIKELILHKSMKDIHFAREVLDNLPKNLFSAESEDMGYL-FTAIKRTAHI---------SDKMSNEALAIKVEQLMGNNKEDEEKVTKTLT----------YLEDLYKVDVNEKDE-SVNYEIEKYIKTEMSKEVLVKFIAENKQ-ED--SDNLHELVDKLKQIEVSDISGGNGEFIDFFEDT--EKKQELLSNLATNKFSTGFTSIDNHIEGGIARGEVGLIIAPTGRGKSLMASNLAKNYVKS-GLSVLYIALEEKMDRMVLRAEQQMAGAEKSQ-------------IVNQDMS-LNNKVYDAIQNHYQKNR--KLLGDFYISKHMPGEVTPNQLEQIIVNTTIKKDKNIDVVIIDYPHLMRNPYAK-YHSESDAGGKLFEDIRRLSQQYGFVCWTLAQTNRGAYGSDVITSEHVEGSRKIVNAVEVSLAVNQKDEEFKSGFLRLYLDKIRNSSNT-GERFVNLKVEPTKMIVRDETPE---------EKQEHIQLLSDNGKEDTSKFQNKDN-----------KIEAINNTFGGLPGV------
JX080302_676Z               -----MKTRKLTNILSKLIDKTMAGTSKITDFTPGSASRSLLEAVSLEIEQFYILTKENIDWGIQEGIIEAFDFQKRQSKRAYGDVTIQFYQPLDMRMYIPAGTTFTSTRQEYP--QQFETLVDYYAEPDSTEIVVEVYCKETGVAGNVPEGTINTIASGSSLIRSVNNEYSFNTGTKEESQEDFKRRFHSFVESRGRATNKSVRYGALQIPDVEGVYV-YEETGHITVFAHDRNGNLSDTLKEDIIDALQDYRPSGIMLDVTGVEKEEVNVSATVTISNKSRIGDTLQKHIESVIRSYLNNLKTSDDLIITDLIQAIMNIDDVLIYDVSFDNL-------DENIIVPPQGII---------------------------------------------------------------------------RAGEIKVELK------------------------------------------------------MTIEK-----NLSDVQQKYADQFQEDVVKSFQTGYGITPDTQ-IDAGALRREILDDQITMLTWTNEDLIFYRDISRRPAQSTVVKYDQYLRHGNVGHSRFVKEIGVAPVSDPNIRQKTVSMKYVSDTKNMSIASGLVNNIAD-PSQILTEDAIAVVAKTIEWASFYGDASLTSE-VE-GEGLEFDGLAKLIDK-NNVINAKGNQLTEKHLNEAAVRIGKGFGTATDAYMPIGVHADFVNSILGRQMQLMQD-NSGNVNTGYSVNGFYSSRGFIKLHGSTVMENELILDESLQPLPNAPQPA-KVTATVETK---QKGAFENEE--D-----------RAGLSYKVVVNSDDAQSAPSEEVT-ATVSN--VDDGVKLSINVNAMYQQQPQFVSIYRQGK--------------ETGMYFLIKRVPVKDAQEDGTIVFVDKNETLPETADVFVGEMSPQVVHLFELLPMMKLPLAQINASITFAVLWYGALALRAPKKWARIKNVRYIAV---------------------------------------------------------------------------------------MMDTNP---EFRDKRSYMKNEHNLHDVLKKFG-NNPILNAIILTRSNQVAMYCQPARYSEKGLGFEVRLRDLDAEPGRKEKEEMKRIEDFIVNTGKD---------KDVDRDSFQTFCKKIVRDTYIYDQVNFEKVFNKNNKTKLEKFIAVDPSTIFYATDKK-G--------KIIKG--GKRFVQVVDK-RVVASFTSRELAMGIRNPRTELSSSGYGLSEVEIAMKEFIAYNNTESFNDRFFSHGGTTRGILQIRSDQ---QQSQHALENFKREWKSSLSGINGSWQIPVVMADDIKFVNMTPTANDMQFEKWLNYLINIISALYGIDPAEIGFPNRGGATGSKGGSTLNEADPG-KKQQQSQNKGLQPLLRFIEDLVNRHIISEYGD-KYTFQFVGGDTKSATDKLNILKLETQIFKTVNEAREEQGKK-PIEGGDIILDASFLQGTAQLQQDKQYNDGKQKERLQMMMSLLEGDNDDSEEGQ-----------------------STDSSNDD--KEIGTDAQIKGDDNVYRTQTSNKGQGRKGE---KSSDFKH-----------MRFKKHVVQHEETMQAIAQRYYGDVSYWIDLVEHNNLKYPYLVETDEEKMKDPERLASTGDTLIIPIESDLTDVS---AKEINSRDKDVLVELALGRDLNITADEKYFNE-HGTSDNILAFSTNG-----------NGDLDTVKGIDNMKQQLQARLLTPRGSLMLHPNYGSDLHNLFGLN-IPEQATLIEMEVLRTLTSDNRVKSANLIDWKIQGNVYSGQFSVEIKSVEESINFVLG--QDEEGIFALFE-----------------MAVEPFPRRPITRPHASIEVDTSGIGGSAGSSEKVFCLIGQAEGGEPNTVYELRNYAQAKRLFRSGELLDAIELAWGSNP--NYTAGRILAMRIEDAKPASAEIGGLKITSKIYGNVANNIQVGLEKN-----TLSDSLRLRVIFQDDRFNEVYDNIGNIFTIKYKGEE--ANATFSVEHDEE-TQKASRLVLKVGDQ-----EVKSYDLTGGAYDYTNAIITDINQLPDFEAKLSPFG-DKNLESSKLDKIEN-ANIK--DKAVYVKAVFGDLEKQTA-YNGIVSFEQLNAEGEVPSNVEVEAGEESATVTATS----PIKTIEPFELTKLKGGTNGEPPATWADKLDKFAH---EGGYYIVPLSSKQSVHAEVASFVKERSDAGEPMRAIVGGGFNES-----KEQLFVRQASLSNPRVSLVANSGTFVMDDGRKNHVPAYMVAVALGGLASGLEIGESITFKPLRVSSLDQIYE--SIDLDELNENGIISIEFVRNRTN-TFFRIVDDVTTFNDKSDPVKAEMAVGEANDFLVSELKVQLEDRFIGTRTINTSASIIKDFIQSYLGRKK-R-DNEIQDFPAEDVQVIVEGNEARISMTVYPIRIFKKISVSLVYKQQTLQA-----------------------------------------MDLKKSVSTASDT-N-EYSIVSGWASTPSMDLQNDIVNPKGIDIEYFKSQGYINYEHQSD--KVVGIPTENCYVDIEKGLFIEAKLWKNDENVVKMLDLAEKLEK-SGSGRRLGFSIEGAVKKRNINDNRVIDEVMITGVALVKNPANPEATWESFMKS---------------FLTGHGTSPDTQVDAGALRKEEIASSITNLAYVTKIK------DLKEFNDVWNGVVEDLSKSNSMGYEESVLTLQLAKGLSRKDAELAVMDINKQKLE--------------------------MASEAKQTVHTGNTVLLMIKGKPVGRAQSASGQREYGTTGVYEIGSIMPQEHVYLRYEGTITVERLRMKKENFADLGYASLGEEILKKDIIDILVVDNL-------TKQVIISYHGCSANNYNET-------------------------------------MVNSMFGGDLDPY-EKSLNYE-YPYHPSGNPKHIDVSEIDNLTLADYGWSPDAVK-AYMF--GIVVQNPDTGQPMGDEFYNHILERAVGKAERALDISILPDT-QHEMRDYHETEFNSYMFVHAYRKPILQVENLQLQFNGRPIYKYPANWWKVEHLAGHVQLFPTALMQ-TGQSMSYDAV--------FNGYPQLA--GVYPPSGA-TFAPQMIRLEYVSGMLP--RKKAGRNKPWEMPPELEQLVIKYALKEIYQVWGNLIIGAGIANKTLEVDGITETIGTTQSAMYGGASAQILQINEDIKELLDGLRA-YFGYNMIGL---MRFEDFLTQELGEPKEN---TIGELRYCCPFCGE-K--SYKFYVKQALD-SSNGQYHCKKCDESGN-PITFMKTYYNITGKQAFDLLESKNIDIERA-----PLLTTNNKDLTESEKLIL-MLRGVHQDK-----GTASIKPPRLPEGYKLLKDNLNNKEIIPFLKYLKGRGITLEQIINNNIGYVINGSFYK-----VD---GESKVSLRNSIIFFTYDNDGNYQYWNTRSIEKNPYIKSI--------NAPA-----KQD--EVGRKDVIFNLNIARKKKFLVITEGVFDALTFHE---YGVATLGKQVTENQIKKIIDYVS--IDTSIYIMLDTDALDNNIDLAYKLK--THFNKVYFVPH-G-DEDANDMGTRKAFELLKQNRVLVTPESIQSYKIQQKLKL------------MSKKIKELILHKSMKDIHFAREVLDNLPKNLFSAESEDMGYL-FTAIKRTAHI---------SDKMSNEALAIKVEQLMGNNKEDEEKVTKTLT----------YLEDLYKVDVNEKDE-SVNYEIEKYIKTEMSKEVLVKFIAENKQ-ED--SDNLHELVDKLKQIEVSDISGGNGEFIDFFEDT--EKKQELLSNLATNKFSTGFTSIDNHIEGGIARGEVGLIIAPTGRGKSLMASNLAKNYVKS-GLSVLYIALEEKMDRMVLRAEQQMAGAEKSQ-------------IVNQDMS-LNNKVYDAIQNHYQKNR--KLLGDFYISKHMPGEVTPNQLEQIIVNTTIKKDKNIDVVIIDYPHLMRNPYAK-YHSESDAGGKLFEDIRRLSQQYGFVCWTLAQTNRGAYGSDVITSEHVEGSRKIVNAVEVSLAVNQKDEEFKSGFLRLYLDKIRNSSNT-GERFVNLKVEPTKMIVRDETPE---------EKQEHIQLLSDNGKEDTSKFQNKDN-----------KIEAINNTFGGLPGV------
JX080303_Fi200W             -----MKTRKLTNILSKLIDKTMAGTSKITDFTPGSASRSLLEAVSLEIEQFYILTKENIDWGIQEGIIEAFDFQKRQSKRAYGDVTIQFYQPLDMRMYIPAGTTFTSTRQEYP--QQFETLVDYYAEPDSTEIVVEVYCKETGVAGNVPEGTINTIASGSSLIRSVNNEYSFNTGTKEESQEDFKRRFHSFVESRGRATNKSVRYGALQIPDVEGVYV-YEETGHITVFAHDRNGNLSDTLKEDIIDALQDYRPSGIMLDVTGVEKEEVNVSATVTISNKSRIGDTLQKHIESVIRSYLNNLKTSDDLIITDLIQAIMNIDDVLIYDVSFDNL-------DENIIVPPQGII---------------------------------------------------------------------------RAGEIKVELK------------------------------------------------------MTIEK-----NLSDVQQKYADQFQEDVVKSFQTGYGITPDTQ-IDAGALRREILDDQITMLTWTNEDLIFYRDISRRPAQSTVVKYDQYLRHGNVGHSRFVKEIGVAPVSDPNIRQKTVSMKYVSDTKNMSIASGLVNNIAD-PSQILTEDAIAVVAKTIEWASFYGDASLTSE-VE-GEGLEFDGLAKLIDK-NNVINAKGNQLTEKHLNEAAVRIGKGFGTATDAYMPIGVHADFVNSILGRQMQLMQD-NSGNVNTGYSVNGFYSSRGFIKLHGSTVMENELILDESLQPLPNAPQPA-KVTATVETK---QKGAFENEE--D-----------RAGLSYKVVVNSDDAQSAPSEEVT-ATVSN--VDDGVKLSINVNAMYQQQPQFVSIYRQGK--------------ETGMYFLIKRVPVKDAQEDGTIVFVDKNETLPETADVFVGEMSPQVVHLFELLPMMKLPLAQINASITFAVLWYGALALRAPKKWARIKNVRYIAV---------------------------------------------------------------------------------------MMDTNP---EFRDKRSYMKNEHNLHDILKKFG-NNPILNAIILTRSNQVAMYCQPARYSEKGLGFEVRLRDLDAEPGRKEKEEMKRIEDFIVNTGKD---------KDVDRDSFQTFCKKIVRDTYIYDQVNFEKVFNKNNKTKLEKFIAVDPSTIFYATDKK-G--------KIIKG--GKRFVQVVDK-RVVASFTSRELAMGIRNPRTELSSSGYGLSEVEIAMKEFIAYNNTESFNDRFFSHGGTTRGILQIRSDQ---QQSQHALENFKREWKSSLSGINGSWQIPVVMADDIKFVNMTPTANDMQFEKWLNYLINIISALYGIDPAEIGFPNRGGATGSKGGSTLNEADPG-KKQQQSQNKGLQPLLRFIEDLVNRHIISEYGD-KYTFQFVGGDTKSATDKLNILKLETQIFKTVNEAREEQGKK-PIEGGDIILDASFLQGTAQLQQDKQYNDGKQKERLQMMMSLLEGDNDDSEEGQ-----------------------STDSSNDD--KEIGTDAQIKGDDNVYRTQTSNKGQGRKGE---KSSDFKH-----------MRFKKHVVQHEETMQAIAQRYYGDVSYWIDLVEHNNLKYPYLVETDEEKMKDPERLASTGDTLIIPIESDLTDVS---AKEINSRDKDVLVELALGRDLNITADEKYFNE-HGTSDNILAFSTNG-----------NGDLDTVKGIDNMKQQLQARLLTPRGSLMLHPNYGSDLHNLFGLN-IPEQATLIEMEVLRTLTSDNRVKSANLIDWKIQGNVYSGQFSVEIKSVEESINFVLG--QDEEGIFALFE-----------------MAVEPFPRRPITRPHASIEVDTSGIGGSAGSSEKVFCLIGQAEGGEPNTVYELRNYAQAKRLFRSGELLDAIELAWGSNP--NYTAGRILAMRIEDAKPASAEIGGLKITSKIYGNVANNIQVGLEKN-----TLSDSLRLRVIFQDDRFNEVYDNIGNIFTIKYKGEE--ANATFSVEHDEE-TQKASRLVLKVGDQ-----EVKSYDLTGGAYDYTNAIITDINQLPDFEAKLSPFG-DKNLESSKLDKIEN-ANIK--DKAVYVKAVFGDLEKQTA-YNGIVSFEQLNAEGEVPSNVEVEAGEESATVTATS----PIKTIEPFELTKLKGGTNGEPPATWADKLDKFAH---EGGYYIVPLSSKQSVHAEVASFVKERSDAGEPMRAIVGGGFNES-----KEQLFVRQASLSNPRVSLVANSGTFVMDDGRKNHVPAYMVAVALGGLASGLEIGESITFKPLRVSSLDQIYE--SIDLDELNENGIISIEFVRNRTN-TFFRIVDDVTTFNDKSDPVKAEMAVGEANDFLVSELKVQLEDRFIGTRTINTSASIIKDFIQSYLGRKK-R-DNEIQDFPAEDVQVIVEGNEARISMTVYPIRIFKKISVSLVYKQQTLQA-----------------------------------------MDLKKSVSTASDT-N-EYSIVSGWASTPSMDLQNDIVNPKGIDIEYFKSQGYINYEHQSD--KVVGIPTENCYVDIEKGLFIEAKLWKNDENVVKMLDLAEKLEK-SGSGRRLGFSIEGAVKKRNINDNRVIDEVMITGVALVKNPANPEATWESFMKS---------------FLTGHGTSPDTQVDAGALRKEEIASSITNLAYVTKIK------DLKEFNDVWNGVVEDLSKSNSMGYEESVLTLQLAKGLSRKDAELAVMDINKQKLE--------------------------MASEAKQTVHTGNTVLLMIKGKPVGRAQSASGQREYGTTGVYEIGSIMPQEHVYLRYEGTITVERLRMKKENFADLGYASLGEEILKKDIIDILVVDNL-------TKQVIISYHGCSANNYNET-------------------------------------MVNSMFGGDLDPY-EKSLNYE-YPYHPSGNPKHIDVSEIDNLTLADYGWSPDAVK-AYMF--GIVVQNPDTGQPMGDEFYNHILERAVGKAERALDISILPDT-QHEMRDYHETEFNSYMFVHAYRKPILQVENLQLQFNGRPIYKYPANWWKVEHLAGHVQLFPTALMQ-TGQSMSYDAV--------FNGYPQLA--GVYPPSGA-TFAPQMIRLEYVSGMLP--RKKAGRNKPWEMPPELEQLVIKYALKEIYQVWGNLIIGAGIANKTLEVDGITETIGTTQSAMYGGASAQILQINEDIKELLDGLRA-YFGYNMIGL---MRFEDFLTQELGEPKEN---TIGELRYCCPFCGE-K--SYKFYVKQALD-SSNGQYHCKKCDESGN-PITFMKTYYNITGKQAFDLLESKNIDIERA-----PLLTTNNKDLTESEKLIL-MLRGVHQDK-----GTASIKPPRLPEGYKLLKDNLNNKEIIPFLKYLKGRGITLEQIINNNIGYVINGSFYK-----VD---GESKVSLRNSIIFFTYDNDGNYQYWNTRSIEKNPYIKSI--------NAPA-----KQD--EVGRKDVIFNLNIARKKKFLVITEGVFDALTFHE---YGVATLGKQVTENQIKKIIDYVS--IDTSIYIMLDTDALDNNIDLAYKLK--THFNKVYFVPH-G-DEDANDMGTRKAFELLKQNRVLVTPESIQSYKIQQKLKL------------MSKKIKELILHKSMKDIHFAREVLDNLPKNLFSAESEDMGYL-FTAIKRTAHI---------SDKMSNEALAIKVEQLMGNNKEDEEKVTKTLT----------YLEDLYKVDVNEKDE-SVNYEIEKYIKTEMSKEVLVKFIAENKQ-ED--SDNLHELVDKLKQIEVSDISGGNGEFIDFFEDT--EKKQELLSNLATNKFSTGFTSIDNHIEGGIARGEVGLIIAPTGRGKSLMASNLAKNYVKS-GLSVLYIALEEKMDRMVLRAEQQMAGAEKSQ-------------IVNQDMS-LNNKVYDAIQNHYQKNR--KLLGDFYISKHMPGEVTPNQLEQIIVNTTIKKDKNIDVVIIDYPHLMRNPYAK-YHSESDAGGKLFEDIRRLSQQYGFVCWTLAQTNRGAYGSDVITSEHVEGSRKIVNAVEVSLAVNQKDEEFKSGFLRLYLDKIRNSSNT-GERFVNLKVEPTKMIVRDETPE---------EKQEHIQLLSDNGKEDTSKFQNKDN-----------KIEAINNTFGGLPGV------
JX080304_MSA6               -----MKTRKLTNILSKLIDKTMAGTSKITDFTPGSASRSLLEAVSLEIEQFYILTKENIDWGIQEGIIEAFDFQKRQSKRAYGDVTIQFYQPLDMRMYIPAGTTFTSTRQEYP--QQFETLVDYYAEPDSTEIVVEVYCKETGVAGNVPEGTINTIASGSSLIRSVNNEYSFNTGTKEESQEDFKRRFHSFVESRGRATNKSVRYGALQIPDVEGVYV-YEETGHITVFAHDRNGNLSDTLKEDIIDALQDYRPSGIMLDVTGVEKEEVNVSATVTISNKSRIGDTLQKHIESVIRSYLNNLKTSDDLIITDLIQAIMNIDDVLIYDVSFDNL-------DENIIVPPQGII---------------------------------------------------------------------------RAGEIKVELK------------------------------------------------------MTIEK-----NLSDVQQKYADQFQEDVVKSFQTGYGITPDTQ-IDAGALRREILDDQITMLTWTNEDLIFYRDISRRPAQSTVVKYDQYLRHGNVGHSRFVKEIGVAPVSDPNIRQKTVSMKYVSDTKNMSIASGLVNNIAD-PSQILTEDAIAVVAKTIEWASFYGDASLTSE-VE-GEGLEFDGLAKLIDK-NNVINAKGNQLTEKHLNEAAVRIGKGFGTATDAYMPIGVHADFVNSILGRQMQLMQD-NSGNVNTGYSVNGFYSSRGFIKLHGSTVMENELILDESLQPLPNAPQPA-KVTATVETK---QKGAFENEE--D-----------RAGLSYKVVVNSDDAQSAPSEEVT-ATVSN--VDDGVKLSINVNAMYQQQPQFVSIYRQGK--------------ETGMYFLIKRVPVKDAQEDGTIVFVDKNETLPETADVFVGEMSPQVVHLFELLPMMKLPLAQINASITFAVLWYGALALRAPKKWARIKNVRYIAV---------------------------------------------------------------------------------------MMDTNP---EFRDKRSYMKNEHNLHDVLKKFG-NNPILNAIILTRSNQVAMYCQPARYSEKGLGFEVRLRDLDAEPGRKEKEEMKRIEDFIVNTGKD---------KDVDRDSFQTFCKKIVRDTYIYDQVNFEKVFNKNNKTKLEKFIAVDPSTIFYATDKK-G--------KIIKG--GKRFVQVVDK-RVVASFTSRELAMGIRNPRTELSSSGYGLSEVEIAMKEFIAYNNTESFNDRFFSHGGTTRGILQIRSDQ---QQSQHALENFKREWKSSLSGINGSWQIPVVMADDIKFVNMTPTANDMQFEKWLNYLINIISALYGIDPAEIGFPNRGGATGSKGGSTLNEADPG-KKQQQSQNKGLQPLLRFIEDLVNRHIISEYGD-KYTFQFVGGDTKSATDKLNILKLETQIFKTVNEAREEQGKK-PIEGGDIILDASFLQGTAQLQQDKQYNDGKQKERLQMMMSLLEGDNDDSEEGQ-----------------------STDSSNDD--KEIGTDAQIKGDDNVYRTQTSNKGQGRKGE---KSSDFKH-----------MRFKKHVVQHEETMQAIAQRYYGDVSYWIDLVEHNNLKYPYLVETDEEKMKDPERLASTGDTLIIPIESDLTDVS---AKEINSRDKDVLVELALGRDLNITADEKYFNE-HGTSDNILAFSTNG-----------NGDLDTVKGIDNMKQQLQARLLTPRGSLMLHPNYGSDLHNLFGLN-IPEQATLIEMEVLRTLTSDNRVKSANLIDWKIQGNVYSGQFSVEIKSVEESINFVLG--QDEEGIFALFE-----------------MAVEPFPRRPITRPHASIEVDTSGIGGSAGSSEKVFCLIGQAEGGEPNTVYELRNYSQAKRLFRSGELLDAIELAWGSNP--NYTAGRILAMRIEDAKPASAEIGGLKITSKIYGNVANNIQVGLEKN-----TLSDSLRLRVIFQDDRFNEVYDNIGNIFTIKYKGEE--ANATFSVEHDEE-TQKASRLVLKVGDQ-----EVKSYDLTGGAYDYTNAIITDINQLPDFEAKLSPFG-DKNLESSKLDKIEN-ANIK--DKAVYVKAVFGDLEKQTA-YNGIVSFEQLNAEGEVPSNVEVEAGEESATVTATS----PIKTIEPFELTKLKGGTNGEPPATWADKLDKFAH---EGGYYIVPLSSKQSVHAEVASFVKERSDAGEPMRAIVGGGFNES-----KEQLFGRQASLSNPRVSLVANSGTFVMDDGRKNHVPAYMVAVALGGLASGLEIGESITLKPLRVSSLDQIYE--SIDLDELNENGIISIEFVRNRTN-TFFRIVDDVTTFNDKSDPVKAEMAVGEANDFLVSELKVQLEDQFIGTRTINTSASIIKDFIQSYLGRKK-R-DNEIQDFPAEDVQVIVEGNEARISMTVYPIRSFKKISVSLVYKQQTLQA-----------------------------------------MDLKKSVSTASDT-N-EYSIVSGWASTPSMDLQNDIVNPKGIDIEYFKSQGYINYEHQSD--KVVGIPTENCYVDIEKGLFIEAKLWKNDENVVKMLDLAEKLEK-SGSGRRLGFSIEGAVKKRNINDNRVIDEVMITGVALVKNPANPEATWESFMKS---------------FLTGHGTSPDTQVDAGALRKEEIASSITNLAYVTKIK------DLKEFNDVWNGVVEDLSKSNSMGYEESVLTLQLAKGLSRKDAELAVMDINKQKLE--------------------------MASEAKQTVHTGNTVLLMIKGKPVGRAQSASGQREYGTTGVYEIGSIMPQEHVYLRYEGTITVERLRMKKENFADLGYASLGEEILKKDIIDILVVDNL-------TKQVIISYHGCSANNYNETWQTNEIVTEEIEFSYLTASDKART-------------MVNSMFGGDLDPY-EKSLNYE-YPYHPSGNPKHIDVSEIDNLTLADYGWSPDAVK-AYMF--GIVVQNPDTGQPMGDEFYNHILERAVGKAERALDISILPDT-QHEMRDYHETEFNSYMFVHAYRKPILQVENLQLQFNGRPIYKYPANWWKVEHLAGHVQLFPTALMQ-TGQSMSYDAV--------FNGYPQLA--GVYPPSGA-TFAPQMIRLEYVSGMLP--RKKAGRNKPWEMPPELEQLVIKYALKEIYQVWGNLIIGAGIANKTLEVDGITETIGTTQSAMYGGASAQILQINEDIKELLDGLRA-YFGYNMIGL---MRFEDFLTQELGEPKEN---TIGELRYCCPFCGE-K--SYKFYVKQALD-SSNGQYHCKKCDESGN-PITFMKTYYNITGKQAFDLLESKNIDIERA-----PLLTTNNKDLTESEKLIL-MLRGVHQDK-----GNTSIKPPRLPEGYKLLKDNLNNKEIIPFLKYLKGRGITLEQIINNNIGYVINGSFYK-----VD---GESKVSLRNSIIFFTYDNDGNYQYWNTRSIEKNPYIKSI--------NAPA-----KQD--EVGRKDVIFNLNIARKKKFLVITEGVFDALTFHE---YGVATLGKQVTENQIKKIIDYVS--IDTSIYIMLDTDALDNNIDLAYKLK--THFNKVYFVPH-G-DEDANDMGTRKAFELLKQNRVLVTPESIQSYKIQQKLKL------------MSKKIKELILHKSMKDIHFAREVLDNLPKNLFSAESEDMGYL-FTAIKRTAHI---------SDKMSNEALAIKVEQLMGNNKEDEEKVTKTLT----------YLEDLYKVDVNEKDE-SVNYEIEKYIKTEMSKEVLVKFIAENKQ-ED--SDNLHELVDKLKQIEVSDISGGNGEFIDFFEDT--EKKQELLSNLATNKFSTGFTSIDNHIEGGIARGEVGLIIAPTGRGKSLMASNLAKNYVKS-GLSVLYIALEEKMDRMVLRAEQQMAGAEKSQ-------------IVNQDMS-LNNKVYDAIQNHYQKNR--KLLGDFYISKHMPGEVTPNQLEQIIVNTTIKKDKNIDVVIIDYPHLMRNPYAK-YHSESDAGGKLFEDIRRLSQQYGFVCWTLAQTNRGAYGSDVITSEHVEGSRKIVNAVEVSLAVNQKDEEFKSGFLRLYLDKIRNSSNT-GERFVNLKVEPTKMIVRDETPE---------EKQEHIQLLSDNGKEDTSKFQNKDN-----------KIEAINNTFGGLPGV------
JX080305_P4W                -----MKTRKLTNILSKLIDKTMAGTSKITDFTPGSASRSLLEAVSLEIEQFYILTKENIDWGIQEGIIEAFDFQKRQSKRAYGDVTIQFYQPLDMRMYIPAGTTFTSTRQEYP--QQFETLVDYYAEPDSTEIVVEVYCKETGVAGNVPEGTINTIASGSSLIRSVNNEYSFNTGTKEESQEDFKRRFHSFVESRGRATNKSVRYGALQIPDVEGVYV-YEETGHITVFAHDRNGNLSDTLKEDIIDALQDYRPSGIMLDVTGVEKEEVNVSATVTISNKSRIGDTLQKHIESVIRSYLNNLKTSDDLIITDLIQAIMNIDDVLIYDVSFDNL-------DENIIVPPQGII---------------------------------------------------------------------------RAGEIKVELK------------------------------------------------------MTIEK-----NLSDVQQKYADQFQEDVVKSFQTGYGITPDTQ-IDAGALRREILDDQITMLTWTNEDLIFYRDISRRPAQSTVVKYDQYLRHGNVGHSRFVKEIGVAPVSDPNIRQKTVSMKYVSDTKNMSIASGLVNNIAD-PSQILTEDAIAVVAKTIEWASFYGDASLTSE-VE-GEGLEFDGLAKLIDK-NNVINAKGNQLTEKHLNEAAVRIGKGFGTATDAYMPIGVHADFVNSILGRQMQLMQD-NSGNVNTGYSVNGFYSSRGFIKLHGSTVMENELILDESLQPLPNAPQPA-KVTATVETK---QKGAFENEE--D-----------RAGLSYKVVVNSDDAQSAPSEEVT-ATVSN--VDDGVKLSINVNAMYQQQPQFVSIYRQGK--------------ETGMYFLIKRVPVKDAQEDGTIVFVDKNETLPETADVFVGEMSPQVVHLFELLPMMKLPLAQINASITFAVLWYGALALRAPKKWARIKNVRYIAV---------------------------------------------------------------------------------------MMDTNP---EFRDKRSYMKNEHNLHDILKKFG-NNPILNAIILTRSNQVAMYCQPARYSEKGLGFEVRLRDLDAEPGRKEKEEMKRIEDFIVNTGKD---------KDVDRDSFQTFCKKIVRDTYIYDQVNFEKVFNKNNKTKLEKFIAVDPSTIFYATDKK-G--------KIIKG--GKRFVQVVDK-RVVASFTSRELAMGIRNPRTELSSSGYGLSEVEIAMKEFIAYNNTESFNDRFFSHGGTTRGILQIRSDQ---QQSQHALENFKREWKSSLSGINGSWQIPVVMADDIKFVNMTPTANDMQFEKWLNYLINIISALYGIDPAEIGFPNRGGATGSKGGSTLNEADPG-KKQQQSQNKGLQPLLRFIEDLVNRHIISEYGD-KYTFQFVGGDTKSATDKLNILKLETQIFKTVNEAREEQGKK-PIEGGDIILDASFLQGTAQLQQDKQYNDGKQKERLQMMMSLLEGDNDDSEEGQ-----------------------STDSSNDD--KEIGTDAQIKGDDNVYRTQTSNKGQGRKGE---KSSDFKH-----------MRFKKHVVQHEETMQAIAQRYYGDVSYWIDLVEHNNLKYPYLVETDEEKMKDPERLASTGDTLIIPIESDLTDVS---AKEINSRDKDVLVELALGRDLNITADEKYFNE-HGTSDNILAFSTNG-----------NGDLDTVKGIDNMKQQLQARLLTPRGSLMLHPNYGSDLHNLFGLN-IPEQATLIEMEVLRTLTSDNRVKSANLIDWKIQGNVYSGQFSVEIKSVEESINFVLG--QDEEGIFALFE-----------------MAVEPFPRRPITRPHASIEVDTSGIGGSAGSSEKVFCLIGQAEGGEPNTVYELRNYAQAKRLFRSGELLDAIELAWGSNP--NYTAGRILAMRIEDAKPASAEIGGLKITSKIYGNVANNIQVGLEKN-----TLSDSLRLRVIFQDDRFNEVYDNIGNIFTIKYKGEE--ANATFSVEHDEE-TQKASRLVLKVGDQ-----EVKSYDLTGGAYDYTNAIITDINQLPDFEAKLSPFG-DKNLESSKLDKIEN-ANIK--DKAVYVKAVFGDLEKQTA-YNGIVSFEQLNAEGEVPSNVEVEAGEESATVTATS----PIKTIEPFELTKLKGGTNGEPPATWADKLDKFAH---EGGYYIVPLSSKQSVHAEVASFVKERSDAGEPMRAIVGGGFNES-----KEQLFVRQASLSNPRVSLVANSGTFVMDDGRKNHVPAYMVAVALGGLASGLEIGESITFKPLRVSSLDQIYE--SIDLDELNENGIISIEFVRNRTN-TFFRIVDDVTTFNDKSDPVKAEMAVGEANDFLVSELKVQLEDRFIGTRTINTSASIIKDFIQSYLGRKK-R-DNEIQDFPAEDVQVIVEGNEARISMTVYPIRIFKKISVSLVYKQQTLQA-----------------------------------------MDLKKSVSTASDT-N-EYSIVSGWASTPSMDLQNDIVNPKGIDIEYFKSQGYINYEHQSD--KVVGIPTENCYVDIEKGLFIEAKLWKNDENVVKMLDLAEKLEK-SGSGRRLGFSIEGAVKKRNINDNRVIDEVMITGVALVKNPANPEATWESFMKS---------------FLTGHGTSPDTQVDAGALRKEEIASSITNLAYVTKIK------DLKEFNDVWNGVVEDLSKSNSMGYEESVLTLQLAKGLSRKDAELAVMDINKQKLE--------------------------MASEAKQTVHTGNTVLLMIKGKPVGRAQSASGQREYGTTGVYEIGSIMPQEHVYLRYEGTITVERLRMKKENFADLGYASLGEEILKKDIIDILVVDNL-------TKQVIISYHGCSANNYNET-------------------------------------MVNSMFGGDLDPY-EKSLNYE-YPYHPSGNPKHIDVSEIDNLTLADYGWSPDAVK-AYMF--GIVVQNPDTGQPMGDEFYNHILERAVGKAERALDISILPDT-QHEMRDYHETEFNSYMFVHAYRKPILQVENLQLQFNGRPIYKYPANWWKVEHLAGHVQLFPTALMQ-TGQSMSYDAV--------FNGYPQLA--GVYPPSGA-TFAPQMIRLEYVSGMLP--RKKAGRNKPWEMPPELEQLVIKYALKEIYQVWGNLIIGAGIANKTLEVDGITETIGTTQSAMYGGASAQILQINEDIKELLDGLRA-YFGYNMIGL---MRFEDFLTQELGEPKEN---TIGELRYCCPFCGE-K--SYKFYVKQALD-SSNGQYHCKKCDESGN-PITFMKTYYNITGKQAFDLLESKNIDIERA-----PLLTTNNKDLTESEKLIL-MLRGVHQDK-----GTASIKPPRLPEGYKLLKDNLNNKEIIPFLKYLKGRGITLEQIINNNIGYVINGSFYK-----VD---GESKVSLRNSIIFFTYDNDGNYQYWNTRSIEKNPYIKSI--------NAPA-----KQD--EVGRKDVIFNLNIARKKKFLVITEGVFDALTFHE---YGVATLGKQVTENQIKKIIDYVS--IDTSIYIMLDTDALDNNIDLAYKLK--THFNKVYFVPH-G-DEDANDMGTRKAFELLKQNRVLVTPESIQSYKIQQKLKL------------MSKKIKELILHKSMKDIHFAREVLDNLPKNLFSAESEDMGYL-FTAIKRTAHI---------SDKMSNEALAIKVEQLMGNNKEDEEKVTKTLT----------YLEDLYKVDVNEKDE-SVNYEIEKYIKTEMSKEVLVKFIAENKQ-ED--SDNLHELVDKLKQIEVSDISGGNGEFIDFFEDT--EKKQELLSNLATNKFSTGFTSIDNHIEGGIARGEVGLIIAPTGRGKSLMASNLAKNYVKS-GLSVLYIALEEKMDRMVLRAEQQMAGAEKSQ-------------IVNQDMS-LNNKVYDAIQNHYQKNR--KLLGDFYISKHMPGEVTPNQLEQIIVNTTIKKDKNIDVVIIDYPHLMRNPYAK-YHSESDAGGKLFEDIRRLSQQYGFVCWTLAQTNRGAYGSDVITSEHVEGSRKIVNAVEVSLAVNQKDEEFKSGFLRLYLDKIRNSSNT-GERFVNLKVEPTKMIVRDETPE---------EKQEHIQLLSDNGKEDTSKFQNKDN-----------KIEAINNTFGGLPGV------
JX194239_SA11               -----MRTRKLTQILSRLMDKTIQGTSKITDFTPGSAVRSLLEAVALEIEQYYILTRENINWGIQEGIIEAFDFQKRKAKRAYGNVNIQFYQPLDMRMYIPAGTTFSSTRQEYP--QQFETLVDYYAEEGTTEITVEVYCKEVGIVGNIPEDIINTIASGSSLIRTITNPTSFNTGTKEESQEDFKRRFHMFVESRGRATNKSIRYGTLQVPDVDGVYV-YEEVGHVTVYAHDKNGNLSATLKNDIITALEDYRPSGIKLDVVGVEKEEIDVSAVVTISNKARIGDTLQRHIESVIRGYLNSLTTSDDLIINDLIQAIMNIDDNLIYDVAFKNL-------STNIEVSSKGII---------------------------------------------------------------------------RAGDIKVELI-------------------------------------------------------MNQN-----ELSKKQHAVADELQEKLSKSFQTGYGITPETQ-VDAGALRREILNDQITMLTWGNNDLVFYRDVARRPAESTVIKYDVFLRHGKVGHSRFVREIGVASVSDPNIRQKTVTMKYISDTKNMSLASSLVNNIAD-PGQILTEDAISVVAKTIEWASFYGDASLTSE-VG-GEGLEFDGLAKLIDA-DNVIDAKGAHLDEKLLNLASVKIGKGFGTATDAYMPIGVHSDFVTNILGRQMQLMQD-NSGNVNTGFSVNGFYSSRGFIRLHGSTVMENELILDETLIPQPNAPQPA-TVKAEVKTN---QKGKFTKEE--D-----------RAGLSYKVVVHSDEAESAPSEAQV-ATVTN--ATDGVELKITVNSMYQQSPQFVSIYRQGK--------------ETGMYYLIKRVALKDAQEDGSLVFVDKNETLPETADVFVGEMSPQVLHLFELLPMMKLPLAQINASITFAVLWYGALALRAPKKWARIKNVSYLALK------------------MY-------K-EDTEDLMVPIDDGIQANIRQIEQD----TKEM-QEITKSLYGKQQAYAE---PFLE-MMDTNP---DYRDKKSYMRNAHNLHEVLKKFG-NNSILNAIIITRANQVSTYCKPARYSEKGVGFEVKLKDLDATPGIKEKEQMKRIEEFILNTGTD---------KDIDRDSFQEFCKKIVRDTYTYDQVNFEKVFSPKNKTKMEKFIAVDPSTIFYATDKN-G--------KIIKG--GNRFVQVIDK-QVVASFTSRELVMGIRNPRSDLNSSGYGLSEVEIAMKEFIAYNNTESFNDRFFSHGGTTRGILQIRADQ---QQSQHALENFKREWKSSFSGINGSWQICLYIK-----------------------------------------------------------------------------------------------------------------------------------------------------------------------------------------------------------------------------------------------------------------------------------MRFRKHEVQPEETLQAISQRYYGDVSYWLDLIEHNNLQYPYIVDTDEEKKRNPEHLITKGDIIIIPLDAELTDSV---SKEITSRDKDVLVELALGRDLNMTDNKEYIDA-HGTDDEILALSSDG-----------RGDLDIVKGIDNIKQSLRARLLTPKGSLLLHPEYGSNIHNLFGLN-IPEQATLIEVDVLKTLTSDSRVKSANLKGWEIKGNEYYGSFNVEIKSVEESIDFVLG--QDDSGVFALFD-----------------MAVEPFPRRPVTRPHAVINVDSTGIGKSASSSEKILCLIGQAEGGKPDTVYELRNYAQAKRLFRSGELLDAIELAWGSNP--QYTAGKIFAMRVEDAKPATAEVGGLKVTSQIYGNVANNIQVGLEKN-----TISNSLRLHLIFQDDRFNETYDNIGNIFTIKYKGSE--STATFSVEHDKE-TQKAKRLVLKANST-----EVKSYDLTGGAYATTNAIINDINQLPDFEAKLSPFG-DKNLESYLLDPMTD-VNIK--DKAEYVKAVFGDLEKQTA-YNGLVSFERLVSE-QAPKNVEVDAHEESATVTAVS----PIQEITPFELTKLSGGTNGEPPATWADKIEKFAH---EGGYYMVPLSSKQSVHAEVASFVKERSDAGEPMRAILGGGFNET-----KEQLFGRQSSLSSPRVALVANSGIFTMDNGRKLHVPAYMVASAIGGLVSGLAIGESITFKQLRINNVDQLYE--SLDLDELNENGIITVQYVRNRAN-TFFRLTDDVTTFNDKNDPVKSEMAVGEANDFLCSELKLELENNFIGTRTINTSASIIKDFVQSFLGRKK-R-DNEIQDFPPEDVQVIVEGNEARISMVVYPIRSFKKISVSLVYQQQTLRA---------------------------------MKFNAFVPMDLKKSIDTEDDT-N-KYSIVSGWASTPAVDLQNDIINPKGIDIEYFKKNGYINYEHQQD--NVVGIPTDNCYVDLEKGLFIEAKLWKDDENVIKMLDLAEKLEK-SGSGRRLGFSIEGAVKKRNINDNRIVDELMITGVALVKNPANPEATWESFVKS---------------FLTGTETTPDTQVDAGALRKESLASSITNLTYVTKIK------DVKEYNDIWNNVVEDLTKSNNMGYEESVITLQLAKGLSRKDAEIAVMSINKKNLE--------------------------MASEAKQSVHTGNTVMLMVKGKPVGRAQSAKGQREYGTTGVYEIGSIMPQEHVYLKYAGTITLERLRMKKENFADLGYASLGEEILKKDIIDILVVDNL-------TKQVIISYHGLTK-------------------------------------------MVNSMFGGSLDPY-ESSLSYE-YPYHPSGNPKHIDKRELDNITLADYGWSADAVK-AYMF--GITVQNPDTGQPMGDDFYNHILERAIGKAERALDISILPDL-QHEMRDYYETEFNSYMFVHAYKKPILQVENLQLQFNGRPMYDYPANWWKVEHLAGHVQLFPTALMQ-TGQSMSYDAV--------FSGYPQLA--GMYPPSRA-TFAPQMITLDYISGMLP--RQRAGRTKPWEVPPELEQLVIKYALKEIYQIWGYDDITLCVA---------------------------------------------------------MRFEDFLSQEIGTPKEN---TVGELRYCCPFCGE-Q--KYKFYVKQSLD-STNGMYHCKKCGEHGN-PITFMKSYYSITGRQAFELLETKNIDIQFS-----PTLEIYNTDLTESEKLLL-RLNGYTKDN-----SSIKSKAPELPIGFKLIKDNLNNKEVVPYLRYLKNRGITLQQILDYSIGYIINGYCYS-----YGINNEKKKIVLRNSVIFFTYDNEGKYIYWNTRSIETNPYIKSI--------NAPS-----KPN--EYGKSDVIFNLNIASKQKFVVITEGVFDALTFDK---YGIATFGKQVSKIQVNNLISSIP--KETPIYIMLDTDATDFSINLANKLI--SHFNVVYLVPH-G-NEDANDMGMEKAFSTLKHNRFLVTPESIQSYKLQQKLKL------------MSKRIKEIILHKSMKDIHFAREVLDKLPKSLFATESENMGYL-FTAIKRTAHI---------ADKMSNESLAIKVEQLMGSDKQDDEKVTQTLK----------YLDSLYTVDMNNKDD-SVNYEVEKYIKTEMSKEVLVKFIAENKQ-ED--SDNLPELVEKLKQIEVSDINGTDGEFIDFFEDV--DKKRELLSNLSINKYSTGFHSIDQQIEGGIGRGEVGLVIAPTGRGKSLMASNLGKNYVKQ-GLNVLYIALEEKMDRMVLRAEQQMVGVQKNQ-------------LLNGDLS-LNTDAYNKIQEHYKKNR--QLLGNFYIVKHMPGEVTPNQLEQIIINTTIKKDKHIDVVIIDYPKLMRNPYLK-YQSESDAGGRIFEDIRKLSQEYNFVCWTLAQTNRTAYGSEIITSEHVEGSRKIVNAVEVAFAVNQKDEEFKNGFLRLYLDKVRNSSNT-GERFVNLKVEPTKMVVRDETPE---------EAEEHKQILAELNGEDKSRFKEKPN-----------KAEAINNSFGGLSF-------
JX875065_SA5                -----MKTRKLTNILSKLIDKTMAGTSKITDFTPGSASRSLLEAVSLEIEQFYILTKENIDWGIQEGIIEAFDFQKRQSKRAYGDVTIQFYQPLDMRMYIPAGTTFTSTRQEYP--QQFETLVDYYAEPDSTEIVVEVYCKETGVAGNVPEGTINTIASGSSLIRSVNNEYSFNTGTKEESQEDFKRRFHSFVESRGRATNKSVRYGALQIPDVEGVYV-YEETGHITVFAHDRNGNLSDTLKEDIIDALQDYRPSGIMLDVTGVEKEEVNVSATVTISNKSRIGDTLQKHIESVIRSYLNNLKTSDDLIITDLIQAIMNIDDVLIYDVSFDNL-------DENIIVPPQGII---------------------------------------------------------------------------RAGEIKVELK------------------------------------------------------MTIEK-----NLSDVQQKYADQFQEDVVKSFQTGYGITPDTQ-IDAGALRREILDDQITMLTWTNEDLIFYRDISRRPAQSTVVKYDQYLRHGNVGHSRFVKEIGVAPVSDPNIRQKTVSMKYVSDTKNMSIASGLVNNIAD-PSQILTEDAIAVVAKTIEWASFYGDASLTSE-VE-GEGLEFDGLAKLIDK-NNVINAKGNQLTEKHLNEAAVRIGKGFGTATDAYMPIGVHADFVNSILGRQMQLMQD-NSGNVNTGYSVNGFYSSRGFIKLHGSTVMENELILDESLQPLPNAPQPA-KVTATVETK---QKGAFENEE--D-----------RAGLSYKVVVNSDDAQSAPSEEVT-ATVSN--VDDGVKLSINVNAMYQQQPQFVSIYRQGK--------------ETGMYFLIKRVPVKDAQEDGTIVFVDKNETLPETADVFVGEMSPQVVHLFELLPMMKLPLAQINASITFAVLWYGALALRAPKKWARIKNVRYIAV---------------------------------------------------------------------------------------MMDTNP---EFRDKRSYMKNEHNLHDVLKKFG-NNPILNAIILTRSNQVAMYCQPARYSEKGLGFEVRLRDLDAEPGRKEKEEMKRIEDFIVNTGKD---------KDVDRDSFQTFCKKIVRDTYIYDQVNFEKVFNKNNKTKLEKFIAVDPSTIFYATDKK-G--------KIIKG--GKRFVQVVDK-RVVASFTSRELAMGIRNPRTELSSSGYGLSEVEIAMKEFIAYNNTESFNDRFFSHGGTTRGILQIRSDQ---QQSQHALENFKREWKSSLSGINGSWQIPVVMADDIKFVNMTPTANDMQFEKWLNYLINIISALYGIDPAEIGFPNRGGATGSKGGSTLNEADPG-KKQQQSQNKGLQPLLRFIEDLVNRHIISEYGD-KYTFQFVGGDTKSATDKLNILKLETQIFKTVNEAREEQGKK-PIEGGDIILDASFLQGTAQLQQDKQYNDGKQKERLQMMMSLLEGDNDDSEEGQ-----------------------STDSSNDD--KEIGTDAQIKGDDNVYRTQTSNKGQGRKGE---KSSDFKH-----------MRFKKHVVQHEETMQAIAQRYYGDVSYWIDLVEHNNLKYPYLVETDEEKMKDPERLASTGDTLIIPIESDLTDVS---AKEINSRDKDVLVELALGRDLNITADEKYFNE-HGTSDNILAFSTNG-----------NGDLDTVKGIDNMKQQLQARLLTPRGSLMLHPNYGSDLHNLFGLN-IPEQATLIEMEVLRTLTSDNRVKSANLIDWKIQGNVYSGQFSVEIKSVEESINFVLG--QDEEGIFALFE-----------------MAVEPFPRRPITRPHASIEVDTSGIGGSAGSSEKVFCLIGQAEGGEPNTVYELRNYSQAKRLFRSGELLDAIELAWGSNP--NYTAGRILAMRIEDAKPASAEIGGLKITSKIYGNVANNIQVGLEKN-----TLSDSLRLRVIFQDDRFNEVYDNIGNIFTIKYKGEE--ANATFSVEHDEE-TQKASRLVLKVGDQ-----EVKSYDLTGGAYDYTNAIITDINQLPDFEAKLSPFG-DKNLESSKLDKIEN-ANIK--DKAVYVKAVFGDLEKQTA-YNGIVSFEQLNAEGEVPSNVEVEAGEESATVTATS----PIKTIEPFELTKLKGGTNGEPPATWADKLDKFAH---EGGYYIVPLSSKQSVHAEVASFVKERSDAGEPMRAIVGGGFNES-----KEQLFGRQASLSNPRVSLVANSGTFVMDDGRKNHVPAYMVAVALGGLASGLEIGESITFKPLRVSSLDQIYE--SIDLDELNENGIISIEFVRNRTN-TFFRIVDDVTTFNDKSDPVKAEMAVGEANDFLVSELKVQLEDQFIGTRTINTSASIIKDFIQSYLGRKK-R-DNEIQDFPAEDVQVIVEGNEARISMTVYPIRSFKKISVSLVYKQQTLQA-----------------------------------------MDLKKSVSTASDT-N-EYSIVSGWASTPSMDLQNDIVNPKGIDIEYFKSQGYINYEHQSD--KVVGIPTENCYVDIEKGLFIEAKLWKNDENVVKMLDLAEKLEK-SGSGRRLGFSIEGAVKKRNINDNRVIDEVMITGVALVKNPANPEATWESFMKS---------------FLTGHGTSPDTQVDAGALRKEEIASSITNLAYVTKIK------DLKEFNDVWNGVVEDLSKSNSMGYEESVLTLQLAKGLSRKDAELAVMDINKQKLE--------------------------MASEAKQTVHTGNTVLLMIKGKPVGRAQSASGQREYGTTGVYEIGSIMPQEHVYLRYEGTITVERLRMKKENFADLGYASLGEEILKKDIIDILVVDNL-------TKQVIISYHGCSANNYNETWQTNEIVTEEIEFSYLTASDKART-------------MVNSMFGGDLDPY-EKSLNYE-YPYHPSGNPKHIDVSEIDNLTLADYGWSPDAVK-AYMF--GIVVQNPDTGQPMGDEFYNHILERAVGKAERALDISILPDT-QHEMRDYHETEFNSYMFVHAYRKPILQVENLQLQFNGRPIYKYPANWWKVEHLAGHVQLFPTALMQ-TGQSMSYDAV--------FNGYPQLA--GVYPPSGA-TFAPQMIRLEYVSGMLP--RKKAGRNKPWEMPPELEQLVIKYALKEIYQVWGNLIIGAGIANKTLEVDGITETIGTTQSAMYGGASAQILQINEDIKELLDGLRA-YFGYNMIGL---MRFEDFLTQELGEPKEN---TIGELRYCCPFCGE-K--SYKFYVKQALD-SSNGQYHCKKCDESGN-PITFMKTYYNITGKQAFDLLESKNIDIERA-----PLLTTNNKDLTESEKLIL-MLRGVHQDK-----GNTSIKPPRLPEGYKLLKDNLNNKEIIPFLKYLKGRGITLEQIINNNIGYVINGSFYK-----VD---GESKVSLRNSIIFFTYDNDGNYQYWNTRSIEKNPYIKSI--------NAPA-----KQD--EVGRKDVIFNLNIARKKKFLVITEGVFDALTFHE---YGVATLGKQVTENQIKK----------------------------------------------------------------------------------------------------MSKKIKELILHKSMKDIHFAREVLDNLPKNLFSAESEDMGYL-FTAIKRTAHI---------SDKMSNEALAIKVEQLMGNNKEDEEKVTKTLT----------YLEDLYKVDVNEKDE-SVNYEIEKYIKTEMSKEVLVKFIAENKQ-ED--SDNLHELVDKLKQIEVSDISGGNGEFIDFFEDT--EKKQELLSNLATNKFSTGFTSIDNHIEGGIARGEVGLIIAPTGRGKSLMASNLAKNYVKS-GLSVLYIALEEKMDRMVLRAEQQMAGAEKSQ-------------IVNQDMS-LNNKVYDAIQNHYQKNR--KLLGDFYISKHMPGEVTPNQLEQIIVNTTIKKDKNIDVVIIDYPHLMRNPYAK-YHSESDAGGKLFEDIRRLSQQYGFVCWTLAQTNRGAYGSDVITSEHVEGSRKIVNAVEVSLAVNQKDEEFKSGFLRLYLDKIRNSSNT-GERFVNLKVEPTKMIVRDETPE---------EKQEHIQLLSDNGKEDTSKFQNKDN-----------KIEAINNTFGGLPGV------
KC595512_JL                 -----MKIKTMKEIVSDMAGYMVTVGSKITNFNPGSIVRTLFEAVATEIEQLYFKMKKGHAEAIEGSLYTSFGFSKTPAVKATGLLTLEFKAPLSLVFTISKGHTFYT-VPVKGKVIYFECLEDKTVPIGETSVDVKVQCTEAGEVGNVPPLSIRSVMSPLPMVERMYNLSPFHTGLPEETTEQRKKRFSNFIGTLQRGTVESIKYGVSQIPDVAGVNV-KEDVGLIYIYVHDAQGQLPAPLQAQVENLLPNYKCGGIKPIVSKVNIKTVDINIKVTIENGFD-KGTYALIIYNSVSTFLEKYTVGKPLLRAELVRFIMNLDYNAILNVNLSID--------KDVIAVENELV---------------------------------------------------------------------------RPGKLTINIE---------------------------------------------------MFPNLENQ-----GGQGF-GTATQADVDALNKALSAGHEVNPLEL-QGGGAFRVESLENSLKVLTYGDQHIKFWKKIPKQTAYSTVEQYGQLLDYGRN-QGAFVGEGMLPDTNDSTYARKAAFVKFLGTTREVTHPMTLVNSAFGNVVARQNQDGILWMLKQVEQSLFWGNSKLKPG---GEEGREWDGLVNLIDK-ENTIDLKGNYLEEHHMNWGAQMIIQNYGTPTDMFLPFEVMAQFSQEFFPKERVLMPT--QQGYQAGVVVNKFMTHGGEVEFSPDIFLTKTKPLSMNA-SSYKAPATG-TLAAVIDASGT--TGDFAKQG--------------GGTYKYAITLNNDHGESIPSNVVS-VTLTGADLAKGVKLTITNPASTAFPVDYIRVYRSEK--------------DGNQLYEVDKFAVTSQGSAATTVRTDNGETIANTYTSFMGEMSPEIIGFKQLAPMMKMDLATLGPVIRWMILMYGVPVLYAPKKWMKYTNIKADVPGFIGA---------MGLWSALGNLLSVN-----IPEYSDSSVDLSKS---MSQQ---------EDIMKSERARDPK------FIIEDPLSLV-TQLGFKDKPS-----SLTFDTLKKMAVRNSVVASIITTRVNQVASFSQPARLTKDGVGYEITLRDPKATPTDEEMSMILSLESFLENCGFS---------YDPSRDNFDTLLRKLTRDSLTYDQLNFEVVPDRR--GLPAEVYAVDASTIRAAEMDDPTPETGVTFADFKGNSQSTKFVQIMNG-SIIAEFTGLELAFAVRNPRTDINVQPYGHSELEILIHQITAHLWAEEYNSKYFSQGGTTKGILNIKG-Q---NISKEQLDAFRRQWTAQIAGMTGAWKTPVVSVDGLEYVNVSQSNREMEYEMWMNYLINICCAVYQIDPAEINFPNRGGAGG-SGG-GLGEGGIE-DRLKNSKDKGLRPMLSFIANVINRYIIRRFSN-KFIFNFVGLDKESEKSRLEVQDKQVRSFKTINELRKQRGME-PIENGDVILDPTFINYVMQKEMAQE---AEQQGDPNDPN---AGAGEEPPEEQS-----PEEIQQAQED-----DQIHQSIDQQYTQQ-------------------------------------------------MKYRKYLVKHSDTIQMIAQNELGDAAKWTELALLNDLAYPFIDTLSS------KGVVAPGDYLLVPMGEG----------------MESDPSLVYGQDLLLTTDKFSLTNGTNGDL-I----------------AQDGDFAIIDGVQTLKQDLFHRLLTPLGTLPYHPDYGSNMPMLIGTVRTDEWRVKMSIEVARTFKSDARVLDVANIKVEPIDNGVIIECDIITDVGETRIHGII---------------------------MAYENSGITFNGRRIIHPGAYDRIDTSAMTASTPGSLNRPILIGTADAGEAGKVMWWTDPSKARAYFKSGDLPTAVELAFSPLPEGGGGASIVGTLLVNPTVAATKDVGGGKWTAKEFGAIGNEIQVKMEDG-----TLAGTKKVSVYRFSTNDVESWDNIGAILEVNYTGSK--AYAEIAV--NA---G---VVTTKTGADSATAAVDLTVDGKLPQYSTVDALVSYINSMSGYSARIINMA-DAKMPVTALDTVTA-VAIK--DAPKTLLSAKIGIETRVNVSSLLVNVSIT-------------------------------GTPANFPWTYLAGGQKGTTPATWSPHFGTLRK---EFFDLLCVLSSESAIHAEAAAHVQVMETRRQKQYLFFGGDGSDPSKPEDKTKAKQRASAMNYRRAVLCYPAIYHPIVESGKKLLPGYMTAAMVCGRVAGVPTSEPITFDFFNIAGLGVDLVAGDPDIDELIASGVCVMERVQNGGI----RLAQGVTTYLGPVRTPNVEISTGRTADEVSDRVTNRLEDTFVGSSSAIATNSSVTTEATNVLDECT-R-EKLILGY--RNIRVRFEGTAVYVDYEAAITEPINFILVTSHFVPSSTFNNLVEGQQI-----------------------MADLFKFSVNADAD--IQK-SSE--EGKRIIRGYASTEDEDRQGESMVQKGLDISDFLNHGYFNYDHDNS--IIMGYPYP-TCRVDDRGLYVEGELFKGIPQADRLWELAIALKK-SNAPRKVGFSVEGKVLERDGS---RILKAKIYNVAITTNPVNTHTSWEAVVKSFNAPSHMHIDEVEKALSAGYETNPEDMEGGETFRKESLDKDLKNLSYVIDND---------EKKKILKEK----LAKKSLTTRETIVYLQLTKGYSRAEAEDFIKKAIN------------------------------MGMVDKQTVHAGHTINIRIRGEIVGRIQGLDGERDFGTEGVYEIGSMMPQEHVHNKYTGSVTCERFFVRKKDLARIGMASVGEEVLKKDVITIEVVDKY-------TKEIVRSYHGCSIGNYRENFRVNAIAGENASFQYLYAS-----------------------------------------------MDLYVNYED----------INAQFLVENYLF--GVPLED-LYGNKMGEGLLDHYIKSAILYTQRMLQVIIEPQEIEDEVHDYYQNDFMSWGFLQLHKRPLVEVHKLQMNFGSYNAAEIPKDWIRQYDIPGQIQLFPTQGSAGS---MIIAQN---------GS-------FLPLALGQYSSAPGIWRVSYKAGMER-------------IPHDLVEYIMKRASIGILQVWGDLIIGAGIANQTISIDGLSQSIGTTQSPEFSGAGARIKNYSDDMKDLEKRLKDTYLGISMGLL----MITDYLDGSLGEGNYHKTEKGDQYSYQCPFCKD-H--RDRMFVNV-----NRKVYFCHNCDATGT-LISLIADYTQISYKEALDIFREYDGYEQEL---------P--DDLEEEIYKRL--YKA--PE------IEVAKTVHPLPDEFVPIEEAR-GKLGKEVVRYIRSRGLTLSMAERYSMGYCDGGQYDR-------------------RIIMPDF-EDYELIYWQARTIDPAPKIKLLKKHYRKVMNPSLTEEQIDQGMMAVSKSEIVSNIDLILDNGVAVICEGKMDAYTIGD---SGAAIHGKVMSDTQFMKLVMNKD--KIDVIYIMLDGDAFEYAIRIAKRLY--KHFDDVYVCRMPHKEADPNGIGARGCLEVIE-GAMKYSPLFEVKCRIRGWL----MPETYEFSE----SFQSKILALMARDKVFYITFREVLKPK-FLRKDIHIDMARIIQEHYEKESDRATKKGTDVNPPTTEVLWEEVRKLTKNNKLKAKIKDQYED----------CILDIFDADL--SDAEYIKDNVIAFGRRSAIEQAIWDSVGLLEKGTT---EDFNKIEDLVGKALRIGEDIG-DLGTDYYSNAQERIENYREGTDGVRRIPTGISGVDNILHGGLGGGELGVVIAPPNRGKSIALINIGAGAVLE-GYNVVHFTLEMPEKQVTKRYDQRLMGKSFEY-------------MKDNPD--KILKA------IMNMQK--TKRGQLFVKKYKTNDCTVHTMRSYLTRLWMEKGIKPDVIIVDYGDLVQPRRTYA--DKRFELESVYLDLRDLAAEYDCPVWTASQANRGALDKKVITIGDLAEAFNKANIADFMMALCQTTEEKEDGEMRIYISKHRDGEAN---ISINNEIDYATMTLSSYE--------------------------------------------------------------------
KC595513_Shanette           -----MKIKTMKEIVSDMAGYMVTVGSKITNFNPGSIVRTLFEAVATEIEQLYFKMKKGHAEAIEGSLYTSFGFSKTPAVKSTGLLTLEFKAPLSLVFTISKGHTFYT-VPVKGKVIYFECLEDKTVPIGETSVDVKVQCTEAGEVGNVPPLSIRSVMSPLPMVERMYNLSPFHTGLPEETTEQRKKRFSNFIGTLQRGTVESIKYGVSQIPDVAGVNV-KEDVGLIYIYVHDAQGQLPAPLQAQVENLLPNYKCGGIKPIVSKVNIKTVDIDIKVTIENGFD-KGTYALIIYNSVSTFLEKYTVGKPLLRAELVRFIMNLDYNAIMNVNLSID--------KDVIAVENELV---------------------------------------------------------------------------RPGKLTINIE---------------------------------------------------MFPNLENQ-----GGQGF-GTATQADVDALNKALSAGHEVNPLEL-QGGGAFRVESLENSLKVLTYGDQHIKFWKKIPKQTAYSTVEQYGQLLDYGRN-QGAFVGEGMLPDTNDSTYARKAAFVKFLGTTREVTHPMTLVNSAFGNVVARQNQDGILWMLKQVEQSLFWGNSKLKPG---GEEGREWDGLVNLIDK-ENTIDLKGNYLEEHHMNWGAQMIIQNYGTPTDMFLPFEVMAQFSQEFFPKERVLMPT--QQGYQAGVVVNKFMTHGGEVEFSPDIFLTKTKPLSMNA-SSYKAPATG-TLAAVIDASGT--TGDFAKQG--------------GGTYKYAITLNNDHGESIPSNVVS-VTLTGADLAKGVKLTITNPASTAFPVDYIRVYRSEK--------------DGNQLYEVDKFAVTSQGSAATTVRTDNGETIANTYTSFMGEMSPEIIGFKQLAPMMKMDLATLGPVIRWMILMYGVPVLYAPKKWMKYTNIKADVPGFIGA---------MGLWSALGNLLSVN-----IPEYSDSSVDLSKS---MSQQ---------EDIMKSERARDPK------FIIEDPLSLV-TQLGFKDKPS-----SLTFDTLKKMAVRNSVVASIITTRVNQVASFSQPARLTKDGVGFEITLRDPKATPTDEEMSMILSLESFLENCGFS---------YDPSRDNFDTLLRKLTRDSLTYDQLNFEVVPDRR--GLPAEVYAVDASTIRAAEMDDPTPETGVTFADFKGNSQSTKFVQIMNG-SIIAEFTGLELAFAVRNPRTDINVQPYGHSELEILIHQITAHLWAEEYNSKYFSQGGTTKGILNIKG-Q---NISKEQLDAFRRQWTAQIAGMTGAWKTPVVSVDGLEYVNVSQSNREMEYEMWMNYLINICCAVYQIDPAEINFPNRGGAGG-SGG-GLGEGGIE-DRLKNSKDKGLRPMLSFIANVINRYIIRRFSN-KFIFNFVGLDKESEKSRLEVQDKQVRSFKTINELRKQRGME-PIENGDVILDPTFINYVMQKEMAQE---AEQQGDPNDPN---AGAGEEPPEEQS-----PEEIQQAQED-----DQIHQSIDQQYTQQ-------------------------------------------------MKYRKYLVKHSDTIQMIAQNELGDAAKWTELALLNDLAYPFIDTLSS------KGVVAPGDYLLIPMGEG----------------MESDPSLVYGQDLLLTTDKFSLTNGTNGDL-I----------------AQDGDFAIIDGVQTLKQDLFHRLLTPLGTLPYHPNYGSNMPMLVGTVRTDEWRVKMSIEVARTFKSDARVLDVANIKVEPIDNGVIIECDIITDVGETRIHGII---------------------------MAYENSGITFNGRRIIHPGAYDRIDTSAMTASTPGSLNRPILIGTADAGEAGKVMWWTDPSKARAYFKSGDLPTAVELAFSPLPEGGGGASIVGTLLVNPTVAATKDVGGGKWTAKEFGAIGNEIQVKMEDG-----TLAGTKKVSVYRFSTNDVESWDNIGAILEVNYTGSK--AYAEIAV--AS---G---VVTTKTGADSATATVDLTVDGKLPQYSTVDALVSYINSMSGYSARIINMA-DAKMPVTALDTVTA-VAIK--NAPKTLLSAKIGIETRVNVSSLLVNVSIT-------------------------------GTPANFPWTYLAGGQKGTTPASWSPHFSTLRK---EFFDLLCVLSSESAIHAEAAAHVQVMETRRQKQYLFFGGAGDDPQAPEDKTKAKQRASAMNYRRAVLCYPAIYHPIVESGKKLLPGYMTAAMVCGRVAGVPTSEPITFDFFNISGLGVDLVAGDPDIDELIASGVCVMERVQNGGI----RLAQGVTTYLGPVRTPNVEISTGRTADEVSDRVTNRLEDTFVGSSSAIATNSSVTTEATNVLDECT-R-EKLILGY--RNIRVRFEGTAVYVDYEAAITEPINFILVTSHFVPSSTFNNLVEGQQI-----------------------MADLFKFSVNADAD--IQK-SSE--EGKRIIRGYASTEDEDRQGESMVQKGLDISDFLNHGYFNYDHDNS--IIMGYPYP-TCRVDDRGLYVEGELFKGIPQADRLWELAIALKK-SNAPRKVGFSVEGKVLERDGS---RILKAKIYNVAITTNPVNTHTSWEAVVKSFNAPSHMNIDEVEKALSAGYETNPEDMEGGETFRKESLDKDLKNLSYVIDND---------EKKKILKEK----LAKKSLTTRETIVYLQLTKGYSRAEAEDFIKKAIN------------------------------MGMVDKQTVHAGHTINIRIRGEIVGRIQGLDGERDFGTEGVYEIGSMMPQEHVHNKYTGSVTCERFFVRKKDLARIGMASVGEEVLKKDVITIEVVDKY-------TKEIVRSYHGCSIGNYRENFRVNAIAGENASFQYLYAS-----------------------------------------------MDLYVNYED----------INAQFLVENYLF--GVPLED-LYGNKMGEGLLDHYIKSAILYTQRMLQVIIEPQEIEDEVHDYYQNDFMSWGFLQLHKRPLVEVHKLQMNFGSYNAAEIPKDWIRQYDIPGQIQLFPTQGSAGS---MIIAQN---------GS-------FLPLALGQYSSAPGIWRVSYKAGMER-------------IPHDLVEYIMKRASIGILQVWGDLIIGAGIANQTISIDGLSQSIGTTQSPEFSGAGARIKNYSDDMKDLEKRLKDTYLGISMGLL----MITDYLDGSLGEGNYHKTEKGDQYSYQCPFCKD-H--RDRMFVNV-----NRKVYFCHNCDATGT-LISLIADYTQISYKEALDIFREYDGYEQEL---------P--DDLEEEIYKRL--YKA--PE------IEVAKTVHPLPDEFVPIEEAR-GKLGKEVVRYIRSRGLTLSMAERYSMGYCDGGQYDR-------------------RIIMPDF-EDYELIYWQARTIDPAPKIKLLKKHYRKVMNPSLTEEQIDQGMMAVSKSEIVSNIDLILDNGVAVICEGKMDAYTIGD---SGAAIHGKVMSDTQFMKLVVNKD--KIDVIYIMLDGDAFEYAIRIAKRLY--KHFDDVYVCRMPHKEADPNGIGARGCLEVIE-GAMKYSPLFEVKCRIRGWL----MPETYEFSE----SFQSKILALMARDKVFYITFREVLKPK-FLRKDIHIDMARIIQEHYEKESDRATKKGTDVNPPTTEVLWEEVRKLTKNNKLKAKIKDQYED----------CILDIFDADL--SDAEYIKDNVIAFGRRSAIEQAIWDSVGLLEKGTT---EDFNKIEDLVGKALRIGEDIG-DLGTDYYQNAQERIENYREGTDGVRRIPTGISGVDNILHGGLGGGELGVVIAPPNRGKSIALINIGAGAVLE-GYNVVHFTLEMPEKQVTKRYDQRLMGKSFEY-------------MKDNPD--KILKA------IMNMQK--TKRGQLFVKKYKTNDCTVHTMRSYLTRLWMEKGIKPDVIIVDYGDLVQPRRTYA--DKRFELESVYLDLRDLAAEYDCPVWTASQANRGALDKKVITIGDLAEAFNKANIADFMMALCQTTEEKEDGEMRIYISKHRDGEAN---ISINNEIDYATMTLSSYE--------------------------------------------------------------------
KC699836_SIOphi             -----MKFKRMSEIYSRLVDHTITNTREINDFSVGSAMRALYEAISIELEQYYILTRENMMEAIEQGVYSSFGFTRKPAIRAYGVVQIFLHSPASSDMVISRGSRFSSGISEYP--QVYETLIDYYIPKGSLVAEVEVYCTSPGSTGNIPADVIDIIQSPIANIRAVTNPQAFQTGQDAEPIEEMRSRFQSFIKSLSRATVPAIDYGTRTVPEVSGVFI-HEETGRVNVYAHDRNGNLPDHVKEKIEEVLYYYRPAGIPVRVFPVTRKSIDVDVVVTLTNKVSITDTFRDKIKMEIVRYLNNMQTSQSLVLSDLMSVIKYIDRQLIYDVSFKEP-------TGNVTLKGSEVI---------------------------------------------------------------------------RAGNVTVTLK---------------------------------------------------------MSKEEQKVERKLPQAAE----EIISKTFTTGHGITPESQ-HDAAALRREFLEDEVTMLAYGNQDFTIYPMIAKQQVSSSVAKYAVFNQHGKTGHSRFVREVGVASINDPNIRQKTVQMKFLSDTKQISIASTLVNNLTD-PTTILTEDAIAVIAKSIEWAIFYGDADLSAD-TSDQSGVEFDGLHKLIDQKHNVMDLRGRTLTEADLNQAAVIVGKGYGRVTDAFMPIGVQADFTNSLLDRQRALMPG--KEGMSTGFAVTEFLSARGKINLHGSTIMENDNILIEDVIPQANAPLPA-TVAATVKTG---DKGQFRQED--------------LTTQSYKVVVHSDEAESAPSAEAT-AVVAN--ATDSVELTISLQSMYQAQPQYVAIYRKGL--------------ETGHYFLIARVPLSAANDAGQIVFVDRNENIPETTDVFLGEMSPKVLSLLELLPMMKLDLARMNATSTFTVLWYGALALYAPRKWVRIKNVKYIPAIAADVRSFQ-----MGLRDWFSLNNDSRTVASHLNDVKEIDESLSVTIKEIEGEYIKK-----SKN----DPKPKAYEE---PLLG-NLSMNP---DYKEAPS-ILGTANLFKTLKHYSRKNIILNAIINTRVNQVSLFCTPARYSDKGIGYEVRLKDPLAEENTHDKKKIKEIEKFLENTGVT---------QSFTNDTFRTFVKKIVRDRLTYDKINFELIYDKEDPDKLVKFKAVDASTIYVAVDDK-G--------KEPKGENAYKYVQMLDD-RKVASFKAKEMAWEVHNPRTDITVGRYGYPELEVALNHLQYHENTEVFNARFFAQGGTTRGLLQIKTGQ---EQSHQALTSFRREWQSMFSGLNGAWKIPVITAEDVKFVNMTQSSKDMEFEKWLNYLINVICSIFSIDPSEINFPNRGGATGHSGN-TLNEGGTA-EKYRNSKDKGLEPLLKFVEDAVNKYIVSQLGNGKYVFNFVGGDVKTENEIIEMLESKAKIGLTINDVRAELGYP-EIEGGDVILSGVHVQRLGQIMQEEQLKRQEQMEMH----------------------------QFVAQQTGYNGDLDNVNGKDTYNQNVGKDGQLKGENNTNATP-----QGGKGENGETVNDWEV------------------------MQSIAQQKMGDMSQWVSLAEFNNLKYPYIVDTVEEKMKNPDHLVTIGDTLLVRISDDIQSELINELKRMPEYDQEEIYALALGKDLDILPLPRGFGS-PGWDSQILEMKGNG-----------RGAIATVRGIENLKQSLFVRLITPRGSYVGHPEYGSDLNTYVGMKNNEETAALINLEIERTLRTDARVVSVNHNGHVISGNTFKTSFTVSSITLEEAFEFVIA--AQQDGPIVLLDNFNDSMI-----------MATS-YGFNRERPRTEVFLDSSNLSSANVASEKPLVLLGSATGGQPQVPHAITNFSQAKDLFRGGELLDAIEMAWNPSP-NMPGAGRIYAVRTDEATQAKLSKGALTFVSKLYGADANSIQVEYSDN-----TITNSKRFSVYFTKERYEQTYDNIGNIFTVQYKGE-E-AQATVSVEVDSA-TKLATKLVLSAGADADNMQALRTYELGQGVYQDVNVLVNDINNLPDFEAKMNPLGGNKNIETQFLDKVDA-ADVK--AGPVTITAVAADLVNQTS-NDPYIAIEVDRTK----------------------------AMPDTFPVTNLAGAKTEPAPASWSAMFSKIAD---LGAYYIVPLSSNAAIHGELSQFLRDESNNGNQLRGFVGGGFAES-----IESLRGRQMNLRNARVSLVGDSVTRRMSDGRIYNAPAYMYAAQIAGIASGLPVGEPLTYKHMNVEALDRKFT--GDQLDQLNNSGIIMTEFVRTRTS-SHFRVVSDPTTYNISSEPVQNRVSLGEVSDFLTTEIRTVLDEEYIGTRIRSTSASIIKNRVESFLDQQK-NVDGLIVDYNPDDVQVVISGNVARISFTVQPSQGLDYINVYITYEDQELTA----------------------------------------------------------------------------------------------------------------------------------------MWNLANNIAK-SGVDRKLGFSIEGYAKERDKDDPRIIKKTLITNVAVTTNPANPNATWEAFMKS---------------FLAGHGITPDTQVNGGALRAETFARSLYNLSWSYKIL-----DNPQEFEKVWKEIGDYLDSMDRYAPETAVMFLQLFKGYSRNEAVAKIDKIMQESNKTDGKE--------------------------------------MIKNVPIARAQSISAERSFGTTGVYQIGSIMPQEHVYLRYEGSVTVDRFRMKKENLAKLGFAALGEEVLQMDIMDIVLYDNY-------SKEVVIAYRGCSIDTYNETTSVGEITSEQARFYFLTSANVRG-------------------------MT-T--DNSA-GYPYGHSNPKVIDPSEVDKYTLADYGFTVDAVK-SNHF--GISVTDPRTGEHLPDSFYQAKIEQAVAQIEKSLDIVILPRF-VREHHDFYQNDFNSFMYIHANQKPVLQVEMVRLEYGGNTVYSYPPSWWRIYHLPGHIQMLPNMILSGGYNNLNISQA--------YSGYPMIA--GLPYTVGS-NFAPQLFHVEYVAGMLP--PKRRGVTNQLEMHPDLWTLVIKTALKEVFQQWGRLILGAGIASMSVSIDGIQQSIDTTQSAMYGAASADIAQLDKDIEDLTKGLKS-YYGNNLGIV----MFLDLLQQELGEYKTA---A-GEIRFCCPFCGE-T--KYRFYVHE-----EKGLWTCHRCKEKGN-PVSFVKEYYNVSFPEAADILATFDYDAYSEKERGFNTEQFGS-GLTKEEQLLL-FISREGRPLEEDK-E-EKLVCPPPPTNCKPLMANFNNPEAFPFFTYLHRRGVTLDNIKRHNISYVTDGEVSL-----IN----GKTLRLSNHVVFFTHDSTGKPVYWNTRSIELNPFIKSF--------NAPS-----REG--EYSKKNTIFNLNNAKHTDKIIIHEGVFNSFMTPD---SGVATFGKMITEGQVELLLRETR-ERKLPIYIFLDTDAWKDMIDSARMIKQMEPDREVYFVYSGL-DEDANDLGFEKCQELLR-NAFPADSQGELRLTLMNSV----MNFLRRMIHLSTSPITKQILRKAIESPVFSKEVLPITPLDVFEGNEVYKELSLIISRYYKAN----------RKQLTEEALLVLVEEKLTKLRKDAETQQKYFN----------AVNDLYEVRDSSDNN-VIDEKIEKHIRKYMRMELLKKAATNL---DN--ESMMESLDEEWSRIQLMDISGKQQEIINVIDDA--EYKRKVLATLNQNTIPTGFKAIDQLNSGGLAKGELGMIVASSGTGKTLWLTNLATNYTKM-KANVLFIALEELENRMILKFEQSMLCRNRSE-------------ILT-GDG-LNEENFNKYQEVYKNAR--DKLGNLFFARYSPRTITPTKIEQLISDVKLRQGVDIDVVVVDYPELLRNPHASG--NEAEDGGKLFEEMRRIAQDYNVVMWTASQMNRTAYSAQIRTAEHMEGSHRKKNAAELVLTVNSTEEEYKAGFVRLYADKVRNPPEGPYDKMLGFKVIGSAQSVRDYRSD--------AEIKEHQAILEEVDNRMEQAFKGKRKE-KQSNAQAPNYTDMINNTLRSSRQ-------
KF021268_phiIBB_SEP1        -----MKTRKLTDILSRMIDKTMIATSKVSDFTPGSAVRSLLEAIALELEQYYILTKENIEWGIEEGIVEAFDFTKRRERRAYGDVTIRFYNPLEETMYIPRGTTFSSTRQQYT--QQFETLVDYYVTEGSTEAKVEVYAKESGTIGNVPEDTINVMASSSTLIKSVNNDLSFSTGRDEESQEELKRRFHMFVESRGRATNKSIRYGAMKVPDVKGVYV-YEQVGLVTVYAHDNNGTLPNNLISDIEEALEDYRPSGIMLRVRPTVKTDVDVDVRVVITNKARIGETLQRHIESVIRSYLNDFNVSDDLILADLTQVIMNIDDSLIYDIQFNSI-------MGNIETQPEEII---------------------------------------------------------------------------RAGKINVTLV------------------------------------------------------MANGK-----KLNAQQNQYADAFQEEVVKSFQTGHGITPETQ-IDAGALRREILDDQISMLTWTNDDLIFYRDIARRPAESTVVKYDVYLRHGNVGHSRFVREVGVAPVSDPNIRQRTVSMKYVSDTKNMSIASGLVNNIQD-PAQILTEDAIAVVAKTIEWASFYGDASLTSE-PG-GEGLEFDGLAKLIDK-DNVIDAHGESLDEKTLNEASVRIGKGFGTATDAYMPIGVHADFVNNILGRQVQLMQD-NNGNVNTGYSVQGFYSARGFIRLHGSTVMENELILDEGLQPLPNAPQPA-KVEATVEKG---KKGKFIKEE--D-----------RSGLVYKVVVNSDEAQSAPSEAVE-ATVTD--ATDAVKLTISVNSMYQQQPQFVSVYRQGK--------------VTGQFYLIKRIPLKDVNEEGKLEFLDLNETLPETADVFVGEMSPQVIHLFELLPMMKLPLAQINASITFAVLWYGALALRAPKKWARIKNVKYIAY----------MVVTNNLADLFKSLRL-GKDYTDSYGAVPIDNDLQANIKKIEQD----NVNLNKSISKSLYGNQQAYAE---PFLS-LMDTNP---EFRDKRSYTKNEHNLHDVLKKFG-NNPILNAIILTRANQVAMYCQPSRYSERGLGFEVRMRDLEAEPGKKEKEEIKRIEEFILNTGRD---------KDVDRDSFQTFCRKIVRDTYLYDQVNFEKVFNKKNGTKLDKFIAVDPSTIFYATDKK-G--------KIIKG--GKRFVQVIDK-KVVAYFTSRELAMGIRNPRTDINASGYGLSEVEIAMKEFIAYNNTENFNDRFFSHGGTTRGILQIKADQ---QQSQHALENFKREWKSSFSGINGSWQVPVMMADDVNFVNMTPTANDMQFEKWLNYLINIISSLYGIDPAEINFPNRGGATSSKGGNTLNEADPS-KKHQASQNKGLQPLLRFIEDLINRHIVSEYGD-KYTFQFVGGDSKSEKDKIEILKAKAEVALTVNEVRKELGEP-PIEGGDTILNGVYVQRVGQIYQQNQYEDAQRKEKLEMMQNVLSSEGEDQNTETTN---------------------EQDTEQES--NEVGKDGQVKNQTNTNQQGM----TTSKNPNNEKPEDFKK-----------MRFKKHEVRYNDTMQAISQRYYGSPEYWIDLIEHNNLKYPYIVDDHILKKDNPEHLVTTGDYIIIPEYSYLTNAT---LKEINKKDKDILVEMALGSDLNVTSNEDFFNK-HGTSDEILNFTENN-----------KGDLSTVVGIDNIKQQLQTRLLTPKGSLILHPNYGSDIHELFDRN-IPETAVLIELEVVRTLLSDSRVKNVNTIDWTLQGKYYWGQFSVEIESVEESIMFVLQ--SDDTGIFARFE--------------MANDYKEVFPRRPITRPHATIEVDSSGIGGSASASEKTLMLIGKAEGGEPNQVYKLRNYSQAKRTFRSGELLDAIELAWGSNP--NYTAGQIFAMRVEDAKPASVEKGGLRIVSDIYGNASNNIQVALEKN-----NLSKSLRLRLIFENDRFNEVYDNIGNIFTVKYTGEE--PKATVSVIHDDE-TQKAESLVLKVGDN-----VVKSYDLSGGLYKYTNEVITDINQLPDFEAKLSPFG-DKNIESILLDPVED-LDVT--DKGAYVTAIFGDLQKQTE-YNGLIHFERVPEDVSNSSDVTVDAGEDNATVTATTEEGAKFKTIEPFELTKLEGGTNGEEPTSWADKFEKFAH---LGGYYIVPLSSRESVHAEVAHFVRERSDAGEPMRAIVGGGIAEH-----KEKLYGRASSLMNPRVSLIANSATLGMENGRKLHAPAYMVASAVAGLASGLGIGESITFKHLHVNGLDNIYD--STDLDELNENGIISIEFVRNRTV-TNFRIVEDVTTYNDMSDPIKSEMAVGEANDFLVSELKRELEDEFIGTRTINTSASIMKDFVISYLERKK-R-DNEIQDFPPEDVQVIIEGKEARISLTIYPIRSIKKISVSLVYKQQALQA---------------------------------MKFNAFVPMDLSKSVSTKEDT-E-QFSKVSGWASTPALDLQSDIINPKGIDISYFKEHGYVNYEHNQD--EVVGFPTDNCYVDVEKGLYIEANLFKDNENVIKMLDLAEKLEK-SGSGRKLGFSIEGAVKKRNVNDNRVIDEVTITGVALVKNPANPEATWESFVKS---------------FLTGHGTTPETQTDAGALRRESLASSITNLTYVTKIK------DLKKFNDTWNNIVEDLNKSNQMGYEESIITLQLAKGLSRKDAELAVMQIRKEHL---------------------------MASQAKQTVHTGNTVLLYIKGKPVGRAQSASGRREYGTTGVYEIGSIMPQEHVYLKYEGTLTVERLRMKKENFAKLGYASLGEEILKKDIIDILVIDNL-------TKQVIISYHGCSANNYNEEWRTN---------------------------------MVNSMFGGGLDPY-EGSMNYE-YPYHPAGNPKHIDVSEIDNITIADYGWTPDAVK-AYMF--GITVQNPDTGQPMGDEFYYHILERAISKAEHILDISILPDI-QNESRDYYETEFNSYMFVHAYKKPILQVENLQLQFNGRPIYQYPANWWKVEHLAGHVQLFPTALMQ-TGQSMSYDAV--------FSGYPQLA--GVYPPSGA-TFAPQMIKLDYISGMLP--RKRAGRTKPWEIPPELEQLVVKYALKEIYQVWGNLIIGAGIANKSLEIDGISETIGTTQSAMYGGASAQIIQIDSDIKELLDALRS-YFGTNMIGV---MEFTDFLTSEIGRPKEN---TIGEKRYCCPFCGE-K--KYKFYVHE-----ETGQYICFKCERVGN-PFTFMKAYFNVSSKGAKDILEGHDIELDNF-----NIVDYGDDTLTTSERLIL-MMRGVDTTK-----KQVSIKPPELPTGFKYLKDNVNNTEAKPFFDYLYSRGITYNQIVNYNIGYIIEGWCWK-----AN---KEEKIKLTNSVIFFTYDNEGKYQYWNTRSIEKNPYIKTL--------NAPG-----DEY--DIGKKDIVFNLNIAKHQSFVIITEGVFDALTFGK---YGVATLGKHVSEEQIKLLKLNID--EETPIFIFLDSDTITQNVSLASKLY--TTHKNVFVVPH-G-KQDANDLGVKKAVEIIKNNKILATPEGISRYKLQQKFYK-------------------------MNDINFAREVLTNLPKHLFSDESEEMKYI-YTAIKRKSHT---------SEHISTESLAIKIEDIMTKNKCEEDTITNTIQ----------YMDNLTKVKLDNEDD-SINSEINKYVKTEMSKNVLTKFIIENKQ-ED--SDNLTELVEKLKEIEVKDIAGTSGELIDFFADT--DKKLHELKHIAKNKFSTGFASIDEQIEGGIARGEVGLVMAPTGRGKSLMASNLAKNYVRS-GLNVLYVALEENMDRMILRAEQQMLGVEKKH-------------LIDENMQ-LNEDVYKALQKKYEENR--PFFGEYFLSKHMPQQVSPNDLEQLIVNTRIKYDKRIDVVIIDYPHLMRNPYAR-NYSESDAGGKLFEEIRRLAQQYQFVCWTLAQTNRTAYGADVITSEHVEGSRKILNAVEVALAVNQKDEEFKNGYLRLYLDKIRNSSNT-GERFVHLKVEPSKMRVRDETPE---------EEAEHKQLLSDNGKDRPNTFDKKQS-----------KIETINNNFGGIEI-------
KF669652_Grass              -----MKFKRMSEIYSRLVDYTITNTREVNDFSVGSAMRALYEAISIELEQFYILTEENITEAIEQGVYSSFGFTRKKAIRAYGVVQIALHNAAQQDMIVSRGSRFTSSESEYP--QVYETLVDYYIPKGSILAEVEVHCLSPGSTGNIPENVLDVMQSPLANVKSVTNPQAFQTGQDEEPLEELRSRFRSFIKALSRATVPAIEYGVRTVPEVAGVYI-EEETGRVNIYAHDRNGNLPDSVKTKIEEVMYEYRPAGIPVRIFPVTRKAIDVDVVVTLTNKAAITDTFKKKIQDEIARYLNNMQTSQSLVLLDLSSVIKYIDRQLIYDVTFKNP-------TGNVTLKGSEII---------------------------------------------------------------------------RAGTIKVTLQ-----------------------------------------------MNGNNL-EKN----QEKVQRKLPAVAEQVLE-TMSKSFTTGYGITPDTQ-QDAAALRREFLDNEVKMLAFNNSDFTIYPMINKKQVDSTVVKYAQFNQHGRTGHSRFVREVGVASINDPNIRQKTVQMKFLSDTKQQSIAASLVNNIAD-PMTILTEDAIAVIAKSIEWAIFYGDASLSAD-LDPQNGIEFDGLAKLIDQGSNVLDIRGQSLSEAILNTAAIVVGKGYGRATDAFMPIGVMADFTNNLLDRQRVLQPA-SSGGFATGFAVNQFLSTRGAINLHGSTIMENDNILMEDVLPAQNAPLPPQNVAAAVKTG---AGGKFENEVANK-----------QTTLAYKVVVSSDEAESVASQEVT-AAITN--ATDAVELTVTLQPMYQAQPQFISVYRKGA--------------TTGHYFLIARVPASKMV-NNQIVFTDVNDSIPETTDVFLGEMSPQVLSLLELLPMMKLPLAQMNATVTFSVLWYGALALYAPKKWVHIKNVKYIPAIAADVKVG---------MDWINRISGQEE----IQKTTQVDDDFSIAVRQIEQDALEK-----SQR----KGSAKAYEE---PLVGGSFSMNP---DYKEAPS-TSGTHNLLEVLKLWSRKNIILNAIINTRVNQVSLFCTPARFSDRGIGYEVRLKDPLETPSTHDKKRMKEIEDFLEHTGVD--------KKDFTRDTFRTFVKKIIRDRLTYDKINFELIYDKAT-GKLESFKAVDASTIYVAVDDK-G--------RERKGKNAYKYVQILDR-QKVAEFKANEMAWEVHNPRTDITVGRYGYPELEIALNHLQYHENTEVFNARFFAQGGTTRGLLHIKTGQ---EQSHQALSNFRREWTSMFSGINGAWKIPVITAEDVNFVNMTQSSKDMEFEKWLNYLINVICSIFSIDPSEINFPNRGGATGHSGN-TLNESSTA-EKHRSSKDKGLEPLLKFIEDAVNKYIVSQFGE-KYVFNFVGGDSKTEAEIIDILKAKAAIGLTINDVRAELGYP-EIEGGDVTLAGVHVQRLGQLLQEKQIEHQRQMEMH----------------------------QFVAQQSGYNGNLDNVNGKDTYNKDVGKDGQLKAENNTNSTP-----QGGKKDDGSPINDWEV------------------------MQSIAQQELGDMTQWVSLVKFNNLKYPYIVDTVEEKMKNPDHLVTIGDTLLIKISDDAQSILINELKRSPEYDQEELYALALGKDLDILPLPRGMGD-PGRDSETLEMKGNS-----------RGGIATVRGIQNLKQSLYIRLITPKGSYVGHPNYGSELHKYLGMKNTEENAALIDLEIERTLRTDSRVKKVTLNQHVLKGNSYAVSFSVSTMSLEDAFEFVLS--AQNNGPIALLDNFNDAIR-----------MAQS-YGYDRERPRTEVFLDSSNLGAANVASEKPLVLMGSANGGQPHVPHLITNYAQAREMFRGGELLDAIEMAWNPSP-TAQGAGKIYAMRTDDATQAKFSNGGLTVTSKLYGADANSIQVEYADN-----NLTKSKRFSVYFTKERYEQVYDNIGNIFTVQYKGT-E-AQATISIEVDAN-THLATRLVLSAGEDAESLQPLRTYELGQGVYQDVNVLVNDINNLPDFEAKMNTLGGNKNIETEYLDELTA-TDVK--TSQVVVTAVGADLINQVS-NDTYVAVEVDRAQ----------------------------ALPASFTLTNLSGAKTEPAPASWAELFSKVAD---LGAYYIVPLTAEEAIHGELSQFLRDESNNGNHLRGFVGGKFKES-----IETMRGRQMNLRNSRVDLIGNSGTRRMSDGRVYNFPAYMYAALVGGIASGLDIGEPLTYKRVNIEALDMKFT--GDQLDQLNNSGIIMTEFVRTRTA-SYYRIVSDPTTYNVASDPVQNRTSLGEISDFLTTEIRTVLDEEFIGTRLRNTSASILKNRVESFLDRQK-DVGGLIVDYNPDDVQVIITGNTARINISVKPAQGLDYINVYITYEDVELTA-----------------------------------------------------------------------------------------------------------------------------------------------------------------------------------------------------MKS---------------FLTGHGISPETQVDGAALRAESFARSLYNLSWAYKAL-----GDPEDFDKLWKEVGDYLDSMDRYTPESAVMFLQLFKGYSRNEAVSKIDQLMQQNDNGNKKGETTN---G-------------MASVTNQSVHSANTVYFMIKNVPIARAQSISAERSFGTTGVYQIGSIMPQEHVYLRYEGSVTVDRFRMKKENLATLGMAALGEEVLQMDIMDIVLYDNY-------SQEVIIAYRGCSIDTYNETTNVGEIVSEQARFYFLTSANVRG------------------------MMF-T--NENS-GYPYDHNNPEHIKPEDVDKYTLADYGFTVDAVK-ANHF--GMDVTDPRTGEYLPDAFYESKIEAAIAQAEKRLDIVILPRI-LTEHHDFYRNDYQSYMYIHTHSKPILQLEDVRLEYGGNTIYKYPARWWRVNNLAGHVQMLPNTALSGGQNNLSLVQA--------YSSYPMIS--GLPYTVGS-NYAPQMFHVTYIAGMLP--PKRRGVTAPLEMHPDLWNLVIKMALKEVFEQWGRLILGAGIANMSIQMDGISQSIDTTQSAMYGGASADIVQLNEDIEGLVAGLKA-YYGVNLGLI----MFMDLIHEELGSSKDS---V-THTRFNCPFCGE-D--DHKFYVHK----DAPHLWKCFKCPEKGN-AVSFVMKFYKISYPDAVDILETYDYDVELHQNNDFAAISGARPDLSPEEQLLL-YISHMSNPIEEEE-D-IKLRCPKVPPTCKSLIDNWNNPEAFPFFAYLHRRGITPEHIQQHSISYIVDDLLERPSYDGRE----KRTMRIKNHVVFFTKDNEGNPIYWNTRSIDPNPFVKSI--------NAPS-----TSE--EYSKSNTVFNLNNAKHADKIVIHEGVFDSIMTPG---CGVATFGKQITQAQLELILNETR-ERKLPIYLYLDTDAWREMIDTKNRIKAIEPDRLVYYVYSGS-DDDANKLGIEKVSELIS-NAFIADATSDVQLELLNYV-----------------------MKKAIESPIFAKEVLSQAPLDIFEGNEIYKELSQIIRRYYSSH----------RDKITEEALLTLTEDKLTKMRKDPETQQSYFN----------AISGLYEIRNSHDDS-VTDENIEKHIRKHMLLDVVKKNITNL---DG--SEKTDKFIQKITEVQRMDISGKQQEIINVIDDV--EYKRRALSTLNQDLIRSGINGLDNITDGGLAKGELGLIVAASGTGKTLWLTNLATSYTKQ-KKNVLFIALEELENRMILRFEQSMLRVNRST-------------LLT-GRK-LNEANFDKLQNAYKNAR--EHLGNLLFARYSPRTITPAKIEQLISDVTLRMGIELDVVIIDYPELLRNPHATG--NEADDGGKLFEEMRRIGQDYRVLMWTAAQMNRSNYNAAIKTSEHMEGSHRKKNAAELVVTVNQTEEEFNAGFTRLYIDKLRNPPAGNFNRMVGFKVVGSQMTVRDYEGN---------EAEDHKAILEEVDNKNEQLFKGKKRD-KKENAPQIDYSAQINQYIHAQRQIGS----
KJ010547_Bp8p_C             -----MRFKRMSEIYSRLVDNTITNTHDVNDFSVGSAMRAIYESIAIELEQFYVLTRENMLEAVEQGVYNAFGFKRKEAVRAYGVVQVSFHNSTQTDITISRGSRFSSSMPQYT--QLYETRVDYVIPRGSVLAEFEVYCLSPGSTGNIPEDVIDVMQSPIANVKEVNNPAAFQTGQDQEPLEEQRSRFNAFITALSRATVPALEYGTRTVTEVAGVWI-EEETGRVNIYAHDRNGNLPDSVKEKILLTLEDYRPAGIQVRVLPVEKKNVDVSVTVTLNNKAGITSAFNQKITTEVTRYLNNMQTSQSLVLSDLSSVIKYIDRQLIYDVSFDNL-------KSNVVLKGSEII---------------------------------------------------------------------------RAGEVKVTLK------------------------------------------------------MSDS--KFQKGQADLPNEA----VEFLQKTFTTGYSINSDDQ-HDAAALRYELLDDEVHVLTWGNDDFTIYPMLNKSQVTSTVFQYPIFQQHGRTGASRFVREVGVAPINSPNLRQKTVRMKFLSDTKQQSLAAGLVRNVAD-PMTFLTQDAVSVLAKTIEWATFYGDAALSNE-LDDQAGLEFDGLHKLIDQKTNVLDIRGEGLTEQILNKASVIVGKGYGIATDAFMPIGVQADFTNSLLNRQRALMPS-AEGGMSTGFAVTEFLSSRGKITLHGSTIMENDNVLIENRMPEQNAPLPAREVKAAVKTN---AKGQFNKDE--------------DNVLSYKVVVHAEGAESVSTEAVE-ATITN--NTDAVELTVSLQPMYQATPQFITIYRKGA--------------TTGHYFQIARVPASKANENSQIVFTDTNDVIPETTDVFVGEMSPNVISLLQLLPMMKMPLAQMNATNTFTVLWYGALALYAPKKWVRIKNVRYIPALAAETSITQ-----MGLFDTL------FKSKK-EEEVINIDQDMAIRIKQIEDEAILI-----KG-KTSKSDKPKAYEE---PIIG-SLSMNP---EYRDAPS-IHGKQNLLQLLKMWSRKNIILNAIIITRVNQVSMFCTPARNSDKGVGYEIRLKDPLEEPNEHNITKIKEIEKFIENTGWI--------ENDFTRDNFRSFVKKLVRDRLTYDKINFELVYSKD--KKLHNFKAVDASTIYVAVDED-G--------KERKAKDGTRYVQVIDD-KVVAEFKAKEMAWEVSNPRTDLTIGKYGYPELEIALNHLQYHDNTEVFNARFFAQGGTTRGLLHIKTGQ---EQSNQALNAFRREWTSMFSGINGAWKIPVITAEDVKFVNMTQSSKDMEFEKWLNYLINVICSIYSIDPSEINFPNRGGATGHSGN-TLNEGSSA-EKYRNSKDKGLEPLLKFIEDAVNKYIVSQFGE-KYVFNFVGGDAKTEAEIISILESKAKIGLTINDVRKELGYP-EVDGGDVTLAGVHVQRLGQIIQEKQLEYQRQMDAN----------------------------QFIAQQTGYNGNMDNVNGKDSFNQDVGKDGQSKHHNNTNATP-----QGGKDDNGNVVNDWEA------------------------MQAIAQEKLGDMSLWTELVSFNDLRYPYIVDTLEEKMENPDHLVTVGDTILMRVDDDVQSTLIQELKRSSEYSQDELYALALGKDLDILPLPKGMTD-PGQDAEILELKGDN-----------KGGIATVRGVDNLKQSLFVRLITPQGSYIGHPLYGSRLHFYLGKKNTEENAALIDLEIERAIRTDTRVTTCKLVRRRIIGNTYAAEFKVSSITLEDAFDFVVS--AD-QGTVVLLNNFNDLVT----------MAEQS-YGHSRVRPRTEIFLDSSSLGAANPTSEKSLILVGSANGGKPHTPVTITNYAQARDIFRGGELLDAIELAWNPSP-NVAGAGKIVAIRTDEATQATLAQGGLTFKSKLYGVDANSIQLELADN-----TLTNAKRLSIYFTKERYEKVYDNIGNIFSVQYTGE-E-AAATVKVEVDSS-SKMATRLILSVGDDAESLTAVRTYELGQGVYQDVHVLVNDINNLPDFKASMNSLGGNKNIYTDYLDALTE-TDIK--GKDAVVKAIGADLQNQIE-NDTYVEVEVNRLQ----------------------------AVPDTIALKNLSGAKTEPAPASWASLFAKVAD---MGAYYIVPLTSDAAIHGELSQFLRDESNNGAHFRGFVGAGINES-----LESLRGRQMNLRNARIGLVGASGSRRMSDGRIYNIPGYMTAAMIAGIASGLEVGEPLTYKRLNIESLDRKFT--GDQLDQLNSSGVIMLEFVRTRAS-SHFRIVSDPTTYNVSTEPVQNRISLGEISDFLTTELREVLDNEFVGTRIRQTSASIIKNRVESFLDQQK-NVGGLIVDYNPDDVQVVINGNTARINLTVQPSQGLDFINVYMTYEDNELTA----------------------------------------------------------------------------------------------------------------------------------------MWNHAQEVKK-SGIHRPLGFSIEGFVKKRDPQDKRIIRECMITNVAVTTNPANPQTGWEAFAKS---------------FITGYEISPDKQVDAAALRVESFGRSIHNLAQSYKYF-----ENKKDFETMWKDVGSYLDAMGRTSPESAVVFLQLAKGMSRTEAIKKVDQILRAREE-------------------------------------------MIKNVPIARAQSISAERSFGTTGVYQIGSIMPQEHVYLRYEGSVTVERFRMKKENLAKLGLAALGEEVLQMDIMDIVLYDNY-------TQEVIIAYRGCSIDTYNETTSVGEITSESARFYFLTSANVRS-----------------------------------------------------------------------------------------------------------MLDIVILPRV-LTEHHDFHSNDYTSYTFIHTFHKPILQVEKVTLEYGEGTLYRYPTRWWRVYNLPGHLQMMPNTLLSGGNDGLSLVQA--------FTGYPAIS--GLPQTSGR-HYAPQMFHVEYVAGMLP--PSRRGVTAPNEMHPDLWNMIIKLALKEVFEQWGRLIIGAGIANMSIDIDGISQSIDTTQSAMYGGASADIVQLNEDIEKLRVGLKS-YYGSNLGLI----MFIDLAREELGSSKDD---G-NNLRFNCPFCSE-T--DHKFYIHK-----ELGIMQCWKCGFKGN-AVSFVKEYYSCNFHEAADILATYDYDAYERIDSGRSMQSYGE-DLTEEERLLL-YISNEGRPLDSEN-EQQELKCPATPTGIKSLVANMNNPEAYPFLNYLHGRGVTLEQIYEHNISYVLDGYVEQ-----QG----KDPLRLLNHVVFFTFDDNRKPLYWNTRAIDKKAYIKSF--------NAPA-----WDG--CHSKATTIFNLNNAKKTDKIVVHEGVFNSFMTPN---SGVATFGKQITEIQLDLLISAAR-ENNIPIYLFLDTDAWSSMITAAQQIRSKASDLQVYFVFSGL-EEDANDLGIEKCSELLA-NAFPADSEGQMRLQLENM------------------------------------------------------------------------------------------------MKKSAEVQQQYFN----------EISELYTIRDSADDT-VIDEQIEKYIRKHMTMDLLKKAAQNL---DK--EDVIEDIADHLRDVARMDISGKQQEIIDVLHDE--EYKRAALSTLHTNTIPTGFKSLDTLNSGGLAKGELGLISAISGTGKTLLLTNLATNYVKM-GYTVLFIALEELENRMILKFEQSMLGRTRSQ-------------ILN-GTE-LDEAAFEKRQSVYKKNK--DRLGNLYFSRYSPGTITPAKVEQLISDVTLRKGKHVDVVIIDYPELLRNPKATG--NEAVDSGKLFEEMRRIAQDFNVVMWTASQMNRSAYSALVKTAEHIEGGLRKKNAVELLLVVNQYQEEFNAGFLRLYADKLRNPPEGHFDRMIGMKVVGAAQRVRDYESE--------EERKEHMAILEEVDNRMDSAFKGKKKG-NKDNVDMPDYSSEINKAITAARGGGA----
KJ010548_Bp8p_T             -----MRFKRMSEIYSRLVDNTITNTHDVNDFSVGSAMRAIYESIAIELEQFYVLTRENMLEAVEQGVYNAFGFKRKEAVRAYGVVQVSFHNSTQTDITISRGSRFSSSMPQYT--QLYETRVDYVIPRGSVLAEFEVYCLSPGSTGNIPEDVIDVMQSPIANVKEVNNPAAFQTGQDQEPLEEQRSRFNAFITALSRATVPALEYGTRTVTEVAGVWI-EEETGRVNIYAHDRNGNLPDSVKEKILLTLEDYRPAGIQVRVLPVEKKNVDVSVTVTLNNKAGITSAFNQKITTEVTRYLNNMQTSQSLVLSDLSSVIKYIDRQLIYDVSFDNL-------KSNVVLKGSEII---------------------------------------------------------------------------RAGEVKVTLK------------------------------------------------------MSDS--KFQKGQADLPNEA----VEFLQKTFTTGYSINSDDQ-HDAAALRYELLDDEVHVLTWGNDDFTIYPMLNKSQVTSTVFQYPIFQQHGRTGASRFVREVGVAPINSPNLRQKTVRMKFLSDTKQQSLAAGLVRNVAD-PMTFLTQDAVSVLAKTIEWATFYGDAALSNE-LDDQAGLEFDGLHKLIDQKTNVLDIRGEGLTEQILNKASVIVGKGYGIATDAFMPIGVQADFTNSLLNRQRALMPS-AEGGMSTGFAVTEFLSSRGKITLHGSTIMENDNVLIENRMPEQNAPLPAREVKAAVKTN---AKGQFNKDE--------------DNVLSYKVVVHAEGAESVSTEAVE-ATITN--NTDAVELTVSLQPMYQATPQFITIYRKGA--------------TTGHYFQIARVPASKANENSQIVFTDTNDVIPETTDVFVGEMSPNVISLLQLLPMMKMPLAQMNATNTFTVLWYGALALYAPKKWVRIKNVRYIPALAAETSITQ-----MGLFDTL------FKSKK-EEEVINIDQDMAIRIKQIEDEAILI-----KG-KTSKSDKPKAYEE---PIIG-SLSMNP---EYRDAPS-IHGKQNLLQLLKMWSRKNIILNAIIITRVNQVSMFCTPARNSDKGVGYEIRLKDPLEEPNEHNITKIKEIEKFIENTGWI--------ENDFTRDNFRSFVKKLVRDRLTYDKINFELVYSKD--KKLHNFKAVDASTIYVAVDED-G--------KERKAKDGTRYVQVIDD-KVVAEFKAKEMAWEVSNPRTDLTIGKYGYPELEIALNHLQYHDNTEVFNARFFAQGGTTRGLLHIKTGQ---EQSNQALNAFRREWTSMFSGINGAWKIPVITAEDVKFVNMTQSSKDMEFEKWLNYLINVICSIYSIDPSEINFPNRGGATGHSGN-TLNEGSSA-EKYRNSKDKGLEPLLKFIEDAVNKYIVSQFGE-KYVFNFVGGDAKTEAEIISILESKAKIGLTINDVRKELGYP-EVDGGDVTLAGVHVQRLGQIIQEKQLEYQRQMDAN----------------------------QFIAQQTGYNGNMDNVNGKDSFNQDVGKDGQSKHHNNTNATP-----QGGKDDNGNVVNDWEA------------------------MQAIAQEKLGDMSLWTELVSFNDLRYPYIVDTLEEKMENPDHLVTVGDTILMRVDDDVQSTLIQELKRSSEYSQDELYALALGKDLDILPLPKGMTD-PGQDAEILELKGDN-----------KGGIATVRGVDNLKQSLFVRLITPQGSYIGHPLYGSRLHFYLGKKNTEENAALIDLEIERAIRTDTRVTTCKLVRRRIIGNTYAAEFKVSSITLEDAFDFVVS--AD-QGTVVLLNNFNDLVT----------MAEQS-YGHSRVRPRTEIFLDSSSLGAANPTSEKSLILVGSANGGKPHTPVTITNYAQARDIFRGGELLDAIELAWNPSP-NVAGAGKIVAIRTDEATQATLAQGGLTFKSKLYGVDANSIQLELADN-----TLTNAKRLSIYFTKERYEKVYDNIGNIFSVQYTGE-E-AAATVKVEVDSS-SKMATRLILSVGDDAESLTAVRTYELGQGVYQDVHVLVNDINNLPDFKASMNSLGGNKNIYTDYLDALTE-TDIK--GKDAVVKAIGADLQNQIE-NDTYVEVEVNRLQ----------------------------AVPDTIALKNLSGAKTEPAPASWASLFAKVAD---MGAYYIVPLTSDAAIHGELSQFLRDESNNGAHFRGFVGAGINES-----LESLRGRQMNLRNARIGLVGASGSRRMSDGRIYNIPGYMTAAMIAGIASGLEVGEPLTYKRLNIESLDRKFT--GDQLDQLNSSGVIMLEFVRTRAS-SHFRIVSDPTTYNVSTEPVQNRISLGEISDFLTTELREVLDNEFVGTRIRQTSASIIKNRVESFLDQQK-NVGGLIVDYNPDDVQVVINGNTARINLTVQPSQGLDFINVYMTYEDNELTA----------------------------------------------------------------------------------------------------------------------------------------MWNHAQEVKK-SGIHRPLGFSIEGFVKKRDPQDKRIIRECMITNVAVTTNPANPQTGWEAFAKS---------------FITGYEISPDKQVDAAALRVESFGRSIHNLAQSYKYF-----ENKKDFETMWKDVGSYLDAMGRTSPESAVVFLQLAKGMSRTEAIKKVDQILRAREE-------------------------------------------MIKNVPIARAQSISAERSFGTTGVYQIGSIMPQEHVYLRYEGSVTVERFRMKKENLAKLGLAALGEEVLQMDIMDIVLYDNY-------TQEVIIAYRGCSIDTYNETTSVGEITSESARFYFLTSANVRS-----------------------------------------------------------------------------------------------------------MLDIVILPRV-LTEHHDFHSNDYTSYTFIHTFHKPILQVEKVTLEYGEGTLYRYPTRWWRVYNLPGHLQMMPNTLLSGGNDGLSLVQA--------FTGYPAIS--GLPQTSGR-HYAPQMFHVEYVAGMLP--PSRRGVTAPNEMHPDLWNMIIKLALKEVFEQWGRLIIGAGIANMSIDIDGISQSIDTTQSAMYGGASADIVQLNEDIEKLRVGLKS-YYGSNLGLI----MFIDLAREELGSSKDD---G-NNLRFNCPFCSE-T--DHKFYIHK-----ELGIMQCWKCGFKGN-AVSFVKEYYSCNFHEAADILATYDYDAYERIDSGRSMQSYGE-DLTEEERLLL-YISNEGRPLDSEN-EQQELKCPATPTGIKSLVANMNNPEAYPFLNYLHGRGVTLEQIYEHNISYVLDGYVEQ-----QG----KDPLRLLNHVVFFTFDDNRKPLYWNTRAIDKKAYIKSF--------NAPA-----WDG--CHSKATTIFNLNNAKKTDKIVVHEGVFNSFMTPN---SGVATFGKQITEIQLDLLISAAR-ENNIPIYLFLDTDAWSSMITAAQQIRSKASDLQVYFVFSGL-EEDANDLGIEKCSELLA-NAFPADSEGQMRLQLENM------------------------------------------------------------------------------------------------MKKSAEVQQQYFN----------EISELYTIRDSADDT-VIDEQIEKYIRKHMTMDLLKKAAQNL---DK--EDVIEDIADHLRDVARMDISGKQQEIIDVLHDE--EYKRAALSTLHTNTIPTGFKSLDTLNSGGLAKGELGLISAISGTGKTLLLTNLATNYVKM-GYTVLFIALEELENRMILKFEQSMLGRTRSQ-------------ILN-GTE-LDEAAFEKRQSVYKKNK--DRLGNLYFSRYSPGTITPAKVEQLISDVTLRKGKHVDVVIIDYPELLRNPKATG--NEAVDSGKLFEEMRRIAQDFNVVMWTASQMNRSAYSALVKTAEHIEGGLRKKNAVELLLVVNQYQEEFNAGFLRLYADKLRNPPEGHFDRMIGMKVVGAAQRVRDYESE--------EERKEHMAILEEVDNRMDSAFKGKKKG-NKDNVDMPDYSSEINKAITAARGGGA----
KJ094029_LP_064             ----------------------MINTSELNDFSVGSTILSILEAVSMELEQYYILSRENIVWGIQQGVFQAFDFFKREPKRAYGDVLIEFHSAVQSDVYIPKGTTFSSTINGYD--QQFETVIDYYVPKDSILARVEVYCKVAGEIGNVPAGTINLIMNSVSNVKSVINESNFQTGTDEESLESVKNRFHAFVESRGRATVPAINYGTRLVEEVSGVYV-KEYVGYVIVYAHDRNGNLSANIQDNIKIALEDYRPAGIKLDVKPVNKRLLPVEVTVTITNKNRIGDTLQAHIQGVITDYLNSMQVSNNLILSELIQIIMSIDDSLIYDCKIENF-------TENVIINSEDII---------------------------------------------------------------------------RAGEVKVNLK------------------------------------------------------MPKNN-----KEEEVKEVNLNSVQEDALKSFTTGYGITPDTQ-TDAGALRREFLDDQISMLTWTENDLTFYKDIAKKPATSTVAKYDVYMQHGKVGHTRFTREIGVAPVSDPNIRQKTVNMKFASDTKNISIAAGLVNNIQD-PMQILTDDAIVNIAKTIEWASFFGDSDLSDS-PEPQAGLEFDGLAKLINQ-DNVHDARGASLTESLLNQAAVMISKGYGTPTDAYMPVGVQADFVNQQLSKQTQLVRD-NGNNVSVGFNIQGFHSARGFIKLHGSTVMENEQILDERILALPTAPQPA-KVTATQEAG---KKGQFRAED--L-----------AA-HEYKVVVSSDDAESIASEVAT-ATVTA--KDDGVKLEIELAPMYSSRPQFVSIYRKGA--------------ETGLFYLIARVPASKA-ENNVITFYDLNDSIPETVDVFVGEMSANVVHLFELLPMMRLPLAQINASVTFAVLWYGALALRAPKKWVRIRNVKYIPVKNVHSN---------------------------------------------------------------MNNKEVAYSQ---PVIG-SMSANP---GFKTKPS-IRNNQDLHGVLKKFG-GNIILNAIINTRSNQVSMYCKPARHSEKGVGFEVRLKDLDKKPTSHDEATIKRIESFIEKTGID---------NDINRDSFSSFVKKIVRDTYMYDQVNFEKVFNRNQ--NMVRFVAKDPTTIFFATTAD-G--------KIPDN--GNRFVQVIDQ-KIVATFNAREMAFAVRNPRSDIYATGYGYPELEIALKQFIAHENTEAFNDRFFSHGGTTRGILQIKAAQ---QQSQHALEIFKREWKNSLSGINGSWQIPVVSAEDVKFVNMTPSARDMEFEKWLNYLINVISALYGIDPAEINIPNNGGATGSKGGS-LNEGNSA-EKNQASKNKGLQPLLGFIEDFINKHIVAEFGD-KYTFQFVGGDIKSELESVKILAEKAKVAMTVNEVRKELNLPGDVIGGDIPLNGVIVQRIGQLMQQEQFEHEKQQSNLQMLQEQTGNRVSTDVEDIPDGK------------------------DTT--GDIGKDGQRKDKD--NANAG------KQGMKGDKPNDWQT----------MARYKKHVVQYGDTMQSISQLETGSVGNWVDIVEYNKLKYPYIVQTNEERKENLESTVTIGDVIIIPVASDLTEID---PYALTNQDKNLIMSLALGRDLSMTSNQDYYNK-RGTSDEILEVVANG-----------KGDLATVDGVENLKQALIARLLTPKGALMLHPEYGSNLHKMFKKA-THEQASLIDIEITRTLLLDGRVETVESLGYKVEEDVYVGKFLVTIESLQTAFEFVVQ--GDTTGSIILLDN----------------MAIEIYPRKPVSRPHTEISVDTSGIGGSSSGSEKILCLVGSATGGKPNAVYKVRNYSQAKSVFRSGELLDAIERAWNPGE--GTGAGDILAMRVEEAKEATFEAEGVKVSSTIYGADANDIQVALEDN-----TITGTKRLSIVFAKERVNQVYDNLGSIFSIKYKGTE--ASATFTVAVDPV-TFKATKLTLKAGDK-----TVKEYDLGSGAYAETNVLISDINNLPDFEAKFFPIG-DKNLTTDNFDAQID-VDIK--TKEAYVKAVGGDIEKQTA-YNGYVDFEFD-----------------------------RSKEIANFPLTKLTGGDNGTIPESWADKFSYFAN---EGGYYLVPLTSKQAVHAEALQFVRDCSYNGNPMRVFVGGGIGES-----MEQLFTRAIGLQNERAGLIGFSGTVKMDDGRSLKMPGYMFAAQVAGLTCGLEIGEAITFKNIAIETLDTIYE--GSQLDQLNESGIITAEFVRNRAV-TNFRIVDDVTTFNDKTDPVKSEIGVGEANDFLVSELKISLDNEYIGTKIIDTSASLVKNFVQSFLDRKK-L-AKEIQDYSPEEVQVVIEGDVARISLTVFPIRSMKKIEVSLVYRQQILTA-----------------------------------MKIFVPIDIEGSLEKSHKG-DDKDWYVKGYASTPALDLQGEMVNPAGIDIGYFVDNGYINFEHRQEPDYVVGVPTSNCYVDFQKGLFVEARLFKDNEHAQSMWKLANSISK-TGIDRQLGFSIEGAIRKRNTDDSRIIEEVVIKNVAVTMNPANPEATWETFMKS---------------WTTGHGTTPDTQVNAGALRRESLANSISVLASAYKIS------DPIEFDNLWKDVSKFLDEKGEYNENEAIVMLQLAKGVSRVSACESLMNRRKGKQNE-------------------------MASVTNQTVHTGNTVYLMIKGKIVGRCQSASGERSYGTTGVYEIGSIMPQEHVYLKYEGSLTVDRLRMRKEDLAKLGITALGEDILKRDVIDIVMMDNT-------TKEVIIAYRGCSAETYNEEIKANEIVSESARFLYLSAANVK-------------------MYGGY------EGQDSY-EYPYSHGNPKHVEPEKVDEYVLSDYGWTAETIK-AYMY--GVRVVDPETGEEMGDTFYNHIIEVAVDKAEKELDIAILPRR-ESEHHDYNQTEFSSYMYTHVHKKPILQVDDLKLEMNGRAIYRYPANWWKVYCLAGHIELYPTALMQ-TSQSMTYDSV--------FGGYPQLA--GTAPSIGR-TYAPQMIHVEYIAGMLP--RKRAGVSRDWEVPAALEQLVTKYALVEIFQVWGRLIIGAGIASRTLAYDGVSESIDTTQSAMYTGSAADIELINKDIDSLVAQLRS-HFGINMIGL----MFLDYITSELGTHKDI----GHELRFCCPFCGE-D--DYKFYVKVSGD-KTEGLWHCKKCNEKGN-PVTFVMKYLNINFKDALDILEVYDYEIDEN-----SLS-SRDVGVTEEEFLLI-LLKKSSEPEEVEISEEVTLTPPRLPTNFKRLADNMNNPEALPFLNYAHSRGITLDQLFLHNIGYVIEGQVEK-----VD----GNMMTLRNHLVFLTHGNDGQYQYWNTRAITP-MGIKAF--------NAPS-----KQD--EYSKRTTVFNLNIAKNTPYVIVHEGVIDALTMGE---SGVATFGKQITREQIELLLNNVR--EDQPIYLFLDTEAYEVTTKIASSLY--EKHKETYIVIH-G-DEDANDMGYEKSWDCLRNNSVRANEEGISIFLVSCIQ---------------------------------------------------------------------------------------------------------------------------------------------------------------------------------------------------------------MLQSIHQDKFSTGFTDLDVIAEGGIGRGELGLVIAPTGGGKTMWAVNQAKNYVAQ-GLNVLYVVLEERLERMILRFEQNMMGIPKSR-------------LMP-DNE-LDEEAFDKLQTIYDIKR-KQGLGNLYIEKRMPQEVSPTMLEQIIVDASVRKGKHLDVVIIDYPDLMKNPHER-DNSESRAGGKLYEEIRKLAQTYKFAGWVLSQVNRGGYSEDVLTAKSIEGSKQKLNAVEIAMTLNQKPIEFEKGFIRAYADKIRNNNGKSYNRMLSFKVVPETMTIRNITPD---------ERVEHDMILNNLEEKEGRVFKNTKKA-TPDPQAVVDEVKALNSRL------------
KJ094031_LP_124             ----------------------MINTSELNDFSVGSTILSILEAVSMELEQYYILSRENIVWGIQQGVFQAFDFFKREPKRAYGDVLIEFHSAVQSDVYIPKGTTFSSTINGYD--QQFETVIDYYVPKDSILARVEVYCKVAGEIGNVPAGTINLIMNSVSNVKSVINESNFQTGTDEESLESVKNRFHAFVESRGRATVPAINYGTRLVEEVSGVYV-KEYVGYVIVYAHDRNGNLSANIQDNIKIALEDYRPAGIKLDVKPVNKRLLPVEVTVTITNKNRIGDTLQAHIQGVITDYLNSMQVSNNLILSELIQIIMSIDDSLIYDCKIENF-------TENVIINSEDII---------------------------------------------------------------------------RAGEVKVNLK------------------------------------------------------MPKNN-----KEEEVKEVNLNSVQEDALKSFTTGYGITPDTQ-TDAGALRREFLDDQISMLTWTENDLTFYKDIAKKPATSTVAKYDVYMQHGKVGHTRFTREIGVAPVSDPNIRQKTVNMKFASDTKNISIAAGLVNNIQD-PMQILTDDAIVNIAKTIEWASFFGDSDLSDS-PEPQAGLEFDGLAKLINQ-DNVHDARGASLTESLLNQAAVMISKGYGTPTDAYMPVGVQADFVNQQLSKQTQLVRD-NGNNVSVGFNIQGFHSARGFIKLHGSTVMENEQILDERILALPTAPQPA-KVTATQEAG---KKGQFRAED--L-----------AA-HEYKVVVSSDDAESIASEVAT-ATVTA--KDDGVKLEIELAPMYSSRPQFVSIYRKGA--------------ETGLFYLIARVPASKA-ENNVITFYDLNDSIPETVDVFVGEMSANVVHLFELLPMMRLPLAQINASVTFAVLWYGALALRAPKKWVRIRNVKYIPVKNVHSN---------------------------------------------------------------MNNKEVAYSQ---PVIG-SMSANP---GFKTKPS-IRNNQDLHGVLKKFG-GNIILNAIINTRSNQVSMYCKPARHSEKGVGFEVRLKDLDKKPTSHDEATIKRIESFIEKTGID---------NDINRDSFSSFVKKIVRDTYMYDQVNFEKVFNRNQ--NMVRFVAKDPTTIFFATTAD-G--------KIPDN--GNRFVQVIDQ-KIVATFNAREMAFAVRNPRSDIYATGYGYPELEIALKQFIAHENTEAFNDRFFSHGGTTRGILQIKAAQ---QQSQHALEIFKREWKNSLSGINGSWQIPVVSAEDVKFVNMTPSARDMEFEKWLNYLINVISALYGIDPAEINIPNNGGATGSKGGS-LNEGNSA-EKNQASKNKGLQPLLGFIEDFINKHIVAEFGD-KYTFQFVGGDIKSELESVKILAEKAKVAMTVNEVRKELNLPGDVIGGDIPLNGVIVQRIGQLMQQEQFEHEKQQSNLQMLQEQTGNRVSTDVEDIPDGK------------------------DTT--GDIGKDGQRKDKD--NANAG------KQGMKGDKPNDWQT----------MARYKKHVVQYGDTMQSISQLETGSVGNWVDIVEYNKLKYPYIVQTNEERKENLESTVTIGDVIIIPVASDLTEID---PYALTNQDKNLIMSLALGRDLSMTSNQDYYNK-RGTSDEILEIVANG-----------KGDLATVDGVENLKQALIARLLTPKGALMLHPEYGSNLHKMFKKA-THEQASLVDIEITKTLLLDGRVETVESLGYKVKEDVYVGKFLVTIESLQTAFEFVVQ--GDTTGSIILLDN----------------MAIEIYPRKPVSRPHTEISVDTSGIGGSSSGSEKILCLVGSATGGKPNAVYKVRNYSQAKSVFRSGELLDAIERAWNPGE--GAGAGDILAMRVEEAKEATFEAEGVKVSSTIYGADANDIQVALEDN-----TITGTKRLSIVFAKERVNQVYDNLGNIFSIKYKGTE--ASATFTVAVDPV-TFKATKLTLKAGDK-----TVKEYDLGSGAYAETNVLISDINNLPDFEAKFFPIG-DKNLTTDNFDAQID-VDIK--TKEAYVKAVGGDIEKQTA-YNGYVDFEFD-----------------------------RSKEIANFPLTKLTGGDNGTIPESWADKFSYFAN---EGGYYLVPLTSKQAVHAEALQFVRDCSYNGNPMRVFVGGGIGES-----MEQLFTRAIGLQNERAGLIGFSGTVKMDDGRSLKMPGYMFAAQVAGLTCGLEIGEAITFKNIAIETLDTIYE--GSQLDQLNESGIITAEFVRNRAV-TNFRIVDDVTTFNDKTDPVKSEIGVGEANDFLVSELKISLDNEYIGTKIIDTSASLVKNFVQSFLDRKK-L-AKEIQDYSPEEVQVVIEGDVARISLTVFPIRSMKKIEVSLVYRQQILTA-----------------------------------MKIFVPIDIEGSLEKSHKG-DDKDWYVKGYASTPALDLQGEMVNPAGIDIGYFVDNGYINFEHRQEPDYVVGVPTSNCYVDFQKGLFVEARLFKDNEHAQSMWKLANSISK-TGIDRQLGFSIEGAIRKRNTDDSRIIEEVVIKNVAVTMNPANPEATWETFMKS---------------WTTGHGTTPDTQVNAGALRRESLANSISVLASAYKIS------DPIEFDNLWKDVSKFLDEKGEYNENEAIVMLQLAKGVSRVSACESLMNRRKGKQNE-------------------------MASVTNQTVHTGNTVYLMIKGKIVGRCQSASGERSYGTTGVYEIGSIMPQEHVYLKYEGSLTVDRLRMRKEDLAKLGITALGEDILKRDVIDIVMMDNT-------TKEVIIAYRGCSAETYNEEIKANEIVSESARFLYLSAANVK-------------------MYGGY------EGQDSY-EYPYSHGNPKHVEPEKVDEYVLSDYGWTAETIK-AYMY--GVRVVDPETGEEMGDTFYNHIIEVAVDKAEKELDIAILPRR-ESEHHDYNQTEFSSYMYTHVHKKPILQVDDLKLEMNGKAIYRYPANWWKVYCLAGHIELYPTALMQ-TSQSMTYDSV--------FGGYPQLA--GTAPSIGR-TYAPQMIHVEYIAGMLP--RKRAGVSRDWEVPAALEQLVTKYALVEIFQVWGRLIIGAGIASRTLVYDGVSESIDTTQSAMYTGSAADIELINKDIDSLVAQLRS-HFGINMIGL----MFLDYITSELGTHKDI----GHELRFCCPFCGE-D--DYKFYVKVSGD-KTEGLWHCKKCNEKGN-PVTFVMKYLNINFKDALDILEVYDYEIDEN-----SLS-SRDVGVTEEEFLLI-LLKKSSEPEEVETSEEMTLTPPRLPTNFKRLADNMNNPEALPFLNYAHSRGITLDQLFLHNIGYVIEGQVEK-----VD----GNMMTLRNHLVFLTHGNDGQYQYWNTRAITP-MGIKAF--------NAPS-----KQD--EYSKRTTVFNLNIAKNTPYVIVHEGVIDALTMGE---SGVATFGKQITREQIELLLNNVR--EDQPIYLFLDTEAYEVTTKIASSLY--EKHKETYIVIH-G-DEDANDMGYEKSWDYLRNNSVRANEEGISIFLVSCIQ---------------------------------------------------------------------------------------------------------------------------------------------------------------------------------------------------------------MLQSIHQDKFSTGFTDLDVIAEGGIGRGELGLVIAPTGGGKTMWAVNQAKNYVAQ-GLNVLYVVLEERLERMILRFEQNMMGIPKSR-------------LMP-DNE-LDEEAFDKLQTIYDIKR-KQGLGNLYIEKRMPQEVSPTMLEQIIVDASVRKGKHLDVVIIDYPDLMKNPHER-DNSESRAGGKLYEEIRKLAQTYKFAGWVLSQVNRGGYSEDVLTAKSIEGSKQKLNAVEIAMTLNQKPIEFEKGFIRAYADKIRNNNGKSYNRMLSFKVVPETMTIRNITPD---------ERVEHDMILNNLEEKEGRVFKNTKKA-TPDPQAVVDEVKALNSRL------------
KJ586795_LMTA_94            ----------------------MINTSELNDFSVGSTILSILEAVSMELEQYYILSRENIVWGIQQGVFQAFDFFKREPKRAYGDVLIEFHSAVQSDVYIPKGTTFSSTINGYD--QQFETVIDYYVPKDSILARVEVYCKVAGEIGNVPAGTINLIMNSVSNVKSVINESNFQTGTDEESLESVKNRFHAFVESRGRATVPAINYGTRLVEEVSGVYV-KEYVGYVIVYAHDRNGNLSANIQDNIKIALEDYRPAGIKLDVKPVNKRLLPVEVTVTITNKNRIGDTLQAHIQGVITDYLNSMQVSNNLILSELIQIIMSIDDSLIYDCKIENF-------TENVIINSEDII---------------------------------------------------------------------------RAGEVKVNLK------------------------------------------------------MPKNN------KEEVKEVNLNSVQEDALKSFTTGYGITPDTQ-TDAGALRREFLDDQISMLTWTENDLTFYKDIAKKPATSTVAKYDVYMQHGKVGHTRFTREIGVAPVSDPNIRQKTVNMKFASDTKNISIAAGLVNNIQD-PMQILTDDAIVNIAKTIEWASFFGDSDLSDS-PEPQAGLEFDGLAKLINQ-DNVHDARGASLTESLLNQAAVMISKGYGTPTDAYMPVGVQADFVNQQLSKQTQLVRD-NGNNVSVGFNIQGFHSARGFIKLHGSTVMENEQILDERILALPTAPQPA-KVTATQEAG---KKGQFRAED--L-----------AA-HEYKVVVSSDDAESIASEVAT-ATVTA--KDDGVKLEIELAPMYSSRPQFVSIYRKGA--------------ETGLFYLIARVPASKA-ENNVITFYDLNDSIPETVDVFVGEMSANVVHLFELLPMMRLPLAQINASVTFAVLWYGALALRAPKKWVRIRNVKYIPVKNVHSN---------------------------------------------------------------MNNKEVAYSQ---PVIG-SMSANP---GFKTKPS-IRNNQDLHGVLKKFG-GNIILNAIINTRSNQVSMYCKPARHSEKGVGFEVRLKDLDKKPTSHDEATIKRIESFIEKTGID---------NDINRDSFSSFVKKIVRDTYMYDQVNFEKVFNRNQ--NMVRFVAKDPTTIFFATTAD-G--------KIPDN--GNRFVQVIDQ-KIVATFNAREMAFAVRNPRSDIYATGYGYPELEIALKQFIAHENTEAFNDRFFSHGGTTRGILQIKAAQ---QQSQHALEIFKREWKNSLSGINGSWQIPVVSAEDVKFVNMTPSARDMEFEKWLNYLINVISALYGIDPAEINIPNNGGATGSKGGS-LNEGNSA-EKNQASKNKGLQPLLGFIEDFINKHIVAEFGD-KYTFQFVGGDIKSELESVKILAEKAKVAMTVNEVRKELNLPGDVIGGDIPLNGVIVQRIGQLMQQEQFEHEKQQSNLQMLQEQTGNRVSTDVEDIPDGK------------------------DTT--GDIGKDGQRKDKD--NANAG------KQGMKGDKPNDWQT----------MARYKKHVVQYGDTMQSISQLETGSVGNWVDIVEYNKLKYPYIVQTNEERKENLESTVTIGDVIIIPVASDLTEID---PYALTNQDKNLIMSLALGRDLSMTSNQDYYNK-RGTSDEILEIVSNG-----------KGDLATVDGVENLKQALIARLLTPKGALMLHPEYGSNLHKMFKKA-THEQASLIDIEITRTLLLDGRVETVESLGYKVEEDVYVGKFLVTIESLQTAFEFVVQ--GDTTGSIILLDN----------------MAIEIYPRKPVSRPHTEISVDTSGIGGSSSGSEKILCLVGSATGGKPNAVYKVRNYSQAKSVFRSGELLDAIERAWNPGE--GTGAGDILAMRVEEAKEATFEAEGVKVSSTIYGADANDIQVALEDN-----TITGTKRLSIVFAKERVNQVYDNLGSIFSIKYKGTE--ASATFTVAVDPV-TFKATKLTLKAGDK-----TVKEYDLGSGAYAETNVLISDINNLPDFEAKFFPIG-DKNLTTDNFDAQID-VDIK--TKEAYVKAVGGDIEKQTA-YNGYVDFEFD-----------------------------RSKEIANFPLTKLTGGDNGTIPESWADKFSYFAN---EGGYYLVPLTSKQAVHAEALQFVRDCSYNGNPMRVFVGGGIGES-----MEQLFTRAIGLQNERAGLIGFSGTVKMDDGRSLKMPGYMFAAQVAGLTCGLEIGEAITFKNIAIETLDTIYE--GSQLDQLNESGIITAEFVRNRAV-TNFRIVDDVTTFNDKTDPVKSEIGVGEANDFLVSELKISLDNEYIGTKIIDTSASLVKNFVQSFLDRKK-L-AKEIQDYSPEEVQVVIEGDVARISLTVFPIRSMKKIEVSLVYRQQILTA-----------------------------------MKIFVPIDIEGSLEKSHKG-DDKDWYVKGYASTPALDLQGEMVNPAGIDIGYFVDNGYINFEHRQEPDYVVGVPTSNCYVDFQKGLFVEARLFKDNEHAQSMWKLANSISK-TGIDRQLGFSIEGAIRKRNTDDSRIIEEVVIKNVAVTMNPANPEATWETFMKS---------------WTTGHGTTPDTQVNAGALRRESLANSISVLASAYKIS------DPIEFDNLWKDVSKFLDEKGEYNENEAIVMLQLAKGVSRVSACESLMNRRKGKQNE-------------------------MASVTNQTVHTGNTVYLMIKGKIVGRCQSASGERSYGTTGVYEIGSIMPQEHVYLKYEGSLTVDRLRMRKEDLAKLGITALGEDILKRDVIDIVMMDNT-------TKEVIIAYRGCSAETYNEEIKANEIVSESARFLYLSAANVK-------------------MYGGY------EGQDSY-EYPYSHGNPKHVEPEKVDEYVLSDYGWTAETIK-AYMY--GVRVVDPETGEEMGDTFYNHIIEVAVDKAEKELDIAILPRR-ESEHHDYNQTEFSSYMYTHVHKKPILQVDDLKLEMNGRAIYRYPANWWKVYCLAGHIELYPTALMQ-TSQSMTYDSV--------FGGYPQLA--GTAPSIGR-TYAPQMIHVEYIAGMLP--RKRAGVSRDWEVPAALEQLVTKYALVEIFQVWGRLIIGAGIASRTLVYDGVSESIDTTQSAMYTGSAADIELINKDIDSLVAQLRS-HFGINMIGL----MFLDYITSELGTHKDI----GHELRFCCPFCGE-D--DYKFYVKVSGD-KTEGLWHCKKCNEKGN-PVTFVMKYLNINFKDALDILEVYDYEIDEN-----SLS-SRDVGVTEEEFLLI-LLKKSSESEEVEISEEVVLTPPRLPTNFKRLADNMNNPEALPFLNYAHSRGITLDQLFLHNIGYVIEGQVEK-----VD----GNMMTLRNHLVFLTHGNDGQYQYWNTRAITP-MGIKAF--------NAPS-----KQD--EYSKRTTVFNLNIAKNTPYVIVHEGVIDALTMGE---SGVATFGKQITREQIDLLLNNVR--EDQPIYLFLDTEAYEVTTKIASSLY--EKHKETYIVIH-G-DEDANDMGYEKSWDCLRNNSVRANEEGISIFLVSCIQ---------------------------------------------------------------------------------------------------------------------------------------------------------------------------------------------------------------MLQSIHQDKFSTGFTDLDVIAEGGIGRGELGLVIAPTGGGKTMWAVNQAKNYVAQ-GLNVLYVVLEERLERMILRFEQNMMGIPKSR-------------LMP-DNE-LDEEAFDKLQTIYDIKR-KQGLGNLYIEKRMPQEVSPTMLEQIIVDASVRKGKHLDVVIIDYPDLMKNPHER-DNSESRAGGKLYEEIRKLAQTYKFAGWVLSQVNRGGYSEDVLTAKSIEGSKQKLNAVEIAMTLNQKPIEFEKGFIRAYADKIRNNNGKSYNRMLSFKVVPETMTIRNITPD---------ERVEHDMILNNLEEKEGRVFKNTKKA-TPDPQAVVDEVKALNSRL------------
KJ591605_LMTA_57            ----------------------MINTSELNDFSVGSTILSILEAVSMELEQYYILSRENIVWGIQQGVFQAFDFFKREPKRAYGDVLIEFHSAVQSDVYIPKGTTFSSTINGYD--QQFETVIDYYVPKDSILARVEVYCKVAGEIGNVPAGTINLIMNSVSNVKSVINESNFQTGTDEESLESVKNRFHAFVESRGRATVPAINYGTRLVEEVSGVYV-KEYVGYVIVYAHDRNGNLSANIQDNIKIALEDYRPAGIKLDVKPVNKRLLPVEVTVTITNKNRIGDTLQAHIQGVITDYLNSMQVSNNLILSELIQIIMSIDDSLIYDCKIENF-------TENVIINSEDII---------------------------------------------------------------------------RAGEVKVNLK------------------------------------------------------MPKNN------KEEVKEVNLNSVQEDALKSFTTGYGITPDTQ-TDAGALRREFLDDQISMLTWTENDLTFYKDIAKKPATSTVAKYDVYMQHGKVGHTRFTREIGVAPVSDPNIRQKTVNMKFASDTKNISIAAGLVNNIQD-PMQILTDDAIVNIAKTIEWASFFGDSDLSDS-PEPQAGLEFDGLAKLINQ-DNVHDARGASLTESLLNQAAVMISKGYGTPTDAYMPVGVQADFVNQQLSKQTQLVRD-NGNNVSVGFNIQGFHSARGFIKLHGSTVMENEQILDERILALPTAPQPA-KVTATQEAG---KKGQFRAED--L-----------AA-HEYKVVVSSDDAESIASEVAT-ATVTA--KDDGVKLEIELAPMYSSRPQFVSIYRKGA--------------ETGLFYLIARVPASKA-ENNVITFYDLNDSIPETVDVFVGEMSANVVHLFELLPMMRLPLAQINASVTFAVLWYGALALRAPKKWVRIRNVKYIPVKNVHSN---------------------------------------------------------------MNNKEVAYSQ---PVIG-SMSANP---GFKTKPS-IRNNQDLHGVLKKFG-GNIILNAIINTRSNQVSMYCKPARHSEKGVGFEVRLKDLDKKPTSHDEATIKRIESFIEKTGID---------NDINRDSFSSFVKKIVRDTYMYDQVNFEKVFNRNQ--NMVRFVAKDPTTIFFATTAD-G--------KIPDN--GNRFVQVIDQ-KIVATFNAREMAFAVRNPRSDIYATGYGYPELEIALKQFIAHENTEAFNDRFFSHGGTTRGILQIKAAQ---QQSQHALEIFKREWKNSLSGINGSWQIPVVSAEDVKFVNMTPSARDMEFEKWLNYLINVISALYGIDPAEINIPNNGGATGSKGGS-LNEGNSA-EKNQASKNKGLQPLLGFIEDFINKHIVAEFGD-KYTFQFVGGDIKSELESVKILAEKAKVAMTVNEVRKELNLPGDVIGGDIPLNGVIVQRIGQLMQQEQFEHEKQQSNLQMLQEQTGNRVSTDVEDIPDGK------------------------DTT--GDIGKDGQRKDKD--NANAG------KQGMKGDKPNDWQT----------MARYKKHVVQYGDTMQSISQLETGSVGNWVDIVEYNKLKYPYIVQTNEERKENLESTVTIGDVIIIPVASDLTEID---PYALTNQDKNLIMSLALGRDLSMTSNQDYYNK-RGTSDEILEIVSNG-----------KGDLATVDGVENLKQALIARLLTPKGALMLHPEYGSNLHKMFKKA-THEQASLIDIEITRTLLLDGRVETVESLGYKVEEDVYVGKFLVTIESLQTAFEFVVQ--GDTTGSIILLDN----------------MAIEIYPRKPVSRPHTEISVDTSGIGGSSSGSEKILCLVGSATGGKPNAVYKVRNYSQAKSVFRSGELLDAIERAWNPGE--GTGAGDILAMRVEEAKEATFEAEGVKVSSTIYGADANDIQVALEDN-----TITGTKRLSIVFAKERVNQVYDNLGSIFSIKYKGTE--ASATFTVAVDPV-TFKATKLTLKAGDK-----TVKEYDLGSGAYAETNVLISDINNLPDFEAKFFPIG-DKNLTTDNFDAQID-VDIK--TKEAYVKAVGGDIEKQTA-YNGYVDFEFD-----------------------------RSKEIANFPLTKLTGGDNGTIPESWADKFSYFAN---EGGYYLVPLTSKQAVHAEALQFVRDCSYNGNPMRVFVGGGIGES-----MEQLFTRAIGLQNERAGLIGFSGTVKMDDGRSLKMPGYLFAAQVAGLTCGLEIGEAITFKNIAIETLDTIYE--GSQLDQLNESGIITAEFVRNRAV-TNFRIVDDVTTFNDKTDPVKSEIGVGEANDFLVSELKISLDNEYIGTKIIDTSASLVKNFVQSFLDRKK-L-AKEIQDYSPEEVQVVIEGDVARISLTVFPIRSMKKIEVSLVYRQQILTA-----------------------------------MKIFVPIDIEGSLEKSHKG-DDKDWYVKGYASTPALDLQGEMVNPAGIDIGYFVDNGYINFEHRQEPDYVVGVPTSNCYVDFQKGLFVEARLFKDNEHAQSMWKLANSISK-TGIDRQLGFSIEGAIRKRNTDDSRIIEEVVIKNVAVTMNPANPEATWETFMKS---------------WTTGHGTTPDTQVNAGALRRESLANSISVLASAYKIS------DPIEFDNLWKDVSKFLDEKGEYNENEAIVMLQLAKGVSRVSACESLMNRRKGKQNE-------------------------MASVTNQTVHTGNTVYLMIKGKIVGRCQSASGERSYGTTGVYEIGSIMPQEHVYLKYEGSLTVDRLRMRKEDLAKLGITALGEDILKRDVIDIVMMDNT-------TKEVIIAYRGCSAETYNEEIKANEIVSESARFLYLSAANVK-------------------MYGGY------EGQDSY-EYPYSHGNPKHVEPEKVDEYVLSDYGWTAETIK-AYMY--GVRVVDPETGEEMGDTFYNHIIEVAVDKAEKELDIAILPRR-ESEHHDYNQTEFSSYMYTHVHKKPILQVDDLKLEMNGRAIYRYPANWWKVYCLAGHIELYPTALMQ-TSQSMTYDSV--------FGGYPQLA--GTAPSIGR-TYAPQMIHVEYIAGMLP--RKRAGVSRDWEVPAALEQLVTKYALVEIFQVWGRLIIGAGIASRTLVYDGVSESIDTTQSAMYTGSAADIELINKDIDSLVAQLRS-HFGINMIGL----MFLDYITSELGTHKDI----GHELRFCCPFCGE-D--DYKFYVKVSGD-KTEGLWHCKKCNEKGN-PVTFVMKYLNINFKDALDILEVYDYEIDEN-----SLS-SRDVGVTEEEFLLI-LLKKSSEPEEVEISEEVVLTPPRLPTNFKRLADNMNNPEALPFLNYAHSRGITLDQLFLHNIGYVIEGQVEK-----VD----GNMMTLRNHLVFLTHGNDGQYQYWNTRAITP-MGIKAF--------NAPS-----KQD--EYSKRTTVFNLNIAKNTPYVIVHEGVIDALTMGE---SGVATFGKQITREQIDLLLNNVR--EDQPIYLFLDTEAYEVTTKIASSLY--EKHKETYIVIH-G-DEDANDMGYEKSWDCLRNNSVRANEEGISIFLVSCIQ---------------------------------------------------------------------------------------------------------------------------------------------------------------------------------------------------------------MLQSIHQDKFSTGFTDLDVIAEGGIGRGELGLVIAPTGGGKTMWAVNQAKNYVAQ-GLNVLYVVLEERLERMILRFEQNMMGIPKSR-------------LMP-DNE-LDEEAFDKLQTIYDIKR-KQGLGNLYIEKRMPQEVSPTMLEQIIVDASVRKGKHLDVVIIDYPDLMKNPHER-DNSESRAGGKLYEEIRKLAQTYKFAGWVLSQVNRGGYSEDVLTAKSIEGSKQKLNAVEIAMTLNQKPIEFEKGFIRAYADKIRNNNGKSYNRMLSFKVVPETMTIRNITPD---------ERVEHDMILNNLEEKEGRVFKNTKKA-TPDPQAVVDEVKALNSRL------------
KJ668715_LMTA_34            ----------------------MINTSELNDFSVGSTILSILEAVSMELEQYYILSRENIVWGIQQGVFQAFDFFKREPKRAYGDVLIEFHSAVQSDVYIPKGTTFSSTINGYD--QQFETVIDYYVPKDSILARVEVYCKVAGEIGNVPAGTINLIMNSVSNVKSVINESNFQTGTDEESLESVKNRFHAFVESRGRATVPAINYGTRLVEEVSGVYV-KEYVGYVIVYAHDRNGNLSVNIQDNIKIALEDYRPAGIKLDVKPVNKRLLPVEVTVTITNKNRIGDTLQAHIQGVITDYLNSMQVSNNLILSELIQIIMSIDDSLIYDCKIENF-------TENVIINSEDII---------------------------------------------------------------------------RAGEVKVNLK------------------------------------------------------MPKNN------KEEVKEINLNDVQEDALKSFTTGYGITPESQ-TDAAALRREFLDDQISMLTWTENDLTFYKDIAKKPVASTVAKYDVYMQHGKVGHTRFTREIGVAPVSDPNIRQKTVNMKFASDTKNISIATGLVNNVQD-PMQILTDDAIVNIAKTIEWASFFGDSDLSDS-PEPQAGLEFDGLAKLINQ-DNVHDARGASLTESLLNQAAVMISKGYGTPTDAYMPVGVQADFVNQQLSKQTQLVRD-NGNNVSVGFNIQGFHSARGFIKLHGSTVMENEQILDERILALPTAPQPA-KVTATQEAG---KKGQFRAED--L-----------AA-HEYKVVVSSDDAESIASEVAT-ATVTA--KDDGVKLEIELASMYSSRPQFVSIYRKGA--------------ETGLFYLIARVPASKA-ENNVITFYDLNDSIPETVDVFVGEMSANVVHLFELLPMMRLPLAQVNASVTFAVLWYGALALRAPKKWVRIRNVKYIPVKNVHSN---------------------------------------------------------------MNNKEVAYSQ---PVIG-SMSANP---GFKTKPS-IRNNQDLHGVLKKFG-GNIILNAIINTRSNQVSMYCKPARHSEKGVGFEVRLKDLDKKPTSHDEATIKRIESFIEKTGVD---------NDINRDSFSSFVKKIVRDTYMYDQVNFEKVFNRNQ--SMVRFVAKDPTTIFFATTAD-G--------KIPDN--GNRFVQVIDQ-KIVATFNAREMAFAVRNPRSDIYATGYGYPELEIALKQFIAHENTEAFNDRFFSHGGTTRGILQIKAAQ---QQSQHALEIFKREWKNSLSGINGSWQIPVVSAEDVKFVNMTPSARDMEFEKWLNYLINVISALYGIDPAEINIPNNGGATGSKGGS-LNEGNSA-EKNQASKNKGLQPLLGFIEDFINKHIVAEFGD-KYTFQFVGGDIKSELESVKILAEKAKVAMTVNEVRKELNLPGDVIGGDIPLNGVIVQRIGQLMQQEQFEHEKQQSNLQMLQEQTGNRVSTDVEDIPDGK------------------------DTT--GDIGKDGQRKDKD--NANAG------KQGMKGDKPNDWQT----------MARYKKHVVQYGDTMQSISQLETGSVGNWVDIVEYNKLKYPYIVQTNEERKENLESTVTIGDVIIIPVASDLTEID---PYALTNQDKNLIMSLALGRDLSMTSNQDYYNK-RGTSDEILEIVSNG-----------KGDLATVDGVENLKQALIARLLTPKGALMLHPEYGSNLHKMFKKA-THEQASLIDIEITRTLLLDGRVETVESLGYKVEEDVYVGKFLVTIESLQTAFEFVVQ--GDTTGSIILLDN----------------MAIEIYPRKPVSRPHTEISVDTSGIGGSSSGSEKILCLVGSATGGKPNAVYKVRNYSQAKSVFRSGELLDAIERAWNPGE--GTGAGDILAMRVEEAKEATFEAEGVKVSSTIYGADANDIQVALEDN-----TITGTKRLSIVFAKERVNQVYDNLGSIFSIKYKGTE--ASATFTVAVDPV-TFKATKLTLKAGDK-----TVKEYDLGSGAYAETNVLISDINNLPDFEAKFFPIG-DKNLTTDNFDAQID-VDIK--TKEAYVKAVGGDIEKQTA-YNGYVDFEFD-----------------------------RSKEIANFPLTKLTGGDNGTIPESWADKFSYFAN---EGGYYLVPLTSKQAVHAEALQFVRDCSYNGNPMRVFVGGGIGES-----MEQLFTRAIGLQNERAGLIGFSGTVKMDDGRSLKMPGYMFAAQVAGLTCGLEIGEAITFKNIAIETLDTIYE--GSQLDQLNESGIITAEFVRNRAV-TNFRIVDDVTTFNDKTDPVKSEIGVGEANDFLVSELKISLDNEYIGTKIIDTSASLVKNFVQSFLDRKK-L-AKEIQDYSPEEVQVVIEGDIARISLTVFPIRSMKKIEVSLVYRQQILTA-----------------------------------MKIFVPIDIEGSLEKSHKG-DDKDWYVKGYASTPALDLQGEMVNPAGIDIGYFVDNGYINFEHRQEPDYVVGVPTSNCYVDFQKGLFVEARLFKDNEHAQSMWKLANSISK-TGIDRQLGFSIEGAIRKRNTDDSRIIEEVVIKNVAVTMNPANPEATWETFMKS---------------WTTGHGTTPDTQVNAGALRRESLANSISVLASAYKIS------DPIEFDNLWKDVSKFLDERGEYNENEAIVMLQLAKGVSRVSACESLMNRRKGKQNE-------------------------MASVTNQTVHTGNTVYLMIKGKIVGRCQSASGERSYGTTGVYEIGSIMPQEHVYLKYEGSLTVDRLRMRKEDLAKLGITALGEDILKRDVIDIVMMDNT-------TKEVIIAYRGCSAETYNEEIKANEIVSESARFLYLSAANVK-------------------MYGGY------EGQDSY-EYPYSHGNPKHVEPEKVDEYVLSDYGWTAETIK-AYMY--GVRVVDPETGEEMGDTFYNHIIEVAVDKAEKELDIAILPRR-ESEHHDYNQTEFSSYMYTHVHKKPILQVDDLKLEMNGRAIYRYPANWWKVYCLAGHIELYPTALMQ-TSQSMTYDSV--------FGGYPQLA--GTAPSIGR-TYAPQMIHVEYIAGMLP--RKRAGVSRDWEVPAALEQLVTKYALVEIFQVWGRLIIGAGIASRTLVYDGVSESIDTTQSAMYTGSAADIELINKDIDSLVAQLRS-HFGINMIGL----MFLDYITSELGTHKDI----GHELRFCCPFCGE-D--DYKFYVKVSGD-KTEGLWHCKKCNEKGN-PVTFVMKYLNINFKDALDILEVYDYEIDEN-----SLS-SRDVGVTEEEFLLI-LLKKSSEPEEVELSEEVVLTPPRLPTNFKRLADNMNNPEALPFLNYAHSRGITLDQLFLHNIGYVIEGQVEK-----VD----GNMMTLRNHLVFLTHGNDGQYQYWNTRAITP-MGIKAF--------NAPS-----KQD--EYSKRTTVFNLNIAKDTPYVIVHEGVIDALTMGE---SGVATFGKQITREQIELLLNNVR--EDQPIYLFLDTEAYEVTTKIASSLY--EKHKETYIVIH-G-DEDANDMGYEKSWDCLRNNSVRANEEGISIFLVSCIQ---------------------------------------------------------------------------------------------------------------------------------------------------------------------------------------------------------------MLQSIHQDKFSTGFTDLDVIAEGGIGRGELGLVIAPTGGGKTMWAVNQAKNYVAQ-GLNVLYVVLEERLERMILRFEQNMMGIPKSR-------------LMP-DNE-LDEEAFDKLQTIYDIKR-KQGLGNLYIEKRMPQEVSPTMLEQIIVDASVRKGKHLDVVIIDYPDLMKNPHER-DNSESRAGGKLYEEIRKLAQTYKFAGWVLSQVNRGGYSEDVLTAKSIEGSKQKLNAVEIAMTLNQKPIEFEKGFIRAYADKIRNNNGKSYNRMLSFKVVPETMTIRNITPD---------ERVEHDMILNNLEEKEGRVFKNTKKA-TPDPQAVVDEVKALNSRL------------
KP027446_phiIPLARODI        -----MKTRKLTNILSKLIDKTMAGTSKITDFTPGSASRSLLEAVSLEIEQFYILTKENIDWGIQEGIIEAFDFQKRQSKRAYGDVTIQFYQPLDMRMYIPAGTTFTSTRQEYP--QQFETLVDYYAEPDSTEIVVEVYCKETGVAGNVPEGTINTIASGSSLIRSVNNEYSFNTGTKEESQEDFKRRFHSFVESRGRATNKSVRYGALQIPDVEGVYV-YEETGHITVFAHDRNGNLSDTLKEDIIDALQDYRPSGIMLDVTGVEKEEVNVSATVTISNKSRIGDTLQKHIESVIRSYLNNLKTSDDLIITDLIQAIMNIDDVLIYDVSFDNL-------DENIIVPPQGII---------------------------------------------------------------------------RAGEIKVELK------------------------------------------------------MTIEK-----NLSDVQQKYADQFQEDVVKSFQTGYGITPDTQ-IDAGALRREILDDQITMLTWTNEDLIFYRDISRRPAQSTVVKYDQYLRHGNVGHSRFVKEIGVAPVSDPNIRQKTVSMKYVSDTKNMSIASGLVNNIAD-PSQILTEDAIAVVAKTIEWASFYGDASLTSE-VE-GEGLEFDGLAKLIDK-NNVINAKGNQLTEKHLNEAAVRIGKGFGTATDAYMPIGVHADFVNSILGRQMQLMQD-NSGNVNTGYSVNGFYSSRGFIKLHGSTVMENELILDESLQPLPNAPQPA-KVTATVETK---QKGAFENEE--D-----------RAGLSYKVVVNSDDAQSAPSEEVT-ATVSN--VDDGVKLSINVNAMYQQQPQFVSIYRQGK--------------ETGMYFLIKRVPVKDAQEDGTIVFVDKNETLPETADVFVGEMSPQVVHLFELLPMMKLPLAQINASITFAVLWYGALALRAPKKWARIKNVRYIAV---------------------------------------------------------------------------------------MMDTNP---EFRDKRSYMKNEHNLHDVLKKFG-NNPILNAIILTRSNQVAMYCQPARYSEKGLGFEVRLRDLDAEPGRKEKEEMKRIEDFIVNTGKD---------KDVDRDSFQTFCKKIVRDTYIYDQVNFEKVFNKNNKTRLEKFIAVDPSTIFYATDKK-G--------KIIKG--GKRFVQVVDK-RVVASFTSRELAMGIRNPRTELSSSGYGLSEVEIAMKEFIAYNNTESFNDRFFSHGGTTRGILQIRSDQ---QQSQHALENFKREWKSSLSGINGSWQIPVVMADDIKFVNMTPTANDMQFEKWLNYLINIISALYGIDPAEIGFPNRGGATGSKGGSTLNEADPG-KKQQQSQNKGLQPLLRFIEDLVNRHIISEYGD-KYTFQFVGGDTKSATDKLNILKLETQIFKTVNEAREEQGKK-PIEGGDIILDASFLQGTAQLQQDKQYNDGKQKERLQMMMSLLEGDNDDSEESQ-----------------------STDSSNAD--KEIGTDAQIKGDDNVYRTQTSNKGQGRKGE---KSSDFKH-----------MRFKKHVVQHEETMQAIAQRYYGDVSYWIDLVEHNNLKYPYLVETDEEKMKDPERLASTGDTLIIPIESDLTDVS---AKEINSRDKDVLVELALGRDLNITADEKYFNE-HGTSDNILAFSTNG-----------NGDLDTVKGIDNMKQQLQARLLTPRGSLMLHPNYGSDLHNLFGLN-IPEQATLIEMEVLRTLTSDNRVKSANLIDWKIQGNVYSGQFSVEIKSVEESINFVLG--QDEEGIFALFE-----------------MAVEPFPRRPITRPHASIEVDTSGIGGSAGSSEKVFCLIGQAEGGEPNTVYELRNYAQAKRLFRSGELLDAIELAWGSNP--NYTAGKILAMRIEDAKPATAEVGGLKVTSKIYGNVANNIQVGLEKN-----TLSDSLRLRVIFQDDRFNEVYDNIGNIFTIKYKGEE--ANATFSVEHDEE-TQKASRLVLKVGDQ-----EVKSYDLTGGAYDYTNAIITDINQLPDFEAKLSPFG-DKNLESSKLDKIEN-ANIK--DKAVYVKAVFGDLEKQTA-YNGIVSFEQLNAEGEVPSNVEVEAGEESATVTATS----PIKTIEPFELTKLKGGTNGEPPATWADKLDKFAH---EGGYYIVPLSSKQSVHAEVASFVKERSDAGEPMRAIVGGGFNES-----KEQLFGRQASLSNPRVSLVANSGTFVMDDGRKNHVPAYMVAVALGGLASGLEIGESITFKPLRVSSLDQIYE--SIDLDELNENGIISIEFVRNRTN-TFFRIVDDVTTFNDKSDPVKAEMAVGEANDFLVSELKVQLEDQFIGTRTINTSASIIKDFIQSYLGRKK-R-DNEIQDFPAEDVQVIVEGNEARISMTVYPIRSFKKISVSLVYKQQTLQA-----------------------------------------MDLKKSVSTASDT-N-EYSIVSGWASTPSMDLQNDIVNPKGIDIEYFKSQGYINYEHQSD--KVVGIPTENCYVDIEKGLFIEAKLWKNDENVVKMLDLAEKLEK-SGSGRRLGFSIEGAVKKRNINDNRVIDEVMITGVALVKNPANPEATWESFMKS---------------FLTGHGTSPDTQVDAGALRKEEIASSITNLAYVTKIK------DLKEFNDVWNGVVEDLSKSNSMGYEESVLTLQLAKGLSRKDAELAVMDINKQKLE--------------------------MASEAKQTVHTGNTVLLMIKGKPVGRAQSASGQREYGTTGVYEIGSIMPQEHVYLRYEGTITVERLRMKKENFADLGYASLGEEILKKDIIDILVVDNL-------TKQVIISYHGLTK-------------------------------------------MVNSMFGGDLDPY-EKSLNYE-YPYHPSGNPKHIDVSEIDNLTLADYGWSPDAVK-AYMF--GIVVQNPDTGQPMGDEFYNHILERAVGKAERALDISILPDT-QHEMRDYHETEFNSYMFVHAYRKPILQVENLQLQFNGRPIYKYPANWWKVEHLAGHVQLFPTALMQ-TGQSMSYDAV--------FNGYPQLA--GVYPPSGA-TFAPQMIRLEYVSGMLP--RKKAGRNKPWEMPPELEQLVIKYALKEIYQVWGNLIIGAGIANKTLEVDGITETIGTTQSAMYGGASAQILQINEDIKELLDGLRA-YFGYNMIGL---MRFEDFLTQELGEPKEN---TIGELRYCCPFCGE-K--SYKFYVKQALD-SSNGQYHCKKCDESGN-PITFMKTYYNITGKQAFDLLESKNIDIERA-----PLLTTNNKDLTESEKLIL-MLRGVHQDK-----GNTNLKPPRLPEGYKLLKDNLNNKEIIPFLKYLKGRGITLEQIINNNIGYVINGFFYK-----VD---GESKVSLRNSIIFFTYDNDGNYQYWNTRSIEKNPYIKSI--------NAPA-----KQD--EVGRKDVIFNLNIARKKKFLVITEGVFDALTFHE---YGIATLGKQVTENQIKKIIDYVS--IDTSIYIMLDTDALDNNIDLAYKLK--THFNKVYFVPH-G-DEDANDMGTRKAFELLKQNRVLVTPESIQSYKIQQKLKL------------MSKKIKELILHKSMKDIHFAREVLDNLPKNLFSAESEDMGYL-FTAIKRTAHI---------SDKMSNEALAIKIEQLMGNNREDEEKVTKTLT----------YLEDLYKVDVNEKDE-SVNYEIEKYIKTEMSKEVLVKFIAENKQ-ED--SDNLHELVDKLKQIEVSDISGGNGEFIDFFEDT--EKKQELLSNLATNKFSTGFNSIDNHIEGGIARGEVGLIIAPTGRGKSLMASNLAKNYVKS-GLSVLYIALEEKMDRMVLRAEQQMAGAEKSQ-------------IVNQDMS-LNSKVYDAIQNHYQKNR--KLLGDFYISKHMPGEVTPNQLEQIIVNTTIKKDKNIDVVIIDYPHLMRNPYAK-YHSESDAGGKLFEDIRRLSQQYGFVCWTLAQTNRGAYGSDVITSEHVEGSRKIVNAVEVSLAVNQKDEEFKSGFLRLYLDKIRNSSNT-GERFVNLKVEPTKMIVRDETPE---------EKQEHIQLLSDNGKEDTSKFQNKDN-----------KIEAINNTFGGLPGV------
KP027447_phiIPLA_C1C        -----MKTRKLTDILSRMIDKTMIATSKVSDFTPGSAVRSLLEAIALELEQYYILTKENIEWGIEEGIVEAFDFTKRRERRAYGDVTIRFYNPLEETMYIPRGTTFTSTRQQYT--QQFETLVDYYVTEGSTEAKVEVYAKEAGIIGNVPEDTINVMTSSSTLIKSVNNDLSFSTGRDEESQEELKRRFHMFVESRGRATNKSIRYGAMKVPDVKGVYV-YEQVGLVTVYAHDNNGTLPNNLISDIEEALEDYRPSGIMLRVRPTVKTDVDVDVRVVITNKARIGETLQRHIESVIRSYLNDFNVSDDLILADLTQVIMNIDDSLIYDIQFNSI-------MGNIETQPEEII---------------------------------------------------------------------------RAGKINVTLV------------------------------------------------------MANGK-----KLNAQQNQYADAFQEEVVKSFQTGHGITPETQ-IDAGALRREILDDQISMLTWTNDDLIFYRDIARRPAESTVVKYDVYLRHGNVGHSRFVREVGVAPVSDPNIRQRTVSMKYVSDTKNMSIASGLVNNIQD-PAQILTEDAIAVVAKTIEWASFYGDASLTSE-PG-GEGLEFDGLAKLIDK-DNVIDAHGESLDEKTLNEASVRIGKGFGTATDAYMPIGVHADFVNNILGRQVQLMQD-NNGNVNTGYSVQGFYSARGFIRLHGSTVMENELILDEGLQPLPNAPQPA-KVEATVEKG---KKGKFIKEE--D-----------RSGLVYKVVVNSDEAESAPSEAVE-ATVTD--ATDAVKLTITVNSMYQQQPQYVSVYRQGK--------------ETGQFYLIKRIPLKDVNEEGKLEFLDLNETLPETADVFVGEMSPQVIHLFELLPMMKLPLAQINASVTFAVLWYGALALRAPKKWARIKNVRYIAY----------MVVTNNLADLFKSLRL-GKDYTDSYGAVPIDNDLQANIKKIEQD----NVNLNKSISKSLYGNQQAYAE---PFLS-LMDTNP---EFRDKRSYTKNEHNLHDVLKKFG-NNPILNAIILTRANQVAMYCQPSRYSERGLGFEVRMRDLEAEPGKKEKEEIKRIEEFILNTGRD---------KDVDRDSFQTFCRKIVRDTYLYDQVNFEKVFNKKNGTKLDKFIAVDPSTIFYATDKK-G--------KIIKG--GKRFVQVIDK-KVVAYFTSRELAMGIRNPRTDINASGYGLSEVEIAMKEFIAYNNTENFNDRFFSHGGTTRGILQIKADQ---QQSQHALENFKREWKSSFSGINGSWQVPVMMADDVNFVNMTPTANDMQFEKWLNYLINIISSLYGIDPAEINFPNRGGATSSKGGNTLNEADPS-KKHQASQNKGLQPLLRFIEDLINRHIVSEYGD-KYTFQFVGGDSKSEKDKIEILKAKAEVALTVNEVRKELGEP-PIEGGDTILNGVYVQRVGQIYQQNQYEDAQRKEKLEMMQNVLSSEGEDQNTETTN---------------------EQDTEQES--NEVGKDGQVKNQTNTNQQGM----TTSKNPNNEKPEDFKK-----------MRFKKHEVRYNDTMQAISQRYYGSPEYWIDLIEHNNLKYPYIVDDHMLKKDNPEHLVTTGDYIIIPEYSYLTNAT---LKEINKKDRDILVEMALGSDLNVTSNEDYFNK-HGTSDEILNFTEDN-----------KGDLSTVVGVDNIKQQLQTRLLTPKGSLILHPDYGSNIHELFDKN-IPETAVLIELEIIRTLLSDSRVKNVNTIDWTLKGKCFWGKFSVEIESVEESITFVLQ--SDETGIFARFE--------------MANDYKEVFPRRPITRPHATIEVDSSGIGGSASASEKTLMLIGKAEGGEPNQVYKLRNYSQAKRTFRSGELLDAIELAWGSNP--NYTAGQIFAMRVEDAKPASVEKGGLRIVSDIYGNASNNIQVALEKN-----NLSKSLRLRLIFENDRFNEVYDNIGNIFTVKYTGEE--PKATVSVIHDDE-TQKAESLVLKVGDN-----VVKSYDLSGGLYKYTNEVITDINQLPDFEAKLSPFG-DKNIESTLLDPVED-LDVT--DKGAYVTAIFGDLQKQTE-YNGLIHFERVPEDVSNSSDVTVDAGEDNATVTATTEEGAKFKTIEPFELTKLEGGTNGEEPTSWADKFEKFAH---LGGYYIVPLSSRESVHAEVAHFVRERSDAGEPMRAIVGGGIAEH-----KEKLYGRASSLMNPRVSLIANSATLGMENGRKLHAPAYMVASAVAGLASGLGIGESITFKHLHVNGLDNIYD--STDLDELNENGIISIEFVRNRTV-TNFRIVEDVTTYNDMSDPIKSEMAVGEANDFLVSELKRELEDEFIGTRTINTSASIMKDFVISYLERKK-R-DNEIQDFPPEDVQVIIEGKEARISLTIYPIRSIKKISVSLVYKQQALQA---------------------------------MKFNAFVPMDLSKSVSTKEDT-E-QFSKVSGWASTPALDLQSDIINPKGIDISYFKEHGYVNYEHNQD--EVVGFPTDNCYVDVEKGLYIEANLFKDNENVIKMLDLAEKLEK-SGSGRKLGFSIEGAVKKRNVNDNRVIDEVTITGVALVKNPANPEATWESFVKS---------------FLTGHGTTPETQTDAGALRRESLASSITNLTYVTKIK------DLKKFNDTWNNIVEDLNKSNQMGYEESIITLQLAKGLSRKDAELAVMQIRKEHL---------------------------MASQAKQTVHTGNTVLLYIKGKPVGRAQSASGRREYGTTGVYEIGSIMPQEHVYLKYEGTLTVERLRMKKENFAKLGYASLGEEILKKDIIDILVIDNL-------TKQVIISYHGCSANNYEKDCSF----------------------------------MVNSMFGGNLDPY-EGSMNYE-YPYHPAGNPKHIDVSEIDNITIADYGWTPDAVK-AYMF--GITVQNPDTGQPMGDEFYYHILERAISKAEHILDISILPDI-QNESRDYYETEFNSYMFVHAYKKPILQVENLQLQFNGRPIYQYPANWWKVEHLAGHVQLFPTALMQ-TGQSMSYDAV--------FSGYPQLA--GVYPPSGA-TFAPQMIKLDYISGMLP--RKRAGRTKPWEIPPELEQLVVKYALKEIYQVWGNLIIGAGIANKSLEIDGISETIGTTQSAMYGGASAQIIQIDSDIKELLDALRS-YFGTNMIGV---MEFTDFLTSEIGRPKEN---TIGEKRYCCPFCGE-K--KYKFYVHE-----ETGQYICFKCERVGN-PFTFMKAYFNVSSKGAKDILEGHDIELDNF-----NIVDYGDDTLTTSERLIL-MMRGVDTTK-----KQVSIKPPELPTGFKYLKDNVNNTEAKPFFDYLYSRGITYNQIVNYNIGYIIEGWCWK-----AN---KEEKIKLTNSVIFFTYDNEGKYQYWNTRSIEKNPYIKTL--------NAPG-----DEY--DIGKKDIVFNLNIAKHQSFVIITEGVFDALTFGK---YGVATLGKHVSEEQIKLLKLNID--EETPIFIFLDSDTITQNVSLASKLY--TTHKNVFVVPH-G-KQDANDLGVKKAIEIIKNNKILATPEGISRYKLQQKFYK-------------------------MNDINFAREVLTNLPKHLFSDESEEMKYI-YTAIKRKSHT---------SEHISTESLAIKIEDIMTKNKCEEDTITNTIQ----------YMDNLTKVKLDNEDD-SINSEINKYVKTEMSKNVLTKFIIENKQ-ED--SDNLTELVEKLKEIEVKDIAGTSGELIDFFADT--DKKLHELKHIAKNKFSTGFASIDEQIEGGIARGEVGLVMAPTGRGKSLMASNLAKNYVRS-GLNVLYVALEENMDRMILRAEQQMLGVEKKH-------------LIDENMQ-LNEDVYKALQKKYEENR--PFFGEYFLSKHMPQQVSPNDLEQLIVNTRIKYDKRIDVVIIDYPHLMRNPYAR-NYSESDAGGKLFEEIRRLAQQYQFVCWTLAQTNRTAYGAEVITSEHVEGSRKILNAVEVALAVNQKDEEFKNGYLRLYLDKIRNSSNT-GERFVHLKVEPSKMRVRDETPE---------EEAEHKQLLSDNGKDRPNTFDKKQS-----------KIETINNNFGGIEI-------
KP339049_EFDG1              ----------------------MINTHELNDFSVGSTIRSIYEAVSMELEQYYILGRENILWGIEQGVLNAFDFRKREAKRAYGMVTLEFHTVTQTPVYVPTGTTFDSSLSGAPSNLTFQTMQDYVIPAGVVTAKVEVYCTTVGSQGNIAKGRINRVINNISNLKKVYNEYDILTGTDEESIESVKKRFHAFVESRGRATIKALDYGTRQVEEVSGVYI-KEEIGYVRIYAHDLNGDLKDETLAKIKTAIEDYRPAGIKLDVFPVVKLTVPIDVTITISNKNRINTALEERIELTIRNYLNSRTVSETLVKADLLQAIMNIDDNLIYDCEINNL-------SGNLDIRDEEII---------------------------------------------------------------------------RAGDVTIELI-----------------------------------------------MKGDLYIMPED---------KKQEAKLNPVQEQVIKGFTTGYGITPDTQ-TDAAALRREFLDDQITMLTWAEGDLSFYRDITKRPATSTVAKYDVYLAHGKVGHTRFVREIGVAPISDPSLRQKTVNMKYVSDTKNMSIATGLVNNIED-PMQILTDDAISVVAKTIEWASFYGDADLSEN-PDKDSGLEFDGLVKLIDQ-HNVIDAKGESLTEALLNQASVLIGKGYGTPTDAYMPIGVQADFVNQQLDKQVQVIRD-NGQNVTMGFNVQGFNSARGFIKLHGSTVMELEQILDEYQMVSPNAPQKA-TVQATVETG---KKGTFRPED--I-----------ATPAEYKVVVVSDDAESAPSDVAT-ATIAN--ATDGVKLAITINSMYQARPQYVAIYRKGH--------------QTGLFYQIARVPASKA-ENNVITFYDLNQQIPETADVFVGELTPSVVHLFELLPMMRLPLAQMNASVTFAVLWYGALALRAPKKWARIKNVKYIPSGNVINER--------------------------------------------------------------MNGKPVAYMQ---PIIG-DMSVNP---GFKTKPS-IRNSQDLHKMLKKFG-NNIILNSIINTRSNQVSMYCKPARNSETGVGYEVRLKDIEQEPSTHDIANIKRIESFLENTAVF---------KDQNRDNFTAFCKKMVRATYMYDQVNFEKVFDKDG--NFIKFDTVDPTTIFLATNGK-G--------KIIEK--GERFVQVLDN-RIVAKFNEREMAFAVRNPRADIEVGQYGYPELEIALKQFIAHENTETFNDRFFSHGGTTRGILHVKAGQ---QQSQQALDIFRREWRSSLSGINGSWQIPVVSAEDVKFVNMTPSANDMQFEKWLNYLINVISALYGIDPAEINFPNNGGATGSKGGS-LNEGNSK-EKMQASQNKGLQPLLRFIEDTVNTFIIAEFGD-KYQFQFRGGDLSAQLDKIKILEAEVKVFKTVNEARAEKGLE-PIKGGDVILDGVLIQSIGQLMQQEQFNYQKQQDKLNRLLELSGGEADD-----------SNGISFQDKQQGLDGTSASVNGKGE--SSVGKDGQIKGKGITNTNSA------KQGMKGDKPNDWQK----------MARYKKHTIVYGETMQSIAQMETGSVNDWIKIAEYNSLVYPYIVDTMQEKMANIEHLVTPGDTLVIPVEANLLDMD---VSNLNQRDMDFLLSLSLGRDLDMTSETEYYEN-HGTSDEVFSLTHNG-----------HGDLKTASGADNIRQATISRLMTAKGSLMLHPEYGSNLHLLFGKT-TIEQMKLISLEVCETVLKDTRVAECVLVSHYIEEDHYVGNYRATIQSTKDQFEFVVQ--NDSVGAIVIE------------------MAVEQFPRKKVSRPHTEITVDTSGIGGASNSSEKTLMLVGSAKGGKPNTVYRFRNYQQAKATLRSGELLDAIELAWNASDVNTASAGDILALRVENATNATIKKGGLTIASTIYGLDANEMQVALEDN-----SLTNTKRLTIAFAKDGYNKVFDNLGKIFSIKYKGEQ--AQASFSITEDNV-TKKANKLILSAGAEVEDQTPVMEYSLGQGVYSDTNVLVSAINSLPDWEAKLFPIG-DKNVPTETFDKVEK-ADVK--TGEKYVEALGGDIAKQLE-YNDYVTVEID-----------------------------RATPIQDFALTNLSGGTDGTIPESWADKFPLLAN---EGGYYLVPLTDKQAVHSEALAFVKDRTDNGDPMRIVVGGGTNET-----VEESIARATNLRDPRASVVGFSGTRKMDDGRLLKLPGYMMASQIAGIASGLEIGEAITFKHFTVTSVDRIYE--SGQLDMLNESGVIAVEYVRNRTL-TAFRIVQDVTTYNDKTDPVKNEMSVGEANDFLVSELKIELDNNFIGTKVVDTSASLIKNFIQSFLDKKK-R-AREIQDYTPEEVQVVLEGDVASISMTVMPIRSLNKITVQLVYKQQILTA-------------------------------MQEKYNIFVPIDVAGSVEKSEQA-NDGEWYVQGYATTPDLDLQGDIILPQGIDISYFVTKGWVNYEHKQDAEYIIGVPTDNCYVDLNKGLFVEAKLMKESKYAQSMWQLANTIQK-SGISRQLGFSIEGAVTSRNARDNRIIEGVAIRNVALTTHPANPQATWETLVKS---------------WTTGYGITPETQTDAGALRREMFKEDITNLTYAVKTVAKLYGKKPEDKEFILREVAKSFDQETSE-PELSAFMLQLTRGVSLQEANNFI-ESRKELK---------------------------MASVGNQTVHTGNTVYLMIGNKIIGRAQSASGERQYGTQGVYEIGSIMPQEHVYLKYEGTINLERMRMKKEDLASLGITALGEDILQRDIIDIVMMDNL-------TKEIVVAYRGCSAVSYSESFTANEITSESTQFTYLTSAKVK-------------------MYPDYGYGD-GG-NQDV-YQPYAHGNPKHIDIADLDKITPADYGWTPDTLK-AYMF--GVAVVNPETGEPLGDTFYEHVIDTAIAKAEKKLDIAILPRLIQGEHHDFHQSDFNSYLYTHVFKRPLIQAEKLQLEINGRGIYRYPANWWKVYTLAGHIQMYPTAMMQ-TGTQFAYDFA--------FSGYPQLA--GMPPSSGQ-VDAPQMIHIDYVAGMLP--RKNRGYNAEWECPADLEQLVIKYAIKEIFQQWGRLIIGAGIAGKSLSIDGVTESIQTTQSAMYGGASADIKQIDEDIDRLERDLAS-YFGMNLGII----MFSDLLTNELGIPKDI----EHELRYNCPFCEPNH--DYKLYVKVSDD-STNGLWICFKCGRKGN-PISFVMEYFGVSFEEALEILEGYGYRFQNK-----NYI-PKDDSLTDEEYLLL-LLDTVGKPKTVEE-EEEKLTPPPLPQGFQLLSQNLYNPEAYPFLVYCHKRGFTLNDIIRHNIGYVLDSTVNL-----PS----GRQIRLKNHLVFLTHGDDGQYQYWNTRAIAD-SYIKSF--------NAPS-----KDG--EYSKKNTIFNLNIACKTPQVVITEGVPDALTLGE---SGVGTFGKQVTDAQINLILKSVA--PEQPIYVYLDKDAKNEIKKLAERLY--ERHKETYIVISPT-DKDPNSIGKESAWEIIKNHSVKADGVGIIKLML------------------MS-QIHKQTIYKAISEPLFAKDVFSRLPIEDFKEDGYDMIVS-TLNLYYRTHD----------APLEEQTLLTLVEDKMLKQNKSLEAQQVAFN----------LVSDLYKLEEAETDSEVISESVQNYVRKTLTREAIMEAVTNDGALGS--DQNIQSLMESLRGIMTIDTGGHGAELLDFFADI--DKKKEHLRNLQQNKYPTGFMAIDAISDGGLARGEVGMVIAPTGGGKTTWAVNQARNYVVR-GLNVLYIPLEEKIDRMIVRFEQLLSQQSKNS-------------ILV-DGE-LNEQLYDQIQQAYGAGKEQLNWGNLWIRKYKPQELTPSGLSQLISDVMIRKGQQIDVVIIDYPDLMKNPHSSGGNGESDAGGKLYEDIRSIAQEYDFVCWTLSQLNRASYGQEVKNAGAIEGSKRKMNAVELIFTLNQTPEEFQSGFIRAYVDKLRNNSGVAYDKMLYFKVIPETMKIRDETQE---------ERMAHANLLEQTMEVARDNYKKENNF-TP--KDAQSKINSLNAQLAGGLK-------
KP687431_IME_SA1            -----------------------------------------------------------------------------------------------MRMYIPAGTTFTSTRQEYP--QQFETLVDYYAEPDSTEIVVEVYCKETGVAGNVPEGTINTIASGSSLIRSVNNEYSFNTGTKEESQEDFKRRFHSFVESRGRATNKSVRYGALQIPDVEGVYV-YEETGHITVFAHDRNGNLSDTLKEDIIDALQDYRPSGIMLDVTGVEKEEVNVSATVTISNKSRIGDTLQKHIESVIRSYLNNLKTSDDLIITDLIQAIMNIDDVLIYDVSFDNL-------DENIIVPPQGII---------------------------------------------------------------------------RAGEIKVELK------------------------------------------------------MTIEK-----NLSDVQQKYADQFQEDVVKSFQTGYGITPDTQ-IDAGALRREILDDQITMLTWTNEDLIFYRDISRRPAQSTVVKYDQYLRHGNVGHSRFVKEIGVAPVSDPNIRQKTVSMKYVSDTKNMSIASGLVNNIAD-PSQILTEDAIAVVAKTIEWASFYGDASLTSE-VE-GEGLEFDGLAKLIDK-NNVINAKGNQLTEKHLNEAAVRIGKGFGTATDAYMPIGVHADFVNSILGRQMQLMQD-NSGNVNTGYSVNGFYSSRGFIKLHGSTVMENELILDESLQPLPNAPQPA-KVTATVETK---QKGAFENEE--D-----------RAGLSYKVVVNSDDAQSAPSEEVT-ATVSN--VDDGVKLSINVNAMYQQQPQFVSIYRQGK--------------ETGMYFLIKRVPVKDAQEDGTIVFVDKNETLPETADVFVGEMSPQVVHLFELLPMMKLPLAQINASITFAVLWYGALALRAPKKWARIKNVRYIAV---------------------------------------------------------------------------------------MMDTNP---EFRDKRSYMKNEHNLHDVLKKFG-NNPILNAIILTRSNQVAMYCQPARYSEKGLGFEVRLRDLDAEPGRKEKEEMKRIEDFIVNTGKD---------KDVDRDSFQTFCKKIVRDTYIYDQVNFEKVFNKNNKTKLEKFIAVDPSTIFYATDKK-G--------KIIKG--GKRFVQVVDK-RVVASFTSRELAMGIRNPRTELSSSGYGLSEVEIAMKEFIAYNNTESFNDRFFSHGGTTRGILQIRSDQ---QQSQHALENFKREWKSSLSGINGSWQIPVVMADDIKFVNMTPTANDMQFEKWLNYLINIISALYGIDPAEIGFPNRGGATGSKGGSTLNEADPG-KKQQQSQNKGLQPLLRFIEDLVNRHIISEYGD-KYTFQFVGGDTKSATDKLNILKLETQIFKTVNEAREEQGKK-PIEGGDIILDASFLQGTAQLQQDKQYNDGKQKERLQMMMSLLEGDNDDSEEGQ-----------------------STDSSNDD--KEIGTDAQIKGDDNVYRTQTSNKGQGRKGE---KSSDFKH-----------MRFKKHVVQHEETMQAIAQRYYGDVSYWIDLVEHNNLKYPYLVETDEEKMKDPERLASTGDTLIIPIESDLTDVS---AKEINSRDKDVLVELALGRDLNITADEKYFNE-HGTSDNILAFSTNG-----------NGDLDTVKGIDNMKQQLQARLLTPRGSLMLHPNYGSDLHNLFGLN-IPEQATLIEMEVLRTLTSDNRVKSANLIDWKIQGNVYSGQFSVEIKSVEESINFVLG--QDEEGIFALFE-----------------MAVEPFPRRPITRPHASIEVDTSGIGGSAGSSEKVFCLIGQAEGGEPNTVYELRNYSQAKRLFRSGELLDAIELAWGSNP--NYTAGRILAMRIEDAKPASAEIGGLKITSKIYGNVANNIQVGLEKN-----TLSDSLRLRVIFQDDRFNEVYDNIGNIFTIKYKGEE--ANATFSVEHDEE-TQKASRLVLKVGDQ-----EVKSYDLTGGAYDYTNAIITDINQLPDFEAKLSPFG-DKNLESSKLDKIEN-ANIK--DKAVYVKAVFGDLEKQTA-YNGIVSFEQLNAEGEVPSNVEVEAGEESATVTATS----PIKTIEPFELTKLKGGTNGEPPATWADKLDKFAH---EGGYYIVPLSSKQSVHAEVASFVKERSDAGEPMRAIVGGGFNES-----KEQLFGRQASLSNPRVSLVANSGTFVMDDGRKNHVPAYMVAVALGGLASGLEIGESITFKPLRVSSLDQIYE--SIDLDELNENGIISIEFVRNRTN-TFFRIVDDVTTFNDKSDPVKAEMAVGEANDFLVSELKVQLEDQFIGTRTINTSASIIKDFIQSYLGRKK-R-DNEIQDFPAEDVQVIVEGNEARISMTVYPIRSFKKISVSLVYKQQTLQA-----------------------------------------MDLKKSVSTASDT-N-EYSIVSGWASTPSMDLQNDIVNPKGIDIEYFKSQGYINYEHQSD--KVVGIPTENCYVDIEKGLFIEAKLWKNDENVVKMLDLAEKLEK-SGSGRRLGFSIEGAVKKRNINDNRVIDEVMITGVALVKNPANPEATWESFMKS---------------FLTGHGTSPDTQVDAGALRKEEIASSITNLAYVTKIK------DLKEFNDVWNGVVEDLSKSNSMGYEESVLTLQLAKGLSRKDAELAVMDINKQKLE--------------------------MASEAKQTVHTGNTVLLMIKGKPVGRAQSASGQREYGTTGVYEIGSIMPQEHVYLRYEGTITVERLRMKKENFADLGYASLGEEILKKDIIDILVVDNL-------TKQVIISYHGCSANNYNETWQTNEIVTEEIEFSYLTASDKART-------------MVNSMFGGDLDPY-EKSLNYE-YPYHPSGNPKHIDVSEIDNLTLADYGWSPDAVK-AYMF--GIVVQNPDTGQPMGDEFYNHILERAVGKAERALDISILPDT-QHEMRDYHETEFNSYMFVHAYRKPILQVENLQLQFNGRPIYKYPANWWKVEHLAGHVQLFPTALMQ-TGQSMSYDAV--------FNGYPQLA--GVYPPSGA-TFAPQMIRLEYVSGMLP--RKKAGRNKPWEMPPELEQLVIKYALKEIYQVWGNLIIGAGIANKTLEVDGITETIGTTQSAMYGGASAQILQINEDIKELLDGLRA-YFGYNMIGL---MRFEDFLTQELGEPKEN---TIGELRYCCPFCGE-K--SYKFYVKQALD-SSNGQYHCKKCDESGN-PITFMKTYYNITGKQAFDLLESKNIDIERA-----PLLTTNNKDLTESEKLIL-MLRGVHQDK-----GNTSIKPPRLPEGYKLLKDNLNNKEIIPFLKYLKGRGITLEQIINNNIGYVINGSFYK-----VD---GESKVSLRNSIIFFTYDNDGNYQYWNTRSIEKNPYIKSI--------NAPA-----KQD--EVGRKDVIFNLNIARKKKFLVITEGVFDALTFHE---YGVATLGKQVTENQIKKIIDYVS--IDTSIYIMLDTDALDNNIDLAYKLK--THFNKVYFVPH-G-DEDANDMGTRKAFELLKQNRVLVTPESIQSYKIQQKLKL------------MSKKIKELILHKSMKDIHFAREVLDNLPKNLFSAESEDMGYL-FTAIKRTAHI---------SDKMSNEALAIKVEQLMGNNKEDEEKVTKTLT----------YLEDLYKVDVNEKDE-SVNYEIEKYIKTEMSKEVLVKFIAENKQ-ED--SDNLHELVDKLKQIEVSDISGGNGEFIDFFEDT--EKKQELLSNLATNKFSTGFTSIDNHIEGGIARGEVGLIIAPTGRGKSLMASNLAKNYVKS-GLSVLYIALEEKMDRMVLRAEQQMAGAEKSQ-------------IVNQDMS-LNNKVYDAIQNHYQKNR--KLLGDFYISKHMPGEVTPNQLEQIIVNTTIKKDKNIDVVIIDYPHLMRNPYAK-YHSESDAGGKLFEDIRRLSQQYGFVCWTLAQTNRGAYGSDVITSEHVEGSRKIVNAVEVSLAVNQKDEEFKSGFLRLYLDKIRNSSNT-GERFVNLKVEPTKMIVRDETPE---------EKQEHIQLLSDNGKEDTSKFQNKDN-----------KIEAINNTFGGLPGV------
KP687432_IME_SA2            -----MKTRKLTNILSKLIDKTMAGTSKITDFTPGSASRSLLEAVSLEIEQFYILTKENIDWGIQEGIIEAFDFQKRQSKRAYGDVTIQFYQPLDMRMYIPAGTTFTSTRQEYP--QQFETLVDYYAEPDSTEIVVEVYCKETGVAGNVPEGTINTIASGSSLIRSVNNEYSFNTGTKEESQEDFKRRFHSFVESRGRATNKSVRYGALQIPDVEGVYV-YEETGHITVFAHDRNGNLSDTLKEDIIDALQDYRPSGIMLDVTGVEKEEVNVSATVTISNKSRIGDTLQKHIESVIRSYLNNLKTSDDLIITDLIQAIMNIDDVLIYDVSFDNL-------DENIIVPPQGII---------------------------------------------------------------------------RAGEIKVELK------------------------------------------------------MTIEK-----NLSDVQQKYADQFQEDVVKSFQTGYGITPDTQ-IDAGALRREILDDQITMLTWTNEDLIFYRDISRRPAQSTVVKYDQYLRHGNVGHSRFVKEIGVAPVSDPNIRQKTVSMKYVSDTKNMSIASGLVNNIAD-PSQILTEDAIAVVAKTIEWASFYGDASLTSE-VE-GEGLEFDGLAKLIDK-NNVINAKGNQLTEKHLNEAAVRIGKGFGTATDAYMPIGVHADFVNSILGRQMQLMQD-NSGNVNTGYSVNGFYSSRGFIKLHGSTVMENELILDESLQPLPNAPQPA-KVTATVETK---QKGAFENEE--D-----------RAGLSYKVVVNSDDAQSAPSEEVT-ATVSN--VDDGVKLSINVNAMYQQQPQFVSIYRQGK--------------ETGMYFLIKRVPVKDAQEDGTIVFVDKNETLPETADVFVGEMSPQVVHLFELLPMMKLPLAQINASITFAVLWYGALALRAPKKWARIKNVRYIAV---------------------------------------------------------------------------------------MMDTNP---EFRDKRSYMKNEHNLHDILKKFG-NNPILNAIILTRSNQVAMYCQPARYSEKGLGFEVRLRDLDAEPGRKEKEEMKRIEDFIVNTGKD---------KDVDRDSFQTFCKKIVRDTYIYDQVNFEKVFNKNNKTKLEKFIAVDPSTIFYATDKK-G--------KIIKG--GKRFVQVVDK-RVVASFTSRELAMGIRNPRTELSSSGYGLSEVEIAMKEFIAYNNTESFNDRFFSHGGTTRGILQIRSDQ---QQSQHALENFKREWKSSLSGINGSWQIPVVMADDIKFVNMTPTANDMQFEKWLNYLINIISALYGIDPAEIGFPNRGGATGSKGGSTLNEADPG-KKQQQSQNKGLQPLLRFIEDLVNRHIISEYGD-KYTFQFVGGDTKSATDKLNILKLETQIFKTVNEAREEQGKK-PIEGGDIILDASFLQGTAQLQQDKQYNDGKQKERLQMMMSLLEGDNDDSEEGQ-----------------------STDSSNDD--KEIGTDAQIKGDDNVYRTQTSNKGQGRKGE---KSSDFKH-----------MRFKKHVVQHEETMQAIAQRYYGDVSYWIDLVEHNNLKYPYLVETDEEKMKDPERLASTGDTLIIPIESDLTDVS---AKEINSRDKDVLVELALGRDLNITADEKYFNE-HGTSDNILAFSTNG-----------NGDLDTVKGIDNMKQQLQARLLTPRGSLMLHPNYGSDLHNLFGLN-IPEQATLIEMEVLRTLTSDNRVKSANLIDWKIQGNVYSGQFSVEIKSVEESINFVLG--QDEEGIFALFE-----------------MAVEPFPRRPITRPHASIEVDTSGIGGSAGSSEKVFCLIGQAEGGEPNTVYELRNYSQAKRLFRSGELLDAIELAWGSNP--NYTAGRILAMRIEDAKPASAEIGGLKITSKIYGNVANNIQVGLEKN-----TLSDSLRLRVIFQDDRFNEVYDNIGNIFTIKYKGEE--ANATFSVEHDEE-TQKASRLVLKVGDQ-----EVKSYDLTGGAYDYTNAIITDINQLPDFEAKLSPFG-DKNLESSKLDKIEN-ANIK--DKAVYVKAVFGDLEKQTA-YNGIVSFEQLNAEGEVPSNVEVEAGEESATVTATS----PIKTIEPFELTKLKGGTNGEPPATWADKLDKFAH---EGGYYIVPLSSKQSVHAEVASFVKERSDAGEPMRAIVGGGFNES-----KEQLFGRQASLSNPRVSLVANSGTFVMDDGRKNHVPAYMVAVALGGLASGLEIGESITFKPLRVSSLDQIYE--SIDLDELNENGIISIEFVRNRTN-TFFRIVDDVTTFNDKSDPVKAEMAVGEANDFLVSELKVQLEDQFIGTRTINTSASIIKDFIQSYLGRKK-R-DNEIQDFPAEDVQVIVEGNEARISMTVYPIRSFKKISVSLVYKQQTLQA-----------------------------------------MDLKKSVSTASDT-N-EYSIVSGWASTPSMDLQNDIVNPKGIDIEYFKSQGYINYEHQSD--KVVGIPTENCYVDIEKGLFIEAKLWKNDENVVKMLDLAEKLEK-SGSGRRLGFSIEGAVKKRNINDNRVIDEVMITGVALVKNPANPEATWESFMKS---------------FLTGHGTSPDTQVDAGALRKEEIASSITNLAYVTKIK------DLKEFNDVWNGVVEDLSKSNSMGYEESVLTLQLAKGLSRKDAELAVMDINKQKLE--------------------------MASEAKQTVHTGNTVLLMIKGKPVGRAQSASGQREYGTTGVYEIGSIMPQEHVYLRYEGTITVERLRMKKENFADLGYASLGEEILKKDIIDILVVDNL-------TKQVIISYHGCSANNYNETWQTNEIVTEEIEFSYLTASDKART-------------MVNSMFGGDLDPY-EKSLNYE-YPYHPSGNPKHIDVSEIDNLTLADYGWSPDAVK-AYMF--GIVVQNPDTGQPMGDEFYNHILERAVGKAERALDISILPDT-QHEMRDYHETEFNSYMFVHAYRKPILQVENLQLQFNGRPIYKYPANWWKVEHLAGHVQLFPTALMQ-TGQSMSYDAV--------FNGYPQLA--GVYPPSGA-TFAPQMIRLEYVSGMLP--RKKAGRNKPWEMPPELEQLVIKYALKEIYQVWGNLIIGAGIANKTLEVDGITETIGTTQSAMYGGASAQILQINEDIKELLDGLRA-YFGYNMIGL---MRFEDFLTQELGEPKEN---TIGELRYCCPFCGE-K--SYKFYVKQALD-SSNGQYHCKKCDESGN-PITFMKTYYNITGKQAFDLLESKNIDIERA-----PLLTTNNKDLTESEKLIL-MLRGVHQDK-----GNTSIKPPRLPEGYKLLKDNLNNKEIIPFLKYLKGRGITLEQIINNNIGYVINGSFYK-----VD---GESKVSLRNSIIFFTYDNDGNYQYWNTRSIEKNPYIKSI--------NAPA-----KQD--EVGRKDVIFNLNIARKKKFLVITEGVFDALTFHE---YGVATLGKQVTENQIKK----------------------------------------------------------------------------------------------------MSKKIKELILHKSMKDIHFAREVLDNLPKNLFSAESEDMGYL-FTAIKRTAHI---------SDKMSNEALAIKVEQLMGNNKEDEEKVTKTLT----------YLEDLYKVDVNEKDE-SVNYEIEKYIKTEMSKEVLVKFIAENKQ-ED--SDNLHELVDKLKQIEVSDISGGNGEFIDFFEDT--EKKQELLSNLATNKFSTGFTSIDNHIEGGIARGEVGLIIAPTGRGKSLMASNLAKNYVKS-GLSVLYIALEEKMDRMVLRAEQQMAGAEKSQ-------------IVNQDMS-LNNKVYDAIQNHYQKNR--KLLGDFYISKHMPGEVTPNQLEQIIVNTTIKKDKNIDVVIIDYPHLMRNPYAK-YHSESDAGGKLFEDIRRLSQQYGFVCWTLAQTNRGAYGSDVITSEHVEGSRKIVNAVEVSLAVNQKDEEFKSGFLRLYLDKIRNSSNT-GERFVNLKVEPTKMIVRDETPE---------EKQEHIQLLSDNGKEDTSKFQNKDN-----------KIEAINNTFGGLPGV------
KR049063_EFLK1              -----MRLKKISEILGRLIDVTMINTHEINDFSVGSTIRSIYEAVSMELEQYYILGRENILWGIEQGVLNAFDFRKREAKRAYGMVTLEFHTVTQTPVYIPTGTTFDSSLSGAPSTLTFQTMQDYIIPEGVITAKVEVYCTTVGTKGNIPKGRINRVINNISNLKTVYNEFDFLTGTDEESIESVKKRFHAFVESRGRATIKALDYGTRQVEEVAGVYI-KEEVGYVRIYAHDLNGDLKQETLDKIKVAIEDYRPAGIKLDVFPVIKSNVQVSATVTISDKSRINSKLEERVELTIRNYLNSQVVSQPLILADLIQVIMNIDDVLIYDCKINNM-------EGNMAVRDEEII---------------------------------------------------------------------------RAGEVIVELI------------------------------------------------------MTEK---------KNTERQLTSVQEEVIKGFTTGYGITPESQ-TDAAALRREFLDDQITMLTWADGDLSFYRDITKRPATSTVAKYDVYLAHGRVGHTRFTREIGVAPISDPNLRQKTVNMKYVSDTKNMSIATGLVNNIED-PMRILTDDAISVVAKTIEWASFYGDSDLSEN-PDAGSGLEFDGLAKLIDK-HNVLDAKGASLTEALLNQASVLVGKGYGTPTDAYMPIGVQADFVNQQLDRQVQVISD-NGQNATMGFNVKGFNSARGFIRLHGSTVMELEQILDENSMQLPNAPQKA-TVKATLEAG---TKGKFRDED--L-----------TIDTEYKVVVVSDDAESAPSDVAS-VVIDD--KKKQVKLEITINNMYQARPQYVAIYRKGL--------------ETGLFYQIARVPASKA-VDGVITFIDVNDEIPETADVFVGELTPSVVHLFELLPMMRLPLAQVNASVTFAVLWYGALALRAPKKWARIKNVKYIATGNVFNER---------------------------------MENYKMHLREIDTNVVNNEPYSMESIEKGMNGKTTAYMQ---PIIG-EMSVNP---GYKTKPS-IRNSQDLHKTLKKFG-NNIILNAIINTRSNQVSMYCKPARNSETGVGYEIRLKDIEAEPTSHDIANIKRIESFLENTAQF---------RDPNRDNFTTFCKKLVRATYMYDQVNFEKVFDKDG--NFIKFDTVDPTTIFLATNGE-G--------KLIKN--GERFVQVVDN-RIVAKFNERELAFAVRNPRADIEVGQYGYPELEIALKQFIAHENTEVFNDRFFSHGGTTRGILHVKTGQ---QQSQQALDIFRREWRSSLAGINGSWQIPVVSAEDVKFVNMTPSANDMQFEKWLNYLINVISALYGIDPAEINFPNNGGATGSKGGS-LNEGNSK-EKMQASQNKGLQPLLRFIEDTVNTYIVAEFGE-KYQFQFRGGDLSAQLDKLKIIEQEGKVFRTVNEIRHDKGLE-PIKGGDVILNGVHIQAIGQALQEEQLEYQRSQDRLNRLLELSGGDVEQPEPEEPKDSQNDTDVSFQDEQQGLNGKSKKVNGKVD--DNVGKDGQLKSEENT--NST------KHGTDGIKKE--------------MARYKKHLIVYGDTMQSIAQKETGSVDNWVKIAEYNDLVYPYIVDTMQEKMSNLEHLATLGDTLFIPDEGNLLDIN---TNSLNQRDMDFLLGLALGKDLDMTSDTDYYEN-HGTSDEVFAITHNG-----------HGDLKIASGADNIKQATISRLMTAKGSLMLHPEYGSDLHLMFGKT-TIEQMKIISIEVCDTVLKDTRVAECVLVNHYIEEDRYVGNYRATLQSTREQFEFVVQ--NDNSGALIIV------------------MAVEQFPRKKVSRPHTEITVDTSGIGGASSSSDKTLMLVGSAKGGKPDTVYRFRNYQQAKQVLRSGDLLDAIELAWNASDVNTASAGDILAVRVEDAKNATLTKGGLTFASTIYGVDANEIQVALEDN-----NLTHTKRLTVAFSKDGYKKVFDNLGKIFSIQYKGSE--AQANFTIAQDKI-SKKATTLTLNVGAEPESTTEVMKYELGQGVYSETNVLVSAINSLPDWEAKFFPIG-DKNLPTDALEAVDK-VDVK--TEAVFVGALAGDIAKQLE-YNDYVTVAVD-----------------------------ATKPVEDFELTNLTGGSDGTAPESWANKFPLLAN---EGGYYLVPLTDKQAVHSEALAFVKDRTDNGDPMRIIVGGGTNET-----VEESITRATNLRDPRASLVGFSGTRKMDDGRLLKLPGYMMASQIAGIASGLEVGEAITFKHFNVTSVDRVFE--SSQLDMLNESGVISIEFVRNRTL-TAFRVVQDVTTYNDKSDPVKNEMSVGEANDFLVSELKIELDNNFIGTKVIDTSASLIKNFIQSFLDNKK-R-AREIQDYTPEEVQVVLEGDVASISMTVMPIRSLNKITVQLVYKQQILTA----------------------------------------------------------------------------------------------------------------------------------------MWKLANTIQK-SGISRQLGFSIEGAVVSRNAQDNRIIEGVKIHNVALTTHPANPRATWETLVKS---------------WTTGYGTAPDAQVDAGALRREMFKEDISNLTYAVRTIAGLYSKKPAEKEFILREVAKDIEVDTSE-NELSKFMLQLSRGISLKEATNFI-EKRKG-----------------------------MASVGNQTVHTGNTVYLMIGNKIIGRAQSASGERQYGTQGIYEIGSIMPQEHVYLKYEGTITLERMRMKKEDLASLGITALGEDILQRDIIDIVMMDNL-------TKEIVVAYRGCSAISYSESFTANEVTSESTQFTYLTSAKVK-------------------MYPDYGYEE-QGDNTYQ-YQPYAHGNPKHIDLDKIDDIQPADYGWTPATLK-QYMF--GVEVVNPETGEPLGDTFYEHIIDSAIAKAEKRLDIAIMPRLIRGEHHDYHQSDFNSYMYTHVFKRPIIQAEKLQLEVNGRGLYRYPSNWWKVYALAGHIQMYPTSLMQ-TGTQFGYEMT--------FSGYPQLA--GMPPSGGQ-VDAPQMIHIDYVAGMLP--RKNRGYNEDWECPADLEQLVIKYALKEIFQQWGRLIIGAGIASKSLTVDGISESIQTTQSAMYGGASADIRQIDEDIQELEKSLVS-YFGMNLGII----MFTDLLSNELGSPKYA----VRDYRYNCPFCDYDT--KYKFYVRVEEGHPKNNLWHCFKCGSSGN-PVSFVMKYYNVSFKEALEILEEYGYRFNNK-----NYV-PKSDKLTDEEYLLL-LLGSLGKPKEETKQAKKELVAPPLPDGFKLLSQNLREPEAYPFLLYCNKRGFTLNDIYIHNIGYVKDSWVPL-----EN----GKSVRLKDHLVFLTHGKDGKYQYWNTRAIGQ-SFIKSL--------NAPS-----KEG--EHSKKDTIFNINRASQTPQIVITEGVPDALTVGE---SGVGTFGKQVTDEQVELILDSVN--EEQKIFIYLDKDAKKEIKKLAEKLY--KRHNETYVVISPT-TQDANSLGREEAWNIINNYSVKADGVGLIKLML------------------MS-QIQKQVIYRALSEPFFAKEILSKIPMDEFKDSGYEMIVS-TINLYYRTHD----------ESLEEQSLLTLVEDKMLKQNKSLEAQNKVFE----------VVSDLYELENEDVDSEVISENIQNYVRKVLTREAIMKSVTNEGTLGS--DSNIQQLMDDLRDILTIETAGNNSELLDFFDDV--DKKMELLANLQQNKYPTGFTAIDAISDGGLARGEVGMVVAPTGGGKTTWAVNQARNYVVR-GLNVLYVPLEEKVDRMIVRFEQLLSQQSKKN-------------ILV-DGE-LNKDLYTQIQQAYGAGKEQMNWGNLWIRKYKPQELTPSGLSQLISDVMIRKGQQIDVVIIDYPDLMKNPHASGSNGESDAGGKLYEDIRAIAQEYDFVCWTLSQLNRASYGQDIKNAGAIEGSKRKMNAVELIFTLNQTSEEFSNGYLRAYVDKLRNNSGIAYDKMLYFKVLPETMTIRDETPE---------ERAEHEALLADNAMNRASSHSDENNY-TA--NDVNKKISNLNNTLSGGWN-------
KR908644_IME_SA119          -----MKTRKLTNILSKLIDKTMAGTSKITDFTPGSASRSLLEAVSLEIEQFYILTKENIDWGIQEGIIEAFDFQKRQSKRAYGDVTIQFYQPLDMRMYIPAGTTFTSTRQEYP--QQFETLVDYYAEPDSTEIVVEVYCKETGVAGNVPEGTINTIASGSSLIRSVNNEYSFNTGTKEESQEDFKRRFHSFVESRGRATNKSVRYGALQIPDVEGVYV-YEETGHITVFAHDRNGNLSDTLKEDIIDALQDYRPSGIMLDVTGVEKEEVNVSATVTISNKSRIGDTLQKHIESVIRSYLNNLKTSDDLIITDLIQAIMNIDDVLIYDVSFDNL-------DENIIVPPQGII---------------------------------------------------------------------------RAGEIKVELK------------------------------------------------------MTIEK-----NLSDVQQKYADQFQEDVVKSFQTGYGITPDTQ-IDAGALRREILDDQITMLTWTNEDLIFYRDISRRPAQSTVVKYDQYLRHGNVGHSRFVKEIGVAPVSDPNIRQKTVSMKYVSDTKNMSIASGLVNNIAD-PSQILTEDAIAVVAKTIEWASFYGDASLTSE-VE-GEGLEFDGLAKLIDK-NNVINAKGNQLTEKHLNEAAVRIGKGFGTATDAYMPIGVHADFVNSILGRQMQLMQD-NSGNVNTGYSVNGFYSSRGFIKLHGSTVMENELILDESLQPLPNAPQPA-KVTATVETK---QKGAFENEE--D-----------RAGLSYKVVVNSDDAQSAPSEEVT-ATVSN--VDDGVKLSINVNAMYQQQPQFVSIYRQGK--------------ETGMYFLIKRVPVKDAQEDGTIVFVDKNETLPETADVFVGEMSPQVVHLFELLPMMKLPLAQINASITFAVLWYGALALRAPKKWARIKNVRYIAV---------------------------------------------------------------------------------------MMDTNP---EFRDKRSYMKNEHNLHDVLKKFG-NNPILNAIILTRSNQVAMYCQPARYSEKGLGFEVRLRDLDAEPGRKEKEEMKRIEDFIVNTGKD---------KDVDRDSFQTFCKKIVRDTYIYDQVNFEKVFNKNNKTKLEKFIAVDPSTIFYATDKK-G--------KIIKG--GKRFVQVVDK-RVVASFTSRELAMGIRNPRTELSSSGYGLSEVEIAMKEFIAYNNTESFNDRFFSHGGTTRGILQIRSDQ---QQSQHALENFKREWKSSLSGINGSWQIPVVMADDIKFVNMTPTANDMQFEKWLNYLINIISALYGIDPAEIGFPNRGGATGSKGGSTLNEADPG-KKQQQSQNKGLQPLLRFIEDLVNRHIISEYGD-KYTFQFVGGDTKSATDKLNILKLETQIFKTVNEAREEQGKK-PIEGGDIILDASFLQGTAQLQQDKQYNDGKQKERLQMMMSLLEGDNDDSEEGQ-----------------------STDSSNDD--KEIGTDAQIKGDDNVYRTQTSNKGQGRKGE---KSSDFKH-----------MRFKKHVVQHEETMQAIAQRYYGDVSYWIDLVEHNNLKYPYLVETDEEKMKDPERLASTGDTLIIPIESDLTDVS---AKEINSRDKDVLVELALGRDLNITADEKYFNE-HGTSDNILAFSTNG-----------NGDLDTVKGIDNMKQQLQARLLTPRGSLMLHPNYGSDLHNLFGLN-IPEQATLIEMEVLRTLTSDNRVKSANLIDWKIQGNVYSGQFSVEIKSVEESINFVLG--QDEEGIFALFE-----------------MAVEPFPRRPITRPHASIEVDTSGIGGSAGSSEKVFCLIGQAEGGEPNTVYELRNYSQAKRLFRSGELLDAIELAWGSNP--NYTAGRILAMRIEDAKPASAEIGGLKITSKIYGNVANNIQVGLEKN-----TLSDSLRLRVIFQDDRFNEVYDNIGNIFTIKYKGEE--ANATFSVEHDEE-TQKASRLVLKVGDQ-----EVKSYDLTGGAYDYTNAIITDINQLPDFEAKLSPFG-DKNLESSKLDKIEN-ANIK--DKAVYVKAVFGDLEKQTA-YNGIVSFEQLNAEGEVPSNVEVEAGEESATVTATS----PIKTIEPFELTKLKGGTNGEPPATWADKLDKFAH---EGGYYIVPLSSKQSVHAEVASFVKERSDAGEPMRAIVGGGFNES-----KEQLFGRQASLSNPRVSLVANSGTFVMDDGRKNHVPAYMVAVALGGLASGLEIGESITFKPLRVSSLDQIYE--SIDLDELNENGIISIEFVRNRTN-TFFRIVDDVTTFNDKSDPVKAEMAVGEANDFLVSELKVQLEDQFIGTRTINTSASIIKDFIQSYLGRKK-R-DNEIKDFPAEDVQVIVEGNEARISMTVYPIRSFKKISVSLVYKQQTLQA-----------------------------------------MDLKKSVSTASDT-N-EYSIVSGWASTPSMDLQNDIVNPKGIDIEYFKSQGYINYEHQSD--KVVGIPTENCYVDIEKGLFIEAKLWKNDENVVKMLDLAEKLEK-SGSGRRLGFSIEGAVKKRNINDNRVIDEVMITGVALVKNPANPEATWESFMKS---------------FLTGHGTSPDTQVDAGALRKEEIASSITNLAYVTKIK------DLKEFNDVWNGVVEDLSKSNSMGYEESVLTLQLAKGLSRKDAELAVMDINKQKLE--------------------------MASEAKQTVHTGNTVLLMIKGKPVGRAQSASGQREYGTTGVYEIGSIMPQEHVYLRYEGTITVERLRMKKENFADLGYASLGEEILKKDIIDILVVDNL-------TKQVIISYHGCSANNYNETWQTNEIVTEEIEFSYLTASDKART-------------MVNSMFGGDLDPY-EKSLNYE-YPYHPSGNPKHIDVSEIDNLTLADYGWSPDAVK-AYMF--GIVVQNPDTGQPMGDEFYNHILERAVGKAERALDISILPDT-QHEMRDYHETEFNSYMFVHAYRKPILQVENLQLQFNGRPIYKYPANWWKVEHLAGHVQLFPTALMQ-TGQSMSYDAV--------FNGYPQLA--GVYPPSGA-TFAPQMIRLEYVSGMLP--RKKAGRNKPWEMPPELEQLVIKYALKEIYQVWGNLIIGAGIANKTLEVDGITETIGTTQSAMYGGASAQILQINEDIKELLDGLRA-YFGYNMIGL---MRFEDFLTQELGEPKEN---TIGELRYCCPFCGE-K--SYKFYVKQALD-SSNGQYHCKKCDESGN-PITFMKTYYNITGKQAFDLLESKNIDIERA-----PLLTTNNKDLTESEKLIL-MLRGVHQDK-----GNTSIKPPRLPEGYKLLKDNLNNKEIIPFLKYLKGRGITLEQIINNNIGYVINGSFYK-----VD---GESKVSLRNSIIFFTYDNDGNYQYWNTRSIEKNPYIKSI--------NAPA-----KQD--EVGRKDVIFNLNIARKKKFLVITEGVFDALTFHE---YGVATLGKQVTENQIKKIIDYVS--IDTSIYIMLDTDALDNNIDLAYKLK--THFNKVYFVPH-G-DEDANDMGTRKAFELLKQNRVLVTPESIQSYKIQQKLKL------------MSKKIKELILHKSMKDIHFAREVLDNLPKNLFSAESEDMGYL-FTAIKRTAHI---------SDKMSNEALAIKVEQLMGNNKEDEEKVTKTLT----------YLEDLYKVDVNEKDE-SVNYEIEKYIKTEMSKEVLVKFIAENKQ-ED--SDNLHELVDKLKQIEVSDISGGNGEFIDFFEDT--EKKQELLSNLATNKFSTGFTSIDNHIEGGIARGEVGLIIAPTGRGKSLMASNLAKNYVKS-GLSVLYIALEEKMDRMVLRAEQQMAGAEKSQ-------------IVNQDMS-LNNKVYDAIQNHYQKNR--KLLGDFYISKHMPGEVTPNQLEQIIVNTTIKKDKNIDVVIIDYPHLMRNPYAK-YHSESDAGGKLFEDIRRLSQQYGFVCWTLAQTNRGAYGSDVITSEHVEGSRKIVNAVEVSLAVNQKDEEFKSGFLRLYLDKIRNSSNT-GERFVNLKVEPTKMIVRDETPE---------EKQEHIQLLSDNGKEDTSKFQNKDN-----------KIEAINNTFGGLPGV------
KT207918_Eyuki              -----MKFKSMSQIYRKMVDKTLTSTDKINDFSVGSAIRAIYEAVATELEAFYVMTEENLLEAISKGVYSSFGFERKLPQKAYTPITITLNNPTQVIQPIPRGTRFTSSYPEYA--NVYETLEDYYIPQGAVTAVVQVFCTQSGTIGNVPANAIDIMVTPITNIKSSTNKSAVQTGQDEEPLELLRSRFRQYIESLSKATKPALEYGTRLVPAVSGVYI-EEFTGKVNVYAHDNNGDLPDNVKTAIEKSLENYRAAGIRVDVKPVTRLAVDVDVDVIIEPKAAITDALNTRIRFAIENYLNGMQVSQDLIMTDLSCIIKDVDKRLVYDIVYKKP-------PSNLLTKGSEII---------------------------------------------------------------------------RAGVVKVNLK------------------------------------------------------MTEVKVEKE-KEVKLPEQAEAQLAEIVSKSFTTGTGITPDTQ-QNAAALRRELLEDQVKMLAFDNADFTIYPMINKQQVNSTVAKYAVFNQHGRTGHSRFVREVGVASINDPNIRQKTVQMKFLSDTKQQSIAAGLVNNIAD-PMSILTEDAISVIAKSIEWGIFYGDAALSAE-DDSQAGLEFDGLGKLIDKDTNVIDLAGKRLTEEVLNKAAVIVGKGYGRATDAFMPIGVQADFTNNLLDRQRVIQPS-QAGGFSTGFSINQFLSTRGAITLHGSTIMENDNILVEGRMIEPNAPQAPASVVATVA-K---GKGKFRP-E--D-----------IKEQAYKVVVHSDDAESLPSQEVI-ATVAE--AASEVKLTVKLANLYQASPQFISVYRRGN--------------ETGHYFLIARFPVSKRNDQDELVVIDRNETIPETTDVFVGEMTPQVLSLLELLPMMKLPLAQMNATTTFTVLWYGALALYAPKKWVRIRNVQYIPALAADVTYRP-----MNPFKWFRKKKPTTLSKMDILNPEDM-GEFSVMINGLEQEVVSK-----SG-DKKDIGRTKGYEE---PYLT-SMTVNP---DYKEAPS-RDGDYRLLDTLKLWSRKNIIVNAIINTRVNQVSMFCTPSRYSTKGVGYEVRLKDPLKNPSKAEEAKIKDIETFLEYTGVD--------NGDLTRDTFRTFIKKITRDRLIYDKVNFELIYNKE--KQLARFAARDASTIYTAVDSQ-G--------KLPKGKDAYKYVQIIDS-QKVASFKSNEMAWEVHNPRTDITVGRYGYSELEICLQHLQYHENTELFNARYFAQGGTTRGLLHIKTGQ---EQSRSALQSFRREWQSMFSGVNGAWKIPVVSAEDVNFINMTQSSKDMEFERWLNYLINVMCSIFAIDPSEINFPNRGGATGSSGS-SLNETSAK-EKNRISRDKGLEPLLKFIEDTINKYIIKQFGD-EYLFQFVGGDAATEKEALELLELRTQVGLTFNEARAILGYG-AIEGGDVINSPYHVQSKGQIMQEKMIAQQQAAEG-----------------------QSDDKQMSEMKQQGMNGKSDAVNGNAG---KPKQDGQVKGVKSGTAMK-----QGGKSENKATVNEDAKRGKK--------------------------------------------------------MKNPEHLLTVGDTLTFAVNDDNRATVLTSMRYSDKFNTANIYDITLGMDIDVLPALDDNGA-AGFDGEILGFNGNGWDVSHPASTSYKKDLKICRGIENLKQSLLIRLLTPKGSYLNHPNYGSVLADIMGSKKTEEVALRAVNEIERCIRTDGRVKHVERGANSFDSNTLTVEMSIYTITTEEAFTFAVS--ANTSGIISLLN------------------MALS-YGYNRKRPRTEVFVDSTALRSANTLSEKPLILIGPADGGVPHKYEEVTNLAQARTFFRSGDLVDAIEIAWNPAT-EARGAGKIYAMRSDDAKQATLTQEGLTFTSKLYGTDANGIQVEMKEHTGISGTKTKGKDVTVYFVKDRYQNTYQDVGNIFSVTHKGETGSEYASIEVKLD-A-NKKSTELIIKEGKDEQTAAVLRSFPLGEGLYRDVNVLVEDINNIAHFTATMNNVGGYKNITTDFLDELKA-TAVTE-TPALAVTAIGADLENVLA-TDPYVSATIDRAK----------------------------TVPATVAISYLAGGETKPLTSGWDALFEEIAN---CGGYYVVPLTASEGVHAELAHFLRSESTGGNQLRGFVGGGVGES-----FDKLRSRQAGIRSPRVCLIGDSVERRMMDGRVVKLPAYMYAAQIAGLASGLEIGTPITYKKMNIEKLLVKFD--SDQLDQLDASGVVMTSYIRNRDI-STFRIVSDPTTYNNVEDVVQNRMSLGETSDFLATDIRMMLDDSFIGTRIRNTSASIIKNAVESFLDKQT-GVGGLIVSYNPEDVQVIINGNTAIINVGVQPTRGLDYINVFLNYKDNAIQA------------------------MQTLVDKHTGAFTMFVPIDIEESIKKNDDSPDERSWYLRGYATTQHLDRQDDIVDPKGIDISYFMNHGYINYEHKQGDFYKVGVPTDGTYIDEEIGLYVECKLYKENPYAKSMWDLANNIKT-SGVPRTLGFSVEGFCLARDPDDPRIMRKLRVTNVAVTTNPANPNAVWEHFAKS---------------FTAGYAITPEDSINAGALSPEQFARSLYNLTWTLKGK-----S-DKEFKDVWSKIGRHLDDMGRNKPESAVLFLQLSKGMSRDEALETVKNKMLKETIK-------------------------MASLANQTVQSANTVYFMIKNVPIARAQSISSERSFGTTGVYEIGSIMPKEHVYLRYEGTVTVDRFRMRKENLAALGFAALGEEVLQMDIMDIVLYDNI-------TSEVVIAYRGCSIDTYSETVSVGEISSESARFYFLTSANVRSN-----------------------MGA-HLVEPES-GSPYQHNNKQRIELADVDKLTLADFGFTVDAVK-LNHF--GIDVKNPTTGEFLPDAFYEAKIEQGIAQAEKMLDIVIIPRY-VEEHSDFYRNDFDSYNFIRTRKRPVIQLEKMRMEYGGGTVFSYPPKWWRVYTLEGHVELMPTMLLSSQGQNLSLSNI--------YSGYPMIS--GIPSLVGG-EYAPQLFHVEYVAGLLP--PTRRGVTEDWELSPDLWTLVIKLALKEILQQWGRLIVGAGIAEMTTQIDGVFQKINTTQSAMYGGASADIMQLDRDIEDLYKGLKS-HYGVNLGII----MFMDFVEQELGIGVPA---N-GEMRFNCPFCGN-D--KHKLYVET----NPRGLWQCKRCGEAGY-PISFVMKLYEVGYRPAREILEGYDYDPDEYRKGNMSHTRYGA-ELTEEEQLLL-FIVNEGRDVNTGIEVNTKKKCPKPPTNCKRLLDNFNNPEAYPFLQYLHGRGVSIEQIKQCDAHYTLEGIVYL-----EN----DKTLTLRNSLVFFTFNNAGKPVYWNTRSIDSNAYIKSF--------NATA-----RDW--EYSRKDVVMGLDRVGDNHKVIIVEGFFNMTTLGD---GAVVTFGKQVTNDQIDLILKATQ-KWKQPIYLYLDRDAKLEMIRTANVIREKEPSREVYFVYSED-DRDANDLGFQDAWARVN-NAIKADAEGILKLELLYM----------------MKPIIKEILRKGVESPSFAKEILPLLPKSTLEENHMYVEISQVIQHFYKSN----------SSLATESTLLSLVEQKLDRQKADAEKQQTYYE----------TVSSLYEVRDMSDDS-VIDESIEAYIKKHLRLDILKKSAMRL---DD--EEFQKKVIDDLRDVEALDVTGGQNEIFNVLYDE--MEKRALLSSIQSNTISTGYRELDRLNGGGLAKGELGLIAALSGSGKTLFMTNLATMYVKK-GYNVLYVALEEKKDRMTLRFEQSMLAQTRGD-------------IID-GDN-LDEEKFKKRQAIYHKLK--GKLGNLLFSRYSPQTITLAKIEQLLSDAMLRLGIPVDVLIIDYPELLRNPNATG--NESDDGGKLFEEVRRVAQDFNVVTWAASQLNRSAYNAIIRTSEHMEGSVRKKNACELVLIVNQYPEEYKAGFLRMYADKVRNPPEGVYDKMLGFVVDGTRQLIRDYKFDEGSGNQTSAEEKAHRALLAEIENDGMDFGKGKQK-QPQSKIAMPNLSDEINKAVGGK---------
KT224359_TsarBomba          ----------MTEIYARLVDHTITNTRKINDFSIGSAMRAIYEAIATELEQFYVLTEENIQEAIAAGIFASFGFTRKPPRKAYGKVQIVFHNALQQTVALARGTRFTSSLGDYS--NTYETLVDYYIPQGTVTAEVQVYCTIPGEIGNIPANVVNIMMTPLANIKTVNNGQAFQTGQNEEPLDEMKSRFRSYIESLSKGTIPAIEYGTRSVPEVAGVWI-DEKTGLINVYAHDRNGDLPDDVKAKIVATLENFRPGGIPVRVMPVVRRTIDVDVKITLTNKLAITKAFQDKIVGEISRYLNNMQTSQSLILSDLSSVIKGLDKQLIYDITFAKP-------TGNILVAGNEII---------------------------------------------------------------------------RAGTIKVTLE------------------------------------------------MGNEL-NKDQ---AQPEVRKLPEEAEKKINEVLSKSFTTGVGITPDTQ-QNAAALRREFLDDEVKMLAYTSNDFTIYPMISKQQINNTVAKYAVFYQHGRTGHSRFVREVGVASINDPNIRQKTVQMKFLSDTKQQSIAAGLVNNIAD-PMTVLTDDAISVIAKSIEWAIFYGDAALSND-IDPQAGIEFDGLHKLIDEKTNVLDVRGADLTEQILNKAAVVVGKGYGRATDAFMPIGVQAEFMNNLLDRQRVIQPA-AEGGMATGYTVTQFNSVRGAIKLHGSTIMENDNVLVEDRIPQANAPMPPQSIVATVNKD---KKGKFTADD--V-----------AAGLKYKVVVFSDEAESVASQEVV-ASLAA--ADDSVSLAITLQTLYQAQPQFVVVYRQGR--------------ETGHFFQIARVAMSKAL-NNVITFVDTNEVIPETTDVFLGEMNPQVVSLLELLPMMRLPLAQMNATYTFTVLWYGALALYAPKKWVRIKNVKYIPALAADVTIPVK----MGAFDWFSRKV--NESPVETIQEHD--TL-STRIQEIEQAAVLM-----KS-NNASQGRAKAYEE---PLLG-SMSMNP---DYKEAPS-ARGNYNLLETLKLWSRKNIILNAIINTRVNQVSLFCTPARQSDRGIGYEVRLKNPQEKPSSHDLAKIERIESFLQHTGKD--------EKDFTKDNLRTFVKKLVRDRLVYDKINFELIYDKK--GELNRFTAVDAATIYVAVDDN-G--------HEPKGKDVTKFVQILDK-RKVAEFKANEMAWEVHNPRTDITVGRYGYSELEIAMNHLQYHENTELFNARYFAQGGTTRGLLHIKTGQ---EQSTQALQAFRREWTAMFSGINGAWKIPVVSAEDVKFVNMTQSSRDMEFEKWLNYLINVCCSIYAIDPSEINFPNRGGATGSSGN-SLNEGSTK-EKHRSSKDKGLEPLLKFIEDAINKYIVSQFGD-KYIFSFVGGDVQTEREIIEILEAKAQIGLTINDIRNELGYP-PIEGGDVTLAGVHVQRLGQLLQKEMMEKQMAMSPNGQVP----GG---------KPSQTAKEEQSQAEQKGMNGDSSNVNGKGSFNKDVGKDGQLKGAKNTNSMK-----QGGKGD--------------------MVKFRKKIISYGDTMQAIAQQEYGDVTRWVELARFNNLRYPYIVDTVDEKMQNPDHLLTIGDTLMVRVSEDTEAELISTLKRTNEFDQEEIYALSLGKDLDILPLPKQFGS-PGWDAEILELKDDG-----------KGDVKTIRGIENLKQSLYVRLITPMGSYLGHPRYGSRVHEYIGKKNTEENAALLAVEIERTMRTDGRVRSVEKLGHSISGNTFTASFKIFSIALDEAFIFAVR--SGESGRLLLDNNFSDTNIR-----------MVS-YGHDRKRPHTEIFLNASALGSANSRSEKPLVIIGSATGGKPMTPIELTNFAQARDFFRGGELLDAIEMAWNPSP-DTRGAGKIFAIRADDAKQGTATSGGLKVTSKLYGADANEIQYALTDN-----TLTSSKRFTVYFTKERYEQTYDNIGNIFSIQYKGA-S-AYGGVEIKVDGT-TKLATQLILKAGADKATATVVRTYTLGTGVYQNLNVLVNDISNLPDFTVTMNSLGGNKNVETQFLDVLAE-TDVK--AAAKMITAIGADLVNQTE-TDPYVSLSYDPKT----------------------------AIPATIPVTNLTGGSTSAPATSWASLFSSVAD---LGAYYILPLTDKEAIHGELSQFLRDESGAGNQLRGFVGGGVKET-----FDKLKARQAGLRNARISLFGNSGTRRMSDGRVYNFPAYMGAALIAGIASGVPIGEPTTYKKLNIESLDIKFT--GDQLDQLDAFGVVMAEFNRTRAK-SYFRVVSDPTTYNTTTEPVQNRISLGEVSDFLTTDLRTELDETFIGTRLRNTSASIIKNAVESFLDKQK-NVDGLIVDYNPDDIQVIITGNTARINITVQPARGLDAITVYINYVDNQLTA-------------------------MNTINPLTNKINLFVPIDLEESISKSNEDPSGKSWCLKGYATTPDLDLQDDIVDPKGIDISHLVTHGYLNYEHYQGEEYKIGVPTEGTHVD-DVGLFVEGKLYKNNPYAKSIWNLATNIQK-SGIDRKIGFSIEGFARARDKSDPRIIKSTYVTNVAVTTNPANPNAVWDAFMKS---------------FQVGYAMTPEDSTGVAAISPDSLARSLYNLSWALKET-----D-EEQFKNVWDEVGGYLDAMGRYTDDSAILFLQISKGYSRDQAKEILAQMERMSEQ--------------------------MASVTNQTVQTGNTVYFMIKNVPIARAQSISAERSFGTTGVYQIGSIMPQEHVYLKYEGSVTVERFRMKKENLATLGFAALGEEVLQMDIMDIVLYDNY-------TQEVIVAYRGCSIDSYSEDVKANEITSENARFYFLTSANVRSA-----------------------MIF-NNP--NG-GNPYEHNNEQLLDRETVNNYTLEDYGLTVDAIK-INHF--GIQVTDPRTGEELPDAFYKAKIEQAVAQVEKMLDIVILPRY-VQEHHDFHRNDFDSFMFIHTHRRPIVQMEKIRMEYGGGSIFEYPTKWWRINKLPGHIEMLPTLMLSSEGANLNVSQI--------YSGYPMIS--GIPSLAGNNNYAPQLFHVEYVAGMLP--PTRSGVTQPHEMHADLWTLIVKVALKEVLQQWGRLIIGAGIANMSVSIDGVSQSIDTTQSAMYGGASADIMQIDRDIADLVPALRS-YYGMNLGLI----MFLDIFIQELGDSKPA---G-NETRFNCPFCGN-T--KYKLYVEN-----RRGLWQCKRCGEDGN-PVTFVMKYYGVDFAEAAEILEMYDYDVKAQRKQNATIAQYGS-DLSEAERLLL-FINRRGAPLEEEQ-PKIRYTFPRPPTNCKTLINNFNNPEAYPFFMYLHGRGITLEQIKEHNISYVTRGEVEL-----VD----GRKLILVNHVVFFTFDEKRKPLYWNTRSIEQSPSIKSF--------NAPA-----KET--EYSKKNVIFNLNNARKCKRIVISEGVFDALTIGQ---EGVATFGKKITAEQVDLLLEKTK-V-YVPIYLYLDRNATKEMIDTSQMIHAKQPERPVYYVYSPT-DDDANKLGQEKAHELIS-QAILADGEGELKLRLWTIKEGS-----------METPIMKQILRKAIESPSFSKEVLPIIPLSVFNSSQEYKELVGIIKRYYQTN----------RNILNEDAFLTLTQTKLDRMRKEAEEQQKYFD----------KIHDLYKVRDNTDDS-VIDENIELHIRKAMQIDWMTKVAMNL---EN--PSYMDKAAEEFKQILLLNITGKRDEIINVLDDT--EYKRTSLSTLYQNMIPTGFADIDHLNNGGLAKGELGMVVAASGTGKTLILTNLATNYTKN-KYNVLFIALEELENRMILKLEQSLLRRNRSQ-------------ILT-GNA-LNQVEFNKNQEFIKQNR--QHFGNLFFARYSPRTITPAKIEQLISDVKIRWGIDLDVVIIDYPELLRNPNATG--NEAEDGGRLFEEMRRIGQEYNVVMWTAAQMNRTAYSATIRTSENMEGSLRKKNAAELILAVQQSDEEFRAGFVRLYADKLRNPPEGQFDKMIGLKVVGSAQTVRNYKSE--------QEKNEHLAILESIDDARDAMFKNKRKG-KQDNTQMPNYADEINQSIQNMRGAN-----
KT307976_AvesoBmore         -----------MNIYSRLVDYTITNTNKINDFSVGSAIRALYESVAMEVEQFYVLTEENLEEAIQAGVYESFAFKRKAPQKAYGKVRITFHNAVQQNTPLPRGTRFTSSFPEYA--NIYETVEDYYIPAGAVTAEVFVYCIIAGEVGNVPANAIDVMMTPLSNVKLVTNPSAFQTGENEEPLEALKSRFRSYIESLSKATKPALEYGTRLVPEVSGVYI-DEKIGIVIVYAHDKNGELPDSVKLAIATSLTRFKPAGIPVEVRPVTRKAVDVEVTITISNKPAITNALRDRIKFAIEGYLNNMQTSQNLILNDLSYVIKSVDKQLVYDIQYAKP-------TVNEVVKGSEIV---------------------------------------------------------------------------RAGIIKVTLV------------------------------------------------------MTELQKEQKVEARKLPAGAEAELAELVSKSFTTGTGITPDTQ-QDAAALRRELLDDQVKMLAFTNGDFTIYPLINKQQVNSTVAKYAVFNQHGRTGHSRFVREVGVASINDPNIRQKTVQMKFLSDTKQQSLAAGLVNNIAD-PMTILTEDAISVIAKSIEWAIFYGDAALAAE-ADNQAGIEFDGLTKLIDEQTNVIDLAGERLDEATLNKAAVIVGKGYGRATDAFMPIGVQADFTNNLLDRQRVIQPS-QAGGFSTGFSINQFLSTRGAINLHGSTIMENDNILV-DRIPEPNAPQAPASVVATVKTA---DKGKFRPVK--D-----------IKTHGYKVVVHSDDAESLASDEVT-AVVAN--PTDSVSIAVKLQSLYQAKPQFISIYRKGN--------------ETGHYFLIARVALSKADENGLITFVDRNQVIPETTDVFIGELTPQVLSLLELLPMMKLPLAQMNATTTFTVLWYGALALYAPKKWVRIKNVQYIPALAADVTYRP-----MGFWSF--LKKAPSANPLELLNPEDKHSEISTMIRQIE-EEQIM-----KS-TTAEKGKAKAYEE---PILG-QFSINP---DYKEAPS-KDGNYNLLENLKLWSRKNIIVNAIINTRVNQVSMFCSPARYSSRGVGYEVRLKDPFKDPTTHEEAAIKRIEDFLQYTGNM--------KDDYTRDNFRGFIKKIIRDRLIYDKINFELIYDKQ--GELNRFKAVDASTIYVAVDKE-G--------REPKGKDSEKFVQVLDR-RKVAAFKAKEMAWEVHNPRTDITVGRYGYSELELAMNHLQYHENTELFNARYFAQGGTTRGLLHIKTGQ---DQSRHALQAFRREWQTMFSGINGAWKIPVVSAEDVKFINMTQSSRDMEFERWLNYLINVLCSIYAIDPSEINFPNRGGATGSSGS-TLNETSAR-EKNRISRDKGLEPLLKFIEDAINKYIVSQFGD-KYIFTFVGGDAQTEREILETLELQSKVGLTFNDIRKKLGYP-PVEGGDVINSGVHVQSLGQIMQEKMMEQQFALQKQEAKQANAAAK---------TKTSTPTKEQSEAQQKGMNGDSKNVNGKGTYNKTVGKDGQVKGAKNTNAAK-----QGGKGNNGETVNSDAKKGGKK---------------------------------------------------------------------MFRSNEDDSGELIASLKNSSVYDQEEIYALTLGKDLNVLPQPRNIAS-PGWDAEILEMKEND-----------KGDLATIRGIENLKQSLLTRILTPVGSYLNHPRYGSYVNEYLGKKNTEENATLLVVELERAIRTDGRVRAVEKVGYDMYDNYINVAFKVTSIAVDEAFLLALT--ARENGDIFLNDNFSNNIR-----------MAIS-YGFNRKRPRTEVFLDSTALGSANAQSEKPVIILGSATDGKPLEPVELTNLAQARSAFQSGELVDAIEMAWNPAA-GVGGAGKIYAVRVDEAKQASLVSSGLTFTSNVYGADANNIQVQLMDN-----AITGAKRVGVYFTKVGYEKVYDNIGNIFNITYTGAQ---KGNIEVKVNAT-TKLAEKLILKVGADTQSMTEVRTYELGVGVYEDVNALVNDIANLPDFKASMNSLGGYKDVRTQYLDVLAA-KDMTK-DAPLAVKAIAADIANTLA-NDRYVSVAVDFTK----------------------------TVPATIPVTSLSGGETKAPKTSWAETFLKVAD---LGGYYIVPLTASESVHAELSHFLRTESTSGNQLRGFVGGGLEET-----FESLKARQSNLRNARVAVVGDDVVRRMADGRVYKAPGYMYAAQVAGLASGLAVGEPITYKKMNIESLGKKYI--GEQLDQLDAAGVVMTEFARNTKG-STFRIVSDPTSYNRIDEPVQNRISLGEVSDFLTTELRTVLDEEFIGTRLRNTSASIIKNRIESFLDVQK-NVDGLIVNYSPEDIQVVINGNTAIINIAVQPTQGLDYINVYLSYKDNQMSA----------------------MHLETYVDKATGKFNMFVPIDIEESIKKNDDSPSEKSWYLRGYATTRDLDKQDDIVDPNGIDINYFLQHGYINYEHQQGDFYKIGVPTEGTYVDPDVGLYVECKLYKDNPYAKSMWDLATNIQK-SGVKRKLGFSVEGFGLGRDEDDPRILKKLRVTNVAVTTNPANPFATWEHFMKS---------------FTAGYPISPDNAIDAGALSPESFARSLYNLTWTLKKS-----D-DKEFAETWDKIGDYLDAMDRNTPECAMLFLQIAKGYSRNEALEKLKTFYSKSRKEQ------------------------MASLANQTVQSANTVYFMIKNVPIARAQSISSERSFGTQGVYQIGSIMPQEHVYLRYEGSVTVERFRMKKENLASLGFAALGEEVLQMDIMDIVLYDNL-------TQEVVIAYRGCSIDSYNESVNVGEISSETARFYFLTSANVRSA------------------------MF---TNEER-GYQYQHNNEKLISLEDIEKLRLEDYGLTVDAVK-MNHF--GIVVTDPRTGEYMPDEFYQSKIEQAVAQAEKKLDIVILPRY-NSEHHDYYRNDFESFMFLRTHQRPIMQAEKVTLEYGGGTVFNYPTKWWKVYKLEGHLEMLPTLMLSEQGQNMNLAQA--------YSGYPMIA--GIPHLVGN-NYAPQMFHVEYVAGMLP--PKRRGVSQPWEMHPDLWTLIIKIALKEVFQQWGRLIVGAGIASMDISIDGISQHIDTTQSAMYGGASADIMQLDRDIQELVDGLKS-YYGVNLGII----MFLDLLYQELGDNKPA---SGGETRFNCQFCGN-T--KYKFYVHD-----ETGLWQCKVCGEKGN-PVSFVMKHFQVTFPDAKDILETYDYEVGDYNSQTLSHQKYGA-HLTEEEQLYM-YIMNQGDVPEEE--VKVKYTCPYPPSNCKSLIENFNNPEAFPFFAYLNGRGITLEQIKQHNISYVVDGIARL-----SD----DKELRLINHLVFFAFDPRRKAIYWNTRSIDPKPFIKSL--------NAPA-----KPT--EYSKSTVVMNLNNAWKQDKIVIVEGFFNMTTIGN---CAVVTYGKQVSNQQIKTILEATD-KKKQPIYIYLDRDGWGESIKVAAKIHSFEPNRAVYYVYSED-DRDANDLQHDLAWERIN-NAIFADAEGEVLFRMLNM---------------MEKPIMKEILRKAIESPVFSKEVLPVVPMSIFENVEIYKEITQIVRRYYQSN----------SSVITEGALVTLLEAKLDRLKKSADEQQQYFN----------KVSELYQIRDSHDDN-LIDEEIEKYIKKQMRLELLKKAALKI---ND--EAFQDTLEDEFRKIMLLDISGRNDEIINVIDDV--EYKRLALSSLDGNTVPTGFKSIDLLNSGGLAKGELGLIAAMSGTGKTLMMTNLATNYVKQ-GYNVLFIALEELKNRMVLKLEQSMLRQTRGD-------------ILD-GST-LNMEKFEKRQALYKNNR--ARFGNLFLARYSPRKVTPAKIEQLISDLLIRQGVKIDVVIVDYPELLRNPHATG--NEADDGGKLFEEMRRIGQDFDVVMWTASQLNRTAYNALIRTSEHMEGSLRKKNAAELVLVVNQTPEEYNAGFLRLYADKVRNPPEGAYDKMLGFKVIGNQQVVREYIQNS-------SEEKEHRAILEAVDQARDNLFKAKKAGGNSGKVPMPDFSQEINQAIRGGQ--------
KT995480_Bacillus_BM15      -----MRYKQMTEIYGRLVDHTITNTNKINDFSIGSAIRAMYEATAREIEQLYILTEENIREAIAAGVYSSFGFQRKPAQRAYGKVQLVFHNAVQQTLPLPRGTRFTSSLADYT--MTYETVEDYYVPQGAVTAEVQIFCTISGEIGNVPNNVINIMMTPLANIKTVTNAQAFQTGQDEEPLEELKSRFRAYIESLSKGTIPALEYGTRSVAEISGVWI-DEQTGIVYVYAHDRNGDLPDVVRDKVIATLQNYRAAGIPVVVRPVVRKAVNIDVTIVVADKTAITKALQDKIASEISRYLNNMQTSQSVILSDLSSVIKGLDRRLIYDITFNDP-------KANVIVAGNEVV---------------------------------------------------------------------------RAGTVKVTLV------------------------------------------------MGAEL-NKDKQVQVEPEARKLPQAAEDKIAE-LQKSFTTGVGITPDTQ-TDAAALRREYLEDEVKMLTWDNSDFTIYPLIAKQQISNTVAKYAVFNQHGRTGHSRFVSEIGVASINDPNIRQKTVQMKFISDTKQQSIAAGLVNNISD-PMTILTEDAISVIAKSIEWAIFYGDASLSAD-SDQQSGIEFDGLHKLIDQKTNVIDLKGQSLSEAVLNKAAVIVGKGYGKATDAFMPIGVQAEFTNNLLDRQRVIQPS-SAGGFSTGFTINQFLSARGAINLHGSTIMENDNVLVENRLPQANAPLPVKSLKATVKAA---DKGGFLPED--K------------SL-SYKVVVYSNEAESVASDAVT-AAITD--ATSSVTLDIELQPIYQAQPQFVVIYRQGA--------------QTGHYFQIARVPVAKANELNVITFVDRNEIIPETTDVFVGEMNQNVLSLLELLPMMRLPLAQMNATYTFSVLWYGALALYAPKKWVRIKNVKYIPALAADVTL-------MSVLDWFNRQG--SDMPPESIRKVD--DNFLLAIKHLE-DEQIQ-----KS-KSGGQGRAKAYEE---PLLG-SMSMNP---DYKEAPS-SRGNHNLLETLKLWSRKNIILNAIINTRVNQVSLFCTPARHSDRGIGYEVRLKNPLDKPTSHDIARMERIEDFLQHTGKS--------HGDFTRDNLRSFVKKLVRDRLVYDKINFELIYDTK--GELNRFKAVDASTIYVAVDEK-G--------HEPKGKNVAKYVQILER-RKVAEFKANEMAWEVHNPRTDITVGRYGYSELEVAMNHLQYHENTELFNARYFAQGGTTRGLLHIKTGQ---DQSNQALQAFRREWTAMFSGINGAWKIPVISAEDVKFVNMTQSSRDMEFEKWLNYLINVCCSIYAIDPSEINFPNRGGATGSSGN-TLNEGSTK-EKHRSSKDKGLEPLLKFIEDAINKYIVSQFGD-RYLFSFVGGDVQTEREIIEILAAKAEIGLTINDVRNELGLP-PIEGGDIILNGVHVQRLGQLMQEEMMKQQMAMTPNGQVP----GN---------K-TQTPKEEKSQAEQKGMNGNSDNVNGKGTHNKGVGKDGQVKGAKNTNSGK-----QGGKGK--------------------MAKFKRRIIADGDTMQAIAQQELGDVSRWVELARFNDLRHPYIVDTVAEKLKNPTHLLTIGDTLLIEISENSQEDLMNVLNRATDFDKEELYALALGKDLDVLPIPKPFGK-SGWDNDVFEMKDNE-----------RGDVATIRGIENLKQSLYMRLVTPLGGYLGYPRYGSKVHEYLGRKNTEENAILLDIEIERTLRTDGRVRSVEKVGHVIDGNSYSTTFKIYSIAMEEAFLLALSGELGVSGSLVLTDNFVDNIIR-----------MVS-YGHDRKRPHTEITLNASGLGSANARSEKPLVLIGSATGGQPKVPVELTNFAQAREFFRGGELLDAIEMAWNPSP-NTRGAGKIYAIRADDAKQATKVSGGLTVTSKLYGADANEIQYSLTDN-----VLTSSKRFSVFFTKERYEQVYDNIGNIFSIKYKGS-Q-AYGSVTIEVDGT-TKLATKLTLKAGADKAGATEVRSYTLGTGVYQNVNVLINDISNLPDFEVVTNSLGGNKNVETQFLDAVAE-VDTKA--TAKMITAVGADLVNQTD-TDPYVKLTYDPKT----------------------------AIPATIPVTNLAGGSTSVPGSSWAELFTAVAD---LGAYYIVPLTDKESIHGELSQFLRDESGAGNQLRGFVGGGLKDT-----FDKLKARQAGLRNPRVSLVGNSGTRRMSDGRVYNYPAYMGAALIGGIASGIGVGEPVTYKKLNVEALDVKFT--GDQLDQLDAAGVVMVEFVRTRQS-SYFRIVSDPTTYNASTEPVQNRISLGEVSDFLTTELRTMLDEQFIGTRIRNTSASIIKNAVESFLDQQK-NVDGLIVDYNPDDVQVVITGNSARINITVQPARGLDDITVGINYVDNKLTA-------------------------MQAVNPITGKVNLFVPIDLDESISKSNEDPSGKAWCLKGYATTPDLDLQDDIIDPKGIDISHFITHGYLNYEHFQGEEYKVGVPTEGTHVD-DVGLFVEGKLYKDNPYARSIWNLANSIQK-SGIDRKIGFSIEGFAKARDKADPRIIKSTYITNVAVTTNPANPHATWDAFMKS---------------FMVGYAITPEESTGVAAISPDSLARSLYNLSWSLKEE-----D-ESKFKDVWGEVGNYLDAMERYTPESAILFLQISKGYSRAEAKEKLEQLSQQAKQDI------------------------MASVTNQTVQTGNTVYFMIKNVPIARAQSISAERSFGTTGVYQIGSIMPQEHVYLKYEGSVTVERFRMKKENLATLGFAALGEEVLQMDILDIVLYDNY-------TQEVIIAYRGCSIDTYSEDVKANEITSESARFYFLTSANVRSV------------------------MI-TNP--YE-GNQYQHNNEKLIDLDKVDSYKLADYGLTVDAVK-INHF--GIDVTDPRTGEYLPDAFYMAKIEQAVSQVEKQLDIVILPRF-VKEHHDFHRNDFESFMFVQAHRRPIIQMEKIVLEYGGGTIFNYPTKWWRVNKLPGHIEMLPTLMSSDMGQGLNLSHA--------YSGYPMIT--GIPNLAGNNNYAPQMFHVEYVAGLLP--PKRSGVSEPWEMHPDLWTLIIKHALKEVFQQWGRLIIGAGIANMSISIDGVSQSIDTTQSAMYGGASADILQIDRDIEELTKGLRA-YYGMNLGII----MFMDLLEEELGESKPA---G-NETRFNCPFCLN-T--KHKFYVEN----ADLGRWICFKCSKSGN-PVSFVMQYYHVDFEEAKEILLTYDYDVDEFKKQRTSFSSYGAGGLTEEERLLL-YITRGGEPLEDEV-EKINYTCPRPPTNCKSLMENFNNPEAFVFFQYLQGRGVTLEHIRDHNISYVTYGEVEL-----VD----GRKMNLINHLVFFTFDVNGVPVYWNTRSIDPNPFIKSF--------NAPA-----KPT--EYSKNNTVFNLNRARFYDKIVVTEGVFNAMTVGY---HGVATFGKKVTEEQVKMMLEATS-HFNTPIYLFLDKDAWKEMIQAAHTIHRIDPTRPVYYVNSPT-DEDANDIGTERCYEWIS-NAFLADAQGDLQLQLLNM---------------MESPIMTQILRKAIENPIFAKEVLAVAPLTVFEGSPAYTELAGIVKRYYQTN----------NKPLTEDAFLTLTEDKLDRMKKDALTQQDYFG----------KIHYLYEVRNSGDND-VIDEKIEEYIRQKMSIDLLTKAATNL---KN--KEFLEKLPDEFKKILMLNISGKRNEIINVLDDA--EYKRTSLSTLFQNMIPTGFKEIDHLNGGGLAKGELGLIVAASGTGKTLVLTNLATNYTKN-GYNVLFIALEELENRMILKFEQSLLRQNKST-------------ILT-GSV-LNQEQFDKRQAFIKQHR--QHFGNLFFARYSPQAVTPAKIEQLISDLMIREGIQVDAVVVDYPELLRNPRSTG--NEAEDGGRLFEEMRRIAQDYNVVMWTAAQMNRTAYSALVRTAEHMEGSHRKKNAAELVLTVNQTPEEYQAGFIRLYADKVRNPPEGQYNRMLGFKVVGSAQTVRDFESE--------QERKEHQYVLEAADEARDAMFKSKRKD-SKDNTPKIDYASEINQTLQNMRG-------
KU577463_Bacillus_Deep_Blue -----MRYKQMTEIYGRLVDHTITNTNKINDFSIGSAIRAIYEATAREIEQLYILTEENVREAIAAGVYSSFGFQRKPAQRAYGKVQMVFHNAVQQTLPLPRGTRFTSSLADYT--MTYETVEDYYIPQGTVTAEVQIFSTIPGEIGNVPNNVIDIMMTPLANIKTVTNAQAFQTGQDEEPLDELKSRFRSYIESLSKGTIPALEYGTRSVTEISGVWI-DEQTGIVYVYAHDRNGDLPDLVRDKVIATLQNYRAAGIPVVVRPVVRKTVGVDVTITLTDKTAITVALQNKIVAEISRYLNNMQTSQSVILSDLSSVIKGLDRRLIYDITFNDP-------KANVIVAGNEVV---------------------------------------------------------------------------RAGTVKVTLV------------------------------------------------MGAEL-NKDKQVHAEPEVRTLPQAAEDKIAE-LQKSFTTGVGITPDTQ-QDAAALRREYLEDEVKMLTWDNSDFTIYPMIAKQQITNTVAKYAVFNQHGRTGHSRFVSEIGVASINDPNIRQKTVQMKFLSDTKQQSIAAGLVNNISD-PMTILTEDAISVIAKSIEWAIFYGDAALSAD-VDQQAGIEFDGLHKLIDQKTNVIDLQGASLSEAVLNKAAVIVGKGYGKATDAFMPIGVQAEFTNNLLDRQRVIQPS-NSGGFSTGFTINQFLSARGAINLHGSTIMENDNVLVENRLPQANAPLPAKKVTATVKPA---DKGTFRTED--K------------GVQNYKVVVFSNEAESVASDAVS-ATISD--VTSSVTLDIELQPIYQAQPQFVVVYRQGA--------------QTGHFFQIARIPVSKASDLNVISFIDRNEVIPETTDVFVGEMNQNVLSLLELLPMMRLPLAQMNATYTFTVLWYGALALYAPKKWVRIKNVKYIPALAADVTLTY-----MSVLDWINRQS--DDTPPDNIKKVD--DNFLLAIKHLE-DEQIQ-----KS-KSGGQGRAKAYEE---PLLG-SMSMNP---DYKEAPS-SRGNHNLLDTLKVWSRKNIILNAIINTRVNQVSLFCTPARHSDRGIGYEVRLKNPLEKPSSHDIARMERIEDFLQHTGKN--------HDDFTRDNLRSFVKKLVRDRLVYDKINFELIYDKQ--GQLNRFKAVDAATIYVAVDRD-G--------HEPKGKDSMKYVQILER-RKVAEFKANEMAWEVHNPRTDITVGRYGYSELEVAMNHLQYHENTELFNARYFAQGGTTRGLLHIKTGQ---DQSNQALQAFRREWTAMFSGINGAWKIPVISAEDVNFVNMTQSSRDMEFEKWLNYLINVCCSIYAIDPSEINFPNRGGATGSSGN-SLNEGSTK-EKHRSSKDKGLEPLLKFIEDAINKYIVAQFGE-RYLFSFVGGDVQTEREIIEILAAKAEIGLTINDVRNELGLP-PIEGGDVILNGVHVQRLGQIMQEEMMKQQMAMTPNGQVP----GN---------K-TQTPKEEKSQAEQKGMNGSSDNVNGKGTHNKGVGKDGQVKGAKNTNSAK-----QGGKGK--------------------MAKFKRRIIADGDTMQAIAQQELGDVNRWVELARFNDLRHPYIVDTVAEKLQNPSHLVTIGDTILIEISENSQAELMNALNRATDFDKEELYALALGKDLDVIPIPKQFGK-AGWDSDIFEMKDNE-----------RGDVATIRGIENLKQSLYMRLVTPLGGYLGYPRYGSKVHEYLGRKNTEENAVLLDIEIERTLRTDGRVRSVEKVGHIINGNSYSTTFKVYSIAMEEAFLLALSGELGVSGSLVLTDNFVDNIIR-----------MVS-YGHDRKRPHTEITLNASGLGSANARSEKPLVLVGSATGGQPKVPVELTNFAQAREFFRGGELLDAIEMAWNPSP-NTRGAGKIYAIRADDAKQGTKASGGLTVTSKLYGADANEIQYSLTDN-----ALTSSKRFTVYFTKERYEQVYDNIGNIFSIKYKGTTQ-PYGGVMIEVDST-TKLATKLTLKTGADKATATVVRSYTLGTGVYQNINVLINDISNLPDFEVVTNSLGGNKNVETQFLDALVE-TDVK--ATAKMITAIGADLVNQTE-TDPYVSLSYDPKT----------------------------ALPATIPVTNLAGGSTTAPGESWAELFTAVSD---LGAYYIVPLTDKEAIHGELSQFLRDESGAGNQLRGFVGGGLKDT-----FDKLKARQAGLRNPRVSLVGNSGTRRMSDGRVYNYPAYMGAALIGGIASGIAVGEPVTYKKLNVEALDLKFT--GDQLDQLDGAGVVMVEFVRTRQS-SYFRIVSDPTTYNTSTEPVQNRISLGEVSDFLTTELRTMLDEQFIGTRIRNTSASIIKNAVESFLDQQK-NVDGLIVDYNPDDVQVVITGNSARINITVQPARGLDDITVGINYVDNKLTA-------------------------MQAVNPITGKVNLFVPIDLDESISKSNEDPTSKSWCLKGYATTPDLDLQDDIIDPKGIDISHFITHGYLNYEHFQGEEYKVGVPTEGTHVD-DVGLFVEGKLYKDNPYAKSIWNLANSIQK-SGIDRKIGFSIEGYAKARDKADPRIIKSTYITNVAVTTNPANPHATWDAFMKS---------------FMVGYAITPEESTGVAAISPDSLARSLYNLSWSLKKE-----D-ESEFKNVWGEVGNYLDAMERYTPETAILFLQISKGYSRAEAKEKLEQLSQMAKEDI------------------------MASVTNQTVQTGNTVYFMIKNVPIARAQSISAERSFGTTGVYQIGSIMPQEHVYLKYEGSVTVERFRMKKENLATLGFAALGEEVLQMDILDIVLYDNY-------TQEVIIAYRGCSIDTYSEDVKANEITSESARFYFLTSANVRSV------------------------MI-NNP--YE-GNQYQHNNEHLIDLDKVDSYKLADYGLTVDAVK-INHF--GIDVTDPRTGEFLPDAFYMAKIEQAVAQVEKQLDIVILPRF-VKEHHDFHRNDFESFMFVQAHRRPIIQMEKIVLEYGGGTIFNYPTKWWRVNKLPGHIEMLPTLMLSEQGQGLNLSQA--------YTGYPMIT--GVPNLVGNNNYAPQMFHVEYVAGLLP--PKRSGVSEAWEMHPDLWTLIIKHALKEVFQQWGRLIIGAGIANMSISIDGVSQSIDTTQSAMYGGASADILQIDRDIEELTKGLRA-YYGMNLGII----MFMDLLEEELGESKPA---G-NETRFNCPFCLN-T--KHKFYVEN----ADLGRWICFKCSKSGN-PVSFVMTYYHVDFEEAKEILLTYDYDVEEFVKQRTSFSGYGAGGLTEEERLLL-YIARRGEPLEEEI--KITYTCPRPPTNCKSLMENFNNPEAFIFFQYLQGRGITIENIRDHNISYVTYGEVEL-----VD----GRKMNLINHLVFFTFDNNGVPVYWNTRSIDPNPFIKSF--------NAPA-----KTT--EYSKNNTVFNLNRARFYDKIVVTEGVFNALTVGY---HGVATFGKKVTEEQVRMMLDTTA-HFNTPIYLFLDKDAWKEMIQSAHTIHRIDPTRPVYYVNSPT-DEDANDIGTVRCYEWIS-NAFLADAQGDLQLQLLNM-------------MTVESPIMTQILRKAIENPIFAKEVLAVAPLTLFEGSPAYTELAGIVKRYYQTN----------NKPLTEDALLTLTEEKLDRMKKDAITQQDYFG----------KVHYLYEVRNSGDNE-VIDEKIEEYVRQKMSIDLLTKAATNL---KN--KEFLEKLPDEFKKILMLNISGKRNEIINVLDDT--EYKRTSLSTLFQNMIPTGFKDIDHLNGGGLAKGELGLIVAASGTGKTLILTNLATNYTKN-GYNVLFIALEELENRMILKFEQSLLRQNKST-------------ILT-GSV-LNQEQFDKRQDFIKQHR--QHFGNLFFARYSPQAVTPAKIEQLISDLMIREGIQVDAVIVDYPELLRNPRSSG--NEADDGGKLFEEMRRIAQDYNVVMWTAAQMNRTAYSALVRTAEHMEGSHRKKNAAELVLTVNQTPEEYQAGFIRLYADKVRNPPEGQYNRMLGFKVVGSAQTVRDFESE--------QERKEHQYVLEAADEARDAMFKSKRKD-SKDNTPKIDYASEINQSLHNMRG-------
KX495186_Bacillus_PK16      -----MRYKQMTEIYGRLVDHTITNTNKINDFSIGSAIRAIYEATAREIEQLYILTEENIREAIASGVYASFGFQRKPAQRAYGKVQLVFHNAVQQTLPLPRGTRFTSSLADYT--MTYETVEDYYIPQGTVTAEVQIFCTIPGEIGNVPNNVINIMMTPLANIKTVTNAQAFQTGQDEEPLDELKSRFRSYIESLSKGTIPALEYGTRSVTEISGVWI-DEQTGIVYIYAHDRNGDLPDLVRDKVIATLQNYRAAGIPVVVRPVVRRAVNIDVTIALTDKTAITKALQDKIAAEISRYLNNMQTSQSVILSDLSSVIKGLDRRLIYDITFNDP-------KANVIVAGNEVV---------------------------------------------------------------------------RAGTVKVTLV------------------------------------------------MGAEL-NKDKQVQAEPEVTKLPQAAEDKIAE-LQKSFTTGVGITPDTQ-TDAAALRREYLQDEVKMLTWDNSDFTIYPLIAKQQITNTVAKYAVFNQHGRTGHSRFVSEIGVASINDPNIRQKTVQMKFLSDTKQQSIAAGLVNNISD-PMTILTEDAISVIAKSIEWAIFYGDASLSAD-SDQQSGIEFDGLHKLIDQKTNVIDLQGESLSEAVLNKAAVIVGKGYGKATDAFMPIGVQAEFTNNLLDRQRVIQPS-NAGGFSTGFTINQFLSARGAINLHGSTIMENDNVLVENRLPQANAPLPAKGVKATVKTN---DKGTFRVAD--K------------GVQSYKVVVFSNEAESVASDAVT-ATVAN--QTDSVTLEIELQPIYQAQPQFVVVYRQGA--------------ETGHYFQIARIPVSKANDLNVITFIDRNEIIPETTDVFVGEMNQNVLSLLELLPMMRLPLAQMNATYTFSVLWYGALALYAPKKWVRIKNVKYIPALAADVTLTY-----MSVLDWFNRQG--NDTPPESIKKVD--ENFLLAIKHLE-DEQIQ-----KS-KSGGQGRAKAYEE---PLLG-SMSMNP---DYKEAPS-SRGNHNLLETLKIWSRKNIILNAIINTRVNQVSLFCTPARHSDRGIGYEVRLKNPLDKPTSHDIARMERIEDFLQHTGKN--------HDDFTRDNLRSFVKKLVRDRLVYDKINFELIYDKQ--GQLNRFKAVDASTIYVAVDRD-G--------HEPKGKNAMKYVQILER-RKVAEFKANEMAWEVHNPRTDITVGRYGYSELEVAMNHLQYHENTELFNARYFAQGGTTRGLLHIKTGQ---DQSNQALQAFRREWTAMFSGINGAWKIPVISAEDVKFVNMTQSSRDMEFEKWLNYLINVCCSIYAIDPSEINFPNRGGATGSSGN-TLNEGSTK-EKHRSSKDKGLEPLLKFIEDAINKYIVSQFGD-RYLFSFVGGDVQTEREIIEILAAKAEIGLTINDVRNELGLP-PIEGGDIILNGVHVQRLGQLMQEEMMKQQMAMTPNGQVP----GN---------K-TQTPKEEKSQAEQKGMNGNSDNVNGKGTHNKGVGKDGQVKGAKNTNSGK-----QGGKGK--------------------MAKFKRRIIADGDTMQAIAQQELGDVSRWVELVRFNDLRHPYIVDTVAEKLKNPSHLVTIGDTLLIEISDNTQDELLAALNRATDFDKEELYALALGKDLDVLPIPKPFGT-VGWDNDIFEMKDNE-----------RGDVATIRGIENLKQALYMKLITPLGGYLGYPRYGSKVHEYLGRKNTEENAILLDIEIERTLRTDGRVRAVEKVGHVIDGNSYTTTFKIYSIAMEEAFLLALSGELGVSGSLVLTDNFVDNIIR-----------MVS-YGHDRKRPHTEITLNASGLGSANTRSEKPLVLIGSATGGQPKVPVELTNFAQARDFFRGGELLDAIEMAWNPSP-NTRGAGKIFAVRADDAKQATKASGGLTVTSKLYGADANEIQYSLEDN-----TLTNSKRFKVYFTKERYEQVYDNIGNIFSVKYKGA-Q-TYGSVTVTVDST-TKLANKLILKAGADKATATEVRSYTLGTGVYQNVNVLINDISNLPDFEVVANSLGGNKNVETQFLDALAE-VDVK--AGAKMITAIGADLVNQTE-TDPYVTVTYDPKT----------------------------AIPATIQVTNLAGGSTTAPGESWADLFSTVAD---LGAYYIVPLTDKEAIHGELSQFLRDESGGGNQLRGFVGGGLKET-----MSKIKSRQASLRNPRVSLVGNSGTRRMSDGRVYNFPAYMGAALIGGIASGVAVGEPVTYKKLNIEALDIKYS--NENLDQLFAAGAIMVEFVRTRSA-SYFRITSDPTTYNNPAEPVQNRVSIGEVSDFLTTELRTMLDEQFIGTRIRNTSASIIKNAVESFLDQQK-NVDGLIVDYNPDDVQVVITGNSARINITVQPARGLDDITVGINYVDNKLTA-------------------------MQAVNPITGKVNLFVPIDLEESISKSNEDPTGKAWCLKGYATTPDLDLQDDIIDPKGIDISHFITHGYLNYEHFQGEEYKVGVPTEGTHVD-DVGLFVEGKLYKDNPYARSIWNLANSIQK-SGIDRKIGFSIEGFAKARDKADPRIIKSTYITNVAVTTNPANPHATWDAFMKS---------------FMVGYAITPEESTGVAAISPDSLARSLYNLSWSLKKE-----D-ESEFKNVWGEVGNYLDAMERYTPETAILFLQISKGYSRAEAKEKLEMLSQMAKEDI------------------------MASVTNQTVQTGNTVYFMIKNVPIARAQSISAERSFGTTGVYQIGSIMPQEHVYLKYEGSVTVERFRMKKENLATLGFAALGEEVLQMDILDIVLYDNY-------TQEVIIAYRGCSIDTYSEDVKANEITSESARFYFLTSANVRSA------------------------MI-NNP--YE-GNQYQHNNEKMVDLDKVDSYTLADYGLTVDAVK-INHF--GIDVTDPRTGEYLPDAFYKAKIEQAVSQVEKQLDIVILPRF-VKEHHDFHRNDFESFMFVQAHRRPIIQLEKIVLEYGGGTIFNYPTKWWRVNKLPGHIEMLPTLMLSEQGQGLNLSQA--------YTGYPMIT--GVPNLVGNNNYAPQMFHVEYVAGLLP--PKRSGVSEAWEMHPDLWTLIIKHALKEVFQQWGRLIIGPGIANMSMSIDGVSQSIDTTQSAMYGGASADILQIDRDIEELTKGLRA-YYGMNLGII----MFMDLLEEELGESKPA---G-NETRFNCPFCLN-T--KHKFYVEN----ADLGRWICFKCSRSGN-PVSFVMAYYHVDFEEAKEILLTYDYDVEEYKKQRTSFSGYGEGGLTEEERLLL-YIARQGEPIEEEI--KITYTCPRPPTNCKSLMENFNNPEAFIFFQYLQGRGVTLENIRDHNISYVTYGEVEL-----VD----GRKMNLINHLVFFTFDNNGLPVYWNTRSIDPNPFIKSF--------NAPA-----KTT--EYSKNNTVFNLNRARFYDKIVVTEGVFNAMTVGN---HGVATFGKKVTEEQVRMMLESTA-QFNTPIYLFLDKDAWKEMIQAAHTIHRIDPTRPVYYVNSPT-DEDANDIGTERCYEWIS-NAFLADAQGDLQLQLLNM---------------MESPIMTQILKKAIENPIFAKEVLAVAPLTVFEGSPAYTELAGIIKRYYQTN----------NKPLTEDALLTLTEDKLDRMKKDALTQQDYFG----------KIHYLYEVRNSGDNE-VIDEKIEEYIRQKMSIDLLTKAATNL---KN--KEFLEKLPDEFKKILMLNISGKRNEIINVLDDA--EYKRTSLSTLFQNMIPTGFKEIDHLNGGGLAKGELGLIVAASGTGKTLVLTNLATNYTKN-GYNVLFIALEELENRMILKFEQSLLRQNKST-------------ILT-GSV-LNQEQFDKRQAFIKQHR--QHFGNLFFARYSPQAVTPAKIEQLISDLMIREGIQVDAVVVDYPELLRNPRASG--NEADDGGKLFEEMRRIAQDYNVVMWTAAQMNRTAYSALVRTAEHMEGSHRKKNAAELVLTVNQTPEEYQAGFIRLYADKVRNPPEGQYNRMLGFKVVGSAQTVRDFESE--------QERKEHQYVLEAADEAREAMFKSKRKD-SKDNTPKIDYASEINQSLQNMRG-------
MG602477_Bacillus_BCP01     ----------MTEIYGRLVDHTITNTNKINDFSIGSAIRAIYEATAREIEQLYILTEENIREAIASGVYASFGFQRKPAQRAYGKVQLVFHNAVQQTLPLPRGTRFTSSLADYT--MTYETVEDYYIPQGTVTAEVQIFCTIPGEIGNVPNNVIDIMMTPLANIKSVTNAQAFQTGQDEEPLDELKSRFRSYIESLSKGTIPALEYGTRSVTEISGVWI-DEQTGIVYIYAHDRNGDLPDLVRDKVIATLQNYRAAGIPVVVRPVVRRAVNIDVTIVLTDKTAITKALQDKIAAEISRYLNNMQTSQSVILSDLSSVIKGIDRRLIYDITFNDP-------KANVIVAGNEVV---------------------------------------------------------------------------RAGTVKVTLV------------------------------------------------MGAEL-NKDKQVQAEPEVTKLPQAAEDKIAE-LQKSFTTGVGITPDTQ-TDAAALRREYLQDEVKMLTWDNSDFTIYPLIAKQQITNTVAKYAVFNQHGRTGHSRFVSEIGVASINDPNIRQKTVQMKFLSDTKQQSIAAGLVNNISD-PMTILTEDAISVIAKSIEWAIFYGDASLSAD-SDQQSGIEFDGLHKLIDQKTNVIDLQGESLSEAVLNKAAVIVGKGYGKATDAFMPIGVQAEFTNNLLDRQRVIQPS-NAGGFSTGFTINQFLSARGAINLHGSTIMENDNVLVENRLPQANAPLPAKGVKATVKTN---DKGTFRVAD--K------------GVQSYKVVVFSNEAESVASDAVT-ATVAN--QTDSVTLEIELQPIYQAQPQFVVVYRQGA--------------ETGHYFQIARIPVSKANDLNVITFIDRNEIIPETTDVFVGEMNQNVLSLLELLPMMRLPLAQMNATYTFSVLWYGALALYAPKKWVRIKNVKYIPALAADVTLTY-----MSVLDWFNRQG--NDTPPESIKKVD--ENFLLAIKHLE-DEQIQ-----KS-KSGGQGRAKAYEE---PLLG-SMSMNP---DYKEAPS-SRGNHNLLETLKIWSRKNIILNAIINTRVNQVSLFCTPARHSDRGIGYEVRLKNPLDKPTSHDIARMERIEDFLQHTGKN--------HDDFTRDNLRSFVKKLVRDRLVYDKINFELIYDKQ--GQLNRFKAVDASTIYVAVDRD-G--------HEPKGKNAMKYVQILER-RKVAEFKANEMAWEVHNPRTDITVGRYGYSELEVAMNHLQYHENTELFNARYFAQGGTTRGLLHIKTGQ---DQSNQALQAFRREWTAMFSGINGAWKIPVISAEDVKFVNMTQSSRDMEFEKWLNYLINVCCSIYAIDPSEINFPNRGGATGSSGN-TLNEGSTK-EKHRSSKDKGLEPLLKFIEDAINKYIVSQFGD-RYLFSFVGGDVQTEREIIEILAAKAEIGLTINDVRNELGLP-PIEGGDIILNGVHVQRLGQLMQEEMMKQQMAMTPNGQVP----GN---------K-TQTPKEEKSQAEQKGMNGNSDNVNGKGTHNKGVGKDGQVKGAKNTNSGK-----QGGKGK--------------------MAKFKRRIIADGDTMQAIAQQELGDVSRWVELARFNDLRHPYIVDTVAEKLKNPSHLVTIGDTLLIEISDNTQDELLAALNRATDFDKEELYALALGKDLDVLPIPKPFGT-VGWDNDIFEMKDNE-----------RGDVATIRGIENLKQALYMKLITPLGGYLGYPRYGSKVHEYLGRKNTEENAILLDIEIERTLRTDGRVRAVEKVGHVIDGNSYTTTFKIYSIAMEEAFLLALSGELGVSGSLVLTDNFVDNIIR-----------MVS-YGHDRKRPHTEITLNASGLGSANTRSEKPLVLIGSATGGQPKVPVELTNFAQARDFFRGGELLDAIEMAWNPSP-NTRGAGKIFAVRADDAKQATKASGGLTVTSKLYGADANEIQYSLEDN-----TLTNSKRFKVYFTKERYEQVYDNIGNIFSVKYKGA-Q-TYGSVTVTVDST-TKLANKLILKAGADKATATEVRSYTLGTGVYQNVNVLINDISNLPDFEVVANSLGGNKNVETQFLDALAE-VDVK--AGAKMITAIGADLVNQTE-TDPYVTVTYDPKT----------------------------AIPATIQVTNLAGGSTTAPGESWADLFSTVAD---LGAYYIVPLTDKEAIHGELSQFLRDESGGGNQLRGFVGGGLKET-----MSKIKSRQASLRNPRVSLVGNSGTRRMSDGRVYNFPAYMGAALIGGIASGVAVGEPVTYKKLNIEALDIKYS--NENLDQLFAAGAIMVEFVRTRSA-SYFRITSDPTTYNNPAEPVQNRVSIGEVSDFLTTELRTMLDEQFIGTRIRNTSASIIKNAVESFLDQQK-NVDGLIVDYNPDDVQVVITGNSARINITVQPARGLDDITVGINYVDNKLTA-------------------------MQAVNPITGKVNLFVPIDLEESISKSNEDPTGKAWCLKGYATTPDLDLQDDIIDPKGIDISHFITHGYLNYEHFQGEEYKVGVPTEGTHVD-DVGLFVEGKLYKDNPYARSIWNLANSIQK-SGIDRKIGFSIEGFAKARDKADPRIIKSTYITNVAVTTNPANPHATWDAFMKS---------------FMVGYAITPEESTGVAAISPDSLARSLYNLSWSLKKE-----D-ESEFKNVWGEVGNYLDAMERYTPETAILFLQISKGYSRAEAKEKLEMLSQMAKEDI------------------------MASVTNQTVQTGNTVYFMIKNVPIARAQSISAERSFGTTGVYQIGSIMPQEHVYLKYEGSVTVERFRMKKENLATLGFAALGEEVLQMDILDIVLYDNY-------TQEVIIAYRGCSIDTYSEDVKANEITSESARFYFLTSANVRSA------------------------MI-NNP--YE-GNQYQHNNEKMVDLDKVDSYTLADYGLTVDAVK-INHF--GIDVTDPRTGEYLPDAFYKAKIEQAVSQVEKQLDIVILPRF-VKEHHDFHRNDFESFMFVQAHRRPIIQLEKIVLEYGGGTIFNYPTKWWRVNKLPGHIEMLPTLMLSEQGQGLNLSQA--------YTGYPMIT--GVPNLVGNNNYAPQMFHVEYVAGLLP--PKRSGVSEAWEMHPDLWTLIIKHALKEVFQQWGRLIIGPGIANMSMSIDGVSQSIDTTQSAMYGGASADILQIDRDIEELTKGLRA-YYGMNLGII----MFMDLLEEELGESKPA---G-NETRFNCPFCLN-T--KHKFYVEN----ADLGRWICFKCSRSGN-PVSFVMAYYHVDFEEAKEILLTYDYDVEEYKKQRTSFSGYGEGGLTEEERLLL-YIARQGEPIEEEI--KITYTCPRPPTNCKSLMENFNNPEAFIFFQYLQGRGVTLENIRDHNISYVTYGEVEL-----VD----GRKMNLINHLVFFTFDNNGLPVYWNTRSIDPNPFIKSF--------NAPA-----KTT--EYSKNNTVFNLNRARFYDKIVVTEGVFNAMTVGN---HGVATFGKKVTEEQVRMMLESTA-QFNTPIYLFLDKDAWKEMIQAAHTIHRIDPTRPVYYVNSPT-DEDANDIGAERCYEWIS-NAFLADAQGDLQLQLLNM---------------MESPIMTQILKKAIENPIFAKEVLAVAPLTVFEGSPAYTELAGIIKRYYQTN----------NKPLTEDALLTLTEDKLDRMKKDALTQQDYFG----------KIHYLYEVRNSGDNE-VIDEKIEEYIRQKMSIDLLTKAATNL---KN--KEFLEKLPDEFKKILMLNISGKRNEIINVLDDA--EYKRTSLSTLFQNMIPTGFKEIDHLNGGGLAKGELGLIVAASGTGKTLVLTNLATNYTKN-GYNVLFIALEELENRMILKFEQSLLRQNKST-------------ILT-GSV-LNQEQFDKRQAFIKQHR--QHFGNLFFARYSPQAVTPAKIEQLISDLMIREGIQVDAVVVDYPELLRNPRASG--NEADDGGKLFEEMRRIAQDYNVVMWTAAQMNRTAYSALVRTAEHMEGSHRKKNAAELVLTVNQTPEEYQAGFIRLYADKVRNPPEGQYNRMLGFKVVGSAQTVRDFESE--------QERKEHQYVLEAADEAREAMFKSKRKD-SKDNTPKIDYASEINQSLQNMRG-------
MH638309_Bacillus_Hobo      -----MRYKQMTEIYGRLVDHTITNTNKINDFSIGSAIRAMYEATAREIEQLYILTEENIREAIAAGVYSSFGFQRKPAQRAYGKVQLVFHNAVQQTLPLPRGTRFTSSLADYT--MTYETVEDYYVPQGAVTAEVQIFCTISGEIGNVPNNVINIMMTPLANIKTVTNAQAFQTGQDEEPLEELKSRFRAYIESLSKGTIPALEYGTRSVAEISGVWI-DEQTGIVYVYAHDRNGDLPDVVRDKVIATLQNYRAAGIPVVVRPVVRKAVNIDVTIVVADKTAITKALQDKIASEISRYLNNMQTSQSVILSDLSSVIKGLDRRLIYDITFNDP-------KANVIVAGNEVV---------------------------------------------------------------------------RAGTVKVTLV------------------------------------------------MGAEL-NKDKQVQVEPEARKLPQAAEDKIAE-LQKSFTTGVGITPDTQ-TDAAALRREYLEDEVKMLTWDNSDFTIYPLIAKQQISNTVAKYAVFNQHGRTGHSRFVSEIGVASINDPNIRQKTVQMKFISDTKQQSIAAGLVNNISD-PMTILTEDAISVIAKSIEWAIFYGDASLSAD-SDQQSGIEFDGLHKLIDQKTNVIDLKGQSLSEAVLNKAAVIVGKGYGKATDAFMPIGVQAEFTNNLLDRQRVIQPS-SAGGFSTGFTINQFLSARGAINLHGSTIMENDNVLVENRLPQANAPLPVKSLKATVKAA---DKGGFLPED--K------------SL-SYKVVVYSNEAESVASDAVT-AAITD--ATSSVTLDIELQPIYQAQPQFVVIYRQGA--------------QTGHYFQIARVPVAKANELNVITFVDRNEIIPETTDVFVGEMNQNVLSLLELLPMMRLPLAQMNATYTFSVLWYGALALYAPKKWVRIKNVKYIPALAADVTL-------MSVLDWFNRQG--SDMPPESIRKVD--DNFLLAIKHLE-DEQIQ-----KS-KSGGQGRAKAYEE---PLLG-SMSMNP---DYKEAPS-SRGNHNLLETLKLWSRKNIILNAIINTRVNQVSLFCTPARHSDRGIGYEVRLKNPLDKPTSHDIARMERIEDFLQHTGKS--------HGDFTRDNLRSFVKKLVRDRLVYDKINFELIYDTK--GELNRFKAVDASTIYVAVDEK-G--------HEPKGKNVAKYVQILER-RKVAEFKANEMAWEVHNPRTDITVGRYGYSELEVAMNHLQYHENTELFNARYFAQGGTTRGLLHIKTGQ---DQSNQALQAFRREWTAMFSGINGAWKIPVISAEDVKFVNMTQSSRDMEFEKWLNYLINVCCSIYAIDPSEINFPNRGGATGSSGN-TLNEGSTK-EKHRSSKDKGLEPLLKFIEDAINKYIVSQFGD-RYLFSFVGGDVQTEREIIEILAAKAEIGLTINDVRNELGLP-PIEGGDIILNGVHVQRLGQLMQEEMMKQQMAMTPNGQVP----GN---------K-TQTPKEEKSQAEQKGMNGNSDNVNGKGTHNKGVGKDGQVKGAKNTNSGK-----QGGKGK--------------------MAKFKRRIIADGDTMQAIAQQELGDVSRWVELARFNDLRHPYIVDTVAEKLKNPTHLLTIGDTLLIEISENSQEDLMNVLNRATDFDKEELYALALGKDLDVLPIPKPFGK-SGWDNDVFEMKDNE-----------RGDVATIRGIENLKQSLYMRLVTPLGGYLGYPRYGSKVHEYLGRKNTEENAILLDIEIERTLRTDGRVRSVEKVGHVIDGNSYSTTFKIYSIAMEEAFLLALSGELGVSGSLVLTDNFVDNIIR-----------MVS-YGHDRKRPHTEITLNASGLGSANARSEKPLVLIGSATGGQPKVPVELTNFAQAREFFRGGELLDAIEMAWNPSP-NTRGAGKIYAIRADDAKQATKVSGGLTVTSKLYGADANEIQYSLTDN-----VLTSSKRFSVFFTKERYEQVYDNIGNIFSIKYKGS-Q-AYGSVTIEVDGT-TKLATKLTLKAGADKAGATEVRSYTLGTGVYQNVNVLINDISNLPDFEVVTNSLGGNKNVETQFLDAVAE-VDTKA--TAKMITAVGADLVNQTD-TDPYVKLTYDPKT----------------------------AIPATIPVTNLAGGSTSVPGSSWAELFTAVAD---LGAYYIVPLTDKESIHGELSQFLRDESGAGNQLRGFVGGGLKDT-----FDKLKARQAGLRNPRVSLVGNSGTRRMSDGRVYNYPAYMGAALIGGIASGIGVGEPVTYKKLNVEALDVKFT--GDQLDQLDAAGVVMVEFVRTRQS-SYFRIVSDPTTYNASTEPVQNRISLGEVSDFLTTELRTMLDEQFIGTRIRNTSASIIKNAVESFLDQQK-NVDGLIVDYNPDDVQVVITGNSARINITVQPARGLDDITVGINYVDNKLTA-------------------------MQAVNPITGKVNLFVPIDLDESISKSNEDPSGKAWCLKGYATTPDLDLQDDIIDPKGIDISHFITHGYLNYEHFQGEEYKVGVPTEGTHVD-DVGLFVEGKLYKDNPYARSIWNLANSIQK-SGIDRKIGFSIEGFAKARDKADPRIIKSTYITNVAVTTNPANPHATWDAFMKS---------------FMVGYAITPEESTGVAAISPDSLARSLYNLSWSLKEE-----D-ESKFKDVWGEVGNYLDAMERYTPESAILFLQISKGYSRAEAKEKLEQLSQQAKQDI------------------------MASVTNQTVQTGNTVYFMIKNVPIARAQSISAERSFGTTGVYQIGSIMPQEHVYLKYEGSVTVERFRMKKENLATLGFAALGEEVLQMDILDIVLYDNY-------TQEVIIAYRGCSIDTYSEDVKANEITSESARFYFLTSANVRSV------------------------MI-TNP--YE-GNQYQHNNEKLIDLDKVDSYKLADYGLTVDAVK-INHF--GIDVTDPRTGEYLPDAFYMAKIEQAVSQVEKQLDIVILPRF-VKEHHDFHRNDFESFMFVQAHRRPIIQMEKIVLEYGGGTIFNYPTKWWRVNKLPGHIEMLPTLMSSDMGQGLNLSHA--------YSGYPMIT--GIPNLAGNNNYAPQMFHVEYVAGLLP--PKRSGVSEPWEMHPDLWTLIIKHALKEVFQQWGRLIIGAGIANMSISIDGVSQSIDTTQSAMYGGASADILQIDRDIEELTKGLRA-YYGMNLGII----MFMDLLEEELGESKPA---G-NETRFNCPFCLN-T--KHKFYVEN----ADLGRWICFKCSKSGN-PVSFVMQYYHVDFEEAKEILLTYDYDVDEFKKQRTSFSSYGAGGLTEEERLLL-YITRGGEPLEDEV-EKINYTCPRPPTNCKSLMENFNNPEAFVFFQYLQGRGVTLEHIRDHNISYVTYGEVEL-----VD----GRKMNLINHLVFFTFDVNGVPVYWNTRSIDPNPFIKSF--------NAPA-----KPT--EYSKNNTVFNLNRARFYDKIVVTEGVFNAMTVGY---HGVATFGKKVTEEQVKMMLEATS-HFNTPIYLFLDKDAWKEMIQAAHTIHRIDPTRPVYYVNSPT-DEDANDIGTERCYEWIS-NAFLADAQGDLQLQLLNM---------------MESPIMTQILRKAIENPIFAKEVLAVAPLTVFEGSPAYTELAGIVKRYYQTN----------NKPLTEDAFLTLTEDKLDRMKKDALTQQDYFG----------KIHYLYEVRNSGDND-VIDEKIEEYIRQKMSIDLLTKAATNL---KN--KEFLEKLPDEFKKILMLNISGKRNEIINVLDDA--EYKRTSLSTLFQNMIPTGFKEIDHLNGGGLAKGELGLIVAASGTGKTLVLTNLATNYTKN-GYNVLFIALEELENRMILKFEQSLLRQNKST-------------ILT-GSV-LNQEQFDKRQAFIKQHR--QHFGNLFFARYSPQAVTPAKIEQLISDLMIREGIQVDAVVVDYPELLRNPRSTG--NEAEDGGRLFEEMRRIAQDYNVVMWTAAQMNRTAYSALVRTAEHMEGSHRKKNAAELVLTVNQTPEEYQAGFIRLYADKVRNPPEGQYNRMLGFKVVGSAQTVRDFESE--------QERKEHQYVLEAADEARDAMFKSKRKD-SKDNTPKIDYASEINQTLQNMRG-------
MH638312_Bacillus_Kioshi    -----MRYKQMTEIYGRLVDHTITNTNKINDFSIGSAIRAMYEATAREIEQLYILTEENIREAIAAGVYSSFGFQRKPAQRAYGKVQLVFHNAVQQTLPLPRGTRFTSSLADYT--MTYETVEDYYVPQGAVTAEVQIFCTISGEIGNVPNNVINIMMTPLANIKTVTNAQAFQTGQDEEPLEELKSRFRAYIESLSKGTIPALEYGTRSVAEISGVWI-DEQTGIVYVYAHDRNGDLPDIVRDKVIATLQNYRAAGIPVVVRPVVRKAVNIDVTIVVADKTAITKALQDKIASEISRYLNNMQTSQSVILSDLSSVIKGLDRRLIYDITFNDP-------KANVIVAGNEVV---------------------------------------------------------------------------RAGTVKVTLV------------------------------------------------MGAEL-NKDKQVQVEPEARKLPQAAEDKIAE-LQKSFTTGVGITPDTQ-TDAAALRREYLEDEVKMLTWDNSDFTIYPLIAKQQISNTVAKYAVFNQHGRTGHSRFVSEIGVASINDPNIRQKTVQMKFISDTKQQSIAAGLVNNISD-PMTILTEDAISVIAKSIEWAIFYGDASLSAD-SDQQSGIEFDGLHKLIDQKTNVIDLKGQSLSEAVLNKAAVIVGKGYGKATDAFMPIGVQAEFTNNLLDRQRVIQPS-SAGGFSTGFTINQFLSARGAINLHGSTIMENDNVLVENRLPQANAPLPVKSLKATVKAG---DKGGFLPED--K------------SL-SYKVVVYSNEAESVASDAVT-AAITD--ATSSVTLDIELQPIYQAQPQFVVIYRQGA--------------QTGHYFQIARVPVAKANELNVITFVDRNEIIPETTDVFVGEMNQNVLSLLELLPMMRLPLAQMNATYTFSVLWYGALALYAPKKWVRIKNVKYIPALAADVTL-------MSVLDWFNRQG--SDMPPESIRKVD--DNFLLAIKHLE-DEQIQ-----KS-KSGGQGRAKAYEE---PLLG-SMSMNP---DYKEAPS-SRGNHNLLETLKLWSRKNIILNAIINTRVNQVSLFCTPARHSDRGIGYEVRLKNPLDKPTSHDIARMERIEDFLQHTGKS--------HGDFTRDNLRSFVKKLVRDRLVYDKINFELIYDTK--GELNRFKAVDASTIYVAVDEK-G--------HEPKGKNVAKYVQILER-RKVAEFKANEMAWEVHNPRTDITVGRYGYSELEVAMNHLQYHENTELFNARYFAQGGTTRGLLHIKTGQ---DQSNQALQAFRREWTAMFSGINGAWKIPVISAEDVKFVNMTQSSRDMEFEKWLNYLINVCCSIYAIDPSEINFPNRGGATGSSGN-TLNEGSTK-EKHRSSKDKGLEPLLKFIEDAINKYIVSQFGD-RYLFSFVGGDVQTEREIIEILAAKAEIGLTINDVRNELGLP-PIEGGDIILNGVHVQRLGQLMQEEMMKQQMAMTPNGQVP----GN---------K-TQTPKEEKSQAEQKGMNGNSDNVNGKGTHNKGVGKDGQVKGAKNTNSGK-----QGGKGK--------------------MAKFKRRIIADGDTMQAIAQQELGDVSRWVELARFNDLRHPYIVDTVAEKLKNPTHLLTIGDTLLIEISENSQEDLMNVLNRATDFDKEELYALALGKDLDVLPIPKPFGK-SGWDSDVFEMKDNE-----------RGDVATIRGIENLKQSLYMRLVTPLGGYLGYPRYGSKVHEYLGRKNTEENAILLDIEIERTLRTDGRVRSVEKVGHVIDGNSYSTTFKIYSIAMEEAFLLALSGELGVAGSLVLTDNFVDNIIR-----------MVS-YGHDRKRPHTEITLNASGLGSANARSEKPLVLIGSATGGQPKVPVELTNFAQARDFFRGGELLDAIEMAWNPSP-NTRGAGKIYAIRADDAKQATKTSGGLTVTSKLYGADANEIQYSLTDN-----ALTNSKRFSVYFTKERYEQVYDNIGNIFSIQYKGS-Q-AYGSVTIDVDST-TKLATKLTLKAGADKVGATEIRSYTLGKGVYQNVNVLINDISNLPDFTVVTNSLGGNKNVETQFLDAVAE-VDTKA--TAKMITAVGADLVNQTD-TDPYVKLSYDPKT----------------------------AIPATIQVTNLAGGSTSVPGNSWAELFTAVAD---LGAYYIVPLTDKESIHGELSQFLRDESGAGNQLRGFVGGGLKDT-----FDKLKARQAGLRNPRVSLVGNSGTRRMSDGRVYNYPAYMGAALIGGIASGIGVGEPVTYKKLNVEALDMKFT--GDQLDQLDAAGVVMVEFVRTRQN-SYFRIVSDPTTYNASTEPVQNRISLGEVSDFLTTELRTMLDEQFIGTRIRNTSASIIKNAVESFLDQQK-NVDGLIVDYNPDDVQVVITGNSARINITVQPARGLDDITVGINYVDNKLTA-------------------------MQAVNPITGKVNLFVPIDLDESISKSNEDPSGKAWCLKGYATTPDLDLQDDIIDPKGIDISHFITHGYLNYEHFQGEEYKVGVPTEGTHVD-DVGLFVEGKLYKDNPYARSIWNLANSIQK-SGIDRKIGFSIEGFAKARDKADPRIIKSTYITNVAVTTNPANPHATWDAFMKS---------------FMVGYAITPEESTGVAAISPDSLARSLYNLSWSLKEE-----D-ESKFKDVWGEVGNYLDAMERYTPESAILFLQISKGYSRAEAKEKLEQLSQQAKQDI------------------------MASVTNQTVQTGNTVYFMIKNVPIARAQSISAERSFGTTGVYQIGSIMPQEHVYLKYEGSVTVERFRMKKENLATLGFAALGEEVLQMDILDIVLYDNY-------TQEVIIAYRGCSIDTYSEDVKANEITSESARFYFLTSANVRSV------------------------MI-TNP--YE-GNQYQHNNEKLIDLDKVDSYTLADYGLTVDAVK-INHF--GIDVTDPRTGEYLPDAFYKAKIEQAVAQVEKQLDIVILPRY-VKEHHDFHRNDFESFMFVQAHRRPVIQMEKIVLEYGGGTIFNYPTKWWRVNKLPGHIEMLPTLMSSDMGQGLNLSHA--------YSGYPMIT--GIPNLAGNNNYAPQMFHVEYVAGLLP--PKRSGVSEAWEMHPDLWTLIIKHALKEVFQQWGRLIIGPGIANMSMSIDGVSQSIDTTQSAMYGGASADILQIDRDIEELTKGLRA-YYGMNLGII----MFIDLLEEELGESKPA---G-NETRFNCPFCLN-T--KHKFYVEN----ADLGRWICFKCSKSGN-PVSFVMQYYHVDFEEAKEILLTYDYDVEEYKKQRTSFSSYGAGGLTEEERLLL-YITRGGEPLEDEV-EKINYTCPRPPTNCKSLMENFNNPEAFIFFQYLQGRGVTLENIRDHNISYVTYGEVEL-----VD----GRKMNLINHLVFFTFDVNGVPVYWNTRSIDPNPFIKSF--------NAPA-----KPT--EYSKNNTVFNLNRARFYDKIVVTEGVFNAMTVGY---HGVATFGKKVTEEQVKMMLEATS-HFNTPIYLFLDKDAWKEMIQAAHTIHRIDPARPVYYVNSPT-DEDANDIGTERCYEWIS-NAFLADAQGDLQLQLLNM---------------MESPIMTQILRKAIENPIFAKEVLAVAPLTVFEGSPAYTELAGIVKRYYQTN----------NKPLTEDAFLTLTEDKLDRMKKDALTQQDYFG----------KIHYLYEVRNSGDND-VIDEKIEEYIRQKMSIDLLTKAATNL---KN--KEFLEKLPDEFKKILMLNISGKRNEIINVLDDA--EYKRTSLSTLFQNMIPTGFKEIDHLNGGGLAKGELGLIVAASGTGKTLVLTNLATNYTKN-GYNVLFIALEELENRMILKFEQSLLRQNKST-------------ILT-GSV-LNQEQFDKRQAFIKQHR--QHFGNLFFARYSPQAVTPAKIEQLISDLMIREGIQVDAVVVDYPELLRNPRSTG--NEAEDGGRLFEEMRRIAQDYNVVMWTAAQMNRTAYSALVRTAEHMEGSHRKKNAAELVLTVNQTPEEYQAGFIRLYADKVRNPPEGQYNRMLGFKVVGSAQTVRDFESE--------QERKEHQYVLEAADEARDAMFKSKRKD-SKDNTPKIDYASEINQSLQNMRG-------
NC_007021_Twort             -----METRKFTNILSKLIDKTMIATHKITDFTPGSAVRSLYEAIALEIEQFYILTKENIYWGIQEGVIESFDFKRRQARKAHGNVTLRFYNPIEDDYIIPRGTTFTSTNQEYP--YQFETLVEYRIPKDSTEAILEVFSKQTGASSNIPENTLNVMTSAPPSLRSINNDSSFNTGTDLESLEDFKKRFQDFVETRGRATNKSVRYGAMQVPDVEGVYV-YEQVGLVTAFVHDRNGNLPDTVKKNVEQELEDYRPSGIMLKVEPVIKTLTDISVRVTLSNKDRISDTLQHHIEQVIRTYLNNFKVSDDLILNDLIQVIMNIDDRLIYDVEFSTI-------HGNTITKPEEII---------------------------------------------------------------------------RAGKIDVTLI------------------------------------------------------MHKDT-----NLTAEQNKYADKFQEEVMKSYQTGYGITPDTQ-VDAGALRREILDDQITMLTWTQDDLIFYREISRRPAQSTVQKYDVYLRHGNVGHSRFVREVGVAPVSDPNIRQKTVEMKYVSDTKNLSIASTLVNNIQD-PMQILTEDAIAVVAKTIEWASFYGDASLTAD-PT-GQGLEFDGLAKLIDK-DNVIDAKGESLTETLLNRSAVLIGKSFGTATDAYMPIGVHADFVNSVLGRQMQLMQD-NSGNVNAGYNVQGFYSSRGFIKLHGSTVMENELILDESLQPLPNAPQPA-TVKATVETG---KKGLFTDEH--D-----------RAELTYKVVVNSDDAQSAPSEAVT-ATVNN--ATDGVKLEISVNAMYQQQPQFVSIYRQGR--------------KTGDFYLIKRLGMKEVNDEGKLVFYDLNETIPETTDVFVGEMSPQVLHLFELLPMMKLPLAQINASVTFAVLWYGALALRAPKKWVRIKNVKYIV-------------MVTRLADIFKRLRL-GRDYEDIIDTVPIDDGLQANIRNIEEK----SK----ELNKSLYGKQQAYAE---PFLE-VMDTNP---EFRTKRSYMKNSDNLHDVLKQFG-NNPILNAIILTRSNQVAMYCQPSRYNERGLGFEVRMRDLDAEPGKKEKEEIKRIENFILNTGRD---------KDIDRDSFQSFCRKIVRDTYTYDQVNFEKVFNKKNATTMDKFIAVDPSTIFYATDKN-G--------KIIKG--GKRFVQVINK-KVVASFTSREMAMGIRNPRTELSSSGYGLSEVEIAMKQFIAYNNTETFNDRFFSHGGTTRGILQIKSEQ---QQSQRALENFKREWKSSFSGINGSWQVPVVMADDIKFVNMTPTANDMQFEKWLTYLINIISALYGIDPAEIGFPNRGGATGGKGGNTLNEADPG-KKQQQSQNKGLQPLLRFIEDLINTHIISEYSD-KYVFQFVGGDTKSELDKIKILQEEVKTYKTVNEARKEKGLK-PIEGGDVLLDGSFIQSMSLNTQKEQYEDTKQKERFDMIQQFLNSPDDEEPQQESTE-------------DKVDGRESNDPTKID--SPVGTDGQLKDQDNVKSQEGSNKGQGTKGKGNEKPSDFKNN----------MRFKKHEVTYGETMQAISQKYFNTPSYWIDLIEHNNLKYPYIVETDEEKKENPEHLVTYGDTLIIPSEEELSNVS---LQELNKKDIDTLVELSLGRDLNITSDESYFNM-HGTSDEILSFNDNG-----------NGDLDVVKGISNIKQQLQTRLLTPQGSLLMHPDYGSNIHNLFTYN-TVETATLIEMEVTRTLKVDTRVENVNLIDWTIKGNEYKGEFEVTIRSVENSIRFVLD--MDDSGIVALFE-----------------MAKDIFPRRPIQRPHASIEVDSSGIGGSASNSEKILCLIGKAEGGEPNTVYQVRNYAQAKSVFRSGELLDAIELAWGSNP--QYTAGKILAMRVEDAKASQLEKGGLRVTSKIFGSVSNDIQVALEKN-----TITDSLRLRVVFQKDNYQEVFDNLGNIFSINYKGEG--EKATFSVEKDKE-TQEAKRLVLKVDEK-----EVKAYELNGGAYSFTNEIITDINELPDFEAKLSPFG-DKNLESRKLDEATD-VDIK--GKAVYVKAVFGDIENQTQ-YNQYVKFEQLPEQASEPSDVEVHAETESATVTATS----KPKAIEPFELTKLSGGTNGEPPTSWSAKLEKFKN---EGGYYIVPLTDRQSVHSEVATFVKNRSDAGEPMRAIVGGGTSET-----KEKLFGRQAILNNPRVALVANSGKFVMGNGRILQAPAYMVASAVAGLVSGLDIGESITFKPLFVNSLDKVYE--SEELDELNENGIITIEFVRNRMT-TMFRIVDDVTTFPDKNDPVKSEMALGEANDFLVSELKILLEEQYIGTRTINTSASQIKDFVQSYLGRKK-R-DNEIQDFPPEDVQVIIEGNEARISLTIFPIRALKKISVSLVYRQQTLQA----------------------------------------------------------------------------------MSLDIFKADGYVNYEHQKD--KLIGIPTDNCYIDPDKGLYIEVQLFKGNKYAEEMVELAQNLEK-SGTGRKIGFSIEGMVKKRNTQDNTIIDEMVVTGVALTKLPANEQSRAEFVLKS---------------FLTGTGTTPDTQVDAGALRRESLASSITNLTYVTKIK------DLKEFNNTWNQVVEHLEKNNLMGYEESVVTLQLAKGLSRKDAELAVMEINKKQLED-------------------------MASQAKQTVHTGNTVMLMIKGKPVGRAQSASGTRSYGTEGVYEIGSIMPQEHVYLKYEGELTVERLRMKKENFAKLGYASLGEEILKKDIIDIVVIDNL-------TKEVLVSYHGCSANNYELRSFT----------------------------------MVNSMFGGNLDPY-EKSLNYE-YPYHPSGNPKQIDKKDIENLTLADYGWTPEAIKNHYMF--GVTVQNPDTGQPMDDSFYNHVLEIAIDKAEKALDIIILPDI-KKEMRDYYETEFNSYMFVHAFNKPILQVEKLQLGFNGRTIYDYPANWWKVSHVGGHVQLFPTALMQ-TGQSLAYDAV--------FNGYPQLA--GVYPPSGA-NFAPQMIQLEYVAGMLP--RKRAGVTKPWEVPPSLEQLVIKYALKEIYQVWGNLIIGAGIANKSLEVDGISETIGTTQSAMYGGASAQIIQIDADIKELLSGLRS-YYGQNMVGI---MRFQDFLTQELGTPKIN----NGEYQYCCPFCGE-Q--KYKFYVKDSLQ-SDNGLYHCKKCDATGN-PITFMKGYYSVSAKQAIDLLETKNITFEIS-----PL-DNYSNELSESDKLIL-HLRKKNHKQ-----ETRPTKPPRLPIGFKYLKDNLQNKESYPFLYYLKNRGITLDQIIEHNIAYVTDGYFYK-----TN----GEKASLRNSVIFFTYDNNGKYKYWNTRSIEPNPYLKSI--------NAPS-----KEQ--EYARKNCIFNFNVARNERVMIITEGVFDALTFGK---SGVATFGKQVTQSQLDQIIQHTN--KDTIIYIMLDSDALTNNIKLARRLH--EHFT-TFVVPH-G-VEDANDMGKEKAVKVLKENRILATPENLQNYLLQQKLTFNA----------MSKKIKEIILHNSLKDPNFARDILTQLPKHLFSSESEKMGYI-YTAIKRLTYT---------VDNYSTDTVAIKVEGLMNTNQESEEDVTNALK----------YLDTLYTVKVDNKDE-SLKTEINKYIKKELSKEALVKFISENKQ-ED--SDNFTELIEQLKQIEVNNLGDGDGEFLDFFNDV--EKKKELLSKLSVNKYSTGYTSLDAQIEGGIARGEVGLVIAPSGRGKSLMASNLARNYVVN-GLNVLYIGLEEKLDRMVLRTEQQILGVDKSA-------------LLKDKLQ-LNEQVFDAIQSKYKE-Y--PTLGNLYMSKHMPGEVSPTKLEQIIINTMIRKDIQIDVVIIDYPKLMRNPYEK-YASESESGGRLFEDIRRLSQQYNFVCWTLAQTNRNAYGSDVITSEHVEGSRKIINAVEVALVLNQKDIEFKNGFLRLYLDKVRNSSNT-GERFVHMKVNPMKMRIKDETEE---------EYKEHLALLSDDGREDTSKFQKKEN-----------KVDQLNNSFGGLEI-------
NC_007066_G1                -----MKTRKLTNILSKLIDKTMAGTSKITDFTPGSASRSLLEAVSLEIEQFYILTKENIDWGIQEGIIEAFDFQKRQSKRAYGDVTIQFYQPLDMRMYIPAGTTFTSTRQEYP--QQFETLVDYYAEPDSTEIVVEVYCKETGVAGNVPEGTINTIASGSSLIRSVNNEYSFNTGTKEESQEDFKRRFHSFVESRGRATNKSVRYGALQIPDVEGVYV-YEETGHITVFAHDRNGNLSDTLKEDIIDALQDYRPSGIMLDVTGVEKEEVNVSATVTISNKSRIGDTLQKHIESVIRSYLNNLKTSDDLIITDLIQAIMNIDDVLIYDVSFDNL-------DENIIVPPQGII---------------------------------------------------------------------------RAGEIKVELK------------------------------------------------------MTIEK-----NLSDVQQKYADQFQEDVVKSFQTGYGITPDTQ-IDAGALRREILDDQITMLTWTNEDLIFYRDISRRPAQSTVVKYDQYLRHGNVGHSRFVKEIGVAPVSDPNIRQKTVSMKYVSDTKNMSIASGLVNNIAD-PSQILTEDAIAVVAKTIEWASFYGDASLTSE-VE-GEGLEFDGLAKLIDK-NNVINAKGNQLTEKHLNEAAVRIGKGFGTATDAYMPIGVHADFVNSILGRQMQLMQD-NSGNVNTGYSVNGFYSSRGFIKLHGSTVMENELILDESLQPLPNAPQPA-KVTATVETK---QKGAFENEE--D-----------RAGLSYKVVVNSDDAQSAPSEEVT-ATVSN--VDDGVKLSINVNAMYQQQPQFVSIYRQGK--------------ETGMYFLIKRVPVKDAQEDGTIVFVDKNETLPETADVFVGEMSPQVVHLFELLPMMKLPLAQINASITFAVLWYGALALRAPKKWARIKNVRYIAV---------------------------------------------------------------------------------------MMDTNP---EFRDKRSYMKNEHNLHDVLKKFG-NNPILNAIILTRSNQVAMYCQPARYSEKGLGFEVRLRDLDAEPGRKEKEEMKRIEDFIVNTGKD---------KDVDRDSFQTFCKKIVRDTYIYDQVNFEKVFNKNNKTKLEKFIAVDPSTIFYATDKK-G--------KIIKG--GKRFVQVVDK-RVVASFTSRELAMGIRNPRTELSSSGYGLSEVEIAMKEFIAYNNTESFNDRFFSHGGTTRGILQIRSDQ---QQSQHALENFKREWKSSLSGINGSWQIPVVMADDIKFVNMTPTANDMQFEKWLNYLINIISALYGIDPAEIGFPNRGGATGSKGGSTLNEADPG-KKQQQSQNKGLQPLLRFIEDLVNRHIISEYGD-KYTFQFVGGDTKSATDKLNILKLETQIFKTVNEAREEQGKK-PIEGGDIILDASFLQGTAQLQQDKQYNDGKQKERLQMMMSLLEGDNDDSEEGQ-----------------------STDSSNDD--KEIGTDAQIKGDDNVYRTQTSNKGQGRKGE---KSSDFKH-----------MRFKKHVVQHEETMQAIAQRYYGDVSYWIDLVEHNNLKYPYLVETDEEKMKDPERLASTGDTLIIPIESDLTDVS---AKEINSRDKDVLVELALGRDLNITADEKYFNE-HGTSDNILAFSTNG-----------NGDLDTVKGIDNMKQQLQARLLTPRGSLMLHPNYGSDLHNLFGLN-IPEQATLIEMEVLRTLTSDNRVKSANLIDWKIQGNVYSGQFSVEIKSVEESINFVLG--QDEEGIFALFE-----------------MAVEPFPRRPITRPHASIEVDTSGIGGSAGSSEKVFCLIGQAEGGEPNTVYELRNYSQAKRLFRSGELLDAIELAWGSNP--NYTAGRILAMRIEDAKPASAEIGGLKITSKIYGNVANNIQVGLEKN-----TLSDSLRLRVIFQDDRFNEVYDNIGNIFTIKYKGEE--ANATFSVEHDEE-TQKASRLVLKVGDQ-----EVKSYDLTGGAYDYTNAIITDINQLPDFEAKLSPFG-DKNLESSKLDKIEN-ANIK--DKAVYVKAVFGDLEKQTA-YNGIVSFEQLNAEGEVPSNVEVEAGEESATVTATS----PIKTIEPFELTKLKGGTNGEPPATWADKLDKFAH---EGGYYIVPLSSKQSVHAEVASFVKERSDAGEPMRAIVGGGFNES-----KEQLFGRQESLSNPRVSLVANSGTFVMDDGRKNHVPAYMVAVALGGLASGLEIGESITFKPLRVSSLDQIYE--SIDLDELNENGIISIEFVRNRTN-TFFRIVDDVTTFNDKSDPVKAEMAVGEANDFLVSELKVQLEDQFIGTRTINTSASIIKDFIQSYLGRKK-R-DNEIQDFPAEDVQVIVEGNEARISMTVYPIRSFKKISVSLVYKQQTLQA-----------------------------------------MDLKKSVSTASDT-N-EYSIVSGWASTPSMDLQNDIVNPKGIDIEYFKSQGYINYEHQSD--KVVGIPTENCYVDIEKGLFIEAKLWKNDENVVKMLDLAEKLEK-SGSGRRLGFSIEGAVKKRNINDNRVIDEVMITGVALVKNPANPEATWESFMKS---------------FLTGHGTSPDTQVDAGALRKEEIASSITNLAYVTKIK------DLKEFNDVWNGVVEDLSKSNSMGYEESVLTLQLAKGLSRKDAELAVMDINKQKLE--------------------------MASEAKQTVHTGNTVLLMIKGKPVGRAQSASGQREYGTTGVYEIGSIMPQEHVYLRYEGTITVERLRMKKENFADLGYASLGEEILKKDIIDILVVDNL-------TKQVIISYHGCSANNYNETWQTNEIVTEEIEFSYLTASDKART-------------MVNSMFGGDLDPY-EKSLNYE-YPYHPSGNPKHIDVSEIDNLTLADYGWSPDAVK-AYMF--GIVVQNPDTGQPMGDEFYNHILERAVGKAERALDISILPDT-QHEMRDYHETEFNSYMFVHAYRKPILQVENLQLQFNGRPIYKYPANWWKVEHLAGHVQLFPTALMQ-TGQSMSYDAV--------FNGYPQLA--GVYPPSGA-TFAPQMIRLEYVSGMLP--RKKAGRNKPWEMPPELEQLVIKYALKEIYQVWGNLIIGAGIANKTLEVDGITETIGTTQSAMYGGASAQILQINEDIKELLDGLRA-YFGYNMIGL---MRFEDFLTQELGEPKEN---TIGELRYCCPFCGE-K--SYKFYVKQALD-SSNGQYHCKKCDESGN-PITFMKTYYNITGKQAFDLLESKNIDIERA-----PLLTTNNKDLTESEKLIL-MLRGVHQDK-----GNTSIKPPRLPEGYKLLKDNLNNKEIIPFLKYLKGRGITLEQIINNNIGYVINGSFYK-----VD---GESKVSLRNSIIFFTYDNDGNYQYWNTRSIEKNPYIKSI--------NAPA-----KQD--EVGRKDVIFNLNIARKKKFLVITEGVFDALTFHE---YGVATLGKQVTENQIKKIIDYVS--IDTSIYIMLDTDALDNNIDLAYKLK--THFNKVYFVPH-G-DEDANDMGTRKAFELLKQNRVLVTPESIQSYKIQQKLKL------------MSKKIKELILHKSMKDIHFAREVLDNLPKNLFSAESEDMGYL-FTAIKRTAHI---------SDKMSNEALAIKVEQLMGNNKEDEEKVTKTLT----------YLEDLYKVDVNEKDE-SVNYEIEKYIKTEMSKEVLVKFIAENKQ-ED--SDNLHELVDKLKQIEVSDISGGNGEFIDFFEDT--EKKQELLSNLATNKFSTGFTSIDNHIEGGIARGEVGLIIAPTGRGKSLMASNLAKNYVKS-GLSVLYIALEEKMDRMVLRAEQQMAGAEKSQ-------------IVNQDMS-LNNKVYDAIQNHYQKNR--KLLGDFYISKHMPGEVTPNQLEQIIVNTTIKKDKNIDVVIIDYPHLMRNPYAK-YHSESDAGGKLFEDIRRLSQQYGFVCWTLAQTNRGAYGSDVITSEHVEGSRKIVNAVEVSLAVNQKDEEFKSGFLRLYLDKIRNSSNT-GERFVNLKVEPTKMIVRDETPE---------EKQEHIQLLSDNGKEDTSKFQNKDN-----------KIEAINNTFGGLPGV------
NC_009811_A511              ----------------------MINTSELNDFSVGSTILSILEAVSMELEQYYILSRENIVWGIQQGVFQAFDFFKREPKRAYGDVLIEFHSAVQSDVYIPKGTTFSSTINGYD--QQFETVIDYYVPKDSILARVEVYCKVAGEIGNVPAGTINLIMNSVSNVKSVINESNFQTGTDEESLESVKNRFHAFVESRGRATVPAINYGTRLVEEVSGVYV-KEYVGYVIVYAHDRNGNLSANIQDNIKIALEDYRPAGIKLDVKPVNKRLLPVEVTVTITNKNRIGDTLQAHIQGVITDYLNSMQVSNNLILSELIQIIMSIDDSLIYDCKIENF-------TENVIINSEDII---------------------------------------------------------------------------RAGEVKVNLK------------------------------------------------------MPKNN------KEEVKEVNLNSVQEDALKSFTTGYGITPDTQ-TDAGALRREFLDDQISMLTWTENDLTFYKDIAKKPATSTVAKYDVYMQHGKVGHTRFTREIGVAPVSDPNIRQKTVNMKFASDTKNISIAAGLVNNIQD-PMQILTDDAIVNIAKTIEWASFFGDSDLSDS-PEPQAGLEFDGLAKLINQ-DNVHDARGASLTESLLNQAAVMISKGYGTPTDAYMPVGVQADFVNQQLSKQTQLVRD-NGNNVSVGFNIQGFHSARGFIKLHGSTVMENEQILDERILALPTAPQPA-KVTATQEAG---KKGQFRAED--L-----------AA-HEYKVVVSSDDAESIASEVAT-ATVTA--KDDGVKLEIELAPMYSSRPQFVSIYRKGA--------------ETGLFYLIARVPASKA-ENNVITFYDLNDSIPETVDVFVGEMSANVVHLFELLPMMRLPLAQINASVTFAVLWYGALALRAPKKWVRIRNVKYIPVKNVHSN---------------------------------------------------------------MNNKEVAYSQ---PVIG-SMSANP---GFKTKPS-IRNNQDLHGVLKKFG-GNIILNAIINTRSNQVSMYCKPARHSEKGVGFEVRLKDLDKKPTSHDEATIKRIESFIEKTGVD---------NDINRDSFSSFVKKIVRDTYMYDQVNFEKVFNRNQ--SMVRFVAKDPTTIFFATTAD-G--------KIPDN--GNRFVQVIDQ-KIVATFNAREMAFAVRNPRSDIYATGYGYPELEIALKQFIAHENTEAFNDRFFSHGGTTRGILQIKAAQ---QQSQHALEIFKREWKNSLSGINGSWQIPVVSAEDVKFVNMTPSARDMEFEKWLNYLINVISALYGIDPAEINIPNNGGATGSKGGS-LNEGNSA-EKNQASKNKGLQPLLGFIEDFINKHIVAEFGD-KYTFQFVGGDIKSELESVKILAEKAKVAMTVNEVRKELNLPGDVIGGDIPLNGVIVQRIGQLMQQEQFEHEKQQSNLQMLQEQTGNRVSTDVEDIPDGK------------------------DTT--GDIGKDGQRKDKD--NANAG------KQGMKGDKPNDWQT----------MARYKKHVVQYGDTMQSISQLETGSVGNWVDIVEYNKLKYPYIVQTNEERKENLESTVTIGDVIIIPVASDLTEID---PYALTNQDKNLIMSLALGRDLSMTFNQDYYNK-RGTSDEILEVVANG-----------KGDLATVDGVENLKQALIARLLTPKGALMLHPEYGSNLHKMFKKA-THEQASLIDIEITRTLLLDGRVETVESLGYKVEEDVYVGKFLVTIESLQTAFEFVVQ--GDTTGSIILLDN----------------MAIEIYPRKPVSRPHTEISVDTSGIGGSSSGSEKILCLVGSATGGKPNAVYKVRNYSQAKSVFRSGELLDAIERAWNPGE--GTGAGDILAMRVEEAKEATFEAEGVKVSSTIYGADANDIQVALEDN-----TITGTKRLSIVFAKERVNQVYDNLGSIFSIKYKGTE--ASATFTVAVDPV-TFKATKLTLKAGDK-----TVKEYDLGSGAYAETNVLISDINNLPDFEAKFFPIG-DKNLTTDNFDAQID-VDIK--TKEAYVKAVGGDIEKQTA-YNGYVEFEFD-----------------------------RSKEIANFPLTKLTGGDNGTIPESWADKFSYFAN---EGGYYLVPLTSKQAVHAEALQFVRDCSYNGNPMRVFVGGGIGES-----MEQLFTRAIGLQNERAGLIGFSGTVKMDDGRSLKMPGYMFAAQVAGLTCGLEIGEAITFKNIAIETLDTIYE--GSQLDQLNESGIITAEFVRNRAV-TNFRIVDDVTTFNDKTDPVKSEIGVGEANDFLVSELKISLDNEYIGTKIIDTSASLVKNFVQSFLDRKK-L-AKEIQDYSPEEVQVVIEGDIARISLTVFPIRSMKKIEVSLVYRQQILTA-----------------------------------MKIFVPIDIEGSLEKSHKG-DDKDWYVKGYASTPALDLQGEMVNPAGIDIGYFVDNGYINFEHRQEPDYVVGVPTSNCYVDFQKGLFVEARLFKDNEHAQSMWKLANSISK-TGIDRQLGFSIEGAIRKRNTDDSRIIEEVVIKNVAVTMNPANPEATWETFMKS---------------WTTGHGTTPDTQVNAGALRRESLANSISVLASAYKIS------DPIEFDNLWKDVSKFLDEKGEYNENEAIVMLQLAKGVSRVSACESLMNRRKGKQNE-------------------------MASVTNQTVHTGNTVYLMIKGKIVGRCQSASGERSYGTTGVYEIGSIMPQEHVYLKYEGSLTVDRLRMRKEDLAKLGITALGEDILKRDVIDIVMMDNT-------TKEVIIAYRGCSAETYNEEIKANEIVSESARFLYLSAANVK-------------------MYGGY------EGQDSY-EYPYSHGNPKHVEPEKVDEYVLSDYGWTAETIK-AYMY--GVRVVDPETGEEMGDTFYNHIIEVAVDKAEKELDIAILPRR-ESEHHDYNQTEFSSYMYTHVHKKPILQVDDLKLEMNGKAIYRYPANWWKVYCLAGHIELYPTALMQ-TSQSMTYDSV--------FGGYPQLA--GTAPSIGR-TYAPQMIHVEYIAGMLP--RKRAGVSRDWEVPAALEQLVTKYALVEIFQVWGRLIIGAGIASRTLVYDGVSESIDTTQSAMYTGSAADIELINKDIDSLVAQLRS-HFGINMIGL----MFLDYITSELGTHKDI----GHELRFCCPFCGE-D--DYKFYVKVSGD-KTEGLWHCKKCNEKGN-PVTFVMKYLNINFKDALDILEVYDYEIDEN-----SLS-SRDVGVTEEEFLLI-LLKKSSEPEEVETSEEMTLTPPRLPTNFKRLADNMNNPEALPFLNYAHSRGITLDQLFLHNIGYVIEGQVEK-----VD----GNMMTLRNHLVFLTHGNDGQYQYWNTRAITP-TGIKAF--------NAPS-----KQD--EYSKRTTVFNLNIAKNTPYVIVHEGVIDALTMGE---SGVATFGKQITREQIELLLNNVR--EDQPIYLFLDTEAYEVTTKIASSLY--EKHKETYIVIH-G-DEDANDMGYEKSWDCLRNNSVRANEEGISIFLVSCIQ---------------------------------------------------------------------------------------------------------------------------------------------------------------------------------------------------------------MLQSIHQDKFSTGFTDLDVIAEGGIGRGELGLVIAPTGGGKTMWAVNQAKNYVAQ-GLNVLYVVLEERLERMILRFEQNMMGIPKSR-------------LMP-DNE-LDEEAFDKLQTIYDIKR-KQGLGNLYIEKRMPQEVSPTMLEQIIVDASVRKGKHLDVVIIDYPDLMKNPHER-DNSESRAGGKLYEEIRKLAQTYKFAGWVLSQVNRGGYSEDVLTAKSIEGSKQKLNAVEIAMTLNQKPIEFEKGFIRAYADKIRNNNGKSYNRMLSFKVVPETMTIRNITPD---------ERVEHDMILNNLEEKEGRVFKNTKKA-TPDPQAVVDEVKALNSRL------------
NC_009904_phiEF24C          -----MRLKKISEILGRLIDVTMINTHEINDFSVGSTIRSIYEAVSMELEQYYILGRENILWGIEQGILNAFDFRKREAKRAYGMVTLEFHTVTQTPVYVPTGTTFDSSLSGAPSTLTFQTMQDYIIPEGVITAKVEVYCTTVGTKGNIPKGRINRVINNISNLKTVYNEFDFLTGTDEESIESVKKRFHAFVESRGRATIKALDYGTRQVEEVAGVYI-KEEVGYVRIYAHDLNGDLKQETLDKIKVAIEDYRPAGIKLDVFPVIKSNVQVSATVTISDKSRINSKLEERVELTIRNYLNSQVVSQPLILADLIQVIMNIDDVLIYDCKINNM-------EGNMAVRDEEII---------------------------------------------------------------------------RAGEVIVELV------------------------------------------------------MTEK---------KNTERQLTSVQEEVIKGFTTGYGITPESQ-TDAAALRREFLDDQITMLTWADGDLSFYRDITKRPATSTVAKYDVYLAHGRVGHTRFTREIGVAPISDPNLRQKTVNMKYVSDTKNMSIATGLVNNIED-PMRILTDDAISVVAKTIEWASFYGDSDLSEN-PDAGSGLEFDGLAKLIDK-HNVLDAKGASLTEALLNQASVLVGKGYGTPTDAYMPIGVQADFVNQQLDRQVQVISD-NGQNATMGFNVKGFNSARGFIRLHGSTVMELEQILDENRMQLPNAPQKA-TVKATLEAG---TKGKFRDED--L-----------TIDTEYKVVVVSDDAESAPSDVAS-VVIDD--KKKQVKLEITINNMYQARPQYVAIYRKGL--------------ETGLFYQIARVPASKA-VEGVITFIDVNDEIPETADVFVGELTPSVVHLFELLPMMRLPLAQVNASVTFAVLWYGALALRAPKKWARIKNVKYIATGNVFN----------------------------------------MHLREIDTNVVNNEPYSMESIEKGMNGKTTAYMQ---PIIG-EMSVNP---GYKTKPS-IRNSQDLHKTLKKFG-NNIILNAIINTRSNQVSMYCKPARNSETGVGYEIRLKDIEAEPTSHDIANIKRIESFLENTAQF---------RDPNRDNFTTFCKKLVRATYMYDQVNFEKVFDKDG--NFIKFDTVDPTTIFLATNGE-G--------KLIKN--GERFVQVIDN-RIVAKFNERELAFAVRNPRADIEVGQYGYPELEIALKQFIAHENTEVFNDRFFSHGGTTRGILHVKTGQ---QQSQQALDIFRREWRSSLAGINGSWQIPVVSAEDVKFVNMTPSANDMQFEKWLNYLINVISALYGIDPAEINFPNNGGATGSKGGS-LNEGNSK-EKMQASQNKGLQPLLRFIEDTVNTYIVAEFGE-KYQFQFRGGDLSAQLDKLKIIEQEGKVFRTVNEIRHDKGLE-PIKGGDVILNGVHIQAIGQALQEEQLEYQRSQDRLNRLLELSGGDVEQPEPEEPKDSQNDTDVSFQDEQQGLNGKSKKVNGKVD--DNVGKDGQLKSEENT--NST------KHGTDGIKKE--------------MARYKKHLIVYGDTMQSIAQKETGSVDNWVKIAEYNDLVYPYIVDTMQEKMSNLEHLATLGDTLFIPDEGNLLDIN---TSSLNQRDMDFLLGLALGKDLDMTSDTDYYEN-HGTSDEVFAITHNG-----------HGDLNIASGADNIKQATISRLMTAKGSLMLHPEYGSDLHLMFGKT-TIEQMKIISIEVCDTVLKDTRVAECVLVNHYIEEDRYVGNYRATLQSTREQFEFVVQ--NDNSGALIIV------------------MAVEQFPRKKVSRPHTEITVDTSGIGGSSSSSDKTLMLVGSAKGGKPDTVYRFRNYQQAKQVLRSGDLLDAIELAWNASDVNTASAGDILAVRVEDAKNATLTKGGLTFASTIYGVDANEIQVALEDN-----NLTHTKRLTVAFSKDGYKKVFDNLGKIFSIQYKGSE--AQANFTIAQDSI-SKKATTLTLNVGSEPESTTEVMKYELGQGVYSETNVLVSAINSLPDWEAKFFPIG-DKNLPTDALEAVTK-VDVK--TEAVFVGALAGDIAKQLE-YNDYVTVAVD-----------------------------ATKPVEDFELTNLTGGSDGTAPESWANKFPLLAN---EGGYYLVPLTDKQAVHSEALAFVKDRTDNGDPMRIIVGGGTNET-----VEESITRATNLRDPRASLVGFSGTRKMDDGRLLKLPGYMMASQIAGIASGLEVGEAITFKHFNVTSVDRVFE--SSQLDMLNESGVISIEFVRNRTL-TAFRVVQDVTTYNDKSDPVKNEMSVGEANDFLVSELKIELDNNFIGTKVIDTSASLIKNFIQSFLDNKK-R-AREIQDYTPEEVQVVLEGDVASISMTVMPIRSLNKITVQLVYKQQILTA----------------------------------------------------------------------------------------------------------------------------------------MWKLANTIQK-SGISRQLGFSIEGAVVSRNAQDNRIIEGVKIHNVALTTHPANPRATWETLVKS---------------WTTGYGTAPDAQVDTGALRREMFKEDISNLTYAVRTIAGLYSKKPAEKEFILREVAKDIEVDTSE-NELSKFMLQLSRGISLKEATNFI-EKRKG-----------------------------MASVGNQTVHTGNTVYLMIGNKIIGRAQSASGERQYGTQGIYEIGSIMPQEHVYLKYEGTITLERMRMKKEDLASLGITALGEDILQRDIIDIVMMDNL-------TKEIVVAYRGCSAISYSESFTANEVTSESTQFTYLTSAKVK-------------------MYPDYGYEE-QGDNTYQ-YQPYAHGNPKHIDLDKIDDIQPADYGWTPATLK-QYMF--GVEVVNPETGEPLGDTFYEHIIDSAIAKAEKRLDIAIMPRLIRGEHHDYHQSDFNSYMYTHVFKRPIIQAEKLQLEVNGRGLYRYPSNWWKVYALAGHIQMYPTSLMQ-TGTQFGYEMT--------FSGYPQLA--GMPPSGGQ-VDAPQMIHIDYVAGMLP--RKNRGYNEDWECPADLEQLVIKYALKEIFQQWGRLIIGAGIASKSLTVDGISESIQTTQSAMYGGASADIRQIDEDIQELEKSLVS-YFGMNLGII----MFTDLLSNELGSPKYA----VRDYRYNCPFCDYDT--KYKFYVRVEEGHPKNNLWHCFKCGSSGN-PVSFVMKYYNVSFKEALEILEEYGYRFNNK-----NYV-PKSDKLTDEEYLLL-LLGSLGKPKEETKQAKKELVAPPLPDGFKLLSQNLREPEAYPFLLYCNKRGFTLNDIYMHNIGYVKDSWVPL-----EN----GKSVRLKDHLVFLTHGKDGKYQYWNTRAIGE-SFIKSL--------NAPS-----KEG--EHSKKDTIFNINRASQTPQIVITEGVPDALTVGE---SGVGTFGKQVTDEQVELILDSVN--EEQKIFIYLDKDAKKEIKKLAEKLY--KRHNETYVVISPT-TQDANSLGREEAWNIINNYSVKADGVGLIKLML------------------MS-QIQKQVIYRALSEPFFAKEILSKIPMDEFKDSGYEMIVS-TINLYYRTHD----------ESLEEQSLLTLVEDKMLKQNKSLEAQNKVFE----------VVSDLYELENEDVDSEVISENIQNYVRKVLTREAIMKSVTNEGTLGS--DSNIQQLMDDLRDILTIETAGNNSELLDFFDDV--DKKMELLANLQQNKYPTGFTAIDAISDGGLARGEVGMVVAPTGGGKTTWAVNQARNYVVR-GLNVLYVPLEEKVDRMIVRFEQLLSQQSKKN-------------ILV-DGE-LNKDLYTQIQQAYGAGKEQMNWGNLWIRKYKPQELTPSGLSQLISDVMIRKGQQIDVVIIDYPDLMKNPHASGSNGESDAGGKLYEDIRAIAQEYDFVCWTLSQLNRASYGQDIKNAGAIEGSKRKMNAVELIFTLNQTSEEFSNGYLRAYVDKLRNNSGIAYDKMLYFKVLPETMTIRDETPE---------ERAEHEALLADNAMNRASSHSDENNY-TA--NDVNKKISNLNNTLSGGWN-------
NC_011421_SPO1              ---MNLQIKTFNEILNSMANWVK-NTSNITNFYVGSVIRSFLEAVAIEIESIYFQMKMGFSYAIENSIFHSFDFERRPAVKASGQVVMVFKTELPQDIIIPKGYIVST-VPVKGEIISFEVTEDTIAFAGYTSVVLNVQCTDAGIIGNVPQYSIKIALQPLAFVESIYNPDGFYNGAEEETRQDRKKRFSSYIDTLAKATVDAVRYGVLSVEGVAGVYV-EDNIGLVRVYVHDSKGDLPDDLKARVEDNIINYKAAGVEVSVKPVIKKLTDVTVTVTLTDDVD-KESYRVMIVNSVTTFLNYFPVSKSLVKAELIKHIMNIDDLSIVNVVVDMD--------NVVQVANNEII---------------------------------------------------------------------------RPGTITVNIQE-----------------------------------------------------MNFGN-----GVNGF-GNGSQADVDALNKALEAGHTVNPLDL-EGGGAFRVESLERSLHNLSFTDQHIKFWKKIPKQKAYSTVEQYGQLLDYGRS-QGAFVGEGVLPDTNDSTYARKAAFVKFLGTTREVTHPMTLVNSAFGNVIARQNKDGILWMLKQIEQALFWGDSKLAPG---GQEGLQFDGINKMIDP-ENTIDLKGNYLEEKHINWGSQLILQNYGTPTDLMLPFEVMGQFSQEFFPKERVIMPT--NDGYQAGVVVNKFMTHGGEVDFTPNLFLNKTTPLNMNA-SSQKAPAPG-TLAAEIGTANDAEFGKQTGGG--------------AGVYKYAVTFNNSHGESVPSNIVD-VTIANEDVAKGVKLTITNPVSTAFPVEYIKVYRSEK--------------DGQRLYEVAKFAVTTDNSGGVTEHTDKCEILANTYTAFMGEMSEEVIAFKQLTPMMKMDLATLGPVIRWMILMYGVPVMYAPKKFMKYTNIKADVPGYIGN---------MDFFESLSKAMGLKPEQKQEPQFSG------------DGE---------DTLEKSERAQEAK------SIIEDPLALN-QSEGYKEKPQ-----SLSFDTLRKMSVRNTVVGAIIQTRVNQISTFSQPARYTKDGIGFEIKLRDPKATPTQEQRDRALALESFIENCGYD---------YNPGRDNFDTLIRKIVRDTLTFDQLSFEIVEDRL--GRPAELHAVDAATVRAAEVEVNNGEDYVHPTDIE-DEDRIKWVQVVNG-QIVAEFTGSQLAFGVRNPRTDLSIQPYGLSELEILVKQVTSHLWAEDYNSRYFSQGGTTKGILNMKG-Q---NVSRTQLDAFRRQWTAQLAGTTGSWKTPVVSVEGLEYINVSQSNREMEYEMWMNYLINICCAVYQIDPSEVNFPNRGGAGGTSGG-GLGDGGIE-DRLKNSRDKGLRPLLRFIESVINRYVIRRFSD-EFTFNFVGLDGETERERLEISNKQVRAFKTINEVRKENDLP-PIPDGNIVLDPTYTNYIMQKMQLEQ---AREMEEQEEES---SDSGIEV---------------------------VPDGLDDRYNQR------------------------------------------------MAKVRRYTVMNGDTLQGIAQSQLGDASRWTEIAILNELKYPFISGVGE----TIPSTVSPGSPLFLPEDMNYDDTT---DN-----KVESYEDELFGTDLALTTSDTNFSYMAGGDLET----------------TLSGDLQTVSGLESLKQDLIHRLTTPIGTLTYHPTYGSNFLDIVGSKMDSTWRTKASIELSRCFLCDPRVVNVVDIEVSRITTGVTINCTIVTSTVAISINEQLEGDELAN--------------------MAINQYGVNFNGRRIVHPGAYGSIDDSAMVVTSDGSSNIPIVIGTADSGKSGEVLWYTGVEDARNELGGGDLPQALEMMFSPSPEGGGGASLVGVIVANKTVPATATIGGVKFTAAEYGEGGNKIQVKLEDG-----SIPGSKKFTAYKWDTQDLDTFDNIGSVMSVAYTGTA--KVAVIDVVVTD---GVATKIETKVGEDAENLTVDLQLDLTNERYSTIEAVAQYLNSVSDYSASYVTSM-SLELESSKLDAITG-QDIK--TKS-YLTALKGDLEFRISQYADLVDVEVT-------------------------------GEIVNFDNTYLSGGEKGTTPASWSDYLDLIKK---QYSDILVVLTDSEAIHAEALAHVQQMENRKQRQMLFVGGGKGEA-----PERAIERASLLNSSRAVLAYPGIYHSSYYSGSRELPAYFTAAMIAGRVAGVSQSTPVTFNKFNLVSLGRDMLAGDPEIDQLITSGVCTLEKVKNGAI----RLVQGITTYIGSNNTLLREISVRRTADLVATSVEQTLEDTFVGKKGVSTTVSSVETVVSDTLAEKV-R-TEDIIGY--GDIKVTFKNTMIYVDYEVAVVEPMNYILVRSHFVPDTGQFTTEEV---------------------------MSNFRFFL--GAD--ILKSEDA--DERRIIRGYASTPAEDRQGESLVQKGLDISDFVTHGYFNFDHDNS--KIVGYPFAEKCVVTEKGLWVEGELLKGVEEADRMWNLALALQK-SNAPRKVGFSVEGKVLERDGN---KILKAKIYNVAVTANPVNTTCSWDAVVKSFNAPAE----PLDKSLEAGYEVDPEKMEGGDVFRKESLDKDLKNLSYVMDDD---------KKKKILKEQ----LATKSLSKNELALYLQITKGWSRDDCEAFIKKNNLIGGTN-------------------------MARAQDQTVHSGHTINIKYGSTIVGRIQGLDSDRDFGTEGVYEIGSMMPQEHVTNKYTASVTCERFFVRNKALAKLGFAAVGKEVLKKNLFTIEVVDKY-------TGKVERSYHGCTLSTYRESFKVNAIAGENATWQYLYAS---------------------------------------------------MKYED----------INSTFLRENYLF--GVPLED-QYGNKMKEGMLDHYIKSAIEYTQRMLNIVIKPTEVTHEVHDYYAGDYTNWSFLQLNKRPIMEVSQLSMYFGESKMFDIPVDWVRIYDIPGQLQLFPTSGTTS----IALTGG---------GS-------FLPFVLGTYSSAPGVWRVSYKAGLED-------------IPEDMVEYIMKRASIGILQVWGDLIIGAGIANTTLSIDGLSQSIGTTQSPEFSGAGSRIKNYQDDMKDLEKRLKDTYVGINLGVI----MIKLYLDTIMGEGVYHNTSKGDQYSYKCRLCND-W--KDRLYVSF-----DKQVYKCHNCEAKGT-VVGLLSDVNHISYSEALKIFREYEGE-RRL---------P--EDIEIEVYNRL--IVGTTDE------LEVPKTAFDLPEEFILLEDAK-GEAGRKAVRYIKSRGISLKTAEQNYLGYCEHGQYKN-------------------RIIMPDF-EKGDLVYWQARTWLPKPKDRIKKKFYRKVLNPSLSEEDKERGLNVYHKSEIISNIDNVLDSGMAIICEGKMDSLKIGP---LGACIHGKSMSDTQFIKLVKNKD--KIHTIVVMLDGDALQQALDICERLS--KHFSDVYIVVLPK-DKDPGDLSRSEILSYIE-GAELYTPYFTVKARLRGLL----MSDTYEFSE----SFQRKILSIMARDRLAYTSFQELLKPS-YFKSEIHIDLARIIHEHYDRESSRAKSKGTDVNPPTIHVLFEEVRRLTKSNKKKAQLKEQYEE----------EIIDLMDEDL--TDCEYVKDSIVRFAKDAAIKEAILESVEDIEKGANSRDVDYSVIEERIKEAVQVGEVME-DLGVSYFDRAKERMDEYAQGTDGVRRIPTGMEGVDKTLGGGLGGGELGIVIAPPGRGKSIALTNIGAGAVLE-GYSVAHYTMEMPERQVEKRYDNRLLQKDTQY-------------LLDPENASRAFKALQMLQKTAGSNR--GKNGDLIIKKFPVNGCTINTIRSHLTKLRMERNFVPDVIIIDYGDLISPRRTYS--DKRFELESVYLDMRDLAAEYDCPVWSASQATRGALDKKVITIGDLAEAFNKANIADFMMALCQTEEEKEDGEMRLHVAKHRSGTSS---ITMSGDIEYSTMTLTAYAED------------------------------------------------------------------
NC_012530_Lb338_1           -----MQIKRLSDILASLIDNTTARTTLINDFTPGSVIRSIYEAVAMQLEEYYYLQEENISWGIQNGVLSSFGFSPREATPAYGDIDITFYGPLSQDTTIPRGTTFYSSNDLYS--QTYVLQEPYLVRAGSIKATVTAYCTQVGSAGNIPAAVLDSCSGMQTGIYKVTNTDAILTGTDEESVDEERLRFNEFVDTRGRGTVKAMDYAARTIPEVTGVYI-DETVGHVTVYAHDANGDLSDALINEIATAEEDYRPVAIPWDVQPVSKNLLDIEVSVTVTNYRMVPSDFTDNLSNYIGSYLDNFSAGDDLIISALESRIRAF-SPLIYDVSVTNP-------SGNVAVAPNEII---------------------------------------------------------------------------RAGTASIIISNEVG---------------------------MKTRNLSKAQIEHIGAAAGQTFSLDTYNKA-----KTEQEEAVKAL-APDAGAGVVGYNVNPNSMQGFTTPLRVEDLDAMVKQLTYGQEQFVFFNKINKEQVQSTVRQYISYDKHGEVGHALAMHEGELSKISSPRFTRKQVRMKYLSAVRQVSIQAELAQGVSD-PLGEATRDAIITLAGSIEWMGFYGNSGLHSA--SDTEGTEFDGLTSLIDP-KNVIDLRGKSLSQDDLQQAAITISRAYGNATDAFLPNAAKAKLVNDLLPSQRVFMGA-NPQRNVIGFDAPRFQSVVGPINLNGSNLMDLPNILDEEDDNVSG--VAPVVTATAESTT---KLGNFLDSD--------------VGQLNYKVRTVSGQTKSPIV--DANATIAA--VTDTVNLEISLPNTYGNPVEYVEIYREAA---------------SGSYSLIGKVSAHLA-NGGKVSFNDADETIPGTVDAFVGDMSPEVITLYEFLPISRLDLATLTAMNTWAFMWFGALALFIPRRWVRLHNVGAYDVAPQR----------MGIFDRFRTKFYT--------------DDPNAFFKHIDSKIA------NDTASKALNGVDRAYTE---PVDGNLMFSTLEDTSIVPKPS-PIAFGRITDVLRQYS-MNVVLNAIINTRANQVTEYAHRASTDDNGMGYQVRLKNGD-KPTKEQQKKIDYAERYIERMGVD---------YSPIRDDFTSFLRKLVRDTYTYDQVNYENTYDSN--GRLSHTRMVDPTTIYFANDEH-G--------HRRTR--GKIYRQYIDN-KVRGSFTADEMGMFIRNPRSDILSGGYGLSELEMGLREFISHENTELFNDRFFTHGGTTKGILLVKPSPSVTNTSMRALEDFKRHWTATSSGINGAYRIPMITAEDAKFVSMTQ-AEDMQFQSWLNYLINIICALVAMDPAEIGMQNRGGATGNKSN-SLNESNNQ-NKIDASKSKGLMPLLDMIAKNLTNGIIRQILGDNYMLEFVGGDTRSQQDKLKSVQLELQTATTVNDYREKQGLP-KIAGGDIILSAVYIQRLGQQEQIKQNEFQRQQTRLTQLESALQNPSGTPPTLP-----PSSSNSFQQNQEGYTGKDAKPSGKDN-QQGVGKDGQLKNKKNTNSYK-----QGGSSKK-------------------MARYIRHTVRYGETLQSIAAKEMGDATSWTDIAKYNGLFYPYIVDTVDQKMNNMEHLVTAGDTLVIPVEVELTEDL---AQKLNQQDRDALGRLALGQDLSMIDFPPVYQN-RGTQENIMQLGSNG-----------KGDLSTVYGVNNIKQIVIAHLLTAKGSLILHPEYGSNLNELFVQG-TIPNSKLVDDEISKAILSDSRITKAEKQSSTLNGSTYSSSWSITIESVVAQLDFVIG--RDDTGKFIIQ------------------MAVSVFPMNNSPRPDVRIKSNTDAITGSASGSDKTLVLLGTAQGGTPNVPVQIENYATAKETFVGGDLLDAIELAFNPSD-GSISSGPIIALRVGNPTQSTYTNAGLTVTSKDYAASANQVQVALTDN-----PITGAKDFQVVYQPDRYNSTYTGIGNIFGIKYTGAM--AYASVTVEGGSGTLGQATKLTLKAGNDKETAVEAASFTLGMGLYSSTYQLVNDINGISGFEAEYFPSGNKIGVETKYFDALAE-TQLKS-DTDTYITTIGGDLLNTVNVADSEIEVSYDPSK----------------------------GEPVAFPLTQLAGGTDGEVPQTWSPYFDTLQD---GDGFYVVPLTDSPAIQAEAIAWAKERSQESNPTRVILGGGINES-----AQQTQSRVSALRSERAMFMATSGSRLMNDGTTKQLPAYMVAAMLGGIASGIPVGMSIYRYPLDLVSIDQKFT--SEQLDVLDTQGIVAIQYVRNRNA-LVFRATDDVTTYGSIDDPTLGLMSAGEASDFLTVDLRTMLFDTFLGTMITTGAAKEIKAAIIAFLTTEK-S-LGVIMDFDESDITVVTQGSKATVSIAVVPSLVLRKINVDIIYNPETITA----------------------------------------------------------------------------------------MNNGWITYEHGHNVEDIIGEPED-AYID-DDGFHVKAKLYKESPRAKQVWSLQNILSKESSKNRSLGFSIEGPILKRDPLHPNVITKIQIKNITVTSHPANSHATWEIATKSL-----------DDASMIGYDIDPDTEQGLSALRKESVASAIAMLTYTMGKD---------NSDDILCKAQDELDSTGLSSKNTNALILQLGRGLSHDDAIKCIESIEGD---------------------MAYLGTKTRGGGVGQETVSANMIEITFDGVRIGRASNASSEIQYGTQGVYEIGDIFPQEHVYLKYEGTLTLERAMLSKKSLADLGLAGLGADILTTGTVNVVIKDYV------NSGRVVAAYLGCTGSSYSMSTRANEIVTETLNMMFLKASTVES--------------------------------MQN-GYPYGENNPKRVDLDKIDSFTPDLYGLTPSAIK-GYMV--GMDIKDPETGESLPDSWYWDIIESAIKKAEDVLDIVILPRAIAREHHDYYDSEYNSYAFTTLYKKPIIQVLKFKLQMNNFNVFNYPPEWWKIYPLAGQIQIFPSPLMQATGMGGSGSSM-----SLGFMSAPVVVANSFAFNGASGNYAPQAFDIDYVAGFLP--PKRYAVTQDFEFPAELRQLVIKYAMKEALQQWGRLIIGAGIAGRSFSIDGISESIETTQSAMYTGSRADIDIIDQDISDLLDALRA-KFQPQFTEL---MSLSDFLDPLLGSHIDA----NGQLRYTCPFCGS-P--KQKFYINNDETSNKFGLWICYNCEEHGN-LASLYMRIKKVSFKQAQDDMFNAGISMDSV---------PYNNELTNNENIML-TLGKPMQAKEHSI-EANKLSPPALPYGLKYFNG--NSPSEIPYWNYLERRGFSKELILSQGFGYVESGYAIS-----SR----GKRIPIQKHVVFFSYDSKGNYTYWNTRSITN-SIPKSI--------NAPQ-----NESGTAITREDVVFGLNYASKQPVIIITEGVPDALTLYP---YGVGTFGKQVTDRQIKLIIDSIQ--EKQKILVMLDMDASDLLVKLGRKLY--DKHKETYLVYNPT-GKDANSLGRDKAFEVIKRHTMRADPVSSNLFLLHKQ------------------------------------------------MYGDYKQVAIEIRNHYRKY----------SDPMSVSALQTALINFLKRGRKDNSDNVDTFMEQAK------EVS-NYSQRENYANDQEIKDQIDSWSRNQMATSVLVRELSKSPDVGS--PEVIQRIMSGLNDAMSAGSMSGVTGWVSLFDENDIDNVVSSMKDVRSKTIPFGWQHLDTMLGGGLAAGELGLIIAPFGRGKSNFMINVAKRYAVNSRKNVLYVALEEKVGRLATREFRMVSNQGMSD-------------IKDSEGN-INEAKVKLQLKAFYKAREQGLIGDLDIVTSNPQTISPAGIEKIIQQYALKRGHYPDALFIDYPELMDNPFLKEGINEFRAVGMLYEAIRRIAGQYNMITWVASQTNRTVVDQEIANAYSIEGSKQKLNTVELSLTMNQNQDEFDNGYMRLYIDKIRNPETT-VDRMLYFCVDKKSVSIREENES---------EHEAHLQLLQKGKS---SKFGDYEKEGL-SKKDLDEKRKKANDFIESWQNKG-----
NC_015253_A9                ------------------MDYTNAVTSKVTDFTVGSAIRAMYDAYSIELEALYMLTAENIETGIEEGLISAFGFETRPAQRAYGDLTISLYSEMDTPTLIARGTTFRSSDPLYT--TTYQAPVDYYIPANVRVYTIRVVCTEEGLVGNIPANKITIMDTGIRNFSGATNDDAFLTGREAETYEQAKHRFQLFIEAIGRGTKQSLKYGAYTVPEITGVFV-DEKVGIAYVYCHDSNGDLPDDIREEVIKAEENYRPAGIELLVLPVNKIKLDITLTIIMNDSGVLTDRYKSDLTSFVESYLNGFAMPRNLILADLTQAIMNYDDINIYDCAIMSP-------SGNITTQNNELI---------------------------------------------------------------------------RAGKIDITYR------------------------------------------------------------MEEKLTPAQARVLEQISPGIVSKSMTTGYNHGGTDQ-FNGQALRRQSLANDLKNLTYGNSNFTLFTDIGRRQADSTVEEYTVRTERGQSGHSAFTSELDIAVVSDPTIERRVLRMKFISSTKQASIASGLVNNTVD-PMTELTEDAMVTNAQTIEQAMFYGDSNLSAQ--GAGLGLEFDGLANLIDK-ENILDARGEALSETLLNKASTVVTRGFGSATDAYMPIGVYAEFMNSQLGRQRIIQATD---VGKSGVRLSQFVSASGNINLHGSVVMDRDQILREQAVQNVNAPAQPKV--AVAVAD---GKGTFRPED--------------IATHTYKVVTRSTGGESIPSEAIT-AVVAK--DVSEITLTITPQALYQAQPSHVVIYRKGL--------------NGENFYKIGTVPFSEL-KAGVLKFVDTNSVIPETSSIFVGELKDSTISLYELLSMTRVDLARINASTTFTVLWYGALALFAPKRWVQVKNVKTNVL--------------MNILSRFRKDKIPATVPIV-------NDDIDERFSYVEKQPLR-----EEEIQKSANGKEKAEVNPTSPIVG-SVDIGR---GHRTKRN-AENIETRPDMLNRIA-NNIIVDTIITTRANQVAGFGAPASQDTGMQGFELALKDPNAKVTKKEREEMQYLESFFQYTGDNRHYSLGEDVPDPLRDTFRTAIRKIVRDIFVHDQVNLELIWEEGVGSKLLGFKVVDASTIRIATEKHTG--------RLPTRRNDIRYVQVKEVDTIIARFKRGELTFNVMKPRSDVNTGGYGTSPLEISMHHIGYHHMTESFNHRYFSQGGTTMGLLHIKTGD---QSSTGALEDFRRDWTNLFGGTSGAWKIPVVTADEVKYINMNQSSRDMEKHQM----------------------------------------------------------------------------------------------------------------------------------------------------------------------------------------------------------------------------------------------------------------------------MQSIAQHIIGDQSQWVDLVKFNQLKYPYLVPSNEDKE-GRTTVLTIGDVLTIPIVDGT-VIE---TVKVGYNERNLVTNYAMGADLNITSDLTDMWT-RGGSDEVFALNEKG-----------N-ILDTVAGYDNLTQAIYTRLATRKGTLPLHPEFGNDLVTYLGKTNTVAVGYLIRTEVERVLLGDPRIQKVEVAKTMIETDNFSCTINVTPINAEEQVSLVLN--MNSTGSIQLK------------------MALIVYPNNKTSRPHTTVTIDDSKIGSTSAPSDKALVVFGSANGGKPGVLYSLSSYSQARSIFQGGELLDFIEMAWDPST-TNNGAGTIYAMRVEEATQAKLTRGPFDFVSNLYGAGANNIRISLEDN-----KLTKSKRLS--FKQGNTGEVYDHLGNIFNLQYTGVE--GGATVTIA--------DGEMVIKAGPSEATVEVMRYPLKEGGGYGTISQLIADINAHEGFTASYIGYG-DKNIKSKYLDEVSD-INIK---TAYVVKSLVGDILRQTE-FSAIIDVQLNDTE----------------------------EALVNFPETALIGGSNGVVPTSWADRFQLLALDDSPRAYYVVALTPEASIHSELGSFVNEQTEAGFPLRAIVGGAKGET-----YAQTVARQESLNNPRVALAGFDAEVRMGDGRTVVQPAYMATAFIAGLASGLPIAEPVTFKDIKVASLTRKLT--SDQLDSLTSAGVICAEKARYNTG-STFRLVSNVTTANTPDNPVRSEMALGEETDFLGMELTELFDKKFIGTKTLVSSASAIKMEIQAFLLSKK-N-AGEIQDYDANNISVVIFEDRADITFVVMPARGLNHISVGIVYEAQAIEA-------------------------------MQTDFKIFVPAEVIKSVDGS-----EKGNYVRGWASTPDKDKQGDAVLPKGINITKFLNRGYINYEHEKGDDKIIGVPTRNSFVDPDKGLFVEAKLFMDNPFARKMWDLASNIKK-SGEDRPLGFSIEGFALSRDTKDASIITRVDITNVALTVNPANENATWEALVKS---------------MTTGYEHGGTDQTDGSALRRQSLATKITDLTYGIKDT--------ISKSEDWDEIAQLLDNEERYDEETAIILLQLSTGCSRDDAISRLLDSKKEDLSHGSKV---------------------MASQAKQSVHTGNTIYITIGNTPIGRAQSLQAERSFGTEGVYEIGSIMPQEHVYLKYDGTLTVNRFRLRREDIEKSGFGSLGEEVLRRDIINILVMGHKDGKTGASNGEIVEAYLGCSILSYNFTITANEISSDEAQFKFLTTSATKASM-------------------------------MI-GGHYTDGNPKRINIDAVDKMTLKDYGITADQVK-AQMF--GIPVVDPNTGEELGDDYYNTAIHAVVSNIEKTLSICILPRM-ELEMKDYYATDN----ILKLRKRPVLQVEQFNVQTPNMVSVNYPDNWWRVSCLSGSLEIQPSVGALTQTTRYPYGDMDGRQPLSFFGGY-------SPYETGRQNYSSQRFKVGYVAGLLP--PERLGVSREWEMHPDLLFLILKASAIHVLEVWGRLIIGPGIASSTLDIDGIMERIDTTQSAMYGGASADILQLNQDVQKLESGLKA-YYAINIGII----MFLDLVREVAGIETQE---G-TEARFACPFCAD-D--KRRLYLDT-----ESNVWHCFHCDKAGN-SVSFTKEVFEVSYRDALEILKTFDCEPGREH--VAYFSKYGD-SLTDAEKLFL-AMHENDEE---EETVEVVKTCPAFPVGYKPIIPNFNEPEARPFIEYLANRNVSYEDVERHMMCYVVEGTVQR-----VG----KTPLNLRNHIVFPTFNDDGSARYWNTRSIEPDAYVKAY--------NAPS-----EPH--EYGKRDSIFNINQAQYTDKLIICEGVFDALTCGP---SGIATFGKQVTDEQVLLIEQAIAKNPTLKVYIFLDRDAVEQGDKLAKQL--LNTTQNVYLVNNTM-GGDANDLGSESVTQLIE-HAEVYTPASSLKYMLGFS--------MTEQGTQDVLGVQRRILAREVFNPEFAKKAIN-VSSDLFEGQPSHQHLHSAIREYYAQD----------TKSPSKSVLSVFVDQKLDRLNASPEMRAQVHL----------ALGEAYELPSATE--KAFDSGIEDYMLTTRMTDELKKTIARG---IT--PDAVRDLIEATGRLAQETSVSSVVGPVNFMDKSQRQAQADKLRALNTNIMSTGSPVWDRMTGGGLAKGELGAIGASSGHGKTMHMVSLAVAYILS-GRNIAYIALEELDSRMFLRFFRVVIGKLADAGHIDKSAVEHIVSIDALPDV-VDSGSFDKILDTYTNKG--HKTGSLYFSRYAPHELTVDALGALMRGLTVTDGVELDVMFVDYPDLLSYGENK---ESAERGRLLYEHLRAIAQANNVVGWVATQLNRTSHMTSLKTEAHVEGSYSKQNSLEFLGIVNSSPEEYSHGFSRMYIAKARNTKNKGSVH--VLKVDSTTSAVVEPTPH---------DLLKHGTLSLELAPDDTAG-ATKRKPRTEDNKASLDYIQTTFNQQEEAK--------
NC_016563_WPh               -----MKFKSMSQIYRKMVDKTLTSTDKINDFSVGSAIRAVYEAVATELEAFYVMTEENLLEAISKGVYSSFGFERKLPQKAYTPITITLNNPTQVIQPIPRGTRFTSSYPEYA--NIYETLEDYYIPQGAVTAEVQVFCTQSGTIGNVPANAIDIMVTPITNIKSSTNKSAVQTGQDEESLDSLRARFRQYIESLSKGTKPALEYGTRLVPEVAGVYI-EEFTGKVNVYAHDNNGDLPDNVKTAIEKSLENYRAAGIRVDVKPVSRIAVDVDVDVIIEPKAAITDTLNTRIRFAIENYLNGMQVSQNLIMTDLSCIIKDVDKRLVYDIAYKQP-------PANLITKGNEII---------------------------------------------------------------------------RAGTVKVNLK------------------------------------------------------MTEVKVEKEVKEVKLPDQAEAQLAEIVSKSFTTGTGITPDTQ-QNAAALRRELLEDQVKMLAYDNADFTIYPLINKQQVNSTVAKYAVFNQHGRTGHSRFVREVGVASINDPNIRQKTVQMKFLSDTKQQSIAAGLVNNIAD-PMSILTEDAISVIAKSIEWGIFYGDAGLSAE-DDSQAGLEFDGLQKLIDPNTNVIDLGGKRLTEETLNKAAVIVGKGYGRATDAFMPIGVQADFTNNLLDRQRVIQPS-QAGGFSTGFSINQFLSTRGAINLHGSTIMENDNILVEGRMIEPNAPQAPVSVVAKVSAN---PKGKFRP-E--D-----------YKIQKYKVVVHSDDAESLPTEADADVAINE--EGQEVKLTVKLANLYQASPQFISIYRQGN--------------ETGHFFLIGRHPVSKRNDQDELVFTDLNETIPETTDVFVGELTPQVISLLELLPMMKLPLAQMNATTTFTVLWYGALALYAPKKWVRIRNVQYIPALAADVTYRP-----MNPFKWFRKKKPTTLSKMDILNPEDM-GEFSVMINGLEQEVVSK-----SG-DKKDIGRTKGYEE---PVLA-SLSVNP---DYKEAPS-RDGDYRLLETLKLWSRKNIIVNAIINTRVNQVSMFCTPSRYSTKGVGYEVRLKDPLKTPSKAEEAKIKEIETFLEYTGVN--------NGDLTRDTFRTFIKKITRDRLIYDKINFELIYNKD--KQLARFAARDASTIYTAVDSH-G--------RAPKGKDAYKYVQIIDS-QKVASFKANEMAWEVHNPRTDITVGRYGYSELEICLQHLQYHENTELFNARYFAQGGTTRGLLHIKTGQ---EQSRSALQSFRREWQSMFSGVNGAWKIPVVSAEDVNFINMTQSSKDMEFERWLNYLINVMCSIFAIDPSEINFPNRGGATGSSGS-TLNETSAK-EKNRISRDKGLEPLLKFIEDTINKYLIKQFGD-EYLFQFVGGDAATEKEALELLELRTQVGLTFNEARAILGYG-PIEGGDVINSPYHVQSKGQIMQEKMIEQQQQAESE-------------------SGDKTDDKEMSEMKQQGMNGKSDAVNGNLG---KPKQDGQVKGVKSGTAMK-----QGGKSENKETVNEDAKRGKK--------------------------------------------------------MKNPEHLLTVGDTLTFAVNDDNRETVLTSLRYSDAFNANNIYDITLGKDIDVLPALFDDGS-AGFDGEILCFNGDGWDRQHPESTNYKKDLKTCRGIENLKQAILIRLLTPKGSYLNHPKYGSTLSDIMGSKKTEEVTLRAVNEIERCIRTDGRVKHVERGSNSFDGNTLTVEMSIYTITTEEAFTFAVS--ANTSGTISLLN------------------MALS-YGYNRKRPRTEVFVDSTALRSANTLSEKPLILIGPADGGVPHKYEEVTNLAQARTFFRSGDLVDAIEIAWNPAT-ENGGAGKIYAMRSDDAKQATVTAEGVTFTSKLYGTDANGIQVEMKEHKGLNGVATKGKDVTVYFVKDRYQNTYPDVGNIFSISHKGETETAYASVEVKLDK--DKKSTELIIKEGKDSEGATVIRTFPLGEGLYKDVNVLVEDINNMVNFTASMNNVGGYKNITTEYLDELAE-TEVVG-DSTLSITAIGADLENVLA-TDPYVTATIDRSK----------------------------TIPKEIPITYLAGGSVTPKTSGWDELFEEIAN---CGGYYVVPLTASEGVHAELAHFLRSESTGGNQLRGFVGGGIGES-----FDKLRSRQAGLRSPRVCLIGDSVERRMMDGRVVKLPAYMYAAQIAGLASGLEIGTPITYKKMNIEKLLVKFD--SDQLDQLDASGVVMTSYIRNRDI-STFRIVSDPTTYNNVEDVVQNRMSLGETSDFLATDIRMMLDDSFIGTRIRNTSASIIKNAVESFLDKQT-GVGGLIVSYNPEDVQVIINGNTAIINIGVQPTRGLDYINVFLNYKDNAIQA------------------------MQTLVDRNTGAFTMFVPIDIEESIKKNDDSPDERSWYLRGYATTQHLDRQDDIVDPKGIDISYFMNHGYINYEHKQGDFYKVGVPTDGTYIDEEVGLYVECKLYKENPYAKIMWDLANNIKT-SGVPRTLGFSVEGFCLQRDADDPRIMRKLRVTNVAVTTNPANPNAVWEHFAKS---------------FTAGYGIAPEDSINAGALSPENFARSLYNLTWTLKGK-----S-DKEFKDVWGKIGKHLDDMGRNKPESAVLFLQLSKGMSRDEALETVKNKMLKENVK-------------------------MASLANQTVQSANTVYFMIKNVPIARAQSISSERSFGTTGVYEIGSIMPKEHVYLRYEGTVTVDRFRMRKENLAALGFAALGEEVLQMDIMDIVLYDNI-------TSEVVIAYRGCSIDTYSETVSVGEISSESARFYFLTSANVRSN-----------------------MGA-QLVEPES-GSPYQHNNKKRIELADVDKLTLADFGFTVDAVK-MNHF--GINVKDPTTGEYLPDSFYEAKIEQAIAQVEKILDIVIIPRY-VEEHADFYRNDFDSYNFIRTRKRPVVQLEKMRMEYGGGTIFSYPTKWWRVYTLEGHIELLPTMLLSSQGQNLSLSNI--------YSGYPMIS--GIPSLVGG-EYAPQLFHVEYVAGLLP--PKRRGVSEDWELSPDLWTLVIKVALKEVLQQWGRLIVGAGIAEMTTQIDGVFQKINTTQSAMYGGASADIMQLDRDIDDLVKGLKS-HYGINLGII----MFMDFVEQELGVGVPA---N-GEMRFNCPFCGN-E--KHKLYIET----NPRGLWQCKRCGETGN-PISFVMKLYEVNYKTSREILEGYDYDPEEYRKGNLSHSKYGA-DLTEEEQVLL-FIANRGQEIDTCIKADVKKKCPKPPTNCKRLLDNFNNPEAFPFLQYLHGRGVSLEQIKNCDAHYTLEGIVYL-----EN----GKTLTLRNSIVFFTFNDVGKPVYWNTRSIDKNAYIKSF--------NATA-----REW--EYSRKDVVMGLDRVGDNHKVIIVEGFFNMTTLSD---GAVVTFGKQVTSDQIDLILKSTQ-KWKQPIYLYLDRDAKLEMIRTANMIREKEPEREVYFVYSED-HQDANDLGYEKAWERVN-NAFKADAEGILKLELLYM----------------MKPIIKEILRKSIESPSFAKEILPMLPKSTLDENNMYLDISRVIQNFYKSN----------SSLATEPTLLSLVEQKLDRQRADADKQQQYFE----------TVSSLYEVRDMNDDS-VIDEAIESHIKKHLRLDILKKSAMNL---DD--EEYQKKVIDELRDVEALDVTGGQNEIFNVLYDE--MEKRALLSSIQSNTISTGYRELDRLNGGGLAKGELGLIAALSGSGKTLFMTNLATMYVKK-GYNVLYVALEEKKDRMTLRFEQSMLAQTRGD-------------IID-GDN-LDEEKFKKRQAVYNKLK--GKIGNLLFSRYSPQTITLAKIEQLLSDAMLRLGIPVDVLIIDYPELLRNPNATG--NESDDGGKLFEEVRRVAQDFNVVTWAASQLNRSAYNAIVRTSEHMEGSVRKKNACELVLIVNQYPEEYKAGFLRMYADKVRNPPEGVYDKMLGFVVDGTRQLIRDYKFDEGSGNQTSAEEKAHRALLAEIENDGVDFGKGKQK-QPQSKVAMPNLSDEINKAVGGK---------
NC_018856_Bastille          -----MKFKSMTDIYARLVDNTITNTNKISDFSVGSAIRAIYEAISMEVEQFYVLTEENLSEAIQSGVYESFGFKRKQPQRAYTTMRITFHNPVQVNMPLPRGTRFTSSYPEYA--NVYEVIEDYYIPAGAVTAEFQVYCLIAGEIGNVPANAIDIMMTPLSNVKDVTNPNAVQTGQDEEPLDELKSRFRSYIESLSKGTVPAIEYGTRLVPEVSGVYI-QEMIGKIVVYAHDKNGDLPDNVKLAIEASLKNYKAAGIALEVRPVTRKAIDVEVTVTVSIKTAITKALEDRIRFSIESYLNNMQTSQNLILSDLSCIIKGVDKQLVYDIQYKTP-------TANIIAKGNEII---------------------------------------------------------------------------RSGNIKVNLV------------------------------------------------------MTELKKEAEAKNKKLPVEAEAELAELVSKSFTTGYGITPDTQ-LDGAAVRRELLEDQVKMLAFSSNDFTIYPLINKQQVNSTVAKYAVFNQHGRTGHSRFVREVGVASINDPNIRQKTVQMKFLSDTKQQSLAAGLVNNIAD-PMTILTEDAIAVIAKSIEWAIFYGDAALSSE-ADGQAGIEFDGLHKLIDQDTNVIDLKGARLDEATLNKAAVIVGKGYGRATDAFMPIGVQADFTNNLLDRQRVIQPS-TAGGFSTGFSINQFLSTRGAINLHGSTIMENDNILLEGRNPEPNAPQAPASVVASIVDD---KKGGFRD-E--D-----------IKTHSYKVVVHSDDAESLPSEAVT-AAVAK--KDNTVKLEVKLASLYQAQPQFISVYREGT--------------ETGHYFLIARVPVSKVNDQGVIEVLDRNQVIPETTDVFVGELTPNVVSLLELLPMMKLPLAQMNATTTFTVLWYGALALYAPKKWVRIKNVQYIPALAADVTVKY-----MSFLDFFRFKKRPSTTTLELMNPVDKQ-ELSIAIRGLE-EETVM-----KS-ANAGQGRAKAYEE---PILG-QFSINP---DYKEAPS-KDGRYNLLENLKIWSSKNIIVNAIINTRVNQVSMFCSPARYSNRGVGYEVRLKDPLKTPSSHEKATIERIESFLEYTGRV--------KDDFTQDNFRAFIKKITRDRLIYDKINFELIYDKD--GELGRFKAIDASTIYVAVDEK-G--------KERKGDNVEKYVQVLDR-KKVAGFKAKEMAWEVHNPRTDIHVGRYGYSELELCLEHLQYHANTELFNARYFAQGGTTRGLLHIKTGQ---EQSRHALQSFRREWQTMFSGINGAWKIPVVSAEDVKFINMTQSSRDMEFERWLNYLINVMCSIYAIDPSEINFPNRGGATGSSGS-TLNETSAK-EKNRISRDKGLEPLLKFLEDIINKYIVSQFGD-KYIFVFVGGDATTEKEILELLELKTKVGMSFNESRKVLGLP-AIEGGDVINSAFHVQSKGQILQEKLIQSKAAQEGS------------------------DDKQTSEMKQQGLDGSNAKVSGKD---SGVSKDGQVKGSRNANSTK-----EGGKGENGETYNRDTR----------MVQFLRKIISSGDTLQSIAQHHLGDVSRWRELATLNNLRYPYIVETNQEKLKNPDHLVTVGDTIMYQVEDGNRDQIVTALKNGAVYDKEEIYAMALGKDLYVLPKPDETKA-SGWNSEILGLTASP-----------RKDLQTIQGINNLKQSLLMRLLTPRGSYLNHPNYGSFLDDYLGRKSTEENITIILAEIERTIRTDGRVKSVERVNYYLDGNTLVVSLQITAISIDEAFDMVLS--AKESGEITLLN------------------MAVS-YGFNRKRPRTEVTLDSTALGSANVRSEKPLILIGSATGGEPNKVEVVTNLSQARNIFRGGELVDAIEMAWNPSV-NLGGAGKIYAVRSDEATQAKLVKDGYTFTSKLYGADANGIQISLEDN-----VITKSKRFNVYFTRERYEQTYDNIGNIFAVQYTGSL--AYASIEIKVDSA-TKEAKTLELKAGADKDTAAVVRTYELGEGFYQDVNVLVNDINNLPDFKAVMNSLGGYKNVSTNYLDALVV-TPLAK-DKDVTVTAVSADLALTLA-NDRYVSLEIDLTK----------------------------PAPATIPVTSLAGAETKAPPASWAKLFASVAD---SGGYYVVPLTANEVIHAELGHFLRSESSAGNQLRGFVGGGIEES-----FDALRARQAAIRNPRVALVGDSVTRRMADGRVYKAPAYMYAAQVAGLASGLQIGVPMTYKKMNIDALNLKFS--DDQLDQLDSTGVIMTFYRRNRDE-STFRIASDPTTYNNVEDIVQNRMSLGETSDFLTTDLRTVLDEEFIGTRIKNTSASIIKNRVESFLDVQK-GVDGLIVDYNPEDIQVVIDGNTAIINIVVQPSRGLDYINVFLSYKDNKMSA-------------------------------------MFVPIDIKESIKKNDDTPSERSWYLQGYATTTDLDRQDDIVDPAGIDISYFMNHGYINYEHKQGDFYKVGVPTEGTYVDPDVGLYLECKLYKENPYAKSMWDLANNISK-SGIDRKLGFSVEGFCLARDKDDPRIMRKLRVTNVAVTTNPANPQATWEHIMKS---------------FQAGYGITPEDSIDAGALSPENFARSLYNLTWALKET-----D-DSKFEEVWKKVGIYLDDMNRNMPECAVLFLQISKGMSRSEALEHIKTVYSPNKKENE-----------------------MASLANQTVQSANTVYFMIKNVPIARAQSISSERSFGTQGVYEIGSIMPKEHVYLRYEGTVTVERFRMRKENLAALGFAALGEEVLQMDIMDIVLYDNI-------TSEVVIAYRGCSIDTYSESVSVGEISSESARFYFLTSANVRSA------------------------MY-NNPMHQD-GTQYQHNNEKLIDLDKIEELTLADYGFTVDAVK-MNHF--GIDVTDPRTKQPMPDAFYEASLEKAIAQVEKMLDIVILPRY-NGEHHDYYRNDFESFMFIRTRQRPVLQMEKVTLEYGGGTVFNYPTKWWRVYKLEGQLEMLPTLMLSEQGQSLNLAQV--------YSGYPMIA--GIPNLVGN-NYAPQMFHVEYVAGMLP--PKRRGVSREYEMPADLWTLVIKVALKEILQQWGRLIVGAGIASMSVNIDGISQSIDTTQSAMYGGASADIMQLDRDIEDLVRGLKS-FYGINLGII----MFIDLLEQELGDSKPA---SGGEIRFNCPFCGN-E--KYKFYVDE----SPKGGWQCKRCGESGY-PIAFVMKLYGVDYKEAKDILEVYDYHVGDYNGENMSHSKYGA-HLTEEEQVLL-FIANQGDVIHEEQDKHVKLTCPRPPTNCKSLLENFNNPEAFPFLTYLHGRGVTLEQIKHHNICYVTEGVSTL-----TN----GKELRLINHLVFFAFDNNGKAIYWNTRSIEPKPFLKSL--------NAPA-----KPT--EYSKATVVMNLNRARHKDKIVIVEGFFNMITIGN---EAVVTYGKQVSKSQIEKILKDTK-TKQPPIYIYLDRDGWEEAIKVATKIHEVDSSRAVYYVYNED-DRDPNELGYEEAWNRIN-NAIPADTEGETIWRTLHLL--------------MVKPMVKEILRKAIMHPAFAKEILPIIPKSALDNDNMSIELAQVLRLFYQTN----------SASITEAALTTLVEAKLDRQKADAEKQQEYFD----------TISELYDIRDSSDDE-VIDEALSKHIKRYMRIELLKKAAMKL---DD--EVFQDKLADELRYILSLDITGGNDKIINVIDDK--EYKRRLLETVQSNTIPTGFKELDRLNGGGLAKGELGLVSALSGSGKTLFLTNLATSYVKQ-GYNVLFIALEELENRMVLRFEQAMLSQSRAD-------------IIT-NGV-LNEDAFERRQRFYEKYR--DNFGNLFFARYSPRTVTPFTIEQLISDVLLRKGVQLDIVIIDYPELLRNPNATG--NEAEDGGRLFEEVRRIAQDYNVLMWTASQLNRSAYNAVTRTSEHMEGSIRKKNATELVLVVNQTPEEYEAGFVRLYADKVRNPPDGVYDKMLGFVVDGKRQLIRDYEPDPYDSNKISPEKLEHQRILKEVEDQRNSLGINKGGGDKGNKPPMPNLSDEINKALAGGVK-------
NC_018857_BPS13             -----MKFKSMSQIYRKMVDKTLTSTDKINDFSVGSAIRAIYEAVATELESFYVMTEENLLEAISQGVYSSFGFERKLPQKAYTPITITLNNPTQVIQPIPRGTRFTSSYPEYA--NIYETLEDYYIPQGAVTAVVQVYCTQSGTIGNVPANAIDIMVTPITNIKSSTNKSAVQTGQDEEPLELLRSRFRQYIESLSKATKPALEYGTRLVPEVSGVYI-EEFTGKVNVYAHDNNGDLPDNVKTAIEKSLENYRAAGIRVDVKPVTRLAVDVDVDVIIEPKAAITDALNTRIRFAIENYLNGMQVSQNLIMTDLSCIIKDVDKRLVYDIVYKKP-------PSNLLTQGSEII---------------------------------------------------------------------------RAGTVKVNLK------------------------------------------------------MTEVKVEKEVKEVELPAGAEAQLAEIVSKSFTTGSGITPDTQ-QNAAALRRELLDDQVKMLAYDNADFTIYPMINKQQVNSTVAKYAVFNQHGRTGHSRFVREVGVASINDPNIRQKTVQMKFLSDTKQQSIAAGLVNNIAD-PMSILTEDAISVIAKSIEWGIFYGDAALSAE-DDAQSGLEFDGLHKLIDPNTNVLDLAGQRLTEEVLNKAAVIVGKGYGRATDAFMPIGVQADFTNNLLDRQRVIQPS-QAGGFSTGFSINQFLSTRGAITLHGSTIMENDNILVEGRVIEPNAPQAPASVVATVA-A---GKGKFRP-E--D-----------IKEQSYKVVVHSDDAESLPSQEVL-ATVAA--KESEVKLTVKLANLYQASPQFISVYRKGN--------------QTGHYFLIARFPVSKRNDNDELVVIDRNETIPETTDVFVGEMTPQVLSLLELLPMMKLPLAQMNATTTFTVLWYGALALYAPKKWVRIRNVQYIPALAADVTYRP-----MNPFKWFRKKKPTTLSKMDILNPEDM-GEFSVMINGLEQEAVSK-----SG-DKKDIGRTKGYEE---PYLA-SMSVNP---DYKEAPS-RDGDYRLLDTLKLWSRKNIIVNAIINTRVNQVSMFCTPSRYSTKGVGYEVRLKDPLKTPSKAEEAKIKEIETFLEYTGVD--------NGDLTRDTFRTFIKKITRDRLIYDKVNFELIYNKE--KQLARFAARDASTIYTAVDSN-G--------KLPKGKDAYKYVQIIDS-QKVASFKANEMAWEVHNPRTDITVGRYGYSELEICLQHLQYHENTELFNARYFAQGGTTRGLLHIKTGQ---EQSRSALQSFRREWQSMFSGVNGAWKIPVVSAEDVNFINMTQSSKDMEFERWLNYLINVMCSIFAIDPSEINFPNRGGATGSSGS-SLNETSAK-EKNRISRDKGLEPLLKFIEDTINKYIIKQFGD-EYLFQFVGGDAATEKEALELLELRTQVGLTFNEARAILGFG-PIEGGDVINSPYHVQSKGQIMQEKMIAQQQAADA----------------------APTDDKTMSEMKQQGMNGKGDAVNGNVG---KPKQDGQVKGAKSANAMK-----QGGKSENKATINEDAKRGKK--------------------------------------------------------MKNPEHLLTVGDTLTFAVNDDNRATVLTSMKYSDKFNAANIYDITLGMDIDVLPALDDKGA-AGFDGEILGFNGNGWDISHPASTNYKKDLKTCRGIENLKQSILIRLLTPKGSYLNHPNYGSVLADIMGSKKTEEVALRAVNEIERCIRTDGRVKHVERGTNTFDGNTLTVEMSIYTITTEEAFTFAVS--ANTSGIISLLN------------------MALS-YGYNRKRPRTEVFVDSTALRSANTLSEKPLILIGPADGGEPHKYEEVTNLAQARTYFRGGELVDAIEIAWNPAT-ESRGAGKIYAMRSDDAKQATVTAEGLTFTSKLYGTDANGIQVEMKEHTAIGGGTSKGKDVTVYFVKDRYQNTYPDVGNIFSVTHKGATETAYASIEIKVDDA-TKKSTELVIREGKDDQTATVLRTFPLGEGLYKDVNVLVEDINNMVNFTASMNNVGGYKNISTEFLDALAK-TEVKE-TPAVSVTAIGADLEAVLA-SDPYVSATVDRSK----------------------------PVPATLPITYLAGGETKPLTSGWDKLFDEIAN---CGGYYVVPLTSSEGVHAELAHFLRSESTGGNQLRGFVGGGIGET-----FDKIRSRQAGIRSPRVCLIGDSVERRMMDGRVVKLPAYMYAAQIAGLASGLEIGTPITYKKMNIEKLLVKFD--SDQLDQLDASGVVMTSYIRNRDI-STFRIVSDPTTYNNVEDVVQNRMSLGETSDFLATDIRMMLDDSFIGTRIRNTSASIIKNAVESFLDKQT-GVGGLIVSYNPEDVQVIINGNTAIINIGVQPTRGLDYINVFLNYKDNAIQA------------------------MQTLVDKNTGAFTMFVPIDIEESIKKNDDSPDERSWYLRGYATTQHLDRQDDIVDPKGIDISYFMNHGYINYEHKQGDFYKVGVPTDGTYIDEEIGLYVECKLYKENPYAKSMWDLANNIKT-SGVPRTLGFSVEGFCLQRDADDPRIMRKLRVTNVAVTTNPANPNAVWEHFAKS---------------FTAGYGISPEDSFDAGALSPENFARSLYNLTWTLKGK-----S-DKEFNDVWSKIGKHLDDMGRNKPESAVLFLQLSKGMSRDDALQIVKNKMLKENTK-------------------------MASLANQTVQSANTVYFMIKNVPIARAQSISSERSFGTTGVYEIGSIMPKEHVYLRYEGTVTVDRFRMRKENLAALGFAALGEEVLQMDIMDIVLYDNI-------TSEVVIAYRGCSIDTYSETVSVGEISSESARFYFLTSANVRSN-----------------------MGA-NLVEPES-GSPYQHNNKQRIELADVDKLTLADFGFTVDAIK-LNHF--GIDVKNPTTGEFLPDAFYESKLEQAIAQVEKVLDIVIIPRY-VTEHADFYRNDFDSYNFMRSRKRPIIQLEKISMEYGGGQIFSYPPKWWRVYTLEGHVEMLPTMLLSSQGQNLSLSNI--------YSGYPMIS--GIPSLVGG-EYAPQLFHLEYVAGLLP--PKRRGVTEDWELSPDLWTLVIKIALKEILQQWGRLIVGAGIAEMTTQIDGVFQKINTTQSAMYGGASADIMQLDRDIEDLVKGLKS-HYGINLGII----MFMDFVEQELGIGTPA---N-GEMRFNCPFCGN-D--KHKFYVET----NPRGLWQCKRCGESGN-PISFVMKLYEVTYKASREILEGYDYDPEEYRKGNMSHSRYGA-DLTEEEQLLL-FIANRGQDIDTGIKSDVKKKCPKPPTNCKRLLDNFNNPEAFPFLQYLHGRGVSIEQIKHCDAHYTLEGIVYL-----EN----GKTLTLRNSLVFFTFDNAGKPVYWNTRSIDKNAYIKSF--------NATA-----RDW--EYSRKDVVMGLDRVGDNHKVIIVEGFFNMTTLGD---GAVVTFGKQVTNDQIDLILKETQ-KWKQPIYLYLDRDAKLEMIRTANIIREKEPDREVYFVYSED-DQDANDLGFEAAWERVN-NAIKADAEGILKLELLYM----------------MKPIIKEILRKGVESPSFAKEILPLLPKAALEENHMYVEICQVIQHFYKSN----------SSLATESTLLSLVEQKLDRQRADAEKQQKYYE----------TVSALYEVRDMSDDS-VIDESIEAYIKKHLRLDILKKSAMRL---DD--EEFQKKVIDDLRDVEALDVTGGQNEIFNVLYDE--MEKRALLSSIQSNTISTGYRELDRLNGGGLAKGELGLVAALSGSGKTLFMTNLATMYVKK-GYNVLYVALEEKKDRMTLRFEQSMLAQTRGD-------------IID-GDN-LDEEKFKKRQAIYNKLK--GKLGNLLFSRYSPQTITLAKIEQLLSDAMLRLGIPVDVLIIDYPELLRNPNATG--NESDDGGKLFEEVRRVAQDFNVVTWAASQLNRSAYNAIIRTSEHMEGSVRKKNACELVLIVNQYPEEYKAGFLRMYADKVRNPPEGVYDKMLGFVVDGTRQLIRDYKFDEGSGNQTSAEEKAHRALLAEIENDGMDFGKGKQK-QTQSKVAMPNLSDEINKAVGGK---------
NC_018860_BCP78             ----------MTEIYARLVDHTITNTRKINDFSIGSAMRAIYEAIATELEQFYVLTEENIQEAIAAGIFASFGFTRKPPRKAYGKVQIVFHNALQQTVALARGTRFTSSLGDYS--NTYETLVDYYIPQGTVTAEVQVYCTIPGEVGNIPANVVNIMMTPLANIKTVNNAQAFQTGQNEEPLDEMKSRFRSYIESLSKGTIPAIEYGTRSVPEVAGVWI-DEQTGLINVYAHDRNGDLPDDVKAKIVATLENFRPGGIPVRVMPVVRRTIDVDVKITLTNKLAITKAFQDKIVGEISRYLNNMQTSQSLILSDLSSVIKGLDKQLIYDISFANP-------TGNILVAGNEII---------------------------------------------------------------------------RAGTIKVTLE------------------------------------------------MGNEL-NKDQ---AQPEVRKLPEEAEKKINEVLSKSFTTGVGITPDTQ-QNAAALRREFLDEEVKMLAYTSNDFTIYPMISKQQINNTVAKYAVFYQHGRTGHSRFVREVGVASINDPNIRQKTVQMKFLSDTKQQSIAAGLVNNIAD-PMTVLTDDAISVIAKSIEWAIFYGDAALSND-IDPQAGIEFDGLHKLIDEKTNVLDVRGADLTEQILNKAAVVVGKGYGRATDAFMPIGVQAEFMNNLLDRQRVIQPA-AEGGMATGYTVTQFNSVRGAIKLHGSTIMENDNVLVEDRLPQANAPMPPQSIVATVNKD---KKGKFTAED--V-----------KAGLSYKVVVFSDEAESVASQEVT-ASLAA--ADDSVSLAITLQTLYQAQPQFVVVYRQGR--------------ETGHYFQIARVAMSKAV-NNVITFVDTNEIIPETTDVFLGEMNPQVVSLLELLPMMRLPLAQMNATYTFTVLWYGALALYAPKKWVRIKNVKYIPALAADVTIPVK----MGAFDWFSRKV--NESPVGTIQEHD--TL-STRIQEIEQAAVLM-----KS-NNASQGRAKAYEE---PLLG-SMSMNP---DYKEAPS-ARGNYNLLETLKLWSRKNIILNAIINTRVNQVSLFCTPARQSDRGIGYEVRLKNPQEKPSSHDLAKIERIESFLQHTGKD--------EKDFTKDNLRTFVKKLVRDRLVYDKINFELIYDKK--GELNRFTAVDAATIYVAVDEN-G--------HEPKGKNVTKFVQILDK-RKVAEFKANEMAWEVHNPRTDITVGRYGYSELEIAMNHLQYHENTELFNARYFAQGGTTRGLLHIKTGQ---EQSTQALQAFRREWTAMFSGINGAWKIPVVSAEDVKFVNMTQSSRDMEFEKWLNYLINVCCSIYAIDPSEINFPNRGGATGSSGN-SLNEGSTK-EKHRSSKDKGLEPLLKFIEDAINKYIVSQFGD-KYIFSFVGGDVQTEREIIEILEAKAQIGLTINDIRNELGYP-PIEGGDVTLAGVHVQRLGQLLQKEMMEKQMAMTPNGQVP----GG---------KPSQTAKEEQSQAEQKGMNGDSSNVNGKGSFNKDVGKDGQLKGAKNTNSMK-----QGGKGD--------------------MVKFRKKIISYGDTMQAIAQQEYGDVTRWVELARFNNLRYPYIVDTVDEKMQNPDHLLTIGDTLMVRVSDDTEAELISTLKRTNEFDQEEIYALSLGKDLDILPLPKQFGS-PGWDAEILELKDDG-----------KGDVKTIRGIENLKQSLYVRLITPMGSYLGHPRYGSRIHEYIGKKNTEENAALLAVEIERTIRTDGRVRNVEKLGHSISGNTFTAAFKIFSIALDEAFIFAVR--SGESGRLLLDDNFSDTNIR-----------MAS-YGHDRKRPHTEIFLNSSALGSANTRSEKPLVIIGSATGGKPKTAVELTNFAQAREFFRGGELLDAIEMAWNPSP-DTRGAGKIFAIRADDAKQGTKTSGGLTVTSKLYGADANDIQYSLSDN-----ALTNSKRFTVYYTKERYEQTYDNIGNIFSIQYKGN-L-AYGAVMIEVDAT-TKLATKLTLKAGAAKDTATVVRTYTLGTGVYQSLNVLVNDISNLPDFTVVMNSLGGNKNVDTKYLDALAE-TDVK--ATAKMVTAIGADLVNQTE-TDPYVTLTYDPKT----------------------------AIPATIPVTNLAGGSTSTPAESWADLFASVAD---LGAYYILPLTDKEAIHGELSQFLRDESGAGNQLRGFVGGAIKET-----FDKLKARQAGLRNARISLFGNSGTRRMSDGRVYNFPAYMGAALIAGIASGVPIGEPTTYKKLNIESLDIKFT--GDQLDQLDAAGVIMAEFNRTRAK-SYFRVVSDPTTYNTTTEPVQNRISLGEVSDFLTTDLRTELDETFIGTRLRNTSASIIKNAVESFLDKQK-NVDGLIVDYNPDDIQVIITGNTARINITVQPARGLDAITVYINYVDNQLTA-------------------------MNTINPLTNKVNLFVPIDLDESISKSNEDPSGKSWCLKGYATTPDLDLQDDIVDPKGIDISHLITHGYLNYEHYQGEEYKIGVPTEGTHVD-DVGLFVEGKLYKNNPYAKSIWNLANNIQK-SGIDRKIGFSIEGFARARDKSDPRIIKSTYVTNVAVTTNPANPNAVWDAFMKS---------------FQVGYAMTPEDSTGVAALNPDSLARSLYNLSWALKET-----D-EEQFKNIWDEVGGYLDAMGRYTDDSAILFLQISKGYSRDQAKEILAQMERMSEQ--------------------------MASVTNQTVQTGNTVYFMIKNVPIARAQSISAERSFGTTGVYQIGSIMPQEHVYLKYEGSVTVERFRMKKENLATLGFAALGEEVLQMDIMDIVLYDNY-------TQEVIVAYRGCSIDSYSEDVKANEITSENARFYFLTSANVRSA-----------------------MIF-NNP--NG-GNPYEHNNEQLLDRETVNNYTLEDYGLTVDAIK-VNHF--GIQVTDPRTGEELPDAFYKAKIEQAVAQVEKMLDIVILPRY-VQEHHDFHRNDFDSFMFIHTHRRPIVQMEKIRMEYGGGSIFEYPTKWWRINKLPGHIEMLPTLMLSSEGTNLNVSQI--------YSGYPMIS--GIPSLVGNNNYAPQLFHIEYVAGMLP--PTRSGVTQPHEMHADLWTLIVKVALKEVLQQWGRLIIGAGIANMSVSIDGVSQSIDTTQSAMYGGASADIMQIDRDIADLVPALRS-YYGMNLGLI----MFLDIFIQELGDSKPA---G-NETRFNCPFCGN-T--KYKLYVEN-----RRGLWQCKRCGEDGN-PVSFVMKYYGVDFAEAAEILEMYDYDVKAQRKQNATIAQYGA-DLSESERLLL-YIQRRGAPLEEEQ-PKIRYTFPRPPTNCKTLINNFNNPEAYPFFMYLHGRGITLEQIKEHNISYVTRGEVEL-----VD----GRKLILVNHVVFFTFDEKRKPLYWNTRSIEQSPSIKSF--------NAPA-----KET--EYSKKNVIFNLNNARKCKRIVISEGVFDALTIGQ---EGVATFGKKITAEQVDLLLEKTK-V-YVPIYLYLDRNATKEMIDTSQMIHAKQPERPVYYVYSPT-DDDANKLGQAKAHELIS-QAILADGEGELKLRLWTIKEGS-----------METPIMKQILRKAIESPSFSKEVLPIIPLSVFNSSQEYKELVGIIKRYYQTN----------RNILNEDAFLTLTQTKLDRMRKDAEEQQKYFD----------KIHELYKVRDNTDDS-VIDENIELHIRKAMQIDWMTKVAMNL---EN--PSYMDKAAEEFKQILLLNITGKRDEIINVLDDT--EYKRTSLSTLYQNMIPTGFADIDHLNNGGLAKGELGMVVAASGTGKTLILTNLATNYTKN-KYNVLFIALEELENRMLLKLEQSLLRRNRSQ-------------ILT-GNA-LNQVEFNKNQEFIKQNR--QHFGNLFFARYSPRTITPAKIEQLISDVKIRWGIDLDVVIIDYPELLRNPNATG--NEAEDGGRLFEEMRRIGQEYNVVMWTAAQMNRTAYSATIRTSENMEGSLRKKNAAELILAVQQSDEEFRAGFVRLYADKLRNPPEGQFDKMIGLKVVGSAQTVRNYKSE--------QEKNEHLAILESIDDARDAMFKNKRKG-KQDNTQMPNYAEEINQSIQNMRGAN-----
NC_018863_B4                -----------MNIYSRLVDYTITNTNKLNDFSVGSAIRALYEAVAMEVEQFYVLTEENLEEAIQAGVYESFGFKRKAPQRAYGRVRITFHNAVQQNLPLPRGTRFTSSFPEYA--NIYETVEDYYIPAGAVTAEVFVYCLTSGEVGNVPANAIDVMMTPLSNVKLVTNPAAFQTGENEEPLEALKARFRSYIESLSKATKPALEYGTRLVPEVAGVYI-DEKIGLVVIYAHDKNGELPDSVKLAIETSLSRFKPAGIPVEVKPVTRKSIDVDVTITIANKPAITTALRDRIKFAIEGYLNNMQTSQNLILNDLSYVIKSVDKQLVYDIQYTTP-------TTNQVVKGSEIV---------------------------------------------------------------------------RAGIIKVTLV------------------------------------------------------MTELQKEQKVEARKLPAGAEAELAELVSKSFTTGTGITPDTQ-HDAAALRRELLDDQVKMLAFTNGDFTIYPLINKQQVNSTVAKYAVFNQHGRTGHSRFVREVGVASINDPNIRQKTVQMKFLSDTKQQSLAAGLVNNIAD-PMTILTEDAISVIAKSIEWAIFYGDAALAAE-ADNQAGIEFDGLTKLIDEATNVIDLKGERLDEATLNKAAVIVGKGYGRATDAFMPIGVQADFTNNLLDRQRVIQPS-QAGGFSTGFSINQFLSTRGAINLHGSTIMENDNILV-DRIPEPNAPQAPASVVATVKVN---DKGAFRPVK--D-----------IKTHSYKVVVHSDDAESLASEAVT-AVVAN--PTDSVSLAVKLQSLYQAKPQFISVYRQGN--------------ETGHYFLVARVPLSKADENGVITFVDRNQVIPETTDVFIGELTPQVISLLELLPMMKLPLAQMNATTTFTVLWYGALALYAPKKWVRIKNVQYIPALAADVTYRP-----MGFWDF--LKKAPS-NPLELLNPEDKHSEISTMIRQIE-EEQIM-----KS-TTAKEGRAKAYEE---PILG-QFSINP---DYKEAPS-KDGNYNLLENLKLWSRKNIIVNAIINTRVNQVSMFCSPARYSSRGVGYEVRLKDPFKDPTTHEEAAIQRIEDFLQYTGKV--------KDDFTRDNFRGFIKKIIRDRLIYDKINFELIYNKE--GELTRFKAVDASTIYVAVDED-G--------KEPKGDNVDKFVQVLDR-RPVAHFKAKEMAWEVHNPRTDMTIGRYGYSELELAMNHLQYHENTELFNARYFAQGGTTRGLLHIKTGQ---DQSRHALQAFRREWQTMFSGINGAWKIPVVSAEDVKFINMTQSSRDMEFERWLNYLINVLCSIYAIDPSEINFPNRGGATGSSGS-TLNETSAR-EKNRISRDKGLEPLLKFLEDAINKYIVSQFGD-KYIFTFVGGDAQTEREILETLELQSKVGLTFNDIRKKLGYP-PVEGGDVINSGVHVQSLGQIMQEKMMEQQFALQKQEAKQANAAAK---------T--KTPTKEQSEAQQKGMNGDSGNVNGKGTFNKTVGKDGQVKGARNTNSAK-----QGGKGNNGETVNSDARKAKK----------------------------------------------------------------------MFRSGEDIDGELIASLKNSAVYDQEEIYALTLGKDLNVLPQPRNIGS-PGWDAEILEMKDDN-----------KGDLATIRGIENLKQSLLTRILTPVGSYLNHPRYGSYVSEYLGKKNTEENATLLVVELERAIRTDGRVRSVEKVGYNLYDNYLDVAFRVTSIAVDEAFLLALT--AKDNGDIFLNDNFVNNIR-----------MAVS-YGFNRKRPRTEVFLDSTALGSANAQSEKPIIILGSALDGKPNEPVELTNLAQARTAFRGGELVDAIEMAWNPAL-NLNGAGKIYALRVDDAKQATLTNLGLKFTSNVYGVDANNIQIALTDN-----ALTNSKRFTVYFTKESYEKTYDNIGNIFDLKYTGAQ---KANVEVKVNST-TKLAEKLILKVGADTASLAEVKSYELGTGIFEDVNALINDINNLPDFKASMSGLGGYKNVKTQYFDVMAA-KDLTK-DKAEPIKAIAADLANALA-SDRYVSVEVDFTK----------------------------GIPASIPVTSLAGGSTGTVPTSWADLFLKVAD---VGGYYIVPLTSSEAIHAELSHFLRTESSAGNQLRGFVGGGFDET-----FESLKARQANIRNARIALVGDDVVRRMADGRVYKAPGYMYAAQIAGLASGLAVGEPVTYKKMNIESLGKKYI--GEQLDQLDASGVVMTEFVRNRKG-STYRVVSDPTTYNRIDEPVQNRISLGEVSDFLTTELRTVLDEEFIGTRIRNTSASIIKNRIESFLDVQK-NVDGLIVNYSPEDIQVVINGNTAIINIAVQPTQGLDYINVYLSYKDNHLSA----------------------MQLETYVDKATGKFNMFVPIDIEESIKKNDDSPSEKSWYLRGYATTRDLDRQDDIVDPAGIDINYFLQHGYINYEHQQGDFYKIGVPTEGTYVDPEVGLYVECKLYKDNPYAKTMWDLATNIKK-SGIKRKLGFSVEGFGYGRDEDDPRILKKLKVTNVAVTSNPANPFATWEHFMKS---------------FTAGYPISPENALDAGALSPESFARSLYNLTWTLKKS-----S-DSEFEETWDKIGDYLDAMDRNTPECAMLFLQIAKGYSRNEALEKLKTFYSKSRREQ------------------------MASLANQTVQSANTVYFMIKNVPIARAQSISSERSFGTQGVYQIGSIMPQEHVYLRYEGSVTVERFRMKKENLASLGFAALGEEVLQMDIMDIVLYDNL-------TQEVVIAYRGCSIDSYNESVNVGEISSETARFYFLTSANVRSA------------------------MF---TNNER-GNQYQHNNEKLINVEDIEKLRLEDYGLTVDAIK-MNHF--GITVTDPRTGEYMPDAFYQSKIEQAVAQAEKKLDIVILPRY-NSEHHDYYRNDFESFMFIRPTQRPIMQVEKVTLEYGGGTVFDYPTKWWRVYKLEGHLEMLPTLMLSESGQNMNLAQA--------YSGYPMIA--GIPHLVGN-NYAPQMFHVEYVAGMLP--PKRRGVSQPWEMHPDLWTLIIKIALKEVFQQWGRLIVGAGIASMDISIDGISQHIDTTQSAMYGGASADIMQLDRDIQELVDGLKS-YYGVNLGII----MFLDLLYQELGDNKPA---SGGETRFNCQFCGN-T--KYKFYVHD-----ETGLWQCKVCGEKGN-PVSFVMKHFQVTFPEAKDILETYDYEVGEYNRQSLSHQKYGA-HLTEEEQLYM-YIMNQGDVPEDE--VKVKYTCPYPPSNCKSLIENFNNPEAFPFFAYLNGRGITLEQIKQHNISYVVDGIARL-----SD----DKELRLINHLVFFAFDPHRKAIYWNTRSIDPKPFIKSL--------NAPA-----KPT--EYSKSTVVMNLNNAWKEDKIVIVEGFFNMTTIGN---CAVVTYGKQVSNQQIKTILEATN-KKKQPIYIYLDRDGWGESIKVAAKIHSFEPDRAVYYVYSED-DKDANDLGYEEAWNRIN-NAIPADTEGETIFRMLHL---------------MEKPIMKEILRKAIESPVFSKEVLPVVPMSIFENVEIYKEITQIVRRYYQSN----------SSVITESALVTLLEAKLDRLKKSADEQQQYFN----------KVSELYQIRDSHDDA-LIDEEIEKYIKKQMRLELLKKAALKI---ND--EAFQDTLEDEFRKIMLLDISGRNDEIINVIDDA--EYKRMALSSLDGNTVPTGFKSIDLLNSGGLAKGELGLIAAMSGTGKTLMMTNLATNYVKQ-GYNVLFIALEELKNRMVLKLEQSMLRQTRGD-------------ILD-GST-LNMEKFEKRQALYKKNR--HLFGNLFLARYSPRKVTPAKIEQLISDLLIRQGVKIDVVIVDYPELLRNPHATG--NEADDGGKLFEEMRRIGQDFDVVMWTASQLNRTAYNALIRTSEHMEGSLRKKNAAELVLVVNQTPEEYNAGFLRLYADKVRNPPEGAYDKMLGFKVIGNQQVVREYIQNS-------SEEKEHRAILEAVDQARDNLFKAKKAGGNSGKVPMPDFSQEINQAIRGGQ--------
NC_019448_GH15              -----MKTRKLTNILSKLIDKTMAGTSKITDFTPGSASRSLLEAVSLEIEQFYILTKENIDWGIQEGIIEAFDFQKRQSKRAYGDVTIQFYQPLDMRMYIPAGTTFTSTRQEYP--QQFETLVDYYAEPDSTEIVVEVYCKETGVAGNVPEGTINTIASGSSLIRSVNNEYSFNTGTKEESQEDFKRRFHSFVESRGRATNKSVRYGALQIPDVEGVYV-YEETGHITVFAHDRNGNLSDTLKEDIIDALQDYRPSGIMLDVTGVEKEEVNVSATVTISNKSRIGDTLQKHIEGVIRSYLNNLKTSDDLIITDLIQAIMNIDDVLIYDVSFDNL-------DENIIVPPQGII---------------------------------------------------------------------------RAGEIKVELK------------------------------------------------------MTIEK-----NLSDVQQKYADQFQEDVVKSFQTGYGITPDTQ-IDAGALRREILDDQITMLTWTNEDLIFYRDISRRPAQSTVVKYDQYLRHGNVGHSRFVKEIGVAPVSDPNIRQKTVSMKYVSDTKNMSIASGLVNNIAD-PSQILTEDAIAVVAKTIEWASFYGDASLTSE-VE-GEGLEFDGLAKLIDK-NNVINAKGNQLTEKHLNEAAVRIGKGFGTATDAYMPIGVHADFVNSILGRQMQLMQD-NSGNVNTGYSVNGFYSSRGFIKLHGSTVMENELILDESLQPLPNAPQPA-KVTATVETK---QKGAFEDEE--D-----------RAGLSYKVVVNSDDAQSAPSEEVT-ATVSN--VDDGVKLSISVNAMYQQQPQFVSIYRQGK--------------ETGMYFLIKRVPVKDAQEDGTIVFVDKNETLPETADVFVGEMSPQVVHLFELLPMMKLPLAQINASITFAVLWYGALALRAPKKWARIKNVRYIAV---------------------------------------------------------------------------------------MMDTNP---EFRDKRSYMKNEHNLHDVLKKFG-NNPILNAIILTRSNQVAMYCQPARYSEKGLGFEVRLRDLDAEPGRKEKEEMKRIEDFIVNTGKD---------KDVDRDSFQTFCKKIVRDTYIYDQVNFEKVFNKNNKTRLEKFIAVDPSTIFYATDKK-G--------KIIKG--GKRFVQVVDK-RVVASFTSRELAMGIRNPRTELSSSGYGLSEVEIAMKEFIAYNNTESFNDRFFSHGGTTRGILQIRSDQ---QQSQHALENFKREWKSSLSGINGSWQIPVVMADDIKFVNMTPTANDMQFEKWLNYLINIISALYGIDPAEIGFPNRGGATGSKGGSTLNEADPG-KKQQQSQNKGLQPLLRFIEDLVNRHIISEYGD-KYTFQFVGGDTKSATDKLNILKLETQIFKTVNEAREEQGKK-PIEGGDIILDASFLQGTAQLQQDKQYNDGKQKERLQMMMSLLEGDNDDSEESQ-----------------------STDSSNAD--KEIGTDAQIKGDDNVYRTQTSNKGQGRKGE---KSSDFKH-----------MRFKKHIVQHEETMQAIAQRYYGDVSYWIDLVEHNNLKYPYLVETDEEKMKDPERLASTGDTLIIPIESDLTDVS---AKEINSRDKDVLVELALGRDLNITADEKYFNE-HGTSDNILAFSTNG-----------NGDLDTVKGIDNMKQQLQARLLTPRGSLMLHPNYGSDLHNLFGLN-IPEQATLIEMEVLRTLTSDNRVKSANLIDWKIQGNVYSGQFSVEIKSVEESINFVLG--QDEEGIFALFE-----------------MAVEPFPRRPITRPHASIEVDTSGIGGSAGSSEKVFCLIGQAEGGEPNTVYELRNYAQAKRLFRSGELLDAIELAWGSNP--NYTAGRILAMRIEDAKPATAEVGGLKITSKIFGNVANNIQVGLEKN-----TLSDSLRLRVIFQDDRFNEVYDNIGNIFTIKYKGEE--ANATFSVEHDEE-TQKASRLVLKVGDQ-----EVKSYDLTGGAYDYTNAIITDINQLPDFEAKLSPFG-DKNLESSKLDKIEN-ADIK--DKAVYVKAVFGDLEKQTA-YNGIVSFEQLNAEGEVPSNVEVEAGEESATVTATS----PIKTIEPFELTKLKGGTNGEPPATWADKLDKFAH---EGGYYIVPLSSKQSVHAEVASFVKERSDAGEPMRAIVGGGFNES-----KEQLFGRQASLSNPRVSLVANSGTFVMDDGRKNHVPAYMVAVALGGLASGLEIGESITFKPLRVSSLDQIYE--SIDLDELNENGIISIEFVRNRTN-TFFRIVDDVTTFNDKSDPVKAEMAVGEANDFLVSELKVQLEDQFIGTRTINTSASIIKDFIQSYLGRKK-R-DNEIQDFPAEDVQVIVEGNEARISMTVYPIRSFKKISVSLVYNQQTLQA-----------------------------------------MDLKKSVSTASDT-N-EYSIVSGWASTPSMDLQNDIVNPKGIDIEYFKSQGYINYEHQSD--KVVGIPTENCYVDIEKGLFIEAKLWKNDENVVKMLDLAEKLEK-SGSGRRLGFSIEGAVKKRNINDNRVIDEVMITGVALVKNPANPEATWESFMKS---------------FLTGHGTSPDTQVDAGALRKEEIASSITNLAYVTKIK------DLKEFNDVWNGVVEDLSKSNSMGYEESVLTLQLAKGLSRKDAELAVMDINKQKLE--------------------------MASEAKQTVHTGNTVLLMIKGKPVGRAQSASGQREYGTTGVYEIGSIMPQEHVYLRYEGTITVERLRMKKENFADLGYASLGEEILKKDIIDILVVDNL-------TKQVIISYHGCSANNYNETWQTNEIVTEEIEFSYLTASDKART-------------MVNSMFGGDLDPY-EKSLNYE-YPYHPSGNPKHIDVSEIDNLTLADYGWSPDAVK-AYMF--GIVVQNPDTGQPMGDEFYNHILERAVGKAERALDISILPDT-QHEMRDYHETEFNSYMFVHAYRKPILQVENLQLQFNGRPIYKYPANWWKVEHLAGHVQLFPTALMQ-TGQSMSYDAV--------FNGYPQLA--GVYPPSGA-TFAPQMIRLEYVSGMLP--RKKAGRNKPWEMPPELEQLVIKYALKEIYQVWGNLIIGAGIANKTLEVDGITETIGTTQSAMYGGASAQILQINEDIKELLDGLRA-YFGYNMIGL---MRFEDFLTQELGEPKEN---TIGELRYCCPFCGE-K--SYKFYVKQALD-SSNGQYHCKKCDESGN-PITFMKTYYNITGKQAFDLLESKNIDIERA-----PLLTTNNKDLTESEKLIL-MLRGVHQDK-----GNTSIKPPRLPEGYKLLKDNLNNKEIIPFLKYLKGRGITLEQIINNNIGYVINGSFYK-----VD---GESKVSLRNSIIFFTYDNDGNYQYWNTRSIEKNPYIKSI--------NAPA-----KQD--EVGRKDVIFNLNIARKKKFLVITEGVFDALTFHE---YGVATLGKQVTENQIKKIIDYVS--IDTSIYIMLDTDALDNNIDLAYKLK--THFNKVYFVPH-G-DEDANDMGTRKAFELLKQNRVLVTPESIQSYKIQQKLKL------------MSKKIKELILHKSMKDIHFAREVLDNLPKNLFSAESEDMGYL-FTAIKRTAHI---------SDKMSNEALAIKVEQLMGNNKEDEEKVTKTLT----------YLEDLYKVDVNEKDE-SVNYEIEKYIKTEMSKEVLVKFIAENKQ-ED--SDNLHELVDKLKQIEVSDISGGNGEFIDFFEDT--EKKQELLSNLATNKFSTGFTSIDNHIEGGIARGEVGLIIAPTGRGKSLMASNLAKNYVKS-GLSVLYIALEEKMDRMVLRAEQQMAGAEKSQ-------------IVNQDMS-LNNKVYDAIQNHYQKNR--KLLGDFYISKHMPGEVTPNQLEQIIVNTTIKKDKNIDVVIIDYPHLMRNPYAK-YHSESDAGGKLFEDIRRLSQQYGFVCWTLAQTNRGAYGSDVITSEHVEGSRKIVNAVEVSLAVNQKDEEFKSGFLRLYLDKIRNSSNT-GERFVNLKVEPTKMIVRDETPE---------EKQEHIQLLSDNGKEDTSKFQNKDN-----------KIEAINNTFGGLPGV------
NC_019726_JD007             -----MKTRKLTNILSKLIDKTMAGTSKITDFTPGSASRSLLEAVSLEIEQFYILTKENIDWGIQEGIIEAFDFQKRQSKRAYGDVTIQFYQPLDMRMYIPAGTTFTSTRQEYP--QQFETLVDYYAEPDSTEIVVEVYCKETGVAGNVPEGTINTIASGSSLIRSVNNEYSFNTGTKEESQEDFKRRFHSFVESRGRATNKSVRYGALQIPDVEGVYV-YEETGHITVFAHDRNGNLSDTLKEDIIDALQDYRPSGIMLDVTGVEKEEVNVSATVTISNKSRIGDTLQKHIESVIRSYLNNLKTSDDLIITDLIQAIMNIDDVLIYDVSFDNL-------DENIIVPPQGII---------------------------------------------------------------------------RAGEIKVELK------------------------------------------------------MTIEK-----NLSDVQQKYADQFQEDVVKSFQTGYGITPDTQ-IDAGALRREILDDQITMLTWTNEDLIFYRDISRRPAQSTVVKYDQYLRHGNVGHSRFVKEIGVAPVSDPNIRQKTVSMKYVSDTKNMSIASGLVNNIAD-PSQILTEDAIAVVAKTIEWASFYGDASLTSE-VE-GEGLEFDGLAKLIDK-NNVINAKGNQLTEKHLNEAAVRIGKGFGTATDAYMPIGVHADFVNSILGRQMQLMQD-NSGNVNTGYSVNGFYSSRGFIKLHGSTVMENELILDESLQPLPNAPQPA-KVTATVETK---QKGAFENEE--D-----------RAGLSYKVVVNSDDAQSAPSEEVT-ATVSN--VDDGVKLSISVNAMYQQQPQFVSIYRQGK--------------ETGMYFLIKRVPVKDAQEDGTIVFVDKNETLPETADVFVGEMSPQVVHLFELLPMMKLPLAQINASITFAVLWYGALALRAPKKWARIKNVRYIAV---------------------------------------------------------------------------------------MMDTNP---EFRDKRSYMKNEHNLHDVLKKFG-NNPILNAIILTRSNQVAMYCQPARYSEKGLGFEVRLRDLDAEPGRKEKEEMKRIEDFIVNTGKD---------KDVDRDSFQTFCKKIVRDTYIYDQVNFEKVFNKNNKTKLEKFIAVDPSTIFYATDKK-G--------KIIKG--GKRFVQVVDK-RVVASFTSRELAMGIRNPRTELSSSGYGLSEVEIAMKEFIAYNNTESFNDRFFSHGGTTRGILQIRSDQ---QQSQHALENFKREWKSSLSGINGSWQIPVVMADDIKFVNMTPTANDMQFEKWLNYLINIISALYGIDPAEIGFPNRGGATGSKGGSTLNEADPG-KKQQQSQNKGLQPLLRFIEDLVNRHIISEYGD-KYTFQFVGGDTKSATDKLNILKLETQIFKTVNEAREEQGKK-PIEGGDIILDASFLQGTAQLQQDKQYNDGKQKERLQMMMSLLEGDNDDSEEGQ-----------------------STDSSNDD--KEIGTDAQIKGDDNVYRTQTSNKGQGRKGE---KSSDFKH-----------MRFKKHVVQHEETMQAIAQRYYGDVSYWIDLVEHNNLKYPYLVETDEEKMKDPERLASTGDTLIIPIESDLTDVS---AKEINSRDKDVLVELALGRDLNITADEKYFNE-HGTSDNILAFSTNG-----------NGDLDTVKGIDNMKQQLQARLLTPRGSLMLHPNYGSDLHNLFGLN-IPEQATLIEMEVLRTLTSDNRVKSANLIDWKIQGNVYSGQFSVEIKSVEESINFVLG--QDEEGIFALFE-----------------MAVEPFPRRPITRPHASIEVDTSGIGGSAGSSEKVFCLIGQAEGGEPNTVYELRNYAQAKRLFRSGELLDAIELAWGSNP--NYTAGRILAMRIEDAKPASAEIGGLKITSKIYGNVANNIQVGLEKN-----TLSDSLRLRVIFQDDRFNEVYDNIGNIFTIKYKGEE--ANATFSVEHDEE-TQKASRLVLKVGDQ-----EVKSYDLTGGAYDYTNAIITDINQLPDFEAKLSPFG-DKNLESSKLDKIEN-ANIK--DKAVYVKAVFGDLEKQTA-YNGIVSFEQLNAEGEVPSNVEVEAGEESATVTATS----PIKAIEPFELTKLKGGTNGEPPATWADKLDKFAH---EGGYYIVPLSSKQSVHAEVASFVKERSDAGEPMRAIVGGGFNES-----KEQLFGRQASLSNPRVSLVANSGTFVMDDGRKNHVPAYMVAVALGGLASGLEIGESITFKPLRVSSLDQIYE--SIDLDELNENGIISIEFVRNRTN-TFFRIVDDVTTFNDKSDPVKAEMAVGEANDFLVSELKVQLEDQFIGTRTINTSASIIKDFIQSYLGRKK-R-DNEIQDFPAEDVQVIVEGNEARISMTVYPIRSFKKISVSLVYKQQTLQA-----------------------------------------MDLKKSVSTASDT-N-EYSIVSGWASTPSMDLQNDIVNPKGIDIEYFKSQGYINYEHQSD--KVVGIPTENCYVDIEKGLFIEAKLWKNDENVVKMLDLAEKLEK-SGSGRRLGFSIEGAVKKRNINDNRVIDEVMITGVALVKNPANPEATWESFMKS---------------FLTGHGTSPDTQVDAGALRKEEIASSITNLAYVTKIK------DLKEFNDVWNGVVEDLSKSNSMGYEESVLTLQLAKGLSRKDAELAVMDINKQKLE--------------------------MASEAKQTVHTGNTVLLMIKGKPVGRAQSASGQREYGTTGVYEIGSIMPQEHVYLRYEGTITVERLRMKKENFADLGYASLGEEILKKDIIDILVVDNL-------TKQVIISYHGCSANNYNETWQTNEIVTEEIEFSYLTASDKART-------------MVNSMFGGDLDPY-EKSLNYE-YPYHPSGNPKHIDVSEIDNLTLADYGWSPDAVK-AYMF--GIIVQNPDTGQPMGDEFYNHILERAVGKAERALDISILPDT-QHEMRDYHETEFNSYMFVHAYRKPILQVENLQLQFNGRPIYKYPANWWKVEHLAGHVQLFPTALMQ-TGQSMSYDAV--------FNGYPQLA--GVYPPSGA-TFAPQMIRLEYVSGMLP--RKKAGRNKPWEMPPELEQLVIKYALKEIYQVWGNLIIGAGIANKTLEVDGITETIGTTQSAMYGGASAQILQINEDIKELLDGLRA-YFGYNMIGL---MRFEDFLTQELGEPKEN---TIGELRYCCPFCGE-K--SYKFYVKQALD-SSNGQYHCKKCDESGN-PITFMKTYYNITGKQAFDLLESKNIDIERA-----PLLTTNNKDLTESEKLIL-MLRGVHQDK-----GTTSIKPPRLPEGYKLLKDNLNNKEIIPFLKYLKGRGITLEQIINNNIGYVINGSFYK-----VD---GESKVSLRNSIIFFTYDNDGNYQYWNTRSIEKNPYIKSI--------NAPA-----KQD--EVGRKDVIFNLNIARKKKFLVITEGVFDALTFHE---YGVATLGKQVTENQIKKIIDYVS--IDTSIYIMLDTDALDNNIDLAYKLK--THFNKVYFVPH-G-DEDANDMGTRKAFELLKQNRVLVTPESIQSYKIQQKLKL------------MSKKIKELILHKSMKDIHFAREVLDNLPKNLFSAESEDMGYL-FTAIKRTAHI---------SDKMSNEALAIKVEQLMGNNKEDEEKVTKTLT----------YLEDLYKVDVNEKDE-SVNYEIEKYIKTEMSKEVLVKFIAENKQ-ED--SDNLHELVDKLKQIEVSDISGGNGEFIDFFEDT--EKKQELLSNLATNKFSTGFTSIDNHIEGGIARGEVGLIIAPTGRGKSLMASNLAKNYVKS-GLSVLYIALEEKMDRMVLRAEQQMAGAEKSQ-------------IVNQDMS-LNNKVYDAIQNHYQKNR--KLLGDFYISKHMPGEVTPNQLEQIIVNTTIKKDKNIDVVIIDYPHLMRNPYAK-YHSESDAGGKLFEDIRRLSQQYGFVCWTLAQTNRGAYGSDVITSEHVEGSRKIVNAVEVSLAVNQKDEEFKSGFLRLYLDKIRNSSNT-GERFVNLKVEPTKMIVRDETPE---------EKQEHIQLLSDNGKEDTSKFQNKDN-----------KIEAINNTFGGLPGV------
NC_020081_phiAGATE          -----MRFKRMSEIYSRLVDNTITNTHDVNDFSVGSAMRAIYESIAIELEQFYVLTRENMLEAVEQGVYNAFGFKRKEAVRAYGVVQVSFHNSTQTDITISRGSRFSSSMPQYT--QLYETRVDYVIPRGSVLAEFEVYCLSPGATGNIPEDVIDVMQSPISNVKEVNNPAAFQTGQDQEPLEEQRSRFNAFITALSRATVPALEYGTRTVTEVAGVWI-EEETGRVNIYAHDRNGNLPDDVKEKILNTLEDYRPAGIQVRVLPVEKKNVDVSVTVTLNNKAGITSAFNQKITTEITRYLNNMQTSQSLVLSDLSSVIKYIDRQLIYDVSFDNL-------KSNVVLKGSEII---------------------------------------------------------------------------RAGEVKVTLK------------------------------------------------------MSES--KFQKGQVSLPKEA----EDFLLKTFTTGYAINSEDQ-HDAAALRYELLDDEVHVLTWGNDDFTIYPMLNKSQVTSTVYQYPIFNQHGRTGSSRFVREVGVAPINSPSLRQKTVQMKFLSDTKQQSLAAGLVRNVAD-PMTFLTQDAVSVLAKTIEWATFYGDASLSNDPTNDQAGLEFDGLHKLIDQKTNVLDLRGEGLTEQVLNKAAVVVGKGYGIATDAFMPIGVQADFTNSLLDRQRALMPS-GAGGMSTGFAVTEFMSSRGNIRLHGSTIMENDNVLIENRMPEQNAPLPAQAVAATVKTN---AKGKFNKDK--------------ENVLSYKVVVNAESAESPSSEAVA-ATITN--NTDAVELKITLQPMYQAAPQFVTIYRQGA--------------ETGHYFQIARVPYSKVNESNQIVFTDTNEVIPETTDVFIGEMSPNVISLLQLLPMMKLPLAQMNATNTFTVLWYGALALYAPKKWVRIKNVRYIPALAAETSITQ-----MGLLDGF------FKGRKQQDNIIDINDDMAVRIKQIEEDAILK-----KG-KNTKSNKPKAYEE---PIIG-SMSMNP---DFKEAPS-IHGKQNLLQMLKLWSRKNIILNAIIITRVNQVSMFCTPARNSDKGVGYEIRLKDPLQEPNDHNKKKIKEIENFIEKTGRI--------DNDFTRDNFRSFVKKLVRDRLTYDKINFELVYDKL--GDLHNFKAVDASTVYVAVDED-G--------KERKAKDGVRYVQVIDD-KVVAKFKAKEMAWEVSNPRTDLTVGKYGYPELEIALNHLQYHDNTEVFNARFFAQGGTTRGLLHIKTGQ---EQSNQALTSFRREWTSMFSGINGAWKIPVITAEDVKFVNMTQSSKDMEFEKWLNYLINVICSIYSIDPSEINFPNRGGATGHSGN-TLNEGSSA-EKYRNSKDKGLEPLLKFIEDAVNKYIVSQFGG-DYVFNFVGGDAKTEAEIISILESKAKIGLTINDIRKELGYP-DTEGGDVTLAGVHVQRLGQIMQQEQVEYQRQMDAN----------------------------QFLAQQTGYDGNMDNVNGKDSFNQNVGKDGQSKQQANTNSTP-----QGGKDDNGNVVNDWEA------------------------MQAIAQEKLGDMSLWTELVSFNDLRYPYIVDTLKEKMENPDHLVTIGDTILMRVDDDVQSTLIQELKRSSEYSQDELYALALGKDLNILPLPKGMTD-PGQDAEILELKGDN-----------KGGIATVRGVDNLKQSLFVRLITPQGSYIGHPLYGSRLHLYLGKKNTEENASLIDIEIERALRTDTRVTTCKLVRRRIIGNTYAAEFKVSSITLEDAFDFIVS--AD-QGTVVLLNSFNDLVT----------MAEQS-YGHSRVRPRTEIFLDSSSLGAANPTSEKSLILVGSANGGKPHTPVTITNYAQARDIFRGGELLDAIELAWNPSP-NVAGAGKIVAIRTDEATQATLSQGGLTFKSKLYGVDANSIQLELADN-----TITNSKRLSIYFTKERYEKVYDNIGNIFSVQYTGE-E-AAASVKVEVDST-SKMATRLILSVGADAESLTAVRTYELGQGVYQDVHVLVNDINNLPDFKASMNSLGGNKNIFTDYLDALDA-TDVK--GKDAVIKAIGADLQNQIE-SDSYIEVEVNRLQ----------------------------AVPATIALTNLSGAKTEPAPASWASLFAKVAD---MGAYYIVPLTSDAAVHGELSQFLRDESNNGAHLRGFVGAGINES-----LESLRGRQMNLRNARVGLVGASGSRRMSDGRIYNIPGYMTAAMVAGIASGLDVGEPLTYKRLNIESLDRKFT--GDQLDQLNSSGVIMFEFVRTRAS-SHFRIVSDPTTYNVSTEPVQNRISLGEISDFLTTELREVLDTEFVGTRIRQTSASIIKNRVESFLDLQK-NVGGLIVDYNPDDVQVVISGNTARINLTVQPSQGLDFINVYMTYEDNELTA----------------------------------------------------------------------------------------------------------------------------------------MWNHAQEVKK-SGIHRPLGFSIEGFVKKRDEHDRRIIRECMITNVAVTTNPANPQTSWEAFAKS---------------FVTGYEINPDKQVDAAALRVESFGRSIHNLAQSYKHF-----ENKKDFETMWKDVGSYLDAMGRTSPESAVVFLQLAKGMSRTEAIKKVDQILRSREE-------------------------------------------MIKNVPIARAQSISAERSFGTTGVYQIGSIMPQEHVYLRYEGSVTVERFRMKKENLAKLGLAALGEEVLQMDIMDIVLFDNY-------TKEVIIAYRGCSIDTYNETTSVGEISSESARFYFLTSANVRS-----------------------------------------------------------------------------------------------------------MLDIVILPRA-LTEHHDFYSNDYNSYAFIHTFHKPVLQVEKITLEYGTGTLYRYPTRWWKVYNLPGHLQIMPNTLLSGGSDGLSLSQA--------YQGNMPVL--SGLPASGK-NFAPQMFHVEYVGGMLP--PSRRGVTAPNEMHPDLWNMIIKLALKEVFEQWGRLIIGAGIANMSIGIDGITQSIDTTQSAMYGGASADIVQLNEDIGKLYTGLKS-YYGTNVGLI----MFIDLAKEELGSYKDD---G-NNLRFNCPFCSE-T--SYKLYIHK-----ELGIMQCWKCGFKGN-AISFVKEYYSCDFHEAADILAVYDYDAYERSDYRKSMETYGN-DLTEEEKLLM-YITREGRPLEEDE-ENQQLKCPAIPSGMKTLAANMNNPEAYPFLTYLHGRGVTLEQIHEHNISYVVDGMVQQ-----EG----KEPMRIMNHVVFFTFDDKRNPLYWNTRAIDKKAYVKSI--------NAPA-----WDG--CHSKATTIFNLNNAKNTDKIVVHEGVFNSFMTPG---SGVATFGKQITEIQLDLLINAAR-ERSLPIYLFLDSDAWYNMIETAKQIRSKASDLKVYFVFSGL-DEDANDLGIERCSELIA-NAFLADSEGQMRLQLANM------------------------------------------------------------------------------------------------MKKSAEVQQQYFN----------DISELYTVRDSSDDT-VIDEQIEKYIRKHMVMDLLKKAAQNL---DK--EDILEDIADNLRDTMRMDISGKEQEIIDVLHDA--EYKRESLSTLHTNTIPTGFKSLDTLNSGGLAKGELGLISAISGTGKTLLLTNLATNYVKM-GYNVLFIALEELENRMILKFEQSMLGRTRSQ-------------ILN-GTQ-LNEEEFNKRQSVYEKNK--ERLGNLYFSRYSPGAITPAKIEQLISDVTLRKGKHVDVVLIDYPELLRNPKATG--NEGVDAGKLFEEMRRIAQDFNVVMWTASQMNRSAYSALIKTAEHIEGGLRKKNAVELLLVVNQHQEEFNAGFLRLYADKLRNPPEGHFDRMIGMKVVGSMQRVRDYKTE--------EERKEHIAILEEVDSRMDAAFKSKKKG-NRDNADMPDFSSEINKAITSARGGA-----
NC_020871_AG20              ----------------------MINTSELNDFSVGSTILSILEAVSMELEQYYILSRENIVWGIQQGVFQAFDFFKREPKRAYGDVLIEFHSAVQSDVYIPKGTTFSSTINGYD--QQFETVIDYYVPKDSILARVEVYCKVAGEIGNVPAGTINLIMNSVSNVKSVINESNFQTGTDEESLESVKNRFHAFVESRGRATVPAINYGTRLVEEVSGVYV-KEYVGYVIVYAHDRNGNLSANIQDNIKIALEDYRPAGIKLDVKPVNKRLLPVEVTVTITNKNRIGDTLQAHIQGVITDYLNSMQVSNNLILSELIQIIMSIDDSLIYDCKIENF-------TENVIINSEDII---------------------------------------------------------------------------RAGEVKVNLK------------------------------------------------------MPKNN-----KEEEVKEVNLNSVQEDALKSFTTGYGITPDTQ-TDAGALRREFLDDQISMLTWTENDLTFYKDIAKKPATSTVAKYDVYMQHGKVGHTRFTREIGVAPVSDPNIRQKTVNMKFASDTKNISIAAGLVNNIQD-PMQILTDDAIVNIAKTIEWASFFGDSDLSDS-PEPQAGLEFDGLAKLINQ-DNVHDARGASLTESLLNQAAVMISKGYGTPTDAYMPVGVQADFVNQQLSKQTQLVRD-NGNNVSVGFNIQGFHSARGFIKLHGSTVMENEQILDERILALPTAPQQA-KVTATQEAG---KKGQFRAED--L-----------AA-HEYKVVVSSDDAESIASEVAT-ATVTA--KDDGVKLEIELAPMYSSRPQFVSIYRKGA--------------ETGLFYLIARVPASKA-ENNVITFYDLNDSIPETVDVFVGEMSANVVHLFELLPMMRLPLAQINASVTFAVLWYGALALRAPKKWVRIKNVKYIPVKNVHSN---------------------------------------------------------------MNNKEVAYSQ---PVIG-SMSANP---GFKTKPS-IRNNQDLHGVLKKFG-GNIILNAIINTRSNQVSMYCKPARHSEKGVGFEVRLKDLDKKPTSHDEATIKRIESFIEKTGID---------NDINRDSFSSFVKKIVRDTYMYDQVNFEKVFNRNQ--NMVRFVAKDPTTIFFATTAD-G--------KIPDN--GNRFVQVIDQ-KIVATFNAREMAFAVRNPRSDIYATGYGYPELEIALKQFIAHENTEAFNDRFFSHGGTTRGILQIKAAQ---QQSQHALEIFKREWKNSLSGINGSWQIPVVSAEDVKFVNMTPSARDMEFEKWLNYLINVISALYGIDPAEINIPNNGGATGSKGGS-LNEGNSA-EKNQASKNKGLQPLLGFIEDFINKHIVAEFGD-KYTFQFVGGDIKSELESVKILAEKAKVAMTVNEVRKELNLPGDVIGGDIPLNGVIVQRIGQLMQQEQFEHEKQQSNLQMLQEQTGNRVSTDVEDIPDGK------------------------DTT--GDIGKDGQRKDKD--NANAG------KQGMKGDKPNDWQT----------MARYKKHVVQYGDTMQSISQLETGSVGNWVDIVEYNKLKYPYIVQTNEERKENLESTVTIGDVIIIPVASDLTEID---PYALTNQDKNLIMSLALGRDLSMTSNQDYYNK-RGTSDEILEVVANG-----------KGDLATVDGVENLKQALIARLLTPKGALMLHPEYGSNLHKMFKKA-THEQASLIDIEITRTLLLDGRVETVESLGYKVEEDVYVGKFLVTIESLQTAFEFVVQ--GDTTGSIILLDN----------------MAIEIYPRKPVSRPHTEISVDTSGIGGSSSGSEKILCLVGSATGGKPNAVYKVRNYSQAKSVFRSGELLDAIERAWNPGE--GTGAGDILAMRVEEAKEATFEAEGIKVSSTIYGADANDIQVALEDN-----TITGTKRLSIVFAKERVNQVYDNLGSIFSIKYKGTE--ASATFTVAVDPV-TFKATKLTLKAGDK-----TVKEYDLGSGAYAETNVLISDINNLPDFEAKFFPIG-DKNLTTDNFDAQID-VDIK--TKEAYVKAVGGDIEKQTA-YNGYVNFEFD-----------------------------RSKEIANFPLTKLTGGDNGTIPESWADKFSYFAN---EGGYYLVPLTSKQAVHAEALQFVRDCSYNGNPMRVFLGGGIGES-----MEQLFTRAIGLQNERAGLIGFSGTVKMDDGRSLKMPGYMFAAQVAGLTCGLEIGEAITFKNIAIETLDTIYE--GSQLDQLNESGVITAEFVRNRAV-TNFRIVDDVTTFNDKTDPVKSEIGVGEANDFLVSELKISLDNEYIGTKIIDTSASLVKNFVQSFLDRKK-L-AKEIQDYSPEEVQVVIEGDIARISLTVFPIRSMKKIEVSLVYRQQILTA-----------------------------------MKIFVPIDIEGSLEKSHKG-DDKDWYVKGYASTPALDLQGEMVNPAGIDIGYFVDNGYINFEHRQEPDYVVGVPTSNCYVDFQKGLFVEARLFKDNEHAQSMWKLANSISK-TGIDRQLGFSIEGAIRKRNTDDSRIIEEVVIKNVAVTMNPANPEATWETFMKS---------------WTTGHGTTPDTQVNAGALRRESLANSISVLASAYKIS------DPIEFDNLWKDVSKFLDEKGEYNENEAIVMLQLAKGVSRVSACESLMNRRKGKQNE-------------------------MASVTNQTVHTGNTVYLMIKGKIVGRCQSASGERSYGTTGVYEIGSIMPQEHVYLKYEGSLTVDRLRMRKEDLAKLGITALGEDILKRDVIDIVMMDNT-------TKEVIIAYRGCSAETYNEEIKANEIVSESARFLYLSAANVK-------------------MYGGY------EGQDSY-EYPYSHGNPKHVEPEKVDEYVLSDYGWTAETIK-AYMY--GVRVVDPETGEEMGDTFYNHIIEVAVDKAEKELDIAILPRR-ESEHHDYNQTEFSSYMYTHVHKKPILQVDDLKLEMNGRAIYRYPANWWKVYCLAGHIELYPTALMQ-TSQSMTYDSV--------FGGYPQLA--GTAPSIGR-TYAPQMIHVEYIAGMLP--RKRAGVSRDWEVPAALEQLVTKYALVEIFQVWGRLIIGAGIASRTLVYDGVSESIDTTQSAMYTGSAADIELINKDIDSLVAQLRS-HFGINMIGL----MFLDYITSELGTHKDI----GHELRFCCPFCGE-D--DYKFYVKVSGD-KTEGLWHCKKCNEKGN-PVTFVMKYLNINFKDALDILEVYDYEIDEN-----SLS-SRDVGVTEEEFLLI-LLKKSSEPEEVEISEEVVLIPPRLPTNFKRLADNMNNPEALPFLNYAHSRGITLDQLFLHNIGYVIEGQVEK-----VD----GNMMTLRNHLVFLTHGNDGQYQYWNTRAITP-MGIKAF--------NAPS-----KQD--EYSKRTTVFNLNIAKNTPYVIVHEGVIDALTMGE---SGVATFGKQITREQIELLLNNVR--EDQPIYLFLDTEAYEVTTKIASSLY--EKHKETYIVIH-G-DEDANDMGYEKSWDYLRNNSVRANEEGISIFLVSCIQ---------------------------------------------------------------------------------------------------------------------------------------------------------------------------------------------------------------MLQSIHQDKFSTGFTDLDVIAEGGIGRGELGLVIAPTGGGKTMWAVNQAKNYVAQ-GLNVLYVVLEERLERMILRFEQNMMGIPKSR-------------LMP-DNE-LDEEAFDKLQTIYDIKR-KQGLGNLYIEKRMPQEVSPTMLEQIIVDASVRKGKHLDVVIIDYPDLMKNPHER-DNSESRAGGKLYEEIRKLAQTYKFAGWVLSQVNRGGYSEDVLTAKSIEGSKQKLNAVEIAMTLNQKPIEFEKGFIRAYADKIRNNNGKSYNRMLSFKVVPETMTIRNITPD---------ERVEHDMILNNLEEKEGRVFKNTKKA-TPDPQAVVDEVKALNSRL------------
NC_020873_Bc431v3           ----------MTEIYGRLVDHTITNTNKINDFSIGSAVRAIYEATAREIEQLYILTEENIREAIATGVYSSFGFQRKPAQRAYGKVQLVFHNAVQQTLPLPRGTRFTSSLSDYT--MTYETVEDYYIPQGTVTAEVQIYCTITGEIGNVPNNVINIMMTPLANIKTVTNAQAFQTGQDEEPLEELKSRFRSYIESLSKGTIPALEYGTRSVIEISGVWI-DEQTGIVYVYAHDRNGDLPDVVRDKVIATLQNYRAAGIPVVVRPVTRKAVNIDVTIVLTDKTAITKALQDKIVAEISRYLNNMQTSQSVILSDLSSVIKGIDRRLIYDITFNDP-------KANVIVAGNEVV---------------------------------------------------------------------------RAGTVKVTLT------------------------------------------------MGAEL-NKDKQVQAEPEVRKLPQAAEDKIAD-LQKSFTTGVGITPDTQ-LDAAALRREYLEDEVKMLTWDNSDFTIYPLIAKQQISNTVAKYAVFNQHGRTGHSRFVSEIGVASINDPNIRQKTVQMKFISDTKQQSIAAGLVNNISD-PMTILTEDAISVIAKSIEWAIFYGDASLSAE-SDQQSGIEFDGLHKLIDQKTNIIDLKGQSLSEAVLNKAAVIVGKGYGKATDAFMPIGVQAEFTNNLLDRQRVIQPS-NAGGFSTGFTINQFLSARGAINLHGSTIMENDNVLVENRLPQANAPLPVKTLKATVKAA---DKGGFTTED--K------------SL-SYKVVVFSNEAESVASDAVT-AALTD--ATSSVTLEIELQPIYQAQPQFVVVYRQGA--------------QTGHYFQIARIPVAKASDLNVITFVDRNEIIPETTDVFVGEMNQNVLSLLELMPMMRLPLAQMNATYTFSVLWYGALALYAPKKWVRIKNVKYIPALAADVTL-------MSVLDWFTNRS--NDTPPENIRKVD--DNLLLAIKHLE-DEQIQ-----KS-KSSGQGRAKAYEE---PLLG-SMSMNP---DYKEAPS-SRGNHNLLETLKLWSRKNIILNAIINTRVNQVSLFCTPARHSDRGIGYEVRLKNPLDKPTSHDIAKMERIEDFLQHTGKS--------HDDFTRDNLRAFVKKLVRDRLVYDKINFELIYDTK--GELNRFKAVDASTIYVAVDEK-G--------HEPKGKNVAKYVQILER-RKVAEFKAKEMAWEVHNPRTDITVGRYGYSELEVAMNHLQYHENTELFNARYFAQGGTTRGLLHIKTGQ---DQSNQALQAFRREWTAMFSGINGAWKIPVISAEDVNFVNMTQSSRDMEFEKWLNYLINVCCSIYAIDPSEINFPNRGGATGSSGN-SLNEGSTK-EKHRSSKDKGLEPLLKFIEDAINKYIVAQFGD-RYLFSFVGGDVQTEREIIEILAAKAEIGLTINDVRNELGLP-PIEGGDIILNGVHVQRLGQIMQKEMMEQQVAMTPNGQVP----GN---------KKEQTPKEEKSQAEQKGMNGNSSNVNGKGTHNKGVGKDGQVKGAKNTNASK-----QGGKGK--------------------MAKFKRRIIAEGDTMQAIAQQELGDVSRWIELVRFNDLRHPYIVDTVAEKLTNPNHLLTIGDTLLIEMSENSQNELMNALKRTTDFDKEELYALALGKDLDVLPIPKPFGK-AGWDSDILEMKDDG-----------RGDIATIRGVENLKQSLFIRLITPLGSYIGYPRYGSKVHEYLGRKNTEENAALLDIEIERTLRTDGRVRTVEKVGHVIDGNSYSTTFKVFSIAMEEAFLLALSGELGKEGSLVLQDNFVDNMIR-----------MVS-YGHDRKRPHTEITLNASGLGSANARSEKPLVLIGSATGGQPKVPVELTNFAQARDFFRGGELLDAIEMAWNPSP-NTRGAGKIYAIRADDAKQGTKTSGGLTVTSKLYGADANEIQYALDDN-----TLTQSKRFSVYFTKERYEQVYDNIGNIFSIKYKGA-L-AYGGVEVKVDAT-SKLATQLILKAGADKATATVVRTYTLGTGVYQNVNVLINDISNLPDFEVVTNSLGGNKNVETQFLDALVE-TDVK--ATAKMLTAIGADLVNQTD-TDPYVKLSYDPKT----------------------------AIPATIPVTNLTGGSTTAPGTSWAELFTAVAD---LGAYYIVPLTDKESIHGELSQFLRDESGAGNQLRGFVGGGLKDT-----FDKLKARQAGLRNPRVSLVGNSGTRRMSDGRVYNYPAYMGAALIGGIASGIAVGEPVTYKKLNVEALDIKFT--GDQLDQLDGAGVVMVEFVRTRAS-SYFRIVSDPTTYNTASEPVQNRVSLGEVSDFLTTELRTMLDEQFIGTRIRNTSASIIKNAVESFLDNQK-NVDGLIVDYNPDDVQVVITGNSARINITVQPARGLDDITVGINYVDNKLTA-------------------------MQAVNPITGKVNLFVPIDIEESISKSNEDTSSKSWCLRGYATTPDLDLQDDIIDPRGIDISHFITHGYLNYEHFQGEEYKVGVPTEGTHVD-DVGLFVEGKLYKDNPYAKSIWNLANSIQK-SGIDRKIGFSIEGFAKARDKADPRIIKSTYITNVAVTTSPANPNAVWDAFMKS---------------WQVGYAITPEESVGVAAISPDSLARSLYNLSWSLKEE-----D-ESKFKDVWGEVGNYLDAMERYTPESAILFLQISKGYSRVEAKEKLEQLSQQAKQNI------------------------MASVTNQTVQTGNTVYFMIKNVPIARAQSISAERSFGTTGVYQIGSIMPQEHVYLKYEGSVTVERFRMKKENLATLGFAALGEEVLQMDILDIVLYDNY-------TQEVIIAYRGCSIDTYSEDVKANEITSESARFYFLTSANVRSV------------------------MI-INP--YE-GNQYQHNNEKLIDLDKVDSYKLADYGLTVDAVK-INHF--GIDVTDPRTGEYLPDAFYMAKIEQAVAQVEKQLDIVILPRF-VKEHHDFHRNDFESFMFVQAHRRPILQMEKIVLEYGGGTIFNYPTKWWRVNKLPGHIEMLPTLMSSDMGQGLNLSHA--------YSGYPMIT--GIPNLAGNNNYAPQMFHVEYIAGLLP--PKRSGVAEPWELHPDLWTLIIKHALKEVFQQWGRLIIGAGIANMSISIDGVSQSIDTTQSAMYGGASADILQIDRDIEELTKGLRA-YYGMNLGII----MFIDLLREELGEDKGA---G-NETRFNCPFCEN-HNNKFKFYVEN----ADLGRWICQRCGEKGN-PAAFVMKWFHVDYAEAKEILLTYDYDVDEFRKQRTSFSNYGAGGLTEEERLLL-YITREGEPLEDEI-KKITYTCPRPPTNCKSLMENFNNPEAFIFFQYLQGRGVTLENIRDHNISYVTYGEVEL-----VD----GRKMNLINHLIFFTFNDLGVPIYWNTRSIDPNPFIKSF--------NAPA-----KTT--EYSKNNSVFNLNRARFYDKIVVTEGVFNAMTVGY---HGVATFGKKVTEEQVRIMLDATE-QFKTPIYLFLDKDAWKEMIQSAHTIHRIDPTRPVYYVNSPT-DEDANDIGTERCYEWIS-NAFLADAQGDLQLQLLNM---------------MESPIMTQILRKAIENPIFAKEVLAVAPLTVFEGSPAYTELASIVKRYYQTN----------NKPLTEDALLTLTEEKLDRMKKDALTQQDYFG----------KVHYLYEVRNSGDNE-VIDEKIEEYIRQKMSIDLLTKAATNL---KN--KEFLEKLPDEFKKILMLNISGKRNEIINVLDDA--EYKRTSLSTLFQNMIPTGFKDIDHLNGGGLAKGELGLIVAASGTGKTLILTNLATNYTKN-GYNVLFIALEELENRMILKFEQSLLRQNKST-------------ILT-GSV-LNNEQFDKRQAFIQQHR--KHFGNLYFARYSPQAVTPAKIEQLISDLMIREGVQVDAVVVDYPELLRNPRSSG--NEADDGGKLFEEMRRIAQDYNVVMWTAAQMNRTAYSALVRTAEHMEGSHRKKNAAELVLTVNQTPEEYQAGFIRLYADKVRNPPEGQYNRMLGFKVVGSAQTVRDFESE--------QERKEHQYVLEAADEAREAMFKSKRKD-GKDNTPKIDYAGEINQALHSMRG-------
NC_020877_Romulus           -----MRTRKLTQILSRLMDKTIQGTSKITDFTPGSAVRSLLEAVALEIEQYYILTRENINWGIQEGIIEAFDFQKRKAKRSYGNVDIQFYQPLDMRMYIPAGTTFSSTRQEYP--QQFETLVDYYAEEGTTEITVEVYCKEVGIVGNIPEDIINTIASGSSLIRTITNPTSFNTGTKEESQEDFKRRFHMFVESRGRATNKSIRYGTLQVPDVDGVYV-YEEVGHVTVYAHDKNGNLSATLKNDIITALEDYRPSGIKLDVVGVEKEEIDVSAVVTISNKARIGDTLQRHIESVIRGYLNSLTTSDDLIINDLIQAIMNIDDNLIYDVAFKNL-------STNIEVSSKGII---------------------------------------------------------------------------RAGDIKVELI-------------------------------------------------------MNQN-----ELSKKQHAVADELQEKLSKSFQTGYGITPETQ-VDAGALRREILDDQITMLTWGNNDLVFYRDVARRPAESTVIKYDVFLRHGKVGHSRFVREIGVASVSDPNIRQKTVTMKYISDTKNMSLASSLVNNIAD-PGQILTEDAISVVAKTIEWASFYGDASLTSE-VG-GEGLEFDGLAKLIDA-DNVIDAKGAHLDEKLLNLASVKIGKGFGTATDAYMPIGVHSDFVTNILGRQMQLMQD-NSGNVNTGFSVNGFYSSRGFIRLHGSTVMENELILDETLIPQPNAPQPA-TVKAEVKTN---QKGKFTKEE--D-----------RAGLSYKVVVHSDEAESAPSEAQV-ATVTN--ATDGVELKITVNSMYQQSPQFVSIYRQGK--------------ETGMYYLIKRVALKDAQEDGSLVFVDKNETLPETADVFVGEMSPQVLHLFELLPMMKLPLAQINASITFAVLWYGALALRAPKKWARIKNVSYLALK------------------MY-------K-EDTEDLMVPIDDGIQANIRQIEQD----TKEM-QEITKSLYGKQQAYAE---PFLE-MMDTNP---DYRDKKSYMRNAHNLHEVLKKFG-NNSILNAIIITRANQVSTYCKPARYSEKGVGFEVKLKDLDATPGIKEKEQMKRIEEFILNTGTD---------KDIDRDSFQEFCKKIVRDTYTYDQVNFEKVFSPKNKTKMEKFIAVDPSTIFYATDKN-G--------KIIKG--GNRFVQVIDK-QVVASFTSRELVMGIRNPRSDLNSSGYGLSEVEIAMKEFIAYNNTESFNDRFFSHGGNNKLQLN---------------------------------------------------------------------------------------------------------------------------------------------------------------------------------------------------------------------------------------------------------------------------------------------------------------------------MRFRKHEVQSEETLQAISQRYYGDVSYWLDLIEHNNLQYPYIVDTDEEKKQNPEHLITKGDIIIIPLDSELTDSV---SKEITSRDKDVLVELALGRDLNMTDNNEYIDA-HGTDDEILALSSDG-----------RGDLDIVKGIDNIKQSLRARLLTPKGSLLLHPEYGSNIHNLFGLN-IPEQATLIEVDVLKTLTSDSRVKSANLKGWEIKGNEYYGSFNVEIKSVEESIDFVLG--QDDSGVFALFD-----------------MAVEPFPRRPVTRPHAVINVDSTGIGKSASSSEKILCLIGQAEGGKPDTVYELRNYAQAKRLFRSGELLDAIELAWGSNP--QYTAGKIFAMRVEDAKPATAEVGGLKVTSQIYGNVANNIQVGLEKN-----TISNSLRLHLIFQDDRFNETYDNIGNIFTIKYKGSE--STATFSVEHDKE-TQKAKRLVLKANST-----EVKSYDLTGGAYATTNAIINDINQLPDFEAKLSPFG-DKNLESYLLDPMTD-VNIK--DKAEYVKAVFGDLEKQTA-YNGLVSFERLVSE-QAPKNVEVDAHEESATVTAVS----PIQEITPFELTKLSGGTNGEPPATWADKIEKFAH---EGGYYMVPLSSKQSVHAEVASFVKERSDAGEPMRAILGGGFNET-----KEQLFGRQSSLSSPRVALVANSGIFTMDNGRKLHVPAYMVASAIGGLVSGLAIGESITFKQLRINNVDQLYE--SLDLDELNENGIITVQYVRNRAN-TFFRLTDDVTTFNDKNDPVKSEMAVGEANDFLCSELKLELENNFIGTRTINTSASIIKDFVQSFLGRKK-R-DNEIQDFPPEDVQVIVEGNEARISMVVYPIRSFKKISVSLVYQQQTLRA---------------------------------MKFNAFVPMDLKKSIDTEDDT-N-KYSIVSGWASTPAVDLQNDIINPKGIDIEYFKKNGYINYEHQQD--NVVGIPTDNCYVDLEKGLFIEAKLWKDDENVIKMLDLAEKLEK-SGSGRRLGFSIEGAVKKRNINDNRIVDELMITGVALVKNPANPEATWESFVKS---------------FLTGTETTPDTQVDAGALRKESLASSITNLTYVTKIK------DVKEYNDIWNNVVEDLTKSNNMGYEESVITLQLAKGLSRKDAEIAVMSINKKNLE--------------------------MASEAKQSVHTGNTVMLMVKGKPVGRAQSAKGQREYGTTGVYEIGSIMPQEHVYLKYAGTITLERLRMKKENFADLGYASLGEEILKKDIIDILVVDNL-------TKQVIISYHGLTK-------------------------------------------MVNSMFGGSLDPY-ESSLSYE-YPYHPSGNPKHIDKRELDSITLADYGWSADAVK-AYMF--GITVQNPDTGQPMGDDFYNHILERAIGKAERALDISILPDL-QHEMRDYYETEFNSYMFVHAYKKPILQVENLQLQFNGRPMYDYPANWWKVEHLAGHVQLFPTALMQ-TGQSMSYDAV--------FSGYPQLA--GMYPPSGA-TFAPQMITLDYISGMLP--RQRAGRTKPWEVPPELEQLVIKYALKEIYQIWGYDDITLCVA---------------------------------------------------------MRFEDFLSQEIGTPKEN---TVGELRYCCPFCGE-Q--KYKFYVKQSLD-STNGMYHCKKCGEHGN-PITFMKSYYSITGRQAFELLETKNIDIQFS-----PTLEIYNTDLTDSEKLLL-RLNGYTKDN-----SSIKSKAPELPIGFKLIKDNLNNKEVVPYLRYLKNRGITLQQILDYSIGYIINGYCYS-----YGINNEKKKIVLRNSVIFFTYDNEGKYIYWNTRSIETNPYIKSI--------NAPS-----KPN--EYGKSDVIFNLNIASKQKFVVITEGVFDALTFDK---YGIATFGKQVSKIQVNNLISSIP--KETPIYIMLDTDATDFSINLANKLI--SHFNVVYLVPH-G-NEDANDMGMEKAFSTLKHNRFLVTPESIQSYKLQQKLKL------------MSKRIKEIILHKSMKDIHFAREVLDKLPKSLFATESEDMGYL-FTAIKRTAHI---------ADKMSNESLAIKVEQLMGSDKQDDEKVTQTLK----------YLDSLYTVDMNNKDD-SVNYEVEKYIKTEMSKEVLVKFIAENKQ-ED--SDNLPELVEKLKQIEVSDINGTDGEFIDFFEDI--DKKRELLSNLSINKYSTGFHSIDQQIEGGIGRGEVGLVIAPTGRGKSLMASNLGKNYVKQ-GLNVLYIALEEKMDRMVLRAEQQMVGVQKNQ-------------LLNGDLS-LNTDAYNKIQEHYKKNR--QLLGNFYIVKHMPGEVTPNQLEQIIINTTIKKDKHIDVVIIDYPKLMRNPYLK-YQSESDAGGRIFEDIRKLSQEYNFVCWTLAQTNRTAYGSEIITSEHVEGSRKIVNAVEVAFAVNQKDEEFKNGFLRLYLDKVRNSSNT-GERFVNLKVEPTKMVVRDETPE---------EAEEHKQILAELNGEDKSRFKEKPN-----------KAEAINNSFGGLSF-------
NC_021781_LP_125            ----------------------MINTSELNDFSVGSTILSILEAVSMELEQYYILSRENIVWGIQQGVFQAFDFFKREPKRAYGDVLIEFHSAVQSDVYIPKGTTFSSTINGYD--QQFETVIDYYVPKDSILARVEVYCKVAGEIGNVPAGTINLIMNSVSNVKSVINESNFQTGTDEESLESVKNRFHAFVESRGRATVPAINYGTRLVEEVSGVYV-KEYVGYVIVYAHDRNGNLSANIQDNIKIALEDYRPAGIKLDVKPVNKRLLPVEVTVTITNKNRIGDTLQAHIQGVITDYLNSMQVSNNLILSELIQIIMSIDDSLIYDCKIENF-------TENVIINSEDII---------------------------------------------------------------------------RAGEVKVNLK------------------------------------------------------MPKNN-----KEEEVKEVNLNSVQEDALKSFTTGYGITPDTQ-TDAGALRREFLDDQISMLTWTENDLTFYKDIAKKPATSTVAKYDVYMQHGKVGHTRFTREIGVAPVSDPNIRQKTVNMKFASDTKNISIAAGLVNNIQD-PMQILTDDAIVNIAKTIEWASFFGDSDLSDS-PEPQAGLEFDGLAKLINQ-DNVHDARGASLTESLLNQAAVMISKGYGTPTDAYMPVGVQADFVNQQLSKQTQLVRD-NGNNVSVGFNIQGFHSARGFIKLHGSTVMENEQILDERILALPTAPQPA-KVTATQEAG---KKGQFRAED--L-----------AA-HEYKVVVSSDDAESIASEVAT-ATVTA--KDDGVKLEIELAPMYSSRPQFVSIYRKGA--------------ETGLFYLIARVPASKA-ENNVITFYDLNDSIPETVDVFVGEMSANVVHLFELLPMMRLPLAQINASVTFAVLWYGALALRAPKKWVRIRNVKYIPVKNVHSN---------------------------------------------------------------MNNKEVAYSQ---PVIG-SMSANP---GFKTKPS-IRNNQDLHGVLKKFG-GNIILNAIINTRSNQVSMYCKPARHSEKGVGFEVRLKDLDKKPTSHDEATIKRIESFIEKTGID---------NDINRDSFSSFVKKIVRDTYMYDQVNFEKVFNRNQ--NMVRFVAKDPTTIFFATTAD-G--------KIPDN--GNRFVQVIDQ-KIVATFNAREMAFAVRNPRSDIYATGYGYPELEIALKQFIAHENTEAFNDRFFSHGGTTRGILQIKAAQ---QQSQHALEIFKREWKNSLSGINGSWQIPVVSAEDVKFVNMTPSARDMEFEKWLNYLINVISALYGIDPAEINIPNNGGATGSKGGS-LNEGNSA-EKNQASKNKGLQPLLGFIEDFINKHIVAEFGD-KYTFQFVGGDIKSELESVKILAEKAKVAMTVNEVRKELNLPGDVIGGDIPLNGVIVQRIGQLMQQEQFEHEKQQSNLQMLQEQTGNRVSTDVEDIPDGK------------------------DTT--GDIGKDGQRKDKD--NANAG------KQGMKGDKPNDWQT----------MARYKKHVVQYGDTMQSISQLETGSVGNWVDIVEYNKLKYPYIVQTNEERKENLESTVTIGDVIIIPVASDLTEID---PYALTNQDKNLIMSLALGRDLSMTSNQDYYNK-RGTSDEILEVVANG-----------KGDLATVDGVENLKQALIARLLTPKGALMLHPEYGSNLHKMFKKA-THEQASLIDIEITRTLLLDGRVETVESLGYKVEEDVYVGKFLVTIESLQTAFEFVVQ--GDTTGSIILLDN----------------MAIEIYPRKPVSRPHTEISVDTSGIGGSSSGSEKILCLVGSATGGKPNAVYKVRNYSQAKSVFRSGELLDAIERAWNPGE--GTGAGDILAMRVEEAKEATFEAEGVKVSSTIYGADANDIQVALEDN-----TITGTKRLSIVFAKERVNQVYDNLGSIFSIKYKGTE--ASATFTVAVDPV-TFKATKLTLKAGDK-----TVKEYDLGSGAYAETNVLISDINNLPDFEAKFFPIG-DKNLTTDNFDAQID-VDIK--TKEAYVKAVGGDIEKQTA-YNGYVDFEFD-----------------------------RSKEIANFPLTKLTGGDNGTIPESWADKFSYFAN---EGGYYLVPLTSKQAVHAEALQFVRDCSYNGNPMRVFVGGGIGES-----MEQLFTRAIGLQNERAGLIGFSGTVKMDDGRSLKMPGYMFAAQVAGLTCGLEIGEAITFKNIAIETLDTIYE--GSQLDQLNESGIITAEFVRNRAV-TNFRIVDDVTTFNDKTDPVKSEIGVGEANDFLVSELKISLDNEYIGTKIIDTSASLVKNFVQSFLDRKK-L-AKEIQDYSPEEVQVVIEGDVARISLTVFPIRSMKKIEVSLVYRQQILTA-----------------------------------MKIFVPIDIEGSLEKSHKG-DDKDWYVKGYASTPALDLQGEMVNPAGIDIGYFVDNGYINFEHRQEPDYVVGVPTSNCYVDFQKGLFVEARLFKDNEHAQSMWKLANSISK-TGIDRQLGFSIEGAIRKRNTDDSRIIEEVVIKNVAVTMNPANPEATWETFMKS---------------WTTGHGTTPDTQVNAGALRRESLANSISVLASAYKIS------DPIEFDNLWKDVSKFLDEKGEYNENEAIVMLQLAKGVSRVSACESLMNRRKGKQNE-------------------------MASVTNQTVHTGNTVYLMIKGKIVGRCQSASGERSYGTTGVYEIGSIMPQEHVYLKYEGSLTVDRLRMRKEDLAKLGITALGEDILKRDVIDIVMMDNT-------TKEVIIAYRGCSAETYNEEIKANEIVSESARFLYLSAANVK-------------------MYGGY------EGQDSY-EYPYSHGNPKHVEPEKVDEYVLSDYGWTAETIK-AYMY--GVRVVDPETGEEMGDTFYNHIIEVAVDKAEKELDIAILPRR-ESEHHDYNQTEFSSYMYTHVHKKPILQVDDLKLEMNGRAIYRYPANWWKVYCLAGHIELYPTALMQ-TSQSMTYDSV--------FGGYPQLA--GTAPSIGR-TYAPQMIHVEYIAGMLP--RKRAGVSRDWEVPAALEQLVTKYALVEIFQVWGRLIIGAGIASRTLAYDGVSESIDTTQSAMYTGSAADIELINKDIDSLVAQLRS-HFGINMIGL----MFLDYITSELGTHKDI----GHELRFCCPFCGE-D--DYKFYVKVSGD-KTEGLWHCKKCNEKGN-PVTFVMKYLNINFKDALDILEVYDYEIDEN-----SLS-SRDVGVTEEEFLLI-LLKKSSEPEEVEISEEVTLTPPRLPTNFKRLADNMNNPEALPFLNYAHSRGITLDQLFLHNIGYVIEGQVEK-----VD----GNMMTLRNHLVFLTHGNDGQYQYWNTRAITP-MGIKAF--------NAPS-----KQD--EYSKRTTVFNLNIAKNTPYVIVHEGVIDALTMGE---SGVATFGKQITREQIELLLNNVR--EDQPIYLFLDTEAYEVTTKIASSLY--EKHKETYIVIH-G-DEDANDMGYEKSWDCLRNNSVRANEEGISIFLVSCIQ---------------------------------------------------------------------------------------------------------------------------------------------------------------------------------------------------------------MLQSIHQDKFSTGFTDLDVIAEGGIGRGELGLVIAPTGGGKTMWAVNQAKNYVAQ-GLNVLYVVLEERLERMILRFEQNMMGIPKSR-------------LMP-DNE-LDEEAFDKLQTIYDIKR-KQGLGNLYIEKRMPQEVSPTMLEQIIVDASVRKGKHLDVVIIDYPDLMKNPHER-DNSESRAGGKLYEEIRKLAQTYKFAGWVLSQVNRGGYSEDVLTAKSIEGSKQKLNAVEIAMTLNQKPIEFEKGFIRAYADKIRNNNGKSYNRMLSFKVVPETMTIRNITPD---------ERVEHDMILNNLEEKEGRVFKNTKKA-TPDPQAVVDEVKALNSRL------------
NC_022088_Troll             -----------MNIYSRLVDYTITNTNKINDFSVGSAIRALYESVAMEVEQFYVLTEENLEEAIQAGVYESFAFKRKAPQKAYGKVRITFHNAVQQNTPLPRGTRFTSSFPEYA--NIYETVEDYYIPAGAVTAEVFVYCIIAGEVGNVPANAIDVMMTPLSNVKLVTNPSAFQTGENEEPLEALKSRFRSYIESLSKATKPALEYGTRLVPEVSGVYI-DEKIGIVIVYAHDKNGELPDSVKLAIATSLTRFKPAGIPVEVRPVTRKAVDVEVTITISNKPAITNALRDRIKFAIEGYLNNMQTSQNLILNDLSYVIKSVDKQLVYDIQYAKP-------TVNEVVKGSEIV---------------------------------------------------------------------------RAGIIKVTLV------------------------------------------------------MTELQKEQKVEARKLPAGAEAELAELVSKSFTTGTGITPDTQ-QDAAALRRELLDDQVKMLAFTNGDFTIYPLINKQQVNSTVAKYAVFNQHGRTGHSRFVREVGVASINDPNIRQKTVQMKFLSDTKQQSLAAGLVNNIAD-PMTILTEDAISVIAKSIEWAIFYGDAALAAE-ADNQAGIEFDGLTKLIDEQTNVIDLAGERLDEATLNKAAVIVGKGYGRATDAFMPIGVQADFTNNLLDRQRVIQPS-QAGGFSTGFSINQFLSTRGAINLHGSTIMENDNILV-DRIPEPNAPQAPASVVATVKTA---DKGKFRPVK--D-----------IKTHGYKVVVHSDDAESLASDEVT-AVVAN--PTDSVSIAVKLQSLYQAKPQFISIYRKGN--------------ETGHYFLIARVALSKADENGLITFVDRNQVIPETTDVFIGELTPQVLSLLELLPMMKLPLAQMNATTTFTVLWYGALALYAPKKWVRIKNVQYIPALAADVTYRP-----MGFWSF--LKKAPSANPLELLNPEDKHSEISTMIRQIE-EEQIM-----KS-TTAEKGKAKAYEE---PILG-QFSINP---DYKEAPS-KDGNYNLLENLKLWSRKNIIVNAIINTRVNQVSMFCSPARYSSRGVGYEVRLKDPFKDPTTHEEAAIKRIEDFLQYTGNM--------KDDYTRDNFRGFIKKIIRDRLIYDKINFELIYDKQ--GELNRFKAVDASTIYVAVDKE-G--------REPKGKDSEKFVQVLDR-RKVAAFKAKEMAWEVHNPRTDITVGRYGYSELELAMNHLQYHENTELFNARYFAQGGTTRGLLHIKTGQ---DQSRHALQAFRREWQTMFSGINGAWKIPVVSAEDVKFINMTQSSRDMEFERWLNYLINVLCSIYAIDPSEINFPNRGGATGSSGS-TLNETSAR-EKNRISRDKGLEPLLKFIEDAINKYIVSQFGD-KYIFTFVGGDAQTEREILETLELQSKVGLTFNDIRKKLGYP-PVEGGDVINSGVHVQSLGQIMQEKMMEQQFALQKQEAKQANAAAK---------TKTSTPTKEQSEAQQKGMNGDSKNVNGKGTYNKTVGKDGQVKGAKNTNAAK-----QGGKGNNGETVNSDAKKGGKK---------------------------------------------------------------------MFRSNEDDSGELIASLKNSSVYDQEEIYALTLGKDLNVLPQPRNIAS-PGWDAEILEMKEND-----------KGDLATIRGIENLKQSLLTRILTPVGSYLNHPRYGSYVNEYLGKKNTEENATLLVVELERAIRTDGRVRAVEKVGYDMYDNYINVAFKVTSIAVDEAFLLALT--ARENGDIFLNDNFSNNIR-----------MAIS-YGFNRKRPRTEVFLDSTALGSANAQSEKPVIILGSATDGKPLEPVELTNLAQARSAFQSGELVDAIEMAWNPAA-GVGGAGKIYAVRVDEAKQASLVSSGLTFTSNVYGADANNIQVQLMDN-----AITGAKRVGVYFTKVGYEKVYDNIGNIFNITYTGAQ---KGNIEVKVNAT-TKLAEKLILKVGADTQSMTEVRTYELGVGVYEDVNALVNDIANLPDFKASMNSLGGYKDVRTQYLDVLAA-KDMTK-DAPLAVKAIAADIANTLA-NDRYVSVAVDFTK----------------------------TVPATIPVTSLSGGETKAPKTSWAETFLKVAD---LGGYYIVPLTASESVHAELSHFLRTESTSGNQLRGFVGGGLEET-----FESLKARQSNLRNARVAVVGDDVVRRMADGRVYKAPGYMYAAQVAGLASGLAVGEPITYKKMNIESLGKKYI--GEQLDQLDAAGVVMTEFARNTKG-STFRIVSDPTSYNRIDEPVQNRISLGEVSDFLTTELRTVLDEEFIGTRLRNTSASIIKNRIESFLDVQK-NVDGLIVNYSPEDIQVVINGNTAIINIAVQPTQGLDYINVYLSYKDNQMSA----------------------MHLETYVDKATGKFNMFVPIDIEESIKKNDDSPSEKSWYLRGYATTRDLDKQDDIVDPNGIDINYFLQHGYINYEHQQGDFYKIGVPTEGTYVDPDVGLYVECKLYKDNPYAKSMWDLATNIQK-SGVKRKLGFSVEGFGLGRDEDDPRILKKLRVTNVAVTTNPANPFATWEHFMKS---------------FTAGYPISPDNAIDAGALSPESFARSLYNLTWTLKKS-----D-DKEFAETWDKIGDYLDAMDRNTPECAMLFLQIAKGYSRNEALEKLKTFYSKSRKEQ------------------------MASLANQTVQSANTVYFMIKNVPIARAQSISSERSFGTQGVYQIGSIMPQEHVYLRYEGSVTVERFRMKKENLASLGFAALGEEVLQMDIMDIVLYDNL-------TQEVVIAYRGCSIDSYNESVNVGEISSETARFYFLTSANVRSA------------------------MF---TNEER-GYQYQHNNEKLISLEDIEKLRLEDYGLTVDAVK-MNHF--GIVVTDPRTGEYMPDEFYQSKIEQAVAQAEKKLDIVILPRY-NSEHHDYYRNDFESFMFLRTHQRPIMQAEKVTLEYGGGTVFNYPTKWWKVYKLEGHLEMLPTLMLSEQGQNMNLAQA--------YSGYPMIA--GIPHLVGN-NYAPQMFHVEYVAGMLP--PKRRGVSQPWEMHPDLWTLIIKIALKEVFQQWGRLIVGAGIASMDISIDGISQHIDTTQSAMYGGASADIMQLDRDIQELVDGLKS-YYGVNLGII----MFLDLLYQELGDNKPA---SGGETRFNCQFCGN-T--KYKFYVHD-----ETGLWQCKVCGEKGN-PVSFVMKHFQVTFPDAKDILETYDYEVGDYNSQTLSHQKYGA-HLTEEEQLYM-YIMNQGDVPEEE--VKVKYTCPYPPSNCKSLIENFNNPEAFPFFDYLNGRGITLEQIKQHNISYVVDGIARL-----SD----DKELRLINHLVFFAFDPRRKAIYWNTRSIDPKPFIKSL--------NAPA-----KPT--EYSKSTVVMNLNNAWKQDKIVIVEGFFNMTTIGN---CAVVTYGKQVSNQQIKTILEATD-KKKQPIYIYLDRDGWGESIKVAAKIHSFEPNRAVYYVYSED-DKDANDLGYEEAWNRIN-NAIPADTEGETIFRMLHL---------------MEKPIMKEILRKAIESPVFSKEVLPVVPMSIFENVEIYKEITQIVRRYYQSN----------SSVITEGALVTLLEAKLDRLKKSADEQQQYFN----------KVSELYQIRDSHDDN-LIDEEIEKYIKKQMRLELLKKAALKI---ND--EAFQDTLEDEFRKIMLLDISGRNDEIINVIDDV--EYKRLALSSLDGNTVPTGFKSIDLLNSGGLAKGELGLIAAMSGTGKTLMMTNLATNYVKQ-GYNVLFIALEELKNRMVLKLEQSMLRQTRGD-------------ILD-GST-LNMEKFEKRQALYKNNR--ARFGNLFLARYSPRKVTPAKIEQLISDLLIRQGVKIDVVIVDYPELLRNPHATG--NEADDGGKLFEEMRRIGQDFDVVMWTASQLNRTAYNALIRTSEHMEGSLRKKNAAELVLVVNQTPEEYNAGFLRLYADKVRNPPEGAYDKMLGFKVIGNQQVVREYIQNS-------SEEKEHRAILEAVDQARDNLFKAKKAGGNSGKVPMPDFSQEINQAIRGGQ--------
NC_022090_Remus             -----MRTRKLTQILSRLMDKTIQGTSKITDFTPGSAVRSLLEAVALEIEQYYILTRENINWGIQEGIIEAFDFQKRKAKRSYGNVDIQFYQPLDMRMYIPAGTTFSSTRQEYP--QQFETLVDYYAEEGTTEITVEVYCKEVGIVGNIPEDIINTIASGSSLIRTITNPTSFNTGTKEESQEDFKRRFHMFVESRGRATNKSIRYGTLQVPDVDGVYV-YEEVGHVTVYAHDKNGNLSATLKNDIITALEDYRPSGIKLDVVGVEKEEIDVSAVVTISNKARIGDTLQRHIESVIRGYLNSLTTSDDLIINDLIQAIMNIDDNLIYDVAFKNL-------STNIEVSSKGII---------------------------------------------------------------------------RAGDIKVELI-------------------------------------------------------MNQN-----ELSKKQHAVADELQEKLSKSFQTGYGITPETQ-VDAGALRREILDDQITMLTWGNNDLVFYRDVARRPAESTVIKYDVFLRHGKVGHSRFVREIGVASVSDPNIRQKTVTMKYISDTKNMSLASSLVNNIAD-PGQILTEDAISVVAKTIEWASFYGDASLTSE-VG-GEGLEFDGLAKLIDA-DNVIDAKGAHLDEKLLNLASVKIGKGFGTATDAYMPIGVHSDFVTNILGRQMQLMQD-NSGNVNTGFSVNGFYSSRGFIRLHGSTVMENELILDETLIPQPNAPQPA-TVKAEVKTN---QKGKFTKEE--D-----------RAGLSYKVVVHSDEAESAPSEAQV-ATVTN--ATDGVELKITVNSMYQQSPQFVSIYRQGK--------------ETGMYYLIKRVALKDAQEDGSLVFVDKNETLPETADVFVGEMSPQVLHLFELLPMMKLPLAQINASITFAVLWYGALALRAPKKWARIKNVSYLALK------------------MY-------K-EDTEDLMVPIDDGIQANIRQIEQD----TKEM-QEITKSLYGKQQAYAE---PFLE-MMDTNP---DYRDKKSYMRNAHNLHEVLKKFG-NNSILNAIIITRANQVSTYCKPARYSEKGVGFEVKLKDLDATPGIKEKEQMKRIEEFILNTGTD---------KDIDRDSFQEFCKKIVRDTYTYDQVNFEKVFSPKNKTKMEKFIAVDPSTIFYATDKN-G--------KIIKG--GNRFVQVIDK-QVVASFTSRELVMGIRNPRSDLNSSGYGLSEVEIAMKEFIAYNNTESFNDRFFSHGGNNKLQLN---------------------------------------------------------------------------------------------------------------------------------------------------------------------------------------------------------------------------------------------------------------------------------------------------------------------------MRFRKHEVQSEETLQAISQRYYGDVSYWLDLIEHNNLQYPYIVDTDEEKKQNPEHLITKGDIIIIPLDSELTDSV---SKEITSRDKDVLVELALGRDLNMTDNNEYIDA-HGTDDEILALSSDG-----------RGDLDIVKGIDNIKQSLRARLLTPKGSLLLHPEYGSNIHNLFGLN-IPEQATLIEVDVLKTLTSDSRVKSANLKGWEIKGNEYYGSFNVEIKSVEESIDFVLG--QDDSGVFALFD-----------------MAVEPFPRRPVTRPHAVINVDSTGIGKSASSSEKILCLIGQAEGGKPDTVYELRNYAQAKRLFRSGELLDAIELAWGSNP--QYTAGKIFAMRVEDAKPATAEVGGLKVTSQIYGNVANNIQVGLEKN-----TISNSLRLHLIFQDDRFNETYDNIGNIFTIKYKGSE--STATFSVEHDKE-TQKAKRLVLKANST-----EVKSYDLTGGAYATTNAIINDINQLPDFEAKLSPFG-DKNLESYLLDPMTD-VNIK--DKAEYVKAVFGDLEKQTA-YNGLVSFERLVSE-QAPKNVEVDAHEESATVTAVS----PIQEITPFELTKLSGGTNGEPPATWADKIEKFAH---EGGYYMVPLSSKQSVHAEVASFVKERSDAGEPMRAILGGGFNET-----KEQLFGRQSSLSSPRVALVANSGIFTMDNGRKLHVPAYMVASAIGGLVSGLAIGESITFKQLRINNVDQLYE--SLDLDELNENGIITVQYVRNRAN-TFFRLTDDVTTFNDKNDPVKSEMAVGEANDFLCSELKLELENNFIGTRTINTSASIIKDFVQSFLGRKK-R-DNEIQDFPPEDVQVIVEGNEARISMVVYPIRSFKKISVSLVYQQQTLRA---------------------------------MKFNAFVPMDLKKSIDTEDDT-N-KYSIVSGWASTPAVDLQNDIINPKGIDIEYFKKNGYINYEHQQD--NVVGIPTDNCYVDLEKGLFIEAKLWKDDENVIKMLDLAEKLEK-SGSGRRLGFSIEGAVKKRNINDNRIVDELMITGVALVKNPANPEATWESFVKS---------------FLTGTETTPDTQVDAGALRKESLASSITNLTYVTKIK------DVKEYNDIWNNVVEDLTKSNNMGYEESVITLQLAKGLSRKDAEIAVMSINKKNLE--------------------------MASEAKQSVHTGNTVMLMVKGKPVGRAQSAKGQREYGTTGVYEIGSIMPQEHVYLKYAGTITLERLRMKKENFADLGYASLGEEILKKDIIDILVVDNL-------TKQVIISYHGLTK-------------------------------------------MVNSMFGGSLDPY-ESSLSYE-YPYHPSGNPKHIDKRELDSITLADYGWSADAVK-AYMF--GITVQNPDTGQPMGDDFYNHILERAIGKAERALDISILPDL-QHEMRDYYETEFNSYMFVHAYKKPILQVENLQLQFNGRPMYDYPANWWKVEHLAGHVQLFPTALMQ-TGQSMSYDAV--------FSGYPQLA--GMYPPSGA-TFAPQMITLDYISGMLP--RQRAGRTKPWEVPPELEQLVIKYALKEIYQIWGYDDITLCVA---------------------------------------------------------MRFEDFLSQEIGTPKEN---TVGELRYCCPFCGE-Q--KYKFYVKQSLD-STNGMYHCKKCGEHGN-PITFMKSYYSITGRQAFELLETKNIDIQFS-----PTLEIYNTDLTDSEKLLL-RLNGYTKDN-----SSIKSKAPELPIGFKLIKDNLNNKEVVPYLRYLKNRGITLQQILDYSIGYIINGYCYS-----YGINNEKKKIVLRNSVIFFTYDNEGKYIYWNTRSIETNPYIKSI--------NAPS-----KPN--EYGKSDVIFNLNIASKQKFVVITEGVFDALTFDK---YGIATFGKQVSKIQVNNLISSIP--KETPIYIMLDTDATDFSINLANKLI--SHFNVVYLVPH-G-NEDANDMGMEKAFSTLKHNRFLVTPESIQSYKLQQKLKL------------MSKRIKEIILHKSMKDIHFAREVLDKLPKSLFATESEDMGYL-FTAIKRTAHI---------ADKMSNESLAIKVEQLMGSDKQDDEKVTQTLK----------YLDSLYTVDMNNKDD-SVNYEVEKYIKTEMSKEVLVKFIAENKQ-ED--SDNLPELVEKLKQIEVSDINGTDGEFIDFFEDI--DKKRELLSNLSINKYSTGFHSIDQQIEGGIGRGEVGLVIAPTGRGKSLMASNLGKNYVKQ-GLNVLYIALEEKMDRMVLRAEQQMVGVQKNQ-------------LLNGDLS-LNTDAYNKIQEHYKKNR--QLLGNFYIVKHMPGEVTPNQLEQIIINTTIKKDKHIDVVIIDYPKLMRNPYLK-YQSESDAGGRIFEDIRKLSQEYNFVCWTLAQTNRTAYGSEIITSEHVEGSRKIVNAVEVAFAVNQKDEEFKNGFLRLYLDKVRNSSNT-GERFVNLKVEPTKMVVRDETPE---------EAEEHKQILAELNGEDKSRFKEKPN-----------KAEAINNSFGGLSF-------
NC_022761_CampHawk          ---MNLQIKTFNEILNSMANWVK-NTSNITNFYVGSVIRSFLEAVAIEIESIYFQMKMGFSYAIENSIFHSFDFERRPAVKASGQVVMVFKTELPQDIIIPKGYIVST-VPVKGEIISFEVTEDTIAFAGYTSVVLNVQCTDVGIIGNVPQYSIKIALQPLAFVESIYNPDGFYNGAEEETRQDRKKRFSSYIDTLAKATVDAVRYGVLSVEGVAGVYV-EDNIGLVRVYVHDSKGDLPDDLKARVEDNIINYKAAGVEVAVKPVIKKLADVTVTVTLTDDVD-KESYRVMIVNSVTTFLNYFPVSKSLVKAELIKHIMNIDDLSIINVVVDMD--------NVVQVANNEII---------------------------------------------------------------------------RPGTITVNIQE-----------------------------------------------------MNFGN-----GVNGF-GNGSQADVDALNKALEAGHTVNPLDL-EGGGAFRVESLERSLHNLSFTDQHIKFWKKIPKQKAYSTVEQYGQLLDYGRS-QGAFVSEGVLPDTNDSTYARKAAFVKFLGTTREVTHPMTLVNSAFGNVIARQNKDGILWMLKQIEQALFWGDSKLAPG---GQEGLQFDGINKMIDP-ENTIDLKGNYLEEKHINWGSQLILQNYGTPTDLMLPFEVMGQFSQEFFPKERVIMPT--NDGYQAGVVVNKFMTHGGEVDFTPNLFLNKTTPLNMNA-SSQKAPAPG-TLAAEIGTANDAEFGKQTGGG--------------AGVYKYAVTFNNSHGESVPSNIVD-VTIANEDVAKGVKLTITNPVSTAFPVEYIKVYRSEK--------------DGQRLYEVAKFAVTTANSGGVTEHTDKCKILANTYTAFMGEMSEEVIAFKQLTPMMKMDLATLGPVIRWMILMYGVPVMYAPKKFMKYTNIKADVPGYIGN---------MDFFESLSKAMGLKPEQKQEPQFSG------------DGE---------DTLEKSERAQEAK------SIIEDPLALN-QSEGYKEKPQ-----SLSFDTLRKMSVRNTVVGAIIQTRVNQISTFSQPARYTKDGIGFEIKLRDPKATPTQEQRDRALALESFIENCGYD---------YNPGRDNFDTLIRKIVRDTLTFDQLSFEIVEDRL--GRPAELHAVDAATVRAAEVEVNNGEDYVHPTDIE-DEDRIKWVQVVNG-QIVAEFTGSQLAFGVRNPRTDLSIQPYGLSELEILVKQVTSHLWAEDYNSRYFSQGGTTKGILNMKG-Q---NVSRTQLDAFRRQWTAQLAGTTGSWKTPVVSVEGLEYINVSQSNREMEYEMWMNYLINICCAVYQIDPSEVNFPNRGGAGGTSGG-GLGDGGIE-DRLKNSRDKGLRPLLRFIESVINRYVIRRFSD-EFTFNFVGLDGETERERLEISNKQVRAFKTINEVRKENDLP-PIPDGNIVLDPTYTNYIMQKMQLEQ---AREMEEQEEES---SDSGIEV---------------------------VPDGLDDRYNQR------------------------------------------------MAKVRRYTVINGDTLQGIAQSQLGDASRWTEIAVLNGLRYPFISGIGE----TIPNTVSPGSPLFLPEDMNYDDTT---DN-----KVESYEAELFGTDLALTTSDTNFSYMAGGDLET----------------TLSGDLQTVSGLESLKQDLIHRLTTPIGTLTYHPTYGSNFLDIVGSKMDSTWRTKASIELSRCFLCDPRVVNVVDIEVSRITTGVTINCTIVTSTVAISINEQLEGDELAN--------------------MAINQYGVNFNGRRIVHPGAYGSIDDSAMVVTSDGSSNIPIVIGTADSGKSGEVLWYTGVEDARNELGGGDLPQALEMMFSPSPEGGGGASLVGVIVANKTVPATATIGGVKFTAAEYGEGGNKIQVKLEDG-----SIPGSKKFTAYKWDTQDLDTFDNIGSVMSVAYTGTA--KVAVIDVVVTD---GVATKIETKVGEDAENLTVDLQLDLTNERYSTIEAVAQYLNSVSDYSASYVTSM-SLELESSKLDAITG-QDIK--TKS-YLTALKGDLEFRISQYANLVDVEVT-------------------------------GEIVNFDNTYLTGGEKGTTPSSWSDYLDLIKK---QYSDILVVLTDSEAIHAEALAHVQQMENRKQRQMLFVGGGKGEA-----PERAIERASLLNSSRAVLAYPGIYHSSYYSGSRELPAYFTAAMIAGRVAGVSQSTPVTFNKFNLVSLGRDMLAGDPEIDQLITSGVCTLEKVKNGAI----RLVQGITTYIGSNNTLLREISVRRTADLVATSVEQTLEDTFVGKKGVSTTVSSVETVVSDTLAEKV-R-TEDIIGY--GDIKVTFKNTMIYVDYEVAVVEPMNYILVRSHFVPDTGQFTTEEV---------------------------MSNFRFFL--GAD--ILKSEDA--DERRIIRGYASTPAEDRQGESLVQKGLDISDFVTHGYFNFDHDNS--KIVGYPFAEKCVVTEKGLWVEGELLKGVEEADRMWNLALALQK-SNAPRKVGFSVEGKVLERDGN---KILKAKIYNVAVTANPVNTTCSWDAVVKSFNAPAE----PLDKSLEAGYEVDPEKMEGGDVFRKESLDKDLKNLSYVMDDD---------KKKKILKEQ----LATKSLSKNELALYLQITKGWSRDDCEAFIKKNNLIGGTN-------------------------MARAQDQTVHSGHTINIKYGSTIVGRIQGLDSDRDFGTEGVYEIGSMMPQEHVTNKYTASVTCERFFVRNKALAKLGFAAVGEEVLKKNLFTIEVVDKY-------TGKVERSYHGCTLSTYRESFKVNAIAGENATWQYLYAS---------------------------------------------------MKYED----------INSTFLRENYLF--GVPLED-QYGNKMKEGMLDHYIKSAIEYTQRMLNIVIKPTEVTHEVHDYYAGDYTNWSFLQLNKRPIMEVSQLSMYFGESKMFDIPVDWVRIYDIPGQLQLFPTSGTTS----IALTGG---------GS-------FLPFVLGTYSSAPGVWRVSYKAGLED-------------IPEDMVEYIMKRASIGILQVWGDLIIGAGIANTTLSIDGLSQSIGTTQSPEFSGAGSRIKNYQDDMKDLEKRLKDTYVGINLGVI----MIKLYLDTIMGEGVYHNTSKGDQYSYKCRLCND-W--KDRLYVSF-----DKQVYKCHNCEAKGT-VVGLLSDVNHISYSEALKIFREYEGE-RRL---------P--EDIEIEVYNRL--IVGTTDE------LEVPKTAFDLPEEFILLEDAK-GEAGRKAVRYIKSRGISLKTAEQNYLGYCEHGQYKN-------------------RIIMPDF-EKGDLVYWQARTWLPKPKDRIKKKFYRKVLNPSLSEEDKERGLNVYHKSEIISNIDNVLDSGMAIICEGKMDSLKIGP---LGACIHGKSMSDTQFIKLVKNKD--KIHTIVVMLDGDALQQALDICERLS--KHFSDVYIVVLPK-DKDPGDLSRSEILSYIE-GAELYTPYFTVKARLRGLL----MSDTYEFSE----SFQRKILSIMARDRLAYTSFQELLKPS-YFKSEIHIDLARIIHEHYDRESSRAKSKGTDVNPPTIHVLFEEVRRLTKSNKKKAQLKEQYEE----------EIIDLMDEDL--TDCEYVKDSIVRFAKDAAIKEAILESVEDIEKGANSRDVDYSVIEERIKEAVQVGEVME-DLGVSYFDRAKERMDEYAQGTDGVRRIPTGMEGVDKTLGGGLGGGELGIVIAPPGRGKSIALTNIGAGAVLE-GYSVAHYTMEMPERQVEKRYDNRLLQKDTQY-------------LLDPENASRAFKALQMLQKTAGSNR--GKNGDLIIKKFPVNGCTINTIRSHLTKLRMERNFVPDVIIIDYGDLISPRRTYS--DKRFELESVYLDMRDLAAEYDCPVWSASQATRGALDKKVITIGDLAEAFNKANIADFMMALCQTEEEKEDGEMRLHVAKHRSGTSS---ITMSGDIEYSTMTLTAYAED------------------------------------------------------------------
NC_022763_Spock             -----------MNIYSRLVDYTITNTNKLNDFSVGSAIRALYEAVAMEVEQFYVLTEENLEEAIQAGVYESFGFKRKAPQRAYGKVRITFHNAVQQNLPLPRGTRFTSSFPEYA--NIYETVEDYYIPAGAVTAEVFVYCLTSGEVGNVPANAIDVMMTPLSNVKLVTNPAAFQTGENEEPLEALKARFRSYIESLSKATKPALEYGTRLVPEVAGVYI-DEKIGLVVVYAHDKNGELPDSVKLAIETSLKRFKPAGIPVEVKPVTRKSIDVDVTITIANKPAITTALRDRIKFAIEGYLNNMQTSQNLILNDLSYVIKSVDKQLVYDIQYTAP-------TTNQVVKGSEIV---------------------------------------------------------------------------RAGIIKVTLV------------------------------------------------------MTELQKEQKVEARKLPAGAEAELAELVSKSFTTGTGITPDTQ-HDAAALRRELLDDQVKMLAFTNGDFTIYPLINKQQVNSTVAKYAVFNQHGRTGHSRFVREVGVASINDPNIRQKTVQMKFLSDTKQQSLAAGLVNNIAD-PMTILTEDAISVIAKSIEWAIFYGDAALAAE-ADNQAGIEFDGLTKLIDEATNVIDLKGERLDEATLNKAAVIVGKGYGRATDAFMPIGVQADFTNNLLDRQRVIQPS-QAGGFSTGFSINQFLSTRGAINLHGSTIMENDNILV-DRIPEPNAPQAPASVTATVKTG---DKGAFRPVK--D-----------IKTHGYKVVVHSDDAESLASDEVT-AVVAN--PTDSVSIAVKLQSLYQAKPQFISIYRKGN--------------ETGHYFLIARVPLSKADENGVITFVDRNQVIPETTDVFIGELTPQVISLLELLPMMKLPLAQMNATTTFTVLWYGALALYAPKKWVRIKNVQYIPALAADVTYRP-----MGFWDF--LKKAPS-NPLELLNPEDKHSEISTMIRQIE-EEQIM-----KS-TTAKEGRAKAYEE---PILG-QFSINP---DYKEAPS-KDGNYNLLENLKLWSRKNIIVNAIINTRVNQVSMFCSPARYSSRGVGYEVRLKDPFKDPTTHEEAAIQRIEDFLQYTGKV--------KDDFTRDNFRGFIKKIIRDRLIYDKINFELIYNKQ--GELTRFKAVDASTIYVAVDKE-G--------KEPKGDNADKFVQVLDR-RPVAHFKAKEMAWEVHNPRTDMTVGRYGYSELELAMNHLQYHENTELFNARYFAQGGTTRGLLHIKTGQ---DQSRHALQAFRREWQTMFSGINGAWKIPVVSAEDVKFINMTQSSRDMEFERWLNYLINVLCSIYAIDPSEINFPNRGGATGSSGS-TLNETSAR-EKNRISRDKGLEPLLKFLEDAINKYIVSQFGD-KYIFTFVGGDAQTEREILETLELQSKVGLTFNDIRKKLGYP-PVEGGDVINSGVHVQSLGQIMQEKMMEQQFALQKQEAKQANAAAK---------T--KTPTKEQSEAQQKGMNGDSGNVNGKGTYNKTVGKDGQVKGARNTNSAK-----QGGKGNNGETVNSDAKKGGKK---------------------------------------------------------------------MFRSSEDIDGELIASLKNSAVYDQEEIYALTLGKDLNVLPQPRNIGS-PGWDAEILEMKDDN-----------KGDLATIRGIENLKQSLLTRILTPVGSYLNHPRYGSYVSEYLGKKNTEENATLLVVELERAIRTDGRVRSVEKVGYNLYDNYLDVAFKVTSIAVDEAFLLALT--AKDNGDIFLNDNFVNNIR-----------MAVS-YGFNRKRPRTEVFLDSTALGSANAQSEKPIIILGSALDGKPNEPVELTNLAQARTAFRGGELVDAIEMAWNPAL-NLNGAGKIYAVRTDDAKQASLTNLGLKFTSNVYGADANNIQITLTDN-----ALTKSKRFTVYFTKESYEKTYDNIGNIFDLKYTGAQ---KANVEVTVDSA-TKLATKLILKVGADTQSLAVVKSYELGTGVFEDVNALINDINNLPDFKASMSGLGGYKNVKTQYFDVMAA-KDLTK-DKAEPIKAIAADLANALA-SDRYVSVEVDFTK----------------------------GIPASIPVTSLAGGSTGTVPTSWADMFLKVAD---VGGYYIVPLTASEAIHAELSHFLRTESNAGNQLRGFVGGGFDET-----FESLKARQANIRNARIALVGDDVVRRMADGRVYKAPGYMYAAQIAGLASGLAVGEPVTYKKMNIESLGKKYI--GEQLDQLDASGVVMTEFVRNRKG-STYRVVSDPTTYNRIDEPVQNRISLGEVSDFLTTELRTVLDEEFIGTRIRNTSASIIKNRIESFLDVQK-NVDGLIVNYSPEDIQVVINGNTAIINIAVQPTQGLDYINVYLSYKDNHLSA----------------------MQLETYVDKATGKFNMFVPIDIEESIKKNDDSPSEKSWYLRGYATTRDLDRQDDIVDPAGIDINYFLQHGYINYEHQQGDFYKIGVPTEGTYVDPEVGLYVECKLYKDNPYAKTMWDLATNIKK-SGIKRKLGFSVEGFGYGRDEDDPRILKKLKVTNVAVTSNPANPFATWEHFMKS---------------FTAGYPISPENALDAGALSPESFARSLYNLTWTLKKS-----S-DSEFEETWDKIGDYLDAMDRNTPECAMLFLQIAKGYSRNEALEKLKTFYSKSRREQ------------------------MASLANQTVQSANTVYFMIKNVPIARAQSISSERSFGTQGVYQIGSIMPQEHVYLRYEGSVTVERFRMKKENLASLGFAALGEEVLQMDIMDIVLYDNL-------TQEVVIAYRGCSIDSYNESVNVGEISSETARFYFLTSANVRSA------------------------MF---TNNER-GNQYQHNNEKLINVEDIEKLRLEDYGLTVDAIK-MNHF--GITVTDPRTGEYMPDAFYQSKIEQAVAQAEKKLDIVILPRY-NSEHHDYYRNDFESFMFIRPTQRPIMQVEKVTLEYGGGTVFDYPTKWWRVYKLEGHLEMLPTLMLSESGQNMNLAQA--------YSGYPMIA--GIPHLVGN-NYAPQMFHVEYVAGMLP--PKRRGVSQPWEMHPDLWTLIIKIALKEVFQQWGRLIVGAGIASMDISIDGISQHIDTTQSAMYGGASADIMQLDRDIQELVDGLKS-YYGVNLGII----MFLDLLYQELGDNKPA---SGGETRFNCQFCGN-T--KYKFYVHD-----ETGLWQCKVCGEKGN-PVSFVMKHFQVTFPEAKDILETYDYEVGEYNRQSLSHQKYGA-HLTEEEQLYM-YIMNQGDVPEDE--VKVKYTCPYPPSNCKSLIENFNNPEAFPFFAYLNSRGITLEQIKQHNISYVVDGIARL-----SD----DKELRLINHLVFFAFDPHRKAIYWNTRSIDPKPFIKSL--------NAPA-----KPT--EYSKSTVVMNLNNAWKEDKIVIVEGFFNMTTIND---CAVVTYGKQVSNQQIKTILEATQ-KKKQPIYIYLDRDGWMESIKVAHKIHSFEPDRAVYYVYSED-DRDANDIGHEEAWNRIN-NAILADTEGETIFRMLHL---------------MEKPIMKEILRKAIESPVFSKEVLPVVPMSIFENVEIYKEITQIVRRYYQSN----------SSVITESALVTLLEAKLDRLKKSADEQQQYFN----------KVSELYQIRDSHDDA-LIDEEIEKYIKKQMRLELLKKAALKI---ND--EAFQDTLEDEFRKIMLLDISGRNDEIINVIDDA--EYKRMALSSLDGNTVPTGFKSIDLLNSGGLAKGELGLIAAMSGTGKTLMMTNLATNYVKQ-GYNVLFIALEELKNRMVLKLEQSMLRQTRGD-------------ILD-GST-LNMEKFEKRQALYKKNR--HLFGNLFLARYSPRKVTPAKIEQLISDLLIRQGIKIDVVIVDYPELLRNPHATG--NEADDGGKLFEEMRRIGQDFDVVMWTASQLNRTAYNALIRTSEHMEGSLRKKNAAELVLVVNQTPEEYNAGFLRLYADKVRNPPEGAYDKMLGFKVIGNQQVVREYIQNS-------SEEKEHRAILEAVDQARDNLFKAKKAGGNSGKVPMPDFSQEINQAIRGGQ--------
NC_022769_BigBertha         -----------MNIYSRLVDYTITNTNKINDFSVGSAIRALYEAVAMEVEQFYVLTEENLEEAIQAGVYESFGFKRKAPQKAYGKVRITFHNAVQQNTPLPRGTRFTSSFPEYA--NIYETVEDYYIPAGAVTAEVFVYCIMSGEVGNVPANAIDVMMTPLSNVKLVTNPAAFQTGENEEPLEALKSRFRSYIESLSKATKPALEYGTRLVPEVSGVYI-DEKIGLVVVYAHDKNGELPDSVKLAIETSLKRFKPAGIPVEVKPVTRKSIDVEVTVTITNKPAITNALRDRIKFAVEGYLNNMQTSQNLILNDLSYVIKSVDKQLVYDIQYTKP-------TTNEVVKGNEIV---------------------------------------------------------------------------RAGIIKVTLV------------------------------------------------------MTELQKEQKVEARKLPAGAEAELKELVSKSFTTGTGITPDTQ-QDAAALRRELLDDQVKMLAFTNGDFTIYPLINKQQVNSTVAKYAVFNQHGRTGHSRFVREVGVASINDPNIRQKTVQMKFLSDTKQQSLAAGLVNNIAD-PMTILTEDAISVIAKSIEWAIFYGDAALAAE-ADNQAGIEFDGLTKLIDEATNVIDLAGERLDEATLNKAAVIVGKGYGRATDAFMPIGVQADFTNNLLDRQRVIQPS-QAGGFSTGFSINQFLSTRGAINLHGSTIMENDNILV-DRIPEPNAPQAPTSVVATVKTA---DKGKFRPVK--D-----------IKTHGYKVVVHSDDAESLASDEVT-AVVAN--PTDSVSIAVKLQSLYQAKPQFISIYRKGN--------------ETGHYFLVARVPLAKADENGVITFVDRNQVIPETTDVFIGELTPQVISLLELLPMMKLPLAQMNATTTFTVLWYGALALYAPKKWVRIKNVQYIPALAADVTYRP-----MGFWSF--LKKAPSANPLELLNPEDKHSEISTMIRQIE-EEQIM-----KS-TTAEKGKAKAYEE---PILG-QFSINP---DYKEAPS-KDGNYNLLENLKLWSRKNIIVNAIINTRVNQVSMFCSPARYSSRGVGYEVRLKDPFKDPTTHEEAAIKRIEDFLQYTGNM--------KDDYTRDNFRGFIKKIIRDRLIYDKINFELIYDKQ--GELNRFKAVDASTIYVAVDKE-G--------REPKGKDSEKFVQVLDR-RKVAAFKAKEMAWEVHNPRTDITVGRYGYSELELAMNHLQYHENTELFNARYFAQGGTTRGLLHIKTGQ---DQSRHALQAFRREWQTMFSGINGAWKIPVVSAEDVKFINMTQSSRDMEFERWLNYLINVLCSIYAIDPSEINFPNRGGATGSSGS-TLNETSAR-EKNRISRDKGLEPLLKFIEDAINKYIVSQFGD-KYIFTFVGGDAQTEREILETLELQSKVGLTFNDIRKKLGYP-PVEGGDVINSGVHVQSLGQIMQEKMMEQQFALQKQEAKQANAAAK---------TKTSTPTKEQSEAQQKGMNGDSKNVNGKGTYNKTVGKDGQVKGAKNTNAAK-----QGGKGNNGETVNSDAKKGGKK---------------------------------------------------------------------MFRSNEDSDGELIANLKNSSAYDQEEIYALTLGKDLNVLPQPRNIGS-PGWDAEILEMKDNN-----------KGDLATLRGIENLKQSLLTRILTPVGSYLNHPRYGSYVSEYLGKKNTEENATLLVVELERAIRTDGRVRAVEKVGYNIYDNEIDVAFKVTSIAVEEAFLLALT--ARENGDIFLNDNFVNNIR-----------MAVS-YGFNRKRPRTEVFLDSTALGSANAQSEKPIIILGSALDGKPNEPVELTNLAQARTAFRGGELVDAIEMAWNPAL-SLSGAGKIYAVRTDDAKQATLTNLGLKFTSNVYGADANNIQIALSDN-----ALTGSKRFTVYFTKESYEKTYDNIGNIFDLTYKGAQ---KANVEVKVNAT-TKLAEKLILKVGADTGSLAEVKSYELGTGVFEDVNTLINDINNLPDFKASMNGLGGYKNVKTQYFDVMAA-KDLVK-DTPAPIKAIAADLANVLS-SDRYVSVEVDFTK----------------------------GIPATIPVTSLAGGSTGTVPTSWANLFLKVAD---VGGYYIVPLTASESIHAELSHFLRTESNSGNQLRGFVGGGLDET-----FESLKARQANIRNARVALVGDDVVRRMADGRVYKAPGYMYAAQVAGLASGLAVGEPITYKKMNIESLGKKYI--GEQLDQLDASGVVMSEFVRNRKG-STYRIVSDPTTYNRIDEPVQNRISLGEVSDFLTTELRTVLDEEFIGTRIRNTSASIIKNRIESFLDVQK-NVDGLIVNYSPEDIQVVINGNTAIINIAVQPTQGLDYINVYLSYKDNHLSA----------------------MHLETYVDKATGKFNMFVPIDIEESIKKNDDSPSEKSWYLRGYATTRDLDRQDDIVDPNGIDIDYFLQHGYINYEHQQGDFYKIGVPTEGTYVDPDVGLYVECKLYKDNPYAKSMWDLATNIQK-SGVKRKLGFSVEGFGLGRDEEDPRILKKLRVTNVAVTTNPANPFATWEHFMKS---------------FTAGYPISPDNALDAGALSPESFARSLYNLTWTLKKS-----D-DKEFAETWDKIGDYLDAMDRNTPECAMLFLQIAKGYSRNEALEKLKTFYSKSRKEQ------------------------MASLANQTVQSANTVYFMIKNVPIARAQSISSERSFGTQGVYQIGSIMPQEHVYLRYEGSVTVERFRMKKENLASLGFAALGEEVLQMDIMDIVLYDNL-------TQEVVIAYRGCSIDSYNESVNVGEISSETARFYFLTSANVRSA------------------------MF---TNEER-GYQYQHNNEKLISLEDIEKLRLEDYGLTVDAVK-MNHF--GIVVTDPRTGEYMPDEFYQSKIEQAVAQAEKKLDIVILPRY-NSEHHDYYRNDFESFMFLRTHQRPIMQAEKVTLEYGGGAVFNYPTKWWKVYKLEGHLEMLPTLMLSEQGQNMNLAQA--------YSGYPMIA--GIPHLVGN-NYAPQMFHVEYVAGMLP--PKRRGVSQPWEMHPDLWTLIIKIALKEVFQQWGRLIVGAGIASMDISIDGISQHIDTTQSAMYGGASADIMQLDRDIQELVDGLKS-YYGVNLGII----MFLDLLYQELGDNKPA---SGGETRFNCQFCGN-T--KYKFYVHD-----ETGLWQCKVCGEKGN-PVSFVMKHFQVTFPDAKDILETYDYEVGDYNSQTLSHQKYGA-HLTEEEQLYM-YIMNQGDVPEEE--VKVKYTCPYPPSNCKSLIENFNNPEAFPFFAYLNGRGITLEQIKQHNISYVVDGIARL-----SD----DKELRLINHLVFFAFDPRRKAIYWNTRSIDPKPFIKSL--------NAPA-----KPT--EYSKSTVVMNLNNAWKQDKIVIVEGFFNMTTLGD---CAVVTYGKQVSNQQIKTILEATD-KKKQPIYIYLDRDGWGESIKVAAKIHSFEPNRAVYYVYSED-DKDANDLGYEEAWKRIN-SAIPADTEGETIFRMLHL---------------MEKPIMKEILRKAIESPVFSKEVLPVVPMSIFENVEIYKEITQIVRRYYQSN----------SSVITEGALVTLLEAKLDRLKKSADEQQQYFN----------KVSELYQIRDSHDDN-LIDEEIEKYIKKQMRLELLKKAALKI---ND--EAFQDTLEDEFRKIMLLDISGRNDEIINVIDDV--EYKRLALSSLDGNTVPTGFKSIDLLNSGGLAKGELGLIAAMSGTGKTLMMTNLATNYVKQ-GYNVLFIALEELKNRMVLKLEQSMLRQTRGD-------------ILD-GST-LNMEKFEKRQALYKNNR--ARFGNLFLARYSPRKVTPAKIEQLISDLLIRQGVKIDVVIVDYPELLRNPHATG--NEADDGGKLFEEMRRIGQDFDVVMWTASQLNRTAYNALIRTSEHMEGSLRKKNAAELVLVVNQTPEEYNAGFLRLYADKVRNPPEGAYDKMLGFKVIGNQQVVREYIQNS-------SEEKEHRAILEAVDQARDNLFKAKKAGGNSGKVPMPDFSQEINQAIRGGQ--------
NC_022918_S25_4             -----MKTRKLTNILSKLIDKTMAGTSKITDFTPGSASRSLLEAVSLEIEQFYILTKENIDWGIQEGIIEAFDFQKRQSKRAYGDVTIQFYQPLDMRMYIPAGTTFTSTRQEYP--QQFETLVDYYAEPDSTEIVVEVYCKETGVAGNVPEGTINTIASGSSLIRSVNNEYSFNTGTKEESQEDFKRRFHSFVESRGRATNKSVRYGALQIPDVEGVYV-YEETGHITVFAHDRNGNLSDTLKEDIIDALQDYRPSGIMLDVTGVEKEEVNVSATVTISNKSRIGDTLQKHIESVIRSYLNNLKTSDDLIITDLIQAIMNIDDVLIYDVSFDNL-------DENIIVPPQGII---------------------------------------------------------------------------RAGEIKVELK------------------------------------------------------MTIEK-----NLSDVQQKYADQFQEDVVKSFQTGYGITPDTQ-IDAGALRREILDDQITMLTWTNEDLIFYRDISRRPAQSTVVKYDQYLRHGNVGHSRFVKEIGVAPVSDPNIRQKTVSMKYVSDTKNMSIASGLVNNIAD-PSQILTEDAIAVVAKTIEWASFYGDASLTSE-VE-GEGLEFDGLAKLIDK-NNVINAKGNQLTEKHLNEAAVRIGKGFGTATDAYMPIGVHADFVNSILGRQMQLMQD-NSGNVNTGYSVNGFYSSRGFIKLHGSTVMENELILDESLQPLPNAPQPA-KVTATVETK---QKGAFENEE--D-----------RAGLSYKVVVNSDDAQSAPSEEVT-ATVSN--VDDGVKLSISVNAMYQQQPQFVSIYRQGK--------------ETGMYFLIKRVPVKDAQEDGTIVFVDKNETLPETADVFVGEMSPQVVHLFELLPMMKLPLAQINASITFAVLWYGALALRAPKKWARIKNVRYIAV---------------------------------------------------------------------------------------MMDTNP---EFRDKRSYMKNEHNLHDVLKKFG-NNPILNAIILTRSNQVAMYCQPARYSEKGLGFEVRLRDLDAEPGRKEKEEMKRIEDFIVNTGKD---------KDVDRDSFQTFCKKIVRDTYIYDQVNFEKVFNKNNKTKLEKFIAVDPSTIFYATDKK-G--------KIIKG--GKRFVQVVDK-RVVASFTSRELAMGIRNPRTELSSSGYGLSEVEIAMKEFIAYNNTESFNDRFFSHGGTTRGILQIRSDQ---QQSQHALENFKREWKSSLSGINGSWQIPVVMADDIKFVNMTPTANDMQFEKWLNYLINIISALYGIDPAEIGFPNRGGATGSKGGSTLNEADPG-KKQQQSQNKGLQPLLRFIEDLVNRHIISEYGD-KYTFQFVGGDTKSATDKLNILKLETQIFKTVNEAREEQGKK-PIEGGDIILDASFLQGTAQLQQDKQYNDGKQKERLQMMMSLLEGDNDDSEEGQ-----------------------STDSSNDD--KEIGTDAQIKGDDNVYRTQTSNKGQGRKGE---KSSDFKH-----------MRFKKHVVQHEETMQAIAQRYYGDVSYWIDLVEHNNLKYPYLVETDEEKMKDPERLASTGDTLIIPIESDLTDVS---AKEINSRDKDVLVELALGRDLNITADEKYFNE-HGTSDNILAFSTNG-----------NGDLDTVKGIDNMKQQLQARLLTPRGSLMLHPNYGSDLHNLFGLN-IPEQATLIEMEVLRTLTSDNRVKSANLIDWKIQGNVYSGQFSVEIKSVEESINFVLG--QDEEGIFALFE-----------------MAVEPFPRRPITRPHASIEVDTSGIGGSAGSSEKVFCLIGQAEGGEPNTVYELRNYAQAKRLFRSGELLDAIELAWGSNP--NYTAGRILAMRIEDAKPASAEIGGLKITSKIYGNVANNIQVGLEKN-----TLSDSLRLRVIFQDDRFNEVYDNIGNIFTIKYKGEE--ANATFSVEHDEE-TQKASRLVLKVGDQ-----EVKSYDLTGGAYDYTNAIITDINQLPDFEAKLSPFG-DKNLESSKLDKIEN-ANIK--DKAVYVKAVFGDLEKQTA-YNGIVSFEQLNAEGEVPSNVEVEAGEESATVTATS----PIKAIEPFELTKLKGGTNGEPPATWADKLDKFAH---EGGYYIVPLSSKQSVHAEVASFVKERSDAGEPMRAIVGGGFNES-----KEQLFGRQASLSNPRVSLVANSGTFVMDDGRKNHVPAYMVAVALGGLASGLEIGESITFKPLRVSSLDQIYE--SIDLDELNENGIISIEFVRNRTN-TFFRIVDDVTTFNDKSDPVKAEMAVGEANDFLVSELKVQLEDQFIGTRTINTSASIIKDFIQSYLGRKK-R-DNEIQDFPAEDVQVIVEGNEARISMTVYPIRSFKKISVSLVYKQQTLQA-----------------------------------------MDLKKSVSTASDT-N-EYSIVSGWASTPSMDLQNDIVNPKGIDIEYFKSQGYINYEHQSD--KVVGIPTENCYVDIEKGLFIEAKLWKNDENVVKMLDLAEKLEK-SGSGRRLGFSIEGAVKKRNINDNRVIDEVMITGVALVKNPANPEATWESFMKS---------------FLTGHGTSPDTQVDAGALRKEEIASSITNLAYVTKIK------DLKEFNDVWNGVVEDLSKSNSMGYEESVLTLQLAKGLSRKDAELAVMDINKQKLE--------------------------MASEAKQTVHTGNTVLLMIKGKPVGRAQSASGQREYGTTGVYEIGSIMPQEHVYLRYEGTITVERLRMKKENFADLGYASLGEEILKKDIIDILVVDNL-------TKQVIISYHGCSANNYNETWQTNEIVTEEIEFSYLTASDKART-------------MVNSMFGGDLDPY-EKSLNYE-YPYHPSGNPKHIDVSEIDNLTLADYGWSPDAVK-AYMF--GIIVQNPDTGQPMGDEFYNHILERAVGKAERALDISILPDT-QHEMRDYHETEFNSYMFVHAYRKPILQVENLQLQFNGRPIYKYPANWWKVEHLAGHVQLFPTALMQ-TGQSMSYDAV--------FNGYPQLA--GVYPPSGA-TFAPQMIRLEYVSGMLP--RKKAGRNKPWEMPPELEQLVIKYALKEIYQVWGNLIIGAGIANKTLEVDGITETIGTTQSAMYGGASAQILQINEDIKELLDGLRA-YFGYNMIGL---MRFEDFLTQELGEPKEN---TIGELRYCCPFCGE-K--SYKFYVKQALD-SSNGQYHCKKCDESGN-PITFMKTYYNITGKQAFDLLESKNIDIERA-----PLLTTNNKDLTESEKLIL-MLRGVHQDK-----GTTSIKPPRLPEGYKLLKDNLNNKEIIPFLKYLKGRGITLEQIINNNIGYVINGSFYK-----VD---GESKVSLRNSIIFFTYDNDGNYQYWNTRSIEKNPYIKSI--------NAPA-----KQD--EVGRKDVIFNLNIARKKKFLVITEGVFDALTFHE---YGVATLGKQVTENQIKKIIDYVS--IDTSIYIMLDTDALDNNIDLAYKLK--THFNKVYFVPH-G-DEDANDMGTRKAFELLKQNRVLVTPESIQSYKIQQKLKL------------MSKKIKELILHKSMKDIHFAREVLDNLPKNLFSAESEDMGYL-FTAIKRTAHI---------SDKMSNEALAIKVEQLMGNNKEDEEKVTKTLT----------YLEDLYKVDVNEKDE-SVNYEIEKYIKTEMSKEVLVKFIAENKQ-ED--SDNLHELVDKLKQIEVSDISGGNGEFIDFFEDR--EKKQELLSNLATNKFSTGFTSIDNHIEGGIARGEVGLIIAPTGRGKSLMASNLAKNYVKS-GLSVLYIALEEKMDRMVLRAEQQMAGAEKSQ-------------IVNQDMS-LNNKVYDAIQNHYQKNR--KLLGDFYISKHMPGEVTPNQLEQIIVNTTIKKDKNIDVVIIDYPHLMRNPYAK-YHSESDAGGKLFEDIRRLSQQYGFVCWTLAQTNRSAYGSDVITSEHVEGSRKIVNAVEVSLAVNQKDEEFKSGFLRLYLDKIRNSSNT-GERFVNLKVEPTKMIVRDETPE---------EKQEHIQLLSDNGKEDTSKFQNKDN-----------KIEAINNTFGGLPGV------
NC_022920_S25_3             -----MKTRKLTNILSKLIDKTMAGTSKITDFTPGSASRSLLEAVSLEIEQFYILTKENIDWGIQEGIIEAFDFQKRQSKRAYGDVTIQFYQPLDMRMYIPAGTTFTSTRQEYP--QQFETLVDYYAEPDSTEIVVEVYCKETGVAGNVPEGTINTIASGSSLIRSVNNEYSFNTGTKEESQEDFKRRFHSFVESRGRATNKSVRYGALQIPDVEGVYV-YEETGHITVFAHDRNGNLSDTLKEDIIDALQDYRPSGIMLDVTGVEKEEVNVSATVTISNKSRIGDTLQKHIESVIRSYLNNLKTSDDLIITDLIQAIMNIDDVLIYDVSFDNL-------DENIIVPPQGII---------------------------------------------------------------------------RAGEIKVELK------------------------------------------------------MTIEK-----NLSDVQQKYADQFQEDVVKSFQTGYGITPDTQ-IDAGALRREILDDQITMLTWTNEDLIFYRDISRRPAQSTVVKYDQYLRHGNVGHSRFVKEIGVAPVSDPNIRQKTVSMKYVSDTKNMSIASGLVNNIAD-PSQILTEDAIAVVAKTIEWASFYGDASLTSE-VE-GEGLEFDGLAKLIDK-NNVINAKGNQLTEKHLNEAAVRIGKGFGTATDAYMPIGVHADFVNSILGRQMQLMQD-NSGNVNTGYSVNGFYSSRGFIKLHGSTVMENELILDESLQPLPNAPQPA-KVTATVETK---QKGAFENEE--D-----------RAGLSYKVVVNSDDAQSAPSEEVT-ATVSN--VDDGVKLSISVNAMYQQQPQFVSIYRQGK--------------ETGMYFLIKRVPVKDAQEDGTIVFVDKNETLPETADVFVGEMSPQVVHLFELLPMMKLPLAQINASITFAVLWYGALALRAPKKWARIKNVRYIAV---------------------------------------------------------------------------------------MMDTNP---EFRDKRSYMKNEHNLHDVLKKFG-NNPILNAIILTRSNQVAMYCQPARYSEKGLGFEVRLRDLDAEPGRKEKEEMKRIEDFIVNTGKD---------KDVDRDSFQTFCKKIVRDTYIYDQVNFEKVFNKNNKTKLEKFIAVDPSTIFYATDKK-G--------KIIKG--GKRFVQVVDK-RVVASFTSRELAMGIRNPRTELSSSGYGLSEVEIAMKEFIAYNNTESFNDRFFSHGGTTRGILQIRSDQ---QQSQHALENFKREWKSSLSGINGSWQIPVVMADDIKFVNMTPTANDMQFEKWLNYLINIISALYGIDPAEIGFPNRGGATGSKGGSTLNEADPG-KKQQQSQNKGLQPLLRFIEDLVNRHIISEYGD-KYTFQFVGGDTKSATDKLNILKLETQIFKTVNEAREEQGKK-PIEGGDIILDASFLQGTAQLQQDKQYNDGKQKERLQMMMSLLEGDNDDSEEGQ-----------------------STDSSNDD--KEIGTDAQIKGDDNVYRTQTSNKGQGRKGE---KSSDFKH-----------MRFKKHVVQHEETMQAIAQRYYGDVSYWIDLVEHNNLKYPYLVETDEEKMKDPERLASTGDTLIIPIESDLTDVS---AKEINSRDKDVLVELALGRDLNITADEKYFNE-HGTSDNILAFSTNG-----------NGDLDTVKGIDNMKQQLQARLLTPRGSLMLHPNYGSDLHNLFGLN-IPEQATLIEMEVLRTLTSDNRVKSANLIDWKIQGNVYSGQFSVEIKSVEESINFVLG--QDEEGIFALFE-----------------MAVEPFPRRPITRPHASIEVDTSGIGGSAGSSEKVFCLIGQAEGGEPNTVYELRNYAQAKRLFRSGELLDAIELAWGSNP--NYTAGRILAMRIEDAKPASAEIGGLKITSKIYGNVANNIQVGLEKN-----TLSDSLRLRVIFQDDRFNEVYDNIGNIFTIKYKGEE--ANATFSVEHDEE-TQKASRLVLKVGDQ-----EVKSYDLTGGAYDYTNAIITDINQLPDFEAKLSPFG-DKNLESSKLDKIEN-ANIK--DKAVYVKAVFGDLEKQTA-YNGIVSFEQLNAEGEVPSNVEVEAGEESATVTATS----PIKAIEPFELTKLKGGTNGEPPATWADKLDKFAH---EGGYYIVPLSSKQSVHAEVASFVKERSDAGEPMRAIVGGGFNES-----KEQLFGRQASLSNPRVSLVANSGTFVMDDGRKNHVPAYMVAVALGGLASGLEIGESITFKPLRVSSLDQIYE--SIDLDELNENGIISIEFVRNRTN-TFFRIVDDVTTFNDKSDPVKAEMAVGEANDFLVSELKVQLEDQFIGTRTINTSASIIKDFIQSYLGRKK-R-DNEIQDFPAEDVQVIVEGNEARISMTVYPIRSFKKISVSLVYKQQTLQA-----------------------------------------MDLKKSVSTASDT-N-EYSIVSGWASTPSMDLQNDIVNPKGIDIEYFKSQGYINYEHQSD--KVVGIPTENCYVDIEKGLFIEAKLWKNDENVVKMLDLAEKLEK-SGSGRRLGFSIEGAVKKRNINDNRVIDEVMITGVALVKNPANPEATWESFMKS---------------FLTGHGTSPDTQVDAGALRKEEIASSITNLAYVTKIK------DLKEFNDVWNGVVEDLSKSNSMGYEESVLTLQLAKGLSRKDAELAVMDINKQKLE--------------------------MASEAKQTVHTGNTVLLMIKGKPVGRAQSASGQREYGTTGVYEIGSIMPQEHVYLRYEGTITVERLRMKKENFADLGYASLGEEILKKDIIDILVVDNL-------TKQVIISYHGCSANNYNETWQTNEIVTEEIEFSYLTASDKART-------------MVNSMFGGDLDPY-EKSLNYE-YPYHPSGNPKHIDVSEIDNLTLADYGWSPDAVK-AYMF--GIIVQNPDTGQPMGDEFYNHILERAVGKAERALDISILPDT-QHEMRDYHETEFNSYMFVHAYRKPILQVENLQLQFNGRPIYKYPANWWKVEHLAGHVQLFPTALMQ-TGQSMSYDAV--------FNGYPQLA--GVYPPSGA-TFAPQMIRLEYVSGMLP--RKKAGRNKPWEMPPELEQLVIKYALKEIYQVWGNLIIGAGIANKTLEVDGITETIGTTQSAMYGGASAQILQINEDIKELLDGLRA-YFGYNMIGL---MRFEDFLTQELGEPKEN---TIGELRYCCPFCGE-K--SYKFYVKQALD-SSNGQYHCKKCDESGN-PITFMKTYYNITGKQAFDLLESKNIDIERA-----PLLTTNNKDLTESEKLIL-MLRGVHQDK-----GTTSIKPPRLPEGYKLLKDNLNNKEIIPFLKYLKGRGITLEQIINNNIGYVINGSFYK-----VD---GESKVSLRNSIIFFTYDNDGNYQYWNTRSIEKNPYIKSI--------NAPA-----KQD--EVGRKDVIFNLNIARKKKFLVITEGVFDALTFHE---YGVATLGKQVTENQIKKIIDYVS--IDTSIYIMLDTDALDNNIDLAYKLK--THFNKVYFVPH-G-DEDANDMGTRKAFELLKQNRVLVTPESIQSYKIQQKLKL------------MSKKIKELILHKSMKDIHFAREVLDNLPKNLFSAESEDMGYL-FTAIKRTAHI---------SDKMSNEALAIKVEQLMGNNKEDEEKVTKTLT----------YLEDLYKVDVNEKDE-SVNYEIEKYIKTEMSKEVLVKFIAENKQ-ED--SDNLHELVDKLKQIEVSDISGGNGEFIDFFEDR--EKKQELLSNLATNKFSTGFTSIDNHIEGGIARGEVGLIIAPTGRGKSLMASNLAKNYVKS-GLSVLYIALEEKMDRMVLRAEQQMAGAEKSQ-------------IVNQDMS-LNNKVYDAIQNHYQKNR--KLLGDFYISKHMPGEVTPNQLEQIIVNTTIKKDKNIDVVIIDYPHLMRNPYAK-YHSESDAGGKLFEDIRRLSQQYGFVCWTLAQTNRSAYGSDVITSEHVEGSRKIVNAVEVSLAVNQKDEEFKSGFLRLYLDKIRNSSNT-GERFVNLKVEPTKMIVRDETPE---------EKQEHIQLLSDNGKEDTSKFQNKDN-----------KIEAINNTFGGLPGV------
NC_023009_Sb_1              -----MKTRKLTNILSKLIDKTMAGTSKITDFTPGSASRSLLEAVSLEIEQFYILTKENIDWGIQEGIIEAFDFQKRQSKRAYGDVTIQFYQPLDMRMYIPAGTTFTSTRQEYP--QQFETLVDYYAEPDSTEIVVEVYCKETGVAGNVPEGTINTIASGSSLIRSVNNEYSFNTGTKEESQEDFKRRFHSFVESRGRATNKSVRYGALQIPDVEGVYV-YEETGHITVFAHDRNGNLSDTLKEDIIDALQDYRPSGIMLDVTGVEKEEVNVSATVTISNKSRIGDTLQKHIESVIRSYLNNLKTSDDLIITDLIQAIMNIDDVLIYDVSFDNL-------DENIIVPPQGII---------------------------------------------------------------------------RAGEIKVELK------------------------------------------------------MTIEK-----NLSDVQQKYADQFQEDVVKSFQTGYGITPDTQ-IDAGALRREILDDQITMLTWTNEDLIFYRDISRRPAQSTVVKYDQYLRHGNVGHSRFVKEIGVAPVSDPNIRQKTVSMKYVSDTKNMSIASGLVNNIAD-PSQILTEDAIAVVAKTIEWASFYGDASLTSE-VE-GEGLEFDGLAKLIDK-NNVINAKGNQLTEKHLNEAAVRIGKGFGTATDAYMPIGVHADFVNSILGRQMQLMQD-NSGNVNTGYSVNGFYSSRGFIKLHGSTVMENELILDESLQPLPNAPQPA-KVTATVETK---QKGAFENEE--D-----------RAGLSYKVVVNSDDAQSAPSEEVT-ATVSN--VDDGVKLSINVNAMYQQQPQFVSIYRQGK--------------ETGMYFLIKRVPVKDAQEDGTIVFVDKNETLPETADVFVGEMSPQVVHLFELLPMMKLPLAQINASITFAVLWYGALALRAPKKWARIKNVRYIAV---------------------------------------------------------------------------------------MMDTNP---EFRDKRSYMKNEHNLHDILKKFG-NNPILNAIILTRSNQVAMYCQPARYSEKGLGFEVRLRDLDAEPGRKEKEEMKRIEDFIVNTGKD---------KDVDRDSFQTFCKKIVRDTYIYDQVNFEKVFNKNNKTKLEKFIAVDPSTIFYATDKK-G--------KIIKG--GKRFVQVVDK-RVVASFTSRELAMGIRNPRTELSSSGYGLSEVEIAMKEFIAYNNTESFNDRFFSHGGTTRGILQIRSDQ---QQSQHALENFKREWKSSLSGINGSWQIPVVMADDIKFVNMTPTANDMQFEKWLNYLINIISALYGIDPAEIGFPNRGGATGSKGGSTLNEADPG-KKQQQSQNKGLQPLLRFIEDLVNRHIISEYGD-KYTFQFVGGDTKSATDKLNILKLETQIFKTVNEAREEQGKK-PIEGGDIILDASFLQGTAQLQQDKQYNDGKQKERLQMMMSLLEGDNDDSEEGQ-----------------------STDSSNDD--KEIGTDAQIKGDDNVYRTQTSNKGQGRKGE---KSSDFKH-----------MRFKKHVVQHEETMQAIAQRYYGDVSYWIDLVEHNNLKYPYLVETDEEKMKDPERLASTGDTLIIPIESDLTDVS---AKEINSRDKDVLVELALGRDLNITADEKYFNE-HGTSDNILAFSTNG-----------NGDLDTVKGIDNMKQQLQARLLTPRGSLMLHPNYGSDLHNLFGLN-IPEQATLIEMEVLRTLTSDNRVKSANLIDWKIQGNVYSGQFSVEIKSVEESINFVLG--QDEEGIFALFE-----------------MAVEPFPRRPITRPHASIEVDTSGIGGSAGSSEKVFCLIGQAEGGEPNTVYELRNYSQAKRLFRSGELLDAIELAWGSNP--NYTAGRILAMRIEDAKPASAEIGGLKITSKIYGNVANNIQVGLEKN-----TLSDSLRLRVIFQDDRFNEVYDNIGNIFTIKYKGEE--ANATFSVEHDEE-TQKASRLVLKVGDQ-----EVKSYDLTGGAYDYTNAIITDINQLPDFEAKLSPFG-DKNLESSKLDKIEN-ANIK--DKAVYVKAVFGDLEKQTA-YNGIVSFEQLNAEGEVPSNVEVEAGEESATVTATS----PIKTIEPFELTKLKGGTNGEPPATWADKLDKFAH---EGGYYIVPLSSKQSVHAEVASFVKERSDAGEPMRAIVGGGFNES-----KEQLFGRQASLSNPRVSLVANSGTFVMDDGRKNHVPAYMVAVALGGLASGLEIGESITFKPLRVSSLDQIYE--SIDLDELNENGIISIEFVRNRTN-TFFRIVDDVTTFNDKSDPVKAEMAVGEANDFLVSELKVQLEDQFIGTRTINTSASIIKDFIQSYLGRKK-R-DNEIKDFPAEDVQVIVEGNEARISMTVYPIRSFKKISVSLVYKQQTLQA-----------------------------------------MDLKKSVSTASDT-N-EYSIVSGWASTPSMDLQNDIVNPKGIDIEYFKSQGYINYEHQSD--KVVGIPTENCYVDIEKGLFIEAKLWKNDENVVKMLDLAEKLEK-SGSGRRLGFSIEGAVKKRNINDNRVIDEVMITGVALVKNPANPEATWESFMKS---------------FLTGHGTSPDTQVDAGALRKEEIASSITNLAYVTKIK------DLKEFNDVWNGVVEDLSKSNSMGYEESVLTLQLAKGLSRKDAELAVMDINKQKLE--------------------------MASEAKQTVHTGNTVLLMIKGKPVGRAQSASGQREYGTTGVYEIGSIMPQEHVYLRYEGTITVERLRMKKENFADLGYASLGEEILKKDIIDILVVDNL-------TKQVIISYHGCSANNYNETWQTNEIVTEEIEFSYLTASDKART-------------MVNSMFGGDLDPY-EKSLNYE-YPYHPSGNPKHIDVSEIDNLTLADYGWSPDAVK-AYMF--GIVVQNPDTGQPMGDEFYNHILERAVGKAERALDISILPDT-QHEMRDYHETEFNSYMFVHAYRKPILQVENLQLQFNGRPIYKYPANWWKVEHLAGHVQLFPTALMQ-TGQSMSYDAV--------FNGYPQLA--GVYPPSGA-TFAPQMIRLEYVSGMLP--RKKAGRNKPWEMPPELEQLVIKYALKEIYQVWGNLIIGAGIANKTLEVDGITETIGTTQSAMYGGASAQILQINEDIKELLDGLRA-YFGYNMIGL--------------------------------------------------------------------------MKTYYNITGKQAFDLLESKNIDIERA-----PLLTTNNKDLTESEKLIL-MLRGVHQDK-----GNTSIKPPRLPEGYKLLKDNLNNKEIIPFLKYLKGRGITLEQIINNNIGYVINGSFYK-----VD---GESKVSLRNSIIFFTYDNDGNYQYWNTRSIEKNPYIKSI--------NAPA-----KQD--EVGRKDVIFNLNIARKKKFLVITEGVFDALTFHE---YGVATLGKQVTENQIKKIIDYVS--IDTSIYIMLDTDALDNNIDLAYKLK--THFNKVYFVPH-G-DEDANDMGTRKAFELLKQNRVLVTPESIQSYKIQQKLKL------------MSKKIKELILHKSMKDIHFAREVLDNLPKNLFSAESEDMGYL-FTAIKRTAHI---------SDKMSNEALAIKVEQLMGHNKEDEEKVTKTLT----------YLEDLYKVDVNEKDE-SVNYEIEKYIKTEMSKEVLVKFIAGNKQ-ED--SDNLHELVDKLKQIEVSDISGGNGEFIDFFEDT--EKKQELLSNLATNKFSTGFTSIDNHIEGGIARGEVGLIIAPTGRGKSLMASNLAKNYVKS-GLSVLYIALEEKMDRMVLRAEQQMAGAEKSQ-------------IVNQDMS-LNNKVYDAIQNHYQKNR--KLLGDFYISKHMPGEVTPNQLEQIIVNTTIKKDKNIDVVIIDYPHLMRNPYVK-YHSESDAGGKLFEDIRRLSQQYGFVCWTLAQTNRGAYGSDVITSEHVEGSRKIVNAVEVSLAVNQKDEEFKSGFLRLYLDKIRNSSNT-GERFVNLKVEPTKMIVRDETPE---------EKQEHIQLLSDNGKEDTSKFQNKDN-----------KIEAINNTFGGLPGV------
NC_023501_BPS10C            -----MKFKSMSQIYRKMVDKTLTSTDKINDFSVGSAIRAIYEAVATELESFYVMTEENLLEAISQGVYSSFGFERKLPQKAYTPITITLNNPTQVIQPIPRGTRFTSSYPEYA--NIYETLEDYYIPQGAVTAVVQVYCTQSGTIGNVPANAIDIMVTPITNIKSSTNKSAVQTGQDEEPLELLRSRFRQYIESLSKATKPALEYGTRLVPEVSGVYI-EEFTGKVNVYAHDNNGDLPDNVKTAIEKSLENYRAAGIRVDVKPVTRLAVDVDVDVIIEPKAAITDALNTRIRFAIENYLNGMQVSQNLIMTDLSCIIKDVDKRLVYDIVYKKP-------PSNLLTQGSEII---------------------------------------------------------------------------RAGTVKVNLK------------------------------------------------------MTEVKVEKEVKEVELPAGAEAQLAEIVSKSFTTGSGITPDTQ-QNAAALRRELLDDQVKMLAYDNADFTIYPMINKQQVNSTVAKYAVFNQHGRTGHSRFVREVGVASINDPNIRQKTVQMKFLSDTKQQSIAAGLVNNIAD-PMSILTEDAISVIAKSIEWGIFYGDAALSAE-DDAQSGLEFDGLHKLIDPNTNVLDLAGQRLTEEVLNKAAVIVGKGYGRATDAFMPIGVQADFTNNLLDRQRVIQPS-QAGGFSTGFSINQFLSTRGAITLHGSTIMENDNILVEGRVIEPNAPQAPASVVATVA-A---GKGKFRP-E--D-----------IKEQSYKVVVHSDDAESLPSQEVL-ATVAA--KESEVKLTVKLANLYQASPQFISVYRKGN--------------QTGHYFLIARFPVSKRNDNDELVVIDRNETIPETTDVFVGEMTPQVLSLLELLPMMKLPLAQMNATTTFTVLWYGALALYAPKKWVRIRNVQYIPALAADVTYRP-----MNPFKWFRKKKPTTLSKMDILNPEDM-GEFSVMINGLEQEAVSK-----SG-DKKDIGRTKGYEE---PYLA-SMSVNP---DYKEAPS-RDGDYRLLDTLKLWSRKNIIVNAIINTRVNQVSMFCTPSRYSTKGVGYEVRLKDPLKTPSKAEEAKIKEIETFLEYTGVD--------NGDLTRDTFRTFIKKITRDRLIYDKVNFELIYNKE--KQLARFAARDASTIYTAVDSN-G--------KLPKGKDAYKYVQIIDS-QKVASFKANEMAWEVHNPRTDITVGRYGYSELEICLQHLQYHENTELFNARYFAQGGTTRGLLHIKTGQ---EQSRSALQSFRREWQSMFSGVNGAWKIPVVSAEDVNFINMTQSSKDMEFERWLNYLINVMCSIFAIDPSEINFPNRGGATGSSGS-SLNETSAK-EKNRISRDKGLEPLLKFIEDTINKYIIKQFGD-EYLFQFVGGDAATEKEALELLELRTQVGLTFNEARAILGFG-PIEGGDVINSPYHVQSKGQIMQEKMIAQQQAADA----------------------AATDDKTMSEMKQQGMNGKGDAVNGNVG---KPKQDGQVKGAKSANAMK-----QGGKSENKATINEDAKRGKK--------------------------------------------------------MKNPEHLLTVGDTLTFAVNDDNRATVLTSMKYSDKFNAANIYDITLGMDIDVLPALDDKGA-AGFDGEILGFNGNGWDISHPASTNYKKDLKTCRGIENLKQSILIRLLTPKGSYLNHPNYGSVLADIMGSKKTEEVALRAVNEIERCIRTDGRVKHVERGTNTFDGNTLTVEMSIYTITTEEAFTFAVS--ANTSGIISLLN------------------MALS-YGYNRKRPRTEVFVDSTALRSANTLSEKPLILIGPADGGEPHKYEEVTNLAQARTYFRGGELVDAIEIAWNPAT-ESRGAGKIYAMRSDDAKQATVTAEGLTFTSKLYGTDANGIQVEMKEHTAIGGGTSKGKDVTVYFVKDRYQNTYPDVGNIFSVTHKGATETAYASIEIKVDDA-TKKSTELVIREGKDDQTATVLRTFPLGEGLYKDVNVLVEDINNMVNFTASMNNVGGYKNISTEFLDALTK-TEVKE-TPAVSVTAIGADLEAVLA-SDPYVSATVDRSK----------------------------EVPATLPITYLAGGETKPLTSGWDKLFDEIAN---CGGYYVVPLTSSEGVHAELAHFLRSESTGGNQLRGFVGGGIGET-----FDKIRSRQAGIRSPRVCLIGDSVERRMMDGRVVKLPAYMYAAQIAGLASGLEIGTPITYKKMNIEKLLVKFD--SDQLDQLDASGVVMTSYIRNRDI-STFRIVSDPTTYNNVEDVVQNRMSLGETSDFLATDIRMMLDDSFIGTRIRNTSASIIKNAVESFLDKQT-GVGGLIVSYNPEDVQVIINGNTAIINIGVQPTRGLDYINVFLNYKDNAIQA------------------------MQTLVDKNTGAFTMFVPIDIEESIKKNDDSPDERSWYLRGYATTQHLDRQDDIVDPKGIDISYFMNHGYINYEHKQGDFYKVGVPTDGTYIDEEIGLYVECKLYKENPYAKSMWDLANNIKT-SGVPRTLGFSVEGFCLQRDADDPRIMRKLRVTNVAVTTNPANPNAVWEHFAKS---------------FTAGYGISPEDSIDAGALSPENFARSLYNLTWTLKGK-----S-DKEFNDVWSKIGKHLDDMGRNKPESAVLFLQLSKGMSRDDALQIVKNKMLKENTK-------------------------MASLANQTVQSANTVYFMIKNVPIARAQSISSERSFGTTGVYEIGSIMPKEHVYLRYEGTVTVDRFRMRKENLAALGFAALGEEVLQMDIMDIVLYDNI-------TSEVVIAYRGCSIDTYSETVSVGEISSESARFYFLTSANVRSN-----------------------MGA-NLVEPES-GSPYQHNNKQRIELADVDKLTLADFGFTVDAIK-LNHF--GIDVKNPTTGEFLPDAFYESKLEQAIAQVEKVLDIVIIPRY-VTEHADFYRNDFDSYNFMRSRKRPIIQLEKISMEYGGGQIFSYPPKWWRVYTLEGHVEMLPTMLLSSQGQNLSLSNI--------YSGYPMIS--GIPSLVGG-EYAPQLFHLEYVAGLLP--PKRRGVTEDWELSPDLWTLVIKIALKEILQQWGRLIVGAGIAEMTTQIDGVFQKINTTQSAMYGGASADIMQLDRDIEDLVKGLKS-HYGINLGII----MFMDFVEQELGIGTPA---N-GEMRFNCPFCGN-D--KHKFYVET----NPRGLWQCKRCGESGN-PISFVMKLYEVTYKASREILEGYDYDPEEYRKGNMSHSRYGA-DLTEEEQLLL-FIANRGQDIDTGIKSDVKKKCPKPPTNCKRLLDNFNNPEAFPFLQYLHGRGVSIEQIKHCDAHYTLEGIVYL-----EN----GKTLTLRNSLVFFTFDNAGKPVYWNTRSIDKNAYIKSF--------NATA-----RDW--EYSRKDVVMGLDRVGDNHKVIIVEGFFNMTTLGD---GAVVTFGKQVTNDQIDLILKETQ-KWKQPIYLYLDRDAKLEMIRTANIIREKEPDREVYFVYSED-DQDANDLGFEAAWERVN-NAIKADAEGILKLELLYM----------------MKPIIKEILRKGVESPSFAKEILPLLPKAALEENHMYVEICQVIQHFYKSN----------SSLATESTLLSLVEQKLDRQRADAEKQQKYYE----------TVSALYEVRDMSDDS-VIDESIEAYIKKHLRLDILKKSAMRL---DD--EEFQKKVIDDLRDVEALDVTGGQNEIFNVLYDE--MEKRALLSSIQSNTISTGYRELDRLNGGGLAKGELGLVAALSGSGKTLFMTNLATMYVKK-GYNVLYVALEEKKDRMTLRFEQSMLAQTRGD-------------IID-GDN-LDEEKFKKRQAIYNKLK--GKLGNLLFSRYSPQTITLAKIEQLLSDAMLRLGIPVDVLIIDYPELLRNPNATG--NESDDGGKLFEEVRRVAQDFNVVTWAASQLNRSAYNAIIRTSEHMEGSVRKKNACELVLIVNQYPEEYKAGFLRMYADKVRNPPEGVYDKMLGFVVDGTRQLIRDYKFDEGSGNQTSAEEKAHRALLAEIENDGMDFGKGKQK-QTQSKVAMPNLSDEINKAVGGK---------
NC_023573_phiSA012          -----MKTRKLTNILSKLIDKTMAGTSKITDFTPGSASRSLLEAVSLEIEQFYILTKENIDWGIQEGIIEAFDFQKRQSKRAYGDVTIQFYQPLDMRMYIPAGTTFTSTRQEYP--QQFETLVDYYAEPDSTEIVVEVYCKETGVAGNVPEGTINTIASGSSLIRSVNNEYSFNTGTKEESQEDFKRRFHSFVESRGRATNKSVRYGALQIPDVEGVYV-YEETGHITVFAHDRNGNLSDTLKEDIIDALQDYRPSGIMLDVTGVEKEEVNVSATVTISNKSRIGDTLQKHIESVIRSYLNNLKTSDDLIITDLIQAIMNIDDVLIYDVSFDNL-------DENIIVPPQGII---------------------------------------------------------------------------RAGEIKVELK------------------------------------------------------MTIEK-----NLSDVQQKYADQFQEDVVKSFQTGYGITPDTQ-IDAGALRREILDDQITMLTWTNEDLIFYRDISRRPAQSTVVKYDQYLRHGNVGHSRFVKEIGVAPVSDPNIRQKTVSMKYVSDTKNMSIASGLVNNIAD-PSQILTEDAIAVVAKTIEWASFYGDASLTSE-VE-GEGLEFDGLAKLIDK-NNVINAKGNQLTEKHLNEAAVRIGKGFGTATDAYMPIGVHADFVNSILGRQMQLMQD-NSGNVNTGYSVNGFYSSRGFIKLHGSTVMENELILDESLQPLPNAPQPA-KVTATVETK---QKGAFENEE--D-----------RAGLSYKVVVNSDDAQSAPSEEVT-ATVSN--VDDGVKLSISVNAMYQQQPQFVSIYRQGK--------------ETGMYFLIKRVPVKDAQEDGTIVFVDKNETLPETADVFVGEMSPQVVHLFELLPMMKLPLAQINASITFAVLWYGALALRAPKKWARIKNVRYIAV---------------------------------------------------------------------------------------MMDTNP---EFRDKRSYMKNEHNLHDVLKKFG-NNPILNAIILTRSNQVAMYCQPARYSEKGLGFEVRLRDLDAEPGRKEKEEMKRIEDFIVNTGKD---------KDVDRDSFQTFCKKIVRDTYIYDQVNFEKVFNKNNKTKLEKFIAVDPSTIFYATDKK-G--------KIIKG--GKRFVQVVDK-RVVASFTSRELAMGIRNPRTELSSSGYGLSEVEIAMKEFIAYNNTESFNDRFFSHGGTTRGILQIRSDQ---QQSQHALENFKREWKSSLSGINGSWQIPVVMADDIKFVNMTPTANDMQFEKWLNYLINIISALYGIDPAEIGFPNRGGATGSKGGSTLNEADPG-KKQQQSQNKGLQPLLRFIEDLVNRHIISEYGD-KYTFQFVGGDTKSATDKLNILKLETQIFKTVNEAREEQGKK-PIEGGDIILDASFLQGTAQLQQDKQYNDGKQKERLQMMMSLLEGDNDDSEEGQ-----------------------STDSSNDD--KEIGTDAQIKGDDNVYRTQTSNKGQGRKGE---KSSDFKH-----------MRFKKHVVQHEETMQAIAQRYYGDVSYWIDLVEHNNLKYPYLVETDEEKMKDPERLASTGDTLIIPIESDLTDVS---AKEINSRDKDVLVELALGRDLNITADEKYFNE-HGTSDNILAFSTNG-----------NGDLDTVKGIDNMKQQLQARLLTPRGSLMLHPNYGSDLHNLFGLN-IPEQATLIEMEVLRTLTSDNRVKSANLIDWKIQGNVYSGQFSVEIKSVEESINFVLG--QDEEGIFALFE-----------------MAVEPFPRRPITRPHASIEVDTSGIGGSAGSSEKVFCLIGQAEGGEPNTVYELRNYAQAKRLFRSGELLDAIELAWGSNP--NYTAGRILAMRIEDAKPASAEIGGLKITSKIYGNVANNIQVGLEKN-----TLSDSLRLRVIFQDDRFNEVYDNIGNIFTIKYKGEE--ANATFSVEHDEE-TQKASRLVLKVGDQ-----EVKSYDLTGGAYDYTNAIITDINQLPDFEAKLSPFG-DKNLESSKLDKIEN-ANIK--DKAVYVKAVFGDLEKQTA-YNGIVSFEQLNAEGEVPSNVEVEAGEESATVTATS----PIKAIEPFELTKLKGGTNGEPPATWADKLDKFAH---EGGYYIVPLSSKQSVHAEVASFVKERSDAGEPMRAIVGGGFNES-----KEQLFGRQASLSNPRVSLVANSGTFVMDDGRKNHVPAYMVAVALGGLASGLEIGESITFKPLRVSSLDQIYE--SIDLDELNENGIISIEFVRNRTN-TFFRIVDDVTTFNDKSDPVKAEMAVGEANDFLVSELKVQLEDQFIGTRTINTSASIIKDFIQSYLGRKK-R-DNEIQDFPAEDVQVIVEGNEARISMTVYPIRSFKKISVSLVYKQQTLQA-----------------------------------------MDLKKSVSTASDT-N-EYSIVSGWASTPSMDLQNDIVNPKGIDIEYFKSQGYINYEHQSD--KVVGIPTENCYVDIEKGLFIEAKLWKNDENVVKMLDLAEKLEK-SGSGRRLGFSIEGAVKKRNINDNRVIDEVMITGVALVKNPANPEATWESFMKS---------------FLTGHGTSPDTQVDAGALRKEEIASSITNLAYVTKIK------DLKEFNDVWNGVVEDLSKSNSMGYEESVLTLQLAKGLSRKDAELAVMDINKQKLE--------------------------MASEAKQTVHTGNTVLLMIKGKPVGRAQSASGQREYGTTGVYEIGSIMPQEHVYLRYEGTITVERLRMKKENFADLGYASLGEEILKKDIIDILVVDNL-------TKQVIISYHGCSANNYNETWTTNEIVTEEIEFSYLTASDKART-------------MVNSMFGGDLDPY-EKSLNYE-YPYHPSGNPKHIDVSEIDNLTLADYGWSPDAVK-AYMF--GIVVQNPDTGQPMGDEFYNHILERAVGKAERALDISILPDT-QHEMRDYHETEFNSYMFVHAYRKPILQVENLQLQFNGRPIYKYPANWWKVEHLAGHVQLFPTALMQ-TGQSMSYDAV--------FNGYPQLA--GVYPPSGA-TFAPQMIRLEYVSGMLP--RKKAGRNKPWEMPPELEQLVIKYALKEIYQVWGNLIIGAGIANKTLEVDGITETIGTTQSAMYGGASAQILQINEDIKELLDGLRA-YFGYNMIGL---MRFEDFLTQELGEPKEN---TIGELRYCCPFCGE-K--SYKFYVKQALD-SSNGQYHCKKCDESGN-PITFMKTYYNITGKQAFDLLESKNIDIERA-----PLLTTNNKDLTESEKLIL-MLRGVHQDK-----GNTSIKPPRLPEGYKLLKDNLNNKEIIPFLKYLKGRGITLEQIINNNIGYVINGSFYK-----VD---GESKVSLRNSIIFFTYDNDGNYQYWNTRSIEKNPYIKSI--------NAPA-----KQD--EVGRKDVIFNLNIARKKKFLVITEGVFDALTFHE---YGVATLGKQVTENQIKKIIDYVS--IDTSIYIMLDTDALDNNIDLAYKLK--THFNKVYFVPH-G-DEDANDMGTRKAFELLKQNRVLVTPESIQSYKIQQKLKL------------MSKKIKELILHKSMKDIHFAREVLDNLPKNLFSAESEDMGYL-FTAIKRTAHI---------SDKMSNEALAIKVEQLMGNNKEDEEKVTKTLT----------YLEDLYKVDVNEKDE-SVNYEIEKYIKTEMSKEVLVKFIAENKQ-ED--SDNLHELVDKLKQIEVSDISGGNGEFIDFFEDT--EKKQELLSNLATNKFSTGFTSIDNHIEGGIARGEVGLIIAPTGRGKSLMASNLAKNYVKS-GLSVLYIALEEKMDRMVLRAEQQMAGAEKSQ-------------IVNKDMS-LNNKVYDAIQNHYQKNR--KLLGDFYISKHMPGEVTPNQLEQIIVNTTIKKDKNIDVVIIDYPHLMRNPYAK-YHSESDAGGKLFEDIRRLSQQYGFVCWTLAQTNRGAYGSDVITSEHVEGSRKIVNAVEVSLAVNQKDEEFKSGFLRLYLDKIRNSSNT-GERFVNLKVEPTKMIVRDETPE---------EKQEHIQLLSDNGKEDTSKFQNKDN-----------KIEAINNTFGGLPGV------
NC_024137_Bcp1              ----------MTEIYGRLVDHTITNTNKINDFSIGSAIRAMYEATAREIEQLYILTEENIREAIAAGVYSSFGFQRKPAQRAYGKVQLVFHNAVQQTLPLPRGTRFTSSLADYT--MTYETVEDYYVPQGAVTAEVQIFCTISGEIGNVPNNVINIMMTPLANIKSVTNAQAFQTGQDEEPLEELKSRFRAYIESLSKGTIPALEYGTRSVAEISGVWI-DEQTGIVYVYAHDRNGDLPDVVRDKVIATLQNYRAAGIPVVVRPVVRKAVNIDVTIVVADKTAITKALQDKIASEISRYLNNMQTSQSVILSDLSSVIKGLDRRLIYDITFNDP-------KANVIVAGNEVV---------------------------------------------------------------------------RAGTVKVTLV------------------------------------------------MGAEL-NKDKQVQVEPEARKLPQAAEDKIAE-LQKSFTTGVGITPDTQ-TDAAALRREYLEDEVKMLTWDNSDFTIYPLIAKQQISNTVAKYAVFNQHGRTGHSRFVSEIGVASINDPNIRQKTVQMKFISDTKQQSIAAGLVNNISD-PMTILTEDAISVIAKSIEWAIFYGDASLSAD-SDQQSGIEFDGLHKLIDQKTNVIDLKGQSLSEAVLNKAAVIVGKGYGKATDAFMPIGVQAEFTNNLLDRQRVIQPS-SAGGFSTGFTINQFLSARGAINLHGSTIMENDNVLVENRLPQANAPLPVKSLKATVKAG---DKGGFLPED--K------------SL-SYKVVVYSNEAESVASDAVT-AAITD--ATSSVTLDIELQPIYQAQPQFVVIYRQGA--------------QTGHYFQIARVPVAKANELNVITFVDRNEIIPETTDVFVGEMNQNVLSLLELLPMMRLPLAQMNATYTFSVLWYGALALYAPKKWVRIKNVKYIPALAADVTL-------MSVLDWFNRQG--SDTPPESIRKVD--DNFLLAIKHLE-DEQIQ-----KS-KSGGQGRAKAYEE---PLLG-SMSMNP---DYKEAPS-SRGNHNLLETLKLWSRKNIILNAIINTRVNQVSLFCTPARHSDRGIGYEVRLKNPLDKPTSHDIARMERIEDFLQHTGKS--------HGDFTRDNLRSFVKKLVRDRLVYDKINFELIYDTK--GELNRFKAVDASTIYVAVDEK-G--------HEPKGKNVAKYVQILER-RKVAEFKANEMAWEVHNPRTDITVGRYGYSELEVAMNHLQYHENTELFNARYFAQGGTTRGLLHIKTGQ---DQSNQALQAFRREWTAMFSGINGAWKIPVISAEDVKFVNMTQSSRDMEFEKWLNYLINVCCSIYAIDPSEINFPNRGGATGSSGN-TLNEGSTK-EKHRSSKDKGLEPLLKFIEDAINKYIVSQFGD-RYLFSFVGGDVQTEREIIEILAAKAEIGLTINDVRNELGLP-PIEGGDIILNGVHVQRLGQLMQEEMMKQQMAMTPNGQVP----GN---------K-TQTPKEEKSQAEQKGMNGNSDNVNGKGTHNKGVGKDGQVKGAKNANSGK-----QGGKGK--------------------MAKFKRRIIADGDTMQAIAQQELGDVSRWVELARFNDLRHPYIVDTVAEKLKNPTHLLTIGDTLLIEISENSQEDLMNVLNRATDFDKEELYALALGKDLDVLPIPKPFGK-SGWDNDVFEMKDNE-----------RGDVATIRGIENLKQSLYMRLVTPLGGYLGYPRYGSKVHEYLGKKNTEENAILLDIEIERTLRTDGRVRSVEKVGHVIDGNSYSTTFKIYSIAMEEAFLLALSGELGVAGSLVLTDNFVDNIIR-----------MVS-YGHDRKRPHTEITLNASGLGSANARSEKPLVLIGSATGGQPKVPVELTNFAQARDFFRGGELLDAIEMAWNPSP-NTRGAGKIYAIRADDAKQATKTSGGLTVTSKLYGADANEIQYSLTDN-----ALTNSKRFSVYFTKERYEQVYDNIGNIFSIQYKGS-Q-AYGSVTIEVDAA-TKLATKLTLKAGADKVGATEIRSYTLGKGVYQNVNVLINDISNLPDFTVVTNSLGGNKNVETQFLDAVAE-VDTKA--TAKMITAVGADLVNQTD-TDPYVKLSYDPKT----------------------------AIPATIQVTNLAGGSTSVPGNSWAELFTAVAD---LGAYYIVPLTDKESIHGELSQFLRDESGAGNQLRGFVGGGLKDT-----FDKLKARQAGLRNPRVSLVGNSGTRRMSDGRVYNYPAYMGAALIGGIASGIGVGEPVTYKKLNVEALDMKFT--GDQLDQLDAAGVVMVEFVRTRQN-SYFRIVSDPTTYNASTEPVQNRISLGEVSDFLTTELRTMLDEQFIGTRIRNTSASIIKNAVESFLDQQK-NVDGLIVDYNPDDVQVVITGNSARINITVQPARGLDDITVGINYVDNKLTA-------------------------MQAVNPITGKVNLFVPIDLDESISKSNEDPSGKAWCLKGYATTPDLDLQDDIIDPKGIDISHFITHGYLNYEHFQGEEYKVGVPTEGTHVD-DVGLFVEGKLYKDNPYARSIWNLANSIQK-SGIDRKIGFSIEGFAKARDKADPRIIKSTYITNVAVTTNPANPHATWDAFMKS---------------FMVGYAITPEESTGVAAISPDSLARSLYNLSWSLKEE-----D-ESKFKDVWGEVGNYLDAMERYTPESAILFLQISKGYSRAEAKEKLEQLSQQAKQDI------------------------MASVTNQTVQTGNTVYFMIKNVPIARAQSISAERSFGTTGVYQIGSIMPQEHVYLKYEGSVTVERFRMKKENLATLGFAALGEEVLQMDILDIVLYDNY-------TQEVIIAYRGCSIDTYSEDVKANEITSESARFYFLTSANVRSV------------------------MI-TNP--YE-GNQYQHNNEKLIDLDKVDSYTLADYGLTVDAVK-INHF--GIDVTDPRTGEYLPDAFYKAKIEQAVAQVEKQLDIVILPRY-VKEHHDFHRNDFESFMFVQAHRRPVIQMEKIVLEYGGGTIFNYPTKWWRVNKLPGHIEMLPTLMSSDMGQGLNLSHA--------YSGYPMIT--GIPNLAGNNNYAPQMFHVEYVAGLLP--PKRSGVSEPWEMHPDLWTLIIKHALKEVFQQWGRLIIGPGIANMSMSIDGVSQSIDTTQSAMYGGASADILQIDRDIEELTKGLRA-YYGMNLGII----MFMDLLEEELGESKPA---G-NETRFNCPFCLN-T--KHKFYVEN----ADLGRWICFKCSKSGN-PVSFVMQYYHVDFEEAKEILLTYDYDVEEYKKQRTSFSSYGAGGLTEEERLLL-YITRGGEPLEDEV-EKINYTCPRPPTNCKSLMENFNNPEAFIFFQYLQGRGVTLENIRDHNISYVTYGEVEL-----VD----GRKMNLINHLVFFTFDVNGVPVYWNTRSIDPNPFIKSF--------NAPA-----KPT--EYSKNNTVFNLNRARFYDKIVVTEGVFNAMTVGY---HGVATFGKKVTEEQVKMMLEATS-HFNTPIYLFLDKDAWKEMIQAAHTIHRIDPARPVYYVNSPT-DEDANDIGTERCYEWIS-NAFLADAQGDLQLQLLNM---------------MESPIMTQILRKAIENPIFAKEVLAVAPLTVFEGSPAYTELAGIVKRYYQTN----------NKPLTEDAFLTLTEDKLDRMKKDALTQQDYFG----------KIHYLYEVRNSGDND-VIDEKIEEYIRQKMSIDLLTKAATNL---KN--KEFLEKLPDEFKKILMLNISGKRNEIINVLDDA--EYKRTSLSTLFQNMIPTGFKEIDHLNGGGLAKGELGLIVAASGTGKTLVLTNLATNYTKN-GYNVLFIALEELENRMILKFEQSLLRQNKST-------------ILT-GSV-LNQEQFDKRQAFIKQHR--QHFGNLFFARYSPQAVTPAKIEQLISDLMIREGIQVDAVVVDYPELLRNPRSTG--NEAEDGGRLFEEMRRIAQDYNVVMWTAAQMNRTAYSALVRTAEHMEGSHRKKNAAELVLTVNQTPEEYQAGFIRLYADKVRNPPEGQYNRMLGFKVVGSAQTVRDFESE--------QERKEHQYVLEAADEARDAMFKSKRRD-SKDNTPKIDYAGEINQSLQNMRG-------
NC_024205_Hoody_T           -----MKFKSMTDIYARLVDNTITNTNKISDFSVGSAIRAIYEAISMEVEQFYVLTEENLSEAIQSGVYESFGFKRKQPQRAYTTMRITFHNPVQVNMPLPRGTRFTSSYPEYA--NVYEVIEDYYIPAGAVTAEFQVYCLIAGEIGNVPANAIDIMMTPLSNVKDVTNPNAVQTGQDEEPLDELKSRFRSYIESLSKGTVPAIEYGTRLVPEVSGVYI-QEMIGKIIVYAHDKNGDLPDNVKLAIEASLKNYKAAGIALEVKPVARKAVDVEVTVTVSIKTAITKALEDRIRFSIESYLNNMQTSQNLILSDLSCIIKGVDKQLVYDIQYKKP-------TANIVVKGNEII---------------------------------------------------------------------------RSGNIKVNLV------------------------------------------------------MTELKKEAEAKNKKLPVEAEAELAELVSKSFTTGYGITPDTQ-LDGAAVRRELLEDQVKMLAFSSNDFTIYPLINKQQVNSTVAKYAVFNQHGRTGHSRFVREVGVASINDPNIRQKTVQMKFLSDTKQQSLAAGLVNNIAD-PMTILTEDAIAVIAKSIEWAIFYGDAALSSE-ADGQAGIEFDGLHKLIDQDTNVIDLKGARLDEATLNKAAVIVGKGYGRATDAFMPIGVQADFTNNLLDRQRVIQPS-TAGGFSTGFSINQFLSTRGAINLHGSTIMENDNILLEVVTQSLTLLKRQHL---------------------------------------------------------------------------------------------------------------------------------------------------------------------------------------------------------------------------MSFLDFFRFKKRPSTTTLELMNPVDKQ-ELSIAIRGLE-EETVM-----KS-ANAGQGRAKAYEE---PILG-QFSINP---DYKEAPS-KDGRYNLLENLKIWSSKNIIVNAIINTRVNQVSMFCSPARYSNRGVGYEVRLKDPLKTPSSHEKATIERIESFLEYTGRV--------KDDFTQDNFRAFIKKITRDRLIYDKINFELIYDKD--GELGRFKAIDASTIYVAVDEK-G--------KERKGDNVEKYVQVLDR-KKVAGFKAKEMAWEVHNPRTDIHVGRYGYSELELCLEHLQYHANTELFNARYFAQGGTTRGLLHIKTGQ---EQSRHALQSFRREWQTMFSGINGAWKIPVVSAEDVKFINMTQSSRDMEFERWLNYLINVMCSIYAIDPSEINFPNRGGATGSSGS-TLNETSAK-EKNRISRDKGLEPLLKFLEDIINKYIVSQFGD-KYIFVFVGGDATTEKEILELLELKTKVGMSFNESRKVLGLP-AIEGGDVINSAFHVQSKGQILQEKLIQSKAAQEGS------------------------DDKQTSEMKQQGLDGSNAKVSGKD---NSVGKDGQVKGSRNANSTK-----EGGKGENGETYNRDTR----------MVQFLRKIISSGDTLQSIAQHHLGDVSRWRELATLNNLRYPYIVETNQEKLKNPDHLVTVGDTIMYQVEDGNRDQIVTALKNGAVYDKEEIYAMALGKDLYVLPKPDETKA-SGWNSEILGLTASP-----------RKDLQTIQGINNLKQSLLMRLLTPRGSYLNHPNYGSFLDDYLGRKSTEENITIILAEIERTIRTDGRVKSVERVNYYLDGNTLVVSLQITAISIDEAFDMVLS--AKESGEITLLN------------------MAVS-YGFNRKRPRTEVTLDSTALGSANVRSEKPLILIGSATGGEPNKVEVVTNLSQARNIFRGGELVDAIEMAWNPSV-NLGGAGKIYAVRADEATQAKLVKDGYTFTSKLYGSDANGIQISLEDN-----VITKSKRFNVYFTRERYEQTYDNIGNIFAVQYTGSL--VYASIEIKVDSA-TKEAKTLELKAGADKDTAAVVRTYELGEGFYQDVNVLVNDINNLPDFKAVMNSLGGYKNVSTNYLDALAA-TPLAK-EKDVTVTAVSADLALTLA-NDRYVSLEIDLTK----------------------------PAPATIPVTSLAGAETKAPPASWAKLFASVAD---SGGYYVVPLTANEVIHAELGHFLRSESSAGNQLRGFVGGGIEES-----FDALRARQAAIRNPRVALVGDSVTRRMADGRVYKAPAYMYAAQVAGLASGLQIGVPMTYKKMNIDALNLKFS--DDQLDQLDSTGVIMTFYRRNRDE-STFRIASDPTTYNNVEDIVQNRMSLGETSDFLTTDLRTVLDEEFIGTRIKNTSASIIKNRVESFLDVQK-GVDGLIVDYNPEDIQVVIDGNTAIINIVVQPSRGLDYINVFLSYKDNKMSA-------------------------------------MFVPIDIKESIKKNDDTPSERSWYLQGYATTTDLDRQDDIVDPAGIDISYFMNHGYINYEHKQGDFYKVGVPTEGTYVDPDVGLYLECKLYKENPYAKSMWDLANNISK-SGIDRKLGFSVEGFCLARDKDDPRIMRKLRVTNVAVTTNPANPQATWEHIMKS---------------FQAGYGITPEDSIDAGALSPENFARSLYNLTWALKET-----D-DSKFEEVWKKVGIYLDDMNRNMPECAVLFLQISKGMSRSEALEHIKTVYSPNKKENE-----------------------MASLANQTVQSANTVYFMIKNVPIARAQSISSERSFGTQGVYEIGSIMPKEHVYLRYEGTVTVERFRMRKENLAALGFAALGEEVLQMDIMDIVLYDNI-------TSEVVIAYRGCSIDTYSESVSVGEISSESARFYFLTSANVRSA------------------------MY-NNPMHQD-GTQYQHNNEKLIDLDKIEELNLADYGFTVDAVK-MNHF--GIDVTDPRTKQPMPDAFYEASLEKAIAQVEKMLDIVILPRY-NGEHHDYYRNDFESFMFIRTRQRPVLQMEKVTLEYGGGTVFNYPTKWWRVYKLEGQLEMLPTLMLSEQGQSLNLAQV--------YSGYPMIA--GIPNLVGN-NYAPQMFHVEYVAGMLP--PKRRGVSREYEMPADLWTLVIKVALKEILQQWGRLIVGAGIASMSVNIDGISQSIDTTQSAMYGGASADIMQLDRDIEDLVRGLKS-FYGINLGII----MFIDLLEQELGDSKPA---SGGEIRFNCPFCGN-E--KYKFYVDE----SPKGGWQCKRCGESGY-PIAFVMKLYGVDYKEAKDILEVYDYHVGDYNGENMSHSKYGA-HLTEEEQVLL-FIANQGDIIHEEQDKHVKLTCPRPPTNCKSLLENFNNPEAFPFLTYLHGRGVTLEQIKHHNICYVTDGVSTL-----TN----GKELRLINHLVFFAFDNNGKAVYWNTRSIEPKPFLKSL--------NAPA-----KPT--EYSKATVVMNLNRARHKDKIVIVEGFFNMITIGN---EAVVTYGKQVSKSQIEKILKDTK-TKQPPIYIYLDRDGWEEAIKVATKIHEVDSNRAVYYVYNED-DRDPNELGYEEAWNRIN-NAIPADTEGETIWRTLHLL--------------MVKPMVKEILRKAIMHPAFAKEILPIIPKSALDNDNMSIELAQVLRLFYQTN----------SASITEAALTTLVEAKLDRQKADAEKQQEYFD----------TISELYDIRDSSDDE-VIDEALSKHIKRYMRIELLKKAAMKL---DD--EVFQDKLADELRYILSLDITGGNDKIINVIDDK--EYKRRLLETVQSNTIPTGFKELDRLNGGGLAKGELGLVSALSGSGKTLFLTNLATSYVKQ-GYNVLFIALEELENRMVLRFEQAMLSQSRAD-------------IIT-NGV-LNEDAFERRQRFYEKYR--DNFGNLFFSRYSPRTVTPFTIEQLISDVLLRKGVQLDIVIIDYPELLRNPNATG--NEAEDGGRLFEEVRRIAQDYNVLMWTASQLNRSAYNAVTRTSEHMEGSIRKKNATELVLVVNQTPEEYEAGFVRLYADKVRNPPDGVYDKMLGFVVDGKRQLIRDYEPDPYDPNKISPEKLEHQRILKEVEDQRNSLGINKGGGDKGNKPPMPNLSDEINKALAGGAK-------
NC_024207_Evoli             -----MKFKSMTDIYARLVDNTITNTNKISDFSVGSAIRAIYEAISMEVEQFYVLTEENLSEAIQSGVYESFGFKRKQPQRAYTTMRITFHNPVQVNMPLPRGTRFTSSYPEYA--NVYEVIEDYYIPAGAVTAEFQVYCLIAGEIGNVPANAIDIMMTPLSNVKDVTNPNAVQTGQDEEPLDELKSRFRSYIESLSKGTVPAIEYGTRLVPEVSGVYI-QEMIGKIVVYAHDKNGDLPDNVKLAIEASLKNYKAAGIALEVKPVARKSVDVEVTVTVSIKTAITKALEDRIRFSIESYLNNMQTSQNLILSDLSCIIKGVDKQLVYDIQYKKP-------TANIVVKGNEII---------------------------------------------------------------------------RSGNIKVNLV------------------------------------------------------MTELKKEAEAKNKKLPVEAEAELAELVSKSFTTGYGITPDTQ-LDGAAVRRELLEDQVKMLAFSSNDFTIYPLINKQQVNSTVAKYAVFNQHGRTGHSRFVREVGVASINDPNIRQKTVQMKFLSDTKQQSLAAGLVNNIAD-PMTILTEDAIAVIAKSIEWAIFYGDAALSSE-ADGQAGIEFDGLHKLIDQDTNVIDLKGARLDEATLNKAAVIVGKGYGRATDAFMPIGVQADFTNNLLDRQRVIQPS-TAGGFSTGFSINQFLSTRGAINLHGSTIMENDNILLEGRNPEPNAPQAPASVVASIVDD---KKGGFRD-E--D-----------IKTHSYKVVVHSDDAESLPSEAVT-AAVAK--KDNTVKLEVKLASLYQAQPQFISVYREGT--------------ETGHYFLIARVPVSKVNDQGVIEVLDRNQVIPETTDVFVGELTPNVVSLLELLPMMKLPLAQMNATTTFTVLWYGALALYAPKKWVRIKNVQYIPALAADVTVKY-----MSFLDFFRFKKRPSTTTLELMNPVDKQ-ELSIAIRGLE-EETVM-----KS-ANAGQGRAKAYEE---PILG-QFSINP---DYKEAPS-KDGRYNLLENLKIWSSKNIIVNAIINTRVNQVSMFCSPARYSNRGVGYEVRLKDPLKTPSSHEKATIERIESFLEYTGRV--------KDDFTQDNFRAFIKKITRDRLIYDKINFELIYDKD--GELGRFKAIDASTIYVAVDEK-G--------KERKGDNVEKYVQVLDR-KKVAGFKAKEMAWEVHNPRTDIHVGRYGYSELELCLEHLQYHANTELFNARYFAQGGTTRGLLHIKTGQ---EQSRHALQSFRREWQTMFSGINGAWKIPVVSAEDVKFINMTQSSRDMEFERWLNYLINVMCSIYAIDPSEINFPNRGGATGSSGS-TLNETSAK-EKNRISRDKGLEPLLKFLEDIINKYIVSQFGD-KYIFVFVGGDATTEKEILELLELKTKVGMSFNEARKVLGLP-EIEGGDVINSAFHVQSKGQILQEKLIQSKAAQEGS------------------------DDKQTSEMKQQGLDGSNAKVSGKD---NSVGKDGQVKGSRNANSTK-----EGGKGENGETYNRDTR----------MVQFLRKIISSGDTLQSIAQHHLGDVSRWRELATLNNLRYPYIVETNQEKLKNPDHLVTVGDTIMYQVEDGNRDQIVTALKNGAVYDKEEIYAMALGKDLYVLPKPDETKA-SGWNSEILGLTASP-----------RKDLQTIQGINNLKQSLLMRLLTPRGSYLNHPNYGSFLDDYLGRKSTEENITIILAEIERTIRTDGRVKSVERVNYYLDGNTLVVSLQITAISIDEAFDMVLS--AKESGEITLLN------------------MAVS-YGFNRKRPRTEVTLDSTALGSANVRSEKPLILIGSATGGEPNKVEVVTNLSQARNIFRGGELVDAIEMAWNPSV-NLGGAGKIYAVRADEATQAKLVKDGYTFTSKLYGSDANGIQISLEDN-----VITKSKRFNVYFTRERYEQTYDNIGNIFAVQYTGSL--VYASIEIKVDSA-TKEAKTLELKAGADKDTAAVVRTYELGEGFYQDVNVLVNDINNLPDFKAVMNSLGGYKNVSTNYLDALAA-TPLAK-EKDVTVTAVSADLALTLA-NDRYVSLDIDLTK----------------------------PAPATIPVTSLAGAETKAPPASWAKLFASVAD---SGGYYVVPLTANEVIHAELGHFLRSESSAGNQLRGFVGGGIEES-----FDALRARQAAIRNPRVALVGDSVTRRMADGRVYKAPAYMYAAQVAGLASGLQIGVPMTYKKMNIDALNLKFS--DDQLDQLDSTGVIMTFYRRNRDE-STFRIASDPTTYNNVEDIVQNRMSLGETSDFLTTDLRTVLDEEFIGTRIKNTSASIIKNRVESFLDVQK-GVDGLIVDYNPEDIQVVIDGNTAIINIVVQPSRGLDYINVFLSYKDNKMSA-------------------------------------MFVPIDIKESIKKNDDTPSERSWYLQGYATTTDLDRQDDIVDPAGIDISYFMNHGYINYEHKQGDFYKVGVPTEGTYVDPDVGLYLECKLYKENPYAKSMWDLANNISK-SGIDRKLGFSVEGFCLARDKDDPRIMRKLRVTNVAVTTNPANPQATWEHIMKS---------------FQAGYGITPEDSIDAGALSPENFARSLYNLTWALKET-----D-DSKFEEVWKKVGIYLDDMNRNMPECAVLFLQISKGMSRSEALEHIKTVYSPNKKENE-----------------------MASLANQTVQSANTVYFMIKNVPIARAQSISSERSFGTQGVYEIGSIMPKEHVYLRYEGTVTVERFRMRKENLAALGFAALGEEVLQMDIMDIVLYDNI-------TSEVVIAYRGCSIDTYSESVSVGEISSESARFYFLTSANVRSA------------------------MY-NNPMHQD-GTQYQHNNEKLIDLDKIEELTLADYGFTVDAVK-MNHF--GIDVTDPRTKQPMPDAFYEASLEKAIAQVEKMLDIVILPRY-NGEHHDYYRNDFESFMFIRTRQRPVLQMEKVTLEYGGGTVFNYPTKWWRVYKLEGQLEMLPTLMLSEQGQSLNLAQV--------YSGYPMIA--GIPNLVGN-NYAPQMFHVEYVAGMLP--PKRRGVSREYEMPADLWTLVIKVALKEILQQWGRLIVGAGIASMSVNIDGISQSIDTTQSAMYGGASADIMQLDRDIEDLVRGLKS-FYGINLGII----MFIDLLEQELGDSKPA---SGGEIRFNCPFCGN-E--KYKFYVDE----SPKGGWQCKRCGESGY-PIAFVMKLYGVDYKEAKDILEVYDYHVGDYNGENMSHSKYGA-HLTEEEQVLL-FIANQGDVIHEEQDKHVKLTCPRPPTNCKSLLENFNNPEAFPFLTYLHGRGVTLEQIKHHNICYVTDGVSTL-----TN----GKELRLINHLVFFAFDNNGKAVYWNTRSIEPKPFLKSL--------NAPA-----KPT--EYSKATVVMNLNRARHKDKIVIVEGFFNMITIGN---EAVVTYGKQVSKSQIEKILKDTK-TKQPPIYIYLDRDGWEEAIKVATKIHEVDSNRAVYYVYNED-DRDPNELGYEEAWNRIN-NAIPADTEGETIWRTLHLL--------------MVKPMVKEILRKAIMHPAFAKEILPIIPKSALDNDNMSIELAQVLRLFYQTN----------SASITEAALTTLVEAKLDRQKADAEKQQEYFD----------TISELYDIRDSSDDE-VIDEALSKHIKRYMRIELLKKAAMKL---DD--EVFQDKLADELRYILSLDITGGNDKIINVIDDK--EYKRRLLETVQSNTIPTGFKELDRLNGGGLAKGELGLVSALSGSGKTLFLTNLATSYVKQ-GYNVLFIALEELENRMVLRFEQAMLSQSRAD-------------IIT-NGV-LNEDAFERRQRFYEKYR--DNFGNLFFARYSPRTVTPFTIEQLISDVLLRKGVQLDIVIIDYPELLRNPNATG--NEAEDGGRLFEEVRRIAQDYNVLMWTASQLNRSAYNAVTRTSEHMEGSIRKKNATELVLVVNQTPEEYEAGFVRLYADKVRNPPDGVYDKMLGFVVDGKRQLIRDYEPDPYDPNKISPEKLEHQRILKEVEDQRNSLGINKGGGDKGNKPPMPNLSDEINKALAGGVK-------
NC_024211_Megatron          -----MKFKSMSQIYRKMVDKTLTSTDKINDFSVGSAIRAIYEAVATELEAFYVMTEENLLEAISKGVYSSFGFERKLPQKAYTPITITLNNPTQVIQPIPRGTRFTSSYPEYA--NVYETLEDYYIPQGAVTAVVQVFCTQSGTIGNVPANAIDIMVTPITNIKSSTNKSAVQTGQDEEPLELLRSRFRQYIESLSKATKPALEYGTRLVPAVSGVYI-EEFTGKVNVYAHDNNGDLPDNVKTAIEKSLENYRAAGIRVDVKPVTRLAVDVDVDVIIEPKAAITDALNTRIRFAIENYLNGMQVSQDLIMTDLSCIIKDVDKRLVYDIVYKKP-------PSNLLTKGSEII---------------------------------------------------------------------------RAGVVKVNLK------------------------------------------------------MTEVKVEKE-KEVKLPEQAEAQLAEIVSKSFTTGTGITPDTQ-QNAAALRRELLEDQVKMLAFDNADFTIYPMINKQQVNSTVAKYAVFNQHGRTGHSRFVREVGVASINDPNIRQKTVQMKFLSDTKQQSIAAGLVNNIAD-PMSILTEDAISVIAKSIEWGIFYGDAALSAE-DDSQAGLEFDGLGKLIDKDTNVIDLAGKRLTEEVLNKAAVIVGKGYGRATDAFMPIGVQADFTNNLLDRQRVIQPS-QAGGFSTGFSINQFLSTRGAITLHGSTIMENDNILVEGRMIEPNAPQAPASVVATVA-K---GKGKFRP-E--D-----------IKEQAYKVVVHSDDAESLPSQEVI-ATVAE--AASEVKLTVKLANLYQASPQFISVYRRGN--------------ETGHYFLIARFPVSKRNDQDELVVIDRNETIPETTDVFVGEMTPQVLSLLELLPMMKLPLAQMNATTTFTVLWYGALALYAPKKWVRIRNVQYIPALAADVTYRP-----MNPFKWFRKKKPTTLSKMDILNPEDM-GEFSVMINGLEQEVVSK-----SG-DKKDIGRTKGYEE---PYLT-SMTVNP---DYKEAPS-RDGDYRLLDTLKLWSRKNIIVNAIINTRVNQVSMFCTPSRYSTKGVGYEVRLKDPLKNPSKAEEAKIKEIETFLEYTGVD--------NGDLTRDTFRTFIKKITRDRLIYDKVNFELIYNKE--KQLARFAARDASTIYTAVDSN-G--------KLPKGKDAYKYVQIIDS-QKVASFKSNEMAWEVHNPRTDITVGRYGYSELEICLQHLQYHENTELFNARYFAQGGTTRGLLHIKTGQ---EQSRSALQSFRREWQSMFSGVNGAWKIPVVSAEDVNFINMTQSSKDMEFERWLNYLINVMCSIFAIDPSEINFPNRGGATGSSGS-SLNETSAK-EKNRISRDKGLEPLLKFIEDTINKYIIKQFGD-EYLFQFVGGDAATEKEALELLELRTQVGLTFNEARAILGYG-AIEGGDVINSPYHVQSKGQIMQEKMIAQQQAAEG-----------------------QSDDKQMSEMKQQGMNGKSDAVNGNAG---KPKQDGQVKGVKSGTAMK-----QGGKSENKATVNEDAKRGKK--------------------------------------------------------MKNPEHLLTVGDTLTFAVNDENRDTVLTSMRYSDKFNAANIYDITLGMDIDVLPALDDNGA-AGFDGEILGFNGNGWDVSHPASTSYKKDLKICRGIENLKQSLLIRLLTPKGSYLNHPNYGSVLADIMGSKKTEEVALRAVNEIERCIRTDGRVKHVERGANSFDSNTLTVEMSIYTITTEEAFTFAVS--ANTSGIISLLN------------------MALS-YGYNRKRPRTEVFVDSTALRSANTLSEKPLILIGPADGGVPHKYEEVTNLAQARTFFRSGDLVDAIEIAWNPAT-EARGAGKIYAMRSDDAKQATLTQEGLTFTSKLYGTDANGIQVEMKEHTGISGTKTKGKDVTVYFVKDRYQNTYQDVGNIFSVTHKGETGSEYASIEVKLD-A-NKKSTELIIKEGKDEQTAAVLRSFPLGEGLYRDVNVLVEDINNIAHFTATMNNVGGYKNITTDFLDELKA-TAVTE-TPALAVTAIGADLENVLA-TDPYVSATIDRAK----------------------------TVPATVAISYLAGGETKPLTSGWDALFEEIAN---CGGYYVVPLTASEGVHAELAHFLRSESTGGNQLRGFVGGGVGES-----FDKLRSRQAGIRSPRVCLIGDSVERRMMDGRVVKLPAYMYAAQIAGLASGLEIGTPITYKKMNIEKLLVKFD--SDQLDQLDASGVVMTSYIRNRDI-STFRIVSDPTTYNNVEDVVQNRMSLGETSDFLATDIRMMLDDSFIGTRIRNTSASIIKNAVESFLDKQT-GVGGLIVSYNPEDVQVIINGNTAIINVGVQPTRGLDYINVFLNYKDNAIQA------------------------MQTLVDKHTGAFTMFVPIDIEESIKKNDDSPDERSWYLRGYATTQHLDRQDDIVDPKGIDISYFMNHGYINYEHKQGDFYKVGVPTDGTYIDEEIGLYVECKLYKENPYAKSMWDLANNIKT-SGVPRTLGFSVEGFCLARDPDDPRIMRKLRVTNVAVTTNPANPNAVWEHFAKS---------------FTAGYAITPEDSINAGALSPEQFARSLYNLTWTLKGK-----S-DKEFKDVWSKIGRHLDDMGRNKPESAVLFLQLSKGMSRDEALETVKNKMLKETIK-------------------------MASLANQTVQSANTVYFMIKNVPIARAQSISSERSFGTTGVYEIGSIMPKEHVYLRYEGTVTVDRFRMRKENLAALGFAALGEEVLQMDIMDIVLYDNI-------TSEVVIAYRGCSIDTYSETVSVGEISSESARFYFLTSANVRSN-----------------------MGA-HLVEPES-GSPYQHNNKQRIELADVDKLTLADFGFTVDAVK-LNHF--GIDVKNPTTGEFLPDAFYEAKIEQGIAQAEKMLDIVIIPRY-VEEHSDFYRNDFDSYNFIRTRKRPVIQLEKMRMEYGGGTVFSYPPKWWRVYTLEGHVELMPTMLLSSQGQNLSLSNI--------YSGYPMIS--GIPSLVGG-EYAPQLFHVEYVAGLLP--PTRRGVTEDWELSPDLWTLVIKLALKEILQQWGRLIVGAGIAEMTTQIDGVFQKINTTQSAMYGGASADIMQLDRDIEDLYKGLKS-HYGVNLGII----MFMDFVEQELGIGVPA---N-GEMRFNCPFCGN-D--KHKLYVET----NPRGLWQCKRCGEAGY-PISFVMKLYEVGYRPAREILEGYDYDPDEYRKGNMSHTRYGA-ELTEEEQLLL-FIVNEGRDVNTGIEVNTKKKCPKPPTNCKRLLDNFNNPEAYPFLQYLHGRGVSIEQIKQCDAHYTLEGIVYL-----EN----DKTLTLRNSLVFFTFNNAGKPVYWNTRSIDSNAYIKSF--------NATA-----RDW--EYSRKDVVMGLDRVGDNHKVIIVEGFFNMTTLGD---GAVVTFGKQVTNDQIDLILKATQ-KWKQPIYLYLDRDAKLEMIRTANVIREKEPSREVYFVYSED-DRDANDLGFQDAWARVN-NAIKADAEGILKLELLYM----------------MKPIIKEILRKGVESPSFAKEILPLLPKSTLEENHMYVEISQVIQHFYKSN----------SSLATESTLLSLVEQKLDRQKADAEKQQTYYE----------TVSSLYEVRDMSDDS-VIDESIEAYIKKHLRLDILKKSAMRL---DD--EEFQKKVIDDLRDVEALDVTGGQNEIFNVLYDE--MEKRALLSSIQSNTISTGYRELDRLNGGGLAKGELGLIAALSGSGKTLFMTNLATMYVKK-GYNVLYVALEEKKDRMTLRFEQSMLAQTRGD-------------IID-GDN-LDEEKFKKRQAIYHKLK--GKLGNLLFSRYSPQTITLAKIEQLLSDAMLRLGIPVDVLIIDYPELLRNPNATG--NESDDGGKLFEEVRRVAQDFNVVTWAASQLNRSAYNAIIRTSEHMEGSVRKKNACELVLIVNQYPEEYKAGFLRMYADKVRNPPEGVYDKMLGFVVDGTRQLIRDYKFDEGSGNQTSAEEKAHRALLAEIENDGMDFGKGKQK-QPQSKIAMPNLSDEINKAVGGK---------
NC_024213_Hakuna            -----MKFKSMSQIYRKMVDKTLTSTDKINDFSVGSAIRAIYEAVATELEAFYVMTEENLLEAISKGVYSSFGFERKLPQKAYTPITITLNNPTQVIQPIPRGTRFTSSYPEYA--NIYETLEDYYIPQGAVTAVVQVFCTQSGTIGNVPANAIDIMVTPITNIKSSTNKSAVQTGQDEEPLELLRSRFRQYIESLSKATKPALEYGTRLVPAVSGVYI-EELTGKVNVYAHDNNGDLPDNVKIAIEKSLENYRAAGIRVDVKPVTRLAVDVDVDVIIEPKAAITDALNTRIRFAIENYLNGMQVSQDLIMTDLSCIIKDVDKRLVYDIIYKKP-------PSNLLTKGSEII---------------------------------------------------------------------------RAGTVKVNLK------------------------------------------------------MTEVKVEKE-KEVKLPEQAEAQLAEIVSKSFTTGTGITPDTQ-QNAAALRRELLEDQVKMLAFDNADFTIYPMINKQQVNSTVAKYAVFNQHGRTGHSRFVREVGVASINDPNIRQKTVQMKFLSDTKQQSIAAGLVNNIAD-PMSILTEDAISVIAKSIEWGIFYGDAALSAE-DDSQAGLEFDGLGKLIDKDTNVIDLAGKRLTEEVLNKAAVIVGKGYGRATDAFMPIGVQADFTNNLLDRQRVIQPS-QAGGFSTGFSINQFLSTRGAITLHGSTIMENDNILVEGRMIEPNAPQAPASVVATVA-K---GKGKFRP-E--D-----------IKEQAYKVVVHSDDAESLPSQEVI-ATVAE--AASEVKLTVKLANLYQASPQFISVYRRGN--------------ETGHYFLIARFPVSKRNDQDELVVIDRNETIPETTDVFVGEMTPQVLSLLELLPMMKLPLAQMNATTTFTVLWYGALALYAPKKWVRIRNVQYIPALAADVTYRP-----MNPFKWFRKKKPTTLSKMDILNPEDM-GEFSVMINGLEQEVVSK-----SG-DKKDIGRTKGYEE---PYLT-SMTVNP---DYKEAPS-RDGDYRLLDTLKLWSRKNIIVNAIINTRVNQVSMFCTPSRYSTKGVGYEVRLKDPLKNPSKAEEAKIKEIETFLEYTGVD--------NGDLTRDTFRTFIKKITRDRLIYDKVNFELIYNKE--KQLARFAARDASTIYTAVDSQ-G--------KLPKGKDAYKYVQIIDS-QKVASFKSNEMAWEVHNPRTDITVGRYGYSELEICLQHLQYHENTELFNARYFAQGGTTRGLLHIKTGQ---EQSRSALQSFRREWQSMFSGVNGAWKIPVVSAEDVNFINMTQSSKDMEFERWLNYLINVMCSIFAIDPSEINFPNRGGATGSSGS-SLNETSAK-EKNRISRDKGLEPLLKFIEDTINKYIIKQFGD-EYLFQFVGGDAATEKEALELLELRTQVGLTFNEARAILGYG-AIEGGDVINSPYHVQSKGQIMQEKMIAQQQAAEG-----------------------QSDDKQMSEMKQQGMNGKSDAVNGNAG---KPKQDGQVKGVKSGTAMK-----QGGKSENKATVNEDAKRGKK--------------------------------------------------------MKNPEHLLTVGDTLTFAVNDENRATVLTSMRYSDKFNATNIYDITLGMDIDVLPALDDNGA-AGFDGEILGFNGNGWDVSHPASTSYKKDLKICRGIENLKQSLLIRLLTPKGSYLNHPNYGSVLADIMGSKKTEEVALRAVNEIERCIRTDGRVKHVERGANSFDSNTLTVEMSIYTITTEEAFTFAVS--ANTSGIISLLN------------------MALS-YGYNRKRPRTEVFVDSTALRSANTLSEKPLILIGPADGGVPHKYEEVTNLAQARTFFRSGDLVDAIEIAWNPAT-EARGAGKIYAMRSDDAKQATLTQEGLTFTSKLYGTDANGIQVEMKEHTGISGAKTKGKDVTVYFVKDRYQNTYQDVGNIFSITHKPETGAEYASIEVKVN-T-DKKSTELIIKEGKDEQTAAVLRSFPLGEGLYRDVNVLVEDINNIAHFTATMNNVGGYKNITTDFLDELKS-TEVKE-TPALAVTAIGADLENVLA-TDPYVSATIDRAK----------------------------TVPATVAISYLAGGETKPLTSGWDTLFEEIAN---CGGYYVVPLTASEGVHAELAHFLRSESTGGNQLRGFVGGGVGES-----FDKLRSRQAGIRSPRVCLIGDSVERRMMDGRVVKLPAYMYAAQIAGLASGLEIGTPITYKKMNIEKLLVKFD--SDQLDQLDASGVVMTSYIRNRDI-STFRIVSDPTTYNNVEDVVQNRMSLGETSDFLATDIRMMLDDSFIGTRIRNTSASIIKNAVESFLDKQT-GVGGLIVSYNPEDVQVIINGNTAIINVGVQPTRGLDYINVFLNYKDNAIQA------------------------MQTLVDKHTGAFTMFVPIDIEESIKKNDDSPDERSWYLRGYATTQHLDRQDDIVDPKGIDISYFMNHGYINYEHKQGDFYKVGVPTDGTYIDEEIGLYVECKLYKENPYAKSMWDLANNIKT-SGVPRTLGFSVEGFCLARDPDDPRIMRKLRVTNVAVTTNPANPNAVWEHFAKS---------------FTAGYAITPEDSINAGALSPEQFARSLYNLTWTLKGK-----S-DKEFKDVWSKIGRHLDDMGRNKPESAVLFLQLSKGMSRDEALETVKNKMLKETIK-------------------------MASLANQTVQSANTVYFMIKNVPIARAQSISSERSFGTTGVYEIGSIMPKEHVYLRYEGTVTVDRFRMRKENLAALGFAALGEEVLQMDIMDIVLYDNI-------TSEVVIAYRGCSIDTYSETVSVGEISSESARFYFLTSANVRSN-----------------------MGA-HLVEPES-GSPYQHNNKQRIELADVDKLTLADFGFTVDAVK-LNHF--GIDVKNPTTGEFLPDAFYEAKIEQGIAQAEKMLDIVIIPRH-VEEHSDFYRNDFDSYNFIRTRKRPVIQLEKMRMEYGGGTVFSYPPKWWRVYTLEGHVELMPTMLLSSQGQNLSLSNI--------YSGYPMIS--GIPSLVGG-EYAPQLFHVEYVAGLLP--PKRRGVTEDWELSPDLWTLVIKLALKEILQQWGRLIVGAGIAEMTTQIDGVFQKINTTQSAMYGGAYADISQLDRDIEDLYKGLKS-HYGVNLGII----MFMDFVEQELGIGVPA---N-GEMRFNCPFCGN-D--KHKLYVET----NPRGLWQCKRCGEAGY-PISFVMKLYEVGYRPAREILEGYDYDPDEYRKGNMSHTRYGA-ELTEEEQLLL-FIVNEGRDVNTGIEVNTKKKCPKPPTNCKRLLDNFNNPEAYPFLQYLHGRGVSIEQIKQCDAHYTLEGIVYL-----EN----DKTLTLRNSLVFFTFNNAGKPVYWNTRSIDSNAYIKSF--------NATA-----RDW--EYSRKDVVMGLDRVGDNHKVIIVEGFFNMTTLGD---GAVVTFGKQVTNDQIDLILKATQ-KWKQPIYLYLDRDAKLEMIRTANVIREKEPSREVYFVYSED-DRDANDLGFQDAWARVN-NAIKADAEGILKLELLYM----------------MKPIIKEILRKGVESPSFAKEILPLLPKSTLEENHMYVEISQVIQHFYKSN----------SSLATESTLLSLVEQKLDRQKADAEKQQTYYE----------TVSSLYEVRDMSDDS-VIDESIEAYIKKHLRLDILKKSAMRL---DD--EEFQKKVIDDLRDVEALDVTGGQNEIFNVLYDE--MEKRALLSSIQSNTISTGYRELDRLNGGGLAKGELGLIAALSGSGKTLFMTNLATMYVKK-GYNVLYVALEEKKDRMTLRFEQSMLAQTRGD-------------IID-GDN-LDEEKFKKRQAIYHKLK--GKLGNLLFSRYSPQTITLAKIEQLLSDAMLRLGIPVDVLIIDYPELLRNPNATG--NESDDGGKLFEEVRRVAQDFNVVTWAASQLNRSAYNAIIRTSEHMEGSVRKKNACELVLIVNQYPEEYKAGFLRMYADKVRNPPEGVYDKMLGFVVDGTRQLIRDYKFDEGSGNQTSAEEKAHRALLAEIENDGMDFGKGKQK-QPQSKIAMPNLSDEINKAVGGK---------
NC_024216_CAM003            -----MKFKSMTDIYARLVDNTITNTNKISDFSVGSAIRAIYEAVSMEVEQFYVLTEENLSEAIQSGVYESFGFKRKQPQRAYTTMRITFHNPVQVNMPLPRGTRFTSSYPEYA--NVYEVIEDYYIPAGAVTAEFQVYCLIAGEIGNVPANAIDIMMTPLSNVKDVTNPNAVQTGQDEEPLDELKSRFRSYIESLSKGTVPAIEYGTRLVPEVSGVYI-QEMIGKIIVYAHDKNGDLPDNVKLAIEASLKNYKAAGIALEVKPVARKAVDVEVTVTVSIKTAITKALEDRIRFSIESYLNNMQTSQNLILSDLSCIIKGVDKQLVYDIQYKKP-------TANIVVKGNEII---------------------------------------------------------------------------RSGNIKVNLV------------------------------------------------------MTELKKEAEAKNKKLPVEAEAELAELVSKSFTTGYGITPDTQ-LDGAAVRRELLEDQVKMLAFSSNDFTIYPLINKQQVNSTVAKYAVFNQHGRTGHSRFVREVGVASINDPNIRQKTVQMKFLSDTKQQSLAAGLVNNIAD-PMTILTEDAIAVIAKSIEWAIFYGDAALSSE-ADGQAGIEFDGLHKLIDQDTNVIDLKGARLDEATLNKAAVIVGKGYGRATDAFMPIGVQADFTNNLLDRQRVIQPS-TAGGFSTGFSINQFLSTRGAINLHGSTIMENDNILLEGRNPEPNAPQAPASVVASIVDD---KKGGFRD-E--D-----------IKTHSYKVVVHSDDAESLPSEAVT-AAVAK--KDNTVKLEVKLASLYQAQPQFISVYREGT--------------ETGHYFLIARVPVSKVNDQGVIEVLDRNQVIPETTDVFVGELTPNVVSLLELLPMMKLPLAQMNATTTFTVLWYGALALYAPKKWVRIKNVQYIPALAADVTVKY-----MSFLDFFRFKKRPSTTTLELMNPVDKQ-ELSIAIRGLE-EETVM-----KS-ANAGQGRAKAYEE---PILG-QFSINP---DYKEAPS-KDGRYNLLENLKIWSSKNIIVNAIINTRVNQVSMFCSPARYSNRGVGYEVRLKDPLKTPSSHEKATIERIESFLEYTGRV--------KDDFTQDNFRAFIKKITRDRLIYDKINFELIYDKD--GELGRFKAIDASTIYVAVDEK-G--------KERKGDNVEKYVQVLDR-KKVAGFKAKEMAWEVHNPRTDIHVGRYGYSELELCLEHLQYHANTELFNARYFAQGGTTRGLLHIKTGQ---EQSRHALQSFRREWQTMFSGINGAWKIPVVSAEDVKFINMTQSSRDMEFERWLNYLINVMCSIYAIDPSEINFPNRGGATGSSGS-TLNETSAK-EKNRISRDKGLEPLLKFLEDIINKYIVSQFGD-KYIFVFVGGDATTEKEILELLELKTKVGMSFNESRKVLGLP-AIEGGDVINSAFHVQSKGQILQEKLIQSKAAQEGS------------------------DDKQTSEMKQQGLDGSNAKVSGKD---NSVGKDGQVKGSRNANSTK-----EGGKGENGETYNRDTR----------MVQFLRKIISSGDTLQSIAQHHLGDVSRWRELATLNNLRYPYIVETNQEKLKNPDHLVTVGDTIMYQVEDGNRDQIVTALKNGAVYDKEEIYAMALGKDLYVLPKPDDMKA-SGWNSEILGLTASP-----------RKDLQTIQGINNLKQSLLMRLLTPRGSYLNHPNYGSFLDDYLGRKSTEENITIILAEIERTIRTDGRIKSVERVNYYLDGNTLVVSLQITAISIDEAFDMVLS--AKESGEITLLN------------------MAVS-YGFNRKRPRTEVTLDSTALGSANVRSEKPLILIGSATGGEPNKVEVVTNLSQARNIFRGGELVDAIEMAWNPSV-NLGGAGKIYAVRADEATQAKLVKDGYTFTSKLYGSDANGIQISLEDN-----VITKSKRFNVYFTRERYEQTYDNIGNIFAVQYTGSL--VYASIEIKVDSA-TKEAKTLELKAGADKDTAAVVRTYELGEGFYQDVNVLVNDINNLPDFKAVMNSLGGYKNVSTNYLDALAA-TPLAK-DKDVTVTAVSADLALTLA-NDRYVSLEIDLTK----------------------------PAPATIPVTSLAGAETKAPPASWAKLFASVAD---SGGYYVVPLTANEVIHAELGHFLRSESSAGNQLRGFVGGGIEES-----FDALRARQAAIRNPRVALVGDSVTRRMADGRVYKAPAYMYAAQVAGLASGLQIGVPMTYKKMNIDALNLKFS--DDQLDQLDSTGVIMTFYRRNRDE-STFRIASDPTTYNNVEDIVQNRMSLGETSDFLTTDLRTVLDEEFIGTRIKNTSASIIKNRVESFLDVQK-GVDGLIVDYNPEDIQVVIDGNTAIINIVVQPSRGLDYINVFLSYKDNKMSA-------------------------------------MFVPIDIKESIKKNDDTPSERSWYLQGYATTTDLDRQDDIVDPAGIDISYFMNHGYINYEHKQGDFYKVGVPTEGTYVDPDVGLYLECKLYKENPYAKSMWDLANNISK-SGIDRKLGFSVEGFCLARDKDDPRIMRKLRVTNVAVTTNPANPQATWEHIMKS---------------FQAGYGITPEDSIDAGALSPENFARSLYNLTWALKET-----D-DSKFEEVWKKVGIYLDDMNRNMPECAVLFLQISKGMSRSEALEHIKTVYSPNKKENE-----------------------MASLANQTVQSANTVYFMIKNVPIARAQSISSERSFGTQGVYEIGSIMPKEHVYLRYEGTVTVERFRMRKENLAALGFAALGEEVLQMDIMDIVLYDNI-------TSEVVIAYRGCSIDTYSESVSVGEISSESARFYFLTSANVRSA------------------------MY-NNPMHQD-GTQYQHNNEKLIDLDKIEELNLADYGFTVDAVK-MNHF--GIDVTDPRTKQPMPDAFYEASLEKAIAQVEKMLDIVILPRY-NGEHHDYYRNDFESFMFIRTRQRPVLQMEKVTLEYGGGTVFNYPTKWWRVYKLEGQLEMLPTLMLSEQGQSLNLAQV--------YSGYPMIA--GIPNLVGN-NYAPQMFHVEYVAGMLP--PKRRGVSREYEMPADLWTLVIKVALKEILQQWGRLIVGAGIASMSVNIDGISQSIDTTQSAMYGGASADIMQLDRDIEDLVRGLKS-FYGINLGII----MFIDLLEQELGDSKPA---SGGEIRFNCPFCGN-E--KYKFYVDE----SPKGGWQCKRCGESGY-PIAFVMKLYGVDYKEAKDILEVYDYHVGDYNGENMSHSKYGA-HLTEEEQVLL-FIANQGDVIHEEQDKHVKLTCPRPPTNCKSLLENFNNPEAFPFLTYLHGRGVTLEQIKHHNICYVTEGVSTL-----TN----GKELRLINHLVFFAFDNNGKAIYWNTRSIEPKPFLKSL--------NAPA-----KPT--EYSKATVVMNLNRARHKDKIVIVEGFFNMITIGN---EAVVTYGKQVSKSQIEKILKDTK-TKQPPIYIYLDRDGWEEAIKVATKIHEVDSNRAVYYVYNED-DRDPNELGYEEAWNRIN-NAIPADTEGETIWRTLHLL--------------MVKPMVKEILRKAIMHPAFAKEILPIIPKSALDNDNMSIELAQVLRLFYQTN----------SASITEAALTTLVEAKLDRQKADAEKQQEYFD----------TISELYDIRDSSDDE-VIDEALSKHIKRYMRIELLKKAAMKL---DD--EVFQDKLADELRYILSLDITGGNDKIINVIDDK--EYKRRLLETVQSNTIPTGFKELDRLNGGGLAKGELGLVSALSGSGKTLFLTNLATSYVKQ-GYNVLFIALEELENRMVLRFEQAMLSQSRAD-------------IIT-NGV-LNEDAFERRQRFYEKYR--DNFGNLFFARYSPRTVTPFTIEQLISDVLLRKGVQLDIVIIDYPELLRNPNATG--NEAEDGGRLFEEVRRIAQDYNVLMWTASQLNRSAYNAVTRTSEHMEGSIRKKNATELVLVVNQTPEEYEAGFVRLYADKVRNPPDGVYDKMLGFVVDGKRQLIRDYEPDPYDPNKISPEKLEHQRILKEVEDQRNSLGINKGGGDKGNKPPMPNLSDEINKALAGGAK-------
NC_024359_LP_048            ----------------------MINTSELNDFSVGSTILSILEAVSMELEQYYILSRENIVWGIQQGVFQAFDFFKREPKRAYGDVLIEFHSAVQSDVYIPKGTTFSSTINGYD--QQFETVIDYYVPKDSILARVEVYCKVAGEIGNVPAGTINLIMNSVSNVKSVINESNFQTGTDEESLESVKNRFHAFVESRGRATVPAINYGTRLVEEVSGVYV-KEYVGYVIVYAHDRNGNLSANIQDNIKIALEDYRPAGIKLDVKPVNKRLLPVEVTVTITNKNRIGDTLQAHIQGVITDYLNSMQVSNNLILSELIQIIMSIDDSLIYDCKIENF-------TENVIINSEDII---------------------------------------------------------------------------RAGEVKVNLK------------------------------------------------------MPKNN-----KEEEVKEVNLNSVQEDALKSFTTGYGITPDTQ-TDAGALRREFLDDQISMLTWTENDLTFYKDIAKKPATSTVAKYDVYMQHGKVGHTRFTREIGVAPVSDPNIRQKTVNMKFASDTKNISIAAGLVNNIQD-PMQILTDDAIVNIAKTIEWASFFGDSDLSDS-PEPQAGLEFDGLAKLINQ-DNVHDARGASLTESLLNQAAVMISKGYGTPTDAYMPVGVQADFVNQQLSKQTQLVRD-NGNNVSVGFNIQGFHSARGFIKLHGSTVMENEQILDERILALPTAPQPA-KVTATQEAG---KKGQFRAED--L-----------AA-HEYKVVVSSDDAESIASEVAT-ATVTA--KDDGVKLEIELAPMYSSRPQFVSIYRKGA--------------ETGLFYLIARVPASKA-ENNVITFYDLNDSIPETVDVFVGEMSANVVHLFELLPMMRLPLAQINASVTFAVLWYGALALRAPKKWVRIRNVKYIPVKNVHSN---------------------------------------------------------------MNNKEVAYSQ---PVIG-SMSANP---GFKTKPS-IRNNQDLHGVLKKFG-GNIILNAIINTRSNQVSMYCKPARHSEKGVGFEVRLKDLDKKPTSHDEATIKRIESFIEKTGID---------NDINRDSFSSFVKKIVRDTYMYDQVNFEKVFNRNQ--NMVRFVAKDPTTIFFATTAD-G--------KIPDN--GNRFVQVIDQ-KIVATFNAREMAFAVRNPRSDIYATGYGYPELEIALKQFIAHENTEAFNDRFFSHGGTTRGILQIKAAQ---QQSQHALEIFKREWKNSLSGINGSWQIPVVSAEDVKFVNMTPSARDMEFEKWLNYLINVISALYGIDPAEINIPNNGGATGSKGGS-LNEGNSA-EKNQASKNKGLQPLLGFIEDFINKHIVAEFGD-KYTFQFVGGDIKSELESVKILAEKAKVAMTVNEVRKELNLPGDVIGGDIPLNGVIVQRIGQLMQQEQFEHEKQQSNLQMLQEQTGNRVSTDVEDIPDGK------------------------DTT--GDIGKDGQRKDKD--NANAG------KQGMKGDKPNDWQT----------MARYKKHVVQYGDTMQSISQLETGSVGNWVDIVEYNKLKYPYIVQTNEERKENLESTVTIGDVIIIPVASDLTEID---PYALTNQDKNLIMSLALGRDLSMTSNQDYYNK-RGTSDEILEVVANG-----------KGDLATVDGVENLKQALIARLLTPKGALMLHPEYGSNLHKMFKKA-THEQASLIDIEITRTLLLDGRVETVESLGYKVEEDVYVGKFLVTIESLQTAFEFVVQ--GDTTGSIILLDN----------------MAIEIYPRKPVSRPHTEISVDTSGIGGSSSGSEKILCLVGSATGGKPNAVYKVRNYSQAKSVFRSGELLDAIERAWNPGE--GTGAGDILAMRVEEAKEATFEAEGVKVSSTIYGADANDIQVALEDN-----TITGTKRLSIVFAKERVNQVYDNLGSIFSIKYKGTE--ASATFTVAVDPV-TFKATKLTLKAGDK-----TVKEYDLGSGAYAETNVLISDINNLPDFEAKFFPIG-DKNLTTDNFDAQID-VDIK--TKEAYVKAVGGDIEKQTA-YNGYVNFEFD-----------------------------RSKEIANFPLTKLTGGDNGTIPESWADKFSYFAN---EGGYYLVPLTSKQAVHAEALQFVRDCSYNGNPMRVFVGGGIGES-----MEQLFTRAIGLQNERAGLIGFSGTVKMDDGRSLKMPGYMFAAQVAGLTCGLEIGEAITFKNIAIETLDTIYE--GSQLDQLNESGVITAEFVRNRAV-TNFRIVDDVTTFNDKTDPVKSEIGVGEANDFLVSELKISLDNEYIGTKIIDTSASLVKNFVQSFLDRKK-L-AKEIQDYSPEEVQVVIEGDIARISLTVFPIRSMKKIEVSLVYRQQILTA-----------------------------------MKIFVPIDIEGSLEKSHKG-DDKDWYVKGYASTPALDLQGEMVNPAGIDIGYFVDNGYINFEHRQEPDYVVGVPTSNCYVDFQKGLFVEARLFKDNEHAQSMWKLANSISK-TGIDRQLGFSIEGAIRKRNTDDSRIIEEVVIKNVAVTMNPANPEATWETFMKS---------------WTTGHGTTPDTQVNAGALRRESLANSISVLASAYKIS------DPIEFDNLWKDVSKFLDEKGEYNENEAIVMLQLAKGVSRVSACESLMNRRKGKQNE-------------------------MASVTNQTVHTGNTVYLMIKGKIVGRCQSASGERSYGTTGVYEIGSIMPQEHVYLKYEGSLTVDRLRMRKEDLAKLGITALGEDILKRDVIDIVMMDNT-------TKEVIIAYRGCSAETYNEEIKANEIVSESARFLYLSAANVK-------------------MYGGY------EGQDSY-EYPYSHGNPKHVEPEKVDEYVLSDYGWTAETIK-AYMY--GVRVVDPETGEEMGDTFYNHIIEVAVDKAEKELDIAILPRR-ESEHHDYNQTEFSSYMYTHVHKKPILQVDDLKLEMNGKAIYRYPANWWKVYCLAGHIELYPTALMQ-TSQSMTYDSV--------FGGYPQLA--GTAPSIGR-TYAPQMIHVEYIAGMLP--RKRAGVSRDWEVPAALEQLVTKYALVEIFQVWGRLIIGAGIASRTLVYDGVSESIDTTQSAMYTGSAADIELINKDIDSLVAQLRS-HFGINMIGL----MFLDYITSELGTHKDI----GHELRFCCPFCGE-D--DYKFYVKVSGD-KTEGLWHCKKCNEKGN-PVTFVMKYLNINFKDALDILEVYDYEIDEN-----SLS-SRDVGVTEEEFLLI-LLKKSSEPEEVETSEEMTLTPPRLPTNFKRLADNMNNPEALPFLNYAHSRGITLDQLFLHNIGYVIEGQVEK-----VD----GNMMTLRNHLVFLTHGNDGQYQYWNTRAITP-MGIKAF--------NAPS-----KQD--EYSKRTTVFNLNIAKNTPYVIVHEGVIDALTMGE---SGVATFGKQITREQIELLLNNVK--EDQPIYLFLDTEAYEVTTKIASSLY--EKHKETYIVIH-G-DEDANDMGYEKSWDYLRNNSVRANEEGISIFLVSCIQ---------------------------------------------------------------------------------------------------------------------------------------------------------------------------------------------------------------MLQSIHQDKFSTGFTDLDVIAEGGIGRGELGLVIAPTGGGKTMWAVNQAKNYVAQ-GLNVLYVVLEERLERMILRFEQNMMGIPKSR-------------LMP-DNE-LDEEAFDKLQTIYDIKR-KQGLGNLYIEKRMPQEVSPTMLEQIIVDASVRKGKHLDVVIIDYPDLMKNPHER-DNSESRAGGKLYEEIRKLAQTYKFAGWVLSQVNRGGYSEDVLTAKSIEGSKQKLNAVEIAMTLNQKPIEFEKGFIRAYADKIRNNNGKSYNRMLSFKVVPETMTIRNITPD---------ERVEHDMILNNLEEKEGRVFKNTKKA-TPDPQAVVDEVKALNSRL------------
NC_024360_LMSP_25           ----------------------MINTSELNDFSVGSTILSILEAVSMELEQYYILSRENIVWGIQQGVFQAFDFFKREPKRAYGDVLIEFHSAVQSDVYIPKGTTFSSTINGYD--QQFETVIDYYVPKDSILARVEVYCKVAGEIGNVPAGTINLIMNSVSNVKSVINESNFQTGTDEESLESVKNRFHAFVESRGRATVPAINYGTRLVEEVSGVYV-KEYVGYVIVYAHDRNGNLSANIQDNIKIALEDYRPAGIKLDVKPVNKRLLPVEVTVTITNKNRIGDTLQAHIQGVITDYLNSMQVSNNLILSELIQIIMSIDDSLIYDCKIENF-------TENVIINSEDII---------------------------------------------------------------------------RAGEVKVNLK------------------------------------------------------MPKNN------KEEVKEVNLNSVQEDALKSFTTGYGITPDTQ-TDAGALRREFLDDQISMLTWTENDLTFYKDIAKKPATSTVAKYDVYMQHGKVGHTRFTREIGVAPVSDPNIRQKTVNMKFASDTKNISIAAGLVNNIQD-PMQILTDDAIVNIAKTIEWASFFGDSDLSDS-PEPQAGLEFDGLAKLINQ-DNVHDARGASLTESLLNQAAVMISKGYGTPTDAYMPVGVQADFVNQQLSKQTQLVRD-NGNNVSVGFNIQGFHSARGFIKLHGSTVMENEQILDERILALPTAPQPA-KVTATQEAG---KKGQFRAED--L-----------AA-HEYKVVVSSDDAESIASEVAT-ATVTA--KDDGVKLEIELAPMYSSRPQFVSIYRKGA--------------ETGLFYLIARVPASKA-ENNVITFYDLNDSIPETVDVFVGEMSANVVHLFELLPMMRLPLAQINASVTFAVLWYGALALRAPKKWVRIRNVKYIPVKNVHSN---------------------------------------------------------------MNNKEVAYSQ---PVIG-SMSANP---GFKTKPS-IRNNQDLHGVLKKFG-GNIILNAIINTRSNQVSMYCKPARHSEKGVGFEVRLKDLDKKPTSHDEATIKRIESFIEKTGID---------NDINRDSFSSFVKKIVRDTYMYDQVNFEKVFNRNQ--NMVRFVAKDPTTIFFATTAD-G--------KIPDN--GNRFVQVIDQ-KIVATFNAREMAFAVRNPRSDIYATGYGYPELEIALKQFIAHENTEAFNDRFFSHGGTTRGILQIKAAQ---QQSQHALEIFKREWKNSLSGINGSWQIPVVSAEDVKFVNMTPSARDMEFEKWLNYLINVISALYGIDPAEINIPNNGGATGSKGGS-LNEGNSA-EKNQASKNKGLQPLLGFIEDFINKHIVAEFGD-KYTFQFVGGDIKSELESVKILAEKAKVAMTVNEVRKELNLPGDVIGGDIPLNGVIVQRIGQLMQQEQFEHEKQQSNLQMLQEQTGNRVSTDVEDIPDGK------------------------DTT--GDIGKDGQRKDKD--NANAG------KQGMKGDKPNDWQT----------MARYKKHVVQYGDTMQSISQLETGSVGNWVDIVEYNKLKYPYIVQTNEERKENLESTVTIGDVIIIPVASDLTEID---PYALTNQDKNLIMSLALGRDLSMTSNQDYYNK-RGTSDEILEIVSNG-----------KGDLATVDGVENLKQALIARLLTPKGALMLHPEYGSNLHKMFKKA-THEQASLIDIEITRTLLLDGRVETVESLGYKVEEDVYVGKFLVTIESLQTAFEFVVQ--GDTTGSIILLDN----------------MAIEIYPRKPVSRPHTEISVDTSGIGGSSSGSEKILCLVGSATGGKPNAVYKVRNYSQAKSVFRSGELLDAIERAWNPGE--GTGAGDILAMRVEEAKEATFEAEGVKVSSTIYGADANDIQVALEDN-----TITGTKRLSIVFAKERVNQVYDNLGSIFSIKYKGTE--ASATFTVAVDPV-TFKATKLTLKAGDK-----TVKEYDLGSGAYAETNVLISDINNLPDFEAKFFPIG-DKNLTTDNFDAQID-VDIK--TKEAYVKAVGGDIEKQTA-YNGYVDFEFD-----------------------------RSKEIANFPLTKLTGGDNGTIPESWADKFSYFAN---EGGYYLVPLTSKQAVHAEALQFVRDCSYNGNPMRVFVGGGIGES-----MEQLFTRAIGLQNERAGLIGFSGTVKMDDGRSLKMPGYLFAAQVAGLTCGLEIGEAITFKNIAIETLDTIYE--GSQLDQLNESGIITAEFVRNRAV-TNFRIVDDVTTFNDKTDPVKSEIGVGEANDFLVSELKISLDNEYIGTKIIDTSASLVKNFVQSFLDRKK-L-AKEIQDYSPEEVQVVIEGDVARISLTVFPIRSMKKIEVSLVYRQQILTA-----------------------------------MKIFVPIDIEGSLEKSHKG-DDKDWYVKGYASTPALDLQGEMVNPAGIDIGYFVDNGYINFEHRQEPDYVVGVPTSNCYVDFQKGLFVEARLFKDNEHAQSMWKLANSISK-TGIDRQLGFSIEGAIRKRNTDDSRIIEEVVIKNVAVTMNPANPEATWETFMKS---------------WTTGHGTTPDTQVNAGALRRESLANSISVLASAYKIS------DPIEFDNLWKDVSKFLDEKGEYNENEAIVMLQLAKGVSRVSACESLMNRRKGKQNE-------------------------MASVTNQTVHTGNTVYLMIKGKIVGRCQSASGERSYGTTGVYEIGSIMPQEHVYLKYEGSLTVDRLRMRKEDLAKLGITALGEDILKRDVIDIVMMDNT-------TKEVIIAYRGCSAETYNEEIKANEIVSESARFLYLSAANVK-------------------MYGGY------EGQDSY-EYPYSHGNPKHVEPEKVDEYVLSDYGWTAETIK-AYMY--GVRVVDPETGEEMGDTFYNHIIEVAVDKAEKELDIAILPRR-ESEHHDYNQTEFSSYMYTHVHKKPILQVDDLKLEMNGRAIYRYPANWWKVYCLAGHIELYPTALMQ-TSQSMTYDSV--------FGGYPQLA--GTAPSIGR-TYAPQMIHVEYIAGMLP--RKRAGVSRDWEVPAALEQLVTKYALVEIFQVWGRLIIGAGIASRTLVYDGVSESIDTTQSAMYTGSAADIELINKDIDSLVAQLRS-HFGINMIGL----MFLDYITSELGTHKDI----GHELRFCCPFCGE-D--DYKFYVKVSGD-KTEGLWHCKKCNEKGN-PVTFVMKYLNINFKDALDILEVYDYEIDEN-----SLS-SRDVGVTEEEFLLI-LLKKSSEPEEVEISEEVVLTPPRLPTNFKRLADNMNNPEALPFLNYAHSRGITLDQLFLHNIGYVIEGQVEK-----VD----GNMMTLRNHLVFLTHGNDGQYQYWNTRAITP-MGIKAF--------NAPS-----KQD--EYSKRTTVFNLNIAKNTPYVIVHEGVIDALTMGE---SGVATFGKQITREQIDLLLNNVR--EDQPIYLFLDTEAYEVTTKIASSLY--EKHKETYIVIH-G-DEDANDMGYEKSWDCLRNNSVRANEEGISIFLVSCIQ---------------------------------------------------------------------------------------------------------------------------------------------------------------------------------------------------------------MLQSIHQDKFSTGFTDLDVIAEGGIGRGELGLVIAPTGGGKTMWAVNQAKNYVAQ-GLNVLYVVLEERLERMILRFEQNMMGIPKSR-------------LMP-DNE-LDEEAFDKLQTIYDIKR-KQGLGNLYIEKRMPQEVSPTMLEQIIVDASVRKGKHLDVVIIDYPDLMKNPHER-DNSESRAGGKLYEEIRKLAQTYKFAGWVLSQVNRGGYSEDVLTAKSIEGSKQKLNAVEIAMTLNQKPIEFEKGFIRAYADKIRNNNGKSYNRMLSFKVVPETMTIRNITPD---------ERVEHDMILNNLEEKEGRVFKNTKKA-TPDPQAVVDEVKALNSRL------------
NC_024364_List_36           ----------------------MINTSELNDFSVGSTILSILEAVSMELEQYYILSRENIVWGIQQGVFQAFDFFKREPKRAYGDVLIEFHSAVQSDVYIPKGTTFSSTINGYD--QQFETVIDYYVPKDSILARVEVYCKVAGEIGNVPAGTINLIMNSVSNVKSVINESNFQTGTDEESLESVKNRFHAFVESRGRATVPAINYGTRLVEEVSGVYV-KEYVGYVIVYAHDRNGNLSANIQDNIKIALEDYRPAGIKLDVKPVNKRLLPVEVTVTITNKNRIGDTLQAHIQGVITDYLNSMQVSNNLILSELIQIIMSIDDSLIYDCKIENF-------TENVIINSEDII---------------------------------------------------------------------------RAGEVKVNLK------------------------------------------------------MPKNN-----KEEEVKEVNLNSVQEDALKSFTTGYGITPDTQ-TDAGALRREFLDDQISMLTWTENDLTFYKDIAKKPATSTVAKYDVYMQHGKVGHTRFTREIGVAPVSDPNIRQKTVNMKFASDTKNISIAAGLVNNIQD-PMQILTDDAIVNIAKTIEWASFFGDSDLSDS-PEPQAGLEFDGLAKLINQ-DNVHDARGASLTESLLNQAAVMISKGYGTPTDAYMPVGVQADFVNQQLSKQTQLVRD-NGNNVSVGFNIQGFHSARGFIKLHGSTVMENEQILDERILALPTAPQPA-KVTATQEAG---KKGQFRAED--L-----------AA-HEYKVVVSSDDAESIASEVAT-ATVTA--KDDGVKLEIELAPMYSSRPQFVSIYRKGA--------------ETGLFYLIARVPASKA-ENNVITFYDLNDSIPETVDVFVGEMSANVVHLFELLPMMRLPLAQINASVTFAVLWYGALALRAPKKWVRIRNVKYIPVKNVHSN---------------------------------------------------------------MNNKEVAYSQ---PVIG-SMSANP---GFKTKPS-IRNNQDLHGVLKKFG-GNIILNAIINTRSNQVSMYCKPARHSEKGVGFEVRLKDLDKKPTSHDEATIKRIESFIEKTGVD---------NDINRDSFSSFVKKIVRDTYMYDQVNFEKVFNRNQ--NMVRFVAKDPTTIFFATTAD-G--------KIPDN--GNRFVQVIDQ-KIVATFNAREMAFAVRNPRSDIYATGYGYPELEIALKQFIAHENTEAFNDRFFSHGGTTRGILQIKAAQ---QQSQHALEIFKREWKNSLSGINGSWQIPVVSAEDVKFVNMTPSARDMEFEKWLNYLINVISALYGIDPAEINIPNNGGATGSKGGS-LNEGNSA-EKNQASKNKGLQPLLGFIEDFINKHIVAEFGD-KYTFQFVGGDIKSELESVKILAEKAKVAMTVNEVRKELNLPGDVIGGDIPLNGVIVQRIGQLMQQEQFEHEKQQSNLQMLQEQTGNRVSTDVEDIPDGK------------------------DTT--GDIGKDGQRKDKD--NANAG------KQGMKGDKPNDWQT----------MARYKKHVVQYGDTMQSISQLETGSVGNWVDIVEYNKLKYPYIVQTNEERKENLESTVTIGDVIIIPVASDLTEID---PYALTNQDKNLIMSLALGRDLSMTSNQDYYNK-RGTSDEILEIVANG-----------KGDLATVDGVENLKQALIARLLTPKGALMLHPEYGSNLHKMFKKA-THEQASLVDIEITKTLLLDGRVETVESLGYKVKEDVYVGKFLVTIESLQTAFEFVVQ--GDTTGSIILLDN----------------MAIEIYPRKPVSRPHTEISVDTSGIGGSSSGSEKILCLVGSATGGKPNAVYKVRNYSQAKSVFRSGELLDAIERAWNPGE--GTGAGDILAMRVEEAKEATFEAEGIKVSSTIYGADANDIQVALEDN-----TITGTKRLSIVFAKERVNQVYDNLGSIFSIKYKGTE--ASATFTVAVDPV-TFKATKLTLKAGDK-----TVKEYDLGSGAYAETNVLISDINNLPDFEAKFFPIE-DKNLTTDNFDAQID-VDIK--TKEAYVKAVGGDIEKQTA-YNGYVNFEFD-----------------------------RSKEIANFPLTKLTGGDNGTIPESWADKFSYFAN---EGGYYLVPLTSKQAVHAEALQFVRDCSYNGNPMRVFVGGGIGES-----MEQLFTRAIGLQNERAGLIGFSGTVKMDDGRSLKMPGYMFAAQVAGLTCGLEIGEAITFKNIAIETLDTIYE--GSQLDQLNESGVITAEFVRNRAV-TNFRIVDDVTTFNDKTDPVKSEIGVGEANDFLVSELKISLDNEYIGTKIIDTSASLVKNFVQSFLDRKK-L-AKEIQDYSPEEVQVVIEGDIARISLTVFPIRSMKKIEVSLVYRQQILTA-----------------------------------MKIFVPIDIEGSLEKSHKG-DDKDWYVKGYASTPALDLQGEMVNPAGIDIGYFVDNGYINFEHRQEPDYVVGVPTSNCYVDFQKGLFVEARLFKDNEHAQSMWKLANSISK-TGIDRQLGFSIEGAIRKRNTDDSRIIEEVVIKNVAVTMNPANPEATWETFMKS---------------WTTGHGTTPDTQVNAGALRRESLANSISVLASAYKIS------DPIEFDNLWKDVSKFLDEKGEYNENEAIVMLQLAKGVSRVSACESLMNRRKGKQNE-------------------------MASVTNQTVHTGNTVYLMIKGKIVGRCQSASGERSYGTTGVYEIGSIMPQEHVYLKYEGSLTVDRLRMRKEDLAKLGITALGEDILKRDVIDIVMMDNT-------TKEVIIAYRGCSAETYNEEIKANEIVSESARFLYLSAANVK-------------------MYGGY------EGQDSY-EYPYSHGNPKHVEPEKVDEYVLSDYGWTAETIK-AYMY--GVRVVDPETGEEMGDTFYNHIIEVAVDKAEKELDIAILPRR-ESEHHDYNQTEFSSYMYTHVHKKPILQVDDLKLEMNGRAIYRYPANWWKVYCLAGHIELYPTALMQ-TSQSMTYDSV--------FGGYPQLA--GTAPSIGR-TYAPQMIHVEYIAGMLP--RKRAGVSRDWEVPAALEQLVTKYALVEIFQVWGRLIIGAGIASRTLVYDGVSESIDTTQSAMYTGSAADIELINKDIDSLVAQLRS-HFGINMIGL----MFLDYITSELGTHKDI----GHELRFCCPFCGE-D--DYKFYVKVSGD-KTEGLWHCKKCNEKGN-PVTFVMKYLNINFKDALDILEVYDYEIDEN-----SLS-SRDVGVTEEEFLLI-LLKKSSEPEEVEISEEVTLTPPRLPTNFKRLADNMNNPEALPFLNYAHSRGITLDQLFLHNIGYVIEGQVEK-----VD----GNMMTLRNHLVFLTHGNDGQYQYWNTRAITP-MGIKAF--------NAPS-----KQD--EYSKRTTVFNLNIAKNTPYVIVHEGVIDALTMGE---SGVATFGKQITREQIELLLNNVK--EDQPIYLFLDTEAYEVTTKIASSLY--EKHKETYIVIH-G-DEDANDMGYEKSWDCLRNNSVRANEEGISIFLVSCIQ---------------------------------------------------------------------------------------------------------------------------------------------------------------------------------------------------------------MLQSIHQDKFSTGFTDLDVIAEGGIGRGELGLVIAPTGGGKTMWAVNQAKNYVAQ-GLNVLYVVLEERLERMILRFEQNMMGIPKSR-------------LMP-DNE-LDEEAFDKLQTIYDIKR-KQGLGNLYIEKRMPQEVSPTMLEQIIVDASVRKGKHLDVVIIDYPDLMKNPHER-DNSESRAGGKLYEEIRKLAQTYKFAGWVLSQVNRGGYSEDVLTAKSIEGSKQKLNAVEIAMTLNQKPIEFEKGFIRAYADKIRNNNGKSYNRMLSFKVVPETMTIRNITPD---------ERVEHDMILNNLEEKEGRVFKNTKKA-TPDPQAVVDEVKALNSRL------------
NC_024383_LP_083_2          ----------------------MINTSELNDFSVGSTILSILEAVSMELEQYYILSRENIVWGIQQGVFQAFDFFKREPKRAYGDVLIEFHSAVQSDVYIPKGTTFSSTINGYD--QQFETVIDYYVPKDSILARVEVYCKVAGEIGNVPAGTINLIMNSVSNVKSVINESNFQTGTDEESLESVKNRFHAFVESRGRATVPAINYGTRLVEEVSGVYV-KEYVGYVIVYAHDRNGNLSANIQDNIKIALEDYRPAGIKLDVKPVNKRLLPVEVTVTITNKNRIGDTLQAHIQGVITDYLNSMQVSNNLILSELIQIIMSIDDSLIYDCKIENF-------TENVIINSEDII---------------------------------------------------------------------------RAGEVKVNLK------------------------------------------------------MPKNN-----KEEEVKEVNLNSVQEDALKSFTTGYGITPDTQ-TDAGALRREFLDDQISMLTWTENDLTFYKDIAKKPATSTVAKYDVYMQHGKVGHTRFTREIGVAPVSDPNIRQKTVNMKFASDTKNISIAAGLVNNIQD-PMQILTDDAIVNIAKTIEWASFFGDSDLSDS-PEPQAGLEFDGLAKLINQ-DNVHDARGASLTESLLNQAAVMISKGYGTPTDAYMPVGVQADFVNQQLSKQTQLVRD-NGNNVSVGFNIQGFHSARGFIKLHGSTVMENEQILDERILALPTAPQPA-KVTATQEAG---KKGQFRAED--L-----------AA-HEYKVVVSSDDAESIASEVAT-ATVTA--KDDGVKLEIELAPMYSSRPQFVSIYRKGA--------------ETGLFYLIARVPASKA-ENNVITFYDLNDSIPETVDVFVGEMSANVVHLFELLPMMRLPLAQINASVTFAVLWYGALALRAPKKWVRIRNVKYIPVKNVHSN---------------------------------------------------------------MNNKEVAYSQ---PVIG-SMSANP---GFKTKPS-IRNNQDLHGVLKKFG-GNIILNAIINTRSNQVSMYCKPARHSEKGVGFEVRLKDLDKKPTSHDEATIKRIESFIEKTGID---------NDINRDSFSSFVKKIVRDTYMYDQVNFEKVFNRNQ--NMVRFVAKDPTTIFFATTAD-G--------KIPDN--GNRFVQVIDQ-KIVATFNAREMAFAVRNPRSDIYATGYGYPELEIALKQFIAHENTEAFNDRFFSHGGTTRGILQIKAAQ---QQSQHALEIFKREWKNSLSGINGSWQIPVVSAEDVKFVNMTPSARDMEFEKWLNYLINVISALYGIDPAEINIPNNGGATGSKGGS-LNEGNSA-EKNQASKNKGLQPLLGFIEDFINKHIVAEFGD-KYTFQFVGGDIKSELESVKILAEKAKVAMTVNEVRKELNLPGDVIGGDIPLNGVIVQRIGQLMQQEQFEHEKQQSNLQMLQEQTGNRVSTDVEDIPDGK------------------------DTT--GDIGKDGQRKDKD--NANAG------KQGMKGDKPNDWQT----------MARYKKHVVQYGDTMQSISQLETGSVGNWVDIVEYNKLKYPYIVQTNEERKENLESTVTIGDVIIIPVASDLTEID---PYALTNQDKNLIMSLALGRDLSMTSNQDYYNK-RGTSDEILEIVANG-----------KGDLATVDGVENLKQALIARLLTPKGALMLHPEYGSNLHKMFKKA-THEQASLVDIEITKTLLLDGRVETVESLGYKVKEDVYVGKFLVTIESLQTAFEFVVQ--GDTTGSIILLDN----------------MAIEIYPRKPVSRPHTEISVDTSGIGGSSSGSEKILCLVGSATGGKPNAVYKVRNYSQAKSVFRSGELLDAIERAWNPGE--GAGAGDILAMRVEEAKEATFEAEGVKVSSTIYGADANDIQVALEDN-----TITGTKRLSIVFAKERVNQVYDNLGNIFSIKYKGTE--ASATFTVAVDPV-TFKATKLTLKAGDK-----TVKEYDLGSGAYAETNVLISDINNLPDFEAKFFPIG-DKNLTTDNFDAQID-VDIK--TKEAYVKAVGGDIEKQTA-YNGYVDFEFD-----------------------------RSKEIANFPLTKLTGGDNGTIPESWADKFSYFAN---EGGYYLVPLTSKQAVHAEALQFVRDCSYNGNPMRVFVGGGIGES-----MEQLFTRAIGLQNERAGLIGFSGTVKMDDGRSLKMPGYMFAAQVAGLTCGLEIGEAITFKNIAIETLDTIYE--GSQLDQLNESGIITAEFVRNRAV-TNFRIVDDVTTFNDKTDPVKSEIGVGEANDFLVSELKISLDNEYIGTKIIDTSASLVKNFVQSFLDRKK-L-AKEIQDYSPEEVQVVIEGDVARISLTVFPIRSMKKIEVSLVYRQQILTA-----------------------------------MKIFVPIDIEGSLEKSHKG-DDKDWYVKGYASTPALDLQGEMVNPAGIDIGYFVDNGYINFEHRQEPDYVVGVPTSNCYVDFQKGLFVEARLFKDNEHAQSMWKLANSISK-TGIDRQLGFSIEGAIRKRNTDDSRIIEEVVIKNVAVTMNPANPEATWETFMKS---------------WTTGHGTTPDTQVNAGALRRESLANSISVLASAYKIS------DPIEFDNLWKDVSKFLDEKGEYNENEAIVMLQLAKGVSRVSACESLMNRRKGKQNE-------------------------MASVTNQTVHTGNTVYLMIKGKIVGRCQSASGERSYGTTGVYEIGSIMPQEHVYLKYEGSLTVDRLRMRKEDLAKLGITALGEDILKRDVIDIVMMDNT-------TKEVIIAYRGCSAETYNEEIKANEIVSESARFLYLSAANVK-------------------MYGGY------EGQDSY-EYPYSHGNPKHVEPEKVDEYVLSDYGWTAETIK-AYMY--GVRVVDPETGEEMGDTFYNHIIEVAVDKAEKELDIAILPRR-ESEHHDYNQTEFSSYMYTHVHKKPILQVDDLKLEMNGKAIYRYPANWWKVYCLAGHIELYPTALMQ-TSQSMTYDSV--------FGGYPQLA--GTAPSIGR-TYAPQMIHVEYIAGMLP--RKRAGVSRDWEVPAALEQLVTKYALVEIFQVWGRLIIGAGIASRTLVYDGVSESIDTTQSAMYTGSAADIELINKDIDSLVAQLRS-HFGINMIGL----MFLDYITSELGTHKDI----GHELRFCCPFCGE-D--DYKFYVKVSGD-KTEGLWHCKKCNEKGN-PVTFVMKYLNINFKDALDILEVYDYEIDEN-----SLS-SRDVGVTEEEFLLI-LLKKSSEPEEVETSEEMTLTPPRLPTNFKRLADNMNNPEALPFLNYAHSRGITLDQLFLHNIGYVIEGQVEK-----VD----GNMMTLRNHLVFLTHGNDGQYQYWNTRAITP-MGIKAF--------NAPS-----KQD--EYSKRTTVFNLNIAKNTPYVIVHEGVIDALTMGE---SGVATFGKQITREQIELLLNNVR--EDQPIYLFLDTEAYEVTTKIASSLY--EKHKETYIVIH-G-DEDANDMGYEKSWDYLRNNSVRANEEGISIFLVSCIQ---------------------------------------------------------------------------------------------------------------------------------------------------------------------------------------------------------------MLQSIHQDKFSTGFTDLDVIAEGGIGRGELGLVIAPTGGGKTMWAVNQAKNYVAQ-GLNVLYVVLEERLERMILRFEQNMMGIPKSR-------------LMP-DNE-LDEEAFDKLQTIYDIKR-KQGLGNLYIEKRMPQEVSPTMLEQIIVDASVRKGKHLDVVIIDYPDLMKNPHER-DNSESRAGGKLYEEIRKLAQTYKFAGWVLSQVNRGGYSEDVLTAKSIEGSKQKLNAVEIAMTLNQKPIEFEKGFIRAYADKIRNNNGKSYNRMLSFKVVPETMTIRNITPD---------ERVEHDMILNNLEEKEGRVFKNTKKA-TPDPQAVVDEVKALNSRL------------
NC_024787_LMTA_148          ----------------------MINTSELNDFSVGSTILSILEAVSMELEQYYILSRENIVWGIQQGVFQAFDFFKREPKRAYGDVLIEFHSAVQSDVYIPKGTTFSSTINGYD--QQFETVIDYYVPKDSILARVEVYCKVAGEIGNVPAGTINLIMNSVSNVKSVINESNFQTGTDEESLESVKNRFHAFVESRGRATVPAINYGTRLVEEVSGVYV-KEYVGYVIVYAHDRNGNLSANIQDNIKIALEDYRPAGIKLDVKPVNKRLLPVEVTVTITNKNRIGDTLQAHIQGVITDYLNSMQVSNNLILSELIQIIMSIDDSLIYDCKIENF-------TENVIINSEDII---------------------------------------------------------------------------RAGEVKVNLK------------------------------------------------------MPKNN------KEEVKEVNLNSVQEDALKSFTTGYGITPDTQ-TDAGALRREFLDDQISMLTWTENDLTFYKDIAKKPATSTVAKYDVYMQHGKVGHTRFTREIGVAPVSDPNIRQKTVNMKFASDTKNISIAAGLVNNIQD-PMQILTDDAIVNIAKTIEWASFFGDSDLSDS-PEPQAGLEFDGLAKLISQ-DNVEDARGASLTESLLNQAAVMISKGYGTPTDAYMPVGVQADFVNQQLSKQTQLVRD-NGNNVSVGFNIQGFHSARGFIKLHGSTVMENEQILDERILALPTAPQPA-KVTATQEAG---KKGQFRAED--L-----------AA-HEYKVVVSSDDAESIASEVAT-ATVTA--KDDGVKLEIELAPMYSSRPQFVSIYRKGA--------------ETGLFYLIARVPASKA-ENNVITFYDLNDSIPETVDVFVGEMSANVVHLFELLPMMRLPLAQINASVTFAVLWYGALALRAPKKWVRIRNVKYIPVKNVHSN------------------------------------------------------------------------------------------------------------------------------------------------------------------------------------------------------------------------------------------------------------------------------------------MAFAVRNPRSDIYATGYGYPELEIALKQFIAHENTEAFNDRFFSHGGTTRGILQIKAAQ---QQSQHALEIFKREWKNSLSGINGSWQIPVVSAEDVKFVNMTPSARDMEFEKWLNYLINVISALYGIDPAEINIPNNGGATGSKGGS-LNEGNSA-EKNQASKNKGLQPLLGFIEDFINKHIVAEFGD-KYTFQFVGGDIKSELESVKILAEKAKVAMTVNEVRKELNLPGDVIGGDIPLNGVIVQRIGQLMQQEQFEHEKQQSNLQMLQEQTGNRVSTDVEDIPDGK------------------------DTT--GDIGKDGQRKDKD--NANAG------KQGMKGDKPNDWQT----------MARYKKHVVQYGDTMQSISQLETGSVGNWVDIVEYNKLKYPYIVQTNEERKENLESTVTIGDVIIIPVASDLTEID---PYALTNQDKNLIMSLALGRDLSMTSNQDYYNK-RGTSDEILEVVANG-----------KGDLATVDGVENLKQALIARLLTPKGALMLHPEYGSNLHKMFKKA-THEQASLIDIEITRTLLLDGRVETVESLGYKVEEDVYVGKFLVTIESLQTAFEFVVQ--GDTTGSIILLDN----------------MAIEIYPRKPVSRPHTEISVDTSGIGGSSSGSEKILCLVGSATGGKPNAVYKVRNYSQAKSVFRSGELLDAIERAWNPGE--GTGAGDILAMRVEEAKEATFEAEGVKVSSTIYGADANDIQVALEDN-----TITGTKRLSIVFAKERVNQVYDNLGSIFSIKYKGTE--ASATFTVAVDPV-TFKATKLTLKAGDK-----TVKEYDLGSGAYAETNVLISDINNLPDFEAKFFPIG-DKNLTTDNFDAQID-VDIK--TKEAYVKAVGGDIEKQTA-YNGYVNFEFD-----------------------------RSKEIANFPLTKLTGGDNGTIPESWADKFSYFAN---EGGYYLVPLTSKQAVHAEALQFVRDCSYNGNPMRVFVGGGIGES-----MEQLFTRAIGLQNERAGLIGFSGTVKMDDGRSLKMPGYMFAAQVAGLTCGLEIGEAITFKNIAIETLDTIYE--GSQLDQLNESGVITAEFVRNRAV-TNFRIVDDVTTFNDKTDPVKSEIGVGEANDFLVSELKISLDNEYIGTKIIDTSASLVKNFVQSFLDRKK-L-AKEIQDYSPEEVQVVIEGDIARISLTVFPIRSMKKIEVSLVYRQQILTA-----------------------------------MKIFVPIDIEGSLEKSHKG-DDKDWYVKGYASTPALDLQGEMVNPAGIDIGYFVDNGYINFEHRQEPDYVVGVPTSNCYVDFQKGLFVEARLFKDNEHAQSMWKLANSISK-TGIDRQLGFSIEGAIRKRNTDDSRIIEEVVIKNVAVTMNPANPEATWETFMKS---------------WTTGHGTTPDTQVNAGALRRESLANSISVLASAYKIS------DPIEFDNLWKDVSKFLDEKGEYNENEAIVMLQLAKGVSRVSACESLMNRRKGKQNE-------------------------MASVTNQTVHTGNTVYLMIKGKIVGRCQSASGERSYGTTGVYEIGSIMPQEHVYLKYEGSLTVDRLRMRKEDLAKLGITALGEDILKRDVIDIVMMDNT-------TKEVIIAYRGCSAETYNEEIKANEIVSESARFLYLSAANVK-------------------MYGGY------EGQDSY-EYPYSHGNPKHVEPEKVDEYVLSDYGWTAETIK-AYMY--GVRVVDPETGEEMGDTFYNHIIEVAVDKAEKELDIAILPRR-ESEHHDYNQTEFSSYMYTHVHKKPILQVDDLKLEMNGKAIYRYPANWWKVYCLAGHIELYPTALMQ-TSQSMTYDSV--------FGGYPQLA--GTAPSIGR-TYAPQMIHVEYIAGMLP--RKRAGVSRDWEVPAALEQLVTKYALVEIFQVWGRLIIGAGIASRTLVYDGVSESIDTTQSAMYTGSAADIELINKDIDSLVAQLRS-HFGINMIGL----MFLDYITSELGTHKDI----GHELRFCCPFCGE-D--DYKFYVKVSGD-KTEGLWHCKKCNEKGN-PVTFVMKYLNINFKDALDILEVYDYEIDEN-----SLS-SRDVGVTEEEFLLI-LLKKSSEPEEVETSEEMTLTPPRLPTNFKRLADNMNNPEALPFLNYAHSRGITLDQLFLHNIGYVIEGQVEK-----VD----GNMMTLRNHLVFLTHGNDGQYQYWNTRAITP-MGIKAF--------NAPS-----KQD--EYSKRTTVFNLNIAKNTPYVIVHEGVIDALTMGE---SGVATFGKQITREQIELLLNNVR--EDQPIYLFLDTEAYEVTTKIASSLY--EKHKETTSLSM--------EMRMPMIWDMKNLGTI-------------------------------------------------------------------------------------------------------------------------------------------------------------------------------------------------------------------------------MLQSIHQDKFSTGFTDLDVIAEGGIGRGELGLVIAPTGGGKTMWAVNQAKNYVAQ-GLNVLYVVLEERLERMILRFEQNMMGIPKSR-------------LMP-DNE-LDEEAFDKLQTIYDIKR-KQGLGNLYIEKRMPQEVSPTMLEQIIVDASVRKGKHLDVVIIDYPDLMKNPHER-DNSESRAGGKLYEEIRKLAQTYKFAGWVLSQVNRGGYSEDVLTAKSIEGSKQKLNAVEIAMTLNQKPIEFEKGFIRAYADKIRNNNGKSYNRMLSFKVVPETMTIRNITPD---------ERVEHDMILNNLEEKEGRVFKNTKKA-TPDPQAVVDEVKALNSRL------------
NC_024788_Riley             -----------MNIYSRLVDYTITNTNKINDFSVGSAIRALYESVAMEVEQFYVLTEENLEEAIQAGVYESFAFKRKAPQKAYGKVRITFHNAVQQNTPLPRGTRFTSSFPEYA--NIYETVEDYYIPAGAVTAEVFVYCIIAGEVGNVPANAIDVMMTPLSNVKLVTNPSAFQTGENEEPLEALKSRFRSYIESLSKATKPALEYGTRLVPEVSGVYI-DEKIGIVIVYAHDKNGELPDSVKLAIATSLTRFKPAGIPVEVRPVTRKAVDVEVTITISNKPAITNALRDRIKFAIEGYLNNMQTSQNLILNDLSYVIKSVDKQLVYDIQYTKP-------TANEVVKGNEIV---------------------------------------------------------------------------RAGIIKVTLV------------------------------------------------------MTELQKEQKVEARKLPAGAEAELKELVSKSFTTGAGITPDTQ-QDAAALRRELLDDQVKMLAFTNGDFTIYPLINKQQVNSTVAKYAVFNQHGRTGHSRFVREVGVASINDPNIRQKTVQMKFLSDTKQQSLAAGLVNNIAD-PMTILTEDAISVIAKSIEWAIFYGDAALAAE-ADNQAGIEFDGLTKLIDEATNVIDLAGERLDEATLNKAAVIVGKGYGRATDAFMPIGVQADFTNNLLDRQRVIQPS-QAGGFSTGFSINQFLSTRGAINLHGSTIMENDNILV-DRIPEPNAPQAPASVVATVKTA---DKGKFRPVK--D-----------VKTHSYKVVVHSDDAESLASDAVT-AVVAN--PTDSVSIAVKLQSLYQAKPQFISVYRQGN--------------ETGHYFLVARVPLAKADENGVITFVDRNQVIPETTDVFIGELTPQVISLLELLPMMKLPLAQMNATTTFTVLWYGALALYAPKKWVRIKNVQYIPALAADVTYRP-----MGFWSF--LKKAPSANPLELLNPEDKHSEISTMIRQIE-EEQIM-----KS-TTAEKGKAKAYEE---PILG-QFSINP---DYKEAPS-KDGNYNLLENLKLWSRKNIIVNAIINTRVNQVSMFCSPARYSSRGVGYEVRLKDPFKDPTTHEEAAIKRIEDFLQYTGNM--------KDDYTRDNFRGFIKKIIRDRLIYDKINFELIYDKQ--GELNRFKAVDASTIYVAVDKE-G--------REPKGKDSEKFVQVLDR-RKVAAFKAKEMAWEVHNPRTDITVGRYGYSELELAMNHLQYHENTELFNARYFAQGGTTRGLLHIKTGQ---DQSRHALQAFRREWQTMFSGINGAWKIPVVSAEDVKFINMTQSSRDMEFERWLNYLINVLCSIYAIDPSEINFPNRGGATGSSGS-TLNETSAR-EKNRISRDKGLEPLLKFIEDAINKYIVSQFGD-KYIFTFVGGDAQTEREILETLELQSKVGLTFNDIRKKLGYP-PVEGGDVINSGVHVQSLGQIMQEKMMEQQFALQKQEAKQANAAAK---------TKTSTPTKEQSEAQQKGMNGDSKNVNGKGTYNKSVGKDGQVKGARNTNSAK-----QGGKGNNGETVNSDAKKGGKK---------------------------------------------------------------------MFRSNEDDSGELIASLKNSSVYDQEEIYALTLGKDLNVLPQPRNIAS-PGWDAEILEMKEND-----------KGDLATIRGIENLKQSLLTRILTPVGSYLNHPRYGSYVNEYLGKKNTEENATLLVVELERAIRTDGRVRAVEKVGYDMYDNYINVAFKVTSIAVDEAFLLALT--ARENGDIFLNDNFSNNIR-----------MAIS-YGFNRKRPRTEVFLDSTALGSANAQSEKPVIILGSATDGKPLEPVELTNLAQARSAFQSGELVDAIEMAWNPAA-GVGGAGKIYAVRVDEAKQASLVSSGLTFTSNVYGADANNIQVQLMDN-----AITGAKRVGVYFTKVGYEKVYDNIGNIFNITYTGAQ---KGNIEVKVNAT-TKLAEKLILKVGADTQSMTEVRTYELGVGVYEDVNALVNDIANLPDFKASMNSLGGYKDVRTQYLDVLAA-KDMTK-DAPLAVKAIAADIANTLA-NDRYVSVAVDFTK----------------------------TVPATIPVTSLSGGETKAPKTSWAETFLKVAD---LGGYYIVPLTASESVHAELSHFLRTESTSGNQLRGFVGGGLEET-----FESLKARQSNLRNARVAVVGDDVVRRMADGRVYKAPGYMYAAQVAGLASGLAVGEPITYKKMNIESLGKKYI--GEQLDQLDAAGVVMTEFARNTKG-STFRIVSDPTSYNRIDEPVQNRISLGEVSDFLTTELRTVLDEEFIGTRLRNTSASIIKNRIESFLDVQK-NVDGLIVNYSPEDIQVVINGNTAIINIAVQPTQGLDYINVYLSYKDNQMSA----------------------MHLETYVDKATGKFNMFVPIDIEESIKKNDDSPSEKSWYLRGYATTRDLDRQDDIVDPNGIDIDYFLQHGYINYEHQQGDFYKIGVPTEGTYVDPDVGLYVECKLYKDNPYAKSMWDLATNIQK-SGVKRKLGFSVEGFGLGRDEEDPRILKKLRVTNVAVTTNPANPFATWEHFMKS---------------FTAGYPISPDNALDAGALSPESFARSLYNLTWTLKKS-----D-DKEFAEIWDKIGDYLDAMDRNTPECAMLFLQIAKGYSRNEALEKLKTFYSKSRKEQ------------------------MASLANQTVQSANTVYFMIKNVPIARAQSISSERSFGTQGVYQIGSIMPQEHVYLRYEGSVTVERFRMKKENLASLGFAALGEEVLQMDIMDIVLYDNL-------TQEVVIAYRGCSIDSYNESVNVGEISSETARFYFLTSANVRSA------------------------MF---TNEER-GYQYQHNNEKLISLEDIEKLRLEDYGLTVDAVK-MNHF--GIVVTDPRTGEYMPDEFYQSKIEQAVAQAEKKLDIVILPRY-NSEHHDYYRNDFESFMFLRTHQRPIMQAEKVTLEYGGGTVFNYPTKWWKVYKLEGHLEMLPTLMLSEQGQNMNLAQA--------YSGYPMIA--GIPHLVGN-NYAPQMFHVEYVAGMLP--PKRRGVSQPWEMHPDLWTLIIKIALKEVFQQWGRLIVGAGIASMDISIDGISQHIDTTQSAMYGGASADIMQLDRDIQELVDGLKS-YYGVNLGII----MFLDLLYQELGDNKPA---SGGETRFNCQFCGN-T--KYKFYVHD-----ETGLWQCKVCGEKGN-PVSFVMKHFQVTFPDAKDILETYDYEVGDYNSQTLSHQKYGA-HLTEEEQLYM-YIMNQGDVPEEE--VKVKYTCPYPPSNCKSLIENFNNPEAFPFFDYLNGRGITLEQIKQHNISYVVDGIARL-----SD----DKELRLINHLVFFAFDPRRKAIYWNTRSIDPKPFIKSL--------NAPA-----KPT--EYSKSTVVMNLNNAWKQDKIVIVEGFFNMTTIGN---CAVVTYGKQVSNQQIKTILEATD-KKKQPIYIYLDRDGWGESIKVAAKIHSFEPNRAVYYVYSED-DKDANDLGYEEAWNRIN-NAIPADTEGETIFRMLHL---------------MEKPIMKEILRKAIESPVFSKEVLPVVPMSIFENVEIYKEITQIVRRYYQSN----------SSVITEGALVTLLEAKLDRLKKSADEQQQYFN----------KVSELYQIRDSHDDN-LIDEEIEKYIKKQMRLELLKKAALKI---ND--EAFQDTLEDEFRKIMLLDISGRNDEIINVIDDV--EYKRLALSSLDGNTVPTGFKSIDLLNSGGLAKGELGLIAAMSGTGKTLMMTNLATNYVKQ-GYNVLFIALEELKNRMVLKLEQSMLRQTRGD-------------ILD-GST-LNMEKFEKRQALYKNNR--ARFGNLFLARYSPRKVTPAKIEQLISDLLIRQGVKIDVVIVDYPELLRNPHATG--NEADDGGKLFEEMRRIGQDFDVVMWTASQLNRTAYNALIRTSEHMEGSLRKKNAAELVLVVNQTPEEYNAGFLRLYADKVRNPPEGAYDKMLGFKVIGNQQVVREYIQNS-------SEEKEHRAILEAVDQARDNLFKAKKAGGNSGKVPMPDFSQEINQAIRGGQ--------
NC_024792_Bobb              -----MRFKRMSEIYSRLVDNTITNTHDVNDFSVGSAMRAIYESIAIELEQFYVLTRENMLESVEQGVYNAFGFKRKEAVRAYGVVQVAFHNSTQTDITISRGSRFSSSLPEYT--QLYETRVDYVIPRGSILAEFEVYCLSPGSTGNIPEDVLDVMQSPIANVKEVNNPAAFQTGQDQEPLEEQRSRFNAFITALSRATVPALEYGTRTVTEVAGVWI-EEETGRVNIYAHDRNGNLPDSVKEKILLTLEDYRPAGIQVRVLPVEKKNVDVSVTVTLNNKAGITSAFNQKITTEVTRYLNNMQTSQSLVLSDLSSVIKYIDRQLIYDVSFDNL-------KSNVVLKGSEII---------------------------------------------------------------------------RAGEVKVTLK------------------------------------------------------MSDS--KFQKGQAGLPNEA----VEFLKKTFTTGYSINSDDQ-HDAAALRYELLDDEVHVLTWGNDDFTIYPMLNKSQVTSTVFQYPIFQQHGRTGASRFVREVGVAPINSPNLRQKTVRMKFLSDTKQQSLAAGLVRNVSD-PMTFLTQDAVSVLAKTIEWATFYGDAALSNE-LDDQAGLEFDGLHKLIDQKTNVLDIRGEGLTEQILNKASVIVGKGYGIATDAFMPIGVQADFTNSLLNRQRALMPS-AEGGMSTGFAVTEFLSSRGKITLHGSTIMENDNVLIENRMPEQNAPLPAREVKAAVKTN---AKGQFNKDE--------------DNVLSYKVVVHAEGAESVSTEAVE-ATITN--NTDAVELTVSLQPMYQATPQFITIYRKGA--------------TTGHYFQIARVPASKANENNQIVFTDTNDVIPETTDVFVGEMSPNVISLLQLLPMMKMPLAQMNATNTFTVLWYGALALYAPKKWVRIKNVRYIPALAAETSITQ-----MGLFDTL------FKSKK-EEEVINIDQDMAIRIKQIEDSAVLI-----KG-KNSKSDKPKAYEE---PIIG-SLSMNP---EYRDAPS-IHGKQNLLQLLKLWSRKNIILNAIIITRVNQVSMFCTPARNSDKGVGYEIRLKDPLEEPNDHNITKIKEIEKFIENTGWI--------ENDFTRDNFRSFVKKLVRDRLTYDKINFELVYSKD--KKLHNFKAVDASTIYVAVDDK-G--------KERKAKDGTRYVQVIDD-KVVAEFKAKEMAWEVSNPRTDLTIGKYGYPELEIALNHLQYHDNTEVFNARFFAQGGTTRGLLHIKTGQ---EQSNQALNAFRREWTSMFSGINGAWKIPVITAEDVKFVNMTQSSKDMEFEKWLNYLINVICSIYSIDPSEINFPNRGGATGHSGN-TLNEGSSA-EKYRNSKDKGLEPLLKFIEDAVNKYIVSQFGD-KYVFNFVGGDAKTEAEIISILESKAKIGLTINDVRKELGYP-EVDGGDVTLAGVHVQRLGQIIQEKQLEYQRQMDAN----------------------------QFIAQQTGYNGNMDNVNGKDSFNQDVGKDGQSKHHNNTNATP-----QGGKDDNGNVVNDWEA------------------------MQAIAQEKLGDMSLWTELVSFNDLRYPYIVDTLEEKMDNPDHLVTIGDTILMRVDDDVQSTLIQELKRSSEYSQDELYALALGKDLDILPLPKGMTD-PGQDAEILELKGDN-----------KGGIATVRGVDNLKQSLFVRLITPQGSYIGHPLYGSRLHLYLGKKNTEENAALIDIEIERAIRTDTRVTTCKLVNRRIIGNTYAAEFKVSSITLEDAFNFVVS--AD-QGTVVLLNSFNDLVT----------MAEQS-YGHSRVRPRTEIFLDSSSLGAANPTSEKSLILVGSANGGEPHTPVTITNYAQARDIFRGGELLDAIELAWNPSP-NVSGAGKIVAIRTDEATQATLAQGGLTFKSKLYGVDANSIQLELADN-----TLTNAKRLSIYFTKERYEKVYDNIGNIFSVQYSGE-E-AAATVKVEVDSS-SKMATRLILSVGDDAESLTAVRTYELGQGVYQDVHVLVNDINNLPDFKASMNSLGGNKNIYTDYLDALTE-TDIK--GKDAVVKAIGADLQNQIE-NDTYVEVEVNRLQ----------------------------AVPDTIALKNLSGAKTEPAPASWASLFAKVAD---MGAYYIVPLTSDAAIHGELSQFLRDESNNGAHFRGFVGAGINES-----LESLRGRQMNLRNARIGLVGASGSRRMSDGRIYNIPGYMTAAMIAGIASGLEVGEPLTYKRVNIESLDRKFT--GDQLDQLNSSGVIMLEFVRTRAS-SHFRVVSDPTTYNVSTEPVQNRISLGEISDFLTTELREVLDNEFVGTRIRQTSASIIKNRVESFLDQQK-NVGGLIVDYNPDDVQVVINGNTARINLTVQPSQGLDFINVYMTYEDNELTA----------------------------------------------------------------------------------------------------------------------------------------MWNHAQEVKK-SGIHRPLGFSIEGFVKKRDPQDKRIIRECMITNVAVTTNPANPQTGWEAFAKS---------------FITGYEISPDKQVDAAALRVESFGRSIHNLAQSYKYF-----ENKKDFETMWKDVGSYLDAMGRTSPESAVVFLQLAKGMSRTEAIKKVDQILRAREE-------------------------------------------MIKNVPIARAQSISAERSFGTTGVYQIGSIMPQEHVYLRYEGSVTVERFRMKKENLAKLGLAALGEEVLQMDIMDIVLYDNY-------TQEVIIAYRGCSIDTYNETTSVGEITSESARFYFLTSANVRS-----------------------------------------------------------------------------------------------------------MLDIVILPRV-LTEHHDFHSNDYTSYTFIHTFHKPILQVEKVTLEYGEGTLYRYPTRWWRVYNLPGHLQMMPNTLLSGGNDGLSLVQA--------FTGYPNVS--GLPQTSGR-HYAPQMFHVEYVAGMLP--PSRRGVTAPNEMHPDLWNMIIKLALKEVFEQWGRLIIGAGIANMSIDIDGISQSIDTTQSAMYGGASADIVQLNEDIEKLRVGLKS-YYGSNLGLI----MFIDLAREELGSHKDD---G-NNLRFNCPFCSE-T--DYKFYIHK-----ELGIMQCWKCGFKGN-AVSFVKEYYSCNFHEAADILATYDYDAYDRTDSGRSMQSYGE-DLTEEERLLL-YISNEGRPLDSED-EHRNLKCPAPPTGVKSLVANMNNPEAYPFLNYLHGRGVTLEQIYEHNISYVVDGYVEQ-----QG----KDPLRLLNHVVFFTFDDNRKPLYWNTRAIDKKAYVKSF--------NAPA-----WDG--CYSKATTIFNLNNAKKTDKIVVHEGVFNSFMTPN---SGVATFGKQITEIQLDLLISAAR-ENNIPIYLFLDTDAWSSMITAAQQIRSKAPDLRVYFVFSGL-EEDANDLGIEKCSELLA-NAFPADSEGQMRLQLENM------------------------------------------------------------------------------------------------MKKSAEVQQKYFN----------EISELYTVRDSGDDT-VIDEQIEKYIRKHMVMDLLKKAAQNL---DK--EDVIEDIADNLRDTMRMDISGKQQEIIDVLHDE--EYKRAALSTLHTNTIPTGFKSLDTLNSGGLAKGELGLISAISGTGKTLLLTNLATNYVKM-GYNVLFIALEELENRMILKFEQSMLGRTRSQ-------------ILN-GTE-LDEEAFKKRQSVYKKNK--DRLGNLYFSRYSPGTITPAKIEQLISDVTLRKGKQVDVVLIDYPELLRNPKATG--NEAVDSGKLFEEMRRIAQDFNVVMWTASQMNRSAYSALVKTAEHIEGGLRKKNAVEVLLVVNQHQEEFNAGFLRLYADKLRNPPEGHFDRMIGMKVVGAAQRVRDYESE--------EERKEHMAILEEVDNRMDAAFKGKKRG-NKDNVDMPDYSSEINKAITAARGGA-----
NC_025416_MCE_2014          -----MKTRKLTNILSKLIDKTMAGTSKITDFTPGSASRSLLEAVSLEIEQFYILTKENIDWGIQEGIIEAFDFQKRQSKRAYGDVTIQFYQPLDMRMYIPAGTTFTSTRQEYP--QQFETLVDYYAEPDSTEIVVEVYCKETGVAGNVPEGTINTIASGSSLIRSVNNEYSFNTGTKEESQEDFKRRFHSFVESRGRATNKSVRYGALQIPDVEGVYV-YEETGHITVFAHDRNGNLSDTLKEDIIDALQDYRPSGIMLDVTGVEKEEVNVSATVTISNKSRIGDTLQKHIESVIRSYLNNLKTSDDLIITDLIQAIMNIDDVLIYDVSFDNL-------DENIIVPPQGII---------------------------------------------------------------------------RAGEIKVELK------------------------------------------------------MTIEK-----NLSDVQQKYADQFQEDVVKSFQTGYGITPDTQ-IDAGALRREILDDQITMLTWTNEDLIFYRDISRRPAQSTVVKYDQYLRHGNVGHSRFVKEIGVAPVSDPNIRQKTVSMKYVSDTKNMSIASGLVNNIAD-PSQILTEDAIAVVAKTIEWASFYGDASLTSE-VE-GEGLEFDGLAKLIDK-NNVINAKGNQLTEKHLNEAAVRIGKGFGTATDAYMPIGVHADFVNSILGRQMQLMQD-NSGNVNTGYSVNGFYSSRGFIKLHGSTVMENELILDESLQPLPNAPQPA-KVTATVETK---QKGSFEDEE--D-----------RAGLSYKVVVNSDDAQSAPSEEVT-ATVSN--VDDGVKLSINVNAMYQQQPQFVSIYRQGK--------------ETGMYFLIKRVPVKDAQEDGTIVFVDKNETLPETADVFVGEMSPQVVHLFELLPMMKLPLAQINASITFAVLWYGALALRAPKKWARIKNVRYIAV---------------------------------------------------------------------------------------MMDTNP---EFRDKRSYMKNEHNLHDVLKKFG-NNPILNAIILTRSNQVAMYCQPARYSEKGLGFEVRLRDLDAEPGRKEKEEMKRIEDFIVNTGKD---------KDVDRDSFQTFCKKIVRDTYIYDQVNFEKVFNKNNKTKLEKFIAVDPSTIFYATDKK-G--------KIIKG--GKRFVQVVDK-RVVASFTSRELAMGIRNPRTELSSSGYGLSEVEIAMKEFIAYNNTESFNDRFFSHGGTTRGILQIRSDQ---QQSQHALENFKREWKSSLSGINGSWQIPVVMADDIKFVNMTPTANDMQFEKWLNYLINIISALYGIDPAEIGFPNRGGATGSKGGSTLNEADPG-KKQQQSQNKGLQPLLRFIEDLVNRHIISEYGD-KYTFQFVGGDTKSATDKLNILKLETQIFKTVNEAREEQGKK-PIEGGDIILDASFLQGTAQLQQDKQYNDGKQKERLQMMMSLLEGDNDDSEESQ-----------------------STDSSNAD--KEIGTDAQIKGDDNVYRTQTSNKGQGRKGE---KSSDFKH-----------MRFKKHVVQHEETMQAIAQRYYGDVSYWIDLVEHNNLKYPYLVETDEEKMKDPERLASTGDTLIIPIESDLTDVS---AKEINSRDKDVLVELALGRDLNITADEKYFNE-HGTSDNILAFSTNG-----------NGDLDTVKGIDNMKQQLQARLLTPRGSLMLHPNYGSDLHNLFGLN-IPEQATLIEMEVLRTLTSDNRVKSANLIDWKIQGNVYSGQFSVEIKSVEESINFVLG--QDEEGIFALFE-----------------MAVEPFPRRPITRPHASIEVDTSGIGGSAGSSEKVFCLIGQAEGGEPNTVYELRNYAQAKRLFRSGELLDAIELAWGSNP--NYTAGKILAMRIEDAKPATAEVGGLKVTSKIYGNVANNIQVGLEKN-----TLSDSLRLRVIFQDDRFNEVYDNIGNIFTIKYKGEE--ANATFSVEHDEE-TQKASRLVLKVGDQ-----EVKSYDLTGGAYDYTNAIITDINQLPDFEAKLSPFG-DKNLESSKLDKIEN-ANIK--DKAVYVKAVFGDLEKQTA-YNGIVSFEQLNAEGEVPSNVEVEAGEESATVTATS----PIKTIEPFELTKLKGGTNGEPPATWADKLDKFAH---EGGYYIVPLSSKQSVHAEVASFVKERSDAGEPMRAIVGGGFNES-----KEQLFGRQASLSNPRVSLVANSGTFVMDDGRKNHVPAYMVAAALGGLASGLEIGESITFKPLRVSSLDQIYE--SIDLDELNENGIISIEFVRNRTN-TFFRIVDDVTTFNDKSDPVKAEMAVGEANDFLVSELKVQLEDQFIGTRTINTSASIIKDFIQSYLGRKK-R-DNEIQDFPAEDVQVIVEGNEARISMTVYPIRSFKKISVSLVYKQQTLQA-----------------------------------------MDLKKSVSTASDT-N-EYSIVSGWASTPSMDLQNDIVNPKGIDIEYFKSQGYINYEHQSD--KVVGIPTENCYVDIEKGLFIEAKLWKNDENVVKMLDLAEKLEK-SGSGRRLGFSIEGAVKKRNINDNRVIDEVMITGVALVKNPANPEATWESFMKS---------------FLTGHGTSPDTQVDAGALRKEEIASSITNLAYVTKIK------DLKEFNDVWNGVVEDLSKSNSMGYEESVLTLQLAKGLSRKDAELAVMDINKQKLE--------------------------MASEAKQTVHTGNTVLLMIKGKPVGRAQSASGQREYGTTGVYEIGSIMPQEHVYLRYEGTITVERLRMKKENFADLGYASLGEEILKKDIIDILVVDNL-------TKQVIISYHGCSANNYNETWQTNEIVTEEIEFSYLTASDKART-------------MVNSMFGGDLDPY-EKSLNYE-YPYHPSGNPKHIDVSEIDNLTLADYGWSPDAVK-AYMF--GIVVQNPDTGQPMGDEFYNHILERAVGKAERALDISILPDI-QHEMRDYHETEFNSYMFVHAYRKPILQVENLQLQFNGRPIYKYPANWWKVEHLAGHVQLFPTALMQ-TGQSMSYDAV--------FNGYPQLA--GVYPPSGA-TFAPQMIRLEYVSGMLP--RKKAGRNKPWEMPPELEQLVIKYALKEIYQVWGNLIIGAGIANKTLEVDGITETIGTTQSAMYGGASAQILQINEDIKELLDGLRA-YFGYNMIGL---MRFEDFLTQELGEPKEN---TIGELRYCCPFCGE-K--SYKFYVKQALD-SSNGQYHCKKCDESGN-PITFMKTYYNITGKQAFDLLESKNIDIERA-----PLLTTNNKDLTESEKLIL-MLRGVHQDK-----GNTNLKPPRLPEGYKLLKDNLNNKEIIPFLKYLKGRGITLEQIINNNIGYVINGFFYK-----VD---GESKVSLRNSIIFFTYDNDGNYQYWNTRSIEKNPYIKSI--------NAPA-----KQD--EVGRKDVIFNLNIARKKKFLVITEGVFDALTFHE---YGIATLGKQVTENQIKKIIDYVS--IDTSIYIMLDTDALDNNIDLAYKLK--THFNKVYLVPH-G-DEDANDMGTRKAFELLKQNRVLVTPESIQSYKIQQKLKL------------MSKKIKELILHKSMKDIHFAREVLDNLPKNLFSAESEDMGYL-FTAIKRTAHI---------SDKMSNEALAIKVEQLMGSNKEDEEKVTKTLT----------YLEDLYKVDVNEKDE-SVNYEIEKYIKTEMSKEVLVKFIAENKQ-ED--SDNLHELVDKLKQIEVSDISGGNGEFIDFFEDT--EKKQELLSNLATNKFSTGFNSIDNHIEGGIARGEVGLIIAPTGRGKSLMASNLAKNYVKS-GLSVLYIALEEKMDRMVLRAEQQMAGAEKSQ-------------IVNQDMS-LNSKVYDAIQNHYQKNR--KLLGDFYISKHMPGEVTPNQLEQIIVNTTIKKDKNIDVVIIDYPHLMRNPYAK-YHSESDAGGKLFEDIRRLSQQYGFVCWTLAQTNRGAYGSDVITSEHVEGSRKIVNAVEVSLAVNQKDEEFKSGFLRLYLDKIRNSSNT-GERFVNLKVEPTKMIVRDETPE---------EKQEHIQLLSDNGKEDTSKFQNKDN-----------KIEAINNTFGGLPGV------
NC_025417_Team1             -----MKTRKLTNILSKLIDKTMAGTSKITDFTPGSASRSLLEAVSLEIEQFYILTKENIDWGIQEGIIEAFDFQKRQSKRAYGDVTIQFYQPLDMRMYIPAGTTFTSTRQEYP--QQFETLVDYYAEPDSTEIVVEVYCKETGVAGNVPEGTINTIASGSSLIRSVNNEYSFNTGTKEESQEDFKRRFHSFVESRGRATNKSVRYGALQIPDVEGVYV-YEETGHITVFAHDRNGNLSDTLKEDIIDALQDYRPSGIMLDVTGVEKEEVNVSATVTISNKSRIGDTLQKHIESVIRSYLNNLKTSDDLIITDLIQAIMNIDDVLIYDVSFDNL-------DENIIVPPQGII---------------------------------------------------------------------------RAGEIKVELK------------------------------------------------------MTIEK-----NLSDVQQKYADQFQEDVVKSFQTGYGITPDTQ-IDAGALRREILDDQITMLTWTNEDLIFYRDISRRPAQSTVVKYDQYLRHGNVGHSRFVKEIGVAPVSDPNIRQKTVSMKYVSDTKNMSIASGLVNNIAD-PSQILTEDAIAVVAKTIEWASFYGDASLTSE-VE-GEGLEFDGLAKLIDK-NNVINAKGNQLTEKHLNEAAVRIGKGFGTATDAYMPIGVHADFVNSILGRQMQLMQD-NSGNVNTGYSVNGFYSSRGFIKLHGSTVMENELILDESLQPLPNAPQPA-KVTATVETK---QKGAFENEE--D-----------RAGLSYKVVVNSDDAQSAPSEEVT-ATVSN--VDDGVKLSINVNAMYQQQPQFVSIYRQGK--------------ETGMYFLIKRVPVKDAQEDGTIVFVDKNETLPETADVFVGEMSPQVVHLFELLPMMKLPLAQINASITFAVLWYGALALRAPKKWARIKNVRYIAV---------------------------------------------------------------------------------------MMDTNP---EFRDKRSYMKNEHNLHDVLKKFG-NNPILNAIILTRSNQVAMYCQPARYSEKGLGFEVRLRDLDAEPGRKEKEEMKRIEDFIVNTGKD---------KDVDRDSFQTFCKKIVRDTYIYDQVNFEKVFNKNNKTKLEKFIAVDPSTIFYATDKK-G--------KIIKG--GKRFVQVVDK-RVVASFTSRELAMGIRNPRTELSSSGYGLSEVEIAMKEFIAYNNTESFNDRFFSHGGTTRGILQIRSDQ---QQSQHALENFKREWKSSLSGINGSWQIPVVMADDIKFVNMTPTANDMQFEKWLNYLINIISALYGIDPAEIGFPNRGGATGSKGGSTLNEADPG-KKQQQSQNKGLQPLLRFIEDLVNRHIISEYGD-KYTFQFVGGDTKSATDKLNILKLETQIFKTVNEAREEQGKK-PIEGGDIILDASFLQGTAQLQQDKQYNDGKQKERLQMMMSLLEGDNDDSEEGQ-----------------------STDSSNDD--KEIGTDAQIKGDDNVYRTQTSNKGQGRKGE---KSSDFKH-----------MRFKKHVVQHEETMQAIAQRYYGDVSYWIDLVEHNNLKYPYLVETDEEKMKDPERLASTGDTLIIPIESDLTDVS---AKEINSRDKDVLVELALGRDLNITADEKYFNE-HGTSDNILAFSTNG-----------NGDLDTVKGIDNMKQQLQARLLTPRGSLMLHPNYGSDLHNLFGLN-IPEQATLIEMEVLRTLTSDNRVKSANLIDWKIQGNVYSGQFSVEIKSVEESINFVLG--QDEEGIFALFE-----------------MAVEPFPRRPITRPHASIEVDTSGIGGSAGSSEKVFCLIGQAEGGEPNTVYELRNYSQAKRLFRSGELLDAIELAWGSNP--NYTAGRILAMRIEDAKPASAEIGGLKITSKIYGNVANNIQVGLEKN-----TLSDSLRLRVIFQDDRFNEVYDNIGNIFTIKYKGEE--ANATFSVEHDEE-TQKASRLVLKVGDQ-----EVKSYDLTGGAYDYTNAIITDINQLPDFEAKLSPFG-DKNLESSKLDKIEN-ANIK--DKAVYVKAVFGDLEKQTA-YNGIVSFEQLNAEGEVPSNVEVEAGEESATVTATS----PIKTIEPFELTKLKGGTNGEPPATWADKLDKFAH---EGGYYIVPLSSKQSVHAEVASFVKERSDAGEPMRAIVGGGFNES-----KEQLFGRQASLSNPRVSLVANSGTFVMDDGRKNHVPAYMVAVALGGLASGLEIGESITLKPLRVSSLDQIYE--SIDLDELNENGIISIEFVRNRTN-TFFRIVDDVTTFNDKSDPVKAEMAVGEANDFLVSELKVQLEDQFIGTRTINTSASIIKDFIQSYLGRKK-R-DNEIQDFPAEDVQVIVEGNEARISMTVYPIRSFKKISVSLVYKQQTLQA-----------------------------------------MDLKKSVSTASDT-N-EYSIVSGWASTPSMDLQNDIVNPKGIDIEYFKSQGYINYEHQSD--KVVGIPTENCYVDIEKGLFIEAKLWKNDENVVKMLDLAEKLEK-SGSGRRLGFSIEGAVKKRNINDNRVIDEVMITGVALVKNPANPEATWESFMKS---------------FLTGHGTSPDTQVDAGALRKEEIASSITNLAYVTKIK------DLKEFNDVWNGVVEDLSKSNSMGYEESVLTLQLAKGLSRKDAELAVMDINKQKLE--------------------------MASEAKQTVHTGNTVLLMIKGKPVGRAQSASGQREYGTTGVYEIGSIMPQEHVYLRYEGTITVERLRMKKENFADLGYASLGEEILKKDIIDILVVDNL-------TKQVIISYHGCSANNYNETWQTNEIVTEEIEFSYLTASDKART-------------MVNSMFGGDLDPY-EKSLNYE-YPYHPSGNPKHIDVSEIDNLTLADYGWSPDAVK-AYMF--GIVVQNPDTGQPMGDEFYNHILERAVGKAERALDISILPDT-QHEMRDYHETEFNSYMFVHAYRKPILQVENLQLQFNGRPIYKYPANWWKVEHLAGHVQLFPTALMQ-TGQSMSYDAV--------FNGYPQLA--GVYPPSGA-TFAPQMIRLEYVSGMLP--RKKAGRNKPWEMPPELEQLVIKYALKEIYQVWGNLIIGAGIANKTLEVDGITETIGTTQSAMYGGASAQILQINEDIKELLDGLRA-YFGYNMIGL---MRFEDFLTQELGEPKEN---TIGELRYCCPFCGE-K--SYKFYVKQALD-SSNGQYHCKKCDESGN-PITFMKTYYNITGKQAFDLLESKNIDIERA-----PLLTTNNKDLTESEKLIL-MLRGVHQDK-----GNTSIKPPRLPEGYKLLKDNLNNKEIIPFLKYLKGRGITLEQIINNNIGYVINGSFYK-----VD---GESKVSLRNSIIFFTYDNDGNYQYWNTRSIEKNPYIKSI--------NAPA-----KQD--EVGRKDVIFNLNIARKKKFLVITEGVFDALTFHE---YGVATLGKQVTENQIKKIIDYVS--IDTSIYIMLDTDALDNNIDLAYKLK--THFNKVYFVPH-G-DEDANDMGTRKAFELLKQNRVLVTPESIQSYKIQQKLKL------------MSKKIKELILHKSMKDIHFAREVLDNLPKNLFSAESEDMGYL-FTAIKRTAHI---------SDKMSNEALAIKVEQLMGNNKEDEEKVTKTLT----------YLEDLYKVDVNEKDE-SVNYEIEKYIKTEMSKEVLVKFIAENKQ-ED--SDNLHELVDKLKQIEVSDISGGNGEFIDFFEDT--EKKQELLSNLATNKFSTGFTSIDNHIEGGIARGEVGLIIAPTGRGKSLMASNLAKNYVKS-GLSVLYIALEEKMDRMVLRAEQQMAGAEKSQ-------------IVNQDMS-LNNKVYDAIQNHYQKNR--KLLGDFYISKHMPGEVTPNQLEQIIVNTTIKKDKNIDVVIIDYPHLMRNPYAK-YHSESDAGGKLFEDIRRLSQQYGFVCWTLAQTNRGAYGSDVITSEHVEGSRKIVNAVEVSLAVNQKDEEFKSGFLRLYLDKIRNSSNT-GERFVNLKVEPTKMIVRDETPE---------EKQEHIQLLSDNGKEDTSKFQNKDN-----------KIEAINNTFGGLPGV------
NC_025423_CP_51             -----MKIKTMKEIVSDMAGYMVTVGSKITNFNPGSIVRTLFEAVATEIEQLYFKMKKGHAEAIEGSLYTSFGFSKTPATKATGLLTLEFKAPLSLVFTISKGHTFYT-VPVKGKVIYFECLEDKTVPIGQTSVDVKVQCTEAGEIGNVPPLSIRNVMSPLPMVERMYNLSPFHTGLPEETTEQRKKRFSNFIGTLQRGTVDSIKYGVSQLPDVAGVNV-KEDVGLIYIYVHDAQGQLPDTLKSQVENLLPNYKCGGIKPIVSQVNMKKVDIDIKVSIENGFD-KGTYALIIYNSVSTFLEKYTVGKPLLRAELVRFIMNLDYNAIMNVNLSID--------KDVIAQDNELV---------------------------------------------------------------------------RPGKLTINIE---------------------------------------------------MFPNLENQ-----GGQGF-GTATQADVDALNKALSAGHEVNPLEL-QGGGAFRVESLENSLKVLTYGDQHIKFWKKIPKQTAYSTVEQYGQLLDYGRN-QGAFVGEGQLPDTNDSTYARKAAFVKFLGTTREVTHPMTLVNSAFGNVVARQNQDGILWMLKQVEQSLFWGNSKLKPG---GEEGREWDGLVNLIDK-ENTIDLKGNYLEEHHMNWGAQMIIQNYGTPTDMFLPFEVMAQFSQEFFPKERVLMPT--QQGYQAGVVVNKFMTHGGEVEFSPDIFLTKTKPLSMNA-SSYKAPATG-TLAAALDASGT--AGDFAKQG--------------GGVYKYAITLNNDHGESIPSNVVS-VTMTGSDLAKGVKLTITNPASTAFPVDYVRVYRSEK--------------DGNQLYEVAKFAVTSQGSAATTVFTDNGETIANTYTSFMGEMSPEIIGFKQLAPMMKMDLATLGPVIRWMILMYGVPVLYAPKKWMKYTNIKADVPGFIGN---------MGLWNSLGNLLNVN-----MPNYSGS-GDLNKS---MNQY---------EDIMKSERARDPK------FIIEDPLSML-SQLGFKDKPS-----TLTFDTLKKMAVRNSVVASIITTRVNQVASFSQPARFTKDGVGFEITLRDPNKSPTKEEMSMILSLESFIENCGFT---------YDPARDNFDTFLRKITRDSLTYDQLNFETVPDRR--GLPAEIYAVDASTIRAAEMEDPTPETGVTFADFRGNSTENKFVQVLNG-TVIAEFTGLELAFAVRNPRTDINIQPYGHSELEILIHQITAHLWAEEYNSKYFSQGGTTKGILNIKG-Q---NISKEQLDAFRRQWTAQIAGMTGAWKTPVVSVDGLEYVNVSQSNREMEYEMWMNYLINICCAVYQIDPAEINFPNRGGAGG-SGG-GLGEGGIE-DRLKNSKDKGLRPMLSFLANVINRYIVRRFSN-KFVFNFVGLDKESEKSRLEVQDKQVRSFKTINELRKQRGME-PLENGDVILDPTFINYIMQKEMAEQ---AEQQGDPNDPN---AGAGEEPQEEQS-----PEEVQQAQED-----DQIHQSIDQQYSQ--------------------------------------------------MKYRKYLVKHNDTMQMIAQNELGDASKWTDLALLNDLSYPFIDTLSS------KGVVAPGDYLLIPMGEG----------------IESDPNLVYGQDLLLTTDKFSLTNGTNGDL-I----------------AVDGDFAIIDGVQTLKQDLFHRLLTPLGTLPYHPDYGSNFPLLIGTVRTDEWRVKMSIEVARTFKSDARVLDVANVKVEPIDNGVIIECDIITDVGETRVREII---------------------------MAYENSGITFNGRRIIHPGAYDRIDTSAMTASTPGSLNRPILVGTADAGEAGKVMWWTDPSKARAYFKSGDLPTAVELAFSPLPEGGGGASIVGTLLVNPTVAATKDVGGGKWTAKEFGSIGNEIQVKMEDG-----TIAGTKKVSVYRFSTNDVESWDNIGAILEVNYTGAK--AYAEIAV--NA---G---VVTTKTGADAGTATVDLTVDGKLPQYSTVDALVSYINSMSGYSARIINIA-DAKMPVTALDTVTA-VAIK--SAPKILMSAKAGIETRVNVSSLLVSVSMT-------------------------------GTPANFPWTYLAGGQKGTTPTSWSAHFGTLRK---EFFDLLCVLSPESAIHAEAAAHVQVMETRRQKQYLFFGGDGSDLAKPEDKTNAKQRASAMNYRRAVLCYPSIYHPIVESGKKLLPAYMTAAMVCGRVAGVPTSEPITFDFFNIAGLGVDLVAGDPDIDELIASGVCVMERVQNGGI----RLAQGVTTYLGPVRTPNVEISTGRTADEVSDRVTNRLEDTYVGSNSAIASNSSVTTETINVLDECV-R-EKLILGY--RNIRVRFEGTAVYVDYEAAITEPINFILVTSHFVPSSTFNNLVEGQQI-----------------------MADLFKFSVNADAD--IQK-SSE--EGKRIIRGYASTEDEDRQGESMVQKGLDISDFLNHGYFNYDHDNS--IIMGYPYP-TCRVDDKGLYVEGELFKGIPQADRLWELAIALKK-SNAPRKVGFSVEGKVLERDGS---RILKAKIYNVAITTNPVNTHTSWEAVVKSFNAPSHLHVDEVEKALSAGYETNPEDMEGGETFRKESLDKDLKNLSYVIDND---------DKKKILKEK----LAKKSLTTRETIVYLQLTKGYSRAEAEAFIKKAIQ------------------------------MGMVDKQTVHAGHTINIRIRGEIVGRIQGLDGERDFGTEGVYEIGSMMPQEHVHNKYTGSVTCERFFVRKKDLAKLGMASVGEEVLKKDIITIEVVDKY-------TKEIVRSYHGCSIGNYRENFRVNAIAGENASFQYLYAS-----------------------------------------------MDLYVNYED----------INAQFLVENYLF--GVPLED-LYGNKMGEGLLLHYIKSAILYTQRMLQVIIEPQEIEDEVHDYYQGDFMSWGFLQLHKRPIVEVHKLQMNFGSYNAAQIPKDWIRQYDIPGQIQLFPTQGSAGS---MIIAQN---------GS-------FLPLALGQYSSAPGIWRVSYKAGMER-------------IPHDLVEYIMKRASIGILQVWGDLIIGAGIANQTISIDGLSQSIGTTQSPEFSGAGARIKNYSDDMKDLERRLKDTYLGISMGLL----MITDYLDGSLGEGNYHKTQKGDQYSYQCPFCKD-H--KDRMFVNV-----DRKVYFCHNCDATGT-LISLIADYTHISYKEALDIFREYDGYEQEL---------P--DDLEEEIYKRL--YKA--PE------IEVAKTIHPLPEEFVPIEEAR-GKLGKEMVKYIRSRGLTLSMAERYSMGYCDGGKYDR-------------------RIIMPDF-EDYELIYWQARTIDPAPKLKLLKKHYRKVLNPSLTDEQIDRGMMAVDKSEVVSNIDLILDNGVAVICEGKMDAYTIGD---SGAAIHGKVMSDTQFMKLVSNKD--KIEVIYVMLDGDAFEYAIRIAKRLY--KHFDDVYVCRMPHKEADPNGIGARGCLQVIE-EAVKYSPLFEVKARIKGWL----MPETYEFSE----SFQSKILALMARDKVFYITFREVLKPK-FLRKDIHIDMARIIQEHYERESDRATKKGTEVNPPTTEVLWEEIRKLTKNNKLKAQIKDQYED----------CVLDIFEADL--SDAEYIKDNVIAFGRRAAIEQAIWDSVGLLEKGSQ---DDFNKIEDLVGKALRIGEDIG-DLGTDYYANAQERVENYREGNDGVRRIPTGIHGVDKVLHGGLGGGELGVVIAPPNRGKSIALTNIGAGAVME-GYNVVHFTLEMPEKQVTKRYDQRLMGKSFEY-------------MKDNPD--KVLKA------IMNMQA--TKRGQLFVKKYKTSDCTVHTMRSYLTRLWMEKGVKPDVIIVDYGDLVQPRRTYA--DKRFELESVYLDLRDLAAEYNCPVWTASQANRGALDKKVITIGDLAEAFNKANIADFMMALCQTTEEKEDGEMRIYVSKHRDGEAN---LTINNEIDYATMTLSSYE--------------------------------------------------------------------
NC_025426_P108              -----MKTRKLTNILSKLIDKTMAGTSKITDFTPGSASRSLLEAVSLEIEQFYILTKENIDWGIQEGIIEAFDFQKRQSKRAYGDVIIQFYQPLDMRMYIPAGTTFTSTRQEYP--QQFETLVDYYAEPDSTEIVVEVYCKETGVAGNVPEGTINTIASGSSLIRSVNNEYSFNTGTKEESQEDFKRRFHSFVESRGRATNKSVRYGALQIPDVEGVYV-YEETGHITVFAHDRNGNLSDTLKEDIIDALQDYRPSGIMLDVTGVEKEEVNVSATVTISNKSRIGDTLQKHIEGVIRSYLNNLKTSDDLIITDLIQAIMNIDDVLIYDVSFENL-------DENIIVPPQGII---------------------------------------------------------------------------RAGEIKVELK------------------------------------------------------MTIEK-----NLSDVQQKYADQFQEDVVKSFQTGYGITPDTQ-IDAGALRREILDDQITMLTWTNEDLIFYRDISRRPAQSTVVKYDQYLRHGNVGHSRFVKEIGVAPVSDPNIRQKTVSMKYVSDTKNMSIASGLVNNIAD-PSQILTEDAIAVVAKTIEWASFYGDASLTSE-VE-GEGLEFDGLAKLIDK-NNVINAKGNQLTEKHLNEAAVRIGKGFGTATDAYMPIGVHADFVNSILGRQMQLMQD-NSGNVNTGYSVNGFYSSRGFIKLHGSTVMENELILDESLQPLPNAPQPA-KVTATVETK---QKGAFEDEE--D-----------RAGLSYKVVVNSDDAQSAPSEEVT-ATVSN--VDDGVKLSISVNAMYQQQPQFVSIYRQGK--------------ETGMYFLIKRVPVKDAQEDGTIVFVDKNETLPETADVFVGEMSPQVVHLFELLPMMKLPLAQINASITFAVLWYGALALRAPKKWARIKNVRYIAV---------------------------------------------------------------------------------------MMDTNP---EFRDKRSYMKNEHNLHDVLKKFG-NNPILNAIILTRSNQVAMYCQPARYSEKGLGFEVRLRDLDAEPGRKEKEEMKRIEDFIVNTGKD---------KDVDRDSFQTFCKKIVRDTYIYDQVNFEKVFNKNNKTRLEKFIAVDPSTIFYATDKK-G--------KIIKG--GKRFVQVVDK-RVVASFTSRELAMGIRNPRTELSSSGYGLSEVEIAMKEFIAYNNTESFNDRFFSHGGTTRGILQIRSDQ---QQSQHALENFKREWKSSLSGINGSWQIPVVMADDIKFVNMTPTANDMQFEKWLNYLINIISALYGIDPAEIGFPNRGGATGSKGGSTLNEADPG-KKQQQSQNKGLQPLLRFIEDLVNRHIISEYGD-KYTFQFVGGDTKSATDKLNILKLETQIFKTVNEAREEQGKK-PIEGGDIILDASFLQGTAQLQQDKQYNDGKQKERLQMMMSLLEGDTDDSEESQ-----------------------STGSSNAD--KEIGTDAQIKGDDNVYRTQTSNKGQGRKGE---KSSDFKH-----------MRFKKHVVQHEETMQAIAQRYYGDVSYWIDLVEHNNLKYPYLVETDEEKMKDPERLASTGDTLIIPIESDLTDVS---AKEINSRDKDVLVELALGRDLNITADEKYFNE-HGTSDNILAFSTNG-----------NGDLDTVKGIDNMKQQLQARLLTPRGSLMLHPNYGSDLHNLFGLN-IPEQATLIEMEVLRTLTSDNRVKSANLIDWKIQGNVYSGQFSVEIKSVEESINFVLG--QDEEGIFALFE-----------------MAVEPFPRRPITRPHASIEVDTSGIGGSAGSSEKVFCLIGQAEGGEPNTVYELRNYAQAKRLFRSGELLDAIELAWGSNP--NYTAGRILAMRIEDAKPATAEVGGLKITSKIFGNVANNIQVGLEKN-----TLSDSLRLRVIFQDDRFNEVYDNIGNIFTIKYKGEE--ANATFSVEHDEE-TQKASRLVLKVGDQ-----EVKSYDLTGGAYDYTNAIITDINQLPDFEAKLSPFG-DKNLESSKLDKIEN-ADIK--DKAVYVKAVFGDLEKQTA-YNGIVSFEQLNAEGEVPSNVEVEAGEESATVTATS----PIKTIEPFELTKLKGGTNGEPPATWADKLDKFAH---EGGYYIVPLSSKQSVHAEVASFVKERSDAGEPMRAIVGGGFNES-----KEQLFGRQASLSNPRVSLVANSGTFVMDDGRKNHVPAYMVAVALGGLASGLEIGESITFKPLRVSSLDQIYE--SIDLDELNENGIISIEFVRNRTN-TFFRIVDDVTTFNDKSDPVKAEMAVGEANDFLVSELKVQLEDQFIGTRTINTSASIIKDFIQSYLGRKK-R-DNEIQDFPAEDVQVIVEGNEARISMTVYPIRSFKKISVSLVYKQQTLQA-----------------------------------------MDLKKSVSTASDT-N-EYSIVSGWASTPSMDLQNDIVNPKGIDIEYFKSQGYINYEHQSD--KVVGIPTENCYVDIEKGLFIEAKLWKNDENVVKMLDLAEKLEK-SGSGRRLGFSIEGAVKKRNINDNRVIDEVMITGVALVKNPANPEATWESFMKS---------------FLTGHGTSPDTQVDAGALRKEEIASSITNLAYVTKIK------DLKEFNDVWNGVVEDLSKSNSMGYEESVLTLQLAKGLSRKDAELAVMDINKQKLE--------------------------MASEAKQTVHTGNTVLLMIKGKPVGRAQSASGQREYGTTGVYEIGSIMPQEHVYLRYEGTITVERLRMKKENFADLGYASLGEEILKKDIIDILVVDNL-------TKQVIISYHGCSANNYNETWQTNEIVTEEIEFSYLTASDKART-------------MVNSMFGGDLDPY-EKSLNYE-YPYHPSGNPKHIDVSEIDNLTLADYGWSPDAVK-AYMF--GIVVQNPDTGQPMGDEFYNHILERAVGKAERALDISILPDT-QHEMRDYHETEFNSYMFVHAYRKPILQVENLQLQFNGRPIYKYPANWWKVEHLAGHVQLFPTALMQ-TGQSMSYDAV--------FNGYPQLA--GVYPPSGA-TFAPQMIRLEYVSGMLP--RKKAGRNKPWEMPPELEQLVIKYALKEIYQVWGNLIIGAGIANKTLEVDGITETIGTTQSAMYGGASAQILQINEDIKELLDGLRA-YFGYNMIGL---MRFEDFLTQELGEPKEN---TIGELRYCCPFCGE-K--SYKFYVKQALD-SSNGQYHCKKCDESGN-PITFMKTYYNITGKQAFDLLESKNIDIERA-----PLLTTNNKDLTESEKLIL-MLRGVHQDK-----GNTNLKPPRLPEGYKLLKDNLNNKEIIPFLKYLKGRGITLEQIINNNIGYVINGCFYK-----VD---GESKVSLRNSIIFFTYDNDGNYQYWNTRSIEKNPYIKSI--------NAPA-----KQD--EVGRKDVIFNLNIARKKKILSYNRGCL-------------------------------------------------------------------------------------------------------------------------------MSKKIKELILHKSMKDIHFAREVLDNLPKNLFSAESEDMGYL-FTAIKRTAHI---------SDKMSNEALAIKVEQLMGNNKEDEEKVTKTLT----------YLEDLYKVDVNEKDE-SVNYEIEKYIKTEMSKEVLVKFIAENKQ-ED--SDNLHELVDKLKQIEVSDISGGNGEFIDFFEDT--EKKQELLSNLATNKFSTGFNSIDNHIEGGIARGEVGLIIAPTGRGKSLMASNLAKNYVKS-GLSVLYIALEEKMDRMVLRAEQQMAGAEKSQ-------------IVNQDMS-LNSKVYDAIQNHYQKNR--KLLGDFYISKHMPGEVTPNQLEQIIVNTTIKKDKHIDVVIIDYPHLMRNPYAK-YHSESDAGGKLFEDIRRLSQQYGFVCWTLAQTNRGAYGSDVITSEHVEGSRKIVNAVEVSLAVNQKDEEFKSGFLRLYLDKIRNSSNT-GERFVNLKVEPTKMIVRDETPE---------EKQEHIQLLSDNGKEDTSKFQNKDN-----------KIEAINNTFGGLPGV------
NC_025440_WIL_1             ----------------------MINTSELNDFSVGSTILSVLEAVSMELEQYYILSRENIVWGIQQGVFQAFDFFKREPKRAYGDVLIEFHSAVQSDVYIPKGTTFSSTINGYD--QQFETVIDYYVPKDSILAHVEVYCKVAGEIGNVPAGTINLIMNSVSNVKSVINESNFQTGTDEESLESVKNRFHAFVESRGRATVPAINYGTRLVEEVSGVYV-KEYVGYVIVYAHDRNGNLSANIQDNIKIALEDYRPAGIKLDVKPVNKRLLPVEVTVTITNKNRIGDTLQAHIQGVITDYLNSMQVSNNLILSELIQIIMSIDDSLIYDCKIENF-------TENVIINSEDII---------------------------------------------------------------------------RAGEVKVNLK------------------------------------------------------MPKNN------KEEVKEVNLNSVQEDALKSFTTGYGITPDTQ-TDAGALRREFLDDQISMLTWTENDLTFYKDIAKKPATSTVAKYDVYMQHGKVGHTRFTREIGVAPVSDPNIRQKTVNMKFASDTKNISIAAGLVNNIQD-PMQILTDDAIVNIAKTIEWASFFGDSDLSDS-PEPQAGLEFDGLAKLINQ-DNVHDARGASLTESLLNQAAVMISKGYGTPTDAYMPVGVQADFVNQQLSKQTQLVRD-NGNNVSVGFNIQGFHSARGFIKLHGSTVMENEQILDERILALPTAPQPA-KVTATQEAG---KKGQFRAED--L-----------AA-HEYKVVVSSDDAESIASEVAT-ATVTA--KDDGVKLEIELAPMYSSRPQFVSIYRKGA--------------ETGLFYLIARVPASKA-ENNVITFYDLNDSIPETVDVFVGEMSANVVHLFELLPMMRLPLAQINASVTFAVLWYGALALRAPKKWVRIRNVKYIPVKNVHSN---------------------------------------------------------------MNNKEVAYSQ---PVIG-SMSANP---GFKTKPS-IRNNQDLHGVLKKFG-GNIILNAIINTRSNQVSMYCKPARHSEKGVGFEVRLKDLDKKPTSHDEATIKRIESFIEKTGVD---------NDINRDSFSSFVKKIVRDTYMYDQVNFEKVFNRNQ--SMVRFVAKDPTTIFFATTAD-G--------KIPDN--GNRFVQVIDQ-KIVATFNAREMAFAVRNPRSDIYATGYGYPELEIALKQFIAHENTEAFNDRFFSHGGTTRGILQIKAAQ---QQSQHALEIFKREWKNSLSGINGSWQIPVVSAEDVKFVNMTPSARDMEFEKWLNYLINVISALYGIDPAEINIPNNGGATGSKGGS-LNEGNSA-EKNQASKNKGLQPLLGFIEDFINKHIVAEFGD-KYTFQFVGGDIKSELESVKILAEKAKVAMTVNEVRKELNLPGDVIGGDIPLNGVIVQRIGQLMQQEQFEHEKQQSNLQMLQEQTGNRVSTDVEDIPDGK------------------------DTT--GDIGKDGQRKDKD--NANAG------KQGMKGDKPNDWQT----------MARYKKHVVQYGDTMQSISQLETGSVGNWVDIVEYNKLKYPYIVQTNEERKENLESTVTIGDVIIIPVASDLTEID---PYALTNQDKNLIMSLALGRDLSMTSNQDYYNK-RGTSDEILEIVANG-----------KGDLATVDGVENLKQALIARLLTPKGALMLHPEYGSNLHKMFKKA-THEQASLIDIEITRTLLLDGRVETVESLGYKVEEDVYVGKFLVTIESLQTAFEFVVQ--GDTTGSIILLDN----------------MAIEIYPRKPVSRPHTEISVDTSGIGGSSSGSEKILCLVGSATGGKPNAVYKVRNYSQAKSVFRSGELLDAIERAWNPGE--GTGAGDILAMRVEEAKEATFEAEGVKVSSTIYGADANDIQVALEDN-----TITGTKRLSIVFAKERVNQVYDNLGSIFSIKYKGTE--ASATFTVAVDPV-TFKATKLTLKAGDK-----TVKEYDLGSGAYAETNVLISDINNLPDFEAKFFPIG-DKNLTTDNFDAQID-VDIK--TKEAYVKAVGGDIEKQTA-YNGYVDFEFD-----------------------------RSKEIANFPLTKLTGGDNGTIPESWADKFSYFAN---EGGYYLVPLTSKQAVHAEALQFVRDCSYNGNPMRVFVGGGIGES-----MEQLFTRAIGLQNERAGLIGFSGTVKMDDGRSLKMPGYMFAAQVAGLTCGLEIGEAITFKNIAIETLDTIYE--GSQLDQLNESGIITAEFVRNRAV-TNFRIVDDVTTFNDKTDPVKSEIGVGEANDFLVSELKISLDNEYIGTKIIDTSASLVKNFVQSFLDRKK-L-AKEIQDYSPEEVQVVIEGDVARISLTVFPIRSMKKIEVSLVYRQQILTA-----------------------------------MKIFVPIDIEGSLEKSHKG-DDKDWYVKGYASTPALDLQGEMVNPAGIDIGYFVDNGYINFEHRQEPDYVVGVPTSNCYVDFQKGLFVEARLFKDNEHAQSMWKLANSISK-TGIDRQLGFSIEGAIRKRNTDDSRIIEEVVIKNVAVTMNPANPEATWETFMKS---------------WTTGHGTTPDTQVNAGALRRESLANSISVLASAYKIS------DPIEFDNLWKDVSKFLDEKGEYNENEAIVMLQLAKGVSRVSACESLMNRRKGKQNE-------------------------MASVTNQTVHTGNTVYLMIKGKIVGRCQSASGERSYGTTGVYEIGSIMPQEHVYLKYEGSLTVDRLRMRKEDLAKLGITALGEDILKRDVIDIVMMDNT-------TKEVIIAYRGCSAETYNEEIKANEIVSESARFLYLSAANVK-------------------MYGGY------EGQDSY-EYPYSHGNPKHVEPEKVDEYVLSDYGWTAETIK-AYMY--GVRVVDPETGEEMGDTFYNHIIEVAVDKAEKELDIAILPRR-ESEHHDYNQTEFSSYMYTHVHKKPILQVDDLKLEMNGKAIYRYPANWWKVYCLAGHIELYPTALMQ-TSQSMTYDSV--------FGGYPQLA--GTAPSIGR-TYAPQMIHVEYIAGMLP--RKRAGVSRDWEVPAALEQLVTKYALVEIFQVWGRLIIGAGIASRTLVYDGVSESIDTTQSAMYTGSAADIELINKDIDSLVAQLRS-HFGINMIGL----MFLDYITSELGTHKDI----GHELRFCCPFCGE-D--DYKFYVKVSGD-KTEGLWHCKKCNEKGN-PVTFVMKYLNINFKDALDILEVYDYEIDEN-----SLS-SRDVGVTEEEFLLI-LLKKSSEPEEVEISEEVTLTPPRLPTNFKRLADNMNNPEALPFLNYAHSRGITLDQLFLHNIGYVIEGQVEK-----VD----GNMMTLRNHLVFLTHGNDGQYQYWNTRAITP-MGIKAF--------NAPS-----KQD--EYSKRTTVFNLNIAKNTPYVIVHEGVIDALTMGE---SGVATFGKQITREQIELLLNNVR--EDQPIYLFLDTEAYEVTTKIASSLY--EKHKETYIVIH-G-DEDANDMGYEKSWDCLRNNSVRANEEGISIFLVSCIQ---------------------------------------------------------------------------------------------------------------------------------------------------------------------------------------------------------------MLQSIHQDKFSTGFTDLDVIAEGGIGRGELGLVIAPTGGGKTMWAVNQAKNYVAQ-GLNVLYVVLEERLERMILRFEQNMMGIPKSR-------------LMP-DNE-LDEEAFDKLQTIYDIKR-KQGLGNLYIEKRMPQEVSPTMLEQIIVDASVRKGKHLDVVIIDYPDLMKNPHER-DNSESRAGGKLYEEIRKLAQTYKFAGWVLSQVNRGGYSEDVLTAKSIEGSKQKLNAVEIAMTLNQKPIEFEKGFIRAYADKIRNNNGKSYNRMLSFKVVPETMTIRNITPD---------ERVEHDMILNNLEEKEGRVFKNTKKA-TPDPQAVVDEVKALNSRL------------
[truncated: 26,251 more chars]
