# Supplementary material for: Genome, biology and stability of the Thurquoise phage – A new virus from the Bastillevirinae subfamily
Source: Front Microbiol. 2023 Mar 14;14:1120147. doi: 10.3389/fmicb.2023.1120147 (PMC10043171; doi:10.3389/fmicb.2023.1120147)
Supplement: Supplementary file 2 [file Data_Sheet_1.ZIP › File S1. Alignments evolution models and trees/IqTree_ML_trees/concatenated_tree_replicates/100.bionj]

((NC_007066_G1:0.00027200,((KP687431_IME_SA1:0.00000008,JX875065_SA5:0.00000092):0.00000332,EU418428_A5W:-0.00000247):0.00000267):0.00000030,(NC_025417_Team1:0.00000050,JX080304_MSA6:0.00000050):0.00027120,((((((((((((((((((((Thurquoise:0.00477227,KU577463_Bacillus_Deep_Blue:0.00852073):0.02679068,(((NC_024137_Bcp1:0.00076107,MH638312_Bacillus_Kioshi:0.00273023):0.00531803,(MH638309_Bacillus_Hobo:0.00000050,KT995480_Bacillus_BM15:0.00000050):0.00363264):0.02205691,NC_020873_Bc431v3:0.03646746):0.00258236):0.00338876,((NC_027355_BCP8_2:0.01097445,NC_027352_JBP901:0.01012625):0.00572593,(MG602477_Bacillus_BCP01:0.00087988,KX495186_Bacillus_PK16:0.00072742):0.01765855):0.00643095):0.11562569,((NC_018860_BCP78:0.00082190,JN797798_BCU4:0.00051230):0.00890430,KT224359_TsarBomba:0.01424433):0.14482075):0.10558516,(((((NC_024788_Riley:0.00228524,(NC_022088_Troll:0.00071726,KT307976_AvesoBmore:0.00282784):0.00384145):0.02285611,NC_022769_BigBertha:0.01221360):0.01451464,(NC_022763_Spock:0.00559406,(NC_018863_B4:0.00000050,JN797796B_5S:0.00000050):0.00872974):0.01436927):0.15889220,((NC_024216_CAM003:0.00178316,(NC_024207_Evoli:-0.01204065,NC_024205_Hoody_T:0.01855395):0.01402080):0.00037236,NC_018856_Bastille:0.00394404):0.17775567):0.02934463,(((NC_024213_Hakuna:0.00485352,(NC_024211_Megatron:0.00042660,KT207918_Eyuki:0.00092520):0.00117878):0.03718924,(NC_023501_BPS10C:-0.00004303,NC_018857_BPS13:0.00112333):0.01604125):0.01251948,NC_016563_WPh:0.04600752):0.27041471):0.11245234):0.06544499,(((NC_027374_Moonbeam:0.19134921,NC_027366_Mater:0.14081180):0.06968068,(((KF669652_Grass:0.00366267,AB930182_SPG24:0.01071943):0.00694656,AP013029_phiNIT1:0.00220207):0.18214655,KC699836_SIOphi:0.18393543):0.01332264):0.02893138,((NC_024792_Bobb:0.01087874,(KJ010548_Bp8p_T:0.00000050,KJ010547_Bp8p_C:0.00000050):0.00832596):0.03671670,NC_020081_phiAGATE:0.05048421):0.18315715):0.03566754):0.33438647,((((NC_025423_CP_51:0.01723574,(KC595513_Shanette:0.00195316,KC595512_JL:0.00409264):0.03672696):0.32498062,(NC_022761_CampHawk:0.00103036,NC_011421_SPO1:0.00408854):0.39085245):1.67445970,AY682195_LP65:1.51807237):0.10665736,NC_015253_A9:1.04608345):0.10763824):0.09029627,NC_012530_Lb338_1:1.28757536):0.14767711,((((NC_027335_ECP3:0.01788516,KR049063_EFLK1:-0.01300156):0.01650383,(NC_009904_phiEF24C:0.00000050,AB609718_phiEF24C_P2:0.00000050):0.00065403):0.11600302,KP339049_EFDG1:0.10062258):0.31611383,(((((NC_025440_WIL_1:0.00087893,(NC_009811_A511:0.00161749,KJ668715_LMTA_34:0.00513131):0.00013540):0.00003637,DQ004855_P100:0.00054615):0.00028592,((((NC_024787_LMTA_148:0.00843324,NC_024359_LP_048:-0.00146244):0.00231226,NC_020871_AG20:0.00207608):0.00025915,NC_024364_List_36:0.00192216):0.00062306,(NC_024383_LP_083_2:0.00000045,KJ094031_LP_124:0.00000055):0.00143554):0.00061178):0.00009418,(NC_021781_LP_125:0.00000050,KJ094029_LP_064:0.00000050):0.00050020):0.00052597,((NC_024360_LMSP_25:0.00000048,KJ591605_LMTA_57:0.00000052):0.00076992,KJ586795_LMTA_94:-0.00018722):0.00116029):0.25890076):0.07222240):0.37405437,NC_007021_Twort:0.21665859):0.01794063,(KP027447_phiIPLA_C1C:0.00705788,KF021268_phiIBB_SEP1:0.00277292):0.20964611):0.06541561,((NC_022090_Remus:0.00000050,NC_020877_Romulus:0.00000050):0.00427865,JX194239_SA11:0.00103295):0.15602663):0.08936852,NC_025426_P108:0.00378416):0.00104721,(NC_025416_MCE_2014:0.00160894,KP027446_phiIPLARODI:0.00169296):0.00057789):0.00112679,NC_019448_GH15:0.00155021):0.00152472,(NC_023573_phiSA012:0.00055493,((NC_022920_S25_3:0.00000050,NC_022918_S25_4:0.00000050):0.00054817,NC_019726_JD007:-0.00000387):0.00053884):0.00032528):0.00008952,(((JX080305_P4W:0.00000050,JX080303_Fi200W:0.00000050):0.00021924,JX080302_676Z:0.00005416):0.00077886,JX080301_A3R:0.00045600):0.00041673):0.00036734,KP687432_IME_SA2:0.00020978):0.00006697,(NC_023009_Sb_1:0.00107964,KR908644_IME_SA119:0.00003396):0.00023575):0.00000392,FR852584_ISP:-0.00000130):0.00000180);
