# Supplementary material for: Genome, biology and stability of the Thurquoise phage – A new virus from the Bastillevirinae subfamily
Source: Front Microbiol. 2023 Mar 14;14:1120147. doi: 10.3389/fmicb.2023.1120147 (PMC10043171; doi:10.3389/fmicb.2023.1120147)
Supplement: Supplementary file 2 [file Data_Sheet_1.ZIP › File S1. Alignments evolution models and trees/IqTree_ML_trees/concatenated_tree_replicates/100.contree]

(AB609718_phiEF24C_P2:0.0000027944,((((((((((((AB930182_SPG24:0.0029624908,AP013029_phiNIT1:0.0053081603)100:0.0063422198,KF669652_Grass:0.0056627495)100:0.1901295581,KC699836_SIOphi:0.1862267766)100:0.0524300039,((((KJ010547_Bp8p_C:0.0000027944,KJ010548_Bp8p_T:0.0000027944)100:0.0099543271,NC_024792_Bobb:0.0098686049)100:0.0417111856,NC_020081_phiAGATE:0.0496702247)100:0.2573917377,(NC_027366_Mater:0.1383523825,NC_027374_Moonbeam:0.2108458988)100:0.0620860641)98:0.0435053981)100:0.0831237040,(((((JN797796B_5S:0.0000027944,NC_018863_B4:0.0000027944)100:0.0087959224,NC_022763_Spock:0.0059629036)100:0.0170394091,(((KT307976_AvesoBmore:0.0036445644,NC_022088_Troll:0.0000027944)100:0.0037421354,NC_024788_Riley:0.0029816282)100:0.0300663418,NC_022769_BigBertha:0.0065366809)78:0.0170643567)100:0.1352775722,(((((KT207918_Eyuki:0.0008164587,NC_024211_Megatron:0.0005716931)100:0.0023031124,NC_024213_Hakuna:0.0038866714)100:0.0287684770,(NC_018857_BPS13:0.0006436044,NC_023501_BPS10C:0.0004691827)100:0.0278710231)88:0.0199355861,NC_016563_WPh:0.0388450688)100:0.3292784740,(NC_018856_Bastille:0.0031700808,((NC_024205_Hoody_T:0.0051168708,NC_024216_CAM003:0.0015262661)90:0.0008269590,NC_024207_Evoli:0.0015225072)99:0.0016942849)100:0.1507730531)100:0.0961919462)100:0.1845872380,(((JN797798_BCU4:0.0002553358,NC_018860_BCP78:0.0011164752)100:0.0098254770,KT224359_TsarBomba:0.0140832693)100:0.1534914029,(((((KT995480_Bacillus_BM15:0.0000027944,MH638309_Bacillus_Hobo:0.0000027944)100:0.0028889711,(MH638312_Bacillus_Kioshi:0.0016346169,NC_024137_Bcp1:0.0019653136)100:0.0058486034)100:0.0170047449,NC_020873_Bc431v3:0.0460178461)88:0.0145179062,((KX495186_Bacillus_PK16:0.0005884455,MG602477_Bacillus_BCP01:0.0010633663)100:0.0206641748,(NC_027352_JBP901:0.0081904076,NC_027355_BCP8_2:0.0135437053)70:0.0075545937)100:0.0120811259)71:0.0074297677,(KU577463_Bacillus_Deep_Blue:0.0065044209,Thurquoise:0.0072167580)100:0.0193366684)100:0.1325701249)100:0.1058008618)99:0.0679339579)100:0.3687497532,((AY682195_LP65:1.5710857168,(((KC595512_JL:0.0021755870,KC595513_Shanette:0.0043776865)100:0.0337082101,NC_025423_CP_51:0.0244283040)100:0.3235150854,(NC_011421_SPO1:0.0016056536,NC_022761_CampHawk:0.0038851435)100:0.4538240308)100:1.8009171857)100:0.2310036599,NC_015253_A9:1.1773025343)99:0.1179959352)100:0.1696039017,NC_012530_Lb338_1:1.4026909935)100:0.1614284481,(((((((((((((((EU418428_A5W:0.0000000000,KF766114_K:0.0000000000):0.0000000000,JX080300_Staph1N:0.0000000000):0.0000000000,KR902361_IME_SA118:0.0000000000):0.0000027944,KP687431_IME_SA1:0.0000027944)17:0.0000027944,(FR852584_ISP:0.0000027944,JX875065_SA5:0.0000027944)11:0.0000027944)5:0.0000027944,((JX080304_MSA6:0.0000027944,NC_025417_Team1:0.0000027944)100:0.0002870262,NC_007066_G1:0.0002870592)17:0.0000027944)10:0.0000027944,(((JX080301_A3R:0.0002884863,(JX080302_676Z:0.0002883033,(JX080303_Fi200W:0.0000027944,JX080305_P4W:0.0000027944)79:0.0000027944)99:0.0008680655)99:0.0008659534,KP687432_IME_SA2:0.0000027944)55:0.0002870196,(KR908644_IME_SA119:0.0000026604,NC_023009_Sb_1:0.0011760503)75:0.0002870369)25:0.0000022779)89:0.0005747054,((NC_019726_JD007:0.0000027944,(NC_022918_S25_4:0.0000027944,NC_022920_S25_3:0.0000027944)100:0.0005750727)100:0.0005747401,NC_023573_phiSA012:0.0005752647)95:0.0002873349)98:0.0020829863,NC_019448_GH15:0.0010843767)66:0.0014547687,NC_025426_P108:0.0043542741)100:0.0016162646,KP027446_phiIPLARODI:0.0017372022)100:0.0017282780,NC_025416_MCE_2014:0.0000023468)100:0.0926493596,(JX194239_SA11:0.0013824795,(NC_020877_Romulus:0.0000027944,NC_022090_Remus:0.0000027944)100:0.0040935739)100:0.1721954394)100:0.0908098004,(KF021268_phiIBB_SEP1:0.0029478857,KP027447_phiIPLA_C1C:0.0072776592)100:0.2204927022)96:0.0581222314,NC_007021_Twort:0.2067998651)100:0.4210745891)100:0.1266784180,(((DQ004855_P100:0.0000027944,(((KJ586795_LMTA_94:0.0003089589,(KJ591605_LMTA_57:0.0000027944,NC_024360_LMSP_25:0.0000027944)100:0.0003090769)100:0.0009257958,KJ668715_LMTA_34:0.0049688899)75:0.0006207957,NC_025440_WIL_1:0.0009282260)52:0.0006184580)45:0.0005924417,((((KJ094031_LP_124:0.0000027944,NC_024383_LP_083_2:0.0000027944)100:0.0022130321,(NC_024359_LP_048:0.0003067038,NC_024787_LMTA_148:0.0070661328)62:0.0005739408)50:0.0003338164,NC_009811_A511:0.0018343953)49:0.0009300170,(NC_020871_AG20:0.0018850016,NC_024364_List_36:0.0021413323)59:0.0008812562)47:0.0003534915)69:0.0003330937,(KJ094029_LP_064:0.0000027944,NC_021781_LP_125:0.0000027944)73:0.0000023468)100:0.3192024133)100:0.3333791288,KP339049_EFDG1:0.0956261461)100:0.1361055144,NC_027335_ECP3:0.0018074511)99:0.0007943727,KR049063_EFLK1:0.0025833211)100:0.0019589990,NC_009904_phiEF24C:0.0000027944);
