# Supplementary material for: Genome, biology and stability of the Thurquoise phage – A new virus from the Bastillevirinae subfamily
Source: Front Microbiol. 2023 Mar 14;14:1120147. doi: 10.3389/fmicb.2023.1120147 (PMC10043171; doi:10.3389/fmicb.2023.1120147)
Supplement: Supplementary file 2 [file Data_Sheet_1.ZIP › File S1. Alignments evolution models and trees/IqTree_ML_trees/concatenated_tree_replicates/100.iqtree]

IQ-TREE 1.6.12 built Aug 15 2019

Partition file name: ../../partitioned_model.2.0.nex
Input file name: ../../concatenated.2.0.faa
Type of analysis: ModelFinder + tree reconstruction + ultrafast bootstrap (1000 replicates)
Random seed number: 590847

REFERENCES
----------

To cite ModelFinder please use: 

Subha Kalyaanamoorthy, Bui Quang Minh, Thomas KF Wong, Arndt von Haeseler,
and Lars S Jermiin (2017) ModelFinder: Fast model selection for
accurate phylogenetic estimates. Nature Methods, 14:587–589.
https://doi.org/10.1038/nmeth.4285

To cite IQ-TREE please use:

Lam-Tung Nguyen, Heiko A. Schmidt, Arndt von Haeseler, and Bui Quang Minh
(2015) IQ-TREE: A fast and effective stochastic algorithm for estimating
maximum likelihood phylogenies. Mol Biol Evol, 32:268-274.
https://doi.org/10.1093/molbev/msu300

Since you used ultrafast bootstrap (UFBoot) please also cite: 

Diep Thi Hoang, Olga Chernomor, Arndt von Haeseler, Bui Quang Minh,
and Le Sy Vinh (2017) UFBoot2: Improving the ultrafast bootstrap
approximation. Mol Biol Evol, in press.
https://doi.org/10.1093/molbev/msx281

Since you used partition models please also cite:

Olga Chernomor, Arndt von Haeseler, and Bui Quang Minh (2016)
Terrace aware data structure for phylogenomic inference from
supermatrices. Syst Biol, 65:997-1008.
https://doi.org/10.1093/sysbio/syw037

SEQUENCE ALIGNMENT
------------------

Input data: 100 taxa with 2 partitions and 4346 total sites (0% missing data)

  ID  Name                                             Type	Seq	Site	Unique	Infor	Invar	Const
   1  part1_part2_part3+part4_part5_part6+part7_part8  AA	97	3376	3045	2638	521	521
   2  part9_part10                                     AA	97	970	933	833	103	103

Column meanings:
  Unique: Number of unique site patterns
  Infor:  Number of parsimony-informative sites
  Invar:  Number of invariant sites
  Const:  Number of constant sites (can be subset of invariant sites)

ModelFinder
-----------

Best-fit model according to BIC: LG+F+R6:part1_part2_part3+part4_part5_part6+part7_part8,LG+F+I+G4:part9_part10

List of best-fit models per partition:

  ID  Model             LogL          AIC      w-AIC      AICc     w-AICc       BIC      w-BIC
   1  LG+F+R6         -93916.5547 187893.1094 + 0.0000 187893.6654 + 0.0000 188076.8428 + 0.0000
   2  LG+F+I+G4       -33180.2729  66404.5458 + 0.0000  66405.6144 + 0.0000  66511.8463 + 0.0000

AIC, w-AIC   : Akaike information criterion scores and weights.
AICc, w-AICc : Corrected AIC scores and weights.
BIC, w-BIC   : Bayesian information criterion scores and weights.

Plus signs denote the 95% confidence sets.
Minus signs denote significant exclusion.

SUBSTITUTION PROCESS
--------------------

Edge-linked-proportional partition model but separate models between partitions

  ID  Model           Speed  Parameters
   1  LG+F+R6        0.9083  LG+R6{0.193163,0.114226,0.213814,0.404385,0.186836,0.698676,0.146688,1.09596,0.179216,1.7843,0.0802825,3.49259}
   2  LG+F+I+G4      1.3191  LG+I{0.0376906}+G4{1.52028}

MAXIMUM LIKELIHOOD TREE
-----------------------

Log-likelihood of the tree: -127021.6481 (s.e. 1283.1857)
Unconstrained log-likelihood (without tree): -33193.3301
Number of free parameters (#branches + #model parameters): 242
Akaike information criterion (AIC) score: 254527.2963
Corrected Akaike information criterion (AICc) score: 254555.9611
Bayesian information criterion (BIC) score: 256070.5330

Total tree length (sum of branch lengths): 13.3579
Sum of internal branch lengths: 8.0069 (59.9410% of tree length)

WARNING: 8 near-zero internal branches (<0.0002) should be treated with caution
         Such branches are denoted by '**' in the figure below

NOTE: Tree is UNROOTED although outgroup taxon 'AB609718_phiEF24C_P2' is drawn at root
Numbers in parentheses are  ultrafast bootstrap support (%)

+**AB609718_phiEF24C_P2
|
|                                        +--AB930182_SPG24
|                                     +--| (100)
|                                     |  +--AP013029_phiNIT1
|                                  +--| (100)
|                                  |  +--KF669652_Grass
|                               +--| (100)
|                               |  +--KC699836_SIOphi
|                            +--| (100)
|                            |  |            +**KJ010547_Bp8p_C
|                            |  |         +--| (100)
|                            |  |         |  +**KJ010548_Bp8p_T
|                            |  |      +--| (100)
|                            |  |      |  +--NC_024792_Bobb
|                            |  |  +---| (100)
|                            |  |  |   +--NC_020081_phiAGATE
|                            |  +--| (98)
|                            |     |  +--NC_027366_Mater
|                            |     +--| (100)
|                            |        +--NC_027374_Moonbeam
|                      +-----| (100)
|                      |     |              +**JN797796B_5S
|                      |     |           +--| (100)
|                      |     |           |  +**NC_018863_B4
|                      |     |        +--| (100)
|                      |     |        |  +--NC_022763_Spock
|                      |     |     +--| (100)
|                      |     |     |  |        +--KT307976_AvesoBmore
|                      |     |     |  |     +--| (100)
|                      |     |     |  |     |  +**NC_022088_Troll
|                      |     |     |  |  +--| (100)
|                      |     |     |  |  |  +--NC_024788_Riley
|                      |     |     |  +--| (78)
|                      |     |     |     +--NC_022769_BigBertha
|                      |     |  +--| (100)
|                      |     |  |  |                +--KT207918_Eyuki
|                      |     |  |  |             +--| (100)
|                      |     |  |  |             |  +--NC_024211_Megatron
|                      |     |  |  |          +--| (100)
|                      |     |  |  |          |  +--NC_024213_Hakuna
|                      |     |  |  |       +--| (88)
|                      |     |  |  |       |  |  +--NC_018857_BPS13
|                      |     |  |  |       |  +--| (100)
|                      |     |  |  |       |     +--NC_023501_BPS10C
|                      |     |  |  |  +----| (100)
|                      |     |  |  |  |    +--NC_016563_WPh
|                      |     |  |  +--| (100)
|                      |     |  |     |  +--NC_018856_Bastille
|                      |     |  |     +--| (100)
|                      |     |  |        |     +--NC_024205_Hoody_T
|                      |     |  |        |  +--| (90)
|                      |     |  |        |  |  +--NC_024216_CAM003
|                      |     |  |        +--| (99)
|                      |     |  |           +--NC_024207_Evoli
|                      |     +--| (99)
|                      |        |        +--JN797798_BCU4
|                      |        |     +--| (100)
|                      |        |     |  +--NC_018860_BCP78
|                      |        |  +--| (100)
|                      |        |  |  +--KT224359_TsarBomba
|                      |        +--| (100)
|                      |           |              +**KT995480_Bacillus_BM15
|                      |           |           +--| (100)
|                      |           |           |  +**MH638309_Bacillus_Hobo
|                      |           |        +--| (100)
|                      |           |        |  |  +--MH638312_Bacillus_Kioshi
|                      |           |        |  +--| (100)
|                      |           |        |     +--NC_024137_Bcp1
|                      |           |     +--| (88)
|                      |           |     |  +--NC_020873_Bc431v3
|                      |           |  +--| (71)
|                      |           |  |  |     +--KX495186_Bacillus_PK16
|                      |           |  |  |  +--| (100)
|                      |           |  |  |  |  +--MG602477_Bacillus_BCP01
|                      |           |  |  +--| (100)
|                      |           |  |     |  +--NC_027352_JBP901
|                      |           |  |     +--| (70)
|                      |           |  |        +--NC_027355_BCP8_2
|                      |           +--| (100)
|                      |              |  +--KU577463_Bacillus_Deep_Blue
|                      |              +--| (100)
|                      |                 +--Thurquoise
|                   +--| (100)
|                   |  |     +-------------------------AY682195_LP65
|                   |  |  +--| (100)
|                   |  |  |  |                                     +--KC595512_JL
|                   |  |  |  |                                  +--| (100)
|                   |  |  |  |                                  |  +--KC595513_Shanette
|                   |  |  |  |                             +----| (100)
|                   |  |  |  |                             |    +--NC_025423_CP_51
|                   |  |  |  +-----------------------------| (100)
|                   |  |  |                                |      +--NC_011421_SPO1
|                   |  |  |                                +------| (100)
|                   |  |  |                                       +--NC_022761_CampHawk
|                   |  +--| (99)
|                   |     +------------------NC_015253_A9
|                +--| (100)
|                |  +----------------------NC_012530_Lb338_1
|             +--| (100)
|             |  |                                    +**EU418428_A5W
|             |  |                                 +**| (17)
|             |  |                                 |  +**KP687431_IME_SA1
|             |  |                              +**| (11)
|             |  |                              |  |     +**FR852584_ISP
|             |  |                              |  |  +**| (10)
|             |  |                              |  |  |  |  +**JX080304_MSA6
|             |  |                              |  |  |  +--| (100)
|             |  |                              |  |  |     +**NC_025417_Team1
|             |  |                              |  +**| (1)
|             |  |                              |     |           +--JX080301_A3R
|             |  |                              |     |        +--| (99)
|             |  |                              |     |        |  |  +--JX080302_676Z
|             |  |                              |     |        |  +--| (99)
|             |  |                              |     |        |     |  +**JX080303_Fi200W
|             |  |                              |     |        |     +**| (79)
|             |  |                              |     |        |        +**JX080305_P4W
|             |  |                              |     |     +--| (55)
|             |  |                              |     |     |  +**KP687432_IME_SA2
|             |  |                              |     |  +**| (25)
|             |  |                              |     |  |  |  +**KR908644_IME_SA119
|             |  |                              |     |  |  +--| (75)
|             |  |                              |     |  |     +--NC_023009_Sb_1
|             |  |                              |     +**| (2)
|             |  |                              |        +**JX875065_SA5
|             |  |                           +--| (89)
|             |  |                           |  +--NC_007066_G1
|             |  |                        +--| (98)
|             |  |                        |  |     +**NC_019726_JD007
|             |  |                        |  |  +--| (100)
|             |  |                        |  |  |  |  +**NC_022918_S25_4
|             |  |                        |  |  |  +--| (100)
|             |  |                        |  |  |     +**NC_022920_S25_3
|             |  |                        |  +--| (95)
|             |  |                        |     +--NC_023573_phiSA012
|             |  |                     +--| (66)
|             |  |                     |  +--NC_019448_GH15
|             |  |                  +--| (100)
|             |  |                  |  +--NC_025426_P108
|             |  |               +--| (100)
|             |  |               |  +--KP027446_phiIPLARODI
|             |  |            +--| (100)
|             |  |            |  +**NC_025416_MCE_2014
|             |  |         +--| (100)
|             |  |         |  |  +--JX194239_SA11
|             |  |         |  +--| (100)
|             |  |         |     |  +**NC_020877_Romulus
|             |  |         |     +--| (100)
|             |  |         |        +**NC_022090_Remus
|             |  |      +--| (96)
|             |  |      |  |  +--KF021268_phiIBB_SEP1
|             |  |      |  +--| (100)
|             |  |      |     +--KP027447_phiIPLA_C1C
|             |  +------| (100)
|             |         +--NC_007021_Twort
|        +----| (100)
|        |    |          +**DQ004855_P100
|        |    |       +--| (45)
|        |    |       |  |        +--KJ586795_LMTA_94
|        |    |       |  |     +--| (100)
|        |    |       |  |     |  |  +**KJ591605_LMTA_57
|        |    |       |  |     |  +--| (100)
|        |    |       |  |     |     +**NC_024360_LMSP_25
|        |    |       |  |  +--| (75)
|        |    |       |  |  |  +--KJ668715_LMTA_34
|        |    |       |  +--| (52)
|        |    |       |     +--NC_025440_WIL_1
|        |    |    +--| (69)
|        |    |    |  |           +**KJ094031_LP_124
|        |    |    |  |        +--| (100)
|        |    |    |  |        |  +**NC_024383_LP_083_2
|        |    |    |  |     +--| (50)
|        |    |    |  |     |  |  +--NC_024359_LP_048
|        |    |    |  |     |  +--| (62)
|        |    |    |  |     |     +--NC_024787_LMTA_148
|        |    |    |  |  +--| (49)
|        |    |    |  |  |  +--NC_009811_A511
|        |    |    |  +--| (47)
|        |    |    |     |  +--NC_020871_AG20
|        |    |    |     +--| (59)
|        |    |    |        +--NC_024364_List_36
|        |    +----| (100)
|        |         |  +**KJ094029_LP_064
|        |         +**| (73)
|        |            +**NC_021781_LP_125
|     +--| (100)
|     |  +--KP339049_EFDG1
|  +--| (99)
|  |  +--NC_027335_ECP3
+--| (100)
|  +--KR049063_EFLK1
|
+**NC_009904_phiEF24C

Tree in newick format:

(AB609718_phiEF24C_P2:0.0000020017,((((((((((((AB930182_SPG24:0.0029624126,AP013029_phiNIT1:0.0053083036)100:0.0063416975,KF669652_Grass:0.0056627770)100:0.1901247727,KC699836_SIOphi:0.1862209334)100:0.0524284675,((((KJ010547_Bp8p_C:0.0000027886,KJ010548_Bp8p_T:0.0000028251)100:0.0099542317,NC_024792_Bobb:0.0098673780)100:0.0417105982,NC_020081_phiAGATE:0.0496674548)100:0.2573844256,(NC_027366_Mater:0.1383517704,NC_027374_Moonbeam:0.2108367333)100:0.0620832639)98:0.0435047775)100:0.0831235120,(((((JN797796B_5S:0.0000027886,NC_018863_B4:0.0000027886)100:0.0087957097,NC_022763_Spock:0.0059627774)100:0.0170386041,(((KT307976_AvesoBmore:0.0036446125,NC_022088_Troll:0.0000020059)100:0.0037425761,NC_024788_Riley:0.0029819757)100:0.0300655482,NC_022769_BigBertha:0.0065366046)78:0.0170639797)100:0.1352748720,(((((KT207918_Eyuki:0.0008170475,NC_024211_Megatron:0.0005716275)100:0.0023038149,NC_024213_Hakuna:0.0038861620)100:0.0287677863,(NC_018857_BPS13:0.0006431121,NC_023501_BPS10C:0.0004705938)100:0.0278701996)88:0.0199352682,NC_016563_WPh:0.0388433348)100:0.3292692056,(NC_018856_Bastille:0.0031696617,((NC_024205_Hoody_T:0.0051168657,NC_024216_CAM003:0.0015262240)90:0.0008276526,NC_024207_Evoli:0.0015221617)99:0.0016951602)100:0.1507691030)100:0.0961888159)100:0.1845820226,(((JN797798_BCU4:0.0002560878,NC_018860_BCP78:0.0011158945)100:0.0098243493,KT224359_TsarBomba:0.0140827004)100:0.1534869758,(((((KT995480_Bacillus_BM15:0.0000027886,MH638309_Bacillus_Hobo:0.0000020067)100:0.0028890596,(MH638312_Bacillus_Kioshi:0.0016340011,NC_024137_Bcp1:0.0019653768)100:0.0058485477)100:0.0170042934,NC_020873_Bc431v3:0.0460166096)88:0.0145174969,((KX495186_Bacillus_PK16:0.0005883118,MG602477_Bacillus_BCP01:0.0010635567)100:0.0206637128,(NC_027352_JBP901:0.0081895951,NC_027355_BCP8_2:0.0135432462)70:0.0075546610)100:0.0120806580)71:0.0074296141,(KU577463_Bacillus_Deep_Blue:0.0065046524,Thurquoise:0.0072172696)100:0.0193361695)100:0.1325665332)100:0.1057978622)99:0.0679310944)100:0.3687392252,((AY682195_LP65:1.5710990381,(((KC595512_JL:0.0021753144,KC595513_Shanette:0.0043777753)100:0.0337113214,NC_025423_CP_51:0.0244213686)100:0.3235844565,(NC_011421_SPO1:0.0016048935,NC_022761_CampHawk:0.0038856787)100:0.4536828162)100:1.8008664370)100:0.2309073017,NC_015253_A9:1.1772579781)99:0.1180062961)100:0.1695975955,NC_012530_Lb338_1:1.4026398428)100:0.1614243899,(((((((((((EU418428_A5W:0.0000027886,KP687431_IME_SA1:0.0000022988)17:0.0000020028,((FR852584_ISP:0.0000027886,(JX080304_MSA6:0.0000021307,NC_025417_Team1:0.0000021304)100:0.0002872155)10:0.0000020184,((((JX080301_A3R:0.0002891433,(JX080302_676Z:0.0002884950,(JX080303_Fi200W:0.0000027886,JX080305_P4W:0.0000027886)79:0.0000021814)99:0.0008691233)99:0.0008665283,KP687432_IME_SA2:0.0000021974)55:0.0002872109,(KR908644_IME_SA119:0.0000021259,NC_023009_Sb_1:0.0011763506)75:0.0002872261)25:0.0000021216,JX875065_SA5:0.0000027886)2:0.0000020214)1:0.0000020577)11:0.0000022555,NC_007066_G1:0.0002872485)89:0.0005745894,((NC_019726_JD007:0.0000021535,(NC_022918_S25_4:0.0000021672,NC_022920_S25_3:0.0000020587)100:0.0005749629)100:0.0005746299,NC_023573_phiSA012:0.0005751535)95:0.0002879883)98:0.0020828835,NC_019448_GH15:0.0010845397)66:0.0014540388,NC_025426_P108:0.0043543491)100:0.0016159528,KP027446_phiIPLARODI:0.0017364269)100:0.0017275112,NC_025416_MCE_2014:0.0000021765)100:0.0926433099,(JX194239_SA11:0.0013816048,(NC_020877_Romulus:0.0000024716,NC_022090_Remus:0.0000023402)100:0.0040933316)100:0.1721942053)100:0.0908053549,(KF021268_phiIBB_SEP1:0.0029476529,KP027447_phiIPLA_C1C:0.0072776476)100:0.2204897267)96:0.0581139581,NC_007021_Twort:0.2067981301)100:0.4210639714)100:0.1266751959,(((DQ004855_P100:0.0000020030,(((KJ586795_LMTA_94:0.0003098083,(KJ591605_LMTA_57:0.0000022680,NC_024360_LMSP_25:0.0000022253)100:0.0003099261)100:0.0009257315,KJ668715_LMTA_34:0.0049687529)75:0.0006208959,NC_025440_WIL_1:0.0009281488)52:0.0006185678)45:0.0005934069,((((KJ094031_LP_124:0.0000020236,NC_024383_LP_083_2:0.0000029010)100:0.0022130038,(NC_024359_LP_048:0.0003079663,NC_024787_LMTA_148:0.0070651268)62:0.0005748083)50:0.0003345747,NC_009811_A511:0.0018333847)49:0.0009299392,(NC_020871_AG20:0.0018840154,NC_024364_List_36:0.0021410485)59:0.0008811335)47:0.0003542389)69:0.0003335422,(KJ094029_LP_064:0.0000027886,NC_021781_LP_125:0.0000027886)73:0.0000023048)100:0.3191947339)100:0.3333672383,KP339049_EFDG1:0.0956114122)100:0.1361081706,NC_027335_ECP3:0.0018073955)99:0.0007944109,KR049063_EFLK1:0.0025828575)100:0.0019580738,NC_009904_phiEF24C:0.0000028150);

CONSENSUS TREE
--------------

Consensus tree is constructed from 1000bootstrap trees
Log-likelihood of consensus tree: -127021.700366
Robinson-Foulds distance between ML tree and consensus tree: 8

Branches with support >0.000000% are kept (extended consensus)
Branch lengths are optimized by maximum likelihood on original alignment
Numbers in parentheses are bootstrap supports (%)

+--AB609718_phiEF24C_P2
|
|                                        +--AB930182_SPG24
|                                     +--| (100)
|                                     |  +--AP013029_phiNIT1
|                                  +--| (100)
|                                  |  +--KF669652_Grass
|                               +--| (100)
|                               |  +--KC699836_SIOphi
|                            +--| (100)
|                            |  |            +--KJ010547_Bp8p_C
|                            |  |         +--| (100)
|                            |  |         |  +--KJ010548_Bp8p_T
|                            |  |      +--| (100)
|                            |  |      |  +--NC_024792_Bobb
|                            |  |  +---| (100)
|                            |  |  |   +--NC_020081_phiAGATE
|                            |  +--| (98)
|                            |     |  +--NC_027366_Mater
|                            |     +--| (100)
|                            |        +--NC_027374_Moonbeam
|                      +-----| (100)
|                      |     |              +--JN797796B_5S
|                      |     |           +--| (100)
|                      |     |           |  +--NC_018863_B4
|                      |     |        +--| (100)
|                      |     |        |  +--NC_022763_Spock
|                      |     |     +--| (100)
|                      |     |     |  |        +--KT307976_AvesoBmore
|                      |     |     |  |     +--| (100)
|                      |     |     |  |     |  +--NC_022088_Troll
|                      |     |     |  |  +--| (100)
|                      |     |     |  |  |  +--NC_024788_Riley
|                      |     |     |  +--| (78)
|                      |     |     |     +--NC_022769_BigBertha
|                      |     |  +--| (100)
|                      |     |  |  |                +--KT207918_Eyuki
|                      |     |  |  |             +--| (100)
|                      |     |  |  |             |  +--NC_024211_Megatron
|                      |     |  |  |          +--| (100)
|                      |     |  |  |          |  +--NC_024213_Hakuna
|                      |     |  |  |       +--| (88)
|                      |     |  |  |       |  |  +--NC_018857_BPS13
|                      |     |  |  |       |  +--| (100)
|                      |     |  |  |       |     +--NC_023501_BPS10C
|                      |     |  |  |  +----| (100)
|                      |     |  |  |  |    +--NC_016563_WPh
|                      |     |  |  +--| (100)
|                      |     |  |     |  +--NC_018856_Bastille
|                      |     |  |     +--| (100)
|                      |     |  |        |     +--NC_024205_Hoody_T
|                      |     |  |        |  +--| (90)
|                      |     |  |        |  |  +--NC_024216_CAM003
|                      |     |  |        +--| (99)
|                      |     |  |           +--NC_024207_Evoli
|                      |     +--| (99)
|                      |        |        +--JN797798_BCU4
|                      |        |     +--| (100)
|                      |        |     |  +--NC_018860_BCP78
|                      |        |  +--| (100)
|                      |        |  |  +--KT224359_TsarBomba
|                      |        +--| (100)
|                      |           |              +--KT995480_Bacillus_BM15
|                      |           |           +--| (100)
|                      |           |           |  +--MH638309_Bacillus_Hobo
|                      |           |        +--| (100)
|                      |           |        |  |  +--MH638312_Bacillus_Kioshi
|                      |           |        |  +--| (100)
|                      |           |        |     +--NC_024137_Bcp1
|                      |           |     +--| (88)
|                      |           |     |  +--NC_020873_Bc431v3
|                      |           |  +--| (71)
|                      |           |  |  |     +--KX495186_Bacillus_PK16
|                      |           |  |  |  +--| (100)
|                      |           |  |  |  |  +--MG602477_Bacillus_BCP01
|                      |           |  |  +--| (100)
|                      |           |  |     |  +--NC_027352_JBP901
|                      |           |  |     +--| (70)
|                      |           |  |        +--NC_027355_BCP8_2
|                      |           +--| (100)
|                      |              |  +--KU577463_Bacillus_Deep_Blue
|                      |              +--| (100)
|                      |                 +--Thurquoise
|                   +--| (100)
|                   |  |     +-------------------------AY682195_LP65
|                   |  |  +--| (100)
|                   |  |  |  |                                     +--KC595512_JL
|                   |  |  |  |                                  +--| (100)
|                   |  |  |  |                                  |  +--KC595513_Shanette
|                   |  |  |  |                             +----| (100)
|                   |  |  |  |                             |    +--NC_025423_CP_51
|                   |  |  |  +-----------------------------| (100)
|                   |  |  |                                |      +--NC_011421_SPO1
|                   |  |  |                                +------| (100)
|                   |  |  |                                       +--NC_022761_CampHawk
|                   |  +--| (99)
|                   |     +------------------NC_015253_A9
|                +--| (100)
|                |  +----------------------NC_012530_Lb338_1
|             +--| (100)
|             |  |                                                +**EU418428_A5W
|             |  |                                             +**|
|             |  |                                             |  +**KF766114_K
|             |  |                                          +**|
|             |  |                                          |  +**JX080300_Staph1N
|             |  |                                       +--|
|             |  |                                       |  +**KR902361_IME_SA118
|             |  |                                    +--| (17)
|             |  |                                    |  +--KP687431_IME_SA1
|             |  |                                 +--| (5)
|             |  |                                 |  |  +--FR852584_ISP
|             |  |                                 |  +--| (11)
|             |  |                                 |     +--JX875065_SA5
|             |  |                              +--| (10)
|             |  |                              |  |     +--JX080304_MSA6
|             |  |                              |  |  +--| (100)
|             |  |                              |  |  |  +--NC_025417_Team1
|             |  |                              |  +--| (17)
|             |  |                              |     +--NC_007066_G1
|             |  |                           +--| (89)
|             |  |                           |  |        +--JX080301_A3R
|             |  |                           |  |     +--| (99)
|             |  |                           |  |     |  |  +--JX080302_676Z
|             |  |                           |  |     |  +--| (99)
|             |  |                           |  |     |     |  +--JX080303_Fi200W
|             |  |                           |  |     |     +--| (79)
|             |  |                           |  |     |        +--JX080305_P4W
|             |  |                           |  |  +--| (55)
|             |  |                           |  |  |  +--KP687432_IME_SA2
|             |  |                           |  +--| (25)
|             |  |                           |     |  +--KR908644_IME_SA119
|             |  |                           |     +--| (75)
|             |  |                           |        +--NC_023009_Sb_1
|             |  |                        +--| (98)
|             |  |                        |  |     +--NC_019726_JD007
|             |  |                        |  |  +--| (100)
|             |  |                        |  |  |  |  +--NC_022918_S25_4
|             |  |                        |  |  |  +--| (100)
|             |  |                        |  |  |     +--NC_022920_S25_3
|             |  |                        |  +--| (95)
|             |  |                        |     +--NC_023573_phiSA012
|             |  |                     +--| (66)
|             |  |                     |  +--NC_019448_GH15
|             |  |                  +--| (100)
|             |  |                  |  +--NC_025426_P108
|             |  |               +--| (100)
|             |  |               |  +--KP027446_phiIPLARODI
|             |  |            +--| (100)
|             |  |            |  +--NC_025416_MCE_2014
|             |  |         +--| (100)
|             |  |         |  |  +--JX194239_SA11
|             |  |         |  +--| (100)
|             |  |         |     |  +--NC_020877_Romulus
|             |  |         |     +--| (100)
|             |  |         |        +--NC_022090_Remus
|             |  |      +--| (96)
|             |  |      |  |  +--KF021268_phiIBB_SEP1
|             |  |      |  +--| (100)
|             |  |      |     +--KP027447_phiIPLA_C1C
|             |  +------| (100)
|             |         +--NC_007021_Twort
|        +----| (100)
|        |    |          +--DQ004855_P100
|        |    |       +--| (45)
|        |    |       |  |        +--KJ586795_LMTA_94
|        |    |       |  |     +--| (100)
|        |    |       |  |     |  |  +--KJ591605_LMTA_57
|        |    |       |  |     |  +--| (100)
|        |    |       |  |     |     +--NC_024360_LMSP_25
|        |    |       |  |  +--| (75)
|        |    |       |  |  |  +--KJ668715_LMTA_34
|        |    |       |  +--| (52)
|        |    |       |     +--NC_025440_WIL_1
|        |    |    +--| (69)
|        |    |    |  |           +--KJ094031_LP_124
|        |    |    |  |        +--| (100)
|        |    |    |  |        |  +--NC_024383_LP_083_2
|        |    |    |  |     +--| (50)
|        |    |    |  |     |  |  +--NC_024359_LP_048
|        |    |    |  |     |  +--| (62)
|        |    |    |  |     |     +--NC_024787_LMTA_148
|        |    |    |  |  +--| (49)
|        |    |    |  |  |  +--NC_009811_A511
|        |    |    |  +--| (47)
|        |    |    |     |  +--NC_020871_AG20
|        |    |    |     +--| (59)
|        |    |    |        +--NC_024364_List_36
|        |    +----| (100)
|        |         |  +--KJ094029_LP_064
|        |         +--| (73)
|        |            +--NC_021781_LP_125
|     +--| (100)
|     |  +--KP339049_EFDG1
|  +--| (99)
|  |  +--NC_027335_ECP3
+--| (100)
|  +--KR049063_EFLK1
|
+--NC_009904_phiEF24C


Consensus tree in newick format: 

(AB609718_phiEF24C_P2:0.0000027944,((((((((((((AB930182_SPG24:0.0029624908,AP013029_phiNIT1:0.0053081603)100:0.0063422198,KF669652_Grass:0.0056627495)100:0.1901295581,KC699836_SIOphi:0.1862267766)100:0.0524300039,((((KJ010547_Bp8p_C:0.0000027944,KJ010548_Bp8p_T:0.0000027944)100:0.0099543271,NC_024792_Bobb:0.0098686049)100:0.0417111856,NC_020081_phiAGATE:0.0496702247)100:0.2573917377,(NC_027366_Mater:0.1383523825,NC_027374_Moonbeam:0.2108458988)100:0.0620860641)98:0.0435053981)100:0.0831237040,(((((JN797796B_5S:0.0000027944,NC_018863_B4:0.0000027944)100:0.0087959224,NC_022763_Spock:0.0059629036)100:0.0170394091,(((KT307976_AvesoBmore:0.0036445644,NC_022088_Troll:0.0000027944)100:0.0037421354,NC_024788_Riley:0.0029816282)100:0.0300663418,NC_022769_BigBertha:0.0065366809)78:0.0170643567)100:0.1352775722,(((((KT207918_Eyuki:0.0008164587,NC_024211_Megatron:0.0005716931)100:0.0023031124,NC_024213_Hakuna:0.0038866714)100:0.0287684770,(NC_018857_BPS13:0.0006436044,NC_023501_BPS10C:0.0004691827)100:0.0278710231)88:0.0199355861,NC_016563_WPh:0.0388450688)100:0.3292784740,(NC_018856_Bastille:0.0031700808,((NC_024205_Hoody_T:0.0051168708,NC_024216_CAM003:0.0015262661)90:0.0008269590,NC_024207_Evoli:0.0015225072)99:0.0016942849)100:0.1507730531)100:0.0961919462)100:0.1845872380,(((JN797798_BCU4:0.0002553358,NC_018860_BCP78:0.0011164752)100:0.0098254770,KT224359_TsarBomba:0.0140832693)100:0.1534914029,(((((KT995480_Bacillus_BM15:0.0000027944,MH638309_Bacillus_Hobo:0.0000027944)100:0.0028889711,(MH638312_Bacillus_Kioshi:0.0016346169,NC_024137_Bcp1:0.0019653136)100:0.0058486034)100:0.0170047449,NC_020873_Bc431v3:0.0460178461)88:0.0145179062,((KX495186_Bacillus_PK16:0.0005884455,MG602477_Bacillus_BCP01:0.0010633663)100:0.0206641748,(NC_027352_JBP901:0.0081904076,NC_027355_BCP8_2:0.0135437053)70:0.0075545937)100:0.0120811259)71:0.0074297677,(KU577463_Bacillus_Deep_Blue:0.0065044209,Thurquoise:0.0072167580)100:0.0193366684)100:0.1325701249)100:0.1058008618)99:0.0679339579)100:0.3687497532,((AY682195_LP65:1.5710857168,(((KC595512_JL:0.0021755870,KC595513_Shanette:0.0043776865)100:0.0337082101,NC_025423_CP_51:0.0244283040)100:0.3235150854,(NC_011421_SPO1:0.0016056536,NC_022761_CampHawk:0.0038851435)100:0.4538240308)100:1.8009171857)100:0.2310036599,NC_015253_A9:1.1773025343)99:0.1179959352)100:0.1696039017,NC_012530_Lb338_1:1.4026909935)100:0.1614284481,(((((((((((((((EU418428_A5W:0.0000000000,KF766114_K:0.0000000000):0.0000000000,JX080300_Staph1N:0.0000000000):0.0000000000,KR902361_IME_SA118:0.0000000000):0.0000027944,KP687431_IME_SA1:0.0000027944)17:0.0000027944,(FR852584_ISP:0.0000027944,JX875065_SA5:0.0000027944)11:0.0000027944)5:0.0000027944,((JX080304_MSA6:0.0000027944,NC_025417_Team1:0.0000027944)100:0.0002870262,NC_007066_G1:0.0002870592)17:0.0000027944)10:0.0000027944,(((JX080301_A3R:0.0002884863,(JX080302_676Z:0.0002883033,(JX080303_Fi200W:0.0000027944,JX080305_P4W:0.0000027944)79:0.0000027944)99:0.0008680655)99:0.0008659534,KP687432_IME_SA2:0.0000027944)55:0.0002870196,(KR908644_IME_SA119:0.0000026604,NC_023009_Sb_1:0.0011760503)75:0.0002870369)25:0.0000022779)89:0.0005747054,((NC_019726_JD007:0.0000027944,(NC_022918_S25_4:0.0000027944,NC_022920_S25_3:0.0000027944)100:0.0005750727)100:0.0005747401,NC_023573_phiSA012:0.0005752647)95:0.0002873349)98:0.0020829863,NC_019448_GH15:0.0010843767)66:0.0014547687,NC_025426_P108:0.0043542741)100:0.0016162646,KP027446_phiIPLARODI:0.0017372022)100:0.0017282780,NC_025416_MCE_2014:0.0000023468)100:0.0926493596,(JX194239_SA11:0.0013824795,(NC_020877_Romulus:0.0000027944,NC_022090_Remus:0.0000027944)100:0.0040935739)100:0.1721954394)100:0.0908098004,(KF021268_phiIBB_SEP1:0.0029478857,KP027447_phiIPLA_C1C:0.0072776592)100:0.2204927022)96:0.0581222314,NC_007021_Twort:0.2067998651)100:0.4210745891)100:0.1266784180,(((DQ004855_P100:0.0000027944,(((KJ586795_LMTA_94:0.0003089589,(KJ591605_LMTA_57:0.0000027944,NC_024360_LMSP_25:0.0000027944)100:0.0003090769)100:0.0009257958,KJ668715_LMTA_34:0.0049688899)75:0.0006207957,NC_025440_WIL_1:0.0009282260)52:0.0006184580)45:0.0005924417,((((KJ094031_LP_124:0.0000027944,NC_024383_LP_083_2:0.0000027944)100:0.0022130321,(NC_024359_LP_048:0.0003067038,NC_024787_LMTA_148:0.0070661328)62:0.0005739408)50:0.0003338164,NC_009811_A511:0.0018343953)49:0.0009300170,(NC_020871_AG20:0.0018850016,NC_024364_List_36:0.0021413323)59:0.0008812562)47:0.0003534915)69:0.0003330937,(KJ094029_LP_064:0.0000027944,NC_021781_LP_125:0.0000027944)73:0.0000023468)100:0.3192024133)100:0.3333791288,KP339049_EFDG1:0.0956261461)100:0.1361055144,NC_027335_ECP3:0.0018074511)99:0.0007943727,KR049063_EFLK1:0.0025833211)100:0.0019589990,NC_009904_phiEF24C:0.0000027944);

TIME STAMP
----------

Date and time: Fri Feb 14 08:00:03 2020
Total CPU time used: 104077.1837 seconds (28h:54m:37s)
Total wall-clock time used: 7291.63896 seconds (2h:1m:31s)
