# Supplementary material for: Genome, biology and stability of the Thurquoise phage – A new virus from the Bastillevirinae subfamily
Source: Front Microbiol. 2023 Mar 14;14:1120147. doi: 10.3389/fmicb.2023.1120147 (PMC10043171; doi:10.3389/fmicb.2023.1120147)
Supplement: Supplementary file 2 [file Data_Sheet_1.ZIP › File S1. Alignments evolution models and trees/IqTree_ML_trees/concatenated_tree_replicates/100.log]

IQ-TREE multicore version 1.6.12 for Linux 64-bit built Aug 15 2019
Developed by Bui Quang Minh, Nguyen Lam Tung, Olga Chernomor,
Heiko Schmidt, Dominik Schrempf, Michael Woodhams.

Host:    monster1 (AVX2, FMA3, 62 GB RAM)
Command: iqtree -pre 100 -s ../../concatenated.2.0.faa -spp ../../partitioned_model.2.0.nex -m MFP+MERGE -bb 1000 -nt AUTO
Seed:    590847 (Using SPRNG - Scalable Parallel Random Number Generator)
Time:    Thu Feb 13 14:54:35 2020
Kernel:  AVX+FMA - auto-detect threads (40 CPU cores detected)

Reading partition model file ../../partitioned_model.2.0.nex ...
Reading alignment file ../../concatenated.2.0.faa ... Fasta format detected
Alignment most likely contains protein sequences
Alignment has 100 sequences with 4346 columns, 3944 distinct patterns
3471 parsimony-informative, 251 singleton sites, 624 constant sites
                             Gap/Ambiguity  Composition  p-value
   1  AB609718_phiEF24C_P2          17.12%    passed     99.94%
   2  AB930182_SPG24                13.44%    passed     40.37%
   3  AP013029_phiNIT1              16.18%    passed     52.56%
   4  AY682195_LP65                 11.99%    failed      0.00%
   5  DQ004855_P100                 20.34%    passed     96.27%
   6  EU418428_A5W                  15.85%    passed     47.95%
   7  FR852584_ISP                  15.85%    passed     47.95%
   8  JN797796B_5S                  15.00%    passed     60.15%
   9  JN797798_BCU4                 13.83%    passed     20.72%
  10  JX080300_Staph1N              15.85%    passed     47.95%
  11  JX080301_A3R                  16.41%    passed     50.88%
  12  JX080302_676Z                 16.41%    passed     53.45%
  13  JX080303_Fi200W               16.41%    passed     52.14%
  14  JX080304_MSA6                 15.85%    passed     48.48%
  15  JX080305_P4W                  16.41%    passed     52.14%
  16  JX194239_SA11                 21.74%    passed     62.47%
  17  JX875065_SA5                  17.74%    passed     53.93%
  18  KC595512_JL                   18.45%    failed      0.03%
  19  KC595513_Shanette             18.45%    failed      0.05%
  20  KC699836_SIOphi               17.07%    passed     72.70%
  21  KF021268_phiIBB_SEP1          14.82%    passed     30.66%
  22  KF669652_Grass                18.06%    passed     60.34%
  23  KF766114_K                    15.85%    passed     47.95%
  24  KJ010547_Bp8p_C               20.78%    passed     77.92%
  25  KJ010548_Bp8p_T               20.78%    passed     77.92%
  26  KJ094029_LP_064               20.34%    passed     96.94%
  27  KJ094031_LP_124               20.34%    passed     97.65%
  28  KJ586795_LMTA_94              20.36%    passed     96.34%
  29  KJ591605_LMTA_57              20.36%    passed     96.80%
  30  KJ668715_LMTA_34              20.36%    passed     95.35%
  31  KP027446_phiIPLARODI          16.54%    passed     50.01%
  32  KP027447_phiIPLA_C1C          14.84%    passed     24.22%
  33  KP339049_EFDG1                15.60%    passed     79.38%
  34  KP687431_IME_SA1              17.92%    passed     53.50%
  35  KP687432_IME_SA2              17.74%    passed     52.71%
  36  KR049063_EFLK1                16.96%    passed     99.96%
  37  KR902361_IME_SA118            15.85%    passed     47.95%
  38  KR908644_IME_SA119            15.85%    passed     47.09%
  39  KT207918_Eyuki                14.47%    passed     71.23%
  40  KT224359_TsarBomba            13.83%    passed     36.95%
  41  KT307976_AvesoBmore           14.91%    passed     48.57%
  42  KT995480_Bacillus_BM15        13.78%    passed     80.96%
  43  KU577463_Bacillus_Deep_Blue   13.67%    passed     49.54%
  44  KX495186_Bacillus_PK16        13.74%    passed     42.68%
  45  MG602477_Bacillus_BCP01       13.85%    passed     46.97%
  46  MH638309_Bacillus_Hobo        13.78%    passed     80.96%
  47  MH638312_Bacillus_Kioshi      13.78%    passed     80.21%
  48  NC_007021_Twort               15.55%    failed      2.36%
  49  NC_007066_G1                  15.85%    passed     45.12%
  50  NC_009811_A511                20.36%    passed     97.04%
  51  NC_009904_phiEF24C            17.12%    passed     99.94%
  52  NC_011421_SPO1                18.38%    failed      0.35%
  53  NC_012530_Lb338_1             15.74%    failed      0.00%
  54  NC_015253_A9                  19.97%    failed      0.00%
  55  NC_016563_WPh                 14.31%    passed     88.49%
  56  NC_018856_Bastille            13.94%    passed     79.19%
  57  NC_018857_BPS13               14.40%    passed     76.08%
  58  NC_018860_BCP78               13.83%    passed     23.78%
  59  NC_018863_B4                  15.00%    passed     60.15%
  60  NC_019448_GH15                15.85%    passed     56.93%
  61  NC_019726_JD007               15.85%    passed     50.99%
  62  NC_020081_phiAGATE            20.75%    passed     71.93%
  63  NC_020871_AG20                20.34%    passed     97.40%
  64  NC_020873_Bc431v3             13.83%    passed     64.32%
  65  NC_020877_Romulus             22.60%    passed     51.70%
  66  NC_021781_LP_125              20.34%    passed     96.94%
  67  NC_022088_Troll               14.91%    passed     56.07%
  68  NC_022090_Remus               22.60%    passed     51.70%
  69  NC_022761_CampHawk            18.38%    failed      0.59%
  70  NC_022763_Spock               14.98%    passed     70.91%
  71  NC_022769_BigBertha           14.91%    passed     66.98%
  72  NC_022918_S25_4               15.85%    passed     50.27%
  73  NC_022920_S25_3               15.85%    passed     50.27%
  74  NC_023009_Sb_1                17.30%    passed     35.31%
  75  NC_023501_BPS10C              14.40%    passed     77.92%
  76  NC_023573_phiSA012            15.85%    passed     51.72%
  77  NC_024137_Bcp1                13.90%    passed     74.93%
  78  NC_024205_Hoody_T             18.09%    passed     88.51%
  79  NC_024207_Evoli               13.94%    passed     77.35%
  80  NC_024211_Megatron            14.47%    passed     73.31%
  81  NC_024213_Hakuna              14.47%    passed     80.29%
  82  NC_024216_CAM003              13.94%    passed     76.24%
  83  NC_024359_LP_048              20.34%    passed     97.63%
  84  NC_024360_LMSP_25             20.36%    passed     96.80%
  85  NC_024364_List_36             20.34%    passed     96.15%
  86  NC_024383_LP_083_2            20.34%    passed     97.65%
  87  NC_024787_LMTA_148            25.17%    passed     97.80%
  88  NC_024788_Riley               14.91%    passed     47.84%
  89  NC_024792_Bobb                20.80%    passed     79.14%
  90  NC_025416_MCE_2014            15.85%    passed     48.54%
  91  NC_025417_Team1               15.85%    passed     48.48%
  92  NC_025423_CP_51               18.50%    failed      0.19%
  93  NC_025426_P108                18.29%    passed     66.17%
  94  NC_025440_WIL_1               20.36%    passed     95.46%
  95  NC_027335_ECP3                23.70%    passed     99.65%
  96  NC_027352_JBP901              14.24%    passed     48.79%
  97  NC_027355_BCP8_2              14.13%    passed     46.68%
  98  NC_027366_Mater               17.97%    passed     25.04%
  99  NC_027374_Moonbeam            14.50%    passed     44.41%
 100  Thurquoise                    13.69%    passed     49.72%
****  TOTAL                         16.87%  9 sequences failed composition chi2 test (p-value<5%; df=19)

Loading 4 partitions...
Subset	Type	Seqs	Sites	Infor	Invar	Model	Name
1	AA	100	1651	1254	286	LG+F+G4	part1_part2_part3
2	AA	100	1230	1016	146	LG+F+I+G4	part4_part5_part6
3	AA	100	495	368	89	LG+G4	part7_part8
4	AA	100	970	833	103	LG+I+G4	part9_part10
Degree of missing data: 0.000
Info: multi-threading strategy over partitions

NOTE: NC_009904_phiEF24C is identical to AB609718_phiEF24C_P2 but kept for subsequent analysis
NOTE: FR852584_ISP is identical to EU418428_A5W but kept for subsequent analysis
NOTE: NC_018863_B4 is identical to JN797796B_5S but kept for subsequent analysis
NOTE: JX080305_P4W is identical to JX080303_Fi200W but kept for subsequent analysis
NOTE: NC_025417_Team1 is identical to JX080304_MSA6 but kept for subsequent analysis
NOTE: KJ010548_Bp8p_T is identical to KJ010547_Bp8p_C but kept for subsequent analysis
NOTE: NC_021781_LP_125 is identical to KJ094029_LP_064 but kept for subsequent analysis
NOTE: NC_024383_LP_083_2 is identical to KJ094031_LP_124 but kept for subsequent analysis
NOTE: NC_024360_LMSP_25 is identical to KJ591605_LMTA_57 but kept for subsequent analysis
NOTE: MH638309_Bacillus_Hobo is identical to KT995480_Bacillus_BM15 but kept for subsequent analysis
NOTE: NC_022090_Remus is identical to NC_020877_Romulus but kept for subsequent analysis
NOTE: NC_022920_S25_3 is identical to NC_022918_S25_4 but kept for subsequent analysis
NOTE: 3 identical sequences (see below) will be ignored for subsequent analysis
NOTE: JX080300_Staph1N (identical to EU418428_A5W) is ignored but added at the end
NOTE: KF766114_K (identical to EU418428_A5W) is ignored but added at the end
NOTE: KR902361_IME_SA118 (identical to EU418428_A5W) is ignored but added at the end
Concatenated alignment was printed to 100.uniqueseq.phy

For your convenience alignment with unique sequences printed to 100.uniqueseq.phy


Create initial parsimony tree by phylogenetic likelihood library (PLL)... 0.223 seconds
NOTE: ModelFinder requires 633 MB RAM!
NUMBER OF THREADS FOR PARTITION FINDING: 13
Testing LG+F+G on supermatrix...
LG+F+G4 / LnL: -127262.058 / df: 211 / AIC: 254946.116 / AICc: 254967.757 / BIC: 256291.665
Selecting individual models for 4 charsets using BIC...
 No. Model        Score       Charset
   1 LG+F+G4      87487.944   part1_part2_part3
   2 LG+F+I+G4    76751.682   part4_part5_part6
   3 LG+F+I+G4    66511.846   part9_part10
   4 LG+F+G4      23963.520   part7_part8
Full partition model BIC score: 256433.335 (LnL: -127060.640  df:276)
Merging models to increase model fit (about 13 total partition schemes)...
   5 LG+F+I+G4    256377.892  part4_part5_part6+part7_part8
   6 LG+F+I+G4    256413.460  part7_part8+part9_part10
   7 LG+F+G4      256316.546  part1_part2_part3+part7_part8
   8 LG+F+I+G4    256364.911  part4_part5_part6+part9_part10
   9 LG+F+I+G4    256463.374  part1_part2_part3+part9_part10
  10 LG+F+I+G4    256313.597  part1_part2_part3+part4_part5_part6	5h:27m:13s (1h:38m:9s left)
Merging part1_part2_part3+part4_part5_part6 with BIC score: 256313.597 (LnL: -127088.729  df: 255)
  11 LG+F+R6      256220.892  part1_part2_part3+part4_part5_part6+part7_part8	9h:0m:25s (1h:38m:15s left)
  12 LG+F+I+G4    256330.456  part1_part2_part3+part4_part5_part6+part9_part10	10h:3m:54s (0h:50m:19s left)
Merging part1_part2_part3+part4_part5_part6+part7_part8 with BIC score: 256220.892 (LnL: -127096.828  df: 242)
  13 LG+F+R7      256246.330  part1_part2_part3+part4_part5_part6+part7_part8+part9_part10	15h:3m:41s (0h:0m:0s left)
BEST-FIT PARTITION MODEL: 
  charpartition BIC = LG+F+R6: part1_part2_part3 part4_part5_part6 part7_part8, LG+F+I+G4: part9_part10;
Agglomerative model selection: (((part1_part2_part3,part4_part5_part6)1:256314,part7_part8)2:256221,part9_part10)
Merging into 2 partitions...
Partition information was printed to 100.best_scheme.nex
Partition information in Raxml format was printed to 100.best_scheme

All model information printed to 100.model.gz
CPU time for ModelFinder: 152758.537 seconds (42h:25m:58s)
Wall-clock time for ModelFinder: 54235.606 seconds (15h:3m:55s)
Generating 1000 samples for ultrafast bootstrap (seed: 590847)...

NOTE: 348 MB RAM (0 GB) is required!
Measuring multi-threading efficiency up to 40 CPU cores
Increase to 10 rounds for branch lengths
3 trees examined
Threads: 1 / Time: 61.192 sec / Speedup: 1.000 / Efficiency: 100% / LogL: -418207
Threads: 2 / Time: 59.845 sec / Speedup: 1.023 / Efficiency: 51% / LogL: -418207
Threads: 3 / Time: 29.915 sec / Speedup: 2.046 / Efficiency: 68% / LogL: -418207
Threads: 4 / Time: 21.297 sec / Speedup: 2.873 / Efficiency: 72% / LogL: -418207
Threads: 5 / Time: 18.085 sec / Speedup: 3.384 / Efficiency: 68% / LogL: -418207
Threads: 6 / Time: 15.861 sec / Speedup: 3.858 / Efficiency: 64% / LogL: -418207
Threads: 7 / Time: 13.554 sec / Speedup: 4.515 / Efficiency: 64% / LogL: -418207
Threads: 8 / Time: 12.078 sec / Speedup: 5.067 / Efficiency: 63% / LogL: -418207
Threads: 9 / Time: 9.066 sec / Speedup: 6.750 / Efficiency: 75% / LogL: -418207
Threads: 10 / Time: 9.002 sec / Speedup: 6.797 / Efficiency: 68% / LogL: -418207
Threads: 11 / Time: 8.922 sec / Speedup: 6.859 / Efficiency: 62% / LogL: -418207
Threads: 12 / Time: 8.808 sec / Speedup: 6.947 / Efficiency: 58% / LogL: -418207
Threads: 13 / Time: 8.555 sec / Speedup: 7.153 / Efficiency: 55% / LogL: -418207
Threads: 14 / Time: 7.872 sec / Speedup: 7.773 / Efficiency: 56% / LogL: -418207
Threads: 15 / Time: 7.464 sec / Speedup: 8.198 / Efficiency: 55% / LogL: -418207
Threads: 16 / Time: 7.441 sec / Speedup: 8.223 / Efficiency: 51% / LogL: -418207
Threads: 17 / Time: 7.216 sec / Speedup: 8.480 / Efficiency: 50% / LogL: -418207
BEST NUMBER OF THREADS: 15

Estimate model parameters (epsilon = 0.100)
Initial log-likelihood: -127186.036
Current log-likelihood at step 1: -127096.304
Current log-likelihood at step 2: -127095.180
Current log-likelihood at step 3: -127094.530
Current log-likelihood at step 4: -127094.037
Current log-likelihood at step 5: -127093.656
Current log-likelihood at step 6: -127093.359
Current log-likelihood at step 7: -127093.125
Current log-likelihood at step 8: -127092.939
Current log-likelihood at step 9: -127092.792
Current log-likelihood at step 10: -127092.675
Current log-likelihood at step 11: -127092.579
Partition-specific rates:  0.908 1.320
Parameters optimization took 10 rounds (43.946 sec)

Computing ML distances based on estimated model parameters... 12.262 sec
Computing BIONJ tree...
0.013 seconds
Log-likelihood of BIONJ tree: -127236.766
--------------------------------------------------------------------
|             INITIALIZING CANDIDATE TREE SET                      |
--------------------------------------------------------------------
Generating 98 parsimony trees... 22.417 second
Computing log-likelihood of 98 initial trees ... 69.193 seconds
Current best score: -127079.328

Do NNI search on 20 best initial trees
Estimate model parameters (epsilon = 0.100)
Initial log-likelihood: -127024.546
Current log-likelihood at step 1: -127024.386
Current log-likelihood at step 2: -127024.306
Parameters optimization took 1 rounds (7.689 sec)

BETTER TREE FOUND at iteration 1: -127024.306
BETTER TREE FOUND at iteration 3: -127024.304
Iteration 10 / LogL: -127036.306 / Time: 0h:8m:27s
Iteration 20 / LogL: -127025.878 / Time: 0h:9m:24s
Finish initializing candidate tree set (20)
Current best tree score: -127024.304 / CPU time: 209.551
Number of iterations: 20
--------------------------------------------------------------------
|               OPTIMIZING CANDIDATE TREE SET                      |
--------------------------------------------------------------------
Estimate model parameters (epsilon = 0.100)
Initial log-likelihood: -127024.001
Current log-likelihood at step 1: -127023.946
Parameters optimization took 0 rounds (3.885 sec)

BETTER TREE FOUND at iteration 21: -127023.946
Iteration 30 / LogL: -127024.884 / Time: 0h:11m:27s (0h:35m:58s left)
BETTER TREE FOUND at iteration 32: -127023.946
Estimate model parameters (epsilon = 0.100)
Initial log-likelihood: -127022.197
Current log-likelihood at step 1: -127022.162
Parameters optimization took 0 rounds (3.902 sec)

BETTER TREE FOUND at iteration 35: -127022.162
BETTER TREE FOUND at iteration 38: -127022.156
Iteration 40 / LogL: -127024.465 / Time: 0h:13m:15s (0h:33m:18s left)
Iteration 50 / LogL: -127740.733 / Time: 0h:15m:0s (0h:26m:57s left)
Log-likelihood cutoff on original alignment: -127112.716
Estimate model parameters (epsilon = 0.100)
Initial log-likelihood: -127021.806
Current log-likelihood at step 1: -127021.776
Parameters optimization took 0 rounds (3.734 sec)

BETTER TREE FOUND at iteration 58: -127021.776
Iteration 60 / LogL: -127028.589 / Time: 0h:16m:49s (0h:27m:56s left)
UPDATE BEST LOG-LIKELIHOOD: -127021.771
Iteration 70 / LogL: -129679.729 / Time: 0h:18m:35s (0h:23m:42s left)
UPDATE BEST LOG-LIKELIHOOD: -127021.767
Iteration 80 / LogL: -127021.786 / Time: 0h:20m:19s (0h:20m:3s left)
BETTER TREE FOUND at iteration 82: -127021.761
BETTER TREE FOUND at iteration 85: -127021.755
BETTER TREE FOUND at iteration 88: -127021.750
Iteration 90 / LogL: -127021.772 / Time: 0h:22m:3s (0h:24m:16s left)
BETTER TREE FOUND at iteration 91: -127021.748
Iteration 100 / LogL: -127022.109 / Time: 0h:23m:46s (0h:21m:50s left)
Log-likelihood cutoff on original alignment: -127112.716
NOTE: Bootstrap correlation coefficient of split occurrence frequencies: 0.997
Iteration 110 / LogL: -127510.007 / Time: 0h:25m:30s (0h:21m:3s left)
Iteration 120 / LogL: -127021.749 / Time: 0h:27m:9s (0h:18m:15s left)
Iteration 130 / LogL: -127022.251 / Time: 0h:28m:53s (0h:15m:40s left)
BETTER TREE FOUND at iteration 136: -127021.748
Iteration 140 / LogL: -127022.169 / Time: 0h:30m:28s (0h:21m:2s left)
Iteration 150 / LogL: -127026.300 / Time: 0h:32m:8s (0h:18m:33s left)
Log-likelihood cutoff on original alignment: -127112.716
BETTER TREE FOUND at iteration 151: -127021.747
BETTER TREE FOUND at iteration 152: -127021.745
BETTER TREE FOUND at iteration 155: -127021.744
Iteration 160 / LogL: -127021.873 / Time: 0h:33m:43s (0h:20m:8s left)
Iteration 170 / LogL: -127022.282 / Time: 0h:35m:19s (0h:17m:45s left)
Iteration 180 / LogL: -127529.181 / Time: 0h:37m:6s (0h:15m:32s left)
Iteration 190 / LogL: -127026.290 / Time: 0h:38m:52s (0h:13m:22s left)
BETTER TREE FOUND at iteration 192: -127021.744
Iteration 200 / LogL: -127029.759 / Time: 0h:40m:34s (0h:18m:45s left)
Log-likelihood cutoff on original alignment: -127112.716
NOTE: Bootstrap correlation coefficient of split occurrence frequencies: 0.998
BETTER TREE FOUND at iteration 202: -127021.741
Iteration 210 / LogL: -127033.194 / Time: 0h:42m:27s (0h:18m:41s left)
Iteration 220 / LogL: -127031.990 / Time: 0h:44m:20s (0h:16m:36s left)
Iteration 230 / LogL: -127021.744 / Time: 0h:46m:9s (0h:14m:30s left)
Iteration 240 / LogL: -127022.096 / Time: 0h:48m:0s (0h:12m:27s left)
BETTER TREE FOUND at iteration 248: -127021.740
Iteration 250 / LogL: -127022.246 / Time: 0h:49m:56s (0h:19m:39s left)
Log-likelihood cutoff on original alignment: -127112.716
Iteration 260 / LogL: -127021.740 / Time: 0h:51m:46s (0h:17m:35s left)
Iteration 270 / LogL: -127021.741 / Time: 0h:53m:39s (0h:15m:33s left)
Iteration 280 / LogL: -127022.242 / Time: 0h:55m:33s (0h:13m:32s left)
Iteration 290 / LogL: -127250.607 / Time: 0h:57m:18s (0h:11m:30s left)
BETTER TREE FOUND at iteration 296: -127021.739
Iteration 300 / LogL: -127021.747 / Time: 0h:59m:14s (0h:19m:1s left)
Log-likelihood cutoff on original alignment: -127112.716
NOTE: Bootstrap correlation coefficient of split occurrence frequencies: 0.999
Iteration 310 / LogL: -127027.391 / Time: 1h:1m:3s (0h:17m:47s left)
Iteration 320 / LogL: -127022.095 / Time: 1h:2m:56s (0h:15m:47s left)
Iteration 330 / LogL: -127021.739 / Time: 1h:4m:50s (0h:13m:47s left)
Iteration 340 / LogL: -127738.131 / Time: 1h:6m:47s (0h:11m:49s left)
UPDATE BEST LOG-LIKELIHOOD: -127021.738
Iteration 350 / LogL: -127021.764 / Time: 1h:8m:36s (0h:9m:49s left)
Log-likelihood cutoff on original alignment: -127112.716
Iteration 360 / LogL: -127027.584 / Time: 1h:10m:8s (0h:7m:48s left)
BETTER TREE FOUND at iteration 361: -127021.736
Iteration 370 / LogL: -127021.741 / Time: 1h:11m:41s (0h:17m:40s left)
Iteration 380 / LogL: -127028.052 / Time: 1h:13m:17s (0h:15m:39s left)
Iteration 390 / LogL: -127021.740 / Time: 1h:14m:51s (0h:13m:39s left)
Iteration 400 / LogL: -127021.742 / Time: 1h:16m:27s (0h:11m:41s left)
Log-likelihood cutoff on original alignment: -127112.716
NOTE: Bootstrap correlation coefficient of split occurrence frequencies: 0.999
Iteration 410 / LogL: -127021.741 / Time: 1h:18m:1s (0h:17m:10s left)
Iteration 420 / LogL: -127021.757 / Time: 1h:19m:30s (0h:15m:10s left)
BETTER TREE FOUND at iteration 421: -127021.735
Iteration 430 / LogL: -127021.736 / Time: 1h:20m:59s (0h:17m:10s left)
BETTER TREE FOUND at iteration 437: -127021.735
Iteration 440 / LogL: -127027.675 / Time: 1h:22m:33s (0h:18m:14s left)
BETTER TREE FOUND at iteration 443: -127021.734
Iteration 450 / LogL: -127021.736 / Time: 1h:24m:9s (0h:17m:25s left)
Log-likelihood cutoff on original alignment: -127112.716
Iteration 460 / LogL: -129658.896 / Time: 1h:25m:38s (0h:15m:29s left)
Iteration 470 / LogL: -127021.736 / Time: 1h:27m:8s (0h:13m:33s left)
Iteration 480 / LogL: -127028.044 / Time: 1h:28m:33s (0h:11m:38s left)
Iteration 490 / LogL: -127028.398 / Time: 1h:30m:15s (0h:9m:46s left)
BETTER TREE FOUND at iteration 493: -127021.734
Iteration 500 / LogL: -127022.238 / Time: 1h:31m:50s (0h:17m:6s left)
Log-likelihood cutoff on original alignment: -127112.716
NOTE: Bootstrap correlation coefficient of split occurrence frequencies: 1.000
Iteration 510 / LogL: -127022.097 / Time: 1h:33m:31s (0h:16m:32s left)
Iteration 520 / LogL: -127021.961 / Time: 1h:35m:13s (0h:14m:40s left)
Iteration 530 / LogL: -127022.235 / Time: 1h:37m:1s (0h:12m:50s left)
Iteration 540 / LogL: -127021.734 / Time: 1h:38m:51s (0h:11m:0s left)
Iteration 550 / LogL: -127021.735 / Time: 1h:40m:34s (0h:9m:9s left)
Log-likelihood cutoff on original alignment: -127112.716
BETTER TREE FOUND at iteration 554: -127021.733
Iteration 560 / LogL: -127022.086 / Time: 1h:42m:24s (0h:17m:13s left)
Iteration 570 / LogL: -127021.738 / Time: 1h:44m:7s (0h:15m:22s left)
BETTER TREE FOUND at iteration 571: -127021.733
Iteration 580 / LogL: -127022.130 / Time: 1h:45m:49s (0h:16m:37s left)
Iteration 590 / LogL: -127023.901 / Time: 1h:47m:29s (0h:14m:46s left)
Iteration 600 / LogL: -127022.092 / Time: 1h:49m:14s (0h:12m:56s left)
Log-likelihood cutoff on original alignment: -127112.716
NOTE: Bootstrap correlation coefficient of split occurrence frequencies: 1.000
Iteration 610 / LogL: -127022.447 / Time: 1h:51m:1s (0h:16m:24s left)
UPDATE BEST LOG-LIKELIHOOD: -127021.732
Iteration 620 / LogL: -127021.738 / Time: 1h:52m:46s (0h:14m:34s left)
Iteration 630 / LogL: -127021.734 / Time: 1h:54m:21s (0h:12m:43s left)
UPDATE BEST LOG-LIKELIHOOD: -127021.732
Iteration 640 / LogL: -127021.741 / Time: 1h:55m:59s (0h:10m:53s left)
Iteration 650 / LogL: -127022.086 / Time: 1h:57m:35s (0h:9m:3s left)
Log-likelihood cutoff on original alignment: -127112.716
Iteration 660 / LogL: -127022.088 / Time: 1h:59m:16s (0h:7m:14s left)
Iteration 670 / LogL: -127028.398 / Time: 2h:0m:53s (0h:5m:25s left)
TREE SEARCH COMPLETED AFTER 672 ITERATIONS / Time: 2h:1m:10s

--------------------------------------------------------------------
|                    FINALIZING TREE SEARCH                        |
--------------------------------------------------------------------
Performs final model parameters optimization
Estimate model parameters (epsilon = 0.010)
Initial log-likelihood: -127021.732
Current log-likelihood at step 1: -127021.707
Current log-likelihood at step 2: -127021.690
Current log-likelihood at step 3: -127021.677
Current log-likelihood at step 4: -127021.665
Current log-likelihood at step 5: -127021.655
Current log-likelihood at step 6: -127021.648
Partition-specific rates:  0.908 1.319
Parameters optimization took 5 rounds (18.213 sec)

BEST SCORE FOUND : -127021.648
Creating bootstrap support values...
Split supports printed to NEXUS file 100.splits.nex
Total tree length: 13.358

Total number of iterations: 672
CPU time used for tree search: 101436.988 sec (28h:10m:36s)
Wall-clock time used for tree search: 6915.008 sec (1h:55m:15s)
Total CPU time used: 104077.184 sec (28h:54m:37s)
Total wall-clock time used: 7289.266 sec (2h:1m:29s)

Computing bootstrap consensus tree...
Reading input file 100.splits.nex...
97 taxa and 686 splits.
Consensus tree written to 100.contree
Reading input trees file 100.contree
Log-likelihood of consensus tree: -127021.700

Analysis results written to: 
  IQ-TREE report:                100.iqtree
  Maximum-likelihood tree:       100.treefile
  Likelihood distances:          100.mldist
  Best partitioning scheme:      100.best_scheme.nex
           in RAxML format:      100.best_scheme

Ultrafast bootstrap approximation results written to:
  Split support values:          100.splits.nex
  Consensus tree:                100.contree
  Screen log file:               100.log

Date and Time: Fri Feb 14 08:00:03 2020
