# Supplementary material for: Genome, biology and stability of the Thurquoise phage – A new virus from the Bastillevirinae subfamily
Source: Front Microbiol. 2023 Mar 14;14:1120147. doi: 10.3389/fmicb.2023.1120147 (PMC10043171; doi:10.3389/fmicb.2023.1120147)
Supplement: Supplementary file 2 [file Data_Sheet_1.ZIP › File S1. Alignments evolution models and trees/IqTree_ML_trees/concatenated_tree_replicates/100.mldist]

97
AB609718_phiEF24C_P2        0.0000000 1.3548739 1.3335972 2.4662889 0.7122093 1.0513657 1.0513657 1.4165369 1.3262208 1.0489091 1.0490001 1.0492010 1.0523269 1.0492010 1.1258272 1.0321166 2.9023934 2.8981445 1.2564052 1.0800928 1.3557561 1.2625112 1.2625112 0.7117099 0.7113289 0.7123284 0.7123754 0.7118338 1.0492892 1.0784221 0.2179649 1.0511242 1.0323184 0.0041568 1.0523604 1.5221239 1.3310868 1.4314963 1.3023144 1.3070641 1.2911742 1.2917882 1.3023144 1.3033111 1.0851310 1.0517487 0.7131470 0.0000010 2.9566659 1.8423983 1.8640886 1.5081291 1.4036015 1.4974733 1.3249992 1.4165369 1.0497039 1.0514916 1.2776945 0.7111661 1.3289608 1.1338430 0.7117099 1.4271789 1.1338430 2.9467691 1.4156011 1.4126096 1.0520245 1.0520245 1.0527387 1.4942147 1.0497004 1.3069485 1.4293748 1.3983417 1.5214183 1.5240220 1.3994499 0.7111655 0.7123754 0.7124514 0.7113289 0.7280423 1.4228691 1.2634557 1.0475458 1.0523269 2.8865204 1.0405711 0.7132126 0.0042747 1.2860693 1.2995891 1.2934063 1.3052601 1.3011822 
AB930182_SPG24              1.3548739 0.0000000 0.0079893 2.2793807 1.2020483 1.4164691 1.4164691 0.6541878 0.5510761 1.4115349 1.4144563 1.4152394 1.4173566 1.4152394 1.4647031 1.3998226 2.9878353 2.9853750 0.3650167 1.4377402 0.0143821 0.4734220 0.4734220 1.2019895 1.2010255 1.2036106 1.2036272 1.2069372 1.4111301 1.4408214 1.3295446 1.4148561 1.4006141 1.3587832 1.4165356 0.8099194 0.5578535 0.6491851 0.5589560 0.5591776 0.5614680 0.5600221 0.5589560 0.5596318 1.4861972 1.4170822 1.2002876 1.3548739 3.0067623 2.0337783 1.7839752 0.8103495 0.7238674 0.7827823 0.5502573 0.6541878 1.4175042 1.4153526 0.4864249 1.2062123 0.5608766 1.4777572 1.2019895 0.6521204 1.4777572 3.0054833 0.6464222 0.6444940 1.4149463 1.4149463 1.4239132 0.7830590 1.4149206 0.5572300 0.7291133 0.7236016 0.8102767 0.8126222 0.7250113 1.2035091 1.2036272 1.2049904 1.2010255 1.1847978 0.6533710 0.4718909 1.4114892 1.4173566 2.9758435 1.4086896 1.2004943 1.3947370 0.5533477 0.5542633 0.4053845 0.4519221 0.5603516 
AP013029_phiNIT1            1.3335972 0.0079893 0.0000000 2.2749511 1.1746085 1.3999757 1.3999757 0.6467905 0.5519285 1.3948285 1.3978166 1.3986201 1.4008818 1.3986201 1.4423960 1.3825428 2.9933764 2.9923293 0.3721496 1.4035815 0.0168700 0.4728597 0.4728597 1.1745539 1.1735866 1.1761913 1.1762115 1.1795684 1.3943729 1.4070616 1.3044039 1.3978805 1.3833552 1.3379760 1.4000432 0.7914772 0.5583895 0.6429709 0.5544494 0.5535542 0.5577301 0.5556673 0.5544494 0.5558682 1.4647206 1.4006023 1.1719448 1.3335972 2.9876964 2.0493852 1.7659000 0.7927391 0.7098230 0.7660837 0.5510826 0.6467905 1.4018139 1.3988347 0.4876453 1.1788387 0.5581664 1.4561849 1.1745539 0.6459395 1.4561849 2.9895289 0.6397489 0.6388507 1.3984185 1.3984185 1.4076361 0.7663645 1.3983918 0.5528167 0.7142294 0.7095616 0.7908677 0.7933723 0.7113462 1.1761082 1.1762115 1.1776074 1.1735866 1.1549423 0.6472045 0.4714685 1.3948805 1.4008818 2.9825966 1.3914986 1.1730278 1.3723541 0.5487127 0.5492624 0.4043833 0.4445439 0.5547613 
AY682195_LP65               2.4662889 2.2793807 2.2749511 0.0000000 2.3820220 2.5135282 2.5135282 2.3605771 2.3580392 2.5210855 2.5225283 2.5225283 2.5137375 2.5225283 2.4767595 2.4992355 3.5142209 3.5080409 2.2669672 2.5335483 2.2929468 2.3317837 2.3317837 2.3806215 2.3880343 2.3810443 2.3812752 2.3840845 2.5359490 2.5301183 2.4533955 2.5206459 2.4992355 2.4739607 2.5136877 2.4988673 2.3688932 2.3801240 2.3340609 2.3421242 2.3471579 2.3544401 2.3340609 2.3463994 2.6026704 2.5153444 2.3792138 2.4662889 3.6496425 2.9387219 2.7282137 2.4946604 2.3346434 2.4754120 2.3533583 2.3605771 2.5130475 2.5154907 2.3413035 2.3852339 2.3614043 2.4932477 2.3806215 2.3715600 2.4932477 3.6518577 2.3658380 2.3643354 2.5141689 2.5141689 2.5239437 2.4731113 2.5121594 2.3494901 2.3285428 2.3357633 2.5012377 2.4984555 2.3356910 2.3824689 2.3812752 2.3834934 2.3880343 2.3608438 2.3657980 2.3313730 2.5155197 2.5137375 3.4730207 2.5298204 2.3813982 2.5092787 2.3323694 2.3309772 2.3086924 2.3357067 2.3357992 
DQ004855_P100               0.7122093 1.2020483 1.1746085 2.3820220 0.0000000 0.8867174 0.8867174 1.3246226 1.2311247 0.8843569 0.8843556 0.8849853 0.8875928 0.8849853 0.9311433 0.8730560 2.8912074 2.8861260 1.1781907 0.9145492 1.1934540 1.1926530 1.1926530 0.0008748 0.0035098 0.0023353 0.0023356 0.0058544 0.8843380 0.9137509 0.6607421 0.8862438 0.8736939 0.7131712 0.8876218 1.4406446 1.2348189 1.3486638 1.2240169 1.2212822 1.2084804 1.2086537 1.2240169 1.2306806 0.9200928 0.8871470 0.0023390 0.7122093 2.9424350 1.8466660 1.7777348 1.4174373 1.3050599 1.4020399 1.2307132 1.3246226 0.8859518 0.8874186 1.2035792 0.0035084 1.2304695 0.9420095 0.0008748 1.3405455 0.9420095 2.9443102 1.3203919 1.3214188 0.8882285 0.8882285 0.8926407 1.4001108 0.8875023 1.2291660 1.3416122 1.3049498 1.4402982 1.4415198 1.3045876 0.0029226 0.0023356 0.0032126 0.0035098 0.0085684 1.3403179 1.1964998 0.8859159 0.8875928 2.8593562 0.8769664 0.0014589 0.7292481 1.2135356 1.2096807 1.2019974 1.2160664 1.2185656 
EU418428_A5W                1.0513657 1.4164691 1.3999757 2.5135282 0.8867174 0.0000000 0.0000010 1.5384611 1.4806785 0.0013714 0.0016518 0.0019272 0.0002722 0.0019272 0.2512161 0.0000010 3.0206973 3.0197659 1.4012263 0.3715744 1.3995875 1.3903647 1.3903647 0.8861895 0.8879648 0.8863549 0.8875704 0.8920099 0.0052368 0.3773259 1.0547424 0.0000010 0.0002798 1.0500890 0.0002722 1.6275065 1.4889685 1.5720256 1.4688448 1.4819174 1.4638208 1.4643894 1.4688448 1.4745750 0.3939067 0.0002722 0.8876744 1.0513657 3.0125308 1.9656693 1.9343723 1.6326769 1.5251441 1.6013607 1.4813179 1.5384611 0.0035480 0.0013623 1.3956414 0.8898572 1.4839485 0.2539093 0.8861895 1.5709264 0.2539093 3.0145903 1.5323040 1.5481813 0.0019090 0.0019090 0.0013922 1.5998570 0.0013626 1.4695580 1.5814977 1.5216494 1.6266094 1.6330966 1.5209085 0.8881361 0.8875704 0.8895176 0.8879648 0.9012528 1.5672121 1.3937695 0.0051950 0.0002722 2.9901770 0.0080462 0.8869867 1.0724362 1.4596037 1.4632929 1.4029804 1.4938580 1.4773180 
FR852584_ISP                1.0513657 1.4164691 1.3999757 2.5135282 0.8867174 0.0000010 0.0000000 1.5384611 1.4806785 0.0013714 0.0016518 0.0019272 0.0002722 0.0019272 0.2512161 0.0000010 3.0206973 3.0197659 1.4012263 0.3715744 1.3995875 1.3903647 1.3903647 0.8861895 0.8879648 0.8863549 0.8875704 0.8920099 0.0052368 0.3773259 1.0547424 0.0000010 0.0002798 1.0500890 0.0002722 1.6275065 1.4889685 1.5720256 1.4688448 1.4819174 1.4638208 1.4643894 1.4688448 1.4745750 0.3939067 0.0002722 0.8876744 1.0513657 3.0125308 1.9656693 1.9343723 1.6326769 1.5251441 1.6013607 1.4813179 1.5384611 0.0035480 0.0013623 1.3956414 0.8898572 1.4839485 0.2539093 0.8861895 1.5709264 0.2539093 3.0145903 1.5323040 1.5481813 0.0019090 0.0019090 0.0013922 1.5998570 0.0013626 1.4695580 1.5814977 1.5216494 1.6266094 1.6330966 1.5209085 0.8881361 0.8875704 0.8895176 0.8879648 0.9012528 1.5672121 1.3937695 0.0051950 0.0002722 2.9901770 0.0080462 0.8869867 1.0724362 1.4596037 1.4632929 1.4029804 1.4938580 1.4773180 
JN797796B_5S                1.4165369 0.6541878 0.6467905 2.3605771 1.3246226 1.5384611 1.5384611 0.0000000 0.5273517 1.5298852 1.5314731 1.5314611 1.5394547 1.5314611 1.5320440 1.5259231 2.9657386 2.9665754 0.6086404 1.5047294 0.6457006 0.6837427 0.6837427 1.3237239 1.3265109 1.3247301 1.3260685 1.3265530 1.5325580 1.5045690 1.3997588 1.5473295 1.5259101 1.4242799 1.5385389 0.5675850 0.5230507 0.0726957 0.5169696 0.5297792 0.5229659 0.5222543 0.5169696 0.5187729 1.5775287 1.5402097 1.3265007 1.4165369 2.9750638 2.2114533 1.8526599 0.5647958 0.3609290 0.5604210 0.5282907 0.0000010 1.5386549 1.5386173 0.6908431 1.3263241 0.5225290 1.5464294 1.3237239 0.0691473 1.5464294 2.9637572 0.0143243 0.0460743 1.5380920 1.5380920 1.5518405 0.5609026 1.5379745 0.5195275 0.3708710 0.3594115 0.5677407 0.5682813 0.3589523 1.3248517 1.3260685 1.3257028 1.3265109 1.3364526 0.0675955 0.6872013 1.5349688 1.5394547 2.9531787 1.5359209 1.3243058 1.4705071 0.5230390 0.5197066 0.6150971 0.6754809 0.5300786 
JN797798_BCU4               1.3262208 0.5510761 0.5519285 2.3580392 1.2311247 1.4806785 1.4806785 0.5273517 0.0000000 1.4754607 1.4760860 1.4763453 1.4816130 1.4763453 1.5448033 1.4616488 2.8597594 2.8585614 0.5362847 1.4998142 0.5528404 0.6168019 0.6168019 1.2302979 1.2309598 1.2308273 1.2308408 1.2337726 1.4759555 1.4949571 1.3309165 1.4822398 1.4619102 1.3312270 1.4807502 0.7327092 0.0234595 0.5350071 0.2984037 0.2951151 0.3040875 0.3048564 0.2984037 0.2976983 1.5364645 1.4823275 1.2308244 1.3262208 2.9240867 2.0250486 1.8333129 0.7252421 0.6040711 0.7126792 0.0013342 0.5273517 1.4762717 1.4799656 0.6212188 1.2337880 0.3062613 1.5547682 1.2302979 0.5362861 1.5547682 2.9156181 0.5280152 0.5300852 1.4806140 1.4806140 1.4932502 0.7129753 1.4799206 0.2976971 0.6095361 0.6030342 0.7333791 0.7342358 0.6043467 1.2293049 1.2308408 1.2315752 1.2309598 1.2289800 0.5348957 0.6143995 1.4784878 1.4816130 2.8746171 1.4743536 1.2311179 1.3909987 0.2985969 0.3001657 0.5132597 0.5648721 0.2979717 
JX080301_A3R                1.0489091 1.4115349 1.3948285 2.5210855 0.8843569 0.0013714 0.0013714 1.5298852 1.4754607 0.0000000 0.0013761 0.0011017 0.0016461 0.0011017 0.2519121 0.0014149 3.0321443 3.0312054 1.3957765 0.3730380 1.3943625 1.3819730 1.3819730 0.8838270 0.8858338 0.8839931 0.8852136 0.8896741 0.0060720 0.3772977 1.0521139 0.0014030 0.0011318 1.0476268 0.0016461 1.6220024 1.4837801 1.5635036 1.4635274 1.4766429 1.4585181 1.4590785 1.4635274 1.4692797 0.3928033 0.0016462 0.8855407 1.0489091 3.0180278 1.9656399 1.9356683 1.6251188 1.5193943 1.5937352 1.4761024 1.5298852 0.0044001 0.0016459 1.3877147 0.8875107 1.4786867 0.2546151 0.8838270 1.5624029 0.2546151 3.0201055 1.5237165 1.5396127 0.0021967 0.0021967 0.0022446 1.5922300 0.0019215 1.4642378 1.5756461 1.5158899 1.6211021 1.6276121 1.5151471 0.8860062 0.8852136 0.8871706 0.8858338 0.8983805 1.5586872 1.3861212 0.0060612 0.0016461 3.0013059 0.0089791 0.8846273 1.0716136 1.4542311 1.4579371 1.3941808 1.4851145 1.4720313 
JX080302_676Z               1.0490001 1.4144563 1.3978166 2.5225283 0.8843556 0.0016518 0.0016518 1.5314731 1.4760860 0.0013761 0.0000000 0.0002739 0.0019275 0.0002739 0.2525593 0.0017043 3.0337627 3.0328238 1.3993384 0.3740224 1.3973943 1.3861896 1.3861896 0.8838256 0.8858329 0.8839917 0.8852126 0.8896743 0.0063710 0.3782881 1.0531278 0.0016900 0.0019885 1.0477175 0.0019276 1.6233585 1.4844078 1.5651158 1.4652799 1.4784083 1.4609491 1.4615149 1.4652799 1.4710368 0.3935003 0.0019277 0.8855398 1.0490001 3.0200766 1.9620714 1.9356283 1.6264761 1.5209403 1.5950738 1.4767279 1.5314731 0.0046921 0.0019273 1.3919282 0.8875103 1.4804522 0.2552747 0.8838256 1.5640143 0.2552747 3.0221563 1.5253004 1.5412091 0.0024805 0.0024805 0.0030984 1.5935673 0.0022046 1.4659927 1.5773115 1.5174332 1.6224577 1.6289715 1.5166898 0.8860054 0.8852126 0.8871702 0.8858329 0.8990571 1.5602950 1.3903476 0.0063596 0.0019275 3.0029109 0.0093034 0.8846261 1.0717160 1.4559826 1.4596907 1.3964146 1.4856622 1.4737912 
JX080303_Fi200W             1.0492010 1.4152394 1.3986201 2.5225283 0.8849853 0.0019272 0.0019272 1.5314611 1.4763453 0.0011017 0.0002739 0.0000000 0.0022031 0.0000010 0.2529545 0.0019885 3.0342676 3.0333285 1.3995957 0.3744346 1.3982097 1.3859201 1.3859201 0.8844550 0.8864629 0.8846212 0.8858425 0.8903054 0.0066485 0.3787005 1.0529402 0.0019718 0.0017043 1.0479182 0.0022031 1.6236430 1.4846682 1.5651083 1.4655374 1.4786676 1.4612054 1.4617717 1.4655374 1.4712949 0.3939215 0.0022033 0.8861701 1.0492010 3.0205766 1.9630952 1.9353041 1.6267609 1.5209272 1.5953542 1.4769872 1.5314611 0.0049675 0.0022028 1.3916793 0.8881410 1.4807115 0.2556752 0.8844550 1.5640067 0.2556752 3.0226567 1.5252875 1.5411984 0.0027565 0.0027565 0.0028165 1.5938475 0.0024805 1.4662505 1.5773055 1.5174195 1.6227421 1.6292567 1.5166761 0.8866353 0.8858425 0.8878004 0.8864629 0.8990571 1.5602869 1.3900776 0.0066367 0.0022031 3.0034113 0.0095947 0.8852559 1.0719382 1.4562401 1.4599485 1.3966735 1.4859216 1.4740497 
JX080304_MSA6               1.0523269 1.4173566 1.4008818 2.5137375 0.8875928 0.0002722 0.0002722 1.5394547 1.4816130 0.0016461 0.0019275 0.0022031 0.0000000 0.0022031 0.2516680 0.0002808 3.0236047 3.0226728 1.4021390 0.3720695 1.4005067 1.3913079 1.3913079 0.8870644 0.8888407 0.8872299 0.8884464 0.8928882 0.0055138 0.3778233 1.0556897 0.0002784 0.0005616 1.0510493 0.0005445 1.6285595 1.4899085 1.5730432 1.4697706 1.4828518 1.4647410 1.4653117 1.4697706 1.4755039 0.3944184 0.0005446 0.8885507 1.0523269 3.0154114 1.9649928 1.9361508 1.6337331 1.5261071 1.6023948 1.4822528 1.5394547 0.0038218 0.0016351 1.3965892 0.8907346 1.4848831 0.2543678 0.8870644 1.5719431 0.2543678 3.0174741 1.5332935 1.5491827 0.0021823 0.0021823 0.0016709 1.6008898 0.0016356 1.4704851 1.5825500 1.5226098 1.6276618 1.6341533 1.5218684 0.8890119 0.8884464 0.8903943 0.8888407 0.9021922 1.5682256 1.3947150 0.0054698 0.0000010 2.9930478 0.0083355 0.8878623 1.0735008 1.4605277 1.4642186 1.4039018 1.4948002 1.4782488 
JX080305_P4W                1.0492010 1.4152394 1.3986201 2.5225283 0.8849853 0.0019272 0.0019272 1.5314611 1.4763453 0.0011017 0.0002739 0.0000010 0.0022031 0.0000000 0.2529545 0.0019885 3.0342676 3.0333285 1.3995957 0.3744346 1.3982097 1.3859201 1.3859201 0.8844550 0.8864629 0.8846212 0.8858425 0.8903054 0.0066485 0.3787005 1.0529402 0.0019718 0.0017043 1.0479182 0.0022031 1.6236430 1.4846682 1.5651083 1.4655374 1.4786676 1.4612054 1.4617717 1.4655374 1.4712949 0.3939215 0.0022033 0.8861701 1.0492010 3.0205766 1.9630952 1.9353041 1.6267609 1.5209272 1.5953542 1.4769872 1.5314611 0.0049675 0.0022028 1.3916793 0.8881410 1.4807115 0.2556752 0.8844550 1.5640067 0.2556752 3.0226567 1.5252875 1.5411984 0.0027565 0.0027565 0.0028165 1.5938475 0.0024805 1.4662505 1.5773055 1.5174195 1.6227421 1.6292567 1.5166761 0.8866353 0.8858425 0.8878004 0.8864629 0.8990571 1.5602869 1.3900776 0.0066367 0.0022031 3.0034113 0.0095947 0.8852559 1.0719382 1.4562401 1.4599485 1.3966735 1.4859216 1.4740497 
JX194239_SA11               1.1258272 1.4647031 1.4423960 2.4767595 0.9311433 0.2512161 0.2512161 1.5320440 1.5448033 0.2519121 0.2525593 0.2529545 0.2516680 0.2529545 0.0000000 0.2483387 3.2740040 3.2776245 1.4660229 0.4298096 1.4537944 1.4504531 1.4504531 0.9310678 0.9303814 0.9287479 0.9301242 0.9333842 0.2479508 0.4283864 1.1161371 0.2519640 0.2487438 1.1312109 0.2516767 1.7065824 1.5508039 1.5767059 1.5623908 1.5916342 1.5509191 1.5536541 1.5623908 1.5661966 0.4640414 0.2513694 0.9327090 1.1258272 3.2022938 2.0272009 2.0186258 1.7027454 1.5981158 1.6850601 1.5470455 1.5320440 0.2521630 0.2507264 1.4546695 0.9325347 1.5728039 0.0053121 0.9310678 1.5720963 0.0053121 3.2013146 1.5360275 1.5517978 0.2505464 0.2505464 0.2549394 1.6812580 0.2506635 1.5644325 1.6480645 1.5980604 1.7010031 1.7087295 1.5956961 0.9333878 0.9301242 0.9313631 0.9303814 0.9476960 1.5689791 1.4609213 0.2470131 0.2516680 3.2304323 0.2503706 0.9311473 1.1531644 1.5596009 1.5599030 1.5035329 1.5361945 1.5812207 
JX875065_SA5                1.0321166 1.3998226 1.3825428 2.4992355 0.8730560 0.0000010 0.0000010 1.5259231 1.4616488 0.0014149 0.0017043 0.0019885 0.0002808 0.0019885 0.2483387 0.0000000 3.0358573 3.0347118 1.3894524 0.3605024 1.3836856 1.3814505 1.3814505 0.8725225 0.8741585 0.8726901 0.8739220 0.8784384 0.0054037 0.3664179 1.0371167 0.0000010 0.0002798 1.0308296 0.0002808 1.6128213 1.4701412 1.5590559 1.4631608 1.4755594 1.4572788 1.4565093 1.4631608 1.4690685 0.3896924 0.0002808 0.8740235 1.0321166 3.0255613 1.9690948 1.9284563 1.6188806 1.5099207 1.5867548 1.4622956 1.5259231 0.0036600 0.0014052 1.3879631 0.8760763 1.4763582 0.2510689 0.8725225 1.5590438 0.2510689 3.0276777 1.5216605 1.5350447 0.0019692 0.0019692 0.0014366 1.5852337 0.0014056 1.4639444 1.5659904 1.5060815 1.6119116 1.6184893 1.5053320 0.8743312 0.8739220 0.8759031 0.8741585 0.8813387 1.5552788 1.3847670 0.0050757 0.0002808 3.0046018 0.0080462 0.8733289 1.0724362 1.4548618 1.4557303 1.3831387 1.4769536 1.4719778 
KC595512_JL                 2.9023934 2.9878353 2.9933764 3.5142209 2.8912074 3.0206973 3.0206973 2.9657386 2.8597594 3.0321443 3.0337627 3.0342676 3.0236047 3.0342676 3.2740040 3.0358573 0.0000000 0.0060458 2.9309330 3.1510418 3.0261889 2.8776585 2.8776585 2.8893071 2.8984754 2.8894817 2.8928521 2.8986569 3.0465294 3.1411657 2.9356552 3.0399156 3.0363702 2.9140523 3.0216877 3.0777124 2.8545413 2.9833188 2.8729728 2.8742476 2.8693630 2.8694289 2.8729728 2.8833067 3.0795976 3.0224125 2.8967443 2.9023934 0.7445480 3.5050826 3.1169130 3.0358987 2.9204395 3.0692822 2.8618893 2.9657386 3.0172281 3.0264050 2.8664737 2.8929070 2.8786259 3.3001889 2.8893071 2.9832006 3.3001889 0.7462653 2.9829884 2.9762452 3.0307347 3.0307347 3.0457955 3.0649998 3.0264190 2.8826339 2.9009596 2.9270115 3.0779278 3.0907340 2.9228631 2.8928137 2.8928521 2.8922026 2.8984754 2.9165440 2.9715652 2.8836458 3.0239093 3.0236047 0.0553898 3.0693250 2.8889670 2.9200692 2.8743472 2.8815558 2.8958695 2.9015874 2.8680921 
KC595513_Shanette           2.8981445 2.9853750 2.9923293 3.5080409 2.8861260 3.0197659 3.0197659 2.9665754 2.8585614 3.0312054 3.0328238 3.0333285 3.0226728 3.0333285 3.2776245 3.0347118 0.0060458 0.0000000 2.9304464 3.1481770 3.0235492 2.8731226 2.8731226 2.8842289 2.8933838 2.8844020 2.8877662 2.8935580 3.0455866 3.1430833 2.9311330 3.0364844 3.0352247 2.9117770 3.0207563 3.0803132 2.8521936 2.9852513 2.8678640 2.8664994 2.8608310 2.8608838 2.8678640 2.8757106 3.0835900 3.0214809 2.8916542 2.8981445 0.7425852 3.5109720 3.1156258 3.0366216 2.9203901 3.0650818 2.8606898 2.9665754 3.0162971 3.0254726 2.8623545 2.8878246 2.8753225 3.2980140 2.8842289 2.9851326 3.2980140 0.7443107 2.9816723 2.9825079 3.0298016 3.0298016 3.0448441 3.0608065 3.0254865 2.8795077 2.9002408 2.9263178 3.0805287 3.0955897 2.9228133 2.8877324 2.8877662 2.8871198 2.8933838 2.9133474 2.9734884 2.8791039 3.0229778 3.0226728 0.0571880 3.0681673 2.8838877 2.9161266 2.8702909 2.8774530 2.8942148 2.8952469 2.8647975 
KC699836_SIOphi             1.2564052 0.3650167 0.3721496 2.2669672 1.1781907 1.4012263 1.4012263 0.6086404 0.5362847 1.3957765 1.3993384 1.3995957 1.4021390 1.3995957 1.4660229 1.3894524 2.9309330 2.9304464 0.0000000 1.4307497 0.3603000 0.4669961 0.4669961 1.1777323 1.1777957 1.1809180 1.1809379 1.1762366 1.4050397 1.4288735 1.2368237 1.3978919 1.3897125 1.2572565 1.4012942 0.7761982 0.5369615 0.6152278 0.5424990 0.5508568 0.5406403 0.5380587 0.5424990 0.5408226 1.4589537 1.4018574 1.1777870 1.2564052 3.0105872 2.0131013 1.7585538 0.7712232 0.6673945 0.7625772 0.5380036 0.6086404 1.4049097 1.4017107 0.4673392 1.1820196 0.5405035 1.4806163 1.1777323 0.6139931 1.4806163 3.0066346 0.6007722 0.6050262 1.4012051 1.4012051 1.4188233 0.7620376 1.4007441 0.5410300 0.6727062 0.6650111 0.7765508 0.7805354 0.6684803 1.1799946 1.1809379 1.1828983 1.1777957 1.1742039 0.6182348 0.4653470 1.4057687 1.4021390 2.9003585 1.4024474 1.1777149 1.2968966 0.5289339 0.5298612 0.4187679 0.4642798 0.5469084 
KF021268_phiIBB_SEP1        1.0800928 1.4377402 1.4035815 2.5335483 0.9145492 0.3715744 0.3715744 1.5047294 1.4998142 0.3730380 0.3740224 0.3744346 0.3720695 0.3744346 0.4298096 0.3605024 3.1510418 3.1481770 1.4307497 0.0000000 1.4250503 1.4358107 1.4358107 0.9140168 0.9168605 0.9152042 0.9167729 0.9190773 0.3767554 0.0098308 1.0822069 0.3719785 0.3609211 1.0868147 0.3720812 1.6132102 1.5002429 1.5401646 1.4760756 1.4851288 1.4733274 1.4712292 1.4760756 1.4856538 0.4575421 0.3717870 0.9180918 1.0800928 3.1364880 2.0189074 1.9354576 1.6119237 1.5395829 1.5909375 1.4999229 1.5047294 0.3740489 0.3722226 1.4413395 0.9177552 1.4854931 0.4349771 0.9140168 1.5365192 0.4349771 3.1369010 1.4988074 1.5185554 0.3724329 0.3724329 0.3723208 1.5897616 0.3723142 1.4835075 1.5897200 1.5364149 1.6125271 1.6220225 1.5361856 0.9166641 0.9167729 0.9170346 0.9168605 0.9220434 1.5315884 1.4351878 0.3737152 0.3720695 3.0914229 0.3699749 0.9160427 1.1181661 1.4647398 1.4615125 1.4763489 1.4969911 1.4801854 
KF669652_Grass              1.3557561 0.0143821 0.0168700 2.2929468 1.1934540 1.3995875 1.3995875 0.6457006 0.5528404 1.3943625 1.3973943 1.3982097 1.4005067 1.3982097 1.4537944 1.3836856 3.0261889 3.0235492 0.3603000 1.4250503 0.0000000 0.4621220 0.4621220 1.1933940 1.1923862 1.1950922 1.1951107 1.1985829 1.3959041 1.4285814 1.3325512 1.3974503 1.3845105 1.3617877 1.3996559 0.8021175 0.5597090 0.6427640 0.5601419 0.5610241 0.5623056 0.5607881 0.5601419 0.5608523 1.4660910 1.4002232 1.1916039 1.3557561 3.0179120 2.0500403 1.8123184 0.8040729 0.7217957 0.7768661 0.5519780 0.6457006 1.4024910 1.3984298 0.4810641 1.1978242 0.5624649 1.4680668 1.1933940 0.6453452 1.4680668 3.0158408 0.6376381 0.6370646 1.3980076 1.3980076 1.4061488 0.7755058 1.3979805 0.5583291 0.7279571 0.7222409 0.8024879 0.8049334 0.7230887 1.1949921 1.1951107 1.1965449 1.1923862 1.1754106 0.6462104 0.4609182 1.3954523 1.4005067 3.0111125 1.3938559 1.1918226 1.3981121 0.5517481 0.5538582 0.4085242 0.4561440 0.5622576 
KJ010547_Bp8p_C             1.2625112 0.4734220 0.4728597 2.3317837 1.1926530 1.3903647 1.3903647 0.6837427 0.6168019 1.3819730 1.3861896 1.3859201 1.3913079 1.3859201 1.4504531 1.3814505 2.8776585 2.8731226 0.4669961 1.4358107 0.4621220 0.0000000 0.0000010 1.1916980 1.1897340 1.1917365 1.1917555 1.1953219 1.3874833 1.4341646 1.2537371 1.3826859 1.3811774 1.2709491 1.3904346 0.8634532 0.6189172 0.7006744 0.6396967 0.6320518 0.6315458 0.6312081 0.6396967 0.6403941 1.4312848 1.3910174 1.1896857 1.2625112 2.9048302 2.0582103 1.8569037 0.8547709 0.7647336 0.8511796 0.6162641 0.6837427 1.3921225 1.3881920 0.0963655 1.1953904 0.6382539 1.4606481 1.1916980 0.6986580 1.4606481 2.8972575 0.6897340 0.6958411 1.3867120 1.3867120 1.3925948 0.8496800 1.3873658 0.6418300 0.7730784 0.7619582 0.8633081 0.8672410 0.7632385 1.1917998 1.1917555 1.1958317 1.1897340 1.1974212 0.6994358 0.0192052 1.3879096 1.3913079 2.8430619 1.3902626 1.1920373 1.2940188 0.6267271 0.6283413 0.4464385 0.5067769 0.6290237 
KJ010548_Bp8p_T             1.2625112 0.4734220 0.4728597 2.3317837 1.1926530 1.3903647 1.3903647 0.6837427 0.6168019 1.3819730 1.3861896 1.3859201 1.3913079 1.3859201 1.4504531 1.3814505 2.8776585 2.8731226 0.4669961 1.4358107 0.4621220 0.0000010 0.0000000 1.1916980 1.1897340 1.1917365 1.1917555 1.1953219 1.3874833 1.4341646 1.2537371 1.3826859 1.3811774 1.2709491 1.3904346 0.8634532 0.6189172 0.7006744 0.6396967 0.6320518 0.6315458 0.6312081 0.6396967 0.6403941 1.4312848 1.3910174 1.1896857 1.2625112 2.9048302 2.0582103 1.8569037 0.8547709 0.7647336 0.8511796 0.6162641 0.6837427 1.3921225 1.3881920 0.0963655 1.1953904 0.6382539 1.4606481 1.1916980 0.6986580 1.4606481 2.8972575 0.6897340 0.6958411 1.3867120 1.3867120 1.3925948 0.8496800 1.3873658 0.6418300 0.7730784 0.7619582 0.8633081 0.8672410 0.7632385 1.1917998 1.1917555 1.1958317 1.1897340 1.1974212 0.6994358 0.0192052 1.3879096 1.3913079 2.8430619 1.3902626 1.1920373 1.2940188 0.6267271 0.6283413 0.4464385 0.5067769 0.6290237 
KJ094029_LP_064             0.7117099 1.2019895 1.1745539 2.3806215 0.0008748 0.8861895 0.8861895 1.3237239 1.2302979 0.8838270 0.8838256 0.8844550 0.8870644 0.8844550 0.9310678 0.8725225 2.8893071 2.8842289 1.1777323 0.9140168 1.1933940 1.1916980 1.1916980 0.0000000 0.0032172 0.0020433 0.0020435 0.0067358 0.8841030 0.9132190 0.6600829 0.8857044 0.8731602 0.7126713 0.8870933 1.4407981 1.2339890 1.3476191 1.2231922 1.2203866 1.2075918 1.2077648 1.2231922 1.2298522 0.9200810 0.8866186 0.0032177 0.7117099 2.9400183 1.8463469 1.7766124 1.4175925 1.3046726 1.4021969 1.2298867 1.3237239 0.8857181 0.8868900 1.2022117 0.0032158 1.2296432 0.9419323 0.0000010 1.3395051 0.9419323 2.9418923 1.3194953 1.3203918 0.8876995 0.8876995 0.8920984 1.4002680 0.8869738 1.2283385 1.3411863 1.3045626 1.4404517 1.4416732 1.3042005 0.0026302 0.0020435 0.0035051 0.0032172 0.0088873 1.3392785 1.1955425 0.8853881 0.8870644 2.8574750 0.8767283 0.0023354 0.7286862 1.2126420 1.2087892 1.2022362 1.2154881 1.2176718 
KJ094031_LP_124             0.7113289 1.2010255 1.1735866 2.3880343 0.0035098 0.8879648 0.8879648 1.3265109 1.2309598 0.8858338 0.8858329 0.8864629 0.8888407 0.8864629 0.9303814 0.8741585 2.8984754 2.8933838 1.1777957 0.9168605 1.1923862 1.1897340 1.1897340 0.0032172 0.0000000 0.0040983 0.0040988 0.0085209 0.8858910 0.9150253 0.6608708 0.8875185 0.8747967 0.7122898 0.8888696 1.4431821 1.2346524 1.3491257 1.2253432 1.2221678 1.2105546 1.2107286 1.2253432 1.2320108 0.9209872 0.8883949 0.0040948 0.7113289 2.9427844 1.8463123 1.7810902 1.4202599 1.3063463 1.4057644 1.2305484 1.3265109 0.8874932 0.8886667 1.2007325 0.0052745 1.2326314 0.9412333 0.0032172 1.3410074 0.9412333 2.9446595 1.3222786 1.3227295 0.8894771 0.8894771 0.8939171 1.4038312 0.8887504 1.2304951 1.3429818 1.3062361 1.4428347 1.4440579 1.3058739 0.0029200 0.0040988 0.0038037 0.0000010 0.0095193 1.3407794 1.1950954 0.8871633 0.8888407 2.8665612 0.8783836 0.0038044 0.7280677 1.2156197 1.2117615 1.2036851 1.2158992 1.2194502 
KJ586795_LMTA_94            0.7123284 1.2036106 1.1761913 2.3810443 0.0023353 0.8863549 0.8863549 1.3247301 1.2308273 0.8839931 0.8839917 0.8846212 0.8872299 0.8846212 0.9287479 0.8726901 2.8894817 2.8844020 1.1809180 0.9152042 1.1950922 1.1917365 1.1917365 0.0020433 0.0040983 0.0000000 0.0005832 0.0058526 0.8842326 0.9144056 0.6608546 0.8858734 0.8733279 0.7132906 0.8872588 1.4427464 1.2345220 1.3492408 1.2256796 1.2228179 1.2100006 1.2101746 1.2256796 1.2323507 0.9185915 0.8867841 0.0040963 0.7123284 2.9406208 1.8466618 1.7737047 1.4198214 1.3074890 1.4040790 1.2304157 1.3247301 0.8858834 0.8870556 1.2027271 0.0040951 1.2320848 0.9395699 0.0020433 1.3411199 0.9395699 2.9424953 1.3204993 1.3213967 0.8878652 0.8878652 0.8922681 1.4021468 0.8871394 1.2308341 1.3441567 1.3073786 1.4423990 1.4436225 1.3070160 0.0040958 0.0005832 0.0043853 0.0040983 0.0098415 1.3408917 1.1962145 0.8855169 0.8872299 2.8576403 0.8764530 0.0026275 0.7287350 1.2150658 1.2113124 1.2077814 1.2192556 1.2200976 
KJ591605_LMTA_57            0.7123754 1.2036272 1.1762115 2.3812752 0.0023356 0.8875704 0.8875704 1.3260685 1.2308408 0.8852136 0.8852126 0.8858425 0.8884464 0.8858425 0.9301242 0.8739220 2.8928521 2.8877662 1.1809379 0.9167729 1.1951107 1.1917555 1.1917555 0.0020435 0.0040988 0.0005832 0.0000000 0.0058534 0.8854563 0.9159733 0.6609007 0.8871154 0.8745603 0.7133376 0.8884753 1.4446227 1.2345351 1.3506064 1.2256937 1.2228323 1.2100166 1.2101905 1.2256937 1.2323640 0.9197216 0.8880005 0.0040968 0.7123754 2.9408750 1.8490506 1.7757132 1.4213401 1.3087922 1.4059093 1.2304292 1.3260685 0.8870987 0.8882722 1.2027449 0.0040956 1.2320982 0.9409757 0.0020435 1.3424781 0.9409757 2.9427494 1.3218344 1.3227331 0.8890827 0.8890827 0.8935150 1.4039747 0.8883560 1.2308477 1.3456475 1.3086815 1.4442746 1.4454994 1.3083187 0.0040963 0.0000010 0.0043859 0.0040988 0.0098429 1.3422485 1.1962330 0.8867322 0.8884464 2.8609725 0.8777000 0.0026279 0.7287866 1.2150812 1.2113282 1.2058491 1.2192705 1.2201123 
KJ668715_LMTA_34            0.7118338 1.2069372 1.1795684 2.3840845 0.0058544 0.8920099 0.8920099 1.3265530 1.2337726 0.8896741 0.8896743 0.8903054 0.8928882 0.8903054 0.9333842 0.8784384 2.8986569 2.8935580 1.1762366 0.9190773 1.1985829 1.1953219 1.1953219 0.0067358 0.0085209 0.0058526 0.0058534 0.0000000 0.8896313 0.9182763 0.6639029 0.8916522 0.8790777 0.7127957 0.8929173 1.4464917 1.2374740 1.3512105 1.2301127 1.2289051 1.2160501 1.2162262 1.2301127 1.2367979 0.9255041 0.8924423 0.0067488 0.7118338 2.9458142 1.8476170 1.7786674 1.4231930 1.3084510 1.4081006 1.2333604 1.3265530 0.8912433 0.8927150 1.2046881 0.0082168 1.2370045 0.9442906 0.0067358 1.3430862 0.9442906 2.9476925 1.3223209 1.3233488 0.8935276 0.8935276 0.8980620 1.4061648 0.8927986 1.2352775 1.3466509 1.3083405 1.4461430 1.4473683 1.3079778 0.0079270 0.0058534 0.0079168 0.0085209 0.0133765 1.3428561 1.1996624 0.8911717 0.8928882 2.8653652 0.8823714 0.0061479 0.7299506 1.2211454 1.2172753 1.2110508 1.2234973 1.2261748 
KP027446_phiIPLARODI        1.0492892 1.4111301 1.3943729 2.5359490 0.8843380 0.0052368 0.0052368 1.5325580 1.4759555 0.0060720 0.0063710 0.0066485 0.0055138 0.0066485 0.2479508 0.0054037 3.0465294 3.0455866 1.4050397 0.3767554 1.3959041 1.3874833 1.3874833 0.8841030 0.8858910 0.8842326 0.8854563 0.8896313 0.0000000 0.3797238 1.0555076 0.0053582 0.0056886 1.0480052 0.0055140 1.6206465 1.4842937 1.5680231 1.4636050 1.4778206 1.4596443 1.4602084 1.4636050 1.4693686 0.3930337 0.0055143 0.8853008 1.0492892 3.0316628 1.9584516 1.9402245 1.6244470 1.5241153 1.5925962 1.4765986 1.5325580 0.0055112 0.0060692 1.3919314 0.8877593 1.4812709 0.2505938 0.8841030 1.5669175 0.2505938 3.0337562 1.5284187 1.5423183 0.0066273 0.0066273 0.0067687 1.5910890 0.0057926 1.4643169 1.5808743 1.5205943 1.6197453 1.6262622 1.5198479 0.8860638 0.8854563 0.8874551 0.8858910 0.8988609 1.5631834 1.3899389 0.0033019 0.0055138 3.0114619 0.0072387 0.8846091 1.0713885 1.4572898 1.4610070 1.3985104 1.4893185 1.4731959 
KP027447_phiIPLA_C1C        1.0784221 1.4408214 1.4070616 2.5301183 0.9137509 0.3773259 0.3773259 1.5045690 1.4949571 0.3772977 0.3782881 0.3787005 0.3778233 0.3787005 0.4283864 0.3664179 3.1411657 3.1430833 1.4288735 0.0098308 1.4285814 1.4341646 1.4341646 0.9132190 0.9150253 0.9144056 0.9159733 0.9182763 0.3797238 0.0000000 1.0786811 0.3778811 0.3668376 1.0851425 0.3778352 1.6095802 1.4953056 1.5380049 1.4821098 1.4893195 1.4772529 1.4751561 1.4821098 1.4917227 0.4589478 0.3775412 0.9172913 1.0784221 3.1222683 2.0184680 1.9297524 1.6054647 1.5320230 1.5886925 1.4950718 1.5045690 0.3801831 0.3783477 1.4338881 0.9169548 1.4871663 0.4335227 0.9132190 1.5343642 0.4335227 3.1236423 1.4986481 1.5173836 0.3785583 0.3785583 0.3781818 1.5875187 0.3781728 1.4876058 1.5842675 1.5288669 1.6087312 1.6182048 1.5284882 0.9158649 0.9159733 0.9151994 0.9150253 0.9211871 1.5294404 1.4336570 0.3794715 0.3778233 3.0818091 0.3763770 0.9152433 1.1196291 1.4697070 1.4675212 1.4709630 1.4993472 1.4843623 
KP339049_EFDG1              0.2179649 1.3295446 1.3044039 2.4533955 0.6607421 1.0547424 1.0547424 1.3997588 1.3309165 1.0521139 1.0531278 1.0529402 1.0556897 1.0529402 1.1161371 1.0371167 2.9356552 2.9311330 1.2368237 1.0822069 1.3325512 1.2537371 1.2537371 0.6600829 0.6608708 0.6608546 0.6609007 0.6639029 1.0555076 1.0786811 0.0000000 1.0536383 1.0369281 0.2164626 1.0557228 1.4953209 1.3333778 1.4139531 1.3041752 1.3139300 1.2819282 1.2812068 1.3041752 1.3024202 1.0657775 1.0551202 0.6619215 0.2179649 2.9984883 1.8215201 1.8554351 1.4866709 1.4028162 1.4723352 1.3296608 1.3997588 1.0551126 1.0549371 1.2548484 0.6614747 1.3242830 1.1250542 0.6600829 1.4143935 1.1250542 2.9883322 1.3960061 1.4016283 1.0553210 1.0553210 1.0582058 1.4718575 1.0531007 1.3032689 1.4317116 1.3977283 1.4941287 1.4963359 1.4004023 0.6606391 0.6609007 0.6613873 0.6608708 0.6753361 1.4084201 1.2587005 1.0534955 1.0556897 2.9122985 1.0481998 0.6620516 0.2185942 1.2741328 1.2839381 1.2762381 1.2856925 1.3096979 
KP687431_IME_SA1            1.0511242 1.4148561 1.3978805 2.5206459 0.8862438 0.0000010 0.0000010 1.5473295 1.4822398 0.0014030 0.0016900 0.0019718 0.0002784 0.0019718 0.2519640 0.0000010 3.0399156 3.0364844 1.3978919 0.3719785 1.3974503 1.3826859 1.3826859 0.8857044 0.8875185 0.8858734 0.8871154 0.8916522 0.0053582 0.3778811 1.0536383 0.0000000 0.0002870 1.0491498 0.0002784 1.6243153 1.4907438 1.5810708 1.4676499 1.4801160 1.4623070 1.4638472 1.4676499 1.4735288 0.3934919 0.0002784 0.8872215 1.0511242 3.0354496 1.9936955 1.9612128 1.6293228 1.5334427 1.5979823 1.4828956 1.5473295 0.0036294 0.0013935 1.3880883 0.8894522 1.4839978 0.2541730 0.8857044 1.5799372 0.2541730 3.0375884 1.5413532 1.5578811 0.0019528 0.0019528 0.0014245 1.5964418 0.0013939 1.4693357 1.5921913 1.5298326 1.6233956 1.6300461 1.5299106 0.8876936 0.8871154 0.8891054 0.8875185 0.9010885 1.5761033 1.3860145 0.0053144 0.0002784 3.0099050 0.0079423 0.8863264 1.0720666 1.4580039 1.4627215 1.4011526 1.4912758 1.4754004 
KP687432_IME_SA2            1.0323184 1.4006141 1.3833552 2.4992355 0.8736939 0.0002798 0.0002798 1.5259101 1.4619102 0.0011318 0.0019885 0.0017043 0.0005616 0.0017043 0.2487438 0.0002798 3.0363702 3.0352247 1.3897125 0.3609211 1.3845105 1.3811774 1.3811774 0.8731602 0.8747967 0.8733279 0.8745603 0.8790777 0.0056886 0.3668376 1.0369281 0.0002870 0.0000000 1.0310312 0.0005616 1.6131087 1.4704039 1.5590475 1.4634223 1.4758225 1.4575388 1.4567697 1.4634223 1.4693306 0.3901237 0.0005616 0.8746619 1.0323184 3.0260695 1.9701376 1.9281279 1.6191688 1.5099058 1.5870385 1.4625571 1.5259101 0.0039418 0.0016864 1.3877105 0.8767153 1.4766212 0.2514795 0.8731602 1.5590353 0.2514795 3.0281864 1.5216469 1.5350329 0.0022507 0.0022507 0.0011492 1.5855171 0.0016869 1.4642062 1.5659827 1.5060661 1.6121990 1.6187775 1.5053165 0.8749694 0.8745603 0.8765417 0.8747967 0.8813387 1.5552699 1.3844934 0.0053581 0.0005616 3.0051103 0.0083341 0.8739670 1.0726576 1.4551233 1.4559918 1.3834002 1.4772169 1.4722403 
KR049063_EFLK1              0.0041568 1.3587832 1.3379760 2.4739607 0.7131712 1.0500890 1.0500890 1.4242799 1.3312270 1.0476268 1.0477175 1.0479182 1.0510493 1.0479182 1.1312109 1.0308296 2.9140523 2.9117770 1.2572565 1.0868147 1.3617877 1.2709491 1.2709491 0.7126713 0.7122898 0.7132906 0.7133376 0.7127957 1.0480052 1.0851425 0.2164626 1.0491498 1.0310312 0.0000000 1.0510828 1.5270154 1.3359619 1.4383462 1.3059354 1.3124123 1.2948693 1.2954903 1.3059354 1.3079499 1.0894656 1.0504715 0.7141093 0.0041568 2.9546715 1.8496908 1.8702725 1.5108931 1.4112673 1.5007438 1.3300044 1.4242799 1.0484288 1.0502151 1.2810458 0.7121272 1.3345092 1.1393096 0.7126713 1.4340195 1.1393096 2.9447852 1.4233435 1.4194011 1.0507473 1.0507473 1.0514360 1.4988206 1.0484256 1.3107230 1.4314836 1.4052593 1.5263088 1.5289158 1.4063694 0.7121263 0.7133376 0.7134136 0.7122898 0.7284747 1.4296930 1.2719001 1.0462738 1.0510493 2.8949597 1.0392665 0.7141753 0.0048836 1.2906625 1.3024364 1.2999818 1.3120058 1.3056391 
KR908644_IME_SA119          1.0523604 1.4165356 1.4000432 2.5136877 0.8876218 0.0002722 0.0002722 1.5385389 1.4807502 0.0016461 0.0019276 0.0022031 0.0005445 0.0022031 0.2516767 0.0002808 3.0216877 3.0207563 1.4012942 0.3720812 1.3996559 1.3904346 1.3904346 0.8870933 0.8888696 0.8872588 0.8884753 0.8929173 0.0055140 0.3778352 1.0557228 0.0002784 0.0005616 1.0510828 0.0000000 1.6275910 1.4890409 1.5721060 1.4689156 1.4819892 1.4638910 1.4644598 1.4689156 1.4746461 0.3944308 0.0005446 0.8885797 1.0523604 3.0126789 1.9662218 1.9362174 1.6327618 1.5252191 1.6014431 1.4813897 1.5385389 0.0038220 0.0016352 1.3957119 0.8907636 1.4840203 0.2543767 0.8870933 1.5710067 0.2543767 3.0147387 1.5323813 1.5482599 0.0021823 0.0021823 0.0011136 1.5999393 0.0016356 1.4696289 1.5815811 1.5217241 1.6266938 1.6331815 1.5209832 0.8890409 0.8884753 0.8904233 0.8888696 0.9022234 1.5672921 1.3938397 0.0054700 0.0005445 2.9911603 0.0083358 0.8878913 1.0735381 1.4596741 1.4633636 1.4030491 1.4939307 1.4773894 
KT207918_Eyuki              1.5221239 0.8099194 0.7914772 2.4988673 1.4406446 1.6275065 1.6275065 0.5675850 0.7327092 1.6220024 1.6233585 1.6236430 1.6285595 1.6236430 1.7065824 1.6128213 3.0777124 3.0803132 0.7761982 1.6132102 0.8021175 0.8634532 0.8634532 1.4407981 1.4431821 1.4427464 1.4446227 1.4464917 1.6206465 1.6095802 1.4953209 1.6243153 1.6131087 1.5270154 1.6275910 0.0000000 0.7243733 0.5596954 0.7584218 0.7554417 0.7513524 0.7486694 0.7584218 0.7577967 1.6897138 1.6293522 1.4457478 1.5221239 3.1249010 2.2806455 1.9161510 0.0819208 0.4817471 0.0558714 0.7324807 0.5675850 1.6263810 1.6284680 0.8744237 1.4444172 0.7518748 1.7240303 1.4407981 0.5589098 1.7240303 3.1278803 0.5627887 0.5595148 1.6268458 1.6268458 1.6428207 0.0555370 1.6259305 0.7546685 0.4969241 0.4822519 0.0013518 0.0068008 0.4816755 1.4420169 1.4446227 1.4421744 1.4431821 1.4598820 0.5635398 0.8685319 1.6213750 1.6285595 3.0670318 1.6219482 1.4437334 1.5826231 0.7411739 0.7330810 0.7975545 0.8517429 0.7540499 
KT224359_TsarBomba          1.3310868 0.5578535 0.5583895 2.3688932 1.2348189 1.4889685 1.4889685 0.5230507 0.0234595 1.4837801 1.4844078 1.4846682 1.4899085 1.4846682 1.5508039 1.4701412 2.8545413 2.8521936 0.5369615 1.5002429 0.5597090 0.6189172 0.6189172 1.2339890 1.2346524 1.2345220 1.2345351 1.2374740 1.4842937 1.4953056 1.3333778 1.4907438 1.4704039 1.3359619 1.4890409 0.7243733 0.0000000 0.5281363 0.3015231 0.2967204 0.3065193 0.3072901 0.3015231 0.3010045 1.5394929 1.4906265 1.2348117 1.3310868 2.9125938 2.0484262 1.8419386 0.7199523 0.6070685 0.7074634 0.0242937 0.5230507 1.4845393 1.4882505 0.6202943 1.2375899 0.3013934 1.5615469 1.2339890 0.5291308 1.5615469 2.9005382 0.5242267 0.5250074 1.4889032 1.4889032 1.5027041 0.7077588 1.4882065 0.3015869 0.6102588 0.6051392 0.7250391 0.7275127 0.6066418 1.2330911 1.2345351 1.2353694 1.2346524 1.2345331 0.5285014 0.6153174 1.4867657 1.4899085 2.8651143 1.4829664 1.2348121 1.3989976 0.3017880 0.3020935 0.5131327 0.5668943 0.3009154 
KT307976_AvesoBmore         1.4314963 0.6491851 0.6429709 2.3801240 1.3486638 1.5720256 1.5720256 0.0726957 0.5350071 1.5635036 1.5651158 1.5651083 1.5730432 1.5651083 1.5767059 1.5590559 2.9833188 2.9852513 0.6152278 1.5401646 0.6427640 0.7006744 0.7006744 1.3476191 1.3491257 1.3492408 1.3506064 1.3512105 1.5680231 1.5380049 1.4139531 1.5810708 1.5590475 1.4383462 1.5721060 0.5596954 0.5281363 0.0000000 0.5205405 0.5281199 0.5248881 0.5242560 0.5205405 0.5242073 1.6061259 1.5728923 1.3505796 1.4314963 3.0062973 2.2467775 1.8688989 0.5666376 0.3741009 0.5561406 0.5349180 0.0726957 1.5739523 1.5723234 0.7016543 1.3502709 0.5237157 1.5921516 1.3476191 0.0035451 1.5921516 2.9966300 0.0685937 0.0416351 1.5721619 1.5721619 1.5863064 0.5558432 1.5710884 0.5239412 0.3789639 0.3719254 0.5605077 0.5601707 0.3700606 1.3487475 1.3506064 1.3497453 1.3491257 1.3504766 0.0101492 0.7033255 1.5688959 1.5730432 2.9748125 1.5709348 1.3483465 1.4804877 0.5210410 0.5186039 0.6210414 0.6775944 0.5245039 
KT995480_Bacillus_BM15      1.3023144 0.5589560 0.5544494 2.3340609 1.2240169 1.4688448 1.4688448 0.5169696 0.2984037 1.4635274 1.4652799 1.4655374 1.4697706 1.4655374 1.5623908 1.4631608 2.8729728 2.8678640 0.5424990 1.4760756 0.5601419 0.6396967 0.6396967 1.2231922 1.2253432 1.2256796 1.2256937 1.2301127 1.4636050 1.4821098 1.3041752 1.4676499 1.4634223 1.3059354 1.4689156 0.7584218 0.3015231 0.5205405 0.0000000 0.0585174 0.0578759 0.0585523 0.0000010 0.0097026 1.5409382 1.4704794 1.2245654 1.3023144 2.9716900 2.0482894 1.7382854 0.7465500 0.5883000 0.7451209 0.2999691 0.5169696 1.4673890 1.4687460 0.6417381 1.2266106 0.0618958 1.5727610 1.2231922 0.5225306 1.5727610 2.9578780 0.5154498 0.5178693 1.4682455 1.4682455 1.4767782 0.7454198 1.4685657 0.0102638 0.5931314 0.5879780 0.7586072 0.7585126 0.5880237 1.2234374 1.2256937 1.2260425 1.2253432 1.2178934 0.5194308 0.6361585 1.4641737 1.4697706 2.8562402 1.4802826 1.2236845 1.3491179 0.0511301 0.0470122 0.5216792 0.5899284 0.0578462 
KU577463_Bacillus_Deep_Blue 1.3070641 0.5591776 0.5535542 2.3421242 1.2212822 1.4819174 1.4819174 0.5297792 0.2951151 1.4766429 1.4784083 1.4786676 1.4828518 1.4786676 1.5916342 1.4755594 2.8742476 2.8664994 0.5508568 1.4851288 0.5610241 0.6320518 0.6320518 1.2203866 1.2221678 1.2228179 1.2228323 1.2289051 1.4778206 1.4893195 1.3139300 1.4801160 1.4758225 1.3124123 1.4819892 0.7554417 0.2967204 0.5281199 0.0585174 0.0000000 0.0573469 0.0577173 0.0585174 0.0615501 1.5576809 1.4835661 1.2232522 1.3070641 2.9344734 2.0571663 1.7756221 0.7555723 0.5972857 0.7396590 0.2963719 0.5297792 1.4795698 1.4814470 0.6411255 1.2242110 0.0747204 1.6002890 1.2203866 0.5302608 1.6002890 2.9226481 0.5245277 0.5265401 1.4820957 1.4820957 1.4901513 0.7392513 1.4812673 0.0634647 0.6019001 0.5966361 0.7564706 0.7548129 0.5980543 1.2215931 1.2228323 1.2221585 1.2221678 1.2178427 0.5277762 0.6342095 1.4790233 1.4828518 2.8536519 1.4935125 1.2212937 1.3531675 0.0550434 0.0540809 0.5170006 0.5884149 0.0132930 
KX495186_Bacillus_PK16      1.2911742 0.5614680 0.5577301 2.3471579 1.2084804 1.4638208 1.4638208 0.5229659 0.3040875 1.4585181 1.4609491 1.4612054 1.4647410 1.4612054 1.5509191 1.4572788 2.8693630 2.8608310 0.5406403 1.4733274 0.5623056 0.6315458 0.6315458 1.2075918 1.2105546 1.2100006 1.2100166 1.2160501 1.4596443 1.4772529 1.2819282 1.4623070 1.4575388 1.2948693 1.4638910 0.7513524 0.3065193 0.5248881 0.0578759 0.0573469 0.0000000 0.0016073 0.0578759 0.0573378 1.5319248 1.4654460 1.2101411 1.2911742 2.9500408 2.0551988 1.7516194 0.7445973 0.5872143 0.7383521 0.3053617 0.5229659 1.4612856 1.4637227 0.6365639 1.2114057 0.0835123 1.5615477 1.2075918 0.5268869 1.5615477 2.9381434 0.5212106 0.5251299 1.4632243 1.4632243 1.4714335 0.7386505 1.4635425 0.0589263 0.5947771 0.5860960 0.7502245 0.7531563 0.5870612 1.2088123 1.2100166 1.2105614 1.2105546 1.2065215 0.5238894 0.6314043 1.4607476 1.4647410 2.8506923 1.4748189 1.2084919 1.3382231 0.0295488 0.0397267 0.5110272 0.5870800 0.0568182 
MG602477_Bacillus_BCP01     1.2917882 0.5600221 0.5556673 2.3544401 1.2086537 1.4643894 1.4643894 0.5222543 0.3048564 1.4590785 1.4615149 1.4617717 1.4653117 1.4617717 1.5536541 1.4565093 2.8694289 2.8608838 0.5380587 1.4712292 0.5607881 0.6312081 0.6312081 1.2077648 1.2107286 1.2101746 1.2101905 1.2162262 1.4602084 1.4751561 1.2812068 1.4638472 1.4567697 1.2954903 1.4644598 0.7486694 0.3072901 0.5242560 0.0585523 0.0577173 0.0016073 0.0000000 0.0585523 0.0580135 1.5304871 1.4660182 1.2103151 1.2917882 2.9438489 2.0536347 1.7520301 0.7420340 0.5850326 0.7356818 0.3061315 0.5222543 1.4618485 1.4642911 0.6362332 1.2115802 0.0841295 1.5643513 1.2077648 0.5261746 1.5643513 2.9319642 0.5205790 0.5244172 1.4637916 1.4637916 1.4720298 0.7359804 1.4641106 0.0589481 0.5924818 0.5839151 0.7475423 0.7504711 0.5848811 1.2089858 1.2101905 1.2107355 1.2107286 1.2068732 0.5231785 0.6310666 1.4613094 1.4653117 2.8525314 1.4740694 1.2086653 1.3388236 0.0312554 0.0391706 0.5096550 0.5866882 0.0571879 
MH638309_Bacillus_Hobo      1.3023144 0.5589560 0.5544494 2.3340609 1.2240169 1.4688448 1.4688448 0.5169696 0.2984037 1.4635274 1.4652799 1.4655374 1.4697706 1.4655374 1.5623908 1.4631608 2.8729728 2.8678640 0.5424990 1.4760756 0.5601419 0.6396967 0.6396967 1.2231922 1.2253432 1.2256796 1.2256937 1.2301127 1.4636050 1.4821098 1.3041752 1.4676499 1.4634223 1.3059354 1.4689156 0.7584218 0.3015231 0.5205405 0.0000010 0.0585174 0.0578759 0.0585523 0.0000000 0.0097026 1.5409382 1.4704794 1.2245654 1.3023144 2.9716900 2.0482894 1.7382854 0.7465500 0.5883000 0.7451209 0.2999691 0.5169696 1.4673890 1.4687460 0.6417381 1.2266106 0.0618958 1.5727610 1.2231922 0.5225306 1.5727610 2.9578780 0.5154498 0.5178693 1.4682455 1.4682455 1.4767782 0.7454198 1.4685657 0.0102638 0.5931314 0.5879780 0.7586072 0.7585126 0.5880237 1.2234374 1.2256937 1.2260425 1.2253432 1.2178934 0.5194308 0.6361585 1.4641737 1.4697706 2.8562402 1.4802826 1.2236845 1.3491179 0.0511301 0.0470122 0.5216792 0.5899284 0.0578462 
MH638312_Bacillus_Kioshi    1.3033111 0.5596318 0.5558682 2.3463994 1.2306806 1.4745750 1.4745750 0.5187729 0.2976983 1.4692797 1.4710368 1.4712949 1.4755039 1.4712949 1.5661966 1.4690685 2.8833067 2.8757106 0.5408226 1.4856538 0.5608523 0.6403941 0.6403941 1.2298522 1.2320108 1.2323507 1.2323640 1.2367979 1.4693686 1.4917227 1.3024202 1.4735288 1.4693306 1.3079499 1.4746461 0.7577967 0.3010045 0.5242073 0.0097026 0.0615501 0.0573378 0.0580135 0.0097026 0.0000000 1.5457271 1.4762146 1.2312356 1.3033111 2.9710475 2.0621744 1.7335123 0.7449042 0.5865051 0.7451738 0.2992622 0.5187729 1.4731158 1.4744757 0.6406212 1.2332851 0.0650127 1.5766266 1.2298522 0.5262061 1.5766266 2.9580657 0.5167764 0.5212326 1.4739744 1.4739744 1.4821666 0.7454728 1.4742957 0.0034913 0.5924208 0.5862790 0.7579821 0.7574488 0.5872357 1.2300990 1.2323640 1.2327149 1.2320108 1.2249735 0.5230910 0.6368520 1.4705465 1.4755039 2.8706289 1.4862779 1.2303483 1.3510504 0.0508711 0.0464485 0.5226836 0.5898823 0.0593512 
NC_007021_Twort             1.0851310 1.4861972 1.4647206 2.6026704 0.9200928 0.3939067 0.3939067 1.5775287 1.5364645 0.3928033 0.3935003 0.3939215 0.3944184 0.3939215 0.4640414 0.3896924 3.0795976 3.0835900 1.4589537 0.4575421 1.4660910 1.4312848 1.4312848 0.9200810 0.9209872 0.9185915 0.9197216 0.9255041 0.3930337 0.4589478 1.0657775 0.3934919 0.3901237 1.0894656 0.3944308 1.6897138 1.5394929 1.6061259 1.5409382 1.5576809 1.5319248 1.5304871 1.5409382 1.5457271 0.0000000 0.3944789 0.9207781 1.0851310 3.1410887 2.0157232 1.9729329 1.6932870 1.5900576 1.6823817 1.5367136 1.5775287 0.3918021 0.3919891 1.4225795 0.9235598 1.5542404 0.4700566 0.9200810 1.6031140 0.4700566 3.1439570 1.5768527 1.5834186 0.3921530 0.3921530 0.3978554 1.6789972 0.3923450 1.5387051 1.6484245 1.5895211 1.6858015 1.6938002 1.5911603 0.9217556 0.9197216 0.9220107 0.9209872 0.9327973 1.6000037 1.4296666 0.3917232 0.3944184 3.0127446 0.3925057 0.9203276 1.1182318 1.5181323 1.5208016 1.4488238 1.4936265 1.5396381 
NC_007066_G1                1.0517487 1.4170822 1.4006023 2.5153444 0.8871470 0.0002722 0.0002722 1.5402097 1.4823275 0.0016462 0.0019277 0.0022033 0.0005446 0.0022033 0.2513694 0.0002808 3.0224125 3.0214809 1.4018574 0.3717870 1.4002232 1.3910174 1.3910174 0.8866186 0.8883949 0.8867841 0.8880005 0.8924423 0.0055143 0.3775412 1.0551202 0.0002784 0.0005616 1.0504715 0.0005446 1.6293522 1.4906265 1.5728923 1.4704794 1.4835661 1.4654460 1.4660182 1.4704794 1.4762146 0.3944789 0.0000000 0.8881047 1.0517487 3.0142314 1.9667594 1.9321596 1.6345278 1.5268398 1.6031753 1.4829676 1.5402097 0.0038222 0.0016353 1.3962971 0.8902886 1.4855975 0.2540659 0.8866186 1.5717925 0.2540659 3.0162925 1.5340458 1.5499429 0.0021824 0.0021824 0.0016709 1.6016695 0.0016357 1.4711949 1.5833460 1.5233409 1.6284541 1.6349485 1.5225991 0.8885662 0.8880005 0.8899486 0.8883949 0.9017181 1.5680757 1.3944237 0.0054702 0.0005446 2.9918752 0.0083363 0.8874164 1.0728630 1.4612358 1.4649277 1.4036175 1.4945053 1.4789608 
NC_009811_A511              0.7131470 1.2002876 1.1719448 2.3792138 0.0023390 0.8876744 0.8876744 1.3265007 1.2308244 0.8855407 0.8855398 0.8861701 0.8885507 0.8861701 0.9327090 0.8740235 2.8967443 2.8916542 1.1777870 0.9180918 1.1916039 1.1896857 1.1896857 0.0032177 0.0040948 0.0040963 0.0040968 0.0067488 0.8853008 0.9172913 0.6619215 0.8872215 0.8746619 0.7141093 0.8885797 1.4457478 1.2348117 1.3505796 1.2245654 1.2232522 1.2101411 1.2103151 1.2245654 1.2312356 0.9207781 0.8881047 0.0000000 0.7131470 2.9460896 1.8477595 1.7796544 1.4233744 1.3068169 1.4082496 1.2304128 1.3265007 0.8869083 0.8883766 1.2007983 0.0049892 1.2316934 0.9436087 0.0032177 1.3424509 0.9436087 2.9479665 1.3222652 1.3232940 0.8891873 0.8891873 0.8936235 1.4063123 0.8884603 1.2297194 1.3435233 1.3067066 1.4453991 1.4466248 1.3063439 0.0026321 0.0040968 0.0046907 0.0040948 0.0076156 1.3422213 1.1937318 0.8868725 0.8885507 2.8639019 0.8779464 0.0026311 0.7309523 1.2147465 1.2108875 1.2044797 1.2178630 1.2197787 
NC_009904_phiEF24C          0.0000010 1.3548739 1.3335972 2.4662889 0.7122093 1.0513657 1.0513657 1.4165369 1.3262208 1.0489091 1.0490001 1.0492010 1.0523269 1.0492010 1.1258272 1.0321166 2.9023934 2.8981445 1.2564052 1.0800928 1.3557561 1.2625112 1.2625112 0.7117099 0.7113289 0.7123284 0.7123754 0.7118338 1.0492892 1.0784221 0.2179649 1.0511242 1.0323184 0.0041568 1.0523604 1.5221239 1.3310868 1.4314963 1.3023144 1.3070641 1.2911742 1.2917882 1.3023144 1.3033111 1.0851310 1.0517487 0.7131470 0.0000000 2.9566659 1.8423983 1.8640886 1.5081291 1.4036015 1.4974733 1.3249992 1.4165369 1.0497039 1.0514916 1.2776945 0.7111661 1.3289608 1.1338430 0.7117099 1.4271789 1.1338430 2.9467691 1.4156011 1.4126096 1.0520245 1.0520245 1.0527387 1.4942147 1.0497004 1.3069485 1.4293748 1.3983417 1.5214183 1.5240220 1.3994499 0.7111655 0.7123754 0.7124514 0.7113289 0.7280423 1.4228691 1.2634557 1.0475458 1.0523269 2.8865204 1.0405711 0.7132126 0.0042747 1.2860693 1.2995891 1.2934063 1.3052601 1.3011822 
NC_011421_SPO1              2.9566659 3.0067623 2.9876964 3.6496425 2.9424350 3.0125308 3.0125308 2.9750638 2.9240867 3.0180278 3.0200766 3.0205766 3.0154114 3.0205766 3.2022938 3.0255613 0.7445480 0.7425852 3.0105872 3.1364880 3.0179120 2.9048302 2.9048302 2.9400183 2.9427844 2.9406208 2.9408750 2.9458142 3.0316628 3.1222683 2.9984883 3.0354496 3.0260695 2.9546715 3.0126789 3.1249010 2.9125938 3.0062973 2.9716900 2.9344734 2.9500408 2.9438489 2.9716900 2.9710475 3.1410887 3.0142314 2.9460896 2.9566659 0.0000000 3.4299462 3.1724543 3.1185057 3.0197665 3.0911808 2.9274372 2.9750638 3.0143894 3.0121831 2.9031089 2.9515397 2.9534093 3.2177303 2.9400183 3.0058379 3.2177303 0.0051189 2.9589851 2.9696033 3.0164636 3.0164636 3.0116999 3.0868765 3.0123277 2.9664955 2.9845685 3.0121044 3.1216696 3.1239861 3.0082786 2.9408530 2.9408750 2.9435165 2.9427844 2.9782114 2.9934072 2.9201019 3.0152233 3.0154114 0.7390136 3.0543634 2.9405171 2.9422561 2.9334212 2.9472590 2.9696343 2.9531926 2.9413471 
NC_012530_Lb338_1           1.8423983 2.0337783 2.0493852 2.9387219 1.8466660 1.9656693 1.9656693 2.2114533 2.0250486 1.9656399 1.9620714 1.9630952 1.9649928 1.9630952 2.0272009 1.9690948 3.5050826 3.5109720 2.0131013 2.0189074 2.0500403 2.0582103 2.0582103 1.8463469 1.8463123 1.8466618 1.8490506 1.8476170 1.9584516 2.0184680 1.8215201 1.9936955 1.9701376 1.8496908 1.9662218 2.2806455 2.0484262 2.2467775 2.0482894 2.0571663 2.0551988 2.0536347 2.0482894 2.0621744 2.0157232 1.9667594 1.8477595 1.8423983 3.4299462 0.0000000 2.5704995 2.2065766 2.1526339 2.2325167 2.0248856 2.2114533 1.9611066 1.9620438 2.0309593 1.8522271 2.0746433 2.0375383 1.8463469 2.2451125 2.0375383 3.4177790 2.2127164 2.2038787 1.9608941 1.9608941 1.9726991 2.2339248 1.9633481 2.0643004 2.1466995 2.1496332 2.2785920 2.2750618 2.1488433 1.8524685 1.8490506 1.8476257 1.8463123 1.8623612 2.2341467 2.0649200 1.9567279 1.9649928 3.4783557 1.9943224 1.8475319 1.9182807 2.0548110 2.0520313 2.0271190 2.0723279 2.0547048 
NC_015253_A9                1.8640886 1.7839752 1.7659000 2.7282137 1.7777348 1.9343723 1.9343723 1.8526599 1.8333129 1.9356683 1.9356283 1.9353041 1.9361508 1.9353041 2.0186258 1.9284563 3.1169130 3.1156258 1.7585538 1.9354576 1.8123184 1.8569037 1.8569037 1.7766124 1.7810902 1.7737047 1.7757132 1.7786674 1.9402245 1.9297524 1.8554351 1.9612128 1.9281279 1.8702725 1.9362174 1.9161510 1.8419386 1.8688989 1.7382854 1.7756221 1.7516194 1.7520301 1.7382854 1.7335123 1.9729329 1.9321596 1.7796544 1.8640886 3.1724543 2.5704995 0.0000000 1.9071585 1.8692903 1.8954120 1.8312860 1.8526599 1.9414024 1.9342311 1.8428986 1.7764730 1.7602519 2.0284027 1.7766124 1.8658288 2.0284027 3.1689406 1.8482923 1.8474431 1.9338252 1.9338252 1.9391038 1.8916497 1.9316936 1.7318361 1.9154094 1.8732883 1.9190605 1.9210109 1.8685592 1.7783999 1.7757132 1.7835988 1.7810902 1.7420942 1.8635452 1.8691552 1.9318701 1.9361508 3.0765493 1.9627001 1.7752393 1.9640409 1.7441848 1.7403615 1.7943868 1.7820039 1.7643076 
NC_016563_WPh               1.5081291 0.8103495 0.7927391 2.4946604 1.4174373 1.6326769 1.6326769 0.5647958 0.7252421 1.6251188 1.6264761 1.6267609 1.6337331 1.6267609 1.7027454 1.6188806 3.0358987 3.0366216 0.7712232 1.6119237 0.8040729 0.8547709 0.8547709 1.4175925 1.4202599 1.4198214 1.4213401 1.4231930 1.6244470 1.6054647 1.4866709 1.6293228 1.6191688 1.5108931 1.6327618 0.0819208 0.7199523 0.5666376 0.7465500 0.7555723 0.7445973 0.7420340 0.7465500 0.7449042 1.6932870 1.6345278 1.4233744 1.5081291 3.1185057 2.2065766 1.9071585 0.0000000 0.4871077 0.0813509 0.7248322 0.5647958 1.6311531 1.6332157 0.8742213 1.4221453 0.7470655 1.7200834 1.4175925 0.5661530 1.7200834 3.1214713 0.5631315 0.5618110 1.6315897 1.6315897 1.6500082 0.0813297 1.6315398 0.7426050 0.4968870 0.4878154 0.0815877 0.0825830 0.4873454 1.4199339 1.4213401 1.4199315 1.4202599 1.4404582 0.5670355 0.8608279 1.6269703 1.6337331 3.0351135 1.6280505 1.4186356 1.5737418 0.7303443 0.7268404 0.8007313 0.8471572 0.7517848 
NC_018856_Bastille          1.4036015 0.7238674 0.7098230 2.3346434 1.3050599 1.5251441 1.5251441 0.3609290 0.6040711 1.5193943 1.5209403 1.5209272 1.5261071 1.5209272 1.5981158 1.5099207 2.9204395 2.9203901 0.6673945 1.5395829 0.7217957 0.7647336 0.7647336 1.3046726 1.3063463 1.3074890 1.3087922 1.3084510 1.5241153 1.5320230 1.4028162 1.5334427 1.5099058 1.4112673 1.5252191 0.4817471 0.6070685 0.3741009 0.5883000 0.5972857 0.5872143 0.5850326 0.5883000 0.5865051 1.5900576 1.5268398 1.3068169 1.4036015 3.0197665 2.1526339 1.8692903 0.4871077 0.0000000 0.4729290 0.6030114 0.3609290 1.5297940 1.5264056 0.7704116 1.3069569 0.5906357 1.6120303 1.3046726 0.3686199 1.6120303 3.0108795 0.3642440 0.3733376 1.5241793 1.5241793 1.5450167 0.4729393 1.5246109 0.5860347 0.0107894 0.0061930 0.4810412 0.4855255 0.0061928 1.3041364 1.3087922 1.3073343 1.3063463 1.3030756 0.3660235 0.7670388 1.5252761 1.5261071 2.9147736 1.5235897 1.3058781 1.4533428 0.5813610 0.5842233 0.6800139 0.7513683 0.5982003 
NC_018857_BPS13             1.4974733 0.7827823 0.7660837 2.4754120 1.4020399 1.6013607 1.6013607 0.5604210 0.7126792 1.5937352 1.5950738 1.5953542 1.6023948 1.5953542 1.6850601 1.5867548 3.0692822 3.0650818 0.7625772 1.5909375 0.7768661 0.8511796 0.8511796 1.4021969 1.4057644 1.4040790 1.4059093 1.4081006 1.5925962 1.5886925 1.4723352 1.5979823 1.5870385 1.5007438 1.6014431 0.0558714 0.7074634 0.5561406 0.7451209 0.7396590 0.7383521 0.7356818 0.7451209 0.7451738 1.6823817 1.6031753 1.4082496 1.4974733 3.0911808 2.2325167 1.8954120 0.0813509 0.4729290 0.0000000 0.7122779 0.5604210 1.5994460 1.6017955 0.8702161 1.4057261 0.7436190 1.7016586 1.4021969 0.5560224 1.7016586 3.0941180 0.5573890 0.5533628 1.6001994 1.6001994 1.6213643 0.0010803 1.5998111 0.7420045 0.4873197 0.4725873 0.0555903 0.0570748 0.4723878 1.4046257 1.4059093 1.4035234 1.4057644 1.4248786 0.5595069 0.8555745 1.5953430 1.6023948 3.0547347 1.5947352 1.4050510 1.5566509 0.7260431 0.7192116 0.7829021 0.8412081 0.7398428 
NC_018860_BCP78             1.3249992 0.5502573 0.5510826 2.3533583 1.2307132 1.4813179 1.4813179 0.5282907 0.0013342 1.4761024 1.4767279 1.4769872 1.4822528 1.4769872 1.5470455 1.4622956 2.8618893 2.8606898 0.5380036 1.4999229 0.5519780 0.6162641 0.6162641 1.2298867 1.2305484 1.2304157 1.2304292 1.2333604 1.4765986 1.4950718 1.3296608 1.4828956 1.4625571 1.3300044 1.4813897 0.7324807 0.0242937 0.5349180 0.2999691 0.2963719 0.3053617 0.3061315 0.2999691 0.2992622 1.5367136 1.4829676 1.2304128 1.3249992 2.9274372 2.0248856 1.8312860 0.7248322 0.6030114 0.7122779 0.0000000 0.5282907 1.4769093 1.4806046 0.6207188 1.2333756 0.3072457 1.5570489 1.2298867 0.5361974 1.5570489 2.9189570 0.5289537 0.5310264 1.4812533 1.4812533 1.4939059 0.7125740 1.4805597 0.2992609 0.6084204 0.6019760 0.7331506 0.7340072 0.6032877 1.2288939 1.2304292 1.2311634 1.2305484 1.2285419 0.5348066 0.6138625 1.4791263 1.4822528 2.8767557 1.4750093 1.2307064 1.3896359 0.3006110 0.3021802 0.5135165 0.5650542 0.2995320 
NC_018863_B4                1.4165369 0.6541878 0.6467905 2.3605771 1.3246226 1.5384611 1.5384611 0.0000010 0.5273517 1.5298852 1.5314731 1.5314611 1.5394547 1.5314611 1.5320440 1.5259231 2.9657386 2.9665754 0.6086404 1.5047294 0.6457006 0.6837427 0.6837427 1.3237239 1.3265109 1.3247301 1.3260685 1.3265530 1.5325580 1.5045690 1.3997588 1.5473295 1.5259101 1.4242799 1.5385389 0.5675850 0.5230507 0.0726957 0.5169696 0.5297792 0.5229659 0.5222543 0.5169696 0.5187729 1.5775287 1.5402097 1.3265007 1.4165369 2.9750638 2.2114533 1.8526599 0.5647958 0.3609290 0.5604210 0.5282907 0.0000000 1.5386549 1.5386173 0.6908431 1.3263241 0.5225290 1.5464294 1.3237239 0.0691473 1.5464294 2.9637572 0.0143243 0.0460743 1.5380920 1.5380920 1.5518405 0.5609026 1.5379745 0.5195275 0.3708710 0.3594115 0.5677407 0.5682813 0.3589523 1.3248517 1.3260685 1.3257028 1.3265109 1.3364526 0.0675955 0.6872013 1.5349688 1.5394547 2.9531787 1.5359209 1.3243058 1.4705071 0.5230390 0.5197066 0.6150971 0.6754809 0.5300786 
NC_019448_GH15              1.0497039 1.4175042 1.4018139 2.5130475 0.8859518 0.0035480 0.0035480 1.5386549 1.4762717 0.0044001 0.0046921 0.0049675 0.0038218 0.0049675 0.2521630 0.0036600 3.0172281 3.0162971 1.4049097 0.3740489 1.4024910 1.3921225 1.3921225 0.8857181 0.8874932 0.8858834 0.8870987 0.8912433 0.0055112 0.3801831 1.0551126 0.0036294 0.0039418 1.0484288 0.0038220 1.6263810 1.4845393 1.5739523 1.4673890 1.4795698 1.4612856 1.4618485 1.4673890 1.4731158 0.3918021 0.0038222 0.8869083 1.0497039 3.0143894 1.9611066 1.9414024 1.6311531 1.5297940 1.5994460 1.4769093 1.5386549 0.0000000 0.0038231 1.3975110 0.8893854 1.4820636 0.2548722 0.8857181 1.5728518 0.2548722 3.0164501 1.5345355 1.5483750 0.0043734 0.0043734 0.0050256 1.5979440 0.0038241 1.4681003 1.5872442 1.5262881 1.6254843 1.6311293 1.5255446 0.8876646 0.8870987 0.8890460 0.8874932 0.9004647 1.5691324 1.3955298 0.0054675 0.0038218 2.9867431 0.0054484 0.8862210 1.0709283 1.4596116 1.4624249 1.4021340 1.4951323 1.4729667 
NC_019726_JD007             1.0514916 1.4153526 1.3988347 2.5154907 0.8874186 0.0013623 0.0013623 1.5386173 1.4799656 0.0016459 0.0019273 0.0022028 0.0016351 0.0022028 0.2507264 0.0014052 3.0264050 3.0254726 1.4017107 0.3722226 1.3984298 1.3881920 1.3881920 0.8868900 0.8886667 0.8870556 0.8882722 0.8927150 0.0060692 0.3783477 1.0549371 0.0013935 0.0016864 1.0502151 0.0016352 1.6284680 1.4882505 1.5723234 1.4687460 1.4814470 1.4637227 1.4642911 1.4687460 1.4744757 0.3919891 0.0016353 0.8883766 1.0514916 3.0121831 1.9620438 1.9342311 1.6332157 1.5264056 1.6017955 1.4806046 1.5386173 0.0038231 0.0000000 1.3954018 0.8905609 1.4838483 0.2534119 0.8868900 1.5712241 0.2534119 3.0142426 1.5324604 1.5489115 0.0005448 0.0005448 0.0027865 1.6002915 0.0010899 1.4694590 1.5824559 1.5229084 1.6275705 1.6340605 1.5221670 0.8888380 0.8882722 0.8902207 0.8886667 0.9020101 1.5675094 1.3922145 0.0060207 0.0016351 2.9958165 0.0083383 0.8876881 1.0729045 1.4595054 1.4631943 1.4022416 1.4941364 1.4772184 
NC_020081_phiAGATE          1.2776945 0.4864249 0.4876453 2.3413035 1.2035792 1.3956414 1.3956414 0.6908431 0.6212188 1.3877147 1.3919282 1.3916793 1.3965892 1.3916793 1.4546695 1.3879631 2.8664737 2.8623545 0.4673392 1.4413395 0.4810641 0.0963655 0.0963655 1.2022117 1.2007325 1.2027271 1.2027449 1.2046881 1.3919314 1.4338881 1.2548484 1.3880883 1.3877105 1.2810458 1.3957119 0.8744237 0.6202943 0.7016543 0.6417381 0.6411255 0.6365639 0.6362332 0.6417381 0.6406212 1.4225795 1.3962971 1.2007983 1.2776945 2.9031089 2.0309593 1.8428986 0.8742213 0.7704116 0.8702161 0.6207188 0.6908431 1.3975110 1.3954018 0.0000000 1.2064135 0.6374612 1.4660930 1.2022117 0.7026834 1.4660930 2.8980913 0.6945806 0.6972901 1.3946109 1.3946109 1.3989036 0.8695809 1.3933990 0.6432159 0.7792098 0.7672497 0.8742785 0.8777025 0.7678244 1.2028214 1.2027449 1.2066851 1.2007325 1.2140130 0.7004406 0.0969846 1.3947174 1.3965892 2.8261485 1.3967709 1.2029577 1.3053261 0.6295519 0.6334467 0.4487128 0.5079621 0.6369458 
NC_020871_AG20              0.7111661 1.2062123 1.1788387 2.3852339 0.0035084 0.8898572 0.8898572 1.3263241 1.2337880 0.8875107 0.8875103 0.8881410 0.8907346 0.8881410 0.9325347 0.8760763 2.8929070 2.8878246 1.1820196 0.9177552 1.1978242 1.1953904 1.1953904 0.0032158 0.0052745 0.0040951 0.0040956 0.0082168 0.8877593 0.9169548 0.6614747 0.8894522 0.8767153 0.7121272 0.8907636 1.4444172 1.2375899 1.3502709 1.2266106 1.2242110 1.2114057 1.2115802 1.2266106 1.2332851 0.9235598 0.8902886 0.0049892 0.7111661 2.9515397 1.8522271 1.7764730 1.4221453 1.3069569 1.4057261 1.2333756 1.3263241 0.8893854 0.8905609 1.2064135 0.0000000 1.2332884 0.9434347 0.0032158 1.3421428 0.9434347 2.9534190 1.3220892 1.3229882 0.8913727 0.8913727 0.8958586 1.4037926 0.8906446 1.2317676 1.3437989 1.3068466 1.4440693 1.4452934 1.3064841 0.0029259 0.0040956 0.0038038 0.0052745 0.0095407 1.3419134 1.1998743 0.8890189 0.8907346 2.8624773 0.8802874 0.0049758 0.7286306 1.2162628 1.2124007 1.2065071 1.2178802 1.2212949 
NC_020873_Bc431v3           1.3289608 0.5608766 0.5581664 2.3614043 1.2304695 1.4839485 1.4839485 0.5225290 0.3062613 1.4786867 1.4804522 1.4807115 1.4848831 1.4807115 1.5728039 1.4763582 2.8786259 2.8753225 0.5405035 1.4854931 0.5624649 0.6382539 0.6382539 1.2296432 1.2326314 1.2320848 1.2320982 1.2370045 1.4812709 1.4871663 1.3242830 1.4839978 1.4766212 1.3345092 1.4840203 0.7518748 0.3013934 0.5237157 0.0618958 0.0747204 0.0835123 0.0841295 0.0618958 0.0650127 1.5542404 1.4855975 1.2316934 1.3289608 2.9534093 2.0746433 1.7602519 0.7470655 0.5906357 0.7436190 0.3072457 0.5225290 1.4820636 1.4838483 0.6374612 1.2332884 0.0000000 1.5832333 1.2296432 0.5257097 1.5832333 2.9367308 0.5214847 0.5222732 1.4833455 1.4833455 1.4907552 0.7430896 1.4836689 0.0655830 0.5970777 0.5926246 0.7517834 0.7527037 0.5921895 1.2303177 1.2320982 1.2320921 1.2326314 1.2257050 0.5227790 0.6337587 1.4824621 1.4848831 2.8490779 1.4944036 1.2304812 1.3751986 0.0732544 0.0742779 0.5223472 0.5940969 0.0770483 
NC_020877_Romulus           1.1338430 1.4777572 1.4561849 2.4932477 0.9420095 0.2539093 0.2539093 1.5464294 1.5547682 0.2546151 0.2552747 0.2556752 0.2543678 0.2556752 0.0053121 0.2510689 3.3001889 3.2980140 1.4806163 0.4349771 1.4680668 1.4606481 1.4606481 0.9419323 0.9412333 0.9395699 0.9409757 0.9442906 0.2505938 0.4335227 1.1250542 0.2541730 0.2514795 1.1393096 0.2543767 1.7240303 1.5615469 1.5921516 1.5727610 1.6002890 1.5615477 1.5643513 1.5727610 1.5766266 0.4700566 0.2540659 0.9436087 1.1338430 3.2177303 2.0375383 2.0284027 1.7200834 1.6120303 1.7016586 1.5570489 1.5464294 0.2548722 0.2534119 1.4660930 0.9434347 1.5832333 0.0000000 0.9419323 1.5874428 0.0000010 3.2167336 1.5505053 1.5667061 0.2531803 0.2531803 0.2577548 1.6977709 0.2533480 1.5748480 1.6638477 1.6119691 1.7183297 1.7262259 1.6095608 0.9442969 0.9409757 0.9422297 0.9412333 0.9597129 1.5842494 1.4716621 0.2496443 0.2543678 3.2556924 0.2533701 0.9420149 1.1624902 1.5704686 1.5718076 1.5141164 1.5480697 1.5896984 
NC_021781_LP_125            0.7117099 1.2019895 1.1745539 2.3806215 0.0008748 0.8861895 0.8861895 1.3237239 1.2302979 0.8838270 0.8838256 0.8844550 0.8870644 0.8844550 0.9310678 0.8725225 2.8893071 2.8842289 1.1777323 0.9140168 1.1933940 1.1916980 1.1916980 0.0000010 0.0032172 0.0020433 0.0020435 0.0067358 0.8841030 0.9132190 0.6600829 0.8857044 0.8731602 0.7126713 0.8870933 1.4407981 1.2339890 1.3476191 1.2231922 1.2203866 1.2075918 1.2077648 1.2231922 1.2298522 0.9200810 0.8866186 0.0032177 0.7117099 2.9400183 1.8463469 1.7766124 1.4175925 1.3046726 1.4021969 1.2298867 1.3237239 0.8857181 0.8868900 1.2022117 0.0032158 1.2296432 0.9419323 0.0000000 1.3395051 0.9419323 2.9418923 1.3194953 1.3203918 0.8876995 0.8876995 0.8920984 1.4002680 0.8869738 1.2283385 1.3411863 1.3045626 1.4404517 1.4416732 1.3042005 0.0026302 0.0020435 0.0035051 0.0032172 0.0088873 1.3392785 1.1955425 0.8853881 0.8870644 2.8574750 0.8767283 0.0023354 0.7286862 1.2126420 1.2087892 1.2022362 1.2154881 1.2176718 
NC_022088_Troll             1.4271789 0.6521204 0.6459395 2.3715600 1.3405455 1.5709264 1.5709264 0.0691473 0.5362861 1.5624029 1.5640143 1.5640067 1.5719431 1.5640067 1.5720963 1.5590438 2.9832006 2.9851326 0.6139931 1.5365192 0.6453452 0.6986580 0.6986580 1.3395051 1.3410074 1.3411199 1.3424781 1.3430862 1.5669175 1.5343642 1.4143935 1.5799372 1.5590353 1.4340195 1.5710067 0.5589098 0.5291308 0.0035451 0.5225306 0.5302608 0.5268869 0.5261746 0.5225306 0.5262061 1.6031140 1.5717925 1.3424509 1.4271789 3.0058379 2.2451125 1.8658288 0.5661530 0.3686199 0.5560224 0.5361974 0.0691473 1.5728518 1.5712241 0.7026834 1.3421428 0.5257097 1.5874428 1.3395051 0.0000000 1.5874428 2.9961687 0.0666370 0.0386589 1.5710626 1.5710626 1.5851767 0.5557253 1.5699898 0.5259398 0.3731830 0.3664601 0.5597203 0.5593836 0.3646080 1.3406285 1.3424781 1.3416216 1.3410074 1.3518126 0.0065410 0.7013036 1.5677991 1.5719431 2.9721478 1.5709207 1.3402279 1.4817522 0.5230359 0.5205987 0.6212665 0.6782777 0.5265004 
NC_022090_Remus             1.1338430 1.4777572 1.4561849 2.4932477 0.9420095 0.2539093 0.2539093 1.5464294 1.5547682 0.2546151 0.2552747 0.2556752 0.2543678 0.2556752 0.0053121 0.2510689 3.3001889 3.2980140 1.4806163 0.4349771 1.4680668 1.4606481 1.4606481 0.9419323 0.9412333 0.9395699 0.9409757 0.9442906 0.2505938 0.4335227 1.1250542 0.2541730 0.2514795 1.1393096 0.2543767 1.7240303 1.5615469 1.5921516 1.5727610 1.6002890 1.5615477 1.5643513 1.5727610 1.5766266 0.4700566 0.2540659 0.9436087 1.1338430 3.2177303 2.0375383 2.0284027 1.7200834 1.6120303 1.7016586 1.5570489 1.5464294 0.2548722 0.2534119 1.4660930 0.9434347 1.5832333 0.0000010 0.9419323 1.5874428 0.0000000 3.2167336 1.5505053 1.5667061 0.2531803 0.2531803 0.2577548 1.6977709 0.2533480 1.5748480 1.6638477 1.6119691 1.7183297 1.7262259 1.6095608 0.9442969 0.9409757 0.9422297 0.9412333 0.9597129 1.5842494 1.4716621 0.2496443 0.2543678 3.2556924 0.2533701 0.9420149 1.1624902 1.5704686 1.5718076 1.5141164 1.5480697 1.5896984 
NC_022761_CampHawk          2.9467691 3.0054833 2.9895289 3.6518577 2.9443102 3.0145903 3.0145903 2.9637572 2.9156181 3.0201055 3.0221563 3.0226567 3.0174741 3.0226567 3.2013146 3.0276777 0.7462653 0.7443107 3.0066346 3.1369010 3.0158408 2.8972575 2.8972575 2.9418923 2.9446595 2.9424953 2.9427494 2.9476925 3.0337562 3.1236423 2.9883322 3.0375884 3.0281864 2.9447852 3.0147387 3.1278803 2.9005382 2.9966300 2.9578780 2.9226481 2.9381434 2.9319642 2.9578780 2.9580657 3.1439570 3.0162925 2.9479665 2.9467691 0.0051189 3.4177790 3.1689406 3.1214713 3.0108795 3.0941180 2.9189570 2.9637572 3.0164501 3.0142426 2.8980913 2.9534190 2.9367308 3.2167336 2.9418923 2.9961687 3.2167336 0.0000000 2.9477430 2.9583120 3.0185276 3.0185276 3.0137966 3.0898091 3.0143875 2.9535133 2.9775529 3.0025908 3.1246453 3.1269627 2.9987802 2.9427269 2.9427494 2.9453929 2.9446595 2.9802298 2.9837762 2.9124947 3.0172846 3.0174741 0.7405817 3.0565199 2.9423917 2.9340721 2.9215845 2.9365070 2.9622050 2.9446668 2.9294808 
NC_022763_Spock             1.4156011 0.6464222 0.6397489 2.3658380 1.3203919 1.5323040 1.5323040 0.0143243 0.5280152 1.5237165 1.5253004 1.5252875 1.5332935 1.5252875 1.5360275 1.5216605 2.9829884 2.9816723 0.6007722 1.4988074 0.6376381 0.6897340 0.6897340 1.3194953 1.3222786 1.3204993 1.3218344 1.3223209 1.5284187 1.4986481 1.3960061 1.5413532 1.5216469 1.4233435 1.5323813 0.5627887 0.5242267 0.0685937 0.5154498 0.5245277 0.5212106 0.5205790 0.5154498 0.5167764 1.5768527 1.5340458 1.3222652 1.4156011 2.9589851 2.2127164 1.8482923 0.5631315 0.3642440 0.5573890 0.5289537 0.0143243 1.5345355 1.5324604 0.6945806 1.3220892 0.5214847 1.5505053 1.3194953 0.0666370 1.5505053 2.9477430 0.0000000 0.0439659 1.5319363 1.5319363 1.5455228 0.5578695 1.5318199 0.5165247 0.3718655 0.3628123 0.5636014 0.5658495 0.3623500 1.3208843 1.3218344 1.3217331 1.3222786 1.3307361 0.0681479 0.6919085 1.5308589 1.5332935 2.9736012 1.5355620 1.3200747 1.4709406 0.5171376 0.5127587 0.6088424 0.6729566 0.5242496 
NC_022769_BigBertha         1.4126096 0.6444940 0.6388507 2.3643354 1.3214188 1.5481813 1.5481813 0.0460743 0.5300852 1.5396127 1.5412091 1.5411984 1.5491827 1.5411984 1.5517978 1.5350447 2.9762452 2.9825079 0.6050262 1.5185554 0.6370646 0.6958411 0.6958411 1.3203918 1.3227295 1.3213967 1.3227331 1.3233488 1.5423183 1.5173836 1.4016283 1.5578811 1.5350329 1.4194011 1.5482599 0.5595148 0.5250074 0.0416351 0.5178693 0.5265401 0.5251299 0.5244172 0.5178693 0.5212326 1.5834186 1.5499429 1.3232940 1.4126096 2.9696033 2.2038787 1.8474431 0.5618110 0.3733376 0.5533628 0.5310264 0.0460743 1.5483750 1.5489115 0.6972901 1.3229882 0.5222732 1.5667061 1.3203918 0.0386589 1.5667061 2.9583120 0.0439659 0.0000000 1.5487502 1.5487502 1.5618331 0.5537076 1.5476903 0.5209663 0.3792339 0.3709533 0.5603257 0.5595436 0.3704830 1.3214999 1.3227331 1.3224791 1.3227295 1.3300509 0.0377663 0.6972818 1.5433964 1.5491827 2.9733114 1.5462390 1.3211016 1.4652164 0.5220320 0.5176767 0.6194310 0.6753922 0.5243671 
NC_022918_S25_4             1.0520245 1.4149463 1.3984185 2.5141689 0.8882285 0.0019090 0.0019090 1.5380920 1.4806140 0.0021967 0.0024805 0.0027565 0.0021823 0.0027565 0.2505464 0.0019692 3.0307347 3.0298016 1.4012051 0.3724329 1.3980076 1.3867120 1.3867120 0.8876995 0.8894771 0.8878652 0.8890827 0.8935276 0.0066273 0.3785583 1.0553210 0.0019528 0.0022507 1.0507473 0.0021823 1.6268458 1.4889032 1.5721619 1.4682455 1.4820957 1.4632243 1.4637916 1.4682455 1.4739744 0.3921530 0.0021824 0.8891873 1.0520245 3.0164636 1.9608941 1.9338252 1.6315897 1.5241793 1.6001994 1.4812533 1.5380920 0.0043734 0.0005448 1.3946109 0.8913727 1.4833455 0.2531803 0.8876995 1.5710626 0.2531803 3.0185276 1.5319363 1.5487502 0.0000000 0.0000010 0.0033478 1.5986972 0.0016364 1.4689579 1.5800358 1.5206874 1.6259491 1.6324332 1.5199471 0.8896483 0.8890827 0.8910318 0.8894771 0.9028793 1.5673480 1.3907307 0.0065743 0.0021823 3.0000936 0.0089219 0.8884982 1.0734971 1.4590042 1.4626929 1.4028763 1.4939789 1.4778645 
NC_022920_S25_3             1.0520245 1.4149463 1.3984185 2.5141689 0.8882285 0.0019090 0.0019090 1.5380920 1.4806140 0.0021967 0.0024805 0.0027565 0.0021823 0.0027565 0.2505464 0.0019692 3.0307347 3.0298016 1.4012051 0.3724329 1.3980076 1.3867120 1.3867120 0.8876995 0.8894771 0.8878652 0.8890827 0.8935276 0.0066273 0.3785583 1.0553210 0.0019528 0.0022507 1.0507473 0.0021823 1.6268458 1.4889032 1.5721619 1.4682455 1.4820957 1.4632243 1.4637916 1.4682455 1.4739744 0.3921530 0.0021824 0.8891873 1.0520245 3.0164636 1.9608941 1.9338252 1.6315897 1.5241793 1.6001994 1.4812533 1.5380920 0.0043734 0.0005448 1.3946109 0.8913727 1.4833455 0.2531803 0.8876995 1.5710626 0.2531803 3.0185276 1.5319363 1.5487502 0.0000010 0.0000000 0.0033478 1.5986972 0.0016364 1.4689579 1.5800358 1.5206874 1.6259491 1.6324332 1.5199471 0.8896483 0.8890827 0.8910318 0.8894771 0.9028793 1.5673480 1.3907307 0.0065743 0.0021823 3.0000936 0.0089219 0.8884982 1.0734971 1.4590042 1.4626929 1.4028763 1.4939789 1.4778645 
NC_023009_Sb_1              1.0527387 1.4239132 1.4076361 2.5239437 0.8926407 0.0013922 0.0013922 1.5518405 1.4932502 0.0022446 0.0030984 0.0028165 0.0016709 0.0028165 0.2549394 0.0014366 3.0457955 3.0448441 1.4188233 0.3723208 1.4061488 1.3925948 1.3925948 0.8920984 0.8939171 0.8922681 0.8935150 0.8980620 0.0067687 0.3781818 1.0582058 0.0014245 0.0011492 1.0514360 0.0011136 1.6428207 1.5027041 1.5863064 1.4767782 1.4901513 1.4714335 1.4720298 1.4767782 1.4821666 0.3978554 0.0016709 0.8936235 1.0527387 3.0116999 1.9726991 1.9391038 1.6500082 1.5450167 1.6213643 1.4939059 1.5518405 0.0050256 0.0027865 1.3989036 0.8958586 1.4907552 0.2577548 0.8920984 1.5851767 0.2577548 3.0137966 1.5455228 1.5618331 0.0033478 0.0033478 0.0000000 1.6198113 0.0027879 1.4775154 1.6042406 1.5414109 1.6418996 1.6485596 1.5406457 0.8940916 0.8935150 0.8955076 0.8939171 0.9072512 1.5813542 1.3964393 0.0064357 0.0016709 3.0136634 0.0097118 0.8929169 1.0744090 1.4671740 1.4709416 1.4123807 1.5072600 1.4849730 
NC_023501_BPS10C            1.4942147 0.7830590 0.7663645 2.4731113 1.4001108 1.5998570 1.5998570 0.5609026 0.7129753 1.5922300 1.5935673 1.5938475 1.6008898 1.5938475 1.6812580 1.5852337 3.0649998 3.0608065 0.7620376 1.5897616 0.7755058 0.8496800 0.8496800 1.4002680 1.4038312 1.4021468 1.4039747 1.4061648 1.5910890 1.5875187 1.4718575 1.5964418 1.5855171 1.4988206 1.5999393 0.0555370 0.7077588 0.5558432 0.7454198 0.7392513 0.7386505 0.7359804 0.7454198 0.7454728 1.6789972 1.6016695 1.4063123 1.4942147 3.0868765 2.2339248 1.8916497 0.0813297 0.4729393 0.0010803 0.7125740 0.5609026 1.5979440 1.6002915 0.8695809 1.4037926 0.7430896 1.6977709 1.4002680 0.5557253 1.6977709 3.0898091 0.5578695 0.5537076 1.5986972 1.5986972 1.6198113 0.0000000 1.5983092 0.7423036 0.4879191 0.4731495 0.0552562 0.0567390 0.4729500 1.4026939 1.4039747 1.4015919 1.4038312 1.4227881 0.5599147 0.8540707 1.5938456 1.6008898 3.0504765 1.5931944 1.4031179 1.5529603 0.7263414 0.7195093 0.7831898 0.8399549 0.7394355 
NC_023573_phiSA012          1.0497004 1.4149206 1.3983918 2.5121594 0.8875023 0.0013626 0.0013626 1.5379745 1.4799206 0.0019215 0.0022046 0.0024805 0.0016356 0.0024805 0.2506635 0.0014056 3.0264190 3.0254865 1.4007441 0.3723142 1.3979805 1.3873658 1.3873658 0.8869738 0.8887504 0.8871394 0.8883560 0.8927986 0.0057926 0.3781728 1.0531007 0.0013939 0.0016869 1.0484256 0.0016356 1.6259305 1.4882065 1.5710884 1.4685657 1.4812673 1.4635425 1.4641106 1.4685657 1.4742957 0.3923450 0.0016357 0.8884603 1.0497004 3.0123277 1.9633481 1.9316936 1.6315398 1.5246109 1.5998111 1.4805597 1.5379745 0.0038241 0.0010899 1.3933990 0.8906446 1.4836689 0.2533480 0.8869738 1.5699898 0.2533480 3.0143875 1.5318199 1.5476903 0.0016364 0.0016364 0.0027879 1.5983092 0.0000000 1.4692785 1.5805070 1.5211179 1.6250342 1.6315152 1.5203774 0.8889217 0.8883560 0.8903043 0.8887504 0.9020987 1.5662782 1.3907643 0.0060224 0.0016356 2.9958269 0.0083407 0.8877718 1.0709207 1.4593236 1.4630130 1.4017915 1.4932777 1.4770386 
NC_024137_Bcp1              1.3069485 0.5572300 0.5528167 2.3494901 1.2291660 1.4695580 1.4695580 0.5195275 0.2976971 1.4642378 1.4659927 1.4662505 1.4704851 1.4662505 1.5644325 1.4639444 2.8826339 2.8795077 0.5410300 1.4835075 0.5583291 0.6418300 0.6418300 1.2283385 1.2304951 1.2308341 1.2308477 1.2352775 1.4643169 1.4876058 1.3032689 1.4693357 1.4642062 1.3107230 1.4696289 0.7546685 0.3015869 0.5239412 0.0102638 0.0634647 0.0589263 0.0589481 0.0102638 0.0034913 1.5387051 1.4711949 1.2297194 1.3069485 2.9664955 2.0643004 1.7318361 0.7426050 0.5860347 0.7420045 0.2992609 0.5195275 1.4681003 1.4694590 0.6432159 1.2317676 0.0655830 1.5748480 1.2283385 0.5259398 1.5748480 2.9535133 0.5165247 0.5209663 1.4689579 1.4689579 1.4775154 0.7423036 1.4692785 0.0000000 0.5919317 0.5858087 0.7548538 0.7558601 0.5867663 1.2285849 1.2308477 1.2311980 1.2304951 1.2233650 0.5228251 0.6371916 1.4655346 1.4704851 2.8701239 1.4810950 1.2288337 1.3549310 0.0517582 0.0473356 0.5251730 0.5910667 0.0612726 
NC_024205_Hoody_T           1.4293748 0.7291133 0.7142294 2.3285428 1.3416122 1.5814977 1.5814977 0.3708710 0.6095361 1.5756461 1.5773115 1.5773055 1.5825500 1.5773055 1.6480645 1.5659904 2.9009596 2.9002408 0.6727062 1.5897200 0.7279571 0.7730784 0.7730784 1.3411863 1.3429818 1.3441567 1.3456475 1.3466509 1.5808743 1.5842675 1.4317116 1.5921913 1.5659827 1.4314836 1.5815811 0.4969241 0.6102588 0.3789639 0.5931314 0.6019001 0.5947771 0.5924818 0.5931314 0.5924208 1.6484245 1.5833460 1.3435233 1.4293748 2.9845685 2.1466995 1.9154094 0.4968870 0.0107894 0.4873197 0.6084204 0.3708710 1.5872442 1.5824559 0.7792098 1.3437989 0.5970777 1.6638477 1.3411863 0.3731830 1.6638477 2.9775529 0.3718655 0.3792339 1.5800358 1.5800358 1.6042406 0.4879191 1.5805070 0.5919317 0.0000000 0.0065133 0.4961717 0.5010461 0.0065111 1.3406140 1.3456475 1.3440632 1.3429818 1.3420589 0.3719601 0.7754729 1.5826364 1.5825500 2.8877718 1.5819819 1.3425048 1.4491272 0.5894164 0.5942161 0.6942612 0.7638213 0.6032936 
NC_024207_Evoli             1.3983417 0.7236016 0.7095616 2.3357633 1.3049498 1.5216494 1.5216494 0.3594115 0.6030342 1.5158899 1.5174332 1.5174195 1.5226098 1.5174195 1.5980604 1.5060815 2.9270115 2.9263178 0.6650111 1.5364149 0.7222409 0.7619582 0.7619582 1.3045626 1.3062361 1.3073786 1.3086815 1.3083405 1.5205943 1.5288669 1.3977283 1.5298326 1.5060661 1.4052593 1.5217241 0.4822519 0.6051392 0.3719254 0.5879780 0.5966361 0.5860960 0.5839151 0.5879780 0.5862790 1.5895211 1.5233409 1.3067066 1.3983417 3.0121044 2.1496332 1.8732883 0.4878154 0.0061930 0.4725873 0.6019760 0.3594115 1.5262881 1.5229084 0.7672497 1.3068466 0.5926246 1.6119691 1.3045626 0.3664601 1.6119691 3.0025908 0.3628123 0.3709533 1.5206874 1.5206874 1.5414109 0.4731495 1.5211179 0.5858087 0.0065133 0.0000000 0.4815453 0.4861241 0.0037633 1.3040265 1.3086815 1.3072240 1.3062361 1.3029586 0.3637332 0.7642614 1.5217811 1.5226098 2.9167904 1.5196914 1.3057679 1.4482144 0.5815902 0.5850580 0.6788139 0.7530610 0.5981440 
NC_024211_Megatron          1.5214183 0.8102767 0.7908677 2.5012377 1.4402982 1.6266094 1.6266094 0.5677407 0.7333791 1.6211021 1.6224577 1.6227421 1.6276618 1.6227421 1.7010031 1.6119116 3.0779278 3.0805287 0.7765508 1.6125271 0.8024879 0.8633081 0.8633081 1.4404517 1.4428347 1.4423990 1.4442746 1.4461430 1.6197453 1.6087312 1.4941287 1.6233956 1.6121990 1.5263088 1.6266938 0.0013518 0.7250391 0.5605077 0.7586072 0.7564706 0.7502245 0.7475423 0.7586072 0.7579821 1.6858015 1.6284541 1.4453991 1.5214183 3.1216696 2.2785920 1.9190605 0.0815877 0.4810412 0.0555903 0.7331506 0.5677407 1.6254843 1.6275705 0.8742785 1.4440693 0.7517834 1.7183297 1.4404517 0.5597203 1.7183297 3.1246453 0.5636014 0.5603257 1.6259491 1.6259491 1.6418996 0.0552562 1.6250342 0.7548538 0.4961717 0.4815453 0.0000000 0.0065312 0.4809690 1.4416700 1.4442746 1.4418273 1.4428347 1.4607645 0.5643538 0.8689501 1.6204809 1.6276618 3.0672892 1.6210277 1.4433857 1.5801702 0.7405072 0.7328137 0.7983441 0.8534656 0.7550765 
NC_024213_Hakuna            1.5240220 0.8126222 0.7933723 2.4984555 1.4415198 1.6330966 1.6330966 0.5682813 0.7342358 1.6276121 1.6289715 1.6292567 1.6341533 1.6292567 1.7087295 1.6184893 3.0907340 3.0955897 0.7805354 1.6220225 0.8049334 0.8672410 0.8672410 1.4416732 1.4440579 1.4436225 1.4454994 1.4473683 1.6262622 1.6182048 1.4963359 1.6300461 1.6187775 1.5289158 1.6331815 0.0068008 0.7275127 0.5601707 0.7585126 0.7548129 0.7531563 0.7504711 0.7585126 0.7574488 1.6938002 1.6349485 1.4466248 1.5240220 3.1239861 2.2750618 1.9210109 0.0825830 0.4855255 0.0570748 0.7340072 0.5682813 1.6311293 1.6340605 0.8777025 1.4452934 0.7527037 1.7262259 1.4416732 0.5593836 1.7262259 3.1269627 0.5658495 0.5595436 1.6324332 1.6324332 1.6485596 0.0567390 1.6315152 0.7558601 0.5010461 0.4861241 0.0065312 0.0000000 0.4855473 1.4428924 1.4454994 1.4430503 1.4440579 1.4612571 0.5640184 0.8723287 1.6276600 1.6341533 3.0843221 1.6268235 1.4446096 1.5847700 0.7410247 0.7329251 0.8021905 0.8529597 0.7532314 
NC_024216_CAM003            1.3994499 0.7250113 0.7113462 2.3356910 1.3045876 1.5209085 1.5209085 0.3589523 0.6043467 1.5151471 1.5166898 1.5166761 1.5218684 1.5166761 1.5956961 1.5053320 2.9228631 2.9228133 0.6684803 1.5361856 0.7230887 0.7632385 0.7632385 1.3042005 1.3058739 1.3070160 1.3083187 1.3079778 1.5198479 1.5284882 1.4004023 1.5299106 1.5053165 1.4063694 1.5209832 0.4816755 0.6066418 0.3700606 0.5880237 0.5980543 0.5870612 0.5848811 0.5880237 0.5872357 1.5911603 1.5225991 1.3063439 1.3994499 3.0082786 2.1488433 1.8685592 0.4873454 0.0061928 0.4723878 0.6032877 0.3589523 1.5255446 1.5221670 0.7678244 1.3064841 0.5921895 1.6095608 1.3042005 0.3646080 1.6095608 2.9987802 0.3623500 0.3704830 1.5199471 1.5199471 1.5406457 0.4729500 1.5203774 0.5867663 0.0065111 0.0037633 0.4809690 0.4855473 0.0000000 1.3036644 1.3083187 1.3068614 1.3058739 1.3025726 0.3618875 0.7655414 1.5210401 1.5218684 2.9137297 1.5189294 1.3054055 1.4493000 0.5825577 0.5860279 0.6788517 0.7529977 0.5993781 
NC_024359_LP_048            0.7111655 1.2035091 1.1761082 2.3824689 0.0029226 0.8881361 0.8881361 1.3248517 1.2293049 0.8860062 0.8860054 0.8866353 0.8890119 0.8866353 0.9333878 0.8743312 2.8928137 2.8877324 1.1799946 0.9166641 1.1949921 1.1917998 1.1917998 0.0026302 0.0029200 0.0040958 0.0040963 0.0079270 0.8860638 0.9158649 0.6606391 0.8876936 0.8749694 0.7121263 0.8890409 1.4420169 1.2330911 1.3487475 1.2234374 1.2215931 1.2088123 1.2089858 1.2234374 1.2300990 0.9217556 0.8885662 0.0026321 0.7111655 2.9408530 1.8524685 1.7783999 1.4199339 1.3041364 1.4046257 1.2288939 1.3248517 0.8876646 0.8888380 1.2028214 0.0029259 1.2303177 0.9442969 0.0026302 1.3406285 0.9442969 2.9427269 1.3208843 1.3214999 0.8896483 0.8896483 0.8940916 1.4026939 0.8889217 1.2285849 1.3406140 1.3040265 1.4416700 1.4428924 1.3036644 0.0000000 0.0040963 0.0032168 0.0029200 0.0069708 1.3404007 1.1958476 0.8873347 0.8890119 2.8623905 0.8785578 0.0038021 0.7281502 1.2137187 1.2097984 1.2047646 1.2160608 1.2186831 
NC_024360_LMSP_25           0.7123754 1.2036272 1.1762115 2.3812752 0.0023356 0.8875704 0.8875704 1.3260685 1.2308408 0.8852136 0.8852126 0.8858425 0.8884464 0.8858425 0.9301242 0.8739220 2.8928521 2.8877662 1.1809379 0.9167729 1.1951107 1.1917555 1.1917555 0.0020435 0.0040988 0.0005832 0.0000010 0.0058534 0.8854563 0.9159733 0.6609007 0.8871154 0.8745603 0.7133376 0.8884753 1.4446227 1.2345351 1.3506064 1.2256937 1.2228323 1.2100166 1.2101905 1.2256937 1.2323640 0.9197216 0.8880005 0.0040968 0.7123754 2.9408750 1.8490506 1.7757132 1.4213401 1.3087922 1.4059093 1.2304292 1.3260685 0.8870987 0.8882722 1.2027449 0.0040956 1.2320982 0.9409757 0.0020435 1.3424781 0.9409757 2.9427494 1.3218344 1.3227331 0.8890827 0.8890827 0.8935150 1.4039747 0.8883560 1.2308477 1.3456475 1.3086815 1.4442746 1.4454994 1.3083187 0.0040963 0.0000000 0.0043859 0.0040988 0.0098429 1.3422485 1.1962330 0.8867322 0.8884464 2.8609725 0.8777000 0.0026279 0.7287866 1.2150812 1.2113282 1.2058491 1.2192705 1.2201123 
NC_024364_List_36           0.7124514 1.2049904 1.1776074 2.3834934 0.0032126 0.8895176 0.8895176 1.3257028 1.2315752 0.8871706 0.8871702 0.8878004 0.8903943 0.8878004 0.9313631 0.8759031 2.8922026 2.8871198 1.1828983 0.9170346 1.1965449 1.1958317 1.1958317 0.0035051 0.0038037 0.0043853 0.0043859 0.0079168 0.8874551 0.9151994 0.6613873 0.8891054 0.8765417 0.7134136 0.8904233 1.4421744 1.2353694 1.3497453 1.2260425 1.2221585 1.2105614 1.2107355 1.2260425 1.2327149 0.9220107 0.8899486 0.0046907 0.7124514 2.9435165 1.8476257 1.7835988 1.4199315 1.3073343 1.4035234 1.2311634 1.3257028 0.8890460 0.8902207 1.2066851 0.0038038 1.2320921 0.9422297 0.0035051 1.3416216 0.9422297 2.9453929 1.3217331 1.3224791 0.8910318 0.8910318 0.8955076 1.4015919 0.8903043 1.2311980 1.3440632 1.3072240 1.4418273 1.4430503 1.3068614 0.0032168 0.0043859 0.0000000 0.0038037 0.0098491 1.3413929 1.1996841 0.8887161 0.8903943 2.8617704 0.8801478 0.0040926 0.7297856 1.2154789 1.2115535 1.2079850 1.2167131 1.2192463 
NC_024383_LP_083_2          0.7113289 1.2010255 1.1735866 2.3880343 0.0035098 0.8879648 0.8879648 1.3265109 1.2309598 0.8858338 0.8858329 0.8864629 0.8888407 0.8864629 0.9303814 0.8741585 2.8984754 2.8933838 1.1777957 0.9168605 1.1923862 1.1897340 1.1897340 0.0032172 0.0000010 0.0040983 0.0040988 0.0085209 0.8858910 0.9150253 0.6608708 0.8875185 0.8747967 0.7122898 0.8888696 1.4431821 1.2346524 1.3491257 1.2253432 1.2221678 1.2105546 1.2107286 1.2253432 1.2320108 0.9209872 0.8883949 0.0040948 0.7113289 2.9427844 1.8463123 1.7810902 1.4202599 1.3063463 1.4057644 1.2305484 1.3265109 0.8874932 0.8886667 1.2007325 0.0052745 1.2326314 0.9412333 0.0032172 1.3410074 0.9412333 2.9446595 1.3222786 1.3227295 0.8894771 0.8894771 0.8939171 1.4038312 0.8887504 1.2304951 1.3429818 1.3062361 1.4428347 1.4440579 1.3058739 0.0029200 0.0040988 0.0038037 0.0000000 0.0095193 1.3407794 1.1950954 0.8871633 0.8888407 2.8665612 0.8783836 0.0038044 0.7280677 1.2156197 1.2117615 1.2036851 1.2158992 1.2194502 
NC_024787_LMTA_148          0.7280423 1.1847978 1.1549423 2.3608438 0.0085684 0.9012528 0.9012528 1.3364526 1.2289800 0.8983805 0.8990571 0.8990571 0.9021922 0.8990571 0.9476960 0.8813387 2.9165440 2.9133474 1.1742039 0.9220434 1.1754106 1.1974212 1.1974212 0.0088873 0.0095193 0.0098415 0.0098429 0.0133765 0.8988609 0.9211871 0.6753361 0.9010885 0.8813387 0.7284747 0.9022234 1.4598820 1.2345331 1.3504766 1.2178934 1.2178427 1.2065215 1.2068732 1.2178934 1.2249735 0.9327973 0.9017181 0.0076156 0.7280423 2.9782114 1.8623612 1.7420942 1.4404582 1.3030756 1.4248786 1.2285419 1.3364526 0.9004647 0.9020101 1.2140130 0.0095407 1.2257050 0.9597129 0.0088873 1.3518126 0.9597129 2.9802298 1.3307361 1.3300509 0.9028793 0.9028793 0.9072512 1.4227881 0.9020987 1.2233650 1.3420589 1.3029586 1.4607645 1.4612571 1.3025726 0.0069708 0.0098429 0.0098491 0.0095193 0.0000000 1.3515572 1.1991265 0.9009523 0.9021922 2.9084673 0.8855982 0.0088846 0.7417804 1.2112189 1.2075649 1.2096678 1.2149058 1.2166352 
NC_024788_Riley             1.4228691 0.6533710 0.6472045 2.3657980 1.3403179 1.5672121 1.5672121 0.0675955 0.5348957 1.5586872 1.5602950 1.5602869 1.5682256 1.5602869 1.5689791 1.5552788 2.9715652 2.9734884 0.6182348 1.5315884 0.6462104 0.6994358 0.6994358 1.3392785 1.3407794 1.3408917 1.3422485 1.3428561 1.5631834 1.5294404 1.4084201 1.5761033 1.5552699 1.4296930 1.5672921 0.5635398 0.5285014 0.0101492 0.5194308 0.5277762 0.5238894 0.5231785 0.5194308 0.5230910 1.6000037 1.5680757 1.3422213 1.4228691 2.9934072 2.2341467 1.8635452 0.5670355 0.3660235 0.5595069 0.5348066 0.0675955 1.5691324 1.5675094 0.7004406 1.3419134 0.5227790 1.5842494 1.3392785 0.0065410 1.5842494 2.9837762 0.0681479 0.0377663 1.5673480 1.5673480 1.5813542 0.5599147 1.5662782 0.5228251 0.3719601 0.3637332 0.5643538 0.5640184 0.3618875 1.3404007 1.3422485 1.3413929 1.3407794 1.3515572 0.0000000 0.7020823 1.5640944 1.5682256 2.9606176 1.5674143 1.3400006 1.4763202 0.5200455 0.5176092 0.6227812 0.6759349 0.5240272 
NC_024792_Bobb              1.2634557 0.4718909 0.4714685 2.3313730 1.1964998 1.3937695 1.3937695 0.6872013 0.6143995 1.3861212 1.3903476 1.3900776 1.3947150 1.3900776 1.4609213 1.3847670 2.8836458 2.8791039 0.4653470 1.4351878 0.4609182 0.0192052 0.0192052 1.1955425 1.1950954 1.1962145 1.1962330 1.1996624 1.3899389 1.4336570 1.2587005 1.3860145 1.3844934 1.2719001 1.3938397 0.8685319 0.6153174 0.7033255 0.6361585 0.6342095 0.6314043 0.6310666 0.6361585 0.6368520 1.4296666 1.3944237 1.1937318 1.2634557 2.9201019 2.0649200 1.8691552 0.8608279 0.7670388 0.8555745 0.6138625 0.6872013 1.3955298 1.3922145 0.0969846 1.1998743 0.6337587 1.4716621 1.1955425 0.7013036 1.4716621 2.9124947 0.6919085 0.6972818 1.3907307 1.3907307 1.3964393 0.8540707 1.3907643 0.6371916 0.7754729 0.7642614 0.8689501 0.8723287 0.7655414 1.1958476 1.1962330 1.1996841 1.1950954 1.1991265 0.7020823 0.0000000 1.3903443 1.3947150 2.8523586 1.3934394 1.1958831 1.2934907 0.6248425 0.6292454 0.4446216 0.5049941 0.6311245 
NC_025416_MCE_2014          1.0475458 1.4114892 1.3948805 2.5155197 0.8859159 0.0051950 0.0051950 1.5349688 1.4784878 0.0060612 0.0063596 0.0066367 0.0054698 0.0066367 0.2470131 0.0050757 3.0239093 3.0229778 1.4057687 0.3737152 1.3954523 1.3879096 1.3879096 0.8853881 0.8871633 0.8855169 0.8867322 0.8911717 0.0033019 0.3794715 1.0534955 0.0053144 0.0053581 1.0462738 0.0054700 1.6213750 1.4867657 1.5688959 1.4641737 1.4790233 1.4607476 1.4613094 1.4641737 1.4705465 0.3917232 0.0054702 0.8868725 1.0475458 3.0152233 1.9567279 1.9318701 1.6269703 1.5252761 1.5953430 1.4791263 1.5349688 0.0054675 0.0060207 1.3947174 0.8890189 1.4824621 0.2496443 0.8853881 1.5677991 0.2496443 3.0172846 1.5308589 1.5433964 0.0065743 0.0065743 0.0064357 1.5938456 0.0060224 1.4655346 1.5826364 1.5217811 1.6204809 1.6276600 1.5210401 0.8873347 0.8867322 0.8887161 0.8871633 0.9009523 1.5640944 1.3903443 0.0000000 0.0054698 2.9915407 0.0068895 0.8861851 1.0678524 1.4578971 1.4615843 1.4013753 1.4929958 1.4744335 
NC_025417_Team1             1.0523269 1.4173566 1.4008818 2.5137375 0.8875928 0.0002722 0.0002722 1.5394547 1.4816130 0.0016461 0.0019275 0.0022031 0.0000010 0.0022031 0.2516680 0.0002808 3.0236047 3.0226728 1.4021390 0.3720695 1.4005067 1.3913079 1.3913079 0.8870644 0.8888407 0.8872299 0.8884464 0.8928882 0.0055138 0.3778233 1.0556897 0.0002784 0.0005616 1.0510493 0.0005445 1.6285595 1.4899085 1.5730432 1.4697706 1.4828518 1.4647410 1.4653117 1.4697706 1.4755039 0.3944184 0.0005446 0.8885507 1.0523269 3.0154114 1.9649928 1.9361508 1.6337331 1.5261071 1.6023948 1.4822528 1.5394547 0.0038218 0.0016351 1.3965892 0.8907346 1.4848831 0.2543678 0.8870644 1.5719431 0.2543678 3.0174741 1.5332935 1.5491827 0.0021823 0.0021823 0.0016709 1.6008898 0.0016356 1.4704851 1.5825500 1.5226098 1.6276618 1.6341533 1.5218684 0.8890119 0.8884464 0.8903943 0.8888407 0.9021922 1.5682256 1.3947150 0.0054698 0.0000000 2.9930478 0.0083355 0.8878623 1.0735008 1.4605277 1.4642186 1.4039018 1.4948002 1.4782488 
NC_025423_CP_51             2.8865204 2.9758435 2.9825966 3.4730207 2.8593562 2.9901770 2.9901770 2.9531787 2.8746171 3.0013059 3.0029109 3.0034113 2.9930478 3.0034113 3.2304323 3.0046018 0.0553898 0.0571880 2.9003585 3.0914229 3.0111125 2.8430619 2.8430619 2.8574750 2.8665612 2.8576403 2.8609725 2.8653652 3.0114619 3.0818091 2.9122985 3.0099050 3.0051103 2.8949597 2.9911603 3.0670318 2.8651143 2.9748125 2.8562402 2.8536519 2.8506923 2.8525314 2.8562402 2.8706289 3.0127446 2.9918752 2.8639019 2.8865204 0.7390136 3.4783557 3.0765493 3.0351135 2.9147736 3.0547347 2.8767557 2.9531787 2.9867431 2.9958165 2.8261485 2.8624773 2.8490779 3.2556924 2.8574750 2.9721478 3.2556924 0.7405817 2.9736012 2.9733114 3.0000936 3.0000936 3.0136634 3.0504765 2.9958269 2.8701239 2.8877718 2.9167904 3.0672892 3.0843221 2.9137297 2.8623905 2.8609725 2.8617704 2.8665612 2.9084673 2.9606176 2.8523586 2.9915407 2.9930478 0.0000000 3.0353012 2.8571280 2.9151783 2.8510980 2.8630339 2.9014079 2.8915793 2.8447918 
NC_025426_P108              1.0405711 1.4086896 1.3914986 2.5298204 0.8769664 0.0080462 0.0080462 1.5359209 1.4743536 0.0089791 0.0093034 0.0095947 0.0083355 0.0095947 0.2503706 0.0080462 3.0693250 3.0681673 1.4024474 0.3699749 1.3938559 1.3902626 1.3902626 0.8767283 0.8783836 0.8764530 0.8777000 0.8823714 0.0072387 0.3763770 1.0481998 0.0079423 0.0083341 1.0392665 0.0083358 1.6219482 1.4829664 1.5709348 1.4802826 1.4935125 1.4748189 1.4740694 1.4802826 1.4862779 0.3925057 0.0083363 0.8779464 1.0405711 3.0543634 1.9943224 1.9627001 1.6280505 1.5235897 1.5947352 1.4750093 1.5359209 0.0054484 0.0083383 1.3967709 0.8802874 1.4944036 0.2533701 0.8767283 1.5709207 0.2533701 3.0565199 1.5355620 1.5462390 0.0089219 0.0089219 0.0097118 1.5931944 0.0083407 1.4810950 1.5819819 1.5196914 1.6210277 1.6268235 1.5189294 0.8785578 0.8777000 0.8801478 0.8783836 0.8855982 1.5674143 1.3934394 0.0068895 0.0083355 3.0353012 0.0000000 0.8772427 1.0707351 1.4742238 1.4758968 1.4005927 1.4970969 1.4877744 
NC_025440_WIL_1             0.7132126 1.2004943 1.1730278 2.3813982 0.0014589 0.8869867 0.8869867 1.3243058 1.2311179 0.8846273 0.8846261 0.8852559 0.8878623 0.8852559 0.9311473 0.8733289 2.8889670 2.8838877 1.1777149 0.9160427 1.1918226 1.1920373 1.1920373 0.0023354 0.0038044 0.0026275 0.0026279 0.0061479 0.8846091 0.9152433 0.6620516 0.8863264 0.8739670 0.7141753 0.8878913 1.4437334 1.2348121 1.3483465 1.2236845 1.2212937 1.2084919 1.2086653 1.2236845 1.2303483 0.9203276 0.8874164 0.0026311 0.7132126 2.9405171 1.8475319 1.7752393 1.4186356 1.3058781 1.4050510 1.2307064 1.3243058 0.8862210 0.8876881 1.2029577 0.0049758 1.2304812 0.9420149 0.0023354 1.3402279 0.9420149 2.9423917 1.3200747 1.3211016 0.8884982 0.8884982 0.8929169 1.4031179 0.8877718 1.2288337 1.3425048 1.3057679 1.4433857 1.4446096 1.3054055 0.0038021 0.0026279 0.0040926 0.0038044 0.0088846 1.3400006 1.1958831 0.8861851 0.8878623 2.8571280 0.8772427 0.0000000 0.7303710 1.2135472 1.2096923 1.2037187 1.2165038 1.2185772 
NC_027335_ECP3              0.0042747 1.3947370 1.3723541 2.5092787 0.7292481 1.0724362 1.0724362 1.4705071 1.3909987 1.0716136 1.0717160 1.0719382 1.0735008 1.0719382 1.1531644 1.0724362 2.9200692 2.9161266 1.2968966 1.1181661 1.3981121 1.2940188 1.2940188 0.7286862 0.7280677 0.7287350 0.7287866 0.7299506 1.0713885 1.1196291 0.2185942 1.0720666 1.0726576 0.0048836 1.0735381 1.5826231 1.3989976 1.4804877 1.3491179 1.3531675 1.3382231 1.3388236 1.3491179 1.3510504 1.1182318 1.0728630 0.7309523 0.0042747 2.9422561 1.9182807 1.9640409 1.5737418 1.4533428 1.5566509 1.3896359 1.4705071 1.0709283 1.0729045 1.3053261 0.7286306 1.3751986 1.1624902 0.7286862 1.4817522 1.1624902 2.9340721 1.4709406 1.4652164 1.0734971 1.0734971 1.0744090 1.5529603 1.0709207 1.3549310 1.4491272 1.4482144 1.5801702 1.5847700 1.4493000 0.7281502 0.7287866 0.7297856 0.7280677 0.7417804 1.4763202 1.2934907 1.0678524 1.0735008 2.9151783 1.0707351 0.7303710 0.0000000 1.3345392 1.3437293 1.3491834 1.3479157 1.3501064 
NC_027352_JBP901            1.2860693 0.5533477 0.5487127 2.3323694 1.2135356 1.4596037 1.4596037 0.5230390 0.2985969 1.4542311 1.4559826 1.4562401 1.4605277 1.4562401 1.5596009 1.4548618 2.8743472 2.8702909 0.5289339 1.4647398 0.5517481 0.6267271 0.6267271 1.2126420 1.2156197 1.2150658 1.2150812 1.2211454 1.4572898 1.4697070 1.2741328 1.4580039 1.4551233 1.2906625 1.4596741 0.7411739 0.3017880 0.5210410 0.0511301 0.0550434 0.0295488 0.0312554 0.0511301 0.0508711 1.5181323 1.4612358 1.2147465 1.2860693 2.9334212 2.0548110 1.7441848 0.7303443 0.5813610 0.7260431 0.3006110 0.5230390 1.4596116 1.4595054 0.6295519 1.2162628 0.0732544 1.5704686 1.2126420 0.5230359 1.5704686 2.9215845 0.5171376 0.5220320 1.4590042 1.4590042 1.4671740 0.7263414 1.4593236 0.0517582 0.5894164 0.5815902 0.7405072 0.7410247 0.5825577 1.2137187 1.2150812 1.2154789 1.2156197 1.2112189 0.5200455 0.6248425 1.4578971 1.4605277 2.8510980 1.4742238 1.2135472 1.3345392 0.0000000 0.0211007 0.5012958 0.5740440 0.0545731 
NC_027355_BCP8_2            1.2995891 0.5542633 0.5492624 2.3309772 1.2096807 1.4632929 1.4632929 0.5197066 0.3001657 1.4579371 1.4596907 1.4599485 1.4642186 1.4599485 1.5599030 1.4557303 2.8815558 2.8774530 0.5298612 1.4615125 0.5538582 0.6283413 0.6283413 1.2087892 1.2117615 1.2113124 1.2113282 1.2172753 1.4610070 1.4675212 1.2839381 1.4627215 1.4559918 1.3024364 1.4633636 0.7330810 0.3020935 0.5186039 0.0470122 0.0540809 0.0397267 0.0391706 0.0470122 0.0464485 1.5208016 1.4649277 1.2108875 1.2995891 2.9472590 2.0520313 1.7403615 0.7268404 0.5842233 0.7192116 0.3021802 0.5197066 1.4624249 1.4631943 0.6334467 1.2124007 0.0742779 1.5718076 1.2087892 0.5205987 1.5718076 2.9365070 0.5127587 0.5176767 1.4626929 1.4626929 1.4709416 0.7195093 1.4630130 0.0473356 0.5942161 0.5850580 0.7328137 0.7329251 0.5860279 1.2097984 1.2113282 1.2115535 1.2117615 1.2075649 0.5176092 0.6292454 1.4615843 1.4642186 2.8630339 1.4758968 1.2096923 1.3437293 0.0211007 0.0000000 0.5049822 0.5712945 0.0541826 
NC_027366_Mater             1.2934063 0.4053845 0.4043833 2.3086924 1.2019974 1.4029804 1.4029804 0.6150971 0.5132597 1.3941808 1.3964146 1.3966735 1.4039018 1.3966735 1.5035329 1.3831387 2.8958695 2.8942148 0.4187679 1.4763489 0.4085242 0.4464385 0.4464385 1.2022362 1.2036851 1.2077814 1.2058491 1.2110508 1.3985104 1.4709630 1.2762381 1.4011526 1.3834002 1.2999818 1.4030491 0.7975545 0.5131327 0.6210414 0.5216792 0.5170006 0.5110272 0.5096550 0.5216792 0.5226836 1.4488238 1.4036175 1.2044797 1.2934063 2.9696343 2.0271190 1.7943868 0.8007313 0.6800139 0.7829021 0.5135165 0.6150971 1.4021340 1.4022416 0.4487128 1.2065071 0.5223472 1.5141164 1.2022362 0.6212665 1.5141164 2.9622050 0.6088424 0.6194310 1.4028763 1.4028763 1.4123807 0.7831898 1.4017915 0.5251730 0.6942612 0.6788139 0.7983441 0.8021905 0.6788517 1.2047646 1.2058491 1.2079850 1.2036851 1.2096678 0.6227812 0.4446216 1.4013753 1.4039018 2.9014079 1.4005927 1.2037187 1.3491834 0.5012958 0.5049822 0.0000000 0.3321610 0.5149035 
NC_027374_Moonbeam          1.3052601 0.4519221 0.4445439 2.3357067 1.2160664 1.4938580 1.4938580 0.6754809 0.5648721 1.4851145 1.4856622 1.4859216 1.4948002 1.4859216 1.5361945 1.4769536 2.9015874 2.8952469 0.4642798 1.4969911 0.4561440 0.5067769 0.5067769 1.2154881 1.2158992 1.2192556 1.2192705 1.2234973 1.4893185 1.4993472 1.2856925 1.4912758 1.4772169 1.3120058 1.4939307 0.8517429 0.5668943 0.6775944 0.5899284 0.5884149 0.5870800 0.5866882 0.5899284 0.5898823 1.4936265 1.4945053 1.2178630 1.3052601 2.9531926 2.0723279 1.7820039 0.8471572 0.7513683 0.8412081 0.5650542 0.6754809 1.4951323 1.4941364 0.5079621 1.2178802 0.5940969 1.5480697 1.2154881 0.6782777 1.5480697 2.9446668 0.6729566 0.6753922 1.4939789 1.4939789 1.5072600 0.8399549 1.4932777 0.5910667 0.7638213 0.7530610 0.8534656 0.8529597 0.7529977 1.2160608 1.2192705 1.2167131 1.2158992 1.2149058 0.6759349 0.5049941 1.4929958 1.4948002 2.8915793 1.4970969 1.2165038 1.3479157 0.5740440 0.5712945 0.3321610 0.0000000 0.5857575 
Thurquoise                  1.3011822 0.5603516 0.5547613 2.3357992 1.2185656 1.4773180 1.4773180 0.5300786 0.2979717 1.4720313 1.4737912 1.4740497 1.4782488 1.4740497 1.5812207 1.4719778 2.8680921 2.8647975 0.5469084 1.4801854 0.5622576 0.6290237 0.6290237 1.2176718 1.2194502 1.2200976 1.2201123 1.2261748 1.4731959 1.4843623 1.3096979 1.4754004 1.4722403 1.3056391 1.4773894 0.7540499 0.3009154 0.5245039 0.0578462 0.0132930 0.0568182 0.0571879 0.0578462 0.0593512 1.5396381 1.4789608 1.2197787 1.3011822 2.9413471 2.0547048 1.7643076 0.7517848 0.5982003 0.7398428 0.2995320 0.5300786 1.4729667 1.4772184 0.6369458 1.2212949 0.0770483 1.5896984 1.2176718 0.5265004 1.5896984 2.9294808 0.5242496 0.5243671 1.4778645 1.4778645 1.4849730 0.7394355 1.4770386 0.0612726 0.6032936 0.5981440 0.7550765 0.7532314 0.5993781 1.2186831 1.2201123 1.2192463 1.2194502 1.2166352 0.5240272 0.6311245 1.4744335 1.4782488 2.8447918 1.4877744 1.2185772 1.3501064 0.0545731 0.0541826 0.5149035 0.5857575 0.0000000 
