# Supplementary material for: Genome, biology and stability of the Thurquoise phage – A new virus from the Bastillevirinae subfamily
Source: Front Microbiol. 2023 Mar 14;14:1120147. doi: 10.3389/fmicb.2023.1120147 (PMC10043171; doi:10.3389/fmicb.2023.1120147)
Supplement: Supplementary file 2 [file Data_Sheet_1.ZIP › File S1. Alignments evolution models and trees/IqTree_ML_trees/concatenated_tree_replicates/100.treefile]

(AB609718_phiEF24C_P2:0.0000020017,((((((((((((AB930182_SPG24:0.0029624126,AP013029_phiNIT1:0.0053083036)100:0.0063416975,KF669652_Grass:0.0056627770)100:0.1901247727,KC699836_SIOphi:0.1862209334)100:0.0524284675,((((KJ010547_Bp8p_C:0.0000027886,KJ010548_Bp8p_T:0.0000028251)100:0.0099542317,NC_024792_Bobb:0.0098673780)100:0.0417105982,NC_020081_phiAGATE:0.0496674548)100:0.2573844256,(NC_027366_Mater:0.1383517704,NC_027374_Moonbeam:0.2108367333)100:0.0620832639)98:0.0435047775)100:0.0831235120,(((((JN797796B_5S:0.0000027886,NC_018863_B4:0.0000027886)100:0.0087957097,NC_022763_Spock:0.0059627774)100:0.0170386041,(((KT307976_AvesoBmore:0.0036446125,NC_022088_Troll:0.0000020059)100:0.0037425761,NC_024788_Riley:0.0029819757)100:0.0300655482,NC_022769_BigBertha:0.0065366046)78:0.0170639797)100:0.1352748720,(((((KT207918_Eyuki:0.0008170475,NC_024211_Megatron:0.0005716275)100:0.0023038149,NC_024213_Hakuna:0.0038861620)100:0.0287677863,(NC_018857_BPS13:0.0006431121,NC_023501_BPS10C:0.0004705938)100:0.0278701996)88:0.0199352682,NC_016563_WPh:0.0388433348)100:0.3292692056,(NC_018856_Bastille:0.0031696617,((NC_024205_Hoody_T:0.0051168657,NC_024216_CAM003:0.0015262240)90:0.0008276526,NC_024207_Evoli:0.0015221617)99:0.0016951602)100:0.1507691030)100:0.0961888159)100:0.1845820226,(((JN797798_BCU4:0.0002560878,NC_018860_BCP78:0.0011158945)100:0.0098243493,KT224359_TsarBomba:0.0140827004)100:0.1534869758,(((((KT995480_Bacillus_BM15:0.0000027886,MH638309_Bacillus_Hobo:0.0000020067)100:0.0028890596,(MH638312_Bacillus_Kioshi:0.0016340011,NC_024137_Bcp1:0.0019653768)100:0.0058485477)100:0.0170042934,NC_020873_Bc431v3:0.0460166096)88:0.0145174969,((KX495186_Bacillus_PK16:0.0005883118,MG602477_Bacillus_BCP01:0.0010635567)100:0.0206637128,(NC_027352_JBP901:0.0081895951,NC_027355_BCP8_2:0.0135432462)70:0.0075546610)100:0.0120806580)71:0.0074296141,(KU577463_Bacillus_Deep_Blue:0.0065046524,Thurquoise:0.0072172696)100:0.0193361695)100:0.1325665332)100:0.1057978622)99:0.0679310944)100:0.3687392252,((AY682195_LP65:1.5710990381,(((KC595512_JL:0.0021753144,KC595513_Shanette:0.0043777753)100:0.0337113214,NC_025423_CP_51:0.0244213686)100:0.3235844565,(NC_011421_SPO1:0.0016048935,NC_022761_CampHawk:0.0038856787)100:0.4536828162)100:1.8008664370)100:0.2309073017,NC_015253_A9:1.1772579781)99:0.1180062961)100:0.1695975955,NC_012530_Lb338_1:1.4026398428)100:0.1614243899,((((((((((((((EU418428_A5W:0.0000000000,JX080300_Staph1N:0.0000000000):0.0000000000,KR902361_IME_SA118:0.0000000000):0.0000000000,KF766114_K:0.0000000000):0.0000027886,KP687431_IME_SA1:0.0000022988)17:0.0000020028,((FR852584_ISP:0.0000027886,(JX080304_MSA6:0.0000021307,NC_025417_Team1:0.0000021304)100:0.0002872155)10:0.0000020184,((((JX080301_A3R:0.0002891433,(JX080302_676Z:0.0002884950,(JX080303_Fi200W:0.0000027886,JX080305_P4W:0.0000027886)79:0.0000021814)99:0.0008691233)99:0.0008665283,KP687432_IME_SA2:0.0000021974)55:0.0002872109,(KR908644_IME_SA119:0.0000021259,NC_023009_Sb_1:0.0011763506)75:0.0002872261)25:0.0000021216,JX875065_SA5:0.0000027886)2:0.0000020214)1:0.0000020577)11:0.0000022555,NC_007066_G1:0.0002872485)89:0.0005745894,((NC_019726_JD007:0.0000021535,(NC_022918_S25_4:0.0000021672,NC_022920_S25_3:0.0000020587)100:0.0005749629)100:0.0005746299,NC_023573_phiSA012:0.0005751535)95:0.0002879883)98:0.0020828835,NC_019448_GH15:0.0010845397)66:0.0014540388,NC_025426_P108:0.0043543491)100:0.0016159528,KP027446_phiIPLARODI:0.0017364269)100:0.0017275112,NC_025416_MCE_2014:0.0000021765)100:0.0926433099,(JX194239_SA11:0.0013816048,(NC_020877_Romulus:0.0000024716,NC_022090_Remus:0.0000023402)100:0.0040933316)100:0.1721942053)100:0.0908053549,(KF021268_phiIBB_SEP1:0.0029476529,KP027447_phiIPLA_C1C:0.0072776476)100:0.2204897267)96:0.0581139581,NC_007021_Twort:0.2067981301)100:0.4210639714)100:0.1266751959,(((DQ004855_P100:0.0000020030,(((KJ586795_LMTA_94:0.0003098083,(KJ591605_LMTA_57:0.0000022680,NC_024360_LMSP_25:0.0000022253)100:0.0003099261)100:0.0009257315,KJ668715_LMTA_34:0.0049687529)75:0.0006208959,NC_025440_WIL_1:0.0009281488)52:0.0006185678)45:0.0005934069,((((KJ094031_LP_124:0.0000020236,NC_024383_LP_083_2:0.0000029010)100:0.0022130038,(NC_024359_LP_048:0.0003079663,NC_024787_LMTA_148:0.0070651268)62:0.0005748083)50:0.0003345747,NC_009811_A511:0.0018333847)49:0.0009299392,(NC_020871_AG20:0.0018840154,NC_024364_List_36:0.0021410485)59:0.0008811335)47:0.0003542389)69:0.0003335422,(KJ094029_LP_064:0.0000027886,NC_021781_LP_125:0.0000027886)73:0.0000023048)100:0.3191947339)100:0.3333672383,KP339049_EFDG1:0.0956114122)100:0.1361081706,NC_027335_ECP3:0.0018073955)99:0.0007944109,KR049063_EFLK1:0.0025828575)100:0.0019580738,NC_009904_phiEF24C:0.0000028150);
