# Supplementary material for: Genome, biology and stability of the Thurquoise phage – A new virus from the Bastillevirinae subfamily
Source: Front Microbiol. 2023 Mar 14;14:1120147. doi: 10.3389/fmicb.2023.1120147 (PMC10043171; doi:10.3389/fmicb.2023.1120147)
Supplement: Supplementary file 2 [file Data_Sheet_1.ZIP › File S1. Alignments evolution models and trees/IqTree_ML_trees/concatenated_tree_replicates/101.bionj]

((NC_007066_G1:0.00027200,((KP687431_IME_SA1:0.00000019,JX875065_SA5:0.00000081):0.00000320,EU418428_A5W:-0.00000251):0.00000271):0.00000030,(NC_025417_Team1:0.00000050,JX080304_MSA6:0.00000050):0.00027120,((((((((((((((((((((Thurquoise:0.00477552,KU577463_Bacillus_Deep_Blue:0.00851728):0.02678384,(((NC_024137_Bcp1:0.00076331,MH638312_Bacillus_Kioshi:0.00272799):0.00531414,(MH638309_Bacillus_Hobo:0.00000050,KT995480_Bacillus_BM15:0.00000050):0.00363356):0.02205918,NC_020873_Bc431v3:0.03645947):0.00258417):0.00337837,((NC_027355_BCP8_2:0.01097552,NC_027352_JBP901:0.01012478):0.00573078,(MG602477_Bacillus_BCP01:0.00088060,KX495186_Bacillus_PK16:0.00072670):0.01765220):0.00643970):0.11557636,((NC_018860_BCP78:0.00083367,JN797798_BCU4:0.00050063):0.00890673,KT224359_TsarBomba:0.01424000):0.14474340):0.10553107,(((((NC_024788_Riley:0.00228692,(NC_022088_Troll:0.00071907,KT307976_AvesoBmore:0.00282603):0.00383955):0.02284627,NC_022769_BigBertha:0.01222180):0.01450552,(NC_022763_Spock:0.00559642,(NC_018863_B4:0.00000050,JN797796B_5S:0.00000050):0.00872748):0.01437490):0.15881684,((NC_024216_CAM003:0.00178342,(NC_024207_Evoli:-0.01205057,NC_024205_Hoody_T:0.01856407):0.01403046):0.00037314,NC_018856_Bastille:0.00394323):0.17767736):0.02934838,(((NC_024213_Hakuna:0.00485201,(NC_024211_Megatron:0.00042711,KT207918_Eyuki:0.00092469):0.00118007):0.03716986,(NC_023501_BPS10C:-0.00004221,NC_018857_BPS13:0.00112251):0.01605507):0.01251571,NC_016563_WPh:0.04599129):0.27022022):0.11233298):0.06535401,(((NC_027374_Moonbeam:0.19126025,NC_027366_Mater:0.14074406):0.06959776,(((KF669652_Grass:0.00369420,AB930182_SPG24:0.01068840):0.00690858,AP013029_phiNIT1:0.00219030):0.18208541,KC699836_SIOphi:0.18387328):0.01334032):0.02889950,((NC_024792_Bobb:0.01084246,(KJ010548_Bp8p_T:0.00000050,KJ010547_Bp8p_C:0.00000050):0.00836144):0.03670806,NC_020081_phiAGATE:0.05047084):0.18304235):0.03567559):0.33402961,((((NC_025423_CP_51:0.01726601,(KC595513_Shanette:0.00195868,KC595512_JL:0.00408712):0.03668635):0.32476926,(NC_022761_CampHawk:0.00103277,NC_011421_SPO1:0.00408613):0.39059436):1.67162824,AY682195_LP65:1.51610208):0.10656860,NC_015253_A9:1.04506922):0.10747035):0.09009206,NC_012530_Lb338_1:1.28598511):0.14755915,((((NC_027335_ECP3:0.01778986,KR049063_EFLK1:-0.01290656):0.01640693,(NC_009904_phiEF24C:0.00000050,AB609718_phiEF24C_P2:0.00000050):0.00065613):0.11597238,KP339049_EFDG1:0.10058936):0.31586212,(((((NC_025440_WIL_1:0.00087944,(NC_009811_A511:0.00161948,KJ668715_LMTA_34:0.00512852):0.00013362):0.00003586,DQ004855_P100:0.00054651):0.00028649,((((NC_024787_LMTA_148:0.00843534,NC_024359_LP_048:-0.00146553):0.00231633,NC_020871_AG20:0.00207481):0.00025872,NC_024364_List_36:0.00192173):0.00062267,(NC_024383_LP_083_2:0.00000048,KJ094031_LP_124:0.00000052):0.00143587):0.00061080):0.00009342,(NC_021781_LP_125:0.00000050,KJ094029_LP_064:0.00000050):0.00050091):0.00052529,((NC_024360_LMSP_25:0.00000050,KJ591605_LMTA_57:0.00000050):0.00076929,KJ586795_LMTA_94:-0.00018669):0.00116006):0.25865960):0.07213932):0.37365872,NC_007021_Twort:0.21655852):0.01792684,(KP027447_phiIPLA_C1C:0.00705663,KF021268_phiIBB_SEP1:0.00277397):0.20952991):0.06538971,((NC_022090_Remus:0.00000050,NC_020877_Romulus:0.00000050):0.00428010,JX194239_SA11:0.00103200):0.15599741):0.08932689,NC_025426_P108:0.00376651):0.00106422,(NC_025416_MCE_2014:0.00160894,KP027446_phiIPLARODI:0.00169296):0.00057808):0.00112657,NC_019448_GH15:0.00155028):0.00152476,(NC_023573_phiSA012:0.00055493,((NC_022920_S25_3:0.00000050,NC_022918_S25_4:0.00000050):0.00054816,NC_019726_JD007:-0.00000386):0.00053883):0.00032533):0.00008949,(((JX080305_P4W:0.00000050,JX080303_Fi200W:0.00000050):0.00021923,JX080302_676Z:0.00005417):0.00077890,JX080301_A3R:0.00045601):0.00041676):0.00036729,KP687432_IME_SA2:0.00020971):0.00006702,(NC_023009_Sb_1:0.00107962,KR908644_IME_SA119:0.00003398):0.00023574):0.00000393,FR852584_ISP:-0.00000131):0.00000181);
