# Supplementary material for: Genome, biology and stability of the Thurquoise phage – A new virus from the Bastillevirinae subfamily
Source: Front Microbiol. 2023 Mar 14;14:1120147. doi: 10.3389/fmicb.2023.1120147 (PMC10043171; doi:10.3389/fmicb.2023.1120147)
Supplement: Supplementary file 2 [file Data_Sheet_1.ZIP › File S1. Alignments evolution models and trees/IqTree_ML_trees/concatenated_tree_replicates/101.contree]

(AB609718_phiEF24C_P2:0.0000027944,((((((((((((AB930182_SPG24:0.0029629818,AP013029_phiNIT1:0.0053090417)100:0.0063437125,KF669652_Grass:0.0056633084)100:0.1901512986,KC699836_SIOphi:0.1862511441)100:0.0524373765,((((KJ010547_Bp8p_C:0.0000027944,KJ010548_Bp8p_T:0.0000027944)100:0.0099558985,NC_024792_Bobb:0.0098704710)100:0.0417201209,NC_020081_phiAGATE:0.0496758659)100:0.2574201292,(NC_027366_Mater:0.1383703547,NC_027374_Moonbeam:0.2108682474)100:0.0620919534)98:0.0435093742)100:0.0831313032,(((((JN797796B_5S:0.0000027944,NC_018863_B4:0.0000027944)100:0.0087974367,NC_022763_Spock:0.0059638765)100:0.0170420929,(((KT307976_AvesoBmore:0.0036451967,NC_022088_Troll:0.0000027944)100:0.0037427457,NC_024788_Riley:0.0029821774)100:0.0300714181,NC_022769_BigBertha:0.0065378657)74:0.0170673904)100:0.1352925844,(((((KT207918_Eyuki:0.0008166068,NC_024211_Megatron:0.0005717935)100:0.0023036022,NC_024213_Hakuna:0.0038872889)100:0.0287733144,(NC_018857_BPS13:0.0006436138,NC_023501_BPS10C:0.0004693770)100:0.0278754811)87:0.0199386903,NC_016563_WPh:0.0388513124)100:0.3293141212,(NC_018856_Bastille:0.0031712222,((NC_024205_Hoody_T:0.0051178009,NC_024216_CAM003:0.0015264989)90:0.0008270932,NC_024207_Evoli:0.0015228266)97:0.0016939560)100:0.1507957931)100:0.0962002541)100:0.1846076759,(((JN797798_BCU4:0.0002553773,NC_018860_BCP78:0.0011166769)100:0.0098274758,KT224359_TsarBomba:0.0140852746)100:0.1535127109,(((((KT995480_Bacillus_BM15:0.0000027944,MH638309_Bacillus_Hobo:0.0000027944)100:0.0028902603,(MH638312_Bacillus_Kioshi:0.0016349235,NC_024137_Bcp1:0.0019656279)100:0.0058496765)100:0.0170077246,NC_020873_Bc431v3:0.0460252370)86:0.0145201339,((KX495186_Bacillus_PK16:0.0005887591,MG602477_Bacillus_BCP01:0.0010634979)100:0.0206675995,(NC_027352_JBP901:0.0081913050,NC_027355_BCP8_2:0.0135459341)70:0.0075561259)100:0.0120829833)69:0.0074308847,(KU577463_Bacillus_Deep_Blue:0.0065060684,Thurquoise:0.0072175465)100:0.0193400542)100:0.1325883915)100:0.1058148066)100:0.0679425303)100:0.3687725323,((AY682195_LP65:1.5713219107,(((KC595512_JL:0.0021759396,KC595513_Shanette:0.0043784649)100:0.0337127282,NC_025423_CP_51:0.0244333271)100:0.3235351662,(NC_011421_SPO1:0.0016062633,NC_022761_CampHawk:0.0038855261)100:0.4538850597)100:1.8012287048)100:0.2310176496,NC_015253_A9:1.1774998381)99:0.1179848392)100:0.1696221603,NC_012530_Lb338_1:1.4028471126)100:0.1614386518,(((((((((((((((EU418428_A5W:0.0000000000,KR902361_IME_SA118:0.0000000000):0.0000000000,KF766114_K:0.0000000000):0.0000000000,JX080300_Staph1N:0.0000000000):0.0000027944,FR852584_ISP:0.0000027944)9:0.0000027944,(JX875065_SA5:0.0000027944,KP687431_IME_SA1:0.0000027944)19:0.0000027944)6:0.0000027944,((JX080304_MSA6:0.0000027944,NC_025417_Team1:0.0000027944)100:0.0002870733,NC_007066_G1:0.0002871063)9:0.0000027944)18:0.0000027944,(((JX080301_A3R:0.0002885341,(JX080302_676Z:0.0002883509,(JX080303_Fi200W:0.0000027944,JX080305_P4W:0.0000027944)75:0.0000027944)99:0.0008682108)99:0.0008660968,KP687432_IME_SA2:0.0000027944)59:0.0002870668,(KR908644_IME_SA119:0.0000026603,NC_023009_Sb_1:0.0011762454)77:0.0002870841)30:0.0000022773)90:0.0005747982,((NC_019726_JD007:0.0000027944,(NC_022918_S25_4:0.0000027944,NC_022920_S25_3:0.0000027944)100:0.0005751668)100:0.0005748339,NC_023573_phiSA012:0.0005753583)96:0.0002873830)99:0.0020833150,NC_019448_GH15:0.0010845568)69:0.0014550047,NC_025426_P108:0.0043549973)99:0.0016165224,KP027446_phiIPLARODI:0.0017374904)100:0.0017285567,NC_025416_MCE_2014:0.0000023468)100:0.0926613817,(JX194239_SA11:0.0013825319,(NC_020877_Romulus:0.0000027944,NC_022090_Remus:0.0000027944)100:0.0040944734)100:0.1722197647)100:0.0908188576,(KF021268_phiIBB_SEP1:0.0029492537,KP027447_phiIPLA_C1C:0.0072779445)100:0.2205228599)97:0.0581320414,NC_007021_Twort:0.2068215900)100:0.4211205303)100:0.1266930288,(((DQ004855_P100:0.0000027944,(((KJ586795_LMTA_94:0.0003090104,(KJ591605_LMTA_57:0.0000027944,NC_024360_LMSP_25:0.0000027944)100:0.0003091285)100:0.0009259546,KJ668715_LMTA_34:0.0049697029)80:0.0006208960,NC_025440_WIL_1:0.0009283811)49:0.0006185599)45:0.0005925430,((((KJ094031_LP_124:0.0000027944,NC_024383_LP_083_2:0.0000027944)100:0.0022133932,(NC_024359_LP_048:0.0003067520,NC_024787_LMTA_148:0.0070672948)65:0.0005740415)52:0.0003338705,NC_009811_A511:0.0018346994)42:0.0009301697,(NC_020871_AG20:0.0018853103,NC_024364_List_36:0.0021416885)48:0.0008814058)41:0.0003535499)69:0.0003331469,(KJ094029_LP_064:0.0000027944,NC_021781_LP_125:0.0000027944)74:0.0000023468)100:0.3192442446)100:0.3334042325,KP339049_EFDG1:0.0956374382)100:0.1361213766,NC_027335_ECP3:0.0018077412)99:0.0007944667,KR049063_EFLK1:0.0025837061)100:0.0019593548,NC_009904_phiEF24C:0.0000027944);
