# Supplementary material for: Genome, biology and stability of the Thurquoise phage – A new virus from the Bastillevirinae subfamily
Source: Front Microbiol. 2023 Mar 14;14:1120147. doi: 10.3389/fmicb.2023.1120147 (PMC10043171; doi:10.3389/fmicb.2023.1120147)
Supplement: Supplementary file 2 [file Data_Sheet_1.ZIP › File S1. Alignments evolution models and trees/IqTree_ML_trees/concatenated_tree_replicates/101.iqtree]

IQ-TREE 1.6.12 built Aug 15 2019

Partition file name: ../../partitioned_model.2.0.nex
Input file name: ../../concatenated.2.0.faa
Type of analysis: ModelFinder + tree reconstruction + ultrafast bootstrap (1000 replicates)
Random seed number: 380928

REFERENCES
----------

To cite ModelFinder please use: 

Subha Kalyaanamoorthy, Bui Quang Minh, Thomas KF Wong, Arndt von Haeseler,
and Lars S Jermiin (2017) ModelFinder: Fast model selection for
accurate phylogenetic estimates. Nature Methods, 14:587–589.
https://doi.org/10.1038/nmeth.4285

To cite IQ-TREE please use:

Lam-Tung Nguyen, Heiko A. Schmidt, Arndt von Haeseler, and Bui Quang Minh
(2015) IQ-TREE: A fast and effective stochastic algorithm for estimating
maximum likelihood phylogenies. Mol Biol Evol, 32:268-274.
https://doi.org/10.1093/molbev/msu300

Since you used ultrafast bootstrap (UFBoot) please also cite: 

Diep Thi Hoang, Olga Chernomor, Arndt von Haeseler, Bui Quang Minh,
and Le Sy Vinh (2017) UFBoot2: Improving the ultrafast bootstrap
approximation. Mol Biol Evol, in press.
https://doi.org/10.1093/molbev/msx281

Since you used partition models please also cite:

Olga Chernomor, Arndt von Haeseler, and Bui Quang Minh (2016)
Terrace aware data structure for phylogenomic inference from
supermatrices. Syst Biol, 65:997-1008.
https://doi.org/10.1093/sysbio/syw037

SEQUENCE ALIGNMENT
------------------

Input data: 100 taxa with 2 partitions and 4346 total sites (0% missing data)

  ID  Name                                             Type	Seq	Site	Unique	Infor	Invar	Const
   1  part1_part2_part3+part4_part5_part6+part7_part8  AA	97	3376	3045	2638	521	521
   2  part9_part10                                     AA	97	970	933	833	103	103

Column meanings:
  Unique: Number of unique site patterns
  Infor:  Number of parsimony-informative sites
  Invar:  Number of invariant sites
  Const:  Number of constant sites (can be subset of invariant sites)

ModelFinder
-----------

Best-fit model according to BIC: LG+F+R6:part1_part2_part3+part4_part5_part6+part7_part8,LG+F+I+G4:part9_part10

List of best-fit models per partition:

  ID  Model             LogL          AIC      w-AIC      AICc     w-AICc       BIC      w-BIC
   1  LG+F+R6         -93978.1166 188016.2333 + 0.0000 188016.7893 + 0.0000 188199.9667 + 0.0000
   2  LG+F+I+G4       -33207.5090  66459.0180 + 0.0000  66460.0866 + 0.0000  66566.3185 + 0.0000

AIC, w-AIC   : Akaike information criterion scores and weights.
AICc, w-AICc : Corrected AIC scores and weights.
BIC, w-BIC   : Bayesian information criterion scores and weights.

Plus signs denote the 95% confidence sets.
Minus signs denote significant exclusion.

SUBSTITUTION PROCESS
--------------------

Edge-linked-proportional partition model but separate models between partitions

  ID  Model           Speed  Parameters
   1  LG+F+R6        0.9083  LG+R6{0.192665,0.113877,0.214411,0.404236,0.184783,0.696649,0.148575,1.09387,0.178631,1.78168,0.0809353,3.4827}
   2  LG+F+I+G4      1.3190  LG+I{0.0376875}+G4{1.52}

MAXIMUM LIKELIHOOD TREE
-----------------------

Log-likelihood of the tree: -127021.6483 (s.e. 1283.1795)
Unconstrained log-likelihood (without tree): -33193.3301
Number of free parameters (#branches + #model parameters): 242
Akaike information criterion (AIC) score: 254527.2965
Corrected Akaike information criterion (AICc) score: 254555.9614
Bayesian information criterion (BIC) score: 256070.5332

Total tree length (sum of branch lengths): 13.3598
Sum of internal branch lengths: 8.0079 (59.9405% of tree length)

WARNING: 8 near-zero internal branches (<0.0002) should be treated with caution
         Such branches are denoted by '**' in the figure below

NOTE: Tree is UNROOTED although outgroup taxon 'AB609718_phiEF24C_P2' is drawn at root
Numbers in parentheses are  ultrafast bootstrap support (%)

+**AB609718_phiEF24C_P2
|
|                                        +--AB930182_SPG24
|                                     +--| (100)
|                                     |  +--AP013029_phiNIT1
|                                  +--| (100)
|                                  |  +--KF669652_Grass
|                               +--| (100)
|                               |  +--KC699836_SIOphi
|                            +--| (100)
|                            |  |            +**KJ010547_Bp8p_C
|                            |  |         +--| (100)
|                            |  |         |  +**KJ010548_Bp8p_T
|                            |  |      +--| (100)
|                            |  |      |  +--NC_024792_Bobb
|                            |  |  +---| (100)
|                            |  |  |   +--NC_020081_phiAGATE
|                            |  +--| (98)
|                            |     |  +--NC_027366_Mater
|                            |     +--| (100)
|                            |        +--NC_027374_Moonbeam
|                      +-----| (100)
|                      |     |              +**JN797796B_5S
|                      |     |           +--| (100)
|                      |     |           |  +**NC_018863_B4
|                      |     |        +--| (100)
|                      |     |        |  +--NC_022763_Spock
|                      |     |     +--| (100)
|                      |     |     |  |        +--KT307976_AvesoBmore
|                      |     |     |  |     +--| (100)
|                      |     |     |  |     |  +**NC_022088_Troll
|                      |     |     |  |  +--| (100)
|                      |     |     |  |  |  +--NC_024788_Riley
|                      |     |     |  +--| (74)
|                      |     |     |     +--NC_022769_BigBertha
|                      |     |  +--| (100)
|                      |     |  |  |                +--KT207918_Eyuki
|                      |     |  |  |             +--| (100)
|                      |     |  |  |             |  +--NC_024211_Megatron
|                      |     |  |  |          +--| (100)
|                      |     |  |  |          |  +--NC_024213_Hakuna
|                      |     |  |  |       +--| (87)
|                      |     |  |  |       |  |  +--NC_018857_BPS13
|                      |     |  |  |       |  +--| (100)
|                      |     |  |  |       |     +--NC_023501_BPS10C
|                      |     |  |  |  +----| (100)
|                      |     |  |  |  |    +--NC_016563_WPh
|                      |     |  |  +--| (100)
|                      |     |  |     |  +--NC_018856_Bastille
|                      |     |  |     +--| (100)
|                      |     |  |        |     +--NC_024205_Hoody_T
|                      |     |  |        |  +--| (90)
|                      |     |  |        |  |  +--NC_024216_CAM003
|                      |     |  |        +--| (97)
|                      |     |  |           +--NC_024207_Evoli
|                      |     +--| (100)
|                      |        |        +--JN797798_BCU4
|                      |        |     +--| (100)
|                      |        |     |  +--NC_018860_BCP78
|                      |        |  +--| (100)
|                      |        |  |  +--KT224359_TsarBomba
|                      |        +--| (100)
|                      |           |              +**KT995480_Bacillus_BM15
|                      |           |           +--| (100)
|                      |           |           |  +**MH638309_Bacillus_Hobo
|                      |           |        +--| (100)
|                      |           |        |  |  +--MH638312_Bacillus_Kioshi
|                      |           |        |  +--| (100)
|                      |           |        |     +--NC_024137_Bcp1
|                      |           |     +--| (86)
|                      |           |     |  +--NC_020873_Bc431v3
|                      |           |  +--| (69)
|                      |           |  |  |     +--KX495186_Bacillus_PK16
|                      |           |  |  |  +--| (100)
|                      |           |  |  |  |  +--MG602477_Bacillus_BCP01
|                      |           |  |  +--| (100)
|                      |           |  |     |  +--NC_027352_JBP901
|                      |           |  |     +--| (70)
|                      |           |  |        +--NC_027355_BCP8_2
|                      |           +--| (100)
|                      |              |  +--KU577463_Bacillus_Deep_Blue
|                      |              +--| (100)
|                      |                 +--Thurquoise
|                   +--| (100)
|                   |  |     +-------------------------AY682195_LP65
|                   |  |  +--| (100)
|                   |  |  |  |                                     +--KC595512_JL
|                   |  |  |  |                                  +--| (100)
|                   |  |  |  |                                  |  +--KC595513_Shanette
|                   |  |  |  |                             +----| (100)
|                   |  |  |  |                             |    +--NC_025423_CP_51
|                   |  |  |  +-----------------------------| (100)
|                   |  |  |                                |      +--NC_011421_SPO1
|                   |  |  |                                +------| (100)
|                   |  |  |                                       +--NC_022761_CampHawk
|                   |  +--| (99)
|                   |     +------------------NC_015253_A9
|                +--| (100)
|                |  +----------------------NC_012530_Lb338_1
|             +--| (100)
|             |  |                                    +**EU418428_A5W
|             |  |                                 +**| (17)
|             |  |                                 |  +**KP687431_IME_SA1
|             |  |                              +**| (3)
|             |  |                              |  |  +**JX875065_SA5
|             |  |                              |  +**| (9)
|             |  |                              |     +--NC_007066_G1
|             |  |                           +--| (90)
|             |  |                           |  |     +**FR852584_ISP
|             |  |                           |  |  +**| (3)
|             |  |                           |  |  |  |        +--JX080301_A3R
|             |  |                           |  |  |  |     +--| (99)
|             |  |                           |  |  |  |     |  |  +--JX080302_676Z
|             |  |                           |  |  |  |     |  +--| (99)
|             |  |                           |  |  |  |     |     |  +**JX080303_Fi200W
|             |  |                           |  |  |  |     |     +**| (75)
|             |  |                           |  |  |  |     |        +**JX080305_P4W
|             |  |                           |  |  |  |  +--| (59)
|             |  |                           |  |  |  |  |  +**KP687432_IME_SA2
|             |  |                           |  |  |  +**| (8)
|             |  |                           |  |  |     |  +**JX080304_MSA6
|             |  |                           |  |  |     +--| (100)
|             |  |                           |  |  |        +**NC_025417_Team1
|             |  |                           |  +**| (2)
|             |  |                           |     |  +**KR908644_IME_SA119
|             |  |                           |     +--| (77)
|             |  |                           |        +--NC_023009_Sb_1
|             |  |                        +--| (99)
|             |  |                        |  |     +**NC_019726_JD007
|             |  |                        |  |  +--| (100)
|             |  |                        |  |  |  |  +**NC_022918_S25_4
|             |  |                        |  |  |  +--| (100)
|             |  |                        |  |  |     +**NC_022920_S25_3
|             |  |                        |  +--| (96)
|             |  |                        |     +--NC_023573_phiSA012
|             |  |                     +--| (69)
|             |  |                     |  +--NC_019448_GH15
|             |  |                  +--| (99)
|             |  |                  |  +--NC_025426_P108
|             |  |               +--| (100)
|             |  |               |  +--KP027446_phiIPLARODI
|             |  |            +--| (100)
|             |  |            |  +**NC_025416_MCE_2014
|             |  |         +--| (100)
|             |  |         |  |  +--JX194239_SA11
|             |  |         |  +--| (100)
|             |  |         |     |  +**NC_020877_Romulus
|             |  |         |     +--| (100)
|             |  |         |        +**NC_022090_Remus
|             |  |      +--| (97)
|             |  |      |  |  +--KF021268_phiIBB_SEP1
|             |  |      |  +--| (100)
|             |  |      |     +--KP027447_phiIPLA_C1C
|             |  +------| (100)
|             |         +--NC_007021_Twort
|        +----| (100)
|        |    |          +**DQ004855_P100
|        |    |       +--| (45)
|        |    |       |  |        +--KJ586795_LMTA_94
|        |    |       |  |     +--| (100)
|        |    |       |  |     |  |  +**KJ591605_LMTA_57
|        |    |       |  |     |  +--| (100)
|        |    |       |  |     |     +**NC_024360_LMSP_25
|        |    |       |  |  +--| (80)
|        |    |       |  |  |  +--KJ668715_LMTA_34
|        |    |       |  +--| (49)
|        |    |       |     +--NC_025440_WIL_1
|        |    |    +--| (69)
|        |    |    |  |           +**KJ094031_LP_124
|        |    |    |  |        +--| (100)
|        |    |    |  |        |  +**NC_024383_LP_083_2
|        |    |    |  |     +--| (52)
|        |    |    |  |     |  |  +--NC_024359_LP_048
|        |    |    |  |     |  +--| (65)
|        |    |    |  |     |     +--NC_024787_LMTA_148
|        |    |    |  |  +--| (42)
|        |    |    |  |  |  +--NC_009811_A511
|        |    |    |  +--| (41)
|        |    |    |     |  +--NC_020871_AG20
|        |    |    |     +--| (48)
|        |    |    |        +--NC_024364_List_36
|        |    +----| (100)
|        |         |  +**KJ094029_LP_064
|        |         +**| (74)
|        |            +**NC_021781_LP_125
|     +--| (100)
|     |  +--KP339049_EFDG1
|  +--| (99)
|  |  +--NC_027335_ECP3
+--| (100)
|  +--KR049063_EFLK1
|
+**NC_009904_phiEF24C

Tree in newick format:

(AB609718_phiEF24C_P2:0.0000027867,((((((((((((AB930182_SPG24:0.0029626527,AP013029_phiNIT1:0.0053098011)100:0.0063430919,KF669652_Grass:0.0056630045)100:0.1901489944,KC699836_SIOphi:0.1862474990)100:0.0524361677,((((KJ010547_Bp8p_C:0.0000020740,KJ010548_Bp8p_T:0.0000027867)100:0.0099549248,NC_024792_Bobb:0.0098701967)100:0.0417201111,NC_020081_phiAGATE:0.0496732676)100:0.2574159060,(NC_027366_Mater:0.1383712148,NC_027374_Moonbeam:0.2108616825)100:0.0620895904)98:0.0435091568)100:0.0831318887,(((((JN797796B_5S:0.0000027867,NC_018863_B4:0.0000027867)100:0.0087973142,NC_022763_Spock:0.0059639055)100:0.0170413707,(((KT307976_AvesoBmore:0.0036456560,NC_022088_Troll:0.0000025386)100:0.0037431564,NC_024788_Riley:0.0029829452)100:0.0300709179,NC_022769_BigBertha:0.0065379440)74:0.0170671777)100:0.1352912813,(((((KT207918_Eyuki:0.0008172936,NC_024211_Megatron:0.0005718159)100:0.0023046236,NC_024213_Hakuna:0.0038863396)100:0.0287729139,(NC_018857_BPS13:0.0006431210,NC_023501_BPS10C:0.0004703804)100:0.0278749017)87:0.0199386472,NC_016563_WPh:0.0388497223)100:0.3293083944,(NC_018856_Bastille:0.0031707781,((NC_024205_Hoody_T:0.0051174184,NC_024216_CAM003:0.0015264210)90:0.0008279085,NC_024207_Evoli:0.0015225592)97:0.0016943895)100:0.1507933517)100:0.0961977400)100:0.1846042027,(((JN797798_BCU4:0.0002556866,NC_018860_BCP78:0.0011161491)100:0.0098272803,KT224359_TsarBomba:0.0140851302)100:0.1535094577,(((((KT995480_Bacillus_BM15:0.0000025097,MH638309_Bacillus_Hobo:0.0000021328)100:0.0028897428,(MH638312_Bacillus_Kioshi:0.0016345614,NC_024137_Bcp1:0.0019660077)100:0.0058496709)100:0.0170073873,NC_020873_Bc431v3:0.0460244568)86:0.0145199182,((KX495186_Bacillus_PK16:0.0005889330,MG602477_Bacillus_BCP01:0.0010638854)100:0.0206672383,(NC_027352_JBP901:0.0081910170,NC_027355_BCP8_2:0.0135456841)70:0.0075564257)100:0.0120819244)69:0.0074308451,(KU577463_Bacillus_Deep_Blue:0.0065067262,Thurquoise:0.0072183129)100:0.0193397244)100:0.1325861681)100:0.1058128073)100:0.0679402522)100:0.3687673607,((AY682195_LP65:1.5713675510,(((KC595512_JL:0.0021759185,KC595513_Shanette:0.0043782632)100:0.0337166504,NC_025423_CP_51:0.0244261034)100:0.3236124017,(NC_011421_SPO1:0.0016057403,NC_022761_CampHawk:0.0038864690)100:0.4537444352)100:1.8012093020)100:0.2309143367,NC_015253_A9:1.1774771358)99:0.1179924913)100:0.1696185190,NC_012530_Lb338_1:1.4028205281)100:0.1614362808,(((((((((((EU418428_A5W:0.0000027867,KP687431_IME_SA1:0.0000027867)17:0.0000020070,(JX875065_SA5:0.0000027867,NC_007066_G1:0.0002877738)9:0.0000020368)3:0.0000020346,((FR852584_ISP:0.0000020179,(((JX080301_A3R:0.0002892056,(JX080302_676Z:0.0002890224,(JX080303_Fi200W:0.0000027867,JX080305_P4W:0.0000027867)75:0.0000023421)99:0.0008689207)99:0.0008668033,KP687432_IME_SA2:0.0000023287)59:0.0002877409,(JX080304_MSA6:0.0000021542,NC_025417_Team1:0.0000021548)100:0.0002877407)8:0.0000021555)3:0.0000019991,(KR908644_IME_SA119:0.0000021590,NC_023009_Sb_1:0.0011767749)77:0.0002877511)2:0.0000020285)90:0.0005747886,((NC_019726_JD007:0.0000021808,(NC_022918_S25_4:0.0000021429,NC_022920_S25_3:0.0000020126)100:0.0005751617)100:0.0005748284,NC_023573_phiSA012:0.0005753523)96:0.0002880508)99:0.0020830770,NC_019448_GH15:0.0010860327)69:0.0014544776,NC_025426_P108:0.0043549796)99:0.0016159977,KP027446_phiIPLARODI:0.0017370260)100:0.0017281309,NC_025416_MCE_2014:0.0000020502)100:0.0926564057,(JX194239_SA11:0.0013818954,(NC_020877_Romulus:0.0000020126,NC_022090_Remus:0.0000021654)100:0.0040937413)100:0.1722216519)100:0.0908156287,(KF021268_phiIBB_SEP1:0.0029482489,KP027447_phiIPLA_C1C:0.0072785391)100:0.2205238369)97:0.0581242504,NC_007021_Twort:0.2068235957)100:0.4211174314)100:0.1266915820,(((DQ004855_P100:0.0000020777,(((KJ586795_LMTA_94:0.0003094292,(KJ591605_LMTA_57:0.0000022947,NC_024360_LMSP_25:0.0000022188)100:0.0003095469)100:0.0009260352,KJ668715_LMTA_34:0.0049691483)80:0.0006210658,NC_025440_WIL_1:0.0009284540)49:0.0006187366)45:0.0005935846,((((KJ094031_LP_124:0.0000020384,NC_024383_LP_083_2:0.0000021432)100:0.0022126009,(NC_024359_LP_048:0.0003075945,NC_024787_LMTA_148:0.0070665054)65:0.0005750011)52:0.0003343399,NC_009811_A511:0.0018340336)42:0.0009302436,(NC_020871_AG20:0.0018846515,NC_024364_List_36:0.0021413169)48:0.0008814540)41:0.0003541058)69:0.0003336041,(KJ094029_LP_064:0.0000022685,NC_021781_LP_125:0.0000022225)74:0.0000024666)100:0.3192419416)100:0.3333977316,KP339049_EFDG1:0.0956234044)100:0.1361267717,NC_027335_ECP3:0.0018070796)99:0.0007941929,KR049063_EFLK1:0.0025837381)100:0.0019587507,NC_009904_phiEF24C:0.0000027867);

CONSENSUS TREE
--------------

Consensus tree is constructed from 1000bootstrap trees
Log-likelihood of consensus tree: -127021.707393
Robinson-Foulds distance between ML tree and consensus tree: 12

Branches with support >0.000000% are kept (extended consensus)
Branch lengths are optimized by maximum likelihood on original alignment
Numbers in parentheses are bootstrap supports (%)

+--AB609718_phiEF24C_P2
|
|                                        +--AB930182_SPG24
|                                     +--| (100)
|                                     |  +--AP013029_phiNIT1
|                                  +--| (100)
|                                  |  +--KF669652_Grass
|                               +--| (100)
|                               |  +--KC699836_SIOphi
|                            +--| (100)
|                            |  |            +--KJ010547_Bp8p_C
|                            |  |         +--| (100)
|                            |  |         |  +--KJ010548_Bp8p_T
|                            |  |      +--| (100)
|                            |  |      |  +--NC_024792_Bobb
|                            |  |  +---| (100)
|                            |  |  |   +--NC_020081_phiAGATE
|                            |  +--| (98)
|                            |     |  +--NC_027366_Mater
|                            |     +--| (100)
|                            |        +--NC_027374_Moonbeam
|                      +-----| (100)
|                      |     |              +--JN797796B_5S
|                      |     |           +--| (100)
|                      |     |           |  +--NC_018863_B4
|                      |     |        +--| (100)
|                      |     |        |  +--NC_022763_Spock
|                      |     |     +--| (100)
|                      |     |     |  |        +--KT307976_AvesoBmore
|                      |     |     |  |     +--| (100)
|                      |     |     |  |     |  +--NC_022088_Troll
|                      |     |     |  |  +--| (100)
|                      |     |     |  |  |  +--NC_024788_Riley
|                      |     |     |  +--| (74)
|                      |     |     |     +--NC_022769_BigBertha
|                      |     |  +--| (100)
|                      |     |  |  |                +--KT207918_Eyuki
|                      |     |  |  |             +--| (100)
|                      |     |  |  |             |  +--NC_024211_Megatron
|                      |     |  |  |          +--| (100)
|                      |     |  |  |          |  +--NC_024213_Hakuna
|                      |     |  |  |       +--| (87)
|                      |     |  |  |       |  |  +--NC_018857_BPS13
|                      |     |  |  |       |  +--| (100)
|                      |     |  |  |       |     +--NC_023501_BPS10C
|                      |     |  |  |  +----| (100)
|                      |     |  |  |  |    +--NC_016563_WPh
|                      |     |  |  +--| (100)
|                      |     |  |     |  +--NC_018856_Bastille
|                      |     |  |     +--| (100)
|                      |     |  |        |     +--NC_024205_Hoody_T
|                      |     |  |        |  +--| (90)
|                      |     |  |        |  |  +--NC_024216_CAM003
|                      |     |  |        +--| (97)
|                      |     |  |           +--NC_024207_Evoli
|                      |     +--| (100)
|                      |        |        +--JN797798_BCU4
|                      |        |     +--| (100)
|                      |        |     |  +--NC_018860_BCP78
|                      |        |  +--| (100)
|                      |        |  |  +--KT224359_TsarBomba
|                      |        +--| (100)
|                      |           |              +--KT995480_Bacillus_BM15
|                      |           |           +--| (100)
|                      |           |           |  +--MH638309_Bacillus_Hobo
|                      |           |        +--| (100)
|                      |           |        |  |  +--MH638312_Bacillus_Kioshi
|                      |           |        |  +--| (100)
|                      |           |        |     +--NC_024137_Bcp1
|                      |           |     +--| (86)
|                      |           |     |  +--NC_020873_Bc431v3
|                      |           |  +--| (69)
|                      |           |  |  |     +--KX495186_Bacillus_PK16
|                      |           |  |  |  +--| (100)
|                      |           |  |  |  |  +--MG602477_Bacillus_BCP01
|                      |           |  |  +--| (100)
|                      |           |  |     |  +--NC_027352_JBP901
|                      |           |  |     +--| (70)
|                      |           |  |        +--NC_027355_BCP8_2
|                      |           +--| (100)
|                      |              |  +--KU577463_Bacillus_Deep_Blue
|                      |              +--| (100)
|                      |                 +--Thurquoise
|                   +--| (100)
|                   |  |     +-------------------------AY682195_LP65
|                   |  |  +--| (100)
|                   |  |  |  |                                     +--KC595512_JL
|                   |  |  |  |                                  +--| (100)
|                   |  |  |  |                                  |  +--KC595513_Shanette
|                   |  |  |  |                             +----| (100)
|                   |  |  |  |                             |    +--NC_025423_CP_51
|                   |  |  |  +-----------------------------| (100)
|                   |  |  |                                |      +--NC_011421_SPO1
|                   |  |  |                                +------| (100)
|                   |  |  |                                       +--NC_022761_CampHawk
|                   |  +--| (99)
|                   |     +------------------NC_015253_A9
|                +--| (100)
|                |  +----------------------NC_012530_Lb338_1
|             +--| (100)
|             |  |                                                +**EU418428_A5W
|             |  |                                             +**|
|             |  |                                             |  +**KR902361_IME_SA118
|             |  |                                          +**|
|             |  |                                          |  +**KF766114_K
|             |  |                                       +--|
|             |  |                                       |  +**JX080300_Staph1N
|             |  |                                    +--| (9)
|             |  |                                    |  +--FR852584_ISP
|             |  |                                 +--| (6)
|             |  |                                 |  |  +--JX875065_SA5
|             |  |                                 |  +--| (19)
|             |  |                                 |     +--KP687431_IME_SA1
|             |  |                              +--| (18)
|             |  |                              |  |     +--JX080304_MSA6
|             |  |                              |  |  +--| (100)
|             |  |                              |  |  |  +--NC_025417_Team1
|             |  |                              |  +--| (9)
|             |  |                              |     +--NC_007066_G1
|             |  |                           +--| (90)
|             |  |                           |  |        +--JX080301_A3R
|             |  |                           |  |     +--| (99)
|             |  |                           |  |     |  |  +--JX080302_676Z
|             |  |                           |  |     |  +--| (99)
|             |  |                           |  |     |     |  +--JX080303_Fi200W
|             |  |                           |  |     |     +--| (75)
|             |  |                           |  |     |        +--JX080305_P4W
|             |  |                           |  |  +--| (59)
|             |  |                           |  |  |  +--KP687432_IME_SA2
|             |  |                           |  +--| (30)
|             |  |                           |     |  +--KR908644_IME_SA119
|             |  |                           |     +--| (77)
|             |  |                           |        +--NC_023009_Sb_1
|             |  |                        +--| (99)
|             |  |                        |  |     +--NC_019726_JD007
|             |  |                        |  |  +--| (100)
|             |  |                        |  |  |  |  +--NC_022918_S25_4
|             |  |                        |  |  |  +--| (100)
|             |  |                        |  |  |     +--NC_022920_S25_3
|             |  |                        |  +--| (96)
|             |  |                        |     +--NC_023573_phiSA012
|             |  |                     +--| (69)
|             |  |                     |  +--NC_019448_GH15
|             |  |                  +--| (99)
|             |  |                  |  +--NC_025426_P108
|             |  |               +--| (100)
|             |  |               |  +--KP027446_phiIPLARODI
|             |  |            +--| (100)
|             |  |            |  +--NC_025416_MCE_2014
|             |  |         +--| (100)
|             |  |         |  |  +--JX194239_SA11
|             |  |         |  +--| (100)
|             |  |         |     |  +--NC_020877_Romulus
|             |  |         |     +--| (100)
|             |  |         |        +--NC_022090_Remus
|             |  |      +--| (97)
|             |  |      |  |  +--KF021268_phiIBB_SEP1
|             |  |      |  +--| (100)
|             |  |      |     +--KP027447_phiIPLA_C1C
|             |  +------| (100)
|             |         +--NC_007021_Twort
|        +----| (100)
|        |    |          +--DQ004855_P100
|        |    |       +--| (45)
|        |    |       |  |        +--KJ586795_LMTA_94
|        |    |       |  |     +--| (100)
|        |    |       |  |     |  |  +--KJ591605_LMTA_57
|        |    |       |  |     |  +--| (100)
|        |    |       |  |     |     +--NC_024360_LMSP_25
|        |    |       |  |  +--| (80)
|        |    |       |  |  |  +--KJ668715_LMTA_34
|        |    |       |  +--| (49)
|        |    |       |     +--NC_025440_WIL_1
|        |    |    +--| (69)
|        |    |    |  |           +--KJ094031_LP_124
|        |    |    |  |        +--| (100)
|        |    |    |  |        |  +--NC_024383_LP_083_2
|        |    |    |  |     +--| (52)
|        |    |    |  |     |  |  +--NC_024359_LP_048
|        |    |    |  |     |  +--| (65)
|        |    |    |  |     |     +--NC_024787_LMTA_148
|        |    |    |  |  +--| (42)
|        |    |    |  |  |  +--NC_009811_A511
|        |    |    |  +--| (41)
|        |    |    |     |  +--NC_020871_AG20
|        |    |    |     +--| (48)
|        |    |    |        +--NC_024364_List_36
|        |    +----| (100)
|        |         |  +--KJ094029_LP_064
|        |         +--| (74)
|        |            +--NC_021781_LP_125
|     +--| (100)
|     |  +--KP339049_EFDG1
|  +--| (99)
|  |  +--NC_027335_ECP3
+--| (100)
|  +--KR049063_EFLK1
|
+--NC_009904_phiEF24C


Consensus tree in newick format: 

(AB609718_phiEF24C_P2:0.0000027944,((((((((((((AB930182_SPG24:0.0029629818,AP013029_phiNIT1:0.0053090417)100:0.0063437125,KF669652_Grass:0.0056633084)100:0.1901512986,KC699836_SIOphi:0.1862511441)100:0.0524373765,((((KJ010547_Bp8p_C:0.0000027944,KJ010548_Bp8p_T:0.0000027944)100:0.0099558985,NC_024792_Bobb:0.0098704710)100:0.0417201209,NC_020081_phiAGATE:0.0496758659)100:0.2574201292,(NC_027366_Mater:0.1383703547,NC_027374_Moonbeam:0.2108682474)100:0.0620919534)98:0.0435093742)100:0.0831313032,(((((JN797796B_5S:0.0000027944,NC_018863_B4:0.0000027944)100:0.0087974367,NC_022763_Spock:0.0059638765)100:0.0170420929,(((KT307976_AvesoBmore:0.0036451967,NC_022088_Troll:0.0000027944)100:0.0037427457,NC_024788_Riley:0.0029821774)100:0.0300714181,NC_022769_BigBertha:0.0065378657)74:0.0170673904)100:0.1352925844,(((((KT207918_Eyuki:0.0008166068,NC_024211_Megatron:0.0005717935)100:0.0023036022,NC_024213_Hakuna:0.0038872889)100:0.0287733144,(NC_018857_BPS13:0.0006436138,NC_023501_BPS10C:0.0004693770)100:0.0278754811)87:0.0199386903,NC_016563_WPh:0.0388513124)100:0.3293141212,(NC_018856_Bastille:0.0031712222,((NC_024205_Hoody_T:0.0051178009,NC_024216_CAM003:0.0015264989)90:0.0008270932,NC_024207_Evoli:0.0015228266)97:0.0016939560)100:0.1507957931)100:0.0962002541)100:0.1846076759,(((JN797798_BCU4:0.0002553773,NC_018860_BCP78:0.0011166769)100:0.0098274758,KT224359_TsarBomba:0.0140852746)100:0.1535127109,(((((KT995480_Bacillus_BM15:0.0000027944,MH638309_Bacillus_Hobo:0.0000027944)100:0.0028902603,(MH638312_Bacillus_Kioshi:0.0016349235,NC_024137_Bcp1:0.0019656279)100:0.0058496765)100:0.0170077246,NC_020873_Bc431v3:0.0460252370)86:0.0145201339,((KX495186_Bacillus_PK16:0.0005887591,MG602477_Bacillus_BCP01:0.0010634979)100:0.0206675995,(NC_027352_JBP901:0.0081913050,NC_027355_BCP8_2:0.0135459341)70:0.0075561259)100:0.0120829833)69:0.0074308847,(KU577463_Bacillus_Deep_Blue:0.0065060684,Thurquoise:0.0072175465)100:0.0193400542)100:0.1325883915)100:0.1058148066)100:0.0679425303)100:0.3687725323,((AY682195_LP65:1.5713219107,(((KC595512_JL:0.0021759396,KC595513_Shanette:0.0043784649)100:0.0337127282,NC_025423_CP_51:0.0244333271)100:0.3235351662,(NC_011421_SPO1:0.0016062633,NC_022761_CampHawk:0.0038855261)100:0.4538850597)100:1.8012287048)100:0.2310176496,NC_015253_A9:1.1774998381)99:0.1179848392)100:0.1696221603,NC_012530_Lb338_1:1.4028471126)100:0.1614386518,(((((((((((((((EU418428_A5W:0.0000000000,KR902361_IME_SA118:0.0000000000):0.0000000000,KF766114_K:0.0000000000):0.0000000000,JX080300_Staph1N:0.0000000000):0.0000027944,FR852584_ISP:0.0000027944)9:0.0000027944,(JX875065_SA5:0.0000027944,KP687431_IME_SA1:0.0000027944)19:0.0000027944)6:0.0000027944,((JX080304_MSA6:0.0000027944,NC_025417_Team1:0.0000027944)100:0.0002870733,NC_007066_G1:0.0002871063)9:0.0000027944)18:0.0000027944,(((JX080301_A3R:0.0002885341,(JX080302_676Z:0.0002883509,(JX080303_Fi200W:0.0000027944,JX080305_P4W:0.0000027944)75:0.0000027944)99:0.0008682108)99:0.0008660968,KP687432_IME_SA2:0.0000027944)59:0.0002870668,(KR908644_IME_SA119:0.0000026603,NC_023009_Sb_1:0.0011762454)77:0.0002870841)30:0.0000022773)90:0.0005747982,((NC_019726_JD007:0.0000027944,(NC_022918_S25_4:0.0000027944,NC_022920_S25_3:0.0000027944)100:0.0005751668)100:0.0005748339,NC_023573_phiSA012:0.0005753583)96:0.0002873830)99:0.0020833150,NC_019448_GH15:0.0010845568)69:0.0014550047,NC_025426_P108:0.0043549973)99:0.0016165224,KP027446_phiIPLARODI:0.0017374904)100:0.0017285567,NC_025416_MCE_2014:0.0000023468)100:0.0926613817,(JX194239_SA11:0.0013825319,(NC_020877_Romulus:0.0000027944,NC_022090_Remus:0.0000027944)100:0.0040944734)100:0.1722197647)100:0.0908188576,(KF021268_phiIBB_SEP1:0.0029492537,KP027447_phiIPLA_C1C:0.0072779445)100:0.2205228599)97:0.0581320414,NC_007021_Twort:0.2068215900)100:0.4211205303)100:0.1266930288,(((DQ004855_P100:0.0000027944,(((KJ586795_LMTA_94:0.0003090104,(KJ591605_LMTA_57:0.0000027944,NC_024360_LMSP_25:0.0000027944)100:0.0003091285)100:0.0009259546,KJ668715_LMTA_34:0.0049697029)80:0.0006208960,NC_025440_WIL_1:0.0009283811)49:0.0006185599)45:0.0005925430,((((KJ094031_LP_124:0.0000027944,NC_024383_LP_083_2:0.0000027944)100:0.0022133932,(NC_024359_LP_048:0.0003067520,NC_024787_LMTA_148:0.0070672948)65:0.0005740415)52:0.0003338705,NC_009811_A511:0.0018346994)42:0.0009301697,(NC_020871_AG20:0.0018853103,NC_024364_List_36:0.0021416885)48:0.0008814058)41:0.0003535499)69:0.0003331469,(KJ094029_LP_064:0.0000027944,NC_021781_LP_125:0.0000027944)74:0.0000023468)100:0.3192442446)100:0.3334042325,KP339049_EFDG1:0.0956374382)100:0.1361213766,NC_027335_ECP3:0.0018077412)99:0.0007944667,KR049063_EFLK1:0.0025837061)100:0.0019593548,NC_009904_phiEF24C:0.0000027944);

TIME STAMP
----------

Date and time: Sat Feb 15 05:04:18 2020
Total CPU time used: 135526.4106 seconds (37h:38m:46s)
Total wall-clock time used: 13501.8112 seconds (3h:45m:1s)
