# Supplementary material for: Genome, biology and stability of the Thurquoise phage – A new virus from the Bastillevirinae subfamily
Source: Front Microbiol. 2023 Mar 14;14:1120147. doi: 10.3389/fmicb.2023.1120147 (PMC10043171; doi:10.3389/fmicb.2023.1120147)
Supplement: Supplementary file 2 [file Data_Sheet_1.ZIP › File S1. Alignments evolution models and trees/IqTree_ML_trees/concatenated_tree_replicates/101.log]

IQ-TREE multicore version 1.6.12 for Linux 64-bit built Aug 15 2019
Developed by Bui Quang Minh, Nguyen Lam Tung, Olga Chernomor,
Heiko Schmidt, Dominik Schrempf, Michael Woodhams.

Host:    monster1 (AVX2, FMA3, 62 GB RAM)
Command: iqtree -pre 101 -s ../../concatenated.2.0.faa -spp ../../partitioned_model.2.0.nex -m MFP+MERGE -bb 1000 -nt AUTO
Seed:    380928 (Using SPRNG - Scalable Parallel Random Number Generator)
Time:    Fri Feb 14 08:00:03 2020
Kernel:  AVX+FMA - auto-detect threads (40 CPU cores detected)

Reading partition model file ../../partitioned_model.2.0.nex ...
Reading alignment file ../../concatenated.2.0.faa ... Fasta format detected
Alignment most likely contains protein sequences
Alignment has 100 sequences with 4346 columns, 3944 distinct patterns
3471 parsimony-informative, 251 singleton sites, 624 constant sites
                             Gap/Ambiguity  Composition  p-value
   1  AB609718_phiEF24C_P2          17.12%    passed     99.94%
   2  AB930182_SPG24                13.44%    passed     40.37%
   3  AP013029_phiNIT1              16.18%    passed     52.56%
   4  AY682195_LP65                 11.99%    failed      0.00%
   5  DQ004855_P100                 20.34%    passed     96.27%
   6  EU418428_A5W                  15.85%    passed     47.95%
   7  FR852584_ISP                  15.85%    passed     47.95%
   8  JN797796B_5S                  15.00%    passed     60.15%
   9  JN797798_BCU4                 13.83%    passed     20.72%
  10  JX080300_Staph1N              15.85%    passed     47.95%
  11  JX080301_A3R                  16.41%    passed     50.88%
  12  JX080302_676Z                 16.41%    passed     53.45%
  13  JX080303_Fi200W               16.41%    passed     52.14%
  14  JX080304_MSA6                 15.85%    passed     48.48%
  15  JX080305_P4W                  16.41%    passed     52.14%
  16  JX194239_SA11                 21.74%    passed     62.47%
  17  JX875065_SA5                  17.74%    passed     53.93%
  18  KC595512_JL                   18.45%    failed      0.03%
  19  KC595513_Shanette             18.45%    failed      0.05%
  20  KC699836_SIOphi               17.07%    passed     72.70%
  21  KF021268_phiIBB_SEP1          14.82%    passed     30.66%
  22  KF669652_Grass                18.06%    passed     60.34%
  23  KF766114_K                    15.85%    passed     47.95%
  24  KJ010547_Bp8p_C               20.78%    passed     77.92%
  25  KJ010548_Bp8p_T               20.78%    passed     77.92%
  26  KJ094029_LP_064               20.34%    passed     96.94%
  27  KJ094031_LP_124               20.34%    passed     97.65%
  28  KJ586795_LMTA_94              20.36%    passed     96.34%
  29  KJ591605_LMTA_57              20.36%    passed     96.80%
  30  KJ668715_LMTA_34              20.36%    passed     95.35%
  31  KP027446_phiIPLARODI          16.54%    passed     50.01%
  32  KP027447_phiIPLA_C1C          14.84%    passed     24.22%
  33  KP339049_EFDG1                15.60%    passed     79.38%
  34  KP687431_IME_SA1              17.92%    passed     53.50%
  35  KP687432_IME_SA2              17.74%    passed     52.71%
  36  KR049063_EFLK1                16.96%    passed     99.96%
  37  KR902361_IME_SA118            15.85%    passed     47.95%
  38  KR908644_IME_SA119            15.85%    passed     47.09%
  39  KT207918_Eyuki                14.47%    passed     71.23%
  40  KT224359_TsarBomba            13.83%    passed     36.95%
  41  KT307976_AvesoBmore           14.91%    passed     48.57%
  42  KT995480_Bacillus_BM15        13.78%    passed     80.96%
  43  KU577463_Bacillus_Deep_Blue   13.67%    passed     49.54%
  44  KX495186_Bacillus_PK16        13.74%    passed     42.68%
  45  MG602477_Bacillus_BCP01       13.85%    passed     46.97%
  46  MH638309_Bacillus_Hobo        13.78%    passed     80.96%
  47  MH638312_Bacillus_Kioshi      13.78%    passed     80.21%
  48  NC_007021_Twort               15.55%    failed      2.36%
  49  NC_007066_G1                  15.85%    passed     45.12%
  50  NC_009811_A511                20.36%    passed     97.04%
  51  NC_009904_phiEF24C            17.12%    passed     99.94%
  52  NC_011421_SPO1                18.38%    failed      0.35%
  53  NC_012530_Lb338_1             15.74%    failed      0.00%
  54  NC_015253_A9                  19.97%    failed      0.00%
  55  NC_016563_WPh                 14.31%    passed     88.49%
  56  NC_018856_Bastille            13.94%    passed     79.19%
  57  NC_018857_BPS13               14.40%    passed     76.08%
  58  NC_018860_BCP78               13.83%    passed     23.78%
  59  NC_018863_B4                  15.00%    passed     60.15%
  60  NC_019448_GH15                15.85%    passed     56.93%
  61  NC_019726_JD007               15.85%    passed     50.99%
  62  NC_020081_phiAGATE            20.75%    passed     71.93%
  63  NC_020871_AG20                20.34%    passed     97.40%
  64  NC_020873_Bc431v3             13.83%    passed     64.32%
  65  NC_020877_Romulus             22.60%    passed     51.70%
  66  NC_021781_LP_125              20.34%    passed     96.94%
  67  NC_022088_Troll               14.91%    passed     56.07%
  68  NC_022090_Remus               22.60%    passed     51.70%
  69  NC_022761_CampHawk            18.38%    failed      0.59%
  70  NC_022763_Spock               14.98%    passed     70.91%
  71  NC_022769_BigBertha           14.91%    passed     66.98%
  72  NC_022918_S25_4               15.85%    passed     50.27%
  73  NC_022920_S25_3               15.85%    passed     50.27%
  74  NC_023009_Sb_1                17.30%    passed     35.31%
  75  NC_023501_BPS10C              14.40%    passed     77.92%
  76  NC_023573_phiSA012            15.85%    passed     51.72%
  77  NC_024137_Bcp1                13.90%    passed     74.93%
  78  NC_024205_Hoody_T             18.09%    passed     88.51%
  79  NC_024207_Evoli               13.94%    passed     77.35%
  80  NC_024211_Megatron            14.47%    passed     73.31%
  81  NC_024213_Hakuna              14.47%    passed     80.29%
  82  NC_024216_CAM003              13.94%    passed     76.24%
  83  NC_024359_LP_048              20.34%    passed     97.63%
  84  NC_024360_LMSP_25             20.36%    passed     96.80%
  85  NC_024364_List_36             20.34%    passed     96.15%
  86  NC_024383_LP_083_2            20.34%    passed     97.65%
  87  NC_024787_LMTA_148            25.17%    passed     97.80%
  88  NC_024788_Riley               14.91%    passed     47.84%
  89  NC_024792_Bobb                20.80%    passed     79.14%
  90  NC_025416_MCE_2014            15.85%    passed     48.54%
  91  NC_025417_Team1               15.85%    passed     48.48%
  92  NC_025423_CP_51               18.50%    failed      0.19%
  93  NC_025426_P108                18.29%    passed     66.17%
  94  NC_025440_WIL_1               20.36%    passed     95.46%
  95  NC_027335_ECP3                23.70%    passed     99.65%
  96  NC_027352_JBP901              14.24%    passed     48.79%
  97  NC_027355_BCP8_2              14.13%    passed     46.68%
  98  NC_027366_Mater               17.97%    passed     25.04%
  99  NC_027374_Moonbeam            14.50%    passed     44.41%
 100  Thurquoise                    13.69%    passed     49.72%
****  TOTAL                         16.87%  9 sequences failed composition chi2 test (p-value<5%; df=19)

Loading 4 partitions...
Subset	Type	Seqs	Sites	Infor	Invar	Model	Name
1	AA	100	1651	1254	286	LG+F+G4	part1_part2_part3
2	AA	100	1230	1016	146	LG+F+I+G4	part4_part5_part6
3	AA	100	495	368	89	LG+G4	part7_part8
4	AA	100	970	833	103	LG+I+G4	part9_part10
Degree of missing data: 0.000
Info: multi-threading strategy over partitions

NOTE: NC_009904_phiEF24C is identical to AB609718_phiEF24C_P2 but kept for subsequent analysis
NOTE: FR852584_ISP is identical to EU418428_A5W but kept for subsequent analysis
NOTE: NC_018863_B4 is identical to JN797796B_5S but kept for subsequent analysis
NOTE: JX080305_P4W is identical to JX080303_Fi200W but kept for subsequent analysis
NOTE: NC_025417_Team1 is identical to JX080304_MSA6 but kept for subsequent analysis
NOTE: KJ010548_Bp8p_T is identical to KJ010547_Bp8p_C but kept for subsequent analysis
NOTE: NC_021781_LP_125 is identical to KJ094029_LP_064 but kept for subsequent analysis
NOTE: NC_024383_LP_083_2 is identical to KJ094031_LP_124 but kept for subsequent analysis
NOTE: NC_024360_LMSP_25 is identical to KJ591605_LMTA_57 but kept for subsequent analysis
NOTE: MH638309_Bacillus_Hobo is identical to KT995480_Bacillus_BM15 but kept for subsequent analysis
NOTE: NC_022090_Remus is identical to NC_020877_Romulus but kept for subsequent analysis
NOTE: NC_022920_S25_3 is identical to NC_022918_S25_4 but kept for subsequent analysis
NOTE: 3 identical sequences (see below) will be ignored for subsequent analysis
NOTE: JX080300_Staph1N (identical to EU418428_A5W) is ignored but added at the end
NOTE: KF766114_K (identical to EU418428_A5W) is ignored but added at the end
NOTE: KR902361_IME_SA118 (identical to EU418428_A5W) is ignored but added at the end
Concatenated alignment was printed to 101.uniqueseq.phy

For your convenience alignment with unique sequences printed to 101.uniqueseq.phy


Create initial parsimony tree by phylogenetic likelihood library (PLL)... 0.192 seconds
NOTE: ModelFinder requires 633 MB RAM!
NUMBER OF THREADS FOR PARTITION FINDING: 13
Testing LG+F+G on supermatrix...
LG+F+G4 / LnL: -127349.126 / df: 211 / AIC: 255120.253 / AICc: 255141.894 / BIC: 256465.802
Selecting individual models for 4 charsets using BIC...
 No. Model        Score       Charset
   1 LG+F+G4      87493.931   part1_part2_part3
   2 LG+F+I+G4    76842.045   part4_part5_part6
   3 LG+F+I+G4    66566.318   part9_part10
   4 LG+F+G4      23988.913   part7_part8
Full partition model BIC score: 256609.549 (LnL: -127148.747  df:276)
Merging models to increase model fit (about 13 total partition schemes)...
   5 LG+F+I+G4    256556.513  part4_part5_part6+part7_part8
   6 LG+F+I+G4    256585.625  part7_part8+part9_part10
   7 LG+F+G4      256492.244  part1_part2_part3+part7_part8
   8 LG+F+I+G4    256537.122  part4_part5_part6+part9_part10
   9 LG+F+I+G4    256637.296  part1_part2_part3+part9_part10
  10 LG+F+I+G4    256490.358  part1_part2_part3+part4_part5_part6	5h:53m:27s (1h:46m:2s left)
Merging part1_part2_part3+part4_part5_part6 with BIC score: 256490.358 (LnL: -127177.110  df: 255)
  11 LG+F+R6      256398.488  part1_part2_part3+part4_part5_part6+part7_part8	10h:23m:27s (1h:53m:21s left)
  12 LG+F+I+G4    256503.435  part1_part2_part3+part4_part5_part6+part9_part10	11h:41m:16s (0h:58m:26s left)
Merging part1_part2_part3+part4_part5_part6+part7_part8 with BIC score: 256398.488 (LnL: -127185.626  df: 242)
  13 LG+F+R7      256421.222  part1_part2_part3+part4_part5_part6+part7_part8+part9_part10	17h:19m:3s (0h:0m:0s left)
BEST-FIT PARTITION MODEL: 
  charpartition BIC = LG+F+R6: part1_part2_part3 part4_part5_part6 part7_part8, LG+F+I+G4: part9_part10;
Agglomerative model selection: (((part1_part2_part3,part4_part5_part6)1:256490,part7_part8)2:256398,part9_part10)
Merging into 2 partitions...
Partition information was printed to 101.best_scheme.nex
Partition information in Raxml format was printed to 101.best_scheme

All model information printed to 101.model.gz
CPU time for ModelFinder: 168923.191 seconds (46h:55m:23s)
Wall-clock time for ModelFinder: 62353.060 seconds (17h:19m:13s)
Generating 1000 samples for ultrafast bootstrap (seed: 380928)...

NOTE: 348 MB RAM (0 GB) is required!
Measuring multi-threading efficiency up to 40 CPU cores
Increase to 10 rounds for branch lengths
3 trees examined
Threads: 1 / Time: 43.573 sec / Speedup: 1.000 / Efficiency: 100% / LogL: -430045
Threads: 2 / Time: 34.751 sec / Speedup: 1.254 / Efficiency: 63% / LogL: -430045
Threads: 3 / Time: 15.612 sec / Speedup: 2.791 / Efficiency: 93% / LogL: -430045
Threads: 4 / Time: 12.593 sec / Speedup: 3.460 / Efficiency: 87% / LogL: -430045
Threads: 5 / Time: 10.307 sec / Speedup: 4.227 / Efficiency: 85% / LogL: -430045
Threads: 6 / Time: 10.650 sec / Speedup: 4.091 / Efficiency: 68% / LogL: -430045
Threads: 7 / Time: 9.738 sec / Speedup: 4.475 / Efficiency: 64% / LogL: -430045
Threads: 8 / Time: 9.024 sec / Speedup: 4.828 / Efficiency: 60% / LogL: -430045
Threads: 9 / Time: 8.264 sec / Speedup: 5.273 / Efficiency: 59% / LogL: -430045
Threads: 10 / Time: 7.314 sec / Speedup: 5.957 / Efficiency: 60% / LogL: -430045
Threads: 11 / Time: 6.775 sec / Speedup: 6.432 / Efficiency: 58% / LogL: -430045
Threads: 12 / Time: 7.470 sec / Speedup: 5.833 / Efficiency: 49% / LogL: -430045
BEST NUMBER OF THREADS: 11

Estimate model parameters (epsilon = 0.100)
Initial log-likelihood: -127274.606
Current log-likelihood at step 1: -127184.706
Current log-likelihood at step 2: -127183.700
Current log-likelihood at step 3: -127183.107
Current log-likelihood at step 4: -127182.660
Current log-likelihood at step 5: -127182.319
Current log-likelihood at step 6: -127182.055
Current log-likelihood at step 7: -127181.851
Current log-likelihood at step 8: -127181.691
Current log-likelihood at step 9: -127181.567
Current log-likelihood at step 10: -127181.468
Partition-specific rates:  0.909 1.317
Parameters optimization took 9 rounds (48.022 sec)

Computing ML distances based on estimated model parameters... 10.830 sec
Computing BIONJ tree...
0.007 seconds
Log-likelihood of BIONJ tree: -127236.892
--------------------------------------------------------------------
|             INITIALIZING CANDIDATE TREE SET                      |
--------------------------------------------------------------------
Generating 98 parsimony trees... 20.102 second
Computing log-likelihood of 98 initial trees ... 58.941 seconds
Current best score: -127076.827

Do NNI search on 20 best initial trees
Estimate model parameters (epsilon = 0.100)
Initial log-likelihood: -127025.066
Current log-likelihood at step 1: -127024.851
Current log-likelihood at step 2: -127024.754
Parameters optimization took 1 rounds (7.940 sec)

BETTER TREE FOUND at iteration 1: -127024.754
Estimate model parameters (epsilon = 0.100)
Initial log-likelihood: -127024.407
Current log-likelihood at step 1: -127024.327
Parameters optimization took 0 rounds (4.009 sec)

BETTER TREE FOUND at iteration 4: -127024.327
Iteration 10 / LogL: -127027.139 / Time: 0h:6m:3s
Estimate model parameters (epsilon = 0.100)
Initial log-likelihood: -127023.139
Current log-likelihood at step 1: -127023.102
Parameters optimization took 0 rounds (3.971 sec)

BETTER TREE FOUND at iteration 12: -127023.102
Estimate model parameters (epsilon = 0.100)
Initial log-likelihood: -127022.941
Current log-likelihood at step 1: -127022.910
Parameters optimization took 0 rounds (3.671 sec)

BETTER TREE FOUND at iteration 13: -127022.910
Iteration 20 / LogL: -127027.042 / Time: 0h:6m:57s
Finish initializing candidate tree set (20)
Current best tree score: -127022.910 / CPU time: 188.446
Number of iterations: 20
--------------------------------------------------------------------
|               OPTIMIZING CANDIDATE TREE SET                      |
--------------------------------------------------------------------
BETTER TREE FOUND at iteration 28: -127022.908
Iteration 30 / LogL: -127026.420 / Time: 0h:8m:22s (0h:28m:18s left)
BETTER TREE FOUND at iteration 33: -127022.908
Estimate model parameters (epsilon = 0.100)
Initial log-likelihood: -127022.336
Current log-likelihood at step 1: -127022.307
Parameters optimization took 0 rounds (3.744 sec)

BETTER TREE FOUND at iteration 37: -127022.307
Iteration 40 / LogL: -127250.667 / Time: 0h:9m:52s (0h:24m:34s left)
BETTER TREE FOUND at iteration 46: -127022.304
Iteration 50 / LogL: -127022.308 / Time: 0h:11m:21s (0h:22m:15s left)
Log-likelihood cutoff on original alignment: -127110.838
BETTER TREE FOUND at iteration 58: -127022.301
Iteration 60 / LogL: -127022.302 / Time: 0h:12m:48s (0h:21m:15s left)
BETTER TREE FOUND at iteration 61: -127022.301
BETTER TREE FOUND at iteration 70: -127022.299
Iteration 70 / LogL: -127022.299 / Time: 0h:14m:16s (0h:20m:41s left)
BETTER TREE FOUND at iteration 73: -127022.295
Iteration 80 / LogL: -127534.506 / Time: 0h:15m:42s (0h:18m:29s left)
BETTER TREE FOUND at iteration 83: -127022.289
Iteration 90 / LogL: -127022.294 / Time: 0h:17m:18s (0h:18m:5s left)
BETTER TREE FOUND at iteration 92: -127022.286
Iteration 100 / LogL: -127511.476 / Time: 0h:18m:44s (0h:17m:24s left)
Log-likelihood cutoff on original alignment: -127110.838
NOTE: Bootstrap correlation coefficient of split occurrence frequencies: 0.998
BETTER TREE FOUND at iteration 109: -127022.286
Iteration 110 / LogL: -127029.697 / Time: 0h:20m:5s (0h:18m:14s left)
Iteration 120 / LogL: -127022.288 / Time: 0h:21m:13s (0h:15m:52s left)
Iteration 130 / LogL: -127510.846 / Time: 0h:22m:22s (0h:13m:42s left)
BETTER TREE FOUND at iteration 131: -127022.278
Iteration 140 / LogL: -127023.233 / Time: 0h:23m:37s (0h:15m:27s left)
Iteration 150 / LogL: -127028.639 / Time: 0h:25m:3s (0h:13m:37s left)
Log-likelihood cutoff on original alignment: -127105.122
UPDATE BEST LOG-LIKELIHOOD: -127022.275
BETTER TREE FOUND at iteration 154: -127022.274
Iteration 160 / LogL: -127028.629 / Time: 0h:26m:32s (0h:15m:41s left)
Iteration 170 / LogL: -127022.278 / Time: 0h:28m:5s (0h:13m:57s left)
BETTER TREE FOUND at iteration 179: -127022.274
Iteration 180 / LogL: -127051.021 / Time: 0h:29m:53s (0h:16m:31s left)
Estimate model parameters (epsilon = 0.100)
Initial log-likelihood: -127022.141
Current log-likelihood at step 1: -127022.112
Parameters optimization took 0 rounds (2.632 sec)

BETTER TREE FOUND at iteration 182: -127022.112
Iteration 190 / LogL: -127022.306 / Time: 0h:31m:38s (0h:15m:24s left)
Iteration 200 / LogL: -127037.823 / Time: 0h:33m:28s (0h:13m:47s left)
Log-likelihood cutoff on original alignment: -127105.122
NOTE: Bootstrap correlation coefficient of split occurrence frequencies: 0.999
Iteration 210 / LogL: -127022.628 / Time: 0h:35m:18s (0h:15m:12s left)
Iteration 220 / LogL: -127024.425 / Time: 0h:37m:2s (0h:13m:32s left)
Iteration 230 / LogL: -127030.300 / Time: 0h:38m:43s (0h:11m:50s left)
Estimate model parameters (epsilon = 0.100)
Initial log-likelihood: -127021.765
Current log-likelihood at step 1: -127021.738
Parameters optimization took 0 rounds (2.732 sec)

BETTER TREE FOUND at iteration 240: -127021.738
Iteration 240 / LogL: -127021.738 / Time: 0h:40m:33s (0h:16m:58s left)
BETTER TREE FOUND at iteration 249: -127021.736
Iteration 250 / LogL: -127022.092 / Time: 0h:42m:10s (0h:16m:45s left)
Log-likelihood cutoff on original alignment: -127105.122
Iteration 260 / LogL: -129983.906 / Time: 0h:43m:55s (0h:15m:5s left)
BETTER TREE FOUND at iteration 262: -127021.735
Iteration 270 / LogL: -127028.404 / Time: 0h:45m:48s (0h:15m:39s left)
BETTER TREE FOUND at iteration 280: -127021.734
Iteration 280 / LogL: -127021.734 / Time: 0h:47m:31s (0h:17m:2s left)
BETTER TREE FOUND at iteration 289: -127021.733
Iteration 290 / LogL: -127022.089 / Time: 0h:49m:20s (0h:16m:54s left)
BETTER TREE FOUND at iteration 292: -127021.729
Iteration 300 / LogL: -127028.068 / Time: 0h:51m:10s (0h:15m:44s left)
Log-likelihood cutoff on original alignment: -127105.122
NOTE: Bootstrap correlation coefficient of split occurrence frequencies: 0.996
Iteration 310 / LogL: -127022.088 / Time: 0h:52m:51s (0h:15m:23s left)
BETTER TREE FOUND at iteration 311: -127021.729
Iteration 320 / LogL: -127022.090 / Time: 0h:54m:38s (0h:15m:35s left)
Iteration 330 / LogL: -127023.315 / Time: 0h:56m:27s (0h:13m:54s left)
BETTER TREE FOUND at iteration 340: -127021.728
Iteration 340 / LogL: -127021.728 / Time: 0h:58m:13s (0h:17m:10s left)
Iteration 350 / LogL: -127528.258 / Time: 0h:59m:55s (0h:15m:27s left)
Log-likelihood cutoff on original alignment: -127105.122
Iteration 360 / LogL: -127022.227 / Time: 1h:1m:35s (0h:13m:43s left)
Iteration 370 / LogL: -127031.409 / Time: 1h:3m:21s (0h:12m:1s left)
Iteration 380 / LogL: -127022.084 / Time: 1h:5m:3s (0h:10m:18s left)
Iteration 390 / LogL: -127021.889 / Time: 1h:6m:51s (0h:8m:35s left)
Iteration 400 / LogL: -127511.560 / Time: 1h:8m:39s (0h:6m:52s left)
Log-likelihood cutoff on original alignment: -127105.122
NOTE: Bootstrap correlation coefficient of split occurrence frequencies: 0.996
Iteration 410 / LogL: -127030.831 / Time: 1h:10m:31s (0h:15m:31s left)
Iteration 420 / LogL: -127024.124 / Time: 1h:12m:12s (0h:13m:47s left)
Iteration 430 / LogL: -127023.282 / Time: 1h:13m:52s (0h:12m:3s left)
BETTER TREE FOUND at iteration 436: -127021.727
BETTER TREE FOUND at iteration 438: -127021.726
Iteration 440 / LogL: -127021.730 / Time: 1h:15m:29s (0h:16m:51s left)
Iteration 450 / LogL: -127261.044 / Time: 1h:17m:14s (0h:15m:8s left)
Log-likelihood cutoff on original alignment: -127105.122
Iteration 460 / LogL: -127021.804 / Time: 1h:19m:7s (0h:13m:26s left)
Iteration 470 / LogL: -127030.243 / Time: 1h:20m:56s (0h:11m:44s left)
Iteration 480 / LogL: -127021.750 / Time: 1h:22m:40s (0h:10m:0s left)
Iteration 490 / LogL: -127029.652 / Time: 1h:24m:17s (0h:8m:16s left)
Iteration 500 / LogL: -127023.172 / Time: 1h:26m:1s (0h:6m:33s left)
Log-likelihood cutoff on original alignment: -127105.122
NOTE: Bootstrap correlation coefficient of split occurrence frequencies: 0.998
Iteration 510 / LogL: -127021.728 / Time: 1h:27m:51s (0h:15m:32s left)
Iteration 520 / LogL: -127249.898 / Time: 1h:30m:29s (0h:13m:56s left)
UPDATE BEST LOG-LIKELIHOOD: -127021.725
BETTER TREE FOUND at iteration 528: -127021.721
Iteration 530 / LogL: -127024.767 / Time: 1h:33m:3s (0h:17m:14s left)
Iteration 540 / LogL: -127021.730 / Time: 1h:36m:16s (0h:15m:43s left)
Iteration 550 / LogL: -127021.731 / Time: 1h:39m:43s (0h:14m:10s left)
Log-likelihood cutoff on original alignment: -127105.122
Iteration 560 / LogL: -127028.838 / Time: 1h:42m:59s (0h:12m:31s left)
BETTER TREE FOUND at iteration 561: -127021.720
Iteration 570 / LogL: -127034.717 / Time: 1h:45m:57s (0h:16m:56s left)
UPDATE BEST LOG-LIKELIHOOD: -127021.718
Iteration 580 / LogL: -127021.722 / Time: 1h:49m:11s (0h:15m:16s left)
Iteration 590 / LogL: -127021.722 / Time: 1h:52m:36s (0h:13m:34s left)
Iteration 600 / LogL: -127021.724 / Time: 1h:56m:7s (0h:11m:49s left)
Log-likelihood cutoff on original alignment: -127105.122
NOTE: Bootstrap correlation coefficient of split occurrence frequencies: 0.999
Iteration 610 / LogL: -127021.721 / Time: 2h:0m:13s (0h:17m:46s left)
BETTER TREE FOUND at iteration 613: -127021.718
BETTER TREE FOUND at iteration 616: -127021.717
Iteration 620 / LogL: -127257.782 / Time: 2h:3m:25s (0h:19m:8s left)
UPDATE BEST LOG-LIKELIHOOD: -127021.716
Iteration 630 / LogL: -127027.658 / Time: 2h:9m:21s (0h:17m:41s left)
Iteration 640 / LogL: -127026.314 / Time: 2h:16m:13s (0h:16m:12s left)
Iteration 650 / LogL: -127022.077 / Time: 2h:22m:21s (0h:14m:28s left)
Log-likelihood cutoff on original alignment: -127105.122
Iteration 660 / LogL: -127021.723 / Time: 2h:28m:37s (0h:12m:37s left)
Iteration 670 / LogL: -127021.717 / Time: 2h:35m:6s (0h:10m:39s left)
Iteration 680 / LogL: -127023.886 / Time: 2h:41m:49s (0h:8m:34s left)
Iteration 690 / LogL: -127039.705 / Time: 2h:48m:36s (0h:6m:21s left)
Iteration 700 / LogL: -127022.072 / Time: 2h:54m:6s (0h:3m:59s left)
Log-likelihood cutoff on original alignment: -127105.122
NOTE: Bootstrap correlation coefficient of split occurrence frequencies: 0.999
Iteration 710 / LogL: -127021.743 / Time: 2h:59m:6s (0h:22m:44s left)
BETTER TREE FOUND at iteration 716: -127021.713
Iteration 720 / LogL: -127023.282 / Time: 3h:4m:11s (0h:24m:35s left)
Iteration 730 / LogL: -129983.989 / Time: 3h:9m:14s (0h:22m:19s left)
Iteration 740 / LogL: -127023.884 / Time: 3h:13m:38s (0h:19m:54s left)
Iteration 750 / LogL: -127021.717 / Time: 3h:15m:56s (0h:17m:15s left)
Log-likelihood cutoff on original alignment: -127105.122
Iteration 760 / LogL: -127027.245 / Time: 3h:18m:10s (0h:14m:37s left)
Iteration 770 / LogL: -127022.219 / Time: 3h:20m:28s (0h:11m:59s left)
BETTER TREE FOUND at iteration 777: -127021.711
Iteration 780 / LogL: -127022.069 / Time: 3h:22m:41s (0h:25m:14s left)
Iteration 790 / LogL: -127021.718 / Time: 3h:24m:58s (0h:22m:36s left)
Iteration 800 / LogL: -127021.734 / Time: 3h:27m:0s (0h:19m:56s left)
Log-likelihood cutoff on original alignment: -127105.122
NOTE: Bootstrap correlation coefficient of split occurrence frequencies: 0.999
Iteration 810 / LogL: -127022.077 / Time: 3h:29m:13s (0h:23m:16s left)
Iteration 820 / LogL: -127021.721 / Time: 3h:31m:31s (0h:20m:39s left)
Iteration 830 / LogL: -127022.067 / Time: 3h:34m:0s (0h:18m:4s left)
Iteration 840 / LogL: -127039.885 / Time: 3h:36m:16s (0h:15m:27s left)
Iteration 850 / LogL: -127029.640 / Time: 3h:38m:32s (0h:12m:52s left)
Log-likelihood cutoff on original alignment: -127105.122
Iteration 860 / LogL: -127021.713 / Time: 3h:40m:46s (0h:10m:16s left)
Iteration 870 / LogL: -127021.713 / Time: 3h:42m:57s (0h:7m:41s left)
TREE SEARCH COMPLETED AFTER 878 ITERATIONS / Time: 3h:44m:43s

--------------------------------------------------------------------
|                    FINALIZING TREE SEARCH                        |
--------------------------------------------------------------------
Performs final model parameters optimization
Estimate model parameters (epsilon = 0.010)
Initial log-likelihood: -127021.711
Current log-likelihood at step 1: -127021.690
Current log-likelihood at step 2: -127021.672
Current log-likelihood at step 3: -127021.658
Current log-likelihood at step 4: -127021.648
Partition-specific rates:  0.908 1.319
Parameters optimization took 3 rounds (14.163 sec)

BEST SCORE FOUND : -127021.648
Creating bootstrap support values...
Split supports printed to NEXUS file 101.splits.nex
Total tree length: 13.360

Total number of iterations: 878
CPU time used for tree search: 134029.192 sec (37h:13m:49s)
Wall-clock time used for tree search: 13254.269 sec (3h:40m:54s)
Total CPU time used: 135526.411 sec (37h:38m:46s)
Total wall-clock time used: 13498.180 sec (3h:44m:58s)

Computing bootstrap consensus tree...
Reading input file 101.splits.nex...
97 taxa and 706 splits.
Consensus tree written to 101.contree
Reading input trees file 101.contree
Log-likelihood of consensus tree: -127021.707

Analysis results written to: 
  IQ-TREE report:                101.iqtree
  Maximum-likelihood tree:       101.treefile
  Likelihood distances:          101.mldist
  Best partitioning scheme:      101.best_scheme.nex
           in RAxML format:      101.best_scheme

Ultrafast bootstrap approximation results written to:
  Split support values:          101.splits.nex
  Consensus tree:                101.contree
  Screen log file:               101.log

Date and Time: Sat Feb 15 05:04:18 2020
