# Supplementary material for: Genome, biology and stability of the Thurquoise phage – A new virus from the Bastillevirinae subfamily
Source: Front Microbiol. 2023 Mar 14;14:1120147. doi: 10.3389/fmicb.2023.1120147 (PMC10043171; doi:10.3389/fmicb.2023.1120147)
Supplement: Supplementary file 2 [file Data_Sheet_1.ZIP › File S1. Alignments evolution models and trees/IqTree_ML_trees/concatenated_tree_replicates/101.mldist]

97
AB609718_phiEF24C_P2        0.0000000 1.3537058 1.3325014 2.4634168 0.7116657 1.0505566 1.0505566 1.4153179 1.3250745 1.0481100 1.0482009 1.0484017 1.0515168 1.0484017 1.1250323 1.0312608 2.8986155 2.8943870 1.2553739 1.0792310 1.3546131 1.2614078 1.2614078 0.7111668 0.7107862 0.7117840 0.7118313 0.7112904 1.0484930 1.0775617 0.2179046 1.0503438 1.0314624 0.0041570 1.0515503 1.5207542 1.3299348 1.4302662 1.3012116 1.3059501 1.2900793 1.2906946 1.3012116 1.3022065 1.0842841 1.0509393 0.7126036 0.0000010 2.9528374 1.8405131 1.8623324 1.5067799 1.4023788 1.4961422 1.3238555 1.4153179 1.0488962 1.0506823 1.2765720 0.7106228 1.3278236 1.1330562 0.7111668 1.4259535 1.1330562 2.9429654 1.4143851 1.4113978 1.0512142 1.0512142 1.0518631 1.4928870 1.0488929 1.3058409 1.4281959 1.3971261 1.5200503 1.5226514 1.3982327 0.7106231 0.7118313 0.7119071 0.7107862 0.7275023 1.4216464 1.2623543 1.0467413 1.0515168 2.8828164 1.0396764 0.7126680 0.0042744 1.2849905 1.2984963 1.2922326 1.3041601 1.3000762 
AB930182_SPG24              1.3537058 0.0000000 0.0079894 2.2767534 1.2008665 1.4151590 1.4151590 0.6537961 0.5507639 1.4102410 1.4131601 1.4139416 1.4160455 1.4139416 1.4634540 1.3984317 2.9837535 2.9813113 0.3648650 1.4363933 0.0143826 0.4731687 0.4731687 1.2008073 1.1998446 1.2024254 1.2024429 1.2057479 1.4098417 1.4394717 1.3283808 1.4135872 1.3992214 1.3576080 1.4152255 0.8093636 0.5575374 0.6487969 0.5586398 0.5588596 0.5611502 0.5597065 0.5586398 0.5593149 1.4848059 1.4157714 1.1991090 1.3537058 3.0027187 2.0314967 1.7822680 0.8097982 0.7233948 0.7822553 0.5499460 0.6537961 1.4161935 1.4140442 0.4861637 1.2050232 0.5605573 1.4765114 1.2008073 0.6517297 1.4765114 3.0014341 0.6460396 0.6441116 1.4136382 1.4136382 1.4225018 0.7825315 1.4136125 0.5569161 0.7286719 0.7231294 0.8097207 0.8120635 0.7245377 1.2023250 1.2024429 1.2038036 1.1998446 1.1836707 0.6529791 0.4716372 1.4101875 1.4160455 2.9718425 1.4072488 1.1993147 1.3933400 0.5530383 0.5539550 0.4051674 0.4516843 0.5600325 
AP013029_phiNIT1            1.3325014 0.0079894 0.0000000 2.2724181 1.1734974 1.3987389 1.3987389 0.6464142 0.5516347 1.3936084 1.3965942 1.3973962 1.3996440 1.3973962 1.4412330 1.3812244 2.9893671 2.9883313 0.3720043 1.4023254 0.0168708 0.4726205 0.4726205 1.1734424 1.1724763 1.1750768 1.1750979 1.1784500 1.3931585 1.4058025 1.3033156 1.3966876 1.3820351 1.3368729 1.3988063 0.7909540 0.5580924 0.6425973 0.5541556 0.5532599 0.5574343 0.5553742 0.5541556 0.5555730 1.4634080 1.3993649 1.1708379 1.3325014 2.9837812 2.0471531 1.7642739 0.7922193 0.7093855 0.7655864 0.5507897 0.6464142 1.4005748 1.3975995 0.4873973 1.1777204 0.5578686 1.4550266 1.1734424 0.6455635 1.4550266 2.9856048 0.6393810 0.6384820 1.3971836 1.3971836 1.4062962 0.7658666 1.3971568 0.5525249 0.7138254 0.7091245 0.7903453 0.7928471 0.7109075 1.1749949 1.1750979 1.1764915 1.1724763 1.1538906 0.6468272 0.4712287 1.3936520 1.3996440 2.9786583 1.3901301 1.1719188 1.3710339 0.5484258 0.5489766 0.4041760 0.4443248 0.5544660 
AY682195_LP65               2.4634168 2.2767534 2.2724181 0.0000000 2.3789311 2.5105906 2.5105906 2.3578690 2.3553595 2.5181538 2.5195944 2.5195944 2.5107996 2.5195944 2.4741116 2.4961255 3.5092749 3.5031224 2.2644931 2.5305319 2.2904270 2.3291227 2.3291227 2.3775324 2.3849286 2.3779567 2.3781877 2.3809854 2.5329983 2.5270998 2.4505063 2.5177698 2.4961255 2.4710828 2.5107499 2.4959087 2.3662043 2.3773872 2.3314094 2.3394439 2.3444656 2.3517401 2.3314094 2.3437241 2.5995526 2.5124048 2.3761265 2.4634168 3.6444053 2.9348375 2.7250626 2.4917056 2.3319670 2.4725081 2.3506900 2.3578690 2.5101074 2.5125509 2.3386071 2.3821384 2.3587060 2.4906056 2.3775324 2.3688388 2.4906056 3.6466159 2.3631230 2.3616160 2.5112316 2.5112316 2.5208166 2.4702129 2.5092224 2.3468163 2.3260086 2.3330790 2.4982770 2.4955035 2.3330063 2.3793774 2.3781877 2.3803958 2.3849286 2.3578088 2.3630783 2.3286993 2.5125805 2.5107996 3.4681943 2.5266083 2.3783062 2.5060082 2.3297148 2.3283349 2.3059511 2.3330470 2.3331327 
DQ004855_P100               0.7116657 1.2008665 1.1734974 2.3789311 0.0000000 0.8859429 0.8859429 1.3232941 1.2298920 0.8835891 0.8835882 0.8842170 0.8868172 0.8842170 0.9303854 0.8722292 2.8869363 2.8818769 1.1770868 0.9137357 1.1923379 1.1915440 1.1915440 0.0008747 0.0035094 0.0023350 0.0023353 0.0058537 0.8835708 0.9129385 0.6602384 0.8854866 0.8728662 0.7126272 0.8868461 1.4391365 1.2335825 1.3473050 1.2228063 1.2200669 1.2072881 1.2074611 1.2228063 1.2294599 0.9192820 0.8863721 0.0023387 0.7116657 2.9381042 1.8445090 1.7757789 1.4159686 1.3037486 1.4005937 1.2294809 1.3232941 0.8851781 0.8866426 1.2024553 0.0035080 1.2292528 0.9412503 0.0008747 1.3391995 0.9412503 2.9399760 1.3190676 1.3200953 0.8874512 0.8874512 0.8917969 1.3986666 0.8867268 1.2279481 1.3403141 1.3036377 1.4387901 1.4400123 1.3032770 0.0029222 0.0023353 0.0032122 0.0035094 0.0085671 1.3389696 1.1953894 0.8851412 0.8868172 2.8552065 0.8761061 0.0014588 0.7285731 1.2123405 1.2084938 1.2008458 1.2148690 1.2173577 
EU418428_A5W                1.0505566 1.4151590 1.3987389 2.5105906 0.8859429 0.0000000 0.0000010 1.5370016 1.4792660 0.0013714 0.0016518 0.0019273 0.0002722 0.0019273 0.2511625 0.0000010 3.0167326 3.0158095 1.3999945 0.3714115 1.3983681 1.3890798 1.3890798 0.8854155 0.8871884 0.8855811 0.8867947 0.8912286 0.0052370 0.3771599 1.0539015 0.0000010 0.0002798 1.0492819 0.0002722 1.6259322 1.4875474 1.5705277 1.4674677 1.4805157 1.4624474 1.4630176 1.4674677 1.4731879 0.3937454 0.0002722 0.8868994 1.0505566 3.0085751 1.9635339 1.9324608 1.6310850 1.5236989 1.5998268 1.4799039 1.5370016 0.0035481 0.0013623 1.3943487 0.8890779 1.4825542 0.2538580 0.8854155 1.5694313 0.2538580 3.0106286 1.5308577 1.5467130 0.0019090 0.0019090 0.0013922 1.5983245 0.0013627 1.4681808 1.5800557 1.5202087 1.6250361 1.6315154 1.5194693 0.8873598 0.8867947 0.8887394 0.8871884 0.9004784 1.5657196 1.3924783 0.0051951 0.0002722 2.9862868 0.0080455 0.8862121 1.0714742 1.4582462 1.4619371 1.4016345 1.4924612 1.4759238 
FR852584_ISP                1.0505566 1.4151590 1.3987389 2.5105906 0.8859429 0.0000010 0.0000000 1.5370016 1.4792660 0.0013714 0.0016518 0.0019273 0.0002722 0.0019273 0.2511625 0.0000010 3.0167326 3.0158095 1.3999945 0.3714115 1.3983681 1.3890798 1.3890798 0.8854155 0.8871884 0.8855811 0.8867947 0.8912286 0.0052370 0.3771599 1.0539015 0.0000010 0.0002798 1.0492819 0.0002722 1.6259322 1.4875474 1.5705277 1.4674677 1.4805157 1.4624474 1.4630176 1.4674677 1.4731879 0.3937454 0.0002722 0.8868994 1.0505566 3.0085751 1.9635339 1.9324608 1.6310850 1.5236989 1.5998268 1.4799039 1.5370016 0.0035481 0.0013623 1.3943487 0.8890779 1.4825542 0.2538580 0.8854155 1.5694313 0.2538580 3.0106286 1.5308577 1.5467130 0.0019090 0.0019090 0.0013922 1.5983245 0.0013627 1.4681808 1.5800557 1.5202087 1.6250361 1.6315154 1.5194693 0.8873598 0.8867947 0.8887394 0.8871884 0.9004784 1.5657196 1.3924783 0.0051951 0.0002722 2.9862868 0.0080455 0.8862121 1.0714742 1.4582462 1.4619371 1.4016345 1.4924612 1.4759238 
JN797796B_5S                1.4153179 0.6537961 0.6464142 2.3578690 1.3232941 1.5370016 1.5370016 0.0000000 0.5270819 1.5284493 1.5300358 1.5300238 1.5379941 1.5300238 1.5307369 1.5243666 2.9617741 2.9626099 0.6083227 1.5033001 0.6453462 0.6833315 0.6833315 1.3223964 1.3251803 1.3234022 1.3247382 1.3252227 1.5311258 1.5031386 1.3985229 1.5459003 1.5243536 1.4230490 1.5370793 0.5672817 0.5227845 0.0726911 0.5167106 0.5295066 0.5227015 0.5219902 0.5167106 0.5185121 1.5760094 1.5387478 1.3251711 1.4153179 2.9712037 2.2088722 1.8508850 0.5644930 0.3607818 0.5601237 0.5280204 0.0000010 1.5371965 1.5371582 0.6904224 1.3249923 0.5222645 1.5451257 1.3223964 0.0691438 1.5451257 2.9599198 0.0143244 0.0460729 1.5366337 1.5366337 1.5502606 0.5606050 1.5365164 0.5192659 0.3707375 0.3592654 0.5674369 0.5679772 0.3588064 1.3235237 1.3247382 1.3243728 1.3251803 1.3351396 0.0675922 0.6867884 1.5335160 1.5379941 2.9492699 1.5343132 1.3229781 1.4690337 0.5227765 0.5194475 0.6147314 0.6750855 0.5298079 
JN797798_BCU4               1.3250745 0.5507639 0.5516347 2.3553595 1.2298920 1.4792660 1.4792660 0.5270819 0.0000000 1.4740669 1.4746916 1.4749507 1.4801995 1.4749507 1.5434187 1.4601554 2.8559335 2.8547330 0.5360228 1.4983659 0.5525529 0.6164383 0.6164383 1.2290660 1.2297275 1.2295937 1.2296081 1.2325353 1.4745656 1.4935176 1.3297410 1.4808630 1.4604166 1.3300737 1.4793377 0.7322384 0.0234593 0.5347303 0.2982880 0.2950002 0.3039681 0.3047366 0.2982880 0.2975826 1.5349910 1.4809128 1.2295928 1.3250745 2.9202256 2.0227563 1.8315199 0.7247836 0.6037179 0.7122323 0.0013343 0.5270819 1.4748665 1.4785540 0.6208524 1.2325508 0.3061401 1.5533896 1.2290660 0.5360074 1.5533896 2.9117767 0.5277471 0.5298112 1.4792012 1.4792012 1.4917242 0.7125279 1.4785093 0.2975816 0.6092084 0.6026816 0.7329075 0.7337637 0.6039935 1.2280748 1.2296081 1.2303416 1.2297275 1.2277816 0.5346176 0.6140374 1.4770799 1.4801995 2.8707675 1.4728018 1.2298850 1.3895861 0.2984829 0.3000503 0.5129802 0.5645691 0.2978556 
JX080301_A3R                1.0481100 1.4102410 1.3936084 2.5181538 0.8835891 0.0013714 0.0013714 1.5284493 1.4740669 0.0000000 0.0013762 0.0011017 0.0016461 0.0011017 0.2518584 0.0014149 3.0281663 3.0272359 1.3945621 0.3728745 1.3931602 1.3807099 1.3807099 0.8830598 0.8850637 0.8832260 0.8844447 0.8888996 0.0060721 0.3771320 1.0512821 0.0014031 0.0011318 1.0468297 0.0016462 1.6204485 1.4823777 1.5620297 1.4621691 1.4752601 1.4571633 1.4577253 1.4621691 1.4679115 0.3926430 0.0016463 0.8847721 1.0481100 3.0140739 1.9635146 1.9337690 1.6235504 1.5179674 1.5922244 1.4747071 1.5284493 0.0044002 0.0016460 1.3864428 0.8867381 1.4773115 0.2545636 0.8830598 1.5609318 0.2545636 3.0161456 1.5222938 1.5381681 0.0021967 0.0021967 0.0022446 1.5907205 0.0019215 1.4628795 1.5742240 1.5144674 1.6195493 1.6260515 1.5137262 0.8852363 0.8844447 0.8863993 0.8850637 0.8976140 1.5572186 1.3848506 0.0060613 0.0016461 2.9974035 0.0089784 0.8838594 1.0706567 1.4528925 1.4566001 1.3928571 1.4837362 1.4706560 
JX080302_676Z               1.0482009 1.4131601 1.3965942 2.5195944 0.8835882 0.0016518 0.0016518 1.5300358 1.4746916 0.0013762 0.0000000 0.0002739 0.0019276 0.0002739 0.2525054 0.0017042 3.0297819 3.0288514 1.3981202 0.3738587 1.3961897 1.3849219 1.3849219 0.8830588 0.8850633 0.8832251 0.8844441 0.8889003 0.0063711 0.3781221 1.0522952 0.0016901 0.0019884 1.0469204 0.0019276 1.6218034 1.4830048 1.5636404 1.4639196 1.4770235 1.4595918 1.4601591 1.4639196 1.4696665 0.3933400 0.0019287 0.8847716 1.0482009 3.0161193 1.9599533 1.9337306 1.6249064 1.5195120 1.5935617 1.4753320 1.5300358 0.0046922 0.0019274 1.3906518 0.8867382 1.4790748 0.2552231 0.8830588 1.5625417 0.2552231 3.0181929 1.5238762 1.5397631 0.0024805 0.0024805 0.0030983 1.5920566 0.0022046 1.4646323 1.5758878 1.5160093 1.6209037 1.6274096 1.5152674 0.8852360 0.8844441 0.8863992 0.8850633 0.8982900 1.5588249 1.3890724 0.0063597 0.0019276 2.9990059 0.0093025 0.8838586 1.0707591 1.4546420 1.4583518 1.3950887 1.4842835 1.4724138 
JX080303_Fi200W             1.0484017 1.4139416 1.3973962 2.5195944 0.8842170 0.0019273 0.0019273 1.5300238 1.4749507 0.0011017 0.0002739 0.0000000 0.0022031 0.0000010 0.2529005 0.0019884 3.0302864 3.0293559 1.3983773 0.3742707 1.3970034 1.3846527 1.3846527 0.8836874 0.8856924 0.8838537 0.8850731 0.8895304 0.0066486 0.3785343 1.0521078 0.0019719 0.0017042 1.0471210 0.0022032 1.6220877 1.4832650 1.5636329 1.4641769 1.4772826 1.4598478 1.4604158 1.4641769 1.4699244 0.3937609 0.0022033 0.8854010 1.0484017 3.0166190 1.9609741 1.9334065 1.6251909 1.5194988 1.5938419 1.4755912 1.5300238 0.0049686 0.0022029 1.3904030 0.8873680 1.4793339 0.2556235 0.8836874 1.5625340 0.2556235 3.0186930 1.5238633 1.5397523 0.0027565 0.0027565 0.0028164 1.5923365 0.0024805 1.4648899 1.5758818 1.5159956 1.6211878 1.6276946 1.5152537 0.8858650 0.8850731 0.8870286 0.8856924 0.8982900 1.5588168 1.3888026 0.0066368 0.0022031 2.9995060 0.0095938 0.8844875 1.0709810 1.4548992 1.4586093 1.3953475 1.4845427 1.4726721 
JX080304_MSA6               1.0515168 1.4160455 1.3996440 2.5107996 0.8868172 0.0002722 0.0002722 1.5379941 1.4801995 0.0016461 0.0019276 0.0022031 0.0000000 0.0022031 0.2516142 0.0002798 3.0196337 3.0187102 1.4009063 0.3719063 1.3992864 1.3900220 1.3900220 0.8862893 0.8880632 0.8864550 0.8876695 0.8921058 0.0055139 0.3776570 1.0548476 0.0002784 0.0005616 1.0502412 0.0005446 1.6269839 1.4884863 1.5715441 1.4683924 1.4814490 1.4633667 1.4639389 1.4683924 1.4741158 0.3942567 0.0005446 0.8877746 1.0515168 3.0114496 1.9628581 1.9342366 1.6321399 1.5246608 1.6008597 1.4808378 1.5379941 0.0038219 0.0016352 1.3952954 0.8899542 1.4834878 0.2543163 0.8862893 1.5704469 0.2543163 3.0135062 1.5318461 1.5477133 0.0021823 0.0021823 0.0016709 1.5993560 0.0016356 1.4691069 1.5811069 1.5211681 1.6260873 1.6325709 1.5204281 0.8882346 0.8876695 0.8896151 0.8880632 0.9014167 1.5667319 1.3934228 0.0054699 0.0000010 2.9891515 0.0083348 0.8870866 1.0725374 1.4591692 1.4628617 1.4025548 1.4934024 1.4768535 
JX080305_P4W                1.0484017 1.4139416 1.3973962 2.5195944 0.8842170 0.0019273 0.0019273 1.5300238 1.4749507 0.0011017 0.0002739 0.0000010 0.0022031 0.0000000 0.2529005 0.0019884 3.0302864 3.0293559 1.3983773 0.3742707 1.3970034 1.3846527 1.3846527 0.8836874 0.8856924 0.8838537 0.8850731 0.8895304 0.0066486 0.3785343 1.0521078 0.0019719 0.0017042 1.0471210 0.0022032 1.6220877 1.4832650 1.5636329 1.4641769 1.4772826 1.4598478 1.4604158 1.4641769 1.4699244 0.3937609 0.0022033 0.8854010 1.0484017 3.0166190 1.9609741 1.9334065 1.6251909 1.5194988 1.5938419 1.4755912 1.5300238 0.0049686 0.0022029 1.3904030 0.8873680 1.4793339 0.2556235 0.8836874 1.5625340 0.2556235 3.0186930 1.5238633 1.5397523 0.0027565 0.0027565 0.0028164 1.5923365 0.0024805 1.4648899 1.5758818 1.5159956 1.6211878 1.6276946 1.5152537 0.8858650 0.8850731 0.8870286 0.8856924 0.8982900 1.5588168 1.3888026 0.0066368 0.0022031 2.9995060 0.0095938 0.8844875 1.0709810 1.4548992 1.4586093 1.3953475 1.4845427 1.4726721 
JX194239_SA11               1.1250323 1.4634540 1.4412330 2.4741116 0.9303854 0.2511625 0.2511625 1.5307369 1.5434187 0.2518584 0.2525054 0.2529005 0.2516142 0.2529005 0.0000000 0.2482687 3.2697892 3.2734017 1.4648383 0.4296286 1.4526413 1.4492198 1.4492198 0.9303100 0.9296232 0.9279929 0.9293673 0.9326231 0.2478990 0.4282061 1.1153243 0.2519170 0.2486737 1.1304092 0.2516230 1.7050465 1.5494131 1.5753413 1.5610009 1.5901953 1.5495347 1.5522693 1.5610009 1.5647992 0.4638667 0.2513158 0.9319503 1.1250323 3.1982400 2.0251536 2.0166278 1.7012073 1.5967077 1.6835489 1.5456580 1.5307369 0.2521092 0.2506731 1.4534256 0.9317732 1.5714037 0.0053126 0.9303100 1.5707400 0.0053126 3.1972603 1.5347164 1.5504644 0.2504932 0.2504932 0.2548687 1.6797507 0.2506101 1.5630399 1.6466904 1.5966523 1.6994753 1.7071925 1.5942906 0.9326262 0.9293673 0.9306047 0.9296232 0.9469474 1.5676255 1.4596703 0.2469617 0.2516142 3.2263226 0.2502931 0.9303895 1.1521915 1.5582159 1.5585248 1.5021549 1.5348579 1.5797972 
JX875065_SA5                1.0312608 1.3984317 1.3812244 2.4961255 0.8722292 0.0000010 0.0000010 1.5243666 1.4601554 0.0014149 0.0017042 0.0019884 0.0002798 0.0019884 0.2482687 0.0000000 3.0316184 3.0304817 1.3881344 0.3603233 1.3823825 1.3800731 1.3800731 0.8716964 0.8733297 0.8718641 0.8730940 0.8776044 0.0054035 0.3662351 1.0362276 0.0000010 0.0002798 1.0299758 0.0002808 1.6111517 1.4686377 1.5574601 1.4616797 1.4740547 1.4558033 1.4550375 1.4616797 1.4675770 0.3895056 0.0002808 0.8731961 1.0312608 3.0213380 1.9667972 1.9263985 1.6171929 1.5083851 1.5851271 1.4608007 1.5243666 0.0036598 0.0014052 1.3865736 0.8752444 1.4748623 0.2510007 0.8716964 1.5574487 0.2510007 3.0234480 1.5201126 1.5334800 0.0019691 0.0019691 0.0014365 1.5836074 0.0014055 1.4624632 1.5644489 1.5045508 1.6102432 1.6168124 1.5038028 0.8735025 0.8730940 0.8750724 0.8733297 0.8805396 1.5536867 1.3833830 0.0050754 0.0002798 3.0004378 0.0080455 0.8725021 1.0714742 1.4534005 1.4542730 1.3817169 1.4754720 1.4704785 
KC595512_JL                 2.8986155 2.9837535 2.9893671 3.5092749 2.8869363 3.0167326 3.0167326 2.9617741 2.8559335 3.0281663 3.0297819 3.0302864 3.0196337 3.0302864 3.2697892 3.0316184 0.0000000 0.0060458 2.9271269 3.1468508 3.0221593 2.8737729 2.8737729 2.8850379 2.8941946 2.8852146 2.8885751 2.8943608 3.0425468 3.1369989 2.9317617 3.0359918 3.0321309 2.9102508 3.0177218 3.0736124 2.8507273 2.9793355 2.8691068 2.8703722 2.8654908 2.8655607 2.8691068 2.8794187 3.0756121 3.0184466 2.8924721 2.8986155 0.7440988 3.5000983 3.1128992 3.0318366 2.9165028 3.0651583 2.8580561 2.9617741 3.0132751 3.0224211 2.8626353 2.8886421 2.8747825 3.2959802 2.8850379 2.9792235 3.2959802 0.7458140 2.9789467 2.9722908 3.0267415 3.0267415 3.0415770 3.0608863 3.0224365 2.8787524 2.8972356 2.9230595 3.0738272 3.0866059 2.9189150 2.8885530 2.8885751 2.8879366 2.8941946 2.9122901 2.9676275 2.8797719 3.0199510 3.0196337 0.0553853 3.0649801 2.8847001 2.9158979 2.8704822 2.8776916 2.8918617 2.8977971 2.8642435 
KC595513_Shanette           2.8943870 2.9813113 2.9883313 3.5031224 2.8818769 3.0158095 3.0158095 2.9626099 2.8547330 3.0272359 3.0288514 3.0293559 3.0187102 3.0293559 3.2734017 3.0304817 0.0060458 0.0000000 2.9266563 3.1440033 3.0195393 2.8692536 2.8692536 2.8799817 2.8891251 2.8801568 2.8835112 2.8892840 3.0416125 3.1389192 2.9272564 3.0325770 3.0309942 2.9079883 3.0167988 3.0762083 2.8483841 2.9812564 2.8640158 2.8626500 2.8569907 2.8570476 2.8640158 2.8718485 3.0796026 3.0175234 2.8874040 2.8943870 0.7421376 3.5059747 3.1116273 3.0325575 2.9164552 3.0609704 2.8568542 2.9626099 3.0123524 3.0214971 2.8585322 2.8835816 2.8714905 3.2938182 2.8799817 2.9811439 3.2938182 0.7438610 2.9776369 2.9785316 3.0258168 3.0258168 3.0406343 3.0567054 3.0215125 2.8756375 2.8965234 2.9223722 3.0764233 3.0914488 2.9188670 2.8834936 2.8835112 2.8828758 2.8891251 2.9091115 2.9695393 2.8752464 3.0190279 3.0187102 0.0571830 3.0638314 2.8796428 2.9119709 2.8664436 2.8736063 2.8902179 2.8914812 2.8609603 
KC699836_SIOphi             1.2553739 0.3648650 0.3720043 2.2644931 1.1770868 1.3999945 1.3999945 0.6083227 0.5360228 1.3945621 1.3981202 1.3983773 1.4009063 1.3983773 1.4648383 1.3881344 2.9271269 2.9266563 0.0000000 1.4294645 0.3601574 0.4667629 0.4667629 1.1766283 1.1766925 1.1798092 1.1798299 1.1751357 1.4038167 1.4275901 1.2358243 1.3967053 1.3883943 1.2562228 1.4000625 0.7757211 0.5367004 0.6149033 0.5422304 0.5505805 0.5403730 0.5377941 0.5422304 0.5405552 1.4576296 1.4006251 1.1766848 1.2553739 3.0066842 2.0108992 1.7569572 0.7707511 0.6670077 0.7621142 0.5377405 0.6083227 1.4036734 1.4004784 0.4671053 1.1809100 0.5402361 1.4794360 1.1766283 0.6136706 1.4794360 3.0027355 0.6004618 0.6047128 1.3999734 1.3999734 1.4174736 0.7615748 1.3995127 0.5407633 0.6723514 0.6646258 0.7760735 0.7800537 0.6680922 1.1788885 1.1798299 1.1817868 1.1766925 1.1731372 0.6179088 0.4651159 1.4045305 1.4009063 2.8966506 1.4010745 1.1766116 1.2956451 0.5286777 0.5296059 0.4185632 0.4640746 0.5466349 
KF021268_phiIBB_SEP1        1.0792310 1.4363933 1.4023254 2.5305319 0.9137357 0.3714115 0.3714115 1.5033001 1.4983659 0.3728745 0.3738587 0.3742707 0.3719063 0.3742707 0.4296286 0.3603233 3.1468508 3.1440033 1.4294645 0.0000000 1.4237943 1.4344681 1.4344681 0.9132040 0.9160435 0.9143906 0.9159568 0.9182579 0.3765901 0.0098306 1.0813306 0.3718240 0.3607416 1.0859436 0.3719180 1.6116318 1.4987936 1.5386886 1.4746710 1.4837087 1.4719281 1.4698370 1.4746710 1.4842366 0.4573080 0.3716240 0.9172749 1.0792310 3.1322301 2.0166690 1.9335261 1.6103412 1.5381031 1.5893963 1.4984760 1.5033001 0.3738848 0.3720594 1.4399869 0.9169362 1.4840850 0.4347987 0.9132040 1.5350506 0.4347987 3.1326386 1.4973850 1.5171114 0.3722695 0.3722695 0.3721386 1.5882217 0.3721507 1.4820954 1.5882507 1.5349393 1.6109493 1.6204323 1.5347097 0.9158476 0.9159568 0.9162177 0.9160435 0.9212395 1.5301271 1.4338422 0.3735507 0.3719063 3.0874030 0.3697789 0.9152276 1.1171126 1.4633610 1.4601425 1.4748925 1.4955676 1.4787729 
KF669652_Grass              1.3546131 0.0143826 0.0168708 2.2904270 1.1923379 1.3983681 1.3983681 0.6453462 0.5525529 1.3931602 1.3961897 1.3970034 1.3992864 1.3970034 1.4526413 1.3823825 3.0221593 3.0195393 0.3601574 1.4237943 0.0000000 0.4618854 0.4618854 1.1922774 1.1912710 1.1939726 1.1939921 1.1974592 1.3947044 1.4273223 1.3314495 1.3962759 1.3832057 1.3606349 1.3984364 0.8016083 0.5594179 0.6424113 0.5598519 0.5607317 0.5620156 0.5605004 0.5598519 0.5605616 1.4647805 1.3990032 1.1904911 1.3546131 3.0139619 2.0477954 1.8106630 0.8035662 0.7213576 0.7763820 0.5516913 0.6453462 1.4012677 1.3972121 0.4808160 1.1967007 0.5621723 1.4669187 1.1922774 0.6449905 1.4669187 3.0118858 0.6372926 0.6367177 1.3967901 1.3967901 1.4048284 0.7750227 1.3967629 0.5580414 0.7275530 0.7218025 0.8019784 0.8044213 0.7226494 1.1938737 1.1939921 1.1954238 1.1912710 1.1743549 0.6458545 0.4606810 1.3942396 1.3992864 3.0071739 1.3925004 1.1907087 1.3967363 0.5514681 0.5535785 0.4083148 0.4559250 0.5619644 
KJ010547_Bp8p_C             1.2614078 0.4731687 0.4726205 2.3291227 1.1915440 1.3890798 1.3890798 0.6833315 0.6164383 1.3807099 1.3849219 1.3846527 1.3900220 1.3846527 1.4492198 1.3800731 2.8737729 2.8692536 0.4667629 1.4344681 0.4618854 0.0000000 0.0000010 1.1905899 1.1886291 1.1906267 1.1906467 1.1942106 1.3862193 1.4328254 1.2526558 1.3814550 1.3798003 1.2698338 1.3891497 0.8628537 0.6185525 0.7002441 0.6393114 0.6316700 0.6311663 0.6308302 0.6393114 0.6400073 1.4299340 1.3897319 1.1885825 1.2614078 2.9010594 2.0558991 1.8550831 0.8541823 0.7642203 0.8505954 0.6159011 0.6833315 1.3908368 1.3869104 0.0963511 1.1942769 0.6378687 1.4594225 1.1905899 0.6982314 1.4594225 2.8934990 0.6893167 0.6954172 1.3854329 1.3854329 1.3912128 0.8490970 1.3860851 0.6414428 0.7726010 0.7614479 0.8627087 0.8666377 0.7627271 1.1906937 1.1906467 1.1947183 1.1886291 1.1963411 0.6990082 0.0192044 1.3866310 1.3900220 2.8393152 1.3888360 1.1909286 1.2926962 0.6263534 0.6279667 0.4462118 0.5064933 0.6286456 
KJ010548_Bp8p_T             1.2614078 0.4731687 0.4726205 2.3291227 1.1915440 1.3890798 1.3890798 0.6833315 0.6164383 1.3807099 1.3849219 1.3846527 1.3900220 1.3846527 1.4492198 1.3800731 2.8737729 2.8692536 0.4667629 1.4344681 0.4618854 0.0000010 0.0000000 1.1905899 1.1886291 1.1906267 1.1906467 1.1942106 1.3862193 1.4328254 1.2526558 1.3814550 1.3798003 1.2698338 1.3891497 0.8628537 0.6185525 0.7002441 0.6393114 0.6316700 0.6311663 0.6308302 0.6393114 0.6400073 1.4299340 1.3897319 1.1885825 1.2614078 2.9010594 2.0558991 1.8550831 0.8541823 0.7642203 0.8505954 0.6159011 0.6833315 1.3908368 1.3869104 0.0963511 1.1942769 0.6378687 1.4594225 1.1905899 0.6982314 1.4594225 2.8934990 0.6893167 0.6954172 1.3854329 1.3854329 1.3912128 0.8490970 1.3860851 0.6414428 0.7726010 0.7614479 0.8627087 0.8666377 0.7627271 1.1906937 1.1906467 1.1947183 1.1886291 1.1963411 0.6990082 0.0192044 1.3866310 1.3900220 2.8393152 1.3888360 1.1909286 1.2926962 0.6263534 0.6279667 0.4462118 0.5064933 0.6286456 
KJ094029_LP_064             0.7111668 1.2008073 1.1734424 2.3775324 0.0008747 0.8854155 0.8854155 1.3223964 1.2290660 0.8830598 0.8830588 0.8836874 0.8862893 0.8836874 0.9303100 0.8716964 2.8850379 2.8799817 1.1766283 0.9132040 1.1922774 1.1905899 1.1905899 0.0000000 0.0032168 0.0020430 0.0020433 0.0067351 0.8833360 0.9124073 0.6595796 0.8849478 0.8723331 0.7121278 0.8863183 1.4392890 1.2327535 1.3462614 1.2219825 1.2191723 1.2064005 1.2065731 1.2219825 1.2286324 0.9192703 0.8858443 0.0032173 0.7111668 2.9356903 1.8441884 1.7746579 1.4161227 1.3033618 1.4007497 1.2286552 1.3223964 0.8849446 0.8861146 1.2010892 0.0032155 1.2284274 0.9411732 0.0000010 1.3381602 0.9411732 2.9375610 1.3181720 1.3190693 0.8869228 0.8869228 0.8912553 1.3988228 0.8861988 1.2271215 1.3398887 1.3032510 1.4389425 1.4401646 1.3028904 0.0026299 0.0020433 0.0035047 0.0032168 0.0088860 1.3379313 1.1944330 0.8846140 0.8862893 2.8533271 0.8758684 0.0023351 0.7280120 1.2114479 1.2076032 1.2010839 1.2142914 1.2164648 
KJ094031_LP_124             0.7107862 1.1998446 1.1724763 2.3849286 0.0035094 0.8871884 0.8871884 1.3251803 1.2297275 0.8850637 0.8850633 0.8856924 0.8880632 0.8856924 0.9296232 0.8733297 2.8941946 2.8891251 1.1766925 0.9160435 1.1912710 1.1886291 1.1886291 0.0032168 0.0000000 0.0040978 0.0040983 0.0085199 0.8851216 0.9142106 0.6603666 0.8867595 0.8739670 0.7117467 0.8880922 1.4416693 1.2334166 1.3477664 1.2241308 1.2209517 1.2093601 1.2095338 1.2241308 1.2307882 0.9201747 0.8876182 0.0040943 0.7107862 2.9384509 1.8441564 1.7791298 1.4187865 1.3050333 1.4043124 1.2293166 1.3251803 0.8867174 0.8878889 1.1996121 0.0052738 1.2314124 0.9404737 0.0032168 1.3396610 0.9404737 2.9403227 1.3209522 1.3214046 0.8886980 0.8886980 0.8930714 1.4023812 0.8879730 1.2292753 1.3416818 1.3049223 1.4413218 1.4425456 1.3045616 0.0029196 0.0040983 0.0038032 0.0000010 0.0095180 1.3394307 1.1939868 0.8863868 0.8880632 2.8624024 0.8775210 0.0038040 0.7273947 1.2144225 1.2105724 1.2025318 1.2147028 1.2182414 
KJ586795_LMTA_94            0.7117840 1.2024254 1.1750768 2.3779567 0.0023350 0.8855811 0.8855811 1.3234022 1.2295937 0.8832260 0.8832251 0.8838537 0.8864550 0.8838537 0.9279929 0.8718641 2.8852146 2.8801568 1.1798092 0.9143906 1.1939726 1.1906267 1.1906267 0.0020430 0.0040978 0.0000000 0.0005831 0.0058520 0.8834659 0.9135930 0.6603500 0.8851170 0.8725009 0.7127457 0.8864839 1.4412344 1.2332849 1.3478820 1.2244662 1.2215995 1.2088052 1.2089789 1.2244662 1.2311271 0.9177825 0.8860100 0.0040958 0.7117840 2.9362946 1.8445049 1.7717566 1.4183484 1.3061748 1.4026291 1.2291825 1.3234022 0.8851101 0.8862803 1.2016029 0.0040946 1.2308649 0.9388138 0.0020430 1.3397739 0.9388138 2.9381658 1.3191757 1.3200739 0.8870887 0.8870887 0.8914251 1.4006988 0.8863645 1.2296133 1.3428554 1.3060636 1.4408870 1.4421110 1.3057026 0.0040953 0.0005831 0.0043848 0.0040978 0.0098401 1.3395434 1.1951032 0.8847430 0.8864550 2.8534945 0.8755936 0.0026272 0.7280597 1.2138676 1.2101223 1.2066206 1.2180529 1.2188865 
KJ591605_LMTA_57            0.7118313 1.2024429 1.1750979 2.3781877 0.0023353 0.8867947 0.8867947 1.3247382 1.2296081 0.8844447 0.8844441 0.8850731 0.8876695 0.8850731 0.9293673 0.8730940 2.8885751 2.8835112 1.1798299 0.9159568 1.1939921 1.1906467 1.1906467 0.0020433 0.0040983 0.0005831 0.0000000 0.0058527 0.8846877 0.9151582 0.6603962 0.8863571 0.8737313 0.7127930 0.8876986 1.4431077 1.2332989 1.3492452 1.2244812 1.2216148 1.2088221 1.2089957 1.2244812 1.2311414 0.9189109 0.8872244 0.0040963 0.7118313 2.9365480 1.8468889 1.7737613 1.4198646 1.3074757 1.4044564 1.2291970 1.3247382 0.8863236 0.8874951 1.2016217 0.0040951 1.2308791 0.9402176 0.0020433 1.3411297 0.9402176 2.9384192 1.3205084 1.3214080 0.8883043 0.8883043 0.8926700 1.4025238 0.8875793 1.2296278 1.3443439 1.3073642 1.4427595 1.4439849 1.3070030 0.0040959 0.0000010 0.0043854 0.0040983 0.0098415 1.3408978 1.1951226 0.8859564 0.8876695 2.8568172 0.8768385 0.0026276 0.7281116 1.2138839 1.2101390 1.2046920 1.2180687 1.2189022 
KJ668715_LMTA_34            0.7112904 1.2057479 1.1784500 2.3809854 0.0058537 0.8912286 0.8912286 1.3252227 1.2325353 0.8888996 0.8889003 0.8895304 0.8921058 0.8895304 0.9326231 0.8776044 2.8943608 2.8892840 1.1751357 0.9182579 1.1974592 1.1942106 1.1942106 0.0067351 0.0085199 0.0058520 0.0058527 0.0000000 0.8888575 0.9174579 0.6633953 0.8908883 0.8782428 0.7122518 0.8921349 1.4449756 1.2362332 1.3498492 1.2288932 1.2276791 1.2148473 1.2150231 1.2288932 1.2355683 0.9246862 0.8916607 0.0067480 0.7112904 2.9414717 1.8454657 1.7767069 1.4217164 1.3071340 1.4066465 1.2321236 1.3252227 0.8904628 0.8919323 1.2035640 0.0082158 1.2357786 0.9435282 0.0067351 1.3417377 0.9435282 2.9433467 1.3209948 1.3220236 0.8927437 0.8927437 0.8972109 1.4047126 0.8920163 1.2340506 1.3453446 1.3070226 1.4446268 1.4458527 1.3066616 0.0079260 0.0058527 0.0079158 0.0085199 0.0133745 1.3415053 1.1985492 0.8903904 0.8921058 2.8611970 0.8815037 0.0061471 0.7292744 1.2199398 1.2160779 1.2098873 1.2222909 1.2249563 
KP027446_phiIPLARODI        1.0484930 1.4098417 1.3931585 2.5329983 0.8835708 0.0052370 0.0052370 1.5311258 1.4745656 0.0060721 0.0063711 0.0066486 0.0055139 0.0066486 0.2478990 0.0054035 3.0425468 3.0416125 1.4038167 0.3765901 1.3947044 1.3862193 1.3862193 0.8833360 0.8851216 0.8834659 0.8846877 0.8888575 0.0000000 0.3795568 1.0546736 0.0053584 0.0056883 1.0472111 0.0055141 1.6191020 1.4828952 1.5665492 1.4622516 1.4764407 1.4582923 1.4588579 1.4622516 1.4680053 0.3928738 0.0055144 0.8845332 1.0484930 3.0277141 1.9563532 1.9383209 1.6228849 1.5226885 1.5910924 1.4752072 1.5311258 0.0055113 0.0060693 1.3906592 0.8869871 1.4798968 0.2505443 0.8833360 1.5654464 0.2505443 3.0298014 1.5269957 1.5408774 0.0066274 0.0066274 0.0067685 1.5895864 0.0057927 1.4629634 1.5794526 1.5191720 1.6182019 1.6247110 1.5184270 0.8852947 0.8846877 0.8866840 0.8851216 0.8980944 1.5617148 1.3886696 0.0033019 0.0055139 3.0075514 0.0072382 0.8838418 1.0704350 1.4559504 1.4596694 1.3971824 1.4879381 1.4718233 
KP027447_phiIPLA_C1C        1.0775617 1.4394717 1.4058025 2.5270998 0.9129385 0.3771599 0.3771599 1.5031386 1.4935176 0.3771320 0.3781221 0.3785343 0.3776570 0.3785343 0.4282061 0.3662351 3.1369989 3.1389192 1.4275901 0.0098306 1.4273223 1.4328254 1.4328254 0.9124073 0.9142106 0.9135930 0.9151582 0.9174579 0.3795568 0.0000000 1.0778088 0.3777236 0.3666545 1.0842728 0.3776689 1.6080056 1.4938650 1.5365312 1.4806960 1.4878928 1.4758479 1.4737583 1.4806960 1.4902963 0.4587136 0.3773752 0.9164754 1.0775617 3.1180332 2.0162312 1.9278257 1.6038915 1.5305524 1.5871531 1.4936334 1.5031386 0.3800157 0.3781811 1.4325468 0.9161370 1.4857578 0.4333449 0.9124073 1.5328979 0.4333449 3.1193966 1.4972248 1.5159400 0.3783916 0.3783916 0.3779962 1.5859806 0.3780061 1.4861874 1.5828046 1.5274004 1.6071574 1.6166187 1.5270216 0.9150494 0.9151582 0.9143848 0.9142106 0.9203844 1.5279814 1.4323148 0.3793040 0.3776570 3.0778125 0.3761768 0.9144293 1.1185722 1.4683210 1.4661423 1.4695147 1.4979217 1.4829434 
KP339049_EFDG1              0.2179046 1.3283808 1.3033156 2.4505063 0.6602384 1.0539015 1.0539015 1.3985229 1.3297410 1.0512821 1.0522952 1.0521078 1.0548476 1.0521078 1.1153243 1.0362276 2.9317617 2.9272564 1.2358243 1.0813306 1.3314495 1.2526558 1.2526558 0.6595796 0.6603666 0.6603500 0.6603962 0.6633953 1.0546736 1.0778088 0.0000000 1.0528205 1.0360391 0.2164024 1.0548807 1.4939571 1.3321988 1.4127111 1.3030467 1.3127845 1.2808241 1.2801039 1.3030467 1.3012940 1.0649421 1.0542790 0.6614176 0.2179046 2.9945590 1.8196580 1.8536457 1.4853196 1.4015709 1.4710046 1.3284879 1.3985229 1.0542714 1.0540955 1.2537633 0.6609686 1.3231292 1.1242460 0.6595796 1.4131492 1.1242460 2.9844154 1.3947750 1.4003929 1.0544785 1.0544785 1.0572966 1.4705273 1.0522614 1.3021415 1.4305039 1.3964884 1.4927668 1.4949716 1.3991588 0.6601354 0.6603962 0.6608824 0.6603666 0.6748345 1.4071807 1.2576142 1.0526538 1.0548476 2.9084744 1.0472681 0.6615464 0.2185080 1.2730447 1.2828395 1.2750913 1.2845983 1.3085582 
KP687431_IME_SA1            1.0503438 1.4135872 1.3966876 2.5177698 0.8854866 0.0000010 0.0000010 1.5459003 1.4808630 0.0014031 0.0016901 0.0019719 0.0002784 0.0019719 0.2519170 0.0000010 3.0359918 3.0325770 1.3967053 0.3718240 1.3962759 1.3814550 1.3814550 0.8849478 0.8867595 0.8851170 0.8863571 0.8908883 0.0053584 0.3777236 1.0528205 0.0000000 0.0002870 1.0483724 0.0002784 1.6227936 1.4893583 1.5796041 1.4663148 1.4787581 1.4609758 1.4625136 1.4663148 1.4721837 0.3933407 0.0002785 0.8864640 1.0503438 3.0315349 1.9915727 1.9593139 1.6277835 1.5320319 1.5965007 1.4815173 1.5459003 0.0036295 0.0013935 1.3868496 0.8886903 1.4826416 0.2541286 0.8849478 1.5784733 0.2541286 3.0336675 1.5399369 1.5564422 0.0019528 0.0019528 0.0014245 1.5949615 0.0013939 1.4679966 1.5907875 1.5284264 1.6218750 1.6285176 1.5285039 0.8869348 0.8863571 0.8883446 0.8867595 0.9003330 1.5746420 1.3847774 0.0053146 0.0002784 3.0060564 0.0079417 0.8855694 1.0711333 1.4566860 1.4614043 1.3998491 1.4899274 1.4740500 
KP687432_IME_SA2            1.0314624 1.3992214 1.3820351 2.4961255 0.8728662 0.0002798 0.0002798 1.5243536 1.4604166 0.0011318 0.0019884 0.0017042 0.0005616 0.0017042 0.2486737 0.0002798 3.0321309 3.0309942 1.3883943 0.3607416 1.3832057 1.3798003 1.3798003 0.8723331 0.8739670 0.8725009 0.8737313 0.8782428 0.0056883 0.3666545 1.0360391 0.0002870 0.0000000 1.0301773 0.0005616 1.6114389 1.4689001 1.5574517 1.4619409 1.4743175 1.4560631 1.4552977 1.4619409 1.4678389 0.3899367 0.0005616 0.8738337 1.0314624 3.0218459 1.9678368 1.9260704 1.6174808 1.5083702 1.5854105 1.4610619 1.5243536 0.0039417 0.0016863 1.3863212 0.8758825 1.4751251 0.2514113 0.8723331 1.5574402 0.2514113 3.0239563 1.5200990 1.5334683 0.0022506 0.0022506 0.0011491 1.5838905 0.0016868 1.4627248 1.5644412 1.5045354 1.6105303 1.6171003 1.5037873 0.8741397 0.8737313 0.8757100 0.8739670 0.8805396 1.5536777 1.3831097 0.0053579 0.0005616 3.0009460 0.0083334 0.8731392 1.0716954 1.4536617 1.4545342 1.3819782 1.4757351 1.4707407 
KR049063_EFLK1              0.0041570 1.3576080 1.3368729 2.4710828 0.7126272 1.0492819 1.0492819 1.4230490 1.3300737 1.0468297 1.0469204 1.0471210 1.0502412 1.0471210 1.1304092 1.0299758 2.9102508 2.9079883 1.2562228 1.0859436 1.3606349 1.2698338 1.2698338 0.7121278 0.7117467 0.7127457 0.7127930 0.7122518 1.0472111 1.0842728 0.2164024 1.0483724 1.0301773 0.0000000 1.0502747 1.5256389 1.3348031 1.4371057 1.3048271 1.3112909 1.2937688 1.2943911 1.3048271 1.3068383 1.0886135 1.0496641 0.7135655 0.0041570 2.9508517 1.8477937 1.8685078 1.5095398 1.4100338 1.4994074 1.3288538 1.4230490 1.0476232 1.0494078 1.2799177 0.7115835 1.3333652 1.1385159 0.7121278 1.4327838 1.1385159 2.9409900 1.4221155 1.4181789 1.0499390 1.0499390 1.0505625 1.4974859 1.0476201 1.3096097 1.4303008 1.4040334 1.5249340 1.5275383 1.4051420 0.7115835 0.7127930 0.7128689 0.7117467 0.7279351 1.4284599 1.2707868 1.0454714 1.0502412 2.8912390 1.0383740 0.7136302 0.0048833 1.2895773 1.3013392 1.2987981 1.3108958 1.3045271 
KR908644_IME_SA119          1.0515503 1.4152255 1.3988063 2.5107499 0.8868461 0.0002722 0.0002722 1.5370793 1.4793377 0.0016462 0.0019276 0.0022032 0.0005446 0.0022032 0.2516230 0.0002808 3.0177218 3.0167988 1.4000625 0.3719180 1.3984364 1.3891497 1.3891497 0.8863183 0.8880922 0.8864839 0.8876986 0.8921349 0.0055141 0.3776689 1.0548807 0.0002784 0.0005616 1.0502747 0.0000000 1.6260166 1.4876197 1.5706081 1.4675384 1.4805874 1.4625176 1.4630879 1.4675384 1.4732590 0.3942692 0.0005446 0.8878036 1.0515503 3.0087231 1.9640859 1.9343030 1.6311698 1.5237739 1.5999092 1.4799757 1.5370793 0.0038221 0.0016352 1.3944191 0.8899833 1.4826260 0.2543252 0.8863183 1.5695115 0.2543252 3.0107768 1.5309349 1.5467915 0.0021824 0.0021824 0.0011136 1.5984066 0.0016357 1.4682516 1.5801391 1.5202834 1.6251205 1.6316002 1.5195439 0.8882636 0.8876986 0.8896441 0.8880922 0.9014479 1.5657995 1.3925484 0.0054701 0.0005446 2.9872690 0.0083351 0.8871156 1.0725748 1.4583165 1.4620077 1.4017031 1.4925338 1.4759951 
KT207918_Eyuki              1.5207542 0.8093636 0.7909540 2.4959087 1.4391365 1.6259322 1.6259322 0.5672817 0.7322384 1.6204485 1.6218034 1.6220877 1.6269839 1.6220877 1.7050465 1.6111517 3.0736124 3.0762083 0.7757211 1.6116318 0.8016083 0.8628537 0.8628537 1.4392890 1.4416693 1.4412344 1.4431077 1.4449756 1.6191020 1.6080056 1.4939571 1.6227936 1.6114389 1.5256389 1.6260166 0.0000000 0.7239105 0.5593954 0.7579297 0.7549507 0.7508661 0.7481866 0.7579297 0.7573045 1.6880369 1.6277753 1.4442334 1.5207542 3.1207885 2.2779426 1.9142388 0.0819121 0.4815130 0.0558679 0.7320104 0.5672817 1.6248092 1.6268931 0.8738075 1.4429020 0.7513897 1.7224957 1.4392890 0.5586124 1.7224957 3.1237673 0.5624902 0.5592169 1.6252736 1.6252736 1.6411161 0.0555335 1.6243583 0.7541804 0.4967047 0.4820170 0.0013518 0.0068009 0.4814409 1.4405063 1.4431077 1.4406642 1.4416693 1.4583815 0.5632385 0.8679291 1.6198113 1.6269839 3.0629400 1.6202235 1.4422205 1.5809599 0.7407036 0.7326192 0.7969878 0.8511704 0.7535601 
KT224359_TsarBomba          1.3299348 0.5575374 0.5580924 2.3662043 1.2335825 1.4875474 1.4875474 0.5227845 0.0234593 1.4823777 1.4830048 1.4832650 1.4884863 1.4832650 1.5494131 1.4686377 2.8507273 2.8483841 0.5367004 1.4987936 0.5594179 0.6185525 0.6185525 1.2327535 1.2334166 1.2332849 1.2332989 1.2362332 1.4828952 1.4938650 1.3321988 1.4893583 1.4689001 1.3348031 1.4876197 0.7239105 0.0000000 0.5278644 0.3014064 0.2966045 0.3063986 0.3071689 0.3014064 0.3008879 1.5380139 1.4892031 1.2335762 1.3299348 2.9087408 2.0460963 1.8401292 0.7194994 0.6067141 0.7070209 0.0242934 0.5227845 1.4831256 1.4868303 0.6199293 1.2363489 0.3012749 1.5601613 1.2327535 0.5288572 1.5601613 2.8967130 0.5239619 0.5247376 1.4874816 1.4874816 1.5011672 0.7073158 1.4867866 0.3014701 0.6099316 0.6047860 0.7245755 0.7270469 0.6062879 1.2318572 1.2332989 1.2341320 1.2334166 1.2333275 0.5282277 0.6149554 1.4853491 1.4884863 2.8612940 1.4814041 1.2335755 1.3975727 0.3016725 0.3019775 0.5128545 0.5665900 0.3007978 
KT307976_AvesoBmore         1.4302662 0.6487969 0.6425973 2.3773872 1.3473050 1.5705277 1.5705277 0.0726911 0.5347303 1.5620297 1.5636404 1.5636329 1.5715441 1.5636329 1.5753413 1.5574601 2.9793355 2.9812564 0.6149033 1.5386886 0.6424113 0.7002441 0.7002441 1.3462614 1.3477664 1.3478820 1.3492452 1.3498492 1.5665492 1.5365312 1.4127111 1.5796041 1.5574517 1.4371057 1.5706081 0.5593954 0.5278644 0.0000000 0.5202768 0.5278464 0.5246194 0.5239874 0.5202768 0.5239404 1.6045816 1.5713937 1.3492197 1.4302662 3.0023218 2.2441395 1.8671005 0.5663316 0.3739434 0.5558445 0.5346416 0.0726911 1.5724518 1.5708245 0.7012229 1.3489089 0.5234491 1.5907901 1.3462614 0.0035451 1.5907901 2.9926654 0.0685892 0.0416339 1.5706632 1.5706632 1.5846843 0.5555472 1.5695923 0.5236743 0.3788228 0.3717691 0.5602072 0.5598705 0.3699054 1.3473891 1.3492452 1.3483849 1.3477664 1.3491509 0.0101492 0.7028942 1.5674032 1.5715441 2.9708679 1.5692832 1.3469885 1.4790057 0.5207774 0.5183430 0.6206690 0.6771955 0.5242348 
KT995480_Bacillus_BM15      1.3012116 0.5586398 0.5541556 2.3314094 1.2228063 1.4674677 1.4674677 0.5167106 0.2982880 1.4621691 1.4639196 1.4641769 1.4683924 1.4641769 1.5610009 1.4616797 2.8691068 2.8640158 0.5422304 1.4746710 0.5598519 0.6393114 0.6393114 1.2219825 1.2241308 1.2244662 1.2244812 1.2288932 1.4622516 1.4806960 1.3030467 1.4663148 1.4619409 1.3048271 1.4675384 0.7579297 0.3014064 0.5202768 0.0000000 0.0585137 0.0578724 0.0585487 0.0000010 0.0097026 1.5394527 1.4691000 1.2233536 1.3012116 2.9677659 2.0459843 1.7366585 0.7460721 0.5879642 0.7446436 0.2998524 0.5167106 1.4660151 1.4673696 0.6413527 1.2253964 0.0618903 1.5713777 1.2219825 0.5222648 1.5713777 2.9539911 0.5151927 0.5176075 1.4668697 1.4668697 1.4752964 0.7449420 1.4671894 0.0102637 0.5928215 0.5876422 0.7581149 0.7580214 0.5876880 1.2222277 1.2244812 1.2248296 1.2241308 1.2167220 0.5191668 0.6357764 1.4628040 1.4683924 2.8524383 1.4787357 1.2224747 1.3477762 0.0511276 0.0470099 0.5213897 0.5896024 0.0578425 
KU577463_Bacillus_Deep_Blue 1.3059501 0.5588596 0.5532599 2.3394439 1.2200669 1.4805157 1.4805157 0.5295066 0.2950002 1.4752601 1.4770235 1.4772826 1.4814490 1.4772826 1.5901953 1.4740547 2.8703722 2.8626500 0.5505805 1.4837087 0.5607317 0.6316700 0.6316700 1.2191723 1.2209517 1.2215995 1.2216148 1.2276791 1.4764407 1.4878928 1.3127845 1.4787581 1.4743175 1.3112909 1.4805874 0.7549507 0.2966045 0.5278464 0.0585137 0.0000000 0.0573436 0.0577140 0.0585137 0.0615461 1.5561674 1.4821621 1.2220347 1.3059501 2.9306299 2.0548486 1.7739415 0.7550833 0.5969399 0.7391839 0.2962563 0.5295066 1.4781731 1.4800463 0.6407372 1.2229912 0.0747130 1.5988585 1.2191723 0.5299850 1.5988585 2.9188328 0.5242598 0.5262677 1.4806937 1.4806937 1.4886433 0.7387764 1.4798668 0.0634604 0.6015809 0.5962903 0.7559786 0.7543234 0.5977079 1.2203781 1.2216148 1.2209420 1.2209517 1.2166652 0.5275019 0.6338266 1.4776259 1.4814490 2.8498409 1.4919400 1.2200783 1.3518151 0.0550407 0.0540781 0.5167126 0.5880850 0.0132928 
KX495186_Bacillus_PK16      1.2900793 0.5611502 0.5574343 2.3444656 1.2072881 1.4624474 1.4624474 0.5227015 0.3039681 1.4571633 1.4595918 1.4598478 1.4633667 1.4598478 1.5495347 1.4558033 2.8654908 2.8569907 0.5403730 1.4719281 0.5620156 0.6311663 0.6311663 1.2064005 1.2093601 1.2088052 1.2088221 1.2148473 1.4582923 1.4758479 1.2808241 1.4609758 1.4560631 1.2937688 1.4625176 0.7508661 0.3063986 0.5246194 0.0578724 0.0573436 0.0000000 0.0016073 0.0578724 0.0573344 1.5304537 1.4640704 1.2089469 1.2900793 2.9461550 2.0528791 1.7499629 0.7441191 0.5868772 0.7378795 0.3052417 0.5227015 1.4599174 1.4623500 0.6361818 1.2102083 0.0835037 1.5601696 1.2064005 0.5266161 1.5601696 2.9342864 0.5209482 0.5248620 1.4618523 1.4618523 1.4699558 0.7381773 1.4621700 0.0589227 0.5944638 0.5857594 0.7497390 0.7526689 0.5867240 1.2076197 1.2088221 1.2093659 1.2093601 1.2053631 0.5236205 0.6310260 1.4593788 1.4633667 2.8468973 1.4732754 1.2072994 1.3368874 0.0295480 0.0397255 0.5107461 0.5867561 0.0568150 
MG602477_Bacillus_BCP01     1.2906946 0.5597065 0.5553742 2.3517401 1.2074611 1.4630176 1.4630176 0.5219902 0.3047366 1.4577253 1.4601591 1.4604158 1.4639389 1.4604158 1.5522693 1.4550375 2.8655607 2.8570476 0.5377941 1.4698370 0.5605004 0.6308302 0.6308302 1.2065731 1.2095338 1.2089789 1.2089957 1.2150231 1.4588579 1.4737583 1.2801039 1.4625136 1.4552977 1.2943911 1.4630879 0.7481866 0.3071689 0.5239874 0.0585487 0.0577140 0.0016073 0.0000000 0.0585487 0.0580100 1.5290218 1.4646442 1.2091206 1.2906946 2.9399909 2.0513224 1.7503713 0.7415592 0.5846979 0.7352126 0.3060110 0.5219902 1.4604820 1.4629199 0.6358526 1.2103824 0.0841207 1.5629729 1.2065731 0.5259041 1.5629729 2.9281347 0.5203168 0.5241496 1.4624211 1.4624211 1.4705535 0.7355107 1.4627396 0.0589445 0.5921710 0.5835810 0.7470603 0.7499872 0.5845464 1.2077928 1.2089957 1.2095397 1.2095338 1.2057141 0.5229098 0.6306899 1.4599421 1.4639389 2.8487384 1.4725296 1.2074724 1.3374892 0.0312546 0.0391693 0.5093757 0.5863654 0.0571847 
MH638309_Bacillus_Hobo      1.3012116 0.5586398 0.5541556 2.3314094 1.2228063 1.4674677 1.4674677 0.5167106 0.2982880 1.4621691 1.4639196 1.4641769 1.4683924 1.4641769 1.5610009 1.4616797 2.8691068 2.8640158 0.5422304 1.4746710 0.5598519 0.6393114 0.6393114 1.2219825 1.2241308 1.2244662 1.2244812 1.2288932 1.4622516 1.4806960 1.3030467 1.4663148 1.4619409 1.3048271 1.4675384 0.7579297 0.3014064 0.5202768 0.0000010 0.0585137 0.0578724 0.0585487 0.0000000 0.0097026 1.5394527 1.4691000 1.2233536 1.3012116 2.9677659 2.0459843 1.7366585 0.7460721 0.5879642 0.7446436 0.2998524 0.5167106 1.4660151 1.4673696 0.6413527 1.2253964 0.0618903 1.5713777 1.2219825 0.5222648 1.5713777 2.9539911 0.5151927 0.5176075 1.4668697 1.4668697 1.4752964 0.7449420 1.4671894 0.0102637 0.5928215 0.5876422 0.7581149 0.7580214 0.5876880 1.2222277 1.2244812 1.2248296 1.2241308 1.2167220 0.5191668 0.6357764 1.4628040 1.4683924 2.8524383 1.4787357 1.2224747 1.3477762 0.0511276 0.0470099 0.5213897 0.5896024 0.0578425 
MH638312_Bacillus_Kioshi    1.3022065 0.5593149 0.5555730 2.3437241 1.2294599 1.4731879 1.4731879 0.5185121 0.2975826 1.4679115 1.4696665 1.4699244 1.4741158 1.4699244 1.5647992 1.4675770 2.8794187 2.8718485 0.5405552 1.4842366 0.5605616 0.6400073 0.6400073 1.2286324 1.2307882 1.2311271 1.2311414 1.2355683 1.4680053 1.4902963 1.3012940 1.4721837 1.4678389 1.3068383 1.4732590 0.7573045 0.3008879 0.5239404 0.0097026 0.0615461 0.0573344 0.0580100 0.0097026 0.0000000 1.5442329 1.4748253 1.2300137 1.3022065 2.9671174 2.0598515 1.7318931 0.7444266 0.5861698 0.7446950 0.2991456 0.5185121 1.4717319 1.4730892 0.6402358 1.2320607 0.0650068 1.5752358 1.2286324 0.5259371 1.5752358 2.9541664 0.5165179 0.5209681 1.4725886 1.4725886 1.4806746 0.7449935 1.4729095 0.0034913 0.5921108 0.5859437 0.7574896 0.7569576 0.5868998 1.2288792 1.2311414 1.2314919 1.2307882 1.2237916 0.5228238 0.6364684 1.4691662 1.4741158 2.8667984 1.4847203 1.2291284 1.3497052 0.0508687 0.0464463 0.5223930 0.5895568 0.0593475 
NC_007021_Twort             1.0842841 1.4848059 1.4634080 2.5995526 0.9192820 0.3937454 0.3937454 1.5760094 1.5349910 0.3926430 0.3933400 0.3937609 0.3942567 0.3937609 0.4638667 0.3895056 3.0756121 3.0796026 1.4576296 0.4573080 1.4647805 1.4299340 1.4299340 0.9192703 0.9201747 0.9177825 0.9189109 0.9246862 0.3928738 0.4587136 1.0649421 0.3933407 0.3899367 1.0886135 0.3942692 1.6880369 1.5380139 1.6045816 1.5394527 1.5561674 1.5304537 1.5290218 1.5394527 1.5442329 0.0000000 0.3943172 0.9199671 1.0842841 3.1369822 2.0134887 1.9709517 1.6915999 1.5885086 1.6807190 1.5352390 1.5760094 0.3916425 0.3918292 1.4212434 0.9227431 1.5527465 0.4698846 0.9192703 1.6015727 0.4698846 3.1398314 1.5753343 1.5818982 0.3919927 0.3919927 0.3976682 1.6773385 0.3921843 1.5372231 1.6468729 1.5879718 1.6841303 1.6921192 1.5896073 0.9209422 0.9189109 0.9211972 0.9201747 0.9319927 1.5984644 1.4283163 0.3915632 0.3942567 3.0089438 0.3923065 0.9195168 1.1171976 1.5166904 1.5193582 1.4473981 1.4922285 1.5381520 
NC_007066_G1                1.0509393 1.4157714 1.3993649 2.5124048 0.8863721 0.0002722 0.0002722 1.5387478 1.4809128 0.0016463 0.0019287 0.0022033 0.0005446 0.0022033 0.2513158 0.0002808 3.0184466 3.0175234 1.4006251 0.3716240 1.3990032 1.3897319 1.3897319 0.8858443 0.8876182 0.8860100 0.8872244 0.8916607 0.0055144 0.3773752 1.0542790 0.0002785 0.0005616 1.0496641 0.0005446 1.6277753 1.4892031 1.5713937 1.4691000 1.4821621 1.4640704 1.4646442 1.4691000 1.4748253 0.3943172 0.0000000 0.8873293 1.0509393 3.0102746 1.9646230 1.9302514 1.6329332 1.5253924 1.6016389 1.4815514 1.5387478 0.0038223 0.0016353 1.3950037 0.8895090 1.4842010 0.2540146 0.8858443 1.5702966 0.2540146 3.0123296 1.5325971 1.5484722 0.0021825 0.0021825 0.0016709 1.6001345 0.0016358 1.4698154 1.5819016 1.5218979 1.6268782 1.6333647 1.5211576 0.8877896 0.8872244 0.8891701 0.8876182 0.9009434 1.5665824 1.3931318 0.0054703 0.0005446 2.9879839 0.0083355 0.8866414 1.0719006 1.4598761 1.4635696 1.4022709 1.4931079 1.4775643 
NC_009811_A511              0.7126036 1.1991090 1.1708379 2.3761265 0.0023387 0.8868994 0.8868994 1.3251711 1.2295928 0.8847721 0.8847716 0.8854010 0.8877746 0.8854010 0.9319503 0.8731961 2.8924721 2.8874040 1.1766848 0.9172749 1.1904911 1.1885825 1.1885825 0.0032173 0.0040943 0.0040958 0.0040963 0.0067480 0.8845332 0.9164754 0.6614176 0.8864640 0.8738337 0.7135655 0.8878036 1.4442334 1.2335762 1.3492197 1.2233536 1.2220347 1.2089469 1.2091206 1.2233536 1.2300137 0.9199671 0.8873293 0.0000000 0.7126036 2.9417563 1.8456030 1.7776969 1.4218987 1.3055046 1.4067962 1.2291817 1.3251711 0.8861342 0.8876002 1.1996796 0.0049886 1.2304753 0.9428488 0.0032173 1.3411038 0.9428488 2.9436299 1.3209399 1.3219693 0.8884096 0.8884096 0.8927791 1.4048608 0.8876844 1.2285003 1.3422242 1.3053934 1.4438847 1.4451110 1.3050324 0.0026318 0.0040963 0.0046902 0.0040943 0.0076145 1.3408719 1.1926265 0.8860974 0.8877746 2.8597523 0.8770856 0.0026308 0.7302759 1.2135500 1.2096992 1.2033268 1.2166658 1.2185694 
NC_009904_phiEF24C          0.0000010 1.3537058 1.3325014 2.4634168 0.7116657 1.0505566 1.0505566 1.4153179 1.3250745 1.0481100 1.0482009 1.0484017 1.0515168 1.0484017 1.1250323 1.0312608 2.8986155 2.8943870 1.2553739 1.0792310 1.3546131 1.2614078 1.2614078 0.7111668 0.7107862 0.7117840 0.7118313 0.7112904 1.0484930 1.0775617 0.2179046 1.0503438 1.0314624 0.0041570 1.0515503 1.5207542 1.3299348 1.4302662 1.3012116 1.3059501 1.2900793 1.2906946 1.3012116 1.3022065 1.0842841 1.0509393 0.7126036 0.0000000 2.9528374 1.8405131 1.8623324 1.5067799 1.4023788 1.4961422 1.3238555 1.4153179 1.0488962 1.0506823 1.2765720 0.7106228 1.3278236 1.1330562 0.7111668 1.4259535 1.1330562 2.9429654 1.4143851 1.4113978 1.0512142 1.0512142 1.0518631 1.4928870 1.0488929 1.3058409 1.4281959 1.3971261 1.5200503 1.5226514 1.3982327 0.7106231 0.7118313 0.7119071 0.7107862 0.7275023 1.4216464 1.2623543 1.0467413 1.0515168 2.8828164 1.0396764 0.7126680 0.0042744 1.2849905 1.2984963 1.2922326 1.3041601 1.3000762 
NC_011421_SPO1              2.9528374 3.0027187 2.9837812 3.6444053 2.9381042 3.0085751 3.0085751 2.9712037 2.9202256 3.0140739 3.0161193 3.0166190 3.0114496 3.0166190 3.1982400 3.0213380 0.7440988 0.7421376 3.0066842 3.1322301 3.0139619 2.9010594 2.9010594 2.9356903 2.9384509 2.9362946 2.9365480 2.9414717 3.0277141 3.1180332 2.9945590 3.0315349 3.0218459 2.9508517 3.0087231 3.1207885 2.9087408 3.0023218 2.9677659 2.9306299 2.9461550 2.9399909 2.9677659 2.9671174 3.1369822 3.0102746 2.9417563 2.9528374 0.0000000 3.4251082 3.1682574 3.1143722 3.0157802 3.0871474 2.9235642 2.9712037 3.0104327 3.0082258 2.8993046 2.9471892 2.9495467 3.2136947 2.9356903 3.0018556 3.2136947 0.0051189 2.9551400 2.9657649 3.0124972 3.0124972 3.0075210 3.0828529 3.0083718 2.9625825 2.9808262 3.0081310 3.1175643 3.1198731 3.0043185 2.9365327 2.9365480 2.9391765 2.9384509 2.9738989 2.9894708 2.9163087 3.0112629 3.0114496 0.7385705 3.0500216 2.9361907 2.9380587 2.9296045 2.9434131 2.9655280 2.9493167 2.9374955 
NC_012530_Lb338_1           1.8405131 2.0314967 2.0471531 2.9348375 1.8445090 1.9635339 1.9635339 2.2088722 2.0227563 1.9635146 1.9599533 1.9609741 1.9628581 1.9609741 2.0251536 1.9667972 3.5000983 3.5059747 2.0108992 2.0166690 2.0477954 2.0558991 2.0558991 1.8441884 1.8441564 1.8445049 1.8468889 1.8454657 1.9563532 2.0162312 1.8196580 1.9915727 1.9678368 1.8477937 1.9640859 2.2779426 2.0460963 2.2441395 2.0459843 2.0548486 2.0528791 2.0513224 2.0459843 2.0598515 2.0134887 1.9646230 1.8456030 1.8405131 3.4251082 0.0000000 2.5674473 2.2039899 2.1501289 2.2298992 2.0225923 2.2088722 1.9589833 1.9599159 2.0286887 1.8500589 2.0722905 2.0355070 1.8441884 2.2424808 2.0355070 3.4129662 2.2101379 2.2013206 1.9587687 1.9587687 1.9704163 2.2313039 1.9612184 2.0619761 2.1443252 2.1471318 2.2758932 2.2723745 2.1463479 1.8503002 1.8468889 1.8454671 1.8441564 1.8602170 2.2315347 2.0626017 1.9546129 1.9628581 3.4734457 1.9919396 1.8453721 1.9160113 2.0525030 2.0497348 2.0247865 2.0700101 2.0523880 
NC_015253_A9                1.8623324 1.7822680 1.7642739 2.7250626 1.7757789 1.9324608 1.9324608 1.8508850 1.8315199 1.9337690 1.9337306 1.9334065 1.9342366 1.9334065 2.0166278 1.9263985 3.1128992 3.1116273 1.7569572 1.9335261 1.8106630 1.8550831 1.8550831 1.7746579 1.7791298 1.7717566 1.7737613 1.7767069 1.9383209 1.9278257 1.8536457 1.9593139 1.9260704 1.8685078 1.9343030 1.9142388 1.8401292 1.8671005 1.7366585 1.7739415 1.7499629 1.7503713 1.7366585 1.7318931 1.9709517 1.9302514 1.7776969 1.8623324 3.1682574 2.5674473 0.0000000 1.9052718 1.8674864 1.8935353 1.8294966 1.8508850 1.9394771 1.9323177 1.8410886 1.7745195 1.7585802 2.0264174 1.7746579 1.8640344 2.0264174 3.1647543 1.8465301 1.8456710 1.9319119 1.9319119 1.9370496 1.8897779 1.9297852 1.7302197 1.9136475 1.8714794 1.9171450 1.9190917 1.8667575 1.7764453 1.7737613 1.7816321 1.7791298 1.7402583 1.8617496 1.8673134 1.9299562 1.9342366 3.0726438 1.9605312 1.7732873 1.9618848 1.7425519 1.7387380 1.7925842 1.7803226 1.7626390 
NC_016563_WPh               1.5067799 0.8097982 0.7922193 2.4917056 1.4159686 1.6310850 1.6310850 0.5644930 0.7247836 1.6235504 1.6249064 1.6251909 1.6321399 1.6251909 1.7012073 1.6171929 3.0318366 3.0325575 0.7707511 1.6103412 0.8035662 0.8541823 0.8541823 1.4161227 1.4187865 1.4183484 1.4198646 1.4217164 1.6228849 1.6038915 1.4853196 1.6277835 1.6174808 1.5095398 1.6311698 0.0819121 0.7194994 0.5663316 0.7460721 0.7550833 0.7441191 0.7415592 0.7460721 0.7444266 1.6915999 1.6329332 1.4218987 1.5067799 3.1143722 2.2039899 1.9052718 0.0000000 0.4868690 0.0813431 0.7243743 0.5644930 1.6295630 1.6316233 0.8736098 1.4206678 0.7465883 1.7185460 1.4161227 0.5658482 1.7185460 3.1173373 0.5628322 0.5615102 1.6299999 1.6299999 1.6482809 0.0813218 1.6299498 0.7421308 0.4966668 0.4875759 0.0815792 0.0825740 0.4871061 1.4184618 1.4198646 1.4184588 1.4187865 1.4389943 0.5667299 0.8602339 1.6253875 1.6321399 3.0310303 1.6263061 1.4171660 1.5720966 0.7298871 0.7263867 0.8001645 0.8465933 0.7512994 
NC_018856_Bastille          1.4023788 0.7233948 0.7093855 2.3319670 1.3037486 1.5236989 1.5236989 0.3607818 0.6037179 1.5179674 1.5195120 1.5194988 1.5246608 1.5194988 1.5967077 1.5083851 2.9165028 2.9164552 0.6670077 1.5381031 0.7213576 0.7642203 0.7642203 1.3033618 1.3050333 1.3061748 1.3074757 1.3071340 1.5226885 1.5305524 1.4015709 1.5320319 1.5083702 1.4100338 1.5237739 0.4815130 0.6067141 0.3739434 0.5879642 0.5969399 0.5868772 0.5846979 0.5879642 0.5861698 1.5885086 1.5253924 1.3055046 1.4023788 3.0157802 2.1501289 1.8674864 0.4868690 0.0000000 0.4727007 0.6026591 0.3607818 1.5283433 1.5249583 0.7698923 1.3056422 0.5902970 1.6106252 1.3033618 0.3684677 1.6106252 3.0069042 0.3640944 0.3731830 1.5227361 1.5227361 1.5434398 0.4727109 1.5231658 0.5857005 0.0107898 0.0061930 0.4808075 0.4852888 0.0061928 1.3028268 1.3074757 1.3060193 1.3050333 1.3017956 0.3658723 0.7665237 1.5238308 1.5246608 2.9108661 1.5219954 1.3045652 1.4518723 0.5810334 0.5838941 0.6795639 0.7508750 0.5978557 
NC_018857_BPS13             1.4961422 0.7822553 0.7655864 2.4725081 1.4005937 1.5998268 1.5998268 0.5601237 0.7122323 1.5922244 1.5935617 1.5938419 1.6008597 1.5938419 1.6835489 1.5851271 3.0651583 3.0609704 0.7621142 1.5893963 0.7763820 0.8505954 0.8505954 1.4007497 1.4043124 1.4026291 1.4044564 1.4066465 1.5910924 1.5871531 1.4710046 1.5965007 1.5854105 1.4994074 1.5999092 0.0558679 0.7070209 0.5558445 0.7446436 0.7391839 0.7378795 0.7352126 0.7446436 0.7446950 1.6807190 1.6016389 1.4067962 1.4961422 3.0871474 2.2298992 1.8935353 0.0813431 0.4727007 0.0000000 0.7118316 0.5601237 1.5979145 1.6002614 0.8696074 1.4042730 0.7431443 1.7001504 1.4007497 0.5557272 1.7001504 3.0900843 0.5570954 0.5530694 1.5986679 1.5986679 1.6196942 0.0010803 1.5982793 0.7415302 0.4871066 0.4723592 0.0555869 0.0570712 0.4721596 1.4031759 1.4044564 1.4020751 1.4043124 1.4234357 0.5592087 0.8549874 1.5938185 1.6008597 3.0506401 1.5930534 1.4036001 1.5550313 0.7255894 0.7187647 0.7823506 0.8406485 0.7393679 
NC_018860_BCP78             1.3238555 0.5499460 0.5507897 2.3506900 1.2294809 1.4799039 1.4799039 0.5280204 0.0013343 1.4747071 1.4753320 1.4755912 1.4808378 1.4755912 1.5456580 1.4608007 2.8580561 2.8568542 0.5377405 1.4984760 0.5516913 0.6159011 0.6159011 1.2286552 1.2293166 1.2291825 1.2291970 1.2321236 1.4752072 1.4936334 1.3284879 1.4815173 1.4610619 1.3288538 1.4799757 0.7320104 0.0242934 0.5346416 0.2998524 0.2962563 0.3052417 0.3060110 0.2998524 0.2991456 1.5352390 1.4815514 1.2291817 1.3238555 2.9235642 2.0225923 1.8294966 0.7243743 0.6026591 0.7118316 0.0000000 0.5280204 1.4755027 1.4791916 0.6203529 1.2321388 0.3071240 1.5556673 1.2286552 0.5359191 1.5556673 2.9151038 0.5286852 0.5307520 1.4798390 1.4798390 1.4923783 0.7121272 1.4791469 0.2991445 0.6080937 0.6016243 0.7326795 0.7335356 0.6029354 1.2276643 1.2291970 1.2299303 1.2293166 1.2273439 0.5345289 0.6135011 1.4777169 1.4808378 2.8728988 1.4734560 1.2294739 1.3882266 0.3004959 0.3020638 0.5132371 0.5647511 0.2994151 
NC_018863_B4                1.4153179 0.6537961 0.6464142 2.3578690 1.3232941 1.5370016 1.5370016 0.0000010 0.5270819 1.5284493 1.5300358 1.5300238 1.5379941 1.5300238 1.5307369 1.5243666 2.9617741 2.9626099 0.6083227 1.5033001 0.6453462 0.6833315 0.6833315 1.3223964 1.3251803 1.3234022 1.3247382 1.3252227 1.5311258 1.5031386 1.3985229 1.5459003 1.5243536 1.4230490 1.5370793 0.5672817 0.5227845 0.0726911 0.5167106 0.5295066 0.5227015 0.5219902 0.5167106 0.5185121 1.5760094 1.5387478 1.3251711 1.4153179 2.9712037 2.2088722 1.8508850 0.5644930 0.3607818 0.5601237 0.5280204 0.0000000 1.5371965 1.5371582 0.6904224 1.3249923 0.5222645 1.5451257 1.3223964 0.0691438 1.5451257 2.9599198 0.0143244 0.0460729 1.5366337 1.5366337 1.5502606 0.5606050 1.5365164 0.5192659 0.3707375 0.3592654 0.5674369 0.5679772 0.3588064 1.3235237 1.3247382 1.3243728 1.3251803 1.3351396 0.0675922 0.6867884 1.5335160 1.5379941 2.9492699 1.5343132 1.3229781 1.4690337 0.5227765 0.5194475 0.6147314 0.6750855 0.5298079 
NC_019448_GH15              1.0488962 1.4161935 1.4005748 2.5101074 0.8851781 0.0035481 0.0035481 1.5371965 1.4748665 0.0044002 0.0046922 0.0049686 0.0038219 0.0049686 0.2521092 0.0036598 3.0132751 3.0123524 1.4036734 0.3738848 1.4012677 1.3908368 1.3908368 0.8849446 0.8867174 0.8851101 0.8863236 0.8904628 0.0055113 0.3800157 1.0542714 0.0036295 0.0039417 1.0476232 0.0038221 1.6248092 1.4831256 1.5724518 1.4660151 1.4781731 1.4599174 1.4604820 1.4660151 1.4717319 0.3916425 0.0038223 0.8861342 1.0488962 3.0104327 1.9589833 1.9394771 1.6295630 1.5283433 1.5979145 1.4755027 1.5371965 0.0000000 0.0038232 1.3962169 0.8886066 1.4806737 0.2548207 0.8849446 1.5713541 0.2548207 3.0124873 1.5330864 1.5469079 0.0043735 0.0043735 0.0050255 1.5964138 0.0038242 1.4667262 1.5857948 1.5248419 1.6239135 1.6295516 1.5240999 0.8868889 0.8863236 0.8882684 0.8867174 0.8996912 1.5676373 1.3942378 0.0054676 0.0038219 2.9828644 0.0054479 0.8854472 1.0699679 1.4582545 1.4610703 1.4007896 1.4937347 1.4715804 
NC_019726_JD007             1.0506823 1.4140442 1.3975995 2.5125509 0.8866426 0.0013623 0.0013623 1.5371582 1.4785540 0.0016460 0.0019274 0.0022029 0.0016352 0.0022029 0.2506731 0.0014052 3.0224211 3.0214971 1.4004784 0.3720594 1.3972121 1.3869104 1.3869104 0.8861146 0.8878889 0.8862803 0.8874951 0.8919323 0.0060693 0.3781811 1.0540955 0.0013935 0.0016863 1.0494078 0.0016352 1.6268931 1.4868303 1.5708245 1.4673696 1.4800463 1.4623500 1.4629199 1.4673696 1.4730892 0.3918292 0.0016353 0.8876002 1.0506823 3.0082258 1.9599159 1.9323177 1.6316233 1.5249583 1.6002614 1.4791916 1.5371582 0.0038232 0.0000000 1.3941090 0.8897802 1.4824547 0.2533608 0.8861146 1.5697279 0.2533608 3.0102791 1.5310144 1.5474418 0.0005448 0.0005448 0.0027865 1.5987587 0.0010899 1.4680825 1.5810119 1.5214657 1.6259966 1.6324787 1.5207257 0.8880603 0.8874951 0.8894411 0.8878889 0.9012342 1.5660158 1.3909254 0.0060208 0.0016352 2.9919077 0.0083376 0.8869120 1.0719420 1.4581485 1.4618391 1.4008973 1.4927393 1.4758248 
NC_020081_phiAGATE          1.2765720 0.4861637 0.4873973 2.3386071 1.2024553 1.3943487 1.3943487 0.6904224 0.6208524 1.3864428 1.3906518 1.3904030 1.3952954 1.3904030 1.4534256 1.3865736 2.8626353 2.8585322 0.4671053 1.4399869 0.4808160 0.0963511 0.0963511 1.2010892 1.1996121 1.2016029 1.2016217 1.2035640 1.3906592 1.4325468 1.2537633 1.3868496 1.3863212 1.2799177 1.3944191 0.8738075 0.6199293 0.7012229 0.6413527 0.6407372 0.6361818 0.6358526 0.6413527 0.6402358 1.4212434 1.3950037 1.1996796 1.2765720 2.8993046 2.0286887 1.8410886 0.8736098 0.7698923 0.8696074 0.6203529 0.6904224 1.3962169 1.3941090 0.0000000 1.2052856 0.6370799 1.4648556 1.2010892 0.7022507 1.4648556 2.8942894 0.6941577 0.6968625 1.3933189 1.3933189 1.3975139 0.8689726 1.3921087 0.6428295 0.7787276 0.7667333 0.8736624 0.8770828 0.7673079 1.2016998 1.2016217 1.2055568 1.1996121 1.2129108 0.7000099 0.0969707 1.3934279 1.3952954 2.8224608 1.3953314 1.2018342 1.3039867 0.6291777 0.6330698 0.4484835 0.5076788 0.6365617 
NC_020871_AG20              0.7106228 1.2050232 1.1777204 2.3821384 0.0035080 0.8890779 0.8890779 1.3249923 1.2325508 0.8867381 0.8867382 0.8873680 0.8899542 0.8873680 0.9317732 0.8752444 2.8886421 2.8835816 1.1809100 0.9169362 1.1967007 1.1942769 1.1942769 0.0032155 0.0052738 0.0040946 0.0040951 0.0082158 0.8869871 0.9161370 0.6609686 0.8886903 0.8758825 0.7115835 0.8899833 1.4429020 1.2363489 1.3489089 1.2253964 1.2229912 1.2102083 1.2103824 1.2253964 1.2320607 0.9227431 0.8895090 0.0049886 0.7106228 2.9471892 1.8500589 1.7745195 1.4206678 1.3056422 1.4042730 1.2321388 1.3249923 0.8886066 0.8897802 1.2052856 0.0000000 1.2320673 0.9426719 0.0032155 1.3407936 0.9426719 2.9490652 1.3207617 1.3216615 0.8905907 0.8905907 0.8950097 1.4023415 0.8898643 1.2305460 1.3424966 1.3055311 1.4425541 1.4437788 1.3051701 0.0029256 0.0040951 0.0038034 0.0052738 0.0095392 1.3405620 1.1987592 0.8882395 0.8899542 2.8583270 0.8794216 0.0049752 0.7279559 1.2150634 1.2112096 1.2053488 1.2166804 1.2200826 
NC_020873_Bc431v3           1.3278236 0.5605573 0.5578686 2.3587060 1.2292528 1.4825542 1.4825542 0.5222645 0.3061401 1.4773115 1.4790748 1.4793339 1.4834878 1.4793339 1.5714037 1.4748623 2.8747825 2.8714905 0.5402361 1.4840850 0.5621723 0.6378687 0.6378687 1.2284274 1.2314124 1.2308649 1.2308791 1.2357786 1.4798968 1.4857578 1.3231292 1.4826416 1.4751251 1.3333652 1.4826260 0.7513897 0.3012749 0.5234491 0.0618903 0.0747130 0.0835037 0.0841207 0.0618903 0.0650068 1.5527465 1.4842010 1.2304753 1.3278236 2.9495467 2.0722905 1.7585802 0.7465883 0.5902970 0.7431443 0.3071240 0.5222645 1.4806737 1.4824547 0.6370799 1.2320673 0.0000000 1.5818398 1.2284274 0.5254411 1.5818398 2.9329065 0.5212223 0.5220076 1.4819526 1.4819526 1.4892554 0.7426151 1.4822755 0.0655771 0.5967635 0.5922840 0.7512983 0.7522188 0.5918493 1.2291016 1.2308791 1.2308732 1.2314124 1.2245270 0.5225122 0.6333786 1.4810708 1.4834878 2.8453032 1.4928395 1.2292642 1.3738210 0.0732477 0.0742709 0.5220566 0.5937673 0.0770405 
NC_020877_Romulus           1.1330562 1.4765114 1.4550266 2.4906056 0.9412503 0.2538580 0.2538580 1.5451257 1.5533896 0.2545636 0.2552231 0.2556235 0.2543163 0.2556235 0.0053126 0.2510007 3.2959802 3.2938182 1.4794360 0.4347987 1.4669187 1.4594225 1.4594225 0.9411732 0.9404737 0.9388138 0.9402176 0.9435282 0.2505443 0.4333449 1.1242460 0.2541286 0.2514113 1.1385159 0.2543252 1.7224957 1.5601613 1.5907901 1.5713777 1.5988585 1.5601696 1.5629729 1.5713777 1.5752358 0.4698846 0.2540146 0.9428488 1.1330562 3.2136947 2.0355070 2.0264174 1.7185460 1.6106252 1.7001504 1.5556673 1.5451257 0.2548207 0.2533608 1.4648556 0.9426719 1.5818398 0.0000000 0.9411732 1.5860898 0.0000010 3.2126976 1.5491975 1.5653764 0.2531294 0.2531294 0.2576860 1.6962667 0.2532968 1.5734620 1.6624778 1.6105639 1.7168032 1.7246902 1.6081582 0.9435339 0.9402176 0.9414701 0.9404737 0.9589635 1.5828990 1.4704185 0.2495952 0.2543163 3.2515907 0.2532942 0.9412557 1.1615226 1.5690901 1.5704350 1.5127444 1.5467401 1.5882836 
NC_021781_LP_125            0.7111668 1.2008073 1.1734424 2.3775324 0.0008747 0.8854155 0.8854155 1.3223964 1.2290660 0.8830598 0.8830588 0.8836874 0.8862893 0.8836874 0.9303100 0.8716964 2.8850379 2.8799817 1.1766283 0.9132040 1.1922774 1.1905899 1.1905899 0.0000010 0.0032168 0.0020430 0.0020433 0.0067351 0.8833360 0.9124073 0.6595796 0.8849478 0.8723331 0.7121278 0.8863183 1.4392890 1.2327535 1.3462614 1.2219825 1.2191723 1.2064005 1.2065731 1.2219825 1.2286324 0.9192703 0.8858443 0.0032173 0.7111668 2.9356903 1.8441884 1.7746579 1.4161227 1.3033618 1.4007497 1.2286552 1.3223964 0.8849446 0.8861146 1.2010892 0.0032155 1.2284274 0.9411732 0.0000000 1.3381602 0.9411732 2.9375610 1.3181720 1.3190693 0.8869228 0.8869228 0.8912553 1.3988228 0.8861988 1.2271215 1.3398887 1.3032510 1.4389425 1.4401646 1.3028904 0.0026299 0.0020433 0.0035047 0.0032168 0.0088860 1.3379313 1.1944330 0.8846140 0.8862893 2.8533271 0.8758684 0.0023351 0.7280120 1.2114479 1.2076032 1.2010839 1.2142914 1.2164648 
NC_022088_Troll             1.4259535 0.6517297 0.6455635 2.3688388 1.3391995 1.5694313 1.5694313 0.0691438 0.5360074 1.5609318 1.5625417 1.5625340 1.5704469 1.5625340 1.5707400 1.5574487 2.9792235 2.9811439 0.6136706 1.5350506 0.6449905 0.6982314 0.6982314 1.3381602 1.3396610 1.3397739 1.3411297 1.3417377 1.5654464 1.5328979 1.4131492 1.5784733 1.5574402 1.4327838 1.5695115 0.5586124 0.5288572 0.0035451 0.5222648 0.5299850 0.5266161 0.5259041 0.5222648 0.5259371 1.6015727 1.5702966 1.3411038 1.4259535 3.0018556 2.2424808 1.8640344 0.5658482 0.3684677 0.5557272 0.5359191 0.0691438 1.5713541 1.5697279 0.7022507 1.3407936 0.5254411 1.5860898 1.3381602 0.0000000 1.5860898 2.9921973 0.0666331 0.0386582 1.5695667 1.5695667 1.5835576 0.5554302 1.5684965 0.5256709 0.3730471 0.3663091 0.5594223 0.5590860 0.3644580 1.3392829 1.3411297 1.3402740 1.3396610 1.3504835 0.0065411 0.7008760 1.5663093 1.5704469 2.9682106 1.5692697 1.3388827 1.4802687 0.5227701 0.5203356 0.6208940 0.6778783 0.5262292 
NC_022090_Remus             1.1330562 1.4765114 1.4550266 2.4906056 0.9412503 0.2538580 0.2538580 1.5451257 1.5533896 0.2545636 0.2552231 0.2556235 0.2543163 0.2556235 0.0053126 0.2510007 3.2959802 3.2938182 1.4794360 0.4347987 1.4669187 1.4594225 1.4594225 0.9411732 0.9404737 0.9388138 0.9402176 0.9435282 0.2505443 0.4333449 1.1242460 0.2541286 0.2514113 1.1385159 0.2543252 1.7224957 1.5601613 1.5907901 1.5713777 1.5988585 1.5601696 1.5629729 1.5713777 1.5752358 0.4698846 0.2540146 0.9428488 1.1330562 3.2136947 2.0355070 2.0264174 1.7185460 1.6106252 1.7001504 1.5556673 1.5451257 0.2548207 0.2533608 1.4648556 0.9426719 1.5818398 0.0000010 0.9411732 1.5860898 0.0000000 3.2126976 1.5491975 1.5653764 0.2531294 0.2531294 0.2576860 1.6962667 0.2532968 1.5734620 1.6624778 1.6105639 1.7168032 1.7246902 1.6081582 0.9435339 0.9402176 0.9414701 0.9404737 0.9589635 1.5828990 1.4704185 0.2495952 0.2543163 3.2515907 0.2532942 0.9412557 1.1615226 1.5690901 1.5704350 1.5127444 1.5467401 1.5882836 
NC_022761_CampHawk          2.9429654 3.0014341 2.9856048 3.6466159 2.9399760 3.0106286 3.0106286 2.9599198 2.9117767 3.0161456 3.0181929 3.0186930 3.0135062 3.0186930 3.1972603 3.0234480 0.7458140 0.7438610 3.0027355 3.1326386 3.0118858 2.8934990 2.8934990 2.9375610 2.9403227 2.9381658 2.9384192 2.9433467 3.0298014 3.1193966 2.9844154 3.0336675 3.0239563 2.9409900 3.0107768 3.1237673 2.8967130 2.9926654 2.9539911 2.9188328 2.9342864 2.9281347 2.9539911 2.9541664 3.1398314 3.0123296 2.9436299 2.9429654 0.0051189 3.4129662 3.1647543 3.1173373 3.0069042 3.0900843 2.9151038 2.9599198 3.0124873 3.0102791 2.8942894 2.9490652 2.9329065 3.2126976 2.9375610 2.9921973 3.2126976 0.0000000 2.9439205 2.9544960 3.0145551 3.0145551 3.0096112 3.0857851 3.0104255 2.9496310 2.9738191 2.9986292 3.1205396 3.1228493 2.9948318 2.9384032 2.9384192 2.9410496 2.9403227 2.9759136 2.9798505 2.9087138 3.0133181 3.0135062 0.7401369 3.0521715 2.9380620 2.9298950 2.9177960 2.9326887 2.9581110 2.9408080 2.9256577 
NC_022763_Spock             1.4143851 0.6460396 0.6393810 2.3631230 1.3190676 1.5308577 1.5308577 0.0143244 0.5277471 1.5222938 1.5238762 1.5238633 1.5318461 1.5238633 1.5347164 1.5201126 2.9789467 2.9776369 0.6004618 1.4973850 0.6372926 0.6893167 0.6893167 1.3181720 1.3209522 1.3191757 1.3205084 1.3209948 1.5269957 1.4972248 1.3947750 1.5399369 1.5200990 1.4221155 1.5309349 0.5624902 0.5239619 0.0685892 0.5151927 0.5242598 0.5209482 0.5203168 0.5151927 0.5165179 1.5753343 1.5325971 1.3209399 1.4143851 2.9551400 2.2101379 1.8465301 0.5628322 0.3640944 0.5570954 0.5286852 0.0143244 1.5330864 1.5310144 0.6941577 1.3207617 0.5212223 1.5491975 1.3181720 0.0666331 1.5491975 2.9439205 0.0000000 0.0439643 1.5304910 1.5304910 1.5439570 0.5575756 1.5303749 0.5162663 0.3717308 0.3626636 0.5633024 0.5655485 0.3622016 1.3195602 1.3205084 1.3204071 1.3209522 1.3294294 0.0681440 0.6914908 1.5294153 1.5318461 2.9696143 1.5339555 1.3187513 1.4694671 0.5168801 0.5125059 0.6084811 0.6725636 0.5239837 
NC_022769_BigBertha         1.4113978 0.6441116 0.6384820 2.3616160 1.3200953 1.5467130 1.5467130 0.0460729 0.5298112 1.5381681 1.5397631 1.5397523 1.5477133 1.5397523 1.5504644 1.5334800 2.9722908 2.9785316 0.6047128 1.5171114 0.6367177 0.6954172 0.6954172 1.3190693 1.3214046 1.3200739 1.3214080 1.3220236 1.5408774 1.5159400 1.4003929 1.5564422 1.5334683 1.4181789 1.5467915 0.5592169 0.5247376 0.0416339 0.5176075 0.5262677 0.5248620 0.5241496 0.5176075 0.5209681 1.5818982 1.5484722 1.3219693 1.4113978 2.9657649 2.2013206 1.8456710 0.5615102 0.3731830 0.5530694 0.5307520 0.0460729 1.5469079 1.5474418 0.6968625 1.3216615 0.5220076 1.5653764 1.3190693 0.0386582 1.5653764 2.9544960 0.0439643 0.0000000 1.5472807 1.5472807 1.5602434 0.5534138 1.5462234 0.5207019 0.3790955 0.3708002 0.5600272 0.5592453 0.3703301 1.3201768 1.3214080 1.3211540 1.3214046 1.3287473 0.0377656 0.6968581 1.5419369 1.5477133 2.9693731 1.5446209 1.3197789 1.4637523 0.5217679 0.5174166 0.6190612 0.6749966 0.5240979 
NC_022918_S25_4             1.0512142 1.4136382 1.3971836 2.5112316 0.8874512 0.0019090 0.0019090 1.5366337 1.4792012 0.0021967 0.0024805 0.0027565 0.0021823 0.0027565 0.2504932 0.0019691 3.0267415 3.0258168 1.3999734 0.3722695 1.3967901 1.3854329 1.3854329 0.8869228 0.8886980 0.8870887 0.8883043 0.8927437 0.0066274 0.3783916 1.0544785 0.0019528 0.0022506 1.0499390 0.0021824 1.6252736 1.4874816 1.5706632 1.4668697 1.4806937 1.4618523 1.4624211 1.4668697 1.4725886 0.3919927 0.0021825 0.8884096 1.0512142 3.0124972 1.9587687 1.9319119 1.6299999 1.5227361 1.5986679 1.4798390 1.5366337 0.0043735 0.0005448 1.3933189 0.8905907 1.4819526 0.2531294 0.8869228 1.5695667 0.2531294 3.0145551 1.5304910 1.5472807 0.0000000 0.0000010 0.0033477 1.5971670 0.0016365 1.4675820 1.5785962 1.5192488 1.6243779 1.6308541 1.5185100 0.8888694 0.8883043 0.8902510 0.8886980 0.9021021 1.5658547 1.3894442 0.0065744 0.0021823 2.9961757 0.0089211 0.8877209 1.0725334 1.4576480 1.4613384 1.4015307 1.4925819 1.4764696 
NC_022920_S25_3             1.0512142 1.4136382 1.3971836 2.5112316 0.8874512 0.0019090 0.0019090 1.5366337 1.4792012 0.0021967 0.0024805 0.0027565 0.0021823 0.0027565 0.2504932 0.0019691 3.0267415 3.0258168 1.3999734 0.3722695 1.3967901 1.3854329 1.3854329 0.8869228 0.8886980 0.8870887 0.8883043 0.8927437 0.0066274 0.3783916 1.0544785 0.0019528 0.0022506 1.0499390 0.0021824 1.6252736 1.4874816 1.5706632 1.4668697 1.4806937 1.4618523 1.4624211 1.4668697 1.4725886 0.3919927 0.0021825 0.8884096 1.0512142 3.0124972 1.9587687 1.9319119 1.6299999 1.5227361 1.5986679 1.4798390 1.5366337 0.0043735 0.0005448 1.3933189 0.8905907 1.4819526 0.2531294 0.8869228 1.5695667 0.2531294 3.0145551 1.5304910 1.5472807 0.0000010 0.0000000 0.0033477 1.5971670 0.0016365 1.4675820 1.5785962 1.5192488 1.6243779 1.6308541 1.5185100 0.8888694 0.8883043 0.8902510 0.8886980 0.9021021 1.5658547 1.3894442 0.0065744 0.0021823 2.9961757 0.0089211 0.8877209 1.0725334 1.4576480 1.4613384 1.4015307 1.4925819 1.4764696 
NC_023009_Sb_1              1.0518631 1.4225018 1.4062962 2.5208166 0.8917969 0.0013922 0.0013922 1.5502606 1.4917242 0.0022446 0.0030983 0.0028164 0.0016709 0.0028164 0.2548687 0.0014365 3.0415770 3.0406343 1.4174736 0.3721386 1.4048284 1.3912128 1.3912128 0.8912553 0.8930714 0.8914251 0.8926700 0.8972109 0.0067685 0.3779962 1.0572966 0.0014245 0.0011491 1.0505625 0.0011136 1.6411161 1.5011672 1.5846843 1.4752964 1.4886433 1.4699558 1.4705535 1.4752964 1.4806746 0.3976682 0.0016709 0.8927791 1.0518631 3.0075210 1.9704163 1.9370496 1.6482809 1.5434398 1.6196942 1.4923783 1.5502606 0.0050255 0.0027865 1.3975139 0.8950097 1.4892554 0.2576860 0.8912553 1.5835576 0.2576860 3.0096112 1.5439570 1.5602434 0.0033477 0.0033477 0.0000000 1.6181428 0.0027879 1.4760333 1.6026551 1.5398389 1.6401962 1.6468476 1.5390754 0.8932460 0.8926700 0.8946599 0.8930714 0.9064029 1.5797381 1.3950506 0.0064355 0.0016709 3.0095251 0.0097105 0.8920730 1.0733690 1.4657121 1.4694813 1.4109300 1.5057485 1.4834734 
NC_023501_BPS10C            1.4928870 0.7825315 0.7658666 2.4702129 1.3986666 1.5983245 1.5983245 0.5606050 0.7125279 1.5907205 1.5920566 1.5923365 1.5993560 1.5923365 1.6797507 1.5836074 3.0608863 3.0567054 0.7615748 1.5882217 0.7750227 0.8490970 0.8490970 1.3988228 1.4023812 1.4006988 1.4025238 1.4047126 1.5895864 1.5859806 1.4705273 1.5949615 1.5838905 1.4974859 1.5984066 0.0555335 0.7073158 0.5555472 0.7449420 0.7387764 0.7381773 0.7355107 0.7449420 0.7449935 1.6773385 1.6001345 1.4048608 1.4928870 3.0828529 2.2313039 1.8897779 0.0813218 0.4727109 0.0010803 0.7121272 0.5606050 1.5964138 1.5987587 0.8689726 1.4023415 0.7426151 1.6962667 1.3988228 0.5554302 1.6962667 3.0857851 0.5575756 0.5534138 1.5971670 1.5971670 1.6181428 0.0000000 1.5967787 0.7418288 0.4877056 0.4729209 0.0552527 0.0567355 0.4727213 1.4012461 1.4025238 1.4001456 1.4023812 1.4213473 0.5596161 0.8534848 1.5923224 1.5993560 3.0463920 1.5915141 1.4016691 1.5513451 0.7258872 0.7190619 0.7826378 0.8393963 0.7389607 
NC_023573_phiSA012          1.0488929 1.4136125 1.3971568 2.5092224 0.8867268 0.0013627 0.0013627 1.5365164 1.4785093 0.0019215 0.0022046 0.0024805 0.0016356 0.0024805 0.2506101 0.0014055 3.0224365 3.0215125 1.3995127 0.3721507 1.3967629 1.3860851 1.3860851 0.8861988 0.8879730 0.8863645 0.8875793 0.8920163 0.0057927 0.3780061 1.0522614 0.0013939 0.0016868 1.0476201 0.0016357 1.6243583 1.4867866 1.5695923 1.4671894 1.4798668 1.4621700 1.4627396 1.4671894 1.4729095 0.3921843 0.0016358 0.8876844 1.0488929 3.0083718 1.9612184 1.9297852 1.6299498 1.5231658 1.5982793 1.4791469 1.5365164 0.0038242 0.0010899 1.3921087 0.8898643 1.4822755 0.2532968 0.8861988 1.5684965 0.2532968 3.0104255 1.5303749 1.5462234 0.0016365 0.0016365 0.0027879 1.5967787 0.0000000 1.4679021 1.5790653 1.5196773 1.6234631 1.6299362 1.5189382 0.8881445 0.8875793 0.8895252 0.8879730 0.9013233 1.5647874 1.3894772 0.0060225 0.0016356 2.9919195 0.0083400 0.8869962 1.0699605 1.4579670 1.4616579 1.4004474 1.4918812 1.4756452 
NC_024137_Bcp1              1.3058409 0.5569161 0.5525249 2.3468163 1.2279481 1.4681808 1.4681808 0.5192659 0.2975816 1.4628795 1.4646323 1.4648899 1.4691069 1.4648899 1.5630399 1.4624632 2.8787524 2.8756375 0.5407633 1.4820954 0.5580414 0.6414428 0.6414428 1.2271215 1.2292753 1.2296133 1.2296278 1.2340506 1.4629634 1.4861874 1.3021415 1.4679966 1.4627248 1.3096097 1.4682516 0.7541804 0.3014701 0.5236743 0.0102637 0.0634604 0.0589227 0.0589445 0.0102637 0.0034913 1.5372231 1.4698154 1.2285003 1.3058409 2.9625825 2.0619761 1.7302197 0.7421308 0.5857005 0.7415302 0.2991445 0.5192659 1.4667262 1.4680825 0.6428295 1.2305460 0.0655771 1.5734620 1.2271215 0.5256709 1.5734620 2.9496310 0.5162663 0.5207019 1.4675820 1.4675820 1.4760333 0.7418288 1.4679021 0.0000000 0.5916226 0.5854742 0.7543655 0.7553716 0.5864313 1.2273679 1.2296278 1.2299777 1.2292753 1.2221860 0.5225580 0.6368083 1.4641643 1.4691069 2.8662994 1.4795479 1.2276166 1.3535823 0.0517557 0.0473332 0.5248810 0.5907411 0.0612686 
NC_024205_Hoody_T           1.4281959 0.7286719 0.7138254 2.3260086 1.3403141 1.5800557 1.5800557 0.3707375 0.6092084 1.5742240 1.5758878 1.5758818 1.5811069 1.5758818 1.6466904 1.5644489 2.8972356 2.8965234 0.6723514 1.5882507 0.7275530 0.7726010 0.7726010 1.3398887 1.3416818 1.3428554 1.3443439 1.3453446 1.5794526 1.5828046 1.4305039 1.5907875 1.5644412 1.4303008 1.5801391 0.4967047 0.6099316 0.3788228 0.5928215 0.6015809 0.5944638 0.5921710 0.5928215 0.5921108 1.6468729 1.5819016 1.3422242 1.4281959 2.9808262 2.1443252 1.9136475 0.4966668 0.0107898 0.4871066 0.6080937 0.3707375 1.5857948 1.5810119 0.7787276 1.3424966 0.5967635 1.6624778 1.3398887 0.3730471 1.6624778 2.9738191 0.3717308 0.3790955 1.5785962 1.5785962 1.6026551 0.4877056 1.5790653 0.5916226 0.0000000 0.0065135 0.4959526 0.5008237 0.0065113 1.3393177 1.3443439 1.3427610 1.3416818 1.3407960 0.3718249 0.7749938 1.5811925 1.5811069 2.8841100 1.5803753 1.3412050 1.4476843 0.5891126 0.5939093 0.6938329 0.7633557 0.6029752 
NC_024207_Evoli             1.3971261 0.7231294 0.7091245 2.3330790 1.3036377 1.5202087 1.5202087 0.3592654 0.6026816 1.5144674 1.5160093 1.5159956 1.5211681 1.5159956 1.5966523 1.5045508 2.9230595 2.9223722 0.6646258 1.5349393 0.7218025 0.7614479 0.7614479 1.3032510 1.3049223 1.3060636 1.3073642 1.3070226 1.5191720 1.5274004 1.3964884 1.5284264 1.5045354 1.4040334 1.5202834 0.4820170 0.6047860 0.3717691 0.5876422 0.5962903 0.5857594 0.5835810 0.5876422 0.5859437 1.5879718 1.5218979 1.3053934 1.3971261 3.0081310 2.1471318 1.8714794 0.4875759 0.0061930 0.4723592 0.6016243 0.3592654 1.5248419 1.5214657 0.7667333 1.3055311 0.5922840 1.6105639 1.3032510 0.3663091 1.6105639 2.9986292 0.3626636 0.3708002 1.5192488 1.5192488 1.5398389 0.4729209 1.5196773 0.5854742 0.0065135 0.0000000 0.4813107 0.4858862 0.0037633 1.3027161 1.3073642 1.3059081 1.3049223 1.3016778 0.3635835 0.7637493 1.5203402 1.5211681 2.9128868 1.5181021 1.3044542 1.4467513 0.5812620 0.5847276 0.6783648 0.7525661 0.5977989 
NC_024211_Megatron          1.5200503 0.8097207 0.7903453 2.4982770 1.4387901 1.6250361 1.6250361 0.5674369 0.7329075 1.6195493 1.6209037 1.6211878 1.6260873 1.6211878 1.6994753 1.6102432 3.0738272 3.0764233 0.7760735 1.6109493 0.8019784 0.8627087 0.8627087 1.4389425 1.4413218 1.4408870 1.4427595 1.4446268 1.6182019 1.6071574 1.4927668 1.6218750 1.6105303 1.5249340 1.6251205 0.0013518 0.7245755 0.5602072 0.7581149 0.7559786 0.7497390 0.7470603 0.7581149 0.7574896 1.6841303 1.6268782 1.4438847 1.5200503 3.1175643 2.2758932 1.9171450 0.0815792 0.4808075 0.0555869 0.7326795 0.5674369 1.6239135 1.6259966 0.8736624 1.4425541 0.7512983 1.7168032 1.4389425 0.5594223 1.7168032 3.1205396 0.5633024 0.5600272 1.6243779 1.6243779 1.6401962 0.0552527 1.6234631 0.7543655 0.4959526 0.4813107 0.0000000 0.0065312 0.4807347 1.4401593 1.4427595 1.4403171 1.4413218 1.4592625 0.5640519 0.8683470 1.6189183 1.6260873 3.0631968 1.6193041 1.4418728 1.5785107 0.7400375 0.7323520 0.7977764 0.8528911 0.7545858 
NC_024213_Hakuna            1.5226514 0.8120635 0.7928471 2.4955035 1.4400123 1.6315154 1.6315154 0.5679772 0.7337637 1.6260515 1.6274096 1.6276946 1.6325709 1.6276946 1.7071925 1.6168124 3.0866059 3.0914488 0.7800537 1.6204323 0.8044213 0.8666377 0.8666377 1.4401646 1.4425456 1.4421110 1.4439849 1.4458527 1.6247110 1.6166187 1.4949716 1.6285176 1.6171003 1.5275383 1.6316002 0.0068009 0.7270469 0.5598705 0.7580214 0.7543234 0.7526689 0.7499872 0.7580214 0.7569576 1.6921192 1.6333647 1.4451110 1.5226514 3.1198731 2.2723745 1.9190917 0.0825740 0.4852888 0.0570712 0.7335356 0.5679772 1.6295516 1.6324787 0.8770828 1.4437788 0.7522188 1.7246902 1.4401646 0.5590860 1.7246902 3.1228493 0.5655485 0.5592453 1.6308541 1.6308541 1.6468476 0.0567355 1.6299362 0.7553716 0.5008237 0.4858862 0.0065312 0.0000000 0.4853097 1.4413824 1.4439849 1.4415406 1.4425456 1.4597567 0.5637168 0.8717220 1.6260887 1.6325709 3.0801929 1.6250923 1.4430972 1.5831054 0.7405556 0.7324645 0.8016171 0.8523854 0.7527432 
NC_024216_CAM003            1.3982327 0.7245377 0.7109075 2.3330063 1.3032770 1.5194693 1.5194693 0.3588064 0.6039935 1.5137262 1.5152674 1.5152537 1.5204281 1.5152537 1.5942906 1.5038028 2.9189150 2.9188670 0.6680922 1.5347097 0.7226494 0.7627271 0.7627271 1.3028904 1.3045616 1.3057026 1.3070030 1.3066616 1.5184270 1.5270216 1.3991588 1.5285039 1.5037873 1.4051420 1.5195439 0.4814409 0.6062879 0.3699054 0.5876880 0.5977079 0.5867240 0.5845464 0.5876880 0.5868998 1.5896073 1.5211576 1.3050324 1.3982327 3.0043185 2.1463479 1.8667575 0.4871061 0.0061928 0.4721596 0.6029354 0.3588064 1.5240999 1.5207257 0.7673079 1.3051701 0.5918493 1.6081582 1.3028904 0.3644580 1.6081582 2.9948318 0.3622016 0.3703301 1.5185100 1.5185100 1.5390754 0.4727213 1.5189382 0.5864313 0.0065113 0.0037633 0.4807347 0.4853097 0.0000000 1.3023556 1.3070030 1.3055471 1.3045616 1.3012934 0.3617388 0.7650282 1.5196007 1.5204281 2.9098247 1.5173417 1.3040933 1.4478351 0.5822289 0.5856969 0.6784023 0.7525028 0.5990324 
NC_024359_LP_048            0.7106231 1.2023250 1.1749949 2.3793774 0.0029222 0.8873598 0.8873598 1.3235237 1.2280748 0.8852363 0.8852360 0.8858650 0.8882346 0.8858650 0.9326262 0.8735025 2.8885530 2.8834936 1.1788885 0.9158476 1.1938737 1.1906937 1.1906937 0.0026299 0.0029196 0.0040953 0.0040959 0.0079260 0.8852947 0.9150494 0.6601354 0.8869348 0.8741397 0.7115835 0.8882636 1.4405063 1.2318572 1.3473891 1.2222277 1.2203781 1.2076197 1.2077928 1.2222277 1.2288792 0.9209422 0.8877896 0.0026318 0.7106231 2.9365327 1.8503002 1.7764453 1.4184618 1.3028268 1.4031759 1.2276643 1.3235237 0.8868889 0.8880603 1.2016998 0.0029256 1.2291016 0.9435339 0.0026299 1.3392829 0.9435339 2.9384032 1.3195602 1.3201768 0.8888694 0.8888694 0.8932460 1.4012461 0.8881445 1.2273679 1.3393177 1.3027161 1.4401593 1.4413824 1.3023556 0.0000000 0.0040959 0.0032165 0.0029196 0.0069698 1.3390529 1.1947394 0.8865584 0.8882346 2.8582444 0.8776952 0.0038017 0.7274772 1.2125241 1.2086120 1.2036112 1.2148651 1.2174756 
NC_024360_LMSP_25           0.7118313 1.2024429 1.1750979 2.3781877 0.0023353 0.8867947 0.8867947 1.3247382 1.2296081 0.8844447 0.8844441 0.8850731 0.8876695 0.8850731 0.9293673 0.8730940 2.8885751 2.8835112 1.1798299 0.9159568 1.1939921 1.1906467 1.1906467 0.0020433 0.0040983 0.0005831 0.0000010 0.0058527 0.8846877 0.9151582 0.6603962 0.8863571 0.8737313 0.7127930 0.8876986 1.4431077 1.2332989 1.3492452 1.2244812 1.2216148 1.2088221 1.2089957 1.2244812 1.2311414 0.9189109 0.8872244 0.0040963 0.7118313 2.9365480 1.8468889 1.7737613 1.4198646 1.3074757 1.4044564 1.2291970 1.3247382 0.8863236 0.8874951 1.2016217 0.0040951 1.2308791 0.9402176 0.0020433 1.3411297 0.9402176 2.9384192 1.3205084 1.3214080 0.8883043 0.8883043 0.8926700 1.4025238 0.8875793 1.2296278 1.3443439 1.3073642 1.4427595 1.4439849 1.3070030 0.0040959 0.0000000 0.0043854 0.0040983 0.0098415 1.3408978 1.1951226 0.8859564 0.8876695 2.8568172 0.8768385 0.0026276 0.7281116 1.2138839 1.2101390 1.2046920 1.2180687 1.2189022 
NC_024364_List_36           0.7119071 1.2038036 1.1764915 2.3803958 0.0032122 0.8887394 0.8887394 1.3243728 1.2303416 0.8863993 0.8863992 0.8870286 0.8896151 0.8870286 0.9306047 0.8750724 2.8879366 2.8828758 1.1817868 0.9162177 1.1954238 1.1947183 1.1947183 0.0035047 0.0038032 0.0043848 0.0043854 0.0079158 0.8866840 0.9143848 0.6608824 0.8883446 0.8757100 0.7128689 0.8896441 1.4406642 1.2341320 1.3483849 1.2248296 1.2209420 1.2093659 1.2095397 1.2248296 1.2314919 0.9211972 0.8891701 0.0046902 0.7119071 2.9391765 1.8454671 1.7816321 1.4184588 1.3060193 1.4020751 1.2299303 1.3243728 0.8882684 0.8894411 1.2055568 0.0038034 1.2308732 0.9414701 0.0035047 1.3402740 0.9414701 2.9410496 1.3204071 1.3211540 0.8902510 0.8902510 0.8946599 1.4001456 0.8895252 1.2299777 1.3427610 1.3059081 1.4403171 1.4415406 1.3055471 0.0032165 0.0043854 0.0000000 0.0038032 0.0098477 1.3400430 1.1985693 0.8879378 0.8896151 2.8576191 0.8792831 0.0040921 0.7291095 1.2142815 1.2103644 1.2068247 1.2155146 1.2180373 
NC_024383_LP_083_2          0.7107862 1.1998446 1.1724763 2.3849286 0.0035094 0.8871884 0.8871884 1.3251803 1.2297275 0.8850637 0.8850633 0.8856924 0.8880632 0.8856924 0.9296232 0.8733297 2.8941946 2.8891251 1.1766925 0.9160435 1.1912710 1.1886291 1.1886291 0.0032168 0.0000010 0.0040978 0.0040983 0.0085199 0.8851216 0.9142106 0.6603666 0.8867595 0.8739670 0.7117467 0.8880922 1.4416693 1.2334166 1.3477664 1.2241308 1.2209517 1.2093601 1.2095338 1.2241308 1.2307882 0.9201747 0.8876182 0.0040943 0.7107862 2.9384509 1.8441564 1.7791298 1.4187865 1.3050333 1.4043124 1.2293166 1.3251803 0.8867174 0.8878889 1.1996121 0.0052738 1.2314124 0.9404737 0.0032168 1.3396610 0.9404737 2.9403227 1.3209522 1.3214046 0.8886980 0.8886980 0.8930714 1.4023812 0.8879730 1.2292753 1.3416818 1.3049223 1.4413218 1.4425456 1.3045616 0.0029196 0.0040983 0.0038032 0.0000000 0.0095180 1.3394307 1.1939868 0.8863868 0.8880632 2.8624024 0.8775210 0.0038040 0.7273947 1.2144225 1.2105724 1.2025318 1.2147028 1.2182414 
NC_024787_LMTA_148          0.7275023 1.1836707 1.1538906 2.3578088 0.0085671 0.9004784 0.9004784 1.3351396 1.2277816 0.8976140 0.8982900 0.8982900 0.9014167 0.8982900 0.9469474 0.8805396 2.9122901 2.9091115 1.1731372 0.9212395 1.1743549 1.1963411 1.1963411 0.0088860 0.0095180 0.0098401 0.0098415 0.0133745 0.8980944 0.9203844 0.6748345 0.9003330 0.8805396 0.7279351 0.9014479 1.4583815 1.2333275 1.3491509 1.2167220 1.2166652 1.2053631 1.2057141 1.2167220 1.2237916 0.9319927 0.9009434 0.0076145 0.7275023 2.9738989 1.8602170 1.7402583 1.4389943 1.3017956 1.4234357 1.2273439 1.3351396 0.8996912 0.9012342 1.2129108 0.0095392 1.2245270 0.9589635 0.0088860 1.3504835 0.9589635 2.9759136 1.3294294 1.3287473 0.9021021 0.9021021 0.9064029 1.4213473 0.9013233 1.2221860 1.3407960 1.3016778 1.4592625 1.4597567 1.3012934 0.0069698 0.0098415 0.0098477 0.0095180 0.0000000 1.3502257 1.1980473 0.9001771 0.9014167 2.9042846 0.8847639 0.0088833 0.7411269 1.2100583 1.2064132 1.2085379 1.2137437 1.2154619 
NC_024788_Riley             1.4216464 0.6529791 0.6468272 2.3630783 1.3389696 1.5657196 1.5657196 0.0675922 0.5346176 1.5572186 1.5588249 1.5588168 1.5667319 1.5588168 1.5676255 1.5536867 2.9676275 2.9695393 0.6179088 1.5301271 0.6458545 0.6990082 0.6990082 1.3379313 1.3394307 1.3395434 1.3408978 1.3415053 1.5617148 1.5279814 1.4071807 1.5746420 1.5536777 1.4284599 1.5657995 0.5632385 0.5282277 0.0101492 0.5191668 0.5275019 0.5236205 0.5229098 0.5191668 0.5228238 1.5984644 1.5665824 1.3408719 1.4216464 2.9894708 2.2315347 1.8617496 0.5667299 0.3658723 0.5592087 0.5345289 0.0675922 1.5676373 1.5660158 0.7000099 1.3405620 0.5225122 1.5828990 1.3379313 0.0065411 1.5828990 2.9798505 0.0681440 0.0377656 1.5658547 1.5658547 1.5797381 0.5596161 1.5647874 0.5225580 0.3718249 0.3635835 0.5640519 0.5637168 0.3617388 1.3390529 1.3408978 1.3400430 1.3394307 1.3502257 0.0000000 0.7016536 1.5626071 1.5667319 2.9567192 1.5657660 1.3386531 1.4748436 0.5197816 0.5173479 0.6224073 0.6755374 0.5237574 
NC_024792_Bobb              1.2623543 0.4716372 0.4712287 2.3286993 1.1953894 1.3924783 1.3924783 0.6867884 0.6140374 1.3848506 1.3890724 1.3888026 1.3934228 1.3888026 1.4596703 1.3833830 2.8797719 2.8752464 0.4651159 1.4338422 0.4606810 0.0192044 0.0192044 1.1944330 1.1939868 1.1951032 1.1951226 1.1985492 1.3886696 1.4323148 1.2576142 1.3847774 1.3831097 1.2707868 1.3925484 0.8679291 0.6149554 0.7028942 0.6357764 0.6338266 0.6310260 0.6306899 0.6357764 0.6364684 1.4283163 1.3931318 1.1926265 1.2623543 2.9163087 2.0626017 1.8673134 0.8602339 0.7665237 0.8549874 0.6135011 0.6867884 1.3942378 1.3909254 0.0969707 1.1987592 0.6333786 1.4704185 1.1944330 0.7008760 1.4704185 2.9087138 0.6914908 0.6968581 1.3894442 1.3894442 1.3950506 0.8534848 1.3894772 0.6368083 0.7749938 0.7637493 0.8683470 0.8717220 0.7650282 1.1947394 1.1951226 1.1985693 1.1939868 1.1980473 0.7016536 0.0000000 1.3890603 1.3934228 2.8486069 1.3920053 1.1947731 1.2921722 0.6244710 0.6288710 0.4443964 0.5047131 0.6307453 
NC_025416_MCE_2014          1.0467413 1.4101875 1.3936520 2.5125805 0.8851412 0.0051951 0.0051951 1.5335160 1.4770799 0.0060613 0.0063597 0.0066368 0.0054699 0.0066368 0.2469617 0.0050754 3.0199510 3.0190279 1.4045305 0.3735507 1.3942396 1.3866310 1.3866310 0.8846140 0.8863868 0.8847430 0.8859564 0.8903904 0.0033019 0.3793040 1.0526538 0.0053146 0.0053579 1.0454714 0.0054701 1.6198113 1.4853491 1.5674032 1.4628040 1.4776259 1.4593788 1.4599421 1.4628040 1.4691662 0.3915632 0.0054703 0.8860974 1.0467413 3.0112629 1.9546129 1.9299562 1.6253875 1.5238308 1.5938185 1.4777169 1.5335160 0.0054676 0.0060208 1.3934279 0.8882395 1.4810708 0.2495952 0.8846140 1.5663093 0.2495952 3.0133181 1.5294153 1.5419369 0.0065744 0.0065744 0.0064355 1.5923224 0.0060225 1.4641643 1.5811925 1.5203402 1.6189183 1.6260887 1.5196007 0.8865584 0.8859564 0.8879378 0.8863868 0.9001771 1.5626071 1.3890603 0.0000000 0.0054699 2.9876613 0.0068889 0.8854103 1.0668958 1.4565411 1.4602299 1.4000297 1.4916006 1.4730435 
NC_025417_Team1             1.0515168 1.4160455 1.3996440 2.5107996 0.8868172 0.0002722 0.0002722 1.5379941 1.4801995 0.0016461 0.0019276 0.0022031 0.0000010 0.0022031 0.2516142 0.0002798 3.0196337 3.0187102 1.4009063 0.3719063 1.3992864 1.3900220 1.3900220 0.8862893 0.8880632 0.8864550 0.8876695 0.8921058 0.0055139 0.3776570 1.0548476 0.0002784 0.0005616 1.0502412 0.0005446 1.6269839 1.4884863 1.5715441 1.4683924 1.4814490 1.4633667 1.4639389 1.4683924 1.4741158 0.3942567 0.0005446 0.8877746 1.0515168 3.0114496 1.9628581 1.9342366 1.6321399 1.5246608 1.6008597 1.4808378 1.5379941 0.0038219 0.0016352 1.3952954 0.8899542 1.4834878 0.2543163 0.8862893 1.5704469 0.2543163 3.0135062 1.5318461 1.5477133 0.0021823 0.0021823 0.0016709 1.5993560 0.0016356 1.4691069 1.5811069 1.5211681 1.6260873 1.6325709 1.5204281 0.8882346 0.8876695 0.8896151 0.8880632 0.9014167 1.5667319 1.3934228 0.0054699 0.0000000 2.9891515 0.0083348 0.8870866 1.0725374 1.4591692 1.4628617 1.4025548 1.4934024 1.4768535 
NC_025423_CP_51             2.8828164 2.9718425 2.9786583 3.4681943 2.8552065 2.9862868 2.9862868 2.9492699 2.8707675 2.9974035 2.9990059 2.9995060 2.9891515 2.9995060 3.2263226 3.0004378 0.0553853 0.0571830 2.8966506 3.0874030 3.0071739 2.8393152 2.8393152 2.8533271 2.8624024 2.8534945 2.8568172 2.8611970 3.0075514 3.0778125 2.9084744 3.0060564 3.0009460 2.8912390 2.9872690 3.0629400 2.8612940 2.9708679 2.8524383 2.8498409 2.8468973 2.8487384 2.8524383 2.8667984 3.0089438 2.9879839 2.8597523 2.8828164 0.7385705 3.4734457 3.0726438 3.0310303 2.9108661 3.0506401 2.8728988 2.9492699 2.9828644 2.9919077 2.8224608 2.8583270 2.8453032 3.2515907 2.8533271 2.9682106 3.2515907 0.7401369 2.9696143 2.9693731 2.9961757 2.9961757 3.0095251 3.0463920 2.9919195 2.8662994 2.8841100 2.9128868 3.0631968 3.0801929 2.9098247 2.8582444 2.8568172 2.8576191 2.8624024 2.9042846 2.9567192 2.8486069 2.9876613 2.9891515 0.0000000 3.0310377 2.8529824 2.9110522 2.8473179 2.8592453 2.8974060 2.8878415 2.8410039 
NC_025426_P108              1.0396764 1.4072488 1.3901301 2.5266083 0.8761061 0.0080455 0.0080455 1.5343132 1.4728018 0.0089784 0.0093025 0.0095938 0.0083348 0.0095938 0.2502931 0.0080455 3.0649801 3.0638314 1.4010745 0.3697789 1.3925004 1.3888360 1.3888360 0.8758684 0.8775210 0.8755936 0.8768385 0.8815037 0.0072382 0.3761768 1.0472681 0.0079417 0.0083334 1.0383740 0.0083351 1.6202235 1.4814041 1.5692832 1.4787357 1.4919400 1.4732754 1.4725296 1.4787357 1.4847203 0.3923065 0.0083355 0.8770856 1.0396764 3.0500216 1.9919396 1.9605312 1.6263061 1.5219954 1.5930534 1.4734560 1.5343132 0.0054479 0.0083376 1.3953314 0.8794216 1.4928395 0.2532942 0.8758684 1.5692697 0.2532942 3.0521715 1.5339555 1.5446209 0.0089211 0.0089211 0.0097105 1.5915141 0.0083400 1.4795479 1.5803753 1.5181021 1.6193041 1.6250923 1.5173417 0.8776952 0.8768385 0.8792831 0.8775210 0.8847639 1.5657660 1.3920053 0.0068889 0.0083348 3.0310377 0.0000000 0.8763823 1.0697752 1.4726914 1.4743668 1.3991022 1.4955449 1.4862110 
NC_025440_WIL_1             0.7126680 1.1993147 1.1719188 2.3783062 0.0014588 0.8862121 0.8862121 1.3229781 1.2298850 0.8838594 0.8838586 0.8844875 0.8870866 0.8844875 0.9303895 0.8725021 2.8847001 2.8796428 1.1766116 0.9152276 1.1907087 1.1909286 1.1909286 0.0023351 0.0038040 0.0026272 0.0026276 0.0061471 0.8838418 0.9144293 0.6615464 0.8855694 0.8731392 0.7136302 0.8871156 1.4422205 1.2335755 1.3469885 1.2224747 1.2200783 1.2072994 1.2074724 1.2224747 1.2291284 0.9195168 0.8866414 0.0026308 0.7126680 2.9361907 1.8453721 1.7732873 1.4171660 1.3045652 1.4036001 1.2294739 1.3229781 0.8854472 0.8869120 1.2018342 0.0049752 1.2292642 0.9412557 0.0023351 1.3388827 0.9412557 2.9380620 1.3187513 1.3197789 0.8877209 0.8877209 0.8920730 1.4016691 0.8869962 1.2276166 1.3412050 1.3044542 1.4418728 1.4430972 1.3040933 0.0038017 0.0026276 0.0040921 0.0038040 0.0088833 1.3386531 1.1947731 0.8854103 0.8870866 2.8529824 0.8763823 0.0000000 0.7296947 1.2123519 1.2085052 1.2025648 1.2153060 1.2173691 
NC_027335_ECP3              0.0042744 1.3933400 1.3710339 2.5060082 0.7285731 1.0714742 1.0714742 1.4690337 1.3895861 1.0706567 1.0707591 1.0709810 1.0725374 1.0709810 1.1521915 1.0714742 2.9158979 2.9119709 1.2956451 1.1171126 1.3967363 1.2926962 1.2926962 0.7280120 0.7273947 0.7280597 0.7281116 0.7292744 1.0704350 1.1185722 0.2185080 1.0711333 1.0716954 0.0048833 1.0725748 1.5809599 1.3975727 1.4790057 1.3477762 1.3518151 1.3368874 1.3374892 1.3477762 1.3497052 1.1171976 1.0719006 0.7302759 0.0042744 2.9380587 1.9160113 1.9618848 1.5720966 1.4518723 1.5550313 1.3882266 1.4690337 1.0699679 1.0719420 1.3039867 0.7279559 1.3738210 1.1615226 0.7280120 1.4802687 1.1615226 2.9298950 1.4694671 1.4637523 1.0725334 1.0725334 1.0733690 1.5513451 1.0699605 1.3535823 1.4476843 1.4467513 1.5785107 1.5831054 1.4478351 0.7274772 0.7281116 0.7291095 0.7273947 0.7411269 1.4748436 1.2921722 1.0668958 1.0725374 2.9110522 1.0697752 0.7296947 0.0000000 1.3332213 1.3423999 1.3477483 1.3465794 1.3487585 
NC_027352_JBP901            1.2849905 0.5530383 0.5484258 2.3297148 1.2123405 1.4582462 1.4582462 0.5227765 0.2984829 1.4528925 1.4546420 1.4548992 1.4591692 1.4548992 1.5582159 1.4534005 2.8704822 2.8664436 0.5286777 1.4633610 0.5514681 0.6263534 0.6263534 1.2114479 1.2144225 1.2138676 1.2138839 1.2199398 1.4559504 1.4683210 1.2730447 1.4566860 1.4536617 1.2895773 1.4583165 0.7407036 0.3016725 0.5207774 0.0511276 0.0550407 0.0295480 0.0312546 0.0511276 0.0508687 1.5166904 1.4598761 1.2135500 1.2849905 2.9296045 2.0525030 1.7425519 0.7298871 0.5810334 0.7255894 0.3004959 0.5227765 1.4582545 1.4581485 0.6291777 1.2150634 0.0732477 1.5690901 1.2114479 0.5227701 1.5690901 2.9177960 0.5168801 0.5217679 1.4576480 1.4576480 1.4657121 0.7258872 1.4579670 0.0517557 0.5891126 0.5812620 0.7400375 0.7405556 0.5822289 1.2125241 1.2138839 1.2142815 1.2144225 1.2100583 0.5197816 0.6244710 1.4565411 1.4591692 2.8473179 1.4726914 1.2123519 1.3332213 0.0000000 0.0211003 0.5010247 0.5737321 0.0545706 
NC_027355_BCP8_2            1.2984963 0.5539550 0.5489766 2.3283349 1.2084938 1.4619371 1.4619371 0.5194475 0.3000503 1.4566001 1.4583518 1.4586093 1.4628617 1.4586093 1.5585248 1.4542730 2.8776916 2.8736063 0.5296059 1.4601425 0.5535785 0.6279667 0.6279667 1.2076032 1.2105724 1.2101223 1.2101390 1.2160779 1.4596694 1.4661423 1.2828395 1.4614043 1.4545342 1.3013392 1.4620077 0.7326192 0.3019775 0.5183430 0.0470099 0.0540781 0.0397255 0.0391693 0.0470099 0.0464463 1.5193582 1.4635696 1.2096992 1.2984963 2.9434131 2.0497348 1.7387380 0.7263867 0.5838941 0.7187647 0.3020638 0.5194475 1.4610703 1.4618391 0.6330698 1.2112096 0.0742709 1.5704350 1.2076032 0.5203356 1.5704350 2.9326887 0.5125059 0.5174166 1.4613384 1.4613384 1.4694813 0.7190619 1.4616579 0.0473332 0.5939093 0.5847276 0.7323520 0.7324645 0.5856969 1.2086120 1.2101390 1.2103644 1.2105724 1.2064132 0.5173479 0.6288710 1.4602299 1.4628617 2.8592453 1.4743668 1.2085052 1.3423999 0.0211003 0.0000000 0.5047089 0.5709857 0.0541799 
NC_027366_Mater             1.2922326 0.4051674 0.4041760 2.3059511 1.2008458 1.4016345 1.4016345 0.6147314 0.5129802 1.3928571 1.3950887 1.3953475 1.4025548 1.3953475 1.5021549 1.3817169 2.8918617 2.8902179 0.4185632 1.4748925 0.4083148 0.4462118 0.4462118 1.2010839 1.2025318 1.2066206 1.2046920 1.2098873 1.3971824 1.4695147 1.2750913 1.3998491 1.3819782 1.2987981 1.4017031 0.7969878 0.5128545 0.6206690 0.5213897 0.5167126 0.5107461 0.5093757 0.5213897 0.5223930 1.4473981 1.4022709 1.2033268 1.2922326 2.9655280 2.0247865 1.7925842 0.8001645 0.6795639 0.7823506 0.5132371 0.6147314 1.4007896 1.4008973 0.4484835 1.2053488 0.5220566 1.5127444 1.2010839 0.6208940 1.5127444 2.9581110 0.6084811 0.6190612 1.4015307 1.4015307 1.4109300 0.7826378 1.4004474 0.5248810 0.6938329 0.6783648 0.7977764 0.8016171 0.6784023 1.2036112 1.2046920 1.2068247 1.2025318 1.2085379 0.6224073 0.4443964 1.4000297 1.4025548 2.8974060 1.3991022 1.2025648 1.3477483 0.5010247 0.5047089 0.0000000 0.3320043 0.5146184 
NC_027374_Moonbeam          1.3041601 0.4516843 0.4443248 2.3330470 1.2148690 1.4924612 1.4924612 0.6750855 0.5645691 1.4837362 1.4842835 1.4845427 1.4934024 1.4845427 1.5348579 1.4754720 2.8977971 2.8914812 0.4640746 1.4955676 0.4559250 0.5064933 0.5064933 1.2142914 1.2147028 1.2180529 1.2180687 1.2222909 1.4879381 1.4979217 1.2845983 1.4899274 1.4757351 1.3108958 1.4925338 0.8511704 0.5665900 0.6771955 0.5896024 0.5880850 0.5867561 0.5863654 0.5896024 0.5895568 1.4922285 1.4931079 1.2166658 1.3041601 2.9493167 2.0700101 1.7803226 0.8465933 0.7508750 0.8406485 0.5647511 0.6750855 1.4937347 1.4927393 0.5076788 1.2166804 0.5937673 1.5467401 1.2142914 0.6778783 1.5467401 2.9408080 0.6725636 0.6749966 1.4925819 1.4925819 1.5057485 0.8393963 1.4918812 0.5907411 0.7633557 0.7525661 0.8528911 0.8523854 0.7525028 1.2148651 1.2180687 1.2155146 1.2147028 1.2137437 0.6755374 0.5047131 1.4916006 1.4934024 2.8878415 1.4955449 1.2153060 1.3465794 0.5737321 0.5709857 0.3320043 0.0000000 0.5854319 
Thurquoise                  1.3000762 0.5600325 0.5544660 2.3331327 1.2173577 1.4759238 1.4759238 0.5298079 0.2978556 1.4706560 1.4724138 1.4726721 1.4768535 1.4726721 1.5797972 1.4704785 2.8642435 2.8609603 0.5466349 1.4787729 0.5619644 0.6286456 0.6286456 1.2164648 1.2182414 1.2188865 1.2189022 1.2249563 1.4718233 1.4829434 1.3085582 1.4740500 1.4707407 1.3045271 1.4759951 0.7535601 0.3007978 0.5242348 0.0578425 0.0132928 0.0568150 0.0571847 0.0578425 0.0593475 1.5381520 1.4775643 1.2185694 1.3000762 2.9374955 2.0523880 1.7626390 0.7512994 0.5978557 0.7393679 0.2994151 0.5298079 1.4715804 1.4758248 0.6365617 1.2200826 0.0770405 1.5882836 1.2164648 0.5262292 1.5882836 2.9256577 0.5239837 0.5240979 1.4764696 1.4764696 1.4834734 0.7389607 1.4756452 0.0612686 0.6029752 0.5977989 0.7545858 0.7527432 0.5990324 1.2174756 1.2189022 1.2180373 1.2182414 1.2154619 0.5237574 0.6307453 1.4730435 1.4768535 2.8410039 1.4862110 1.2173691 1.3487585 0.0545706 0.0541799 0.5146184 0.5854319 0.0000000 
