# Supplementary material for: Genome, biology and stability of the Thurquoise phage – A new virus from the Bastillevirinae subfamily
Source: Front Microbiol. 2023 Mar 14;14:1120147. doi: 10.3389/fmicb.2023.1120147 (PMC10043171; doi:10.3389/fmicb.2023.1120147)
Supplement: Supplementary file 2 [file Data_Sheet_1.ZIP › File S1. Alignments evolution models and trees/IqTree_ML_trees/concatenated_tree_replicates/2.bionj]

((NC_007066_G1:0.00027200,((KP687431_IME_SA1:0.00000008,JX875065_SA5:0.00000092):0.00000332,EU418428_A5W:-0.00000247):0.00000267):0.00000030,(NC_025417_Team1:0.00000050,JX080304_MSA6:0.00000050):0.00027120,((((((((((((((((((((Thurquoise:0.00477190,KU577463_Bacillus_Deep_Blue:0.00852140):0.02679628,(((NC_024137_Bcp1:0.00076017,MH638312_Bacillus_Kioshi:0.00273113):0.00532019,(MH638309_Bacillus_Hobo:0.00000050,KT995480_Bacillus_BM15:0.00000050):0.00363175):0.02205554,NC_020873_Bc431v3:0.03647385):0.00257944):0.00339284,((NC_027355_BCP8_2:0.01097431,NC_027352_JBP901:0.01012709):0.00572519,(MG602477_Bacillus_BCP01:0.00087959,KX495186_Bacillus_PK16:0.00072771):0.01766052):0.00642895):0.11565822,((NC_018860_BCP78:0.00082227,JN797798_BCU4:0.00051193):0.00890469,KT224359_TsarBomba:0.01424441):0.14487852):0.10565286,(((((NC_024788_Riley:0.00228608,(NC_022088_Troll:0.00071664,KT307976_AvesoBmore:0.00282856):0.00384083):0.02285956,NC_022769_BigBertha:0.01221121):0.01451757,(NC_022763_Spock:0.00559381,(NC_018863_B4:0.00000055,JN797796B_5S:0.00000045):0.00873029):0.01436885):0.15894201,((NC_024216_CAM003:0.00178326,(NC_024207_Evoli:-0.01204281,NC_024205_Hoody_T:0.01855621):0.01402285):0.00037278,NC_018856_Bastille:0.00394362):0.17781821):0.02936020,(((NC_024213_Hakuna:0.00485347,(NC_024211_Megatron:0.00042732,KT207918_Eyuki:0.00092448):0.00117864):0.03719671,(NC_023501_BPS10C:-0.00004260,NC_018857_BPS13:0.00112290):0.01603667):0.01252263,NC_016563_WPh:0.04601619):0.27051377):0.11247984):0.06547116,(((NC_027374_Moonbeam:0.19141924,NC_027366_Mater:0.14085457):0.06971364,(((KF669652_Grass:0.00365731,AB930182_SPG24:0.01072529):0.00695239,AP013029_phiNIT1:0.00220536):0.18221281,KC699836_SIOphi:0.18398745):0.01332464):0.02894537,((NC_024792_Bobb:0.01087946,(KJ010548_Bp8p_T:0.00000050,KJ010547_Bp8p_C:0.00000050):0.00832605):0.03672375,NC_020081_phiAGATE:0.05049046):0.18323180):0.03568041):0.33455589,((((NC_025423_CP_51:0.01722817,(KC595513_Shanette:0.00195110,KC595512_JL:0.00409480):0.03674104):0.32509780,(NC_022761_CampHawk:0.00102940,NC_011421_SPO1:0.00408950):0.39098990):1.67494082,AY682195_LP65:1.51850247):0.10676610,NC_015253_A9:1.04646790):0.10767812):0.09030348,NC_012530_Lb338_1:1.28807378):0.14775445,((((NC_027335_ECP3:0.01789855,KR049063_EFLK1:-0.01301495):0.01651675,(NC_009904_phiEF24C:0.00000059,AB609718_phiEF24C_P2:0.00000041):0.00065460):0.11603514,KP339049_EFDG1:0.10064516):0.31624720,(((((NC_025440_WIL_1:0.00087887,(NC_009811_A511:0.00161577,KJ668715_LMTA_34:0.00513293):0.00013635):0.00003658,DQ004855_P100:0.00054596):0.00028524,((((NC_024787_LMTA_148:0.00843433,NC_024359_LP_048:-0.00146353):0.00231330,NC_020871_AG20:0.00207612):0.00025904,NC_024364_List_36:0.00192230):0.00062321,(NC_024383_LP_083_2:0.00000048,KJ094031_LP_124:0.00000052):0.00143533):0.00061247):0.00009468,(NC_021781_LP_125:0.00000050,KJ094029_LP_064:0.00000050):0.00049978):0.00052610,((NC_024360_LMSP_25:0.00000050,KJ591605_LMTA_57:0.00000050):0.00077037,KJ586795_LMTA_94:-0.00018767):0.00116067):0.25900087):0.07225819):0.37421736,NC_007021_Twort:0.21672627):0.01794779,(KP027447_phiIPLA_C1C:0.00705885,KF021268_phiIBB_SEP1:0.00277195):0.20972179):0.06544062,((NC_022090_Remus:0.00000050,NC_020877_Romulus:0.00000050):0.00427907,JX194239_SA11:0.00103263):0.15606892):0.08938870,NC_025426_P108:0.00378420):0.00104719,(NC_025416_MCE_2014:0.00160893,KP027446_phiIPLARODI:0.00169297):0.00057792):0.00112675,NC_019448_GH15:0.00155025):0.00152475,(NC_023573_phiSA012:0.00055494,((NC_022920_S25_3:0.00000050,NC_022918_S25_4:0.00000050):0.00054817,NC_019726_JD007:-0.00000387):0.00053883):0.00032529):0.00008951,(((JX080305_P4W:0.00000050,JX080303_Fi200W:0.00000050):0.00021926,JX080302_676Z:0.00005414):0.00077894,JX080301_A3R:0.00045604):0.00041670):0.00036733,KP687432_IME_SA2:0.00020977):0.00006698,(NC_023009_Sb_1:0.00107964,KR908644_IME_SA119:0.00003396):0.00023576):0.00000392,FR852584_ISP:-0.00000130):0.00000180);
