# Supplementary material for: Genome, biology and stability of the Thurquoise phage – A new virus from the Bastillevirinae subfamily
Source: Front Microbiol. 2023 Mar 14;14:1120147. doi: 10.3389/fmicb.2023.1120147 (PMC10043171; doi:10.3389/fmicb.2023.1120147)
Supplement: Supplementary file 2 [file Data_Sheet_1.ZIP › File S1. Alignments evolution models and trees/IqTree_ML_trees/concatenated_tree_replicates/2.contree]

(AB609718_phiEF24C_P2:0.0000027944,((((((((((((AB930182_SPG24:0.0029625965,AP013029_phiNIT1:0.0053083785)100:0.0063422664,KF669652_Grass:0.0056631697)100:0.1901352180,KC699836_SIOphi:0.1862371031)100:0.0524292072,((((KJ010547_Bp8p_C:0.0000027944,KJ010548_Bp8p_T:0.0000027944)100:0.0099548481,NC_024792_Bobb:0.0098693094)100:0.0417074115,NC_020081_phiAGATE:0.0496780361)100:0.2574109417,(NC_027366_Mater:0.1383597609,NC_027374_Moonbeam:0.2108490877)100:0.0620880050)97:0.0435050377)100:0.0831270725,(((((JN797796B_5S:0.0000027944,NC_018863_B4:0.0000027944)100:0.0087963060,NC_022763_Spock:0.0059631466)100:0.0170399703,(((KT307976_AvesoBmore:0.0036447375,NC_022088_Troll:0.0000027944)100:0.0037422911,NC_024788_Riley:0.0029818138)100:0.0300676498,NC_022769_BigBertha:0.0065368685)83:0.0170651131)100:0.1352812638,(((((KT207918_Eyuki:0.0008170220,NC_024211_Megatron:0.0005717087)100:0.0023031413,NC_024213_Hakuna:0.0038869607)100:0.0287698488,(NC_018857_BPS13:0.0006436373,NC_023501_BPS10C:0.0004696112)100:0.0278721921)87:0.0199362942,NC_016563_WPh:0.0388467651)100:0.3292924599,(NC_018856_Bastille:0.0031693092,((NC_024205_Hoody_T:0.0051172121,NC_024216_CAM003:0.0015263599)94:0.0008270418,NC_024207_Evoli:0.0015226133)99:0.0016954245)100:0.1507853930)100:0.0961911124)100:0.1845959753,(((JN797798_BCU4:0.0002543546,NC_018860_BCP78:0.0011166363)100:0.0098255194,KT224359_TsarBomba:0.0140842642)100:0.1534973339,(((((KT995480_Bacillus_BM15:0.0000027944,MH638309_Bacillus_Hobo:0.0000027944)100:0.0028890824,(MH638312_Bacillus_Kioshi:0.0016346863,NC_024137_Bcp1:0.0019654125)100:0.0058488619)100:0.0170053924,NC_020873_Bc431v3:0.0460195687)85:0.0145185779,((KX495186_Bacillus_PK16:0.0005886449,MG602477_Bacillus_BCP01:0.0010634553)100:0.0206651638,(NC_027352_JBP901:0.0081908409,NC_027355_BCP8_2:0.0135441009)76:0.0075547903)100:0.0120804042)66:0.0074297752,(KU577463_Bacillus_Deep_Blue:0.0065047889,Thurquoise:0.0072169766)100:0.0193377198)100:0.1325731049)100:0.1058049607)99:0.0679360292)100:0.3688115619,((AY682195_LP65:1.5711810757,(((KC595512_JL:0.0021747470,KC595513_Shanette:0.0043779619)100:0.0337105979,NC_025423_CP_51:0.0244290249)100:0.3234647029,(NC_011421_SPO1:0.0016053794,NC_022761_CampHawk:0.0038855691)100:0.4538871077)100:1.8010265480)100:0.2309919552,NC_015253_A9:1.1773317205)99:0.1180510902)100:0.1695428409,NC_012530_Lb338_1:1.4027711829)100:0.1614572710,((((((((((((((((EU418428_A5W:0.0000000000,KR902361_IME_SA118:0.0000000000):0.0000000000,KF766114_K:0.0000000000):0.0000000000,JX080300_Staph1N:0.0000000000):0.0000027944,FR852584_ISP:0.0000027944)19:0.0000027944,(((JX875065_SA5:0.0000027944,KP687432_IME_SA2:0.0002985357)25:0.0000027944,(KR908644_IME_SA119:0.0000027944,NC_023009_Sb_1:0.0011761620)75:0.0002872171)12:0.0000027944,KP687431_IME_SA1:0.0000027944)5:0.0000027944)10:0.0000027944,(JX080304_MSA6:0.0000027944,NC_025417_Team1:0.0000027944)99:0.0002872069)12:0.0000027944,NC_007066_G1:0.0002872401)53:0.0002873914,(JX080301_A3R:0.0002889695,(JX080302_676Z:0.0002876004,(JX080303_Fi200W:0.0000027944,JX080305_P4W:0.0000027944)75:0.0000022491)99:0.0008682032)99:0.0008652540)86:0.0002869529,((NC_019726_JD007:0.0000027944,(NC_022918_S25_4:0.0000027944,NC_022920_S25_3:0.0000027944)100:0.0005752461)100:0.0005748138,NC_023573_phiSA012:0.0005755380)93:0.0002879171)98:0.0020832955,NC_019448_GH15:0.0010858476)63:0.0014549123,NC_025426_P108:0.0043551754)100:0.0016160884,KP027446_phiIPLARODI:0.0017372706)100:0.0017283476,NC_025416_MCE_2014:0.0000023468)100:0.0926524187,(JX194239_SA11:0.0013826790,(NC_020877_Romulus:0.0000027944,NC_022090_Remus:0.0000027944)100:0.0040936006)100:0.1722034595)100:0.0908133132,(KF021268_phiIBB_SEP1:0.0029479981,KP027447_phiIPLA_C1C:0.0072780669)100:0.2205060908)96:0.0581237938,NC_007021_Twort:0.2068090897)100:0.4211007310)100:0.1267026490,(((DQ004855_P100:0.0000027944,(((KJ586795_LMTA_94:0.0003085432,(KJ591605_LMTA_57:0.0000027944,NC_024360_LMSP_25:0.0000027944)100:0.0003086612)100:0.0009258506,KJ668715_LMTA_34:0.0049691448)79:0.0006198426,NC_025440_WIL_1:0.0009282820)50:0.0006175005)47:0.0005925117,((((KJ094031_LP_124:0.0000027944,NC_024383_LP_083_2:0.0000027944)100:0.0022127078,(NC_024359_LP_048:0.0003067428,NC_024787_LMTA_148:0.0070669944)61:0.0005740024)37:0.0003338484,NC_009811_A511:0.0018344945)45:0.0009300740,(NC_020871_AG20:0.0018851103,NC_024364_List_36:0.0021418167)55:0.0008812870)43:0.0003537380)55:0.0003331357,(KJ094029_LP_064:0.0000027944,NC_021781_LP_125:0.0000027944)79:0.0000023468)100:0.3192358311)100:0.3333753763,KP339049_EFDG1:0.0956194250)100:0.1361230908,NC_027335_ECP3:0.0018075145)100:0.0007944114,KR049063_EFLK1:0.0025834283)100:0.0019590971,NC_009904_phiEF24C:0.0000027944);
