# Supplementary material for: Genome, biology and stability of the Thurquoise phage – A new virus from the Bastillevirinae subfamily
Source: Front Microbiol. 2023 Mar 14;14:1120147. doi: 10.3389/fmicb.2023.1120147 (PMC10043171; doi:10.3389/fmicb.2023.1120147)
Supplement: Supplementary file 2 [file Data_Sheet_1.ZIP › File S1. Alignments evolution models and trees/IqTree_ML_trees/concatenated_tree_replicates/2.iqtree]

IQ-TREE 1.6.12 built Aug 15 2019

Partition file name: ../../partitioned_model.2.0.nex
Input file name: ../../concatenated.2.0.faa
Type of analysis: ModelFinder + tree reconstruction + ultrafast bootstrap (1000 replicates)
Random seed number: 893383

REFERENCES
----------

To cite ModelFinder please use: 

Subha Kalyaanamoorthy, Bui Quang Minh, Thomas KF Wong, Arndt von Haeseler,
and Lars S Jermiin (2017) ModelFinder: Fast model selection for
accurate phylogenetic estimates. Nature Methods, 14:587–589.
https://doi.org/10.1038/nmeth.4285

To cite IQ-TREE please use:

Lam-Tung Nguyen, Heiko A. Schmidt, Arndt von Haeseler, and Bui Quang Minh
(2015) IQ-TREE: A fast and effective stochastic algorithm for estimating
maximum likelihood phylogenies. Mol Biol Evol, 32:268-274.
https://doi.org/10.1093/molbev/msu300

Since you used ultrafast bootstrap (UFBoot) please also cite: 

Diep Thi Hoang, Olga Chernomor, Arndt von Haeseler, Bui Quang Minh,
and Le Sy Vinh (2017) UFBoot2: Improving the ultrafast bootstrap
approximation. Mol Biol Evol, in press.
https://doi.org/10.1093/molbev/msx281

Since you used partition models please also cite:

Olga Chernomor, Arndt von Haeseler, and Bui Quang Minh (2016)
Terrace aware data structure for phylogenomic inference from
supermatrices. Syst Biol, 65:997-1008.
https://doi.org/10.1093/sysbio/syw037

SEQUENCE ALIGNMENT
------------------

Input data: 100 taxa with 2 partitions and 4346 total sites (0% missing data)

  ID  Name                                             Type	Seq	Site	Unique	Infor	Invar	Const
   1  part1_part2_part3+part4_part5_part6+part7_part8  AA	97	3376	3045	2638	521	521
   2  part9_part10                                     AA	97	970	933	833	103	103

Column meanings:
  Unique: Number of unique site patterns
  Infor:  Number of parsimony-informative sites
  Invar:  Number of invariant sites
  Const:  Number of constant sites (can be subset of invariant sites)

ModelFinder
-----------

Best-fit model according to BIC: LG+F+R6:part1_part2_part3+part4_part5_part6+part7_part8,LG+F+I+G4:part9_part10

List of best-fit models per partition:

  ID  Model             LogL          AIC      w-AIC      AICc     w-AICc       BIC      w-BIC
   1  LG+F+R6         -93915.2632 187890.5264 + 0.0000 187891.0825 + 0.0000 188074.2598 + 0.0000
   2  LG+F+I+G4       -33184.9186  66413.8372 + 0.0000  66414.9058 + 0.0000  66521.1377 + 0.0000

AIC, w-AIC   : Akaike information criterion scores and weights.
AICc, w-AICc : Corrected AIC scores and weights.
BIC, w-BIC   : Bayesian information criterion scores and weights.

Plus signs denote the 95% confidence sets.
Minus signs denote significant exclusion.

SUBSTITUTION PROCESS
--------------------

Edge-linked-proportional partition model but separate models between partitions

  ID  Model           Speed  Parameters
   1  LG+F+R6        0.9084  LG+R6{0.192805,0.114147,0.21211,0.402513,0.187484,0.696762,0.147581,1.09054,0.179873,1.78516,0.0801481,3.49277}
   2  LG+F+I+G4      1.3187  LG+I{0.0376949}+G4{1.51972}

MAXIMUM LIKELIHOOD TREE
-----------------------

Log-likelihood of the tree: -127021.6575 (s.e. 1283.1864)
Unconstrained log-likelihood (without tree): -33193.3301
Number of free parameters (#branches + #model parameters): 242
Akaike information criterion (AIC) score: 254527.3150
Corrected Akaike information criterion (AICc) score: 254555.9799
Bayesian information criterion (BIC) score: 256070.5517

Total tree length (sum of branch lengths): 13.3558
Sum of internal branch lengths: 8.0056 (59.9413% of tree length)

WARNING: 8 near-zero internal branches (<0.0002) should be treated with caution
         Such branches are denoted by '**' in the figure below

NOTE: Tree is UNROOTED although outgroup taxon 'AB609718_phiEF24C_P2' is drawn at root
Numbers in parentheses are  ultrafast bootstrap support (%)

+**AB609718_phiEF24C_P2
|
|                                        +--AB930182_SPG24
|                                     +--| (100)
|                                     |  +--AP013029_phiNIT1
|                                  +--| (100)
|                                  |  +--KF669652_Grass
|                               +--| (100)
|                               |  +--KC699836_SIOphi
|                            +--| (100)
|                            |  |            +**KJ010547_Bp8p_C
|                            |  |         +--| (100)
|                            |  |         |  +**KJ010548_Bp8p_T
|                            |  |      +--| (100)
|                            |  |      |  +--NC_024792_Bobb
|                            |  |  +---| (100)
|                            |  |  |   +--NC_020081_phiAGATE
|                            |  +--| (97)
|                            |     |  +--NC_027366_Mater
|                            |     +--| (100)
|                            |        +--NC_027374_Moonbeam
|                      +-----| (100)
|                      |     |              +**JN797796B_5S
|                      |     |           +--| (100)
|                      |     |           |  +**NC_018863_B4
|                      |     |        +--| (100)
|                      |     |        |  +--NC_022763_Spock
|                      |     |     +--| (100)
|                      |     |     |  |        +--KT307976_AvesoBmore
|                      |     |     |  |     +--| (100)
|                      |     |     |  |     |  +**NC_022088_Troll
|                      |     |     |  |  +--| (100)
|                      |     |     |  |  |  +--NC_024788_Riley
|                      |     |     |  +--| (83)
|                      |     |     |     +--NC_022769_BigBertha
|                      |     |  +--| (100)
|                      |     |  |  |                +--KT207918_Eyuki
|                      |     |  |  |             +--| (100)
|                      |     |  |  |             |  +--NC_024211_Megatron
|                      |     |  |  |          +--| (100)
|                      |     |  |  |          |  +--NC_024213_Hakuna
|                      |     |  |  |       +--| (87)
|                      |     |  |  |       |  |  +--NC_018857_BPS13
|                      |     |  |  |       |  +--| (100)
|                      |     |  |  |       |     +--NC_023501_BPS10C
|                      |     |  |  |  +----| (100)
|                      |     |  |  |  |    +--NC_016563_WPh
|                      |     |  |  +--| (100)
|                      |     |  |     |  +--NC_018856_Bastille
|                      |     |  |     +--| (100)
|                      |     |  |        |     +--NC_024205_Hoody_T
|                      |     |  |        |  +--| (94)
|                      |     |  |        |  |  +--NC_024216_CAM003
|                      |     |  |        +--| (99)
|                      |     |  |           +--NC_024207_Evoli
|                      |     +--| (99)
|                      |        |        +--JN797798_BCU4
|                      |        |     +--| (100)
|                      |        |     |  +--NC_018860_BCP78
|                      |        |  +--| (100)
|                      |        |  |  +--KT224359_TsarBomba
|                      |        +--| (100)
|                      |           |              +**KT995480_Bacillus_BM15
|                      |           |           +--| (100)
|                      |           |           |  +**MH638309_Bacillus_Hobo
|                      |           |        +--| (100)
|                      |           |        |  |  +--MH638312_Bacillus_Kioshi
|                      |           |        |  +--| (100)
|                      |           |        |     +--NC_024137_Bcp1
|                      |           |     +--| (85)
|                      |           |     |  +--NC_020873_Bc431v3
|                      |           |  +--| (66)
|                      |           |  |  |     +--KX495186_Bacillus_PK16
|                      |           |  |  |  +--| (100)
|                      |           |  |  |  |  +--MG602477_Bacillus_BCP01
|                      |           |  |  +--| (100)
|                      |           |  |     |  +--NC_027352_JBP901
|                      |           |  |     +--| (76)
|                      |           |  |        +--NC_027355_BCP8_2
|                      |           +--| (100)
|                      |              |  +--KU577463_Bacillus_Deep_Blue
|                      |              +--| (100)
|                      |                 +--Thurquoise
|                   +--| (100)
|                   |  |     +-------------------------AY682195_LP65
|                   |  |  +--| (100)
|                   |  |  |  |                                     +--KC595512_JL
|                   |  |  |  |                                  +--| (100)
|                   |  |  |  |                                  |  +--KC595513_Shanette
|                   |  |  |  |                             +----| (100)
|                   |  |  |  |                             |    +--NC_025423_CP_51
|                   |  |  |  +-----------------------------| (100)
|                   |  |  |                                |      +--NC_011421_SPO1
|                   |  |  |                                +------| (100)
|                   |  |  |                                       +--NC_022761_CampHawk
|                   |  +--| (99)
|                   |     +------------------NC_015253_A9
|                +--| (100)
|                |  +----------------------NC_012530_Lb338_1
|             +--| (100)
|             |  |                                       +**EU418428_A5W
|             |  |                                    +**| (16)
|             |  |                                    |  +**KP687431_IME_SA1
|             |  |                                 +**| (4)
|             |  |                                 |  +**FR852584_ISP
|             |  |                              +**| (1)
|             |  |                              |  |        +--JX080301_A3R
|             |  |                              |  |     +--| (99)
|             |  |                              |  |     |  |  +--JX080302_676Z
|             |  |                              |  |     |  +--| (99)
|             |  |                              |  |     |     |  +**JX080303_Fi200W
|             |  |                              |  |     |     +**| (75)
|             |  |                              |  |     |        +**JX080305_P4W
|             |  |                              |  |  +--| (42)
|             |  |                              |  |  |  +**KP687432_IME_SA2
|             |  |                              |  +**| (22)
|             |  |                              |     |  +**KR908644_IME_SA119
|             |  |                              |     +--| (75)
|             |  |                              |        +--NC_023009_Sb_1
|             |  |                           +--| (86)
|             |  |                           |  |        +**JX080304_MSA6
|             |  |                           |  |     +--| (99)
|             |  |                           |  |     |  +**NC_025417_Team1
|             |  |                           |  |  +**| (11)
|             |  |                           |  |  |  +--NC_007066_G1
|             |  |                           |  +**| (3)
|             |  |                           |     +**JX875065_SA5
|             |  |                        +--| (98)
|             |  |                        |  |     +**NC_019726_JD007
|             |  |                        |  |  +--| (100)
|             |  |                        |  |  |  |  +**NC_022918_S25_4
|             |  |                        |  |  |  +--| (100)
|             |  |                        |  |  |     +**NC_022920_S25_3
|             |  |                        |  +--| (93)
|             |  |                        |     +--NC_023573_phiSA012
|             |  |                     +--| (63)
|             |  |                     |  +--NC_019448_GH15
|             |  |                  +--| (100)
|             |  |                  |  +--NC_025426_P108
|             |  |               +--| (100)
|             |  |               |  +--KP027446_phiIPLARODI
|             |  |            +--| (100)
|             |  |            |  +**NC_025416_MCE_2014
|             |  |         +--| (100)
|             |  |         |  |  +--JX194239_SA11
|             |  |         |  +--| (100)
|             |  |         |     |  +**NC_020877_Romulus
|             |  |         |     +--| (100)
|             |  |         |        +**NC_022090_Remus
|             |  |      +--| (96)
|             |  |      |  |  +--KF021268_phiIBB_SEP1
|             |  |      |  +--| (100)
|             |  |      |     +--KP027447_phiIPLA_C1C
|             |  +------| (100)
|             |         +--NC_007021_Twort
|        +----| (100)
|        |    |          +**DQ004855_P100
|        |    |       +--| (47)
|        |    |       |  |        +--KJ586795_LMTA_94
|        |    |       |  |     +--| (100)
|        |    |       |  |     |  |  +**KJ591605_LMTA_57
|        |    |       |  |     |  +--| (100)
|        |    |       |  |     |     +**NC_024360_LMSP_25
|        |    |       |  |  +--| (79)
|        |    |       |  |  |  +--KJ668715_LMTA_34
|        |    |       |  +--| (50)
|        |    |       |     +--NC_025440_WIL_1
|        |    |    +--| (55)
|        |    |    |  |           +**KJ094031_LP_124
|        |    |    |  |        +--| (100)
|        |    |    |  |        |  +**NC_024383_LP_083_2
|        |    |    |  |     +--| (37)
|        |    |    |  |     |  |  +--NC_024359_LP_048
|        |    |    |  |     |  +--| (61)
|        |    |    |  |     |     +--NC_024787_LMTA_148
|        |    |    |  |  +--| (45)
|        |    |    |  |  |  +--NC_009811_A511
|        |    |    |  +--| (43)
|        |    |    |     |  +--NC_020871_AG20
|        |    |    |     +--| (55)
|        |    |    |        +--NC_024364_List_36
|        |    +----| (100)
|        |         |  +**KJ094029_LP_064
|        |         +**| (79)
|        |            +**NC_021781_LP_125
|     +--| (100)
|     |  +--KP339049_EFDG1
|  +--| (100)
|  |  +--NC_027335_ECP3
+--| (100)
|  +--KR049063_EFLK1
|
+**NC_009904_phiEF24C

Tree in newick format:

(AB609718_phiEF24C_P2:0.0000027891,((((((((((((AB930182_SPG24:0.0029612043,AP013029_phiNIT1:0.0053072848)100:0.0063402438,KF669652_Grass:0.0056625047)100:0.1900964198,KC699836_SIOphi:0.1861980809)100:0.0524231179,((((KJ010547_Bp8p_C:0.0000027891,KJ010548_Bp8p_T:0.0000027891)100:0.0099528626,NC_024792_Bobb:0.0098674879)100:0.0417054038,NC_020081_phiAGATE:0.0496630684)100:0.2573489290,(NC_027366_Mater:0.1383347769,NC_027374_Moonbeam:0.2108072936)100:0.0620776806)97:0.0434998225)100:0.0831198534,(((((JN797796B_5S:0.0000027891,NC_018863_B4:0.0000027891)100:0.0087947402,NC_022763_Spock:0.0059628668)100:0.0170374825,(((KT307976_AvesoBmore:0.0036446235,NC_022088_Troll:0.0000021084)100:0.0037411317,NC_024788_Riley:0.0029820044)100:0.0300624304,NC_022769_BigBertha:0.0065365999)83:0.0170621973)100:0.1352600898,(((((KT207918_Eyuki:0.0008170747,NC_024211_Megatron:0.0005718331)100:0.0023036383,NC_024213_Hakuna:0.0038861958)100:0.0287652902,(NC_018857_BPS13:0.0006437247,NC_023501_BPS10C:0.0004706148)100:0.0278679726)87:0.0199329212,NC_016563_WPh:0.0388412572)100:0.3292295762,(NC_018856_Bastille:0.0031695488,((NC_024205_Hoody_T:0.0051168929,NC_024216_CAM003:0.0015261693)94:0.0008281790,NC_024207_Evoli:0.0015221632)99:0.0016949008)100:0.1507520414)100:0.0961812247)100:0.1845618841,(((JN797798_BCU4:0.0002553611,NC_018860_BCP78:0.0011168415)100:0.0098239210,KT224359_TsarBomba:0.0140823820)100:0.1534748349,(((((KT995480_Bacillus_BM15:0.0000027891,MH638309_Bacillus_Hobo:0.0000027891)100:0.0028895239,(MH638312_Bacillus_Kioshi:0.0016341563,NC_024137_Bcp1:0.0019651886)100:0.0058485729)100:0.0170028198,NC_020873_Bc431v3:0.0460130633)85:0.0145164370,((KX495186_Bacillus_PK16:0.0005883920,MG602477_Bacillus_BCP01:0.0010645553)100:0.0206621681,(NC_027352_JBP901:0.0081899924,NC_027355_BCP8_2:0.0135419174)76:0.0075545338)100:0.0120797030)66:0.0074295544,(KU577463_Bacillus_Deep_Blue:0.0065049153,Thurquoise:0.0072164559)100:0.0193359074)100:0.1325507316)100:0.1057869842)99:0.0679208842)100:0.3686918213,((AY682195_LP65:1.5708122977,(((KC595512_JL:0.0021754180,KC595513_Shanette:0.0043771589)100:0.0337066669,NC_025423_CP_51:0.0244191554)100:0.3235419807,(NC_011421_SPO1:0.0016047741,NC_022761_CampHawk:0.0038860118)100:0.4535929468)100:1.8005473720)100:0.2308261411,NC_015253_A9:1.1770538969)99:0.1179945549)100:0.1695467140,NC_012530_Lb338_1:1.4023780302)100:0.1614102771,((((((((((((EU418428_A5W:0.0000027891,KP687431_IME_SA1:0.0000027891)16:0.0000021183,FR852584_ISP:0.0000027891)4:0.0000020893,(((JX080301_A3R:0.0002888423,(JX080302_676Z:0.0002886616,(JX080303_Fi200W:0.0000027891,JX080305_P4W:0.0000027891)75:0.0000021084)99:0.0008691363)99:0.0008665953,KP687432_IME_SA2:0.0000020798)42:0.0002873752,(KR908644_IME_SA119:0.0000021429,NC_023009_Sb_1:0.0011775125)75:0.0002873902)22:0.0000021288)1:0.0000021424,(((JX080304_MSA6:0.0000021109,NC_025417_Team1:0.0000021109)99:0.0002873795,NC_007066_G1:0.0002874125)11:0.0000020471,JX875065_SA5:0.0000027891)3:0.0000021204)86:0.0005746874,((NC_019726_JD007:0.0000022177,(NC_022918_S25_4:0.0000027891,NC_022920_S25_3:0.0000027891)100:0.0005750572)100:0.0005747248,NC_023573_phiSA012:0.0005752488)93:0.0002876865)98:0.0020827542,NC_019448_GH15:0.0010856941)63:0.0014551311,NC_025426_P108:0.0043538956)100:0.0016156955,KP027446_phiIPLARODI:0.0017367017)100:0.0017276822,NC_025416_MCE_2014:0.0000028266)100:0.0926313066,(JX194239_SA11:0.0013828737,(NC_020877_Romulus:0.0000023875,NC_022090_Remus:0.0000022486)100:0.0040917600)100:0.1721674920)100:0.0907945565,(KF021268_phiIBB_SEP1:0.0029465364,KP027447_phiIPLA_C1C:0.0072770879)100:0.2204543174)96:0.0581060554,NC_007021_Twort:0.2067647981)100:0.4209970708)100:0.1266530740,(((DQ004855_P100:0.0000021626,(((KJ586795_LMTA_94:0.0003089637,(KJ591605_LMTA_57:0.0000026615,NC_024360_LMSP_25:0.0000024560)100:0.0003090812)100:0.0009257980,KJ668715_LMTA_34:0.0049681360)79:0.0006214668,NC_025440_WIL_1:0.0009282329)50:0.0006191378)47:0.0005940235,((((KJ094031_LP_124:0.0000027891,NC_024383_LP_083_2:0.0000027891)100:0.0022121343,(NC_024359_LP_048:0.0003071425,NC_024787_LMTA_148:0.0070650836)61:0.0005752835)37:0.0003347056,NC_009811_A511:0.0018336666)45:0.0009300318,(NC_020871_AG20:0.0018842755,NC_024364_List_36:0.0021408942)55:0.0008813317)43:0.0003535394)55:0.0003340222,(KJ094029_LP_064:0.0000022819,NC_021781_LP_125:0.0000022850)79:0.0000023301)100:0.3191352767)100:0.3333158097,KP339049_EFDG1:0.0955992012)100:0.1360868474,NC_027335_ECP3:0.0018076239)100:0.0007941114,KR049063_EFLK1:0.0025827190)100:0.0019583972,NC_009904_phiEF24C:0.0000027891);

CONSENSUS TREE
--------------

Consensus tree is constructed from 1000bootstrap trees
Log-likelihood of consensus tree: -127021.785721
Robinson-Foulds distance between ML tree and consensus tree: 14

Branches with support >0.000000% are kept (extended consensus)
Branch lengths are optimized by maximum likelihood on original alignment
Numbers in parentheses are bootstrap supports (%)

+--AB609718_phiEF24C_P2
|
|                                        +--AB930182_SPG24
|                                     +--| (100)
|                                     |  +--AP013029_phiNIT1
|                                  +--| (100)
|                                  |  +--KF669652_Grass
|                               +--| (100)
|                               |  +--KC699836_SIOphi
|                            +--| (100)
|                            |  |            +--KJ010547_Bp8p_C
|                            |  |         +--| (100)
|                            |  |         |  +--KJ010548_Bp8p_T
|                            |  |      +--| (100)
|                            |  |      |  +--NC_024792_Bobb
|                            |  |  +---| (100)
|                            |  |  |   +--NC_020081_phiAGATE
|                            |  +--| (97)
|                            |     |  +--NC_027366_Mater
|                            |     +--| (100)
|                            |        +--NC_027374_Moonbeam
|                      +-----| (100)
|                      |     |              +--JN797796B_5S
|                      |     |           +--| (100)
|                      |     |           |  +--NC_018863_B4
|                      |     |        +--| (100)
|                      |     |        |  +--NC_022763_Spock
|                      |     |     +--| (100)
|                      |     |     |  |        +--KT307976_AvesoBmore
|                      |     |     |  |     +--| (100)
|                      |     |     |  |     |  +--NC_022088_Troll
|                      |     |     |  |  +--| (100)
|                      |     |     |  |  |  +--NC_024788_Riley
|                      |     |     |  +--| (83)
|                      |     |     |     +--NC_022769_BigBertha
|                      |     |  +--| (100)
|                      |     |  |  |                +--KT207918_Eyuki
|                      |     |  |  |             +--| (100)
|                      |     |  |  |             |  +--NC_024211_Megatron
|                      |     |  |  |          +--| (100)
|                      |     |  |  |          |  +--NC_024213_Hakuna
|                      |     |  |  |       +--| (87)
|                      |     |  |  |       |  |  +--NC_018857_BPS13
|                      |     |  |  |       |  +--| (100)
|                      |     |  |  |       |     +--NC_023501_BPS10C
|                      |     |  |  |  +----| (100)
|                      |     |  |  |  |    +--NC_016563_WPh
|                      |     |  |  +--| (100)
|                      |     |  |     |  +--NC_018856_Bastille
|                      |     |  |     +--| (100)
|                      |     |  |        |     +--NC_024205_Hoody_T
|                      |     |  |        |  +--| (94)
|                      |     |  |        |  |  +--NC_024216_CAM003
|                      |     |  |        +--| (99)
|                      |     |  |           +--NC_024207_Evoli
|                      |     +--| (99)
|                      |        |        +--JN797798_BCU4
|                      |        |     +--| (100)
|                      |        |     |  +--NC_018860_BCP78
|                      |        |  +--| (100)
|                      |        |  |  +--KT224359_TsarBomba
|                      |        +--| (100)
|                      |           |              +--KT995480_Bacillus_BM15
|                      |           |           +--| (100)
|                      |           |           |  +--MH638309_Bacillus_Hobo
|                      |           |        +--| (100)
|                      |           |        |  |  +--MH638312_Bacillus_Kioshi
|                      |           |        |  +--| (100)
|                      |           |        |     +--NC_024137_Bcp1
|                      |           |     +--| (85)
|                      |           |     |  +--NC_020873_Bc431v3
|                      |           |  +--| (66)
|                      |           |  |  |     +--KX495186_Bacillus_PK16
|                      |           |  |  |  +--| (100)
|                      |           |  |  |  |  +--MG602477_Bacillus_BCP01
|                      |           |  |  +--| (100)
|                      |           |  |     |  +--NC_027352_JBP901
|                      |           |  |     +--| (76)
|                      |           |  |        +--NC_027355_BCP8_2
|                      |           +--| (100)
|                      |              |  +--KU577463_Bacillus_Deep_Blue
|                      |              +--| (100)
|                      |                 +--Thurquoise
|                   +--| (100)
|                   |  |     +-------------------------AY682195_LP65
|                   |  |  +--| (100)
|                   |  |  |  |                                     +--KC595512_JL
|                   |  |  |  |                                  +--| (100)
|                   |  |  |  |                                  |  +--KC595513_Shanette
|                   |  |  |  |                             +----| (100)
|                   |  |  |  |                             |    +--NC_025423_CP_51
|                   |  |  |  +-----------------------------| (100)
|                   |  |  |                                |      +--NC_011421_SPO1
|                   |  |  |                                +------| (100)
|                   |  |  |                                       +--NC_022761_CampHawk
|                   |  +--| (99)
|                   |     +------------------NC_015253_A9
|                +--| (100)
|                |  +----------------------NC_012530_Lb338_1
|             +--| (100)
|             |  |                                                   +**EU418428_A5W
|             |  |                                                +**|
|             |  |                                                |  +**KR902361_IME_SA118
|             |  |                                             +**|
|             |  |                                             |  +**KF766114_K
|             |  |                                          +--|
|             |  |                                          |  +**JX080300_Staph1N
|             |  |                                       +--| (19)
|             |  |                                       |  +--FR852584_ISP
|             |  |                                    +--| (10)
|             |  |                                    |  |        +--JX875065_SA5
|             |  |                                    |  |     +--| (25)
|             |  |                                    |  |     |  +--KP687432_IME_SA2
|             |  |                                    |  |  +--| (12)
|             |  |                                    |  |  |  |  +--KR908644_IME_SA119
|             |  |                                    |  |  |  +--| (75)
|             |  |                                    |  |  |     +--NC_023009_Sb_1
|             |  |                                    |  +--| (5)
|             |  |                                    |     +--KP687431_IME_SA1
|             |  |                                 +--| (12)
|             |  |                                 |  |  +--JX080304_MSA6
|             |  |                                 |  +--| (99)
|             |  |                                 |     +--NC_025417_Team1
|             |  |                              +--| (53)
|             |  |                              |  +--NC_007066_G1
|             |  |                           +--| (86)
|             |  |                           |  |  +--JX080301_A3R
|             |  |                           |  +--| (99)
|             |  |                           |     |  +--JX080302_676Z
|             |  |                           |     +--| (99)
|             |  |                           |        |  +--JX080303_Fi200W
|             |  |                           |        +--| (75)
|             |  |                           |           +--JX080305_P4W
|             |  |                        +--| (98)
|             |  |                        |  |     +--NC_019726_JD007
|             |  |                        |  |  +--| (100)
|             |  |                        |  |  |  |  +--NC_022918_S25_4
|             |  |                        |  |  |  +--| (100)
|             |  |                        |  |  |     +--NC_022920_S25_3
|             |  |                        |  +--| (93)
|             |  |                        |     +--NC_023573_phiSA012
|             |  |                     +--| (63)
|             |  |                     |  +--NC_019448_GH15
|             |  |                  +--| (100)
|             |  |                  |  +--NC_025426_P108
|             |  |               +--| (100)
|             |  |               |  +--KP027446_phiIPLARODI
|             |  |            +--| (100)
|             |  |            |  +--NC_025416_MCE_2014
|             |  |         +--| (100)
|             |  |         |  |  +--JX194239_SA11
|             |  |         |  +--| (100)
|             |  |         |     |  +--NC_020877_Romulus
|             |  |         |     +--| (100)
|             |  |         |        +--NC_022090_Remus
|             |  |      +--| (96)
|             |  |      |  |  +--KF021268_phiIBB_SEP1
|             |  |      |  +--| (100)
|             |  |      |     +--KP027447_phiIPLA_C1C
|             |  +------| (100)
|             |         +--NC_007021_Twort
|        +----| (100)
|        |    |          +--DQ004855_P100
|        |    |       +--| (47)
|        |    |       |  |        +--KJ586795_LMTA_94
|        |    |       |  |     +--| (100)
|        |    |       |  |     |  |  +--KJ591605_LMTA_57
|        |    |       |  |     |  +--| (100)
|        |    |       |  |     |     +--NC_024360_LMSP_25
|        |    |       |  |  +--| (79)
|        |    |       |  |  |  +--KJ668715_LMTA_34
|        |    |       |  +--| (50)
|        |    |       |     +--NC_025440_WIL_1
|        |    |    +--| (55)
|        |    |    |  |           +--KJ094031_LP_124
|        |    |    |  |        +--| (100)
|        |    |    |  |        |  +--NC_024383_LP_083_2
|        |    |    |  |     +--| (37)
|        |    |    |  |     |  |  +--NC_024359_LP_048
|        |    |    |  |     |  +--| (61)
|        |    |    |  |     |     +--NC_024787_LMTA_148
|        |    |    |  |  +--| (45)
|        |    |    |  |  |  +--NC_009811_A511
|        |    |    |  +--| (43)
|        |    |    |     |  +--NC_020871_AG20
|        |    |    |     +--| (55)
|        |    |    |        +--NC_024364_List_36
|        |    +----| (100)
|        |         |  +--KJ094029_LP_064
|        |         +--| (79)
|        |            +--NC_021781_LP_125
|     +--| (100)
|     |  +--KP339049_EFDG1
|  +--| (100)
|  |  +--NC_027335_ECP3
+--| (100)
|  +--KR049063_EFLK1
|
+--NC_009904_phiEF24C


Consensus tree in newick format: 

(AB609718_phiEF24C_P2:0.0000027944,((((((((((((AB930182_SPG24:0.0029625965,AP013029_phiNIT1:0.0053083785)100:0.0063422664,KF669652_Grass:0.0056631697)100:0.1901352180,KC699836_SIOphi:0.1862371031)100:0.0524292072,((((KJ010547_Bp8p_C:0.0000027944,KJ010548_Bp8p_T:0.0000027944)100:0.0099548481,NC_024792_Bobb:0.0098693094)100:0.0417074115,NC_020081_phiAGATE:0.0496780361)100:0.2574109417,(NC_027366_Mater:0.1383597609,NC_027374_Moonbeam:0.2108490877)100:0.0620880050)97:0.0435050377)100:0.0831270725,(((((JN797796B_5S:0.0000027944,NC_018863_B4:0.0000027944)100:0.0087963060,NC_022763_Spock:0.0059631466)100:0.0170399703,(((KT307976_AvesoBmore:0.0036447375,NC_022088_Troll:0.0000027944)100:0.0037422911,NC_024788_Riley:0.0029818138)100:0.0300676498,NC_022769_BigBertha:0.0065368685)83:0.0170651131)100:0.1352812638,(((((KT207918_Eyuki:0.0008170220,NC_024211_Megatron:0.0005717087)100:0.0023031413,NC_024213_Hakuna:0.0038869607)100:0.0287698488,(NC_018857_BPS13:0.0006436373,NC_023501_BPS10C:0.0004696112)100:0.0278721921)87:0.0199362942,NC_016563_WPh:0.0388467651)100:0.3292924599,(NC_018856_Bastille:0.0031693092,((NC_024205_Hoody_T:0.0051172121,NC_024216_CAM003:0.0015263599)94:0.0008270418,NC_024207_Evoli:0.0015226133)99:0.0016954245)100:0.1507853930)100:0.0961911124)100:0.1845959753,(((JN797798_BCU4:0.0002543546,NC_018860_BCP78:0.0011166363)100:0.0098255194,KT224359_TsarBomba:0.0140842642)100:0.1534973339,(((((KT995480_Bacillus_BM15:0.0000027944,MH638309_Bacillus_Hobo:0.0000027944)100:0.0028890824,(MH638312_Bacillus_Kioshi:0.0016346863,NC_024137_Bcp1:0.0019654125)100:0.0058488619)100:0.0170053924,NC_020873_Bc431v3:0.0460195687)85:0.0145185779,((KX495186_Bacillus_PK16:0.0005886449,MG602477_Bacillus_BCP01:0.0010634553)100:0.0206651638,(NC_027352_JBP901:0.0081908409,NC_027355_BCP8_2:0.0135441009)76:0.0075547903)100:0.0120804042)66:0.0074297752,(KU577463_Bacillus_Deep_Blue:0.0065047889,Thurquoise:0.0072169766)100:0.0193377198)100:0.1325731049)100:0.1058049607)99:0.0679360292)100:0.3688115619,((AY682195_LP65:1.5711810757,(((KC595512_JL:0.0021747470,KC595513_Shanette:0.0043779619)100:0.0337105979,NC_025423_CP_51:0.0244290249)100:0.3234647029,(NC_011421_SPO1:0.0016053794,NC_022761_CampHawk:0.0038855691)100:0.4538871077)100:1.8010265480)100:0.2309919552,NC_015253_A9:1.1773317205)99:0.1180510902)100:0.1695428409,NC_012530_Lb338_1:1.4027711829)100:0.1614572710,((((((((((((((((EU418428_A5W:0.0000000000,KR902361_IME_SA118:0.0000000000):0.0000000000,KF766114_K:0.0000000000):0.0000000000,JX080300_Staph1N:0.0000000000):0.0000027944,FR852584_ISP:0.0000027944)19:0.0000027944,(((JX875065_SA5:0.0000027944,KP687432_IME_SA2:0.0002985357)25:0.0000027944,(KR908644_IME_SA119:0.0000027944,NC_023009_Sb_1:0.0011761620)75:0.0002872171)12:0.0000027944,KP687431_IME_SA1:0.0000027944)5:0.0000027944)10:0.0000027944,(JX080304_MSA6:0.0000027944,NC_025417_Team1:0.0000027944)99:0.0002872069)12:0.0000027944,NC_007066_G1:0.0002872401)53:0.0002873914,(JX080301_A3R:0.0002889695,(JX080302_676Z:0.0002876004,(JX080303_Fi200W:0.0000027944,JX080305_P4W:0.0000027944)75:0.0000022491)99:0.0008682032)99:0.0008652540)86:0.0002869529,((NC_019726_JD007:0.0000027944,(NC_022918_S25_4:0.0000027944,NC_022920_S25_3:0.0000027944)100:0.0005752461)100:0.0005748138,NC_023573_phiSA012:0.0005755380)93:0.0002879171)98:0.0020832955,NC_019448_GH15:0.0010858476)63:0.0014549123,NC_025426_P108:0.0043551754)100:0.0016160884,KP027446_phiIPLARODI:0.0017372706)100:0.0017283476,NC_025416_MCE_2014:0.0000023468)100:0.0926524187,(JX194239_SA11:0.0013826790,(NC_020877_Romulus:0.0000027944,NC_022090_Remus:0.0000027944)100:0.0040936006)100:0.1722034595)100:0.0908133132,(KF021268_phiIBB_SEP1:0.0029479981,KP027447_phiIPLA_C1C:0.0072780669)100:0.2205060908)96:0.0581237938,NC_007021_Twort:0.2068090897)100:0.4211007310)100:0.1267026490,(((DQ004855_P100:0.0000027944,(((KJ586795_LMTA_94:0.0003085432,(KJ591605_LMTA_57:0.0000027944,NC_024360_LMSP_25:0.0000027944)100:0.0003086612)100:0.0009258506,KJ668715_LMTA_34:0.0049691448)79:0.0006198426,NC_025440_WIL_1:0.0009282820)50:0.0006175005)47:0.0005925117,((((KJ094031_LP_124:0.0000027944,NC_024383_LP_083_2:0.0000027944)100:0.0022127078,(NC_024359_LP_048:0.0003067428,NC_024787_LMTA_148:0.0070669944)61:0.0005740024)37:0.0003338484,NC_009811_A511:0.0018344945)45:0.0009300740,(NC_020871_AG20:0.0018851103,NC_024364_List_36:0.0021418167)55:0.0008812870)43:0.0003537380)55:0.0003331357,(KJ094029_LP_064:0.0000027944,NC_021781_LP_125:0.0000027944)79:0.0000023468)100:0.3192358311)100:0.3333753763,KP339049_EFDG1:0.0956194250)100:0.1361230908,NC_027335_ECP3:0.0018075145)100:0.0007944114,KR049063_EFLK1:0.0025834283)100:0.0019590971,NC_009904_phiEF24C:0.0000027944);

TIME STAMP
----------

Date and time: Fri Feb 14 16:58:51 2020
Total CPU time used: 41232.85685 seconds (11h:27m:12s)
Total wall-clock time used: 41342.57883 seconds (11h:29m:2s)
