# Supplementary material for: Genome, biology and stability of the Thurquoise phage – A new virus from the Bastillevirinae subfamily
Source: Front Microbiol. 2023 Mar 14;14:1120147. doi: 10.3389/fmicb.2023.1120147 (PMC10043171; doi:10.3389/fmicb.2023.1120147)
Supplement: Supplementary file 2 [file Data_Sheet_1.ZIP › File S1. Alignments evolution models and trees/IqTree_ML_trees/concatenated_tree_replicates/2.mldist]

97
AB609718_phiEF24C_P2        0.0000000 1.3554101 1.3341281 2.4672005 0.7124804 1.0517841 1.0517841 1.4170617 1.3267450 1.0493246 1.0494155 1.0496164 1.0527460 1.0496164 1.1262588 1.0325292 2.9034349 2.8991778 1.2568810 1.0805160 1.3562885 1.2630129 1.2630129 0.7119803 0.7115997 0.7125994 0.7126466 0.7121047 1.0497064 1.0788485 0.2180207 1.0515395 1.0327310 0.0041569 1.0527797 1.5226883 1.3316120 1.4320213 1.3028050 1.3075632 1.2916688 1.2922834 1.3028050 1.3038032 1.0855584 1.0521667 0.7134188 0.0000010 2.9577436 1.8431176 1.8647692 1.5086840 1.4041365 1.4980193 1.3255209 1.4170617 1.0501221 1.0519099 1.2781996 0.7114370 1.3294698 1.1342769 0.7119803 1.4277019 1.1342769 2.9478403 1.4161255 1.4131268 1.0524430 1.0524430 1.0531634 1.4947604 1.0501183 1.3074441 1.4299166 1.3988739 1.5219827 1.5245854 1.3999832 0.7114361 0.7126466 0.7127229 0.7115997 0.7283211 1.4233957 1.2639552 1.0479656 1.0527460 2.8875397 1.0409932 0.7134839 0.0042747 1.2865570 1.3000856 1.2939202 1.3057618 1.3016819 
AB930182_SPG24              1.3554101 0.0000000 0.0079894 2.2802654 1.2025498 1.4170575 1.4170575 0.6544278 0.5512823 1.4121202 1.4150390 1.4158232 1.4179444 1.4158232 1.4652901 1.4004118 2.9889345 2.9864661 0.3651398 1.4383236 0.0143826 0.4735961 0.4735961 1.2024922 1.2015280 1.2041143 1.2041315 1.2074407 1.4117125 1.4414101 1.3300681 1.4154380 1.4012044 1.3593201 1.4171239 0.8102276 0.5580611 0.6494207 0.5591585 0.5593814 0.5616676 0.5602208 0.5591585 0.5598342 1.4867941 1.4176703 1.2007880 1.3554101 3.0078438 2.0345876 1.7846799 0.8106509 0.7241400 0.7830740 0.5504627 0.6544278 1.4180934 1.4159392 0.4866040 1.2067171 0.5610839 1.4783477 1.2024922 0.6523583 1.4783477 3.0065695 0.6466547 0.6447257 1.4155326 1.4155326 1.4245136 0.7833517 1.4155080 0.5574306 0.7293892 0.7238757 0.8105846 0.8129321 0.7252866 1.2040133 1.2041315 1.2054947 1.2015280 1.1852876 0.6536104 0.4720638 1.4120736 1.4179444 2.9769066 1.4092878 1.2009960 1.3953077 0.5535458 0.5544612 0.4055279 0.4520877 0.5605558 
AP013029_phiNIT1            1.3341281 0.0079894 0.0000000 2.2758214 1.1750994 1.4005526 1.4005526 0.6470275 0.5521317 1.3954022 1.3983875 1.3991922 1.4014581 1.3991922 1.4429731 1.3831202 2.9944755 2.9934229 0.3722758 1.4041600 0.0168706 0.4730332 0.4730332 1.1750461 1.1740785 1.1766845 1.1767053 1.1800614 1.3949436 1.4076445 1.3049149 1.3984505 1.3839337 1.3385077 1.4006199 0.7917751 0.5585936 0.6432035 0.5546478 0.5537518 0.5579255 0.5558613 0.5546478 0.5560668 1.4653111 1.4011789 1.1724354 1.3341281 2.9887750 2.0501857 1.7666007 0.7930330 0.7100890 0.7663674 0.5512849 0.6470275 1.4023926 1.3994097 0.4878252 1.1793329 0.5583689 1.4567648 1.1750461 0.6461745 1.4567648 2.9906115 0.6399788 0.6390801 1.3989932 1.3989932 1.4082252 0.7666491 1.3989676 0.5530130 0.7144987 0.7098291 0.7911650 0.7936715 0.7116147 1.1766019 1.1767053 1.1781013 1.1740785 1.1554212 0.6474408 0.4716416 1.3954534 1.4014581 2.9836655 1.3920851 1.1735189 1.3729193 0.5489064 0.5494563 0.4045266 0.4447074 0.5549593 
AY682195_LP65               2.4672005 2.2802654 2.2758214 0.0000000 2.3828758 2.5143846 2.5143846 2.3614492 2.3588944 2.5219408 2.5233821 2.5233821 2.5145939 2.5233821 2.4776046 2.5001071 3.5152615 3.5090716 2.2678191 2.5344428 2.2938149 2.3326430 2.3326430 2.3814757 2.3888942 2.3818971 2.3821270 2.3849383 2.5368100 2.5310177 2.4542968 2.5214973 2.5001071 2.4748722 2.5145440 2.4997645 2.3697485 2.3810016 2.3349037 2.3429907 2.3480227 2.3553054 2.3349037 2.3472506 2.6035832 2.5161997 2.3800689 2.4672005 3.6507027 2.9397553 2.7291439 2.4955511 2.3355094 2.4762967 2.3542083 2.3614492 2.5139046 2.5163462 2.3421496 2.3860907 2.3622642 2.4940918 2.3814757 2.3724361 2.4940918 3.6529167 2.3667137 2.3652070 2.5150241 2.5150241 2.5248157 2.4739942 2.5130154 2.3503385 2.3293900 2.3366348 2.5021348 2.4993452 2.3365603 2.3833237 2.3821270 2.3843517 2.3888942 2.3616831 2.3666809 2.3322351 2.5163779 2.5145939 3.4740363 2.5306972 2.3822528 2.5102429 2.3332373 2.3318335 2.3095595 2.3365734 2.3366555 
DQ004855_P100               0.7124804 1.2025498 1.1750994 2.3828758 0.0000000 0.8870682 0.8870682 1.3251345 1.2316515 0.8847080 0.8847055 0.8853360 0.8879441 0.8853360 0.9315051 0.8734026 2.8922666 2.8871754 1.1786621 0.9149031 1.1939362 1.1931326 1.1931326 0.0008748 0.0035098 0.0023353 0.0023356 0.0058543 0.8846896 0.9141070 0.6609940 0.8865923 0.8740413 0.7134408 0.8879733 1.4412163 1.2353433 1.3491740 1.2245129 1.2217834 1.2089711 1.2091442 1.2245129 1.2311831 0.9204606 0.8874972 0.0023390 0.7124804 2.9435240 1.8474296 1.7784086 1.4179980 1.3055727 1.4025917 1.2312403 1.3251345 0.8863026 0.8877702 1.2040598 0.0035083 1.2309732 0.9423786 0.0008748 1.3410513 0.9423786 2.9453995 1.3209032 1.3219225 0.8885807 0.8885807 0.8930003 1.4006631 0.8878539 1.2296669 1.3421329 1.3054656 1.4408716 1.4420892 1.3051013 0.0029225 0.0023356 0.0032125 0.0035098 0.0085684 1.3408297 1.1969799 0.8862670 0.8879441 2.8603690 0.8773198 0.0014589 0.7295338 1.2140296 1.2101701 1.2024746 1.2165620 1.2190633 
EU418428_A5W                1.0517841 1.4170575 1.4005526 2.5143846 0.8870682 0.0000000 0.0000010 1.5390670 1.4813379 0.0013714 0.0016518 0.0019272 0.0002722 0.0019272 0.2512784 0.0000010 3.0217135 3.0207774 1.4017861 0.3716945 1.4001584 1.3909441 1.3909441 0.8865404 0.8883172 0.8867062 0.8879228 0.8923647 0.0052369 0.3774483 1.0551551 0.0000010 0.0002798 1.0505055 0.0002722 1.6281437 1.4896278 1.5726448 1.4694676 1.4825594 1.4644499 1.4650175 1.4694676 1.4752031 0.3940268 0.0002722 0.8880245 1.0517841 3.0136005 1.9664468 1.9350893 1.6333245 1.5257607 1.6019847 1.4819792 1.5390670 0.0035480 0.0013623 1.3962198 0.8902098 1.4845830 0.2539721 0.8865404 1.5715449 0.2539721 3.0156614 1.5329075 1.5487928 0.0019090 0.0019090 0.0013922 1.6004819 0.0013627 1.4701817 1.5821287 1.5222673 1.6272468 1.6337357 1.5215277 0.8884883 0.8879228 0.8898705 0.8883172 0.9016091 1.5678316 1.3943492 0.0051951 0.0002722 2.9911772 0.0080462 0.8873378 1.0728678 1.4602256 1.4639166 1.4035653 1.4944966 1.4779621 
FR852584_ISP                1.0517841 1.4170575 1.4005526 2.5143846 0.8870682 0.0000010 0.0000000 1.5390670 1.4813379 0.0013714 0.0016518 0.0019272 0.0002722 0.0019272 0.2512784 0.0000010 3.0217135 3.0207774 1.4017861 0.3716945 1.4001584 1.3909441 1.3909441 0.8865404 0.8883172 0.8867062 0.8879228 0.8923647 0.0052369 0.3774483 1.0551551 0.0000010 0.0002798 1.0505055 0.0002722 1.6281437 1.4896278 1.5726448 1.4694676 1.4825594 1.4644499 1.4650175 1.4694676 1.4752031 0.3940268 0.0002722 0.8880245 1.0517841 3.0136005 1.9664468 1.9350893 1.6333245 1.5257607 1.6019847 1.4819792 1.5390670 0.0035480 0.0013623 1.3962198 0.8902098 1.4845830 0.2539721 0.8865404 1.5715449 0.2539721 3.0156614 1.5329075 1.5487928 0.0019090 0.0019090 0.0013922 1.6004819 0.0013627 1.4701817 1.5821287 1.5222673 1.6272468 1.6337357 1.5215277 0.8884883 0.8879228 0.8898705 0.8883172 0.9016091 1.5678316 1.3943492 0.0051951 0.0002722 2.9911772 0.0080462 0.8873378 1.0728678 1.4602256 1.4639166 1.4035653 1.4944966 1.4779621 
JN797796B_5S                1.4170617 0.6544278 0.6470275 2.3614492 1.3251345 1.5390670 1.5390670 0.0000000 0.5275375 1.5304844 1.5320710 1.5320586 1.5400600 1.5320586 1.5326109 1.5265329 2.9668097 2.9676491 0.6088567 1.5053283 0.6459371 0.6839840 0.6839840 1.3242359 1.3270241 1.3252423 1.3265820 1.3270647 1.5331562 1.5051706 1.4002830 1.5479305 1.5265196 1.4248053 1.5391446 0.5677766 0.5232347 0.0727006 0.5171476 0.5299644 0.5231462 0.5224347 0.5171476 0.5189507 1.5781459 1.5408165 1.3270116 1.4170617 2.9760840 2.2123348 1.8533442 0.5649851 0.3610396 0.5606076 0.5284766 0.0000010 1.5392593 1.5392224 0.6910939 1.3268364 0.5227124 1.5469968 1.3242359 0.0691514 1.5469968 2.9647711 0.0143246 0.0460765 1.5386968 1.5386968 1.5524603 0.5610894 1.5385795 0.5197063 0.3709846 0.3595218 0.5679330 0.5684733 0.3590628 1.3253634 1.3265820 1.3262151 1.3270241 1.3369679 0.0675995 0.6874460 1.5355718 1.5400600 2.9542263 1.5365363 1.3248173 1.4710686 0.5232230 0.5198854 0.6153049 0.6757269 0.5302622 
JN797798_BCU4               1.3267450 0.5512823 0.5521317 2.3588944 1.2316515 1.4813379 1.4813379 0.5275375 0.0000000 1.4761149 1.4767385 1.4769979 1.4822719 1.4769979 1.5454683 1.4623092 2.8608314 2.8596350 0.5364735 1.5004671 0.5530454 0.6170324 0.6170324 1.2308248 1.2314865 1.2313542 1.2313683 1.2343011 1.4766070 1.4956066 1.3314332 1.4828925 1.4625707 1.3317490 1.4814094 0.7329834 0.0234600 0.5351968 0.2984932 0.2952032 0.3041784 0.3049477 0.2984932 0.2977875 1.5371019 1.4829878 1.2313494 1.3267450 2.9251287 2.0258746 1.8340260 0.7255075 0.6042909 0.7129384 0.0013342 0.5275375 1.4769274 1.4806241 0.6214516 1.2343157 0.3063554 1.5554357 1.2308248 0.5364767 1.5554357 2.9166537 0.5281994 0.5302732 1.4812728 1.4812728 1.4939247 0.7132353 1.4805788 0.2977862 0.6097587 0.6032548 0.7336539 0.7345101 0.6045678 1.2298305 1.2313683 1.2321020 1.2314865 1.2294993 0.5350863 0.6146299 1.4791436 1.4822719 2.8756872 1.4750242 1.2316453 1.3915714 0.2986852 0.3002554 0.5134327 0.5650688 0.2980601 
JX080301_A3R                1.0493246 1.4121202 1.3954022 2.5219408 0.8847080 0.0013714 0.0013714 1.5304844 1.4761149 0.0000000 0.0013762 0.0011017 0.0016461 0.0011017 0.2519747 0.0014149 3.0331638 3.0322201 1.3963330 0.3731588 1.3949302 1.3825462 1.3825462 0.8841783 0.8861867 0.8843448 0.8855663 0.8900293 0.0060721 0.3774204 1.0525239 0.0014030 0.0011318 1.0480402 0.0016462 1.6226343 1.4844341 1.5641160 1.4641453 1.4772800 1.4591422 1.4597017 1.4641453 1.4699030 0.3929229 0.0016462 0.8858913 1.0493246 3.0190953 1.9664186 1.9363848 1.6257604 1.5200071 1.5943533 1.4767585 1.5304844 0.0044001 0.0016459 1.3882874 0.8878636 1.4793164 0.2546782 0.8841783 1.5630148 0.2546782 3.0211744 1.5243133 1.5402175 0.0021967 0.0021967 0.0022446 1.5928489 0.0019215 1.4648566 1.5762731 1.5165039 1.6217343 1.6282461 1.5157626 0.8863589 0.8855663 0.8875239 0.8861867 0.8987366 1.5592999 1.3866953 0.0060613 0.0016461 3.0023091 0.0089792 0.8849787 1.0720430 1.4548481 1.4585558 1.3947599 1.4857521 1.4726705 
JX080302_676Z               1.0494155 1.4150390 1.3983875 2.5233821 0.8847055 0.0016518 0.0016518 1.5320710 1.4767385 0.0013762 0.0000000 0.0002739 0.0019276 0.0002739 0.2526220 0.0017043 3.0347811 3.0338373 1.3998932 0.3741428 1.3979591 1.3867613 1.3867613 0.8841757 0.8861847 0.8843422 0.8855641 0.8900283 0.0063711 0.3784103 1.0535375 0.0016900 0.0019885 1.0481310 0.0019276 1.6239888 1.4850602 1.5657269 1.4658974 1.4790451 1.4615730 1.4621378 1.4658974 1.4716597 0.3936195 0.0019277 0.8858892 1.0494155 3.0211422 1.9628472 1.9363415 1.6271160 1.5215518 1.5956901 1.4773823 1.5320710 0.0046922 0.0019274 1.3924993 0.8878621 1.4810815 0.2553379 0.8841757 1.5646248 0.2553379 3.0232233 1.5258958 1.5418126 0.0024805 0.0024805 0.0030984 1.5941845 0.0022046 1.4666111 1.5779371 1.5180459 1.6230882 1.6296037 1.5173040 0.8863570 0.8855641 0.8875223 0.8861847 0.8994127 1.5609064 1.3909201 0.0063598 0.0019276 3.0039130 0.0093035 0.8849763 1.0721454 1.4565993 1.4603091 1.3969917 1.4862982 1.4744301 
JX080303_Fi200W             1.0496164 1.4158232 1.3991922 2.5233821 0.8853360 0.0019272 0.0019272 1.5320586 1.4769979 0.0011017 0.0002739 0.0000000 0.0022031 0.0000010 0.2530173 0.0019885 3.0352858 3.0343420 1.4001505 0.3745553 1.3987756 1.3864917 1.3864917 0.8848059 0.8868154 0.8849724 0.8861948 0.8906601 0.0066487 0.3788230 1.0533499 0.0019719 0.0017043 1.0483317 0.0022032 1.6242733 1.4853206 1.5657191 1.4661550 1.4793045 1.4618294 1.4623947 1.4661550 1.4719179 0.3940410 0.0022033 0.8865202 1.0496164 3.0216421 1.9638727 1.9360172 1.6274009 1.5215383 1.5959706 1.4776417 1.5320586 0.0049686 0.0022029 1.3922503 0.8884935 1.4813408 0.2557385 0.8848059 1.5646168 0.2557385 3.0237236 1.5258826 1.5418015 0.0027565 0.0027565 0.0028165 1.5944647 0.0024805 1.4668690 1.5779307 1.5180320 1.6233727 1.6298890 1.5172899 0.8869876 0.8861948 0.8881533 0.8868154 0.8994127 1.5608979 1.3906500 0.0066368 0.0022031 3.0044133 0.0095949 0.8856069 1.0723676 1.4568568 1.4605669 1.3972507 1.4865577 1.4746887 
JX080304_MSA6               1.0527460 1.4179444 1.4014581 2.5145939 0.8879441 0.0002722 0.0002722 1.5400600 1.4822719 0.0016461 0.0019276 0.0022031 0.0000000 0.0022031 0.2517304 0.0002808 3.0246227 3.0236861 1.4026982 0.3721898 1.4010770 1.3918866 1.3918866 0.8874158 0.8891936 0.8875817 0.8887992 0.8932435 0.0055139 0.3779459 1.0561029 0.0002784 0.0005616 1.0514664 0.0005445 1.6291961 1.4905672 1.5736618 1.4703928 1.4834932 1.4653696 1.4659393 1.4703928 1.4761315 0.3945386 0.0005446 0.8889013 1.0527460 3.0164829 1.9657706 1.9368689 1.6343801 1.5267231 1.6030182 1.4829136 1.5400600 0.0038219 0.0016351 1.3971669 0.8910877 1.4855171 0.2544307 0.8874158 1.5725611 0.2544307 3.0185469 1.5338964 1.5497936 0.0021823 0.0021823 0.0016709 1.6015141 0.0016356 1.4711082 1.5831805 1.5232271 1.6282986 1.6347919 1.5224870 0.8893646 0.8887992 0.8907478 0.8891936 0.9025490 1.5688445 1.3952941 0.0054698 0.0000010 2.9940498 0.0083356 0.8882139 1.0739330 1.4611491 1.4648417 1.4044860 1.4954382 1.4788923 
JX080305_P4W                1.0496164 1.4158232 1.3991922 2.5233821 0.8853360 0.0019272 0.0019272 1.5320586 1.4769979 0.0011017 0.0002739 0.0000010 0.0022031 0.0000000 0.2530173 0.0019885 3.0352858 3.0343420 1.4001505 0.3745553 1.3987756 1.3864917 1.3864917 0.8848059 0.8868154 0.8849724 0.8861948 0.8906601 0.0066487 0.3788230 1.0533499 0.0019719 0.0017043 1.0483317 0.0022032 1.6242733 1.4853206 1.5657191 1.4661550 1.4793045 1.4618294 1.4623947 1.4661550 1.4719179 0.3940410 0.0022033 0.8865202 1.0496164 3.0216421 1.9638727 1.9360172 1.6274009 1.5215383 1.5959706 1.4776417 1.5320586 0.0049686 0.0022029 1.3922503 0.8884935 1.4813408 0.2557385 0.8848059 1.5646168 0.2557385 3.0237236 1.5258826 1.5418015 0.0027565 0.0027565 0.0028165 1.5944647 0.0024805 1.4668690 1.5779307 1.5180320 1.6233727 1.6298890 1.5172899 0.8869876 0.8861948 0.8881533 0.8868154 0.8994127 1.5608979 1.3906500 0.0066368 0.0022031 3.0044133 0.0095949 0.8856069 1.0723676 1.4568568 1.4605669 1.3972507 1.4865577 1.4746887 
JX194239_SA11               1.1262588 1.4652901 1.4429731 2.4776046 0.9315051 0.2512784 0.2512784 1.5326109 1.5454683 0.2519747 0.2526220 0.2530173 0.2517304 0.2530173 0.0000000 0.2483992 3.2750171 3.2786392 1.4665989 0.4299549 1.4543681 1.4510313 1.4510313 0.9314297 0.9307431 0.9291082 0.9304858 0.9337486 0.2480121 0.4285317 1.1165551 0.2520270 0.2488044 1.1316430 0.2517391 1.7072228 1.5514663 1.5772911 1.5630380 1.5923055 1.5515692 1.5543054 1.5630380 1.5668477 0.4641838 0.2514318 0.9330697 1.1262588 3.2033298 2.0279665 2.0193820 1.7033931 1.5987391 1.6856981 1.5477111 1.5326109 0.2522255 0.2507886 1.4552446 0.9328969 1.5734555 0.0053122 0.9314297 1.5726794 0.0053122 3.2023516 1.5366013 1.5523793 0.2506085 0.2506085 0.2550037 1.6818951 0.2507257 1.5650827 1.6486980 1.5986877 1.7016401 1.7093705 1.5963224 0.9337514 0.9304858 0.9317248 0.9307431 0.9480641 1.5695633 1.4615024 0.2470737 0.2517304 3.2314302 0.2504323 0.9315098 1.1536146 1.5602524 1.5605561 1.5041614 1.5368206 1.5818916 
JX875065_SA5                1.0325292 1.4004118 1.3831202 2.5001071 0.8734026 0.0000010 0.0000010 1.5265329 1.4623092 0.0014149 0.0017043 0.0019885 0.0002808 0.0019885 0.2483992 0.0000000 3.0368932 3.0357429 1.3900156 0.3606152 1.3842577 1.3820355 1.3820355 0.8728692 0.8745066 0.8730373 0.8742703 0.8787892 0.0054037 0.3665330 1.0375246 0.0000010 0.0002798 1.0312401 0.0002808 1.6134620 1.4708016 1.5596791 1.4637908 1.4762087 1.4579148 1.4571436 1.4637908 1.4697041 0.3898102 0.0002808 0.8743694 1.0325292 3.0266523 1.9698881 1.9291846 1.6195324 1.5105397 1.5873822 1.4629580 1.5265329 0.0036599 0.0014052 1.3885476 0.8764247 1.4769990 0.2511299 0.8728692 1.5596669 0.2511299 3.0287702 1.5222687 1.5356601 0.0019692 0.0019692 0.0014366 1.5858619 0.0014056 1.4645754 1.5666248 1.5067016 1.6125527 1.6191321 1.5059535 0.8746791 0.8742703 0.8762520 0.8745066 0.8816853 1.5559028 1.3853524 0.0050757 0.0002808 3.0056223 0.0080462 0.8736759 1.0728678 1.4554915 1.4563602 1.3837220 1.4775938 1.4726297 
KC595512_JL                 2.9034349 2.9889345 2.9944755 3.5152615 2.8922666 3.0217135 3.0217135 2.9668097 2.8608314 3.0331638 3.0347811 3.0352858 3.0246227 3.0352858 3.2750171 3.0368932 0.0000000 0.0060459 2.9320132 3.1520156 3.0272990 2.8787649 2.8787649 2.8903664 2.8995365 2.8905394 2.8939144 2.8997242 3.0475455 3.1421360 2.9367336 3.0409324 3.0374060 2.9150966 3.0227036 3.0787588 2.8556062 2.9843859 2.8740610 2.8753506 2.8704631 2.8705300 2.8740610 2.8844022 3.0805854 3.0234285 2.8978008 2.9034349 0.7447990 3.5061904 3.1179746 3.0369538 2.9215188 3.0703541 2.8629636 2.9668097 3.0182392 3.0274274 2.8675433 2.8939597 2.8797074 3.3011893 2.8903664 2.9842666 3.3011893 0.7465185 2.9840837 2.9773024 3.0317571 3.0317571 3.0468292 3.0660701 3.0274410 2.8837279 2.9020042 2.9280966 3.0789742 3.0917875 2.9239476 2.8938658 2.8939144 2.8932570 2.8995365 2.9176015 2.9726199 2.8847472 3.0249180 3.0246227 0.0553939 3.0703600 2.8900248 2.9211325 2.8754414 2.8826500 2.8969489 2.9026022 2.8691799 
KC595513_Shanette           2.8991778 2.9864661 2.9934229 3.5090716 2.8871754 3.0207774 3.0207774 2.9676491 2.8596350 3.0322201 3.0338373 3.0343420 3.0236861 3.0343420 3.2786392 3.0357429 0.0060459 0.0000000 2.9315182 3.1491403 3.0246505 2.8742243 2.8742243 2.8852783 2.8944351 2.8854499 2.8888187 2.8946154 3.0465979 3.1440482 2.9322049 3.0374938 3.0362557 2.9128166 3.0217675 3.0813610 2.8532568 2.9863261 2.8689458 2.8675931 2.8619186 2.8619723 2.8689458 2.8767966 3.0845759 3.0224922 2.8927009 2.8991778 0.7428356 3.5120828 3.1166803 3.0376779 2.9214693 3.0661498 2.8617658 2.9676491 3.0173035 3.0264903 2.8634195 2.8888675 2.8764003 3.2990088 2.8852783 2.9862063 3.2990088 0.7445632 2.9827668 2.9835757 3.0308193 3.0308193 3.0458729 3.0618729 3.0265038 2.8805977 2.9012829 2.9274004 3.0815765 3.0966479 2.9238977 2.8887747 2.8888187 2.8881644 2.8944351 2.9143968 2.9745507 2.8802005 3.0239818 3.0236861 0.0571924 3.0691974 2.8849356 2.9171846 2.8713780 2.8785402 2.8952890 2.8962524 2.8658815 
KC699836_SIOphi             1.2568810 0.3651398 0.3722758 2.2678191 1.1786621 1.4017861 1.4017861 0.6088567 0.5364735 1.3963330 1.3998932 1.4001505 1.4026982 1.4001505 1.4665989 1.3900156 2.9320132 2.9315182 0.0000000 1.4313085 0.3604214 0.4671526 0.4671526 1.1782046 1.1782689 1.1813924 1.1814128 1.1767048 1.4056009 1.4294383 1.2372920 1.3984449 1.3902758 1.2577302 1.4018539 0.7764750 0.5371494 0.6154482 0.5426858 0.5510469 0.5408229 0.5382400 0.5426858 0.5410073 1.4595249 1.4024170 1.1782588 1.2568810 3.0116572 2.0138944 1.7592222 0.7715019 0.6676381 0.7628491 0.5381932 0.6088567 1.4054716 1.4022704 0.4674979 1.1824946 0.5406923 1.4811947 1.1782046 0.6142127 1.4811947 3.0077048 0.6009828 0.6052378 1.4017645 1.4017645 1.4193993 0.7623101 1.4013041 0.5412155 0.6729510 0.6652554 0.7768273 0.7808158 0.6687274 1.1804695 1.1814128 1.1833743 1.1782689 1.1746701 0.6184572 0.4655020 1.4063325 1.4026982 2.9013983 1.4030211 1.1781872 1.2974070 0.5291137 0.5300394 0.4189067 0.4644373 0.5470962 
KF021268_phiIBB_SEP1        1.0805160 1.4383236 1.4041600 2.5344428 0.9149031 0.3716945 0.3716945 1.5053283 1.5004671 0.3731588 0.3741428 0.3745553 0.3721898 0.3745553 0.4299549 0.3606152 3.1520156 3.1491403 1.4313085 0.0000000 1.4256239 1.4364055 1.4364055 0.9143709 0.9172168 0.9155589 0.9171290 0.9194335 0.3768783 0.0098308 1.0826219 0.3720989 0.3610341 1.0872412 0.3722015 1.6138304 1.5008916 1.5407766 1.4767003 1.4857619 1.4739528 1.4718511 1.4767003 1.4862827 0.4577006 0.3719070 0.9184473 1.0805160 3.1375580 2.0197055 1.9361617 1.6125481 1.5401892 1.5915431 1.5005741 1.5053283 0.3741694 0.3723428 1.4419290 0.9181110 1.4861177 0.4351237 0.9143709 1.5371292 0.4351237 3.1379725 1.4994120 1.5191600 0.3725533 0.3725533 0.3724419 1.5903683 0.3724345 1.4841376 1.5903385 1.5370227 1.6131469 1.6226465 1.5367950 0.9170201 0.9171290 0.9173906 0.9172168 0.9223993 1.5321982 1.4357858 0.3738371 0.3721898 3.0923525 0.3700926 0.9163976 1.1186151 1.4653596 1.4621296 1.4769758 1.4976112 1.4808199 
KF669652_Grass              1.3562885 0.0143826 0.0168706 2.2938149 1.1939362 1.4001584 1.4001584 0.6459371 0.5530454 1.3949302 1.3979591 1.3987756 1.4010770 1.3987756 1.4543681 1.3842577 3.0272990 3.0246505 0.3604214 1.4256239 0.0000000 0.4622923 0.4622923 1.1938775 1.1928695 1.1955767 1.1955958 1.1990672 1.3964703 1.4291606 1.3330650 1.3980140 1.3850837 1.3623229 1.4002266 0.8024185 0.5599155 0.6429969 0.5603434 0.5612274 0.5625034 0.5609850 0.5603434 0.5610536 1.4666769 1.4007938 1.1920850 1.3562885 3.0189946 2.0508527 1.8130233 0.8043690 0.7220649 0.7771534 0.5521821 0.6459371 1.4030644 1.3989988 0.4812422 1.1983097 0.5626717 1.4686431 1.1938775 0.6455802 1.4686431 3.0169284 0.6378669 0.6372946 1.3985762 1.3985762 1.4067312 0.7757929 1.3985503 0.5585286 0.7282300 0.7225121 0.8027886 0.8052362 0.7233606 1.1954771 1.1955958 1.1970300 1.1928695 1.1758800 0.6464473 0.4610877 1.3960197 1.4010770 3.0121840 1.3944378 1.1923050 1.3986801 0.5519434 0.5540540 0.4086700 0.4563126 0.5624617 
KJ010547_Bp8p_C             1.2630129 0.4735961 0.4730332 2.3326430 1.1931326 1.3909441 1.3909441 0.6839840 0.6170324 1.3825462 1.3867613 1.3864917 1.3918866 1.3864917 1.4510313 1.3820355 2.8787649 2.8742243 0.4671526 1.4364055 0.4622923 0.0000000 0.0000010 1.1921785 1.1902127 1.1922163 1.1922360 1.1958017 1.3880576 1.4347629 1.2542328 1.3832514 1.3817623 1.2714508 1.3910138 0.8637689 0.6191503 0.7009273 0.6399371 0.6322914 0.6317826 0.6314446 0.6399371 0.6406352 1.4318605 1.3915965 1.1901625 1.2630129 2.9058207 2.0590188 1.8576177 0.8550829 0.7650325 0.8514860 0.6164942 0.6839840 1.3927010 1.3887692 0.0963793 1.1958699 0.6384965 1.4612277 1.1921785 0.6989097 1.4612277 2.8982444 0.6899796 0.6960916 1.3872883 1.3872883 1.3931834 0.8499860 1.3879430 0.6420727 0.7733749 0.7622559 0.8636238 0.8675580 0.7635371 1.1922779 1.1922360 1.1963131 1.1902127 1.1979074 0.6996894 0.0192060 1.3884855 1.3918866 2.8441150 1.3908545 1.1925181 1.2945481 0.6269582 0.6285742 0.4465970 0.5069663 0.6292608 
KJ010548_Bp8p_T             1.2630129 0.4735961 0.4730332 2.3326430 1.1931326 1.3909441 1.3909441 0.6839840 0.6170324 1.3825462 1.3867613 1.3864917 1.3918866 1.3864917 1.4510313 1.3820355 2.8787649 2.8742243 0.4671526 1.4364055 0.4622923 0.0000010 0.0000000 1.1921785 1.1902127 1.1922163 1.1922360 1.1958017 1.3880576 1.4347629 1.2542328 1.3832514 1.3817623 1.2714508 1.3910138 0.8637689 0.6191503 0.7009273 0.6399371 0.6322914 0.6317826 0.6314446 0.6399371 0.6406352 1.4318605 1.3915965 1.1901625 1.2630129 2.9058207 2.0590188 1.8576177 0.8550829 0.7650325 0.8514860 0.6164942 0.6839840 1.3927010 1.3887692 0.0963793 1.1958699 0.6384965 1.4612277 1.1921785 0.6989097 1.4612277 2.8982444 0.6899796 0.6960916 1.3872883 1.3872883 1.3931834 0.8499860 1.3879430 0.6420727 0.7733749 0.7622559 0.8636238 0.8675580 0.7635371 1.1922779 1.1922360 1.1963131 1.1902127 1.1979074 0.6996894 0.0192060 1.3884855 1.3918866 2.8441150 1.3908545 1.1925181 1.2945481 0.6269582 0.6285742 0.4465970 0.5069663 0.6292608 
KJ094029_LP_064             0.7119803 1.2024922 1.1750461 2.3814757 0.0008748 0.8865404 0.8865404 1.3242359 1.2308248 0.8841783 0.8841757 0.8848059 0.8874158 0.8848059 0.9314297 0.8728692 2.8903664 2.8852783 1.1782046 0.9143709 1.1938775 1.1921785 1.1921785 0.0000000 0.0032171 0.0020432 0.0020435 0.0067357 0.8844546 0.9135753 0.6603350 0.8860531 0.8735077 0.7129402 0.8874450 1.4413712 1.2345135 1.3481292 1.2236884 1.2208877 1.2080824 1.2082552 1.2236884 1.2303548 0.9204488 0.8869690 0.0032176 0.7119803 2.9411085 1.8471123 1.7772867 1.4181546 1.3051862 1.4027501 1.2304139 1.3242359 0.8860689 0.8872419 1.2026931 0.0032158 1.2301470 0.9423015 0.0000010 1.3400109 0.9423015 2.9429828 1.3200068 1.3208954 0.8880519 0.8880519 0.8924582 1.4008217 0.8873255 1.2288395 1.3417078 1.3050792 1.4410265 1.4422440 1.3047151 0.0026301 0.0020435 0.0035050 0.0032171 0.0088874 1.3397903 1.1960235 0.8857394 0.8874158 2.8584879 0.8770819 0.0023354 0.7289711 1.2131359 1.2092784 1.2027143 1.2159839 1.2181694 
KJ094031_LP_124             0.7115997 1.2015280 1.1740785 2.3888942 0.0035098 0.8883172 0.8883172 1.3270241 1.2314865 0.8861867 0.8861847 0.8868154 0.8891936 0.8868154 0.9307431 0.8745066 2.8995365 2.8944351 1.1782689 0.9172168 1.1928695 1.1902127 1.1902127 0.0032171 0.0000000 0.0040982 0.0040988 0.0085208 0.8862441 0.9153833 0.6611239 0.8878687 0.8751456 0.7125591 0.8892228 1.4437554 1.2351768 1.3496370 1.2258393 1.2226693 1.2110455 1.2112193 1.2258393 1.2325133 0.9213561 0.8887467 0.0040947 0.7115997 2.9438796 1.8470733 1.7817660 1.4208231 1.3068606 1.4063183 1.2310755 1.3270241 0.8878455 0.8890200 1.2012125 0.0052744 1.2331356 0.9416023 0.0032171 1.3415144 0.9416023 2.9457551 1.3227913 1.3232343 0.8898309 0.8898309 0.8942785 1.4043856 0.8891036 1.2309960 1.3435039 1.3067533 1.4434096 1.4446289 1.3063891 0.0029199 0.0040988 0.0038036 0.0000010 0.0095193 1.3412924 1.1955760 0.8875160 0.8891936 2.8675758 0.8787385 0.0038044 0.7283530 1.2161140 1.2122510 1.2041644 1.2163956 1.2199481 
KJ586795_LMTA_94            0.7125994 1.2041143 1.1766845 2.3818971 0.0023353 0.8867062 0.8867062 1.3252423 1.2313542 0.8843448 0.8843422 0.8849724 0.8875817 0.8849724 0.9291082 0.8730373 2.8905394 2.8854499 1.1813924 0.9155589 1.1955767 1.1922163 1.1922163 0.0020432 0.0040982 0.0000000 0.0005832 0.0058526 0.8845846 0.9147625 0.6611072 0.8862225 0.8736758 0.7135600 0.8876109 1.4433202 1.2350466 1.3497511 1.2261769 1.2233202 1.2104925 1.2106662 1.2261769 1.2328544 0.9189589 0.8871348 0.0040962 0.7125994 2.9417100 1.8474255 1.7743776 1.4203843 1.3080037 1.4046328 1.2309430 1.3252423 0.8862346 0.8874078 1.2032081 0.0040950 1.2325899 0.9399376 0.0020432 1.3416259 0.9399376 2.9435849 1.3210109 1.3219005 0.8882179 0.8882179 0.8926282 1.4027011 0.8874914 1.2313362 1.3446791 1.3078962 1.4429745 1.4441940 1.3075316 0.0040958 0.0005832 0.0043852 0.0040982 0.0098416 1.3414037 1.1966952 0.8858685 0.8875817 2.8586517 0.8768065 0.0026275 0.7290200 1.2155610 1.2118030 1.2082625 1.2197526 1.2205964 
KJ591605_LMTA_57            0.7126466 1.2041315 1.1767053 2.3821270 0.0023356 0.8879228 0.8879228 1.3265820 1.2313683 0.8855663 0.8855641 0.8861948 0.8887992 0.8861948 0.9304858 0.8742703 2.8939144 2.8888187 1.1814128 0.9171290 1.1955958 1.1922360 1.1922360 0.0020435 0.0040988 0.0005832 0.0000000 0.0058533 0.8858093 0.9163315 0.6611533 0.8874655 0.8749093 0.7136072 0.8888285 1.4451983 1.2350603 1.3511181 1.2261916 1.2233353 1.2105090 1.2106827 1.2261916 1.2328684 0.9200899 0.8883522 0.0040967 0.7126466 2.9419645 1.8498168 1.7763882 1.4219045 1.3093081 1.4064648 1.2309571 1.3265820 0.8874510 0.8886255 1.2032266 0.0040956 1.2326039 0.9413446 0.0020435 1.3429854 0.9413446 2.9438393 1.3223474 1.3232383 0.8894365 0.8894365 0.8938763 1.4045307 0.8887091 1.2313504 1.3461715 1.3092004 1.4448518 1.4460726 1.3088356 0.0040963 0.0000010 0.0043858 0.0040988 0.0098430 1.3427618 1.1967144 0.8870848 0.8887992 2.8619883 0.8780546 0.0026278 0.7290718 1.2155769 1.2118194 1.2063288 1.2197681 1.2206117 
KJ668715_LMTA_34            0.7121047 1.2074407 1.1800614 2.3849383 0.0058543 0.8923647 0.8923647 1.3270647 1.2343011 0.8900293 0.8900283 0.8906601 0.8932435 0.8906601 0.9337486 0.8787892 2.8997242 2.8946154 1.1767048 0.9194335 1.1990672 1.1958017 1.1958017 0.0067357 0.0085208 0.0058526 0.0058533 0.0000000 0.8899868 0.9186346 0.6641566 0.8920048 0.8794293 0.7130650 0.8932728 1.4470674 1.2380002 1.3517206 1.2306120 1.2294111 1.2165456 1.2167214 1.2306120 1.2373037 0.9258757 0.8927965 0.0067487 0.7121047 2.9469051 1.8483751 1.7793422 1.4237576 1.3089653 1.4086554 1.2338893 1.3270647 0.8915980 0.8930707 1.2051672 0.0082167 1.2375119 0.9446624 0.0067357 1.3435919 0.9446624 2.9487838 1.3228320 1.3238524 0.8938838 0.8938838 0.8984258 1.4067200 0.8931542 1.2357816 1.3471741 1.3088577 1.4467203 1.4479416 1.3084930 0.0079269 0.0058533 0.0079167 0.0085208 0.0133766 1.3433679 1.2001431 0.8915267 0.8932435 2.8663821 0.8827289 0.0061478 0.7302358 1.2216442 1.2177694 1.2115325 1.2239931 1.2266773 
KP027446_phiIPLARODI        1.0497064 1.4117125 1.3949436 2.5368100 0.8846896 0.0052369 0.0052369 1.5331562 1.4766070 0.0060721 0.0063711 0.0066487 0.0055139 0.0066487 0.2480121 0.0054037 3.0475455 3.0465979 1.4056009 0.3768783 1.3964703 1.3880576 1.3880576 0.8844546 0.8862441 0.8845846 0.8858093 0.8899868 0.0000000 0.3798485 1.0559196 0.0053583 0.0056886 1.0484205 0.0055141 1.6212749 1.4849450 1.5686368 1.4642200 1.4784557 1.4602663 1.4608295 1.4642200 1.4699890 0.3931540 0.0055144 0.8856517 1.0497064 3.0327233 1.9592215 1.9409482 1.6250882 1.5247277 1.5932128 1.4772521 1.5331562 0.0055113 0.0060693 1.3925030 0.8881126 1.4818989 0.2506556 0.8844546 1.5675306 0.2506556 3.0348182 1.5290169 1.5429221 0.0066274 0.0066274 0.0067687 1.5917064 0.0057927 1.4649327 1.5815010 1.5212079 1.6203740 1.6268926 1.5204629 0.8864168 0.8858093 0.8878087 0.8862441 0.8992181 1.5637974 1.3905130 0.0033019 0.0055139 3.0124634 0.0072388 0.8849609 1.0718196 1.4579071 1.4616260 1.3990899 1.4899570 1.4738331 
KP027447_phiIPLA_C1C        1.0788485 1.4414101 1.4076445 2.5310177 0.9141070 0.3774483 0.3774483 1.5051706 1.4956066 0.3774204 0.3784103 0.3788230 0.3779459 0.3788230 0.4285317 0.3665330 3.1421360 3.1440482 1.4294383 0.0098308 1.4291606 1.4347629 1.4347629 0.9135753 0.9153833 0.9147625 0.9163315 0.9186346 0.3798485 0.0000000 1.0790951 0.3780039 0.3669530 1.0855721 0.3779578 1.6102083 1.4959509 1.5386177 1.4827398 1.4899573 1.4778819 1.4757816 1.4827398 1.4923570 0.4591060 0.3776636 0.9176489 1.0788485 3.1233427 2.0192702 1.9304625 1.6060919 1.5326337 1.5893055 1.4957198 1.5051706 0.3803063 0.3784706 1.4344788 0.9173128 1.4877903 0.4336693 0.9135753 1.5349751 0.4336693 3.1247212 1.4992555 1.5179909 0.3786814 0.3786814 0.3783053 1.5881329 0.3782958 1.4882390 1.5848905 1.5294789 1.6093589 1.6188366 1.5291022 0.9162230 0.9163315 0.9155570 0.9153833 0.9215454 1.5300510 1.4342581 0.3795958 0.3779459 3.0827357 0.3764976 0.9156004 1.1200836 1.4703310 1.4681436 1.4715916 1.4999730 1.4850016 
KP339049_EFDG1              0.2180207 1.3300681 1.3049149 2.4542968 0.6609940 1.0551551 1.0551551 1.4002830 1.3314332 1.0525239 1.0535375 1.0533499 1.0561029 1.0533499 1.1165551 1.0375246 2.9367336 2.9322049 1.2372920 1.0826219 1.3330650 1.2542328 1.2542328 0.6603350 0.6611239 0.6611072 0.6611533 0.6641566 1.0559196 1.0790951 0.0000000 1.0540480 1.0373359 0.2165180 1.0561363 1.4958737 1.3338964 1.4144713 1.3046635 1.3144285 1.2824092 1.2816871 1.3046635 1.3029084 1.0661912 1.0555325 0.6621743 0.2180207 2.9995714 1.8222315 1.8561224 1.4872205 1.4033362 1.4728723 1.3301753 1.4002830 1.0555248 1.0553500 1.2553377 0.6617280 1.3247877 1.1254768 0.6603350 1.4149121 1.1254768 2.9894164 1.3965282 1.4021473 1.0557340 1.0557340 1.0586258 1.4723952 1.0535128 1.3037577 1.4322409 1.3982466 1.4946812 1.4968910 1.4009235 0.6608915 0.6611533 0.6616404 0.6611239 0.6755951 1.4089415 1.2591983 1.0539100 1.0561029 2.9133590 1.0486166 0.6623043 0.2186498 1.2746127 1.2844242 1.2767375 1.2861834 1.3101952 
KP687431_IME_SA1            1.0515395 1.4154380 1.3984505 2.5214973 0.8865923 0.0000010 0.0000010 1.5479305 1.4828925 0.0014030 0.0016900 0.0019719 0.0002784 0.0019719 0.2520270 0.0000010 3.0409324 3.0374938 1.3984449 0.3720989 1.3980140 1.3832514 1.3832514 0.8860531 0.8878687 0.8862225 0.8874655 0.8920048 0.0053583 0.3780039 1.0540480 0.0000000 0.0002870 1.0495623 0.0002784 1.6249425 1.4913964 1.5816838 1.4682656 1.4807502 1.4629292 1.4644698 1.4682656 1.4741500 0.3936118 0.0002784 0.8875694 1.0515395 3.0365132 1.9944718 1.9619364 1.6299606 1.5340516 1.5985962 1.4835504 1.5479305 0.0036294 0.0013935 1.3886526 0.8898026 1.4846266 0.2542363 0.8860531 1.5805495 0.2542363 3.0386534 1.5419513 1.5584875 0.0019528 0.0019528 0.0014245 1.5970565 0.0013939 1.4699537 1.5928143 1.5304428 1.6240231 1.6306753 1.5305234 0.8880436 0.8874655 0.8894561 0.8878687 0.9014424 1.5767167 1.3865805 0.0053145 0.0002784 3.0109040 0.0079423 0.8866753 1.0724941 1.4586204 1.4633394 1.4017315 1.4919016 1.4760368 
KP687432_IME_SA2            1.0327310 1.4012044 1.3839337 2.5001071 0.8740413 0.0002798 0.0002798 1.5265196 1.4625707 0.0011318 0.0019885 0.0017043 0.0005616 0.0017043 0.2488044 0.0002798 3.0374060 3.0362557 1.3902758 0.3610341 1.3850837 1.3817623 1.3817623 0.8735077 0.8751456 0.8736758 0.8749093 0.8794293 0.0056886 0.3669530 1.0373359 0.0002870 0.0000000 1.0314417 0.0005616 1.6137496 1.4710643 1.5596703 1.4640524 1.4764719 1.4581748 1.4574040 1.4640524 1.4699662 0.3902419 0.0005616 0.8750086 1.0327310 3.0271604 1.9709325 1.9288562 1.6198205 1.5105245 1.5876659 1.4632195 1.5265196 0.0039418 0.0016864 1.3882950 0.8770645 1.4772620 0.2515407 0.8735077 1.5596581 0.2515407 3.0292787 1.5222547 1.5356480 0.0022507 0.0022507 0.0011492 1.5861453 0.0016869 1.4648373 1.5666167 1.5066859 1.6128401 1.6194204 1.5059376 0.8753181 0.8749093 0.8768913 0.8751456 0.8816853 1.5558935 1.3850787 0.0053581 0.0005616 3.0061306 0.0083341 0.8743147 1.0730892 1.4557530 1.4566217 1.3839836 1.4778572 1.4728922 
KR049063_EFLK1              0.0041569 1.3593201 1.3385077 2.4748722 0.7134408 1.0505055 1.0505055 1.4248053 1.3317490 1.0480402 1.0481310 1.0483317 1.0514664 1.0483317 1.1316430 1.0312401 2.9150966 2.9128166 1.2577302 1.0872412 1.3623229 1.2714508 1.2714508 0.7129402 0.7125591 0.7135600 0.7136072 0.7130650 1.0484205 1.0855721 0.2165180 1.0495623 1.0314417 0.0000000 1.0515001 1.5275798 1.3364846 1.4388703 1.3064227 1.3129088 1.2953614 1.2959828 1.3064227 1.3084403 1.0898930 1.0508875 0.7143796 0.0041569 2.9557472 1.8504134 1.8709543 1.5114467 1.4118022 1.5012887 1.3305239 1.4248053 1.0488451 1.0506314 1.2815493 0.7123965 1.3350137 1.1397441 0.7129402 1.4345417 1.1397441 2.9458544 1.4238683 1.4199174 1.0511639 1.0511639 1.0518586 1.4993665 1.0488415 1.3112156 1.4320261 1.4057923 1.5268733 1.5294792 1.4069037 0.7123954 0.7136072 0.7136836 0.7125591 0.7287512 1.4302188 1.2723996 1.0466917 1.0514664 2.8959831 1.0396865 0.7144450 0.0048836 1.2911466 1.3029291 1.3004955 1.3125079 1.3061350 
KR908644_IME_SA119          1.0527797 1.4171239 1.4006199 2.5145440 0.8879733 0.0002722 0.0002722 1.5391446 1.4814094 0.0016462 0.0019276 0.0022032 0.0005445 0.0022032 0.2517391 0.0002808 3.0227036 3.0217675 1.4018539 0.3722015 1.4002266 1.3910138 1.3910138 0.8874450 0.8892228 0.8876109 0.8888285 0.8932728 0.0055141 0.3779578 1.0561363 0.0002784 0.0005616 1.0515001 0.0000000 1.6282280 1.4897000 1.5727250 1.4695382 1.4826310 1.4645199 1.4650877 1.4695382 1.4752741 0.3945511 0.0005446 0.8889305 1.0527797 3.0137482 1.9669991 1.9369361 1.6334092 1.5258355 1.6020669 1.4820508 1.5391446 0.0038220 0.0016352 1.3962900 0.8911170 1.4846547 0.2544396 0.8874450 1.5716251 0.2544396 3.0158094 1.5329846 1.5488711 0.0021823 0.0021823 0.0011136 1.6005639 0.0016356 1.4702524 1.5822119 1.5223418 1.6273310 1.6338204 1.5216022 0.8893938 0.8888285 0.8907770 0.8892228 0.9025805 1.5679114 1.3944192 0.0054700 0.0005445 2.9921602 0.0083359 0.8882431 1.0739706 1.4602958 1.4639870 1.4036338 1.4945691 1.4780333 
KT207918_Eyuki              1.5226883 0.8102276 0.7917751 2.4997645 1.4412163 1.6281437 1.6281437 0.5677766 0.7329834 1.6226343 1.6239888 1.6242733 1.6291961 1.6242733 1.7072228 1.6134620 3.0787588 3.0813610 0.7764750 1.6138304 0.8024185 0.8637689 0.8637689 1.4413712 1.4437554 1.4433202 1.4451983 1.4470674 1.6212749 1.6102083 1.4958737 1.6249425 1.6137496 1.5275798 1.6282280 0.0000000 0.7246441 0.5598827 0.7587074 0.7557211 0.7516341 0.7489496 0.7587074 0.7580831 1.6903626 1.6299903 1.4463204 1.5226883 3.1259075 2.2814983 1.9168953 0.0819302 0.4819071 0.0558749 0.7327540 0.5677766 1.6270156 1.6291038 0.8747435 1.4449921 0.7521582 1.7246719 1.4413712 0.5590970 1.7246719 3.1288837 0.5629770 0.5597026 1.6274809 1.6274809 1.6434732 0.0555404 1.6265665 0.7549537 0.4970881 0.4824124 0.0013518 0.0068009 0.4818361 1.4425895 1.4451983 1.4427459 1.4437554 1.4604565 0.5637306 0.8688516 1.6220068 1.6291961 3.0680790 1.6225959 1.4443076 1.5832300 0.7414508 0.7333513 0.7978362 0.8520366 0.7543294 
KT224359_TsarBomba          1.3316120 0.5580611 0.5585936 2.3697485 1.2353433 1.4896278 1.4896278 0.5232347 0.0234600 1.4844341 1.4850602 1.4853206 1.4905672 1.4853206 1.5514663 1.4708016 2.8556062 2.8532568 0.5371494 1.5008916 0.5599155 0.6191503 0.6191503 1.2345135 1.2351768 1.2350466 1.2350603 1.2380002 1.4849450 1.4959509 1.3338964 1.4913964 1.4710643 1.3364846 1.4897000 0.7246441 0.0000000 0.5283252 0.3016137 0.2968092 0.3066121 0.3073833 0.3016137 0.3010949 1.5401282 1.4912867 1.2353344 1.3316120 2.9136338 2.0492718 1.8426633 0.7202160 0.6072879 0.7077240 0.0242942 0.5232347 1.4851949 1.4889089 0.6205281 1.2381151 0.3014865 1.5622120 1.2345135 0.5293204 1.5622120 2.9015691 0.5244090 0.5251938 1.4895618 1.4895618 1.5033791 0.7080202 1.4888647 0.3016775 0.6104804 0.6053594 0.7253105 0.7277847 0.6068622 1.2336142 1.2350603 1.2358938 1.2351768 1.2350507 0.5286920 0.6155497 1.4874213 1.4905672 2.8661699 1.4836371 1.2353370 1.3995733 0.3018781 0.3021846 0.5133056 0.5670925 0.3010054 
KT307976_AvesoBmore         1.4320213 0.6494207 0.6432035 2.3810016 1.3491740 1.5726448 1.5726448 0.0727006 0.5351968 1.5641160 1.5657269 1.5657191 1.5736618 1.5657191 1.5772911 1.5596791 2.9843859 2.9863261 0.6154482 1.5407766 0.6429969 0.7009273 0.7009273 1.3481292 1.3496370 1.3497511 1.3511181 1.3517206 1.5686368 1.5386177 1.4144713 1.5816838 1.5596703 1.4388703 1.5727250 0.5598827 0.5283252 0.0000000 0.5207240 0.5283078 0.5250744 0.5244424 0.5207240 0.5243918 1.6067443 1.5735116 1.3510888 1.4320213 3.0073627 2.2476637 1.8695831 0.5668277 0.3742178 0.5563258 0.5351071 0.0727006 1.5745722 1.5729428 0.7019129 1.3507812 0.5239021 1.5927374 1.3481292 0.0035452 1.5927374 2.9976948 0.0685987 0.0416370 1.5727811 1.5727811 1.5869400 0.5560287 1.5717064 0.5241258 0.3790826 0.3720418 0.5606951 0.5603578 0.3701766 1.3492572 1.3511181 1.3502559 1.3496370 1.3509836 0.0101494 0.7035810 1.5695134 1.5736618 2.9758643 1.5715659 1.3488564 1.4810479 0.5212284 0.5187868 0.6212544 0.6778413 0.5246891 
KT995480_Bacillus_BM15      1.3028050 0.5591585 0.5546478 2.3349037 1.2245129 1.4694676 1.4694676 0.5171476 0.2984932 1.4641453 1.4658974 1.4661550 1.4703928 1.4661550 1.5630380 1.4637908 2.8740610 2.8689458 0.5426858 1.4767003 0.5603434 0.6399371 0.6399371 1.2236884 1.2258393 1.2261769 1.2261916 1.2306120 1.4642200 1.4827398 1.3046635 1.4682656 1.4640524 1.3064227 1.4695382 0.7587074 0.3016137 0.5207240 0.0000000 0.0585208 0.0578793 0.0585558 0.0000010 0.0097027 1.5415808 1.4711030 1.2250603 1.3028050 2.9727538 2.0491044 1.7389404 0.7468274 0.5885175 0.7453980 0.3000591 0.5171476 1.4680101 1.4693670 0.6419759 1.2271073 0.0619005 1.5734094 1.2236884 0.5227158 1.5734094 2.9589294 0.5156266 0.5180493 1.4688661 1.4688661 1.4774131 0.7456979 1.4691871 0.0102639 0.5933475 0.5881957 0.7588928 0.7587949 0.5882417 1.2239328 1.2261916 1.2265384 1.2258393 1.2183859 0.5196154 0.6363987 1.4647925 1.4703928 2.8573073 1.4809249 1.2241802 1.3496487 0.0511329 0.0470149 0.5218558 0.5901339 0.0578496 
KU577463_Bacillus_Deep_Blue 1.3075632 0.5593814 0.5537518 2.3429907 1.2217834 1.4825594 1.4825594 0.5299644 0.2952032 1.4772800 1.4790451 1.4793045 1.4834932 1.4793045 1.5923055 1.4762087 2.8753506 2.8675931 0.5510469 1.4857619 0.5612274 0.6322914 0.6322914 1.2208877 1.2226693 1.2233202 1.2233353 1.2294111 1.4784557 1.4899573 1.3144285 1.4807502 1.4764719 1.3129088 1.4826310 0.7557211 0.2968092 0.5283078 0.0585208 0.0000000 0.0573498 0.0577203 0.0585208 0.0615536 1.5583363 1.4842089 1.2237526 1.3075632 2.9355241 2.0579780 1.7763038 0.7558518 0.5975094 0.7399310 0.2964603 0.5299644 1.4802090 1.4820869 0.6413679 1.2247128 0.0747263 1.6009602 1.2208877 0.5304505 1.6009602 2.9236896 0.5247101 0.5267252 1.4827358 1.4827358 1.4908058 0.7395238 1.4819077 0.0634684 0.6021231 0.5968605 0.7567504 0.7550884 0.5982787 1.2220938 1.2233353 1.2226592 1.2226693 1.2183383 0.5279657 0.6344506 1.4796622 1.4834932 2.8547350 1.4941741 1.2217956 1.3537079 0.0550462 0.0540839 0.5171782 0.5886240 0.0132933 
KX495186_Bacillus_PK16      1.2916688 0.5616676 0.5579255 2.3480227 1.2089711 1.4644499 1.4644499 0.5231462 0.3041784 1.4591422 1.4615730 1.4618294 1.4653696 1.4618294 1.5515692 1.4579148 2.8704631 2.8619186 0.5408229 1.4739528 0.5625034 0.6317826 0.6317826 1.2080824 1.2110455 1.2104925 1.2105090 1.2165456 1.4602663 1.4778819 1.2824092 1.4629292 1.4581748 1.2953614 1.4645199 0.7516341 0.3066121 0.5250744 0.0578793 0.0573498 0.0000000 0.0016073 0.0578793 0.0573410 1.5325677 1.4660759 1.2106310 1.2916688 2.9511036 2.0560088 1.7522924 0.7448728 0.5874335 0.7386260 0.3054530 0.5231462 1.4619112 1.4643499 0.6368003 1.2118978 0.0835197 1.5621994 1.2080824 0.5270748 1.5621994 2.9391969 0.5213905 0.5253126 1.4638512 1.4638512 1.4720745 0.7389253 1.4641702 0.0589296 0.5949968 0.5863152 0.7505063 0.7534368 0.5872808 1.2093033 1.2105090 1.2110524 1.2110455 1.2070098 0.5240767 0.6316415 1.4613730 1.4653696 2.8517613 1.4754664 1.2089832 1.3387607 0.0295499 0.0397284 0.5111986 0.5872832 0.0568212 
MG602477_Bacillus_BCP01     1.2922834 0.5602208 0.5558613 2.3553054 1.2091442 1.4650175 1.4650175 0.5224347 0.3049477 1.4597017 1.4621378 1.4623947 1.4659393 1.4623947 1.5543054 1.4571436 2.8705300 2.8619723 0.5382400 1.4718511 0.5609850 0.6314446 0.6314446 1.2082552 1.2112193 1.2106662 1.2106827 1.2167214 1.4608295 1.4757816 1.2816871 1.4644698 1.4574040 1.2959828 1.4650877 0.7489496 0.3073833 0.5244424 0.0585558 0.0577203 0.0016073 0.0000000 0.0585558 0.0580168 1.5311276 1.4666473 1.2108047 1.2922834 2.9449014 2.0544423 1.7527039 0.7423081 0.5852509 0.7359542 0.3062231 0.5224347 1.4624732 1.4649174 0.6364692 1.2120720 0.0841370 1.5650042 1.2082552 0.5263625 1.5650042 2.9330075 0.5207591 0.5245999 1.4644175 1.4644175 1.4726699 0.7362537 1.4647373 0.0589515 0.5927006 0.5841335 0.7478226 0.7507500 0.5851000 1.2094765 1.2106827 1.2112263 1.2112193 1.2073612 0.5233657 0.6313035 1.4619338 1.4659393 2.8536011 1.4747152 1.2091563 1.3393618 0.0312566 0.0391723 0.5098251 0.5868909 0.0571910 
MH638309_Bacillus_Hobo      1.3028050 0.5591585 0.5546478 2.3349037 1.2245129 1.4694676 1.4694676 0.5171476 0.2984932 1.4641453 1.4658974 1.4661550 1.4703928 1.4661550 1.5630380 1.4637908 2.8740610 2.8689458 0.5426858 1.4767003 0.5603434 0.6399371 0.6399371 1.2236884 1.2258393 1.2261769 1.2261916 1.2306120 1.4642200 1.4827398 1.3046635 1.4682656 1.4640524 1.3064227 1.4695382 0.7587074 0.3016137 0.5207240 0.0000010 0.0585208 0.0578793 0.0585558 0.0000000 0.0097027 1.5415808 1.4711030 1.2250603 1.3028050 2.9727538 2.0491044 1.7389404 0.7468274 0.5885175 0.7453980 0.3000591 0.5171476 1.4680101 1.4693670 0.6419759 1.2271073 0.0619005 1.5734094 1.2236884 0.5227158 1.5734094 2.9589294 0.5156266 0.5180493 1.4688661 1.4688661 1.4774131 0.7456979 1.4691871 0.0102639 0.5933475 0.5881957 0.7588928 0.7587949 0.5882417 1.2239328 1.2261916 1.2265384 1.2258393 1.2183859 0.5196154 0.6363987 1.4647925 1.4703928 2.8573073 1.4809249 1.2241802 1.3496487 0.0511329 0.0470149 0.5218558 0.5901339 0.0578496 
MH638312_Bacillus_Kioshi    1.3038032 0.5598342 0.5560668 2.3472506 1.2311831 1.4752031 1.4752031 0.5189507 0.2977875 1.4699030 1.4716597 1.4719179 1.4761315 1.4719179 1.5668477 1.4697041 2.8844022 2.8767966 0.5410073 1.4862827 0.5610536 0.6406352 0.6406352 1.2303548 1.2325133 1.2328544 1.2328684 1.2373037 1.4699890 1.4923570 1.3029084 1.4741500 1.4699662 1.3084403 1.4752741 0.7580831 0.3010949 0.5243918 0.0097027 0.0615536 0.0573410 0.0580168 0.0097027 0.0000000 1.5463756 1.4768437 1.2317370 1.3038032 2.9721157 2.0629906 1.7341633 0.7451820 0.5867218 0.7454532 0.2993520 0.5189507 1.4737422 1.4751020 0.6408592 1.2337883 0.0650179 1.5772791 1.2303548 0.5263922 1.5772791 2.9591247 0.5169528 0.5214128 1.4746003 1.4746003 1.4828068 0.7457532 1.4749225 0.0034913 0.5926366 0.5864963 0.7582685 0.7577321 0.5874536 1.2306009 1.2328684 1.2332173 1.2325133 1.2254728 0.5232765 0.6370930 1.4711701 1.4761315 2.8716987 1.4869258 1.2308505 1.3515841 0.0508738 0.0464511 0.5228598 0.5900854 0.0593545 
NC_007021_Twort             1.0855584 1.4867941 1.4653111 2.6035832 0.9204606 0.3940268 0.3940268 1.5781459 1.5371019 0.3929229 0.3936195 0.3940410 0.3945386 0.3940410 0.4641838 0.3898102 3.0805854 3.0845759 1.4595249 0.4577006 1.4666769 1.4318605 1.4318605 0.9204488 0.9213561 0.9189589 0.9200899 0.9258757 0.3931540 0.4591060 1.0661912 0.3936118 0.3902419 1.0898930 0.3945511 1.6903626 1.5401282 1.6067443 1.5415808 1.5583363 1.5325677 1.5311276 1.5415808 1.5463756 0.0000000 0.3945992 0.9211464 1.0855584 3.1421369 2.0165423 1.9736917 1.6939429 1.5906917 1.6830321 1.5373531 1.5781459 0.3919206 0.3921081 1.4231372 0.9239292 1.5548864 0.4702010 0.9204488 1.6037310 0.4702010 3.1450147 1.5774733 1.5840372 0.3922720 0.3922720 0.3979786 1.6796469 0.3924645 1.5393497 1.6490803 1.5901566 1.6864482 1.6944494 1.5918014 0.9221248 0.9200899 0.9223800 0.9213561 0.9331687 1.6006210 1.4302416 0.3918430 0.3945386 3.0136761 0.3926252 0.9206957 1.1186844 1.5187647 1.5214351 1.4494159 1.4942392 1.5402888 
NC_007066_G1                1.0521667 1.4176703 1.4011789 2.5161997 0.8874972 0.0002722 0.0002722 1.5408165 1.4829878 0.0016462 0.0019277 0.0022033 0.0005446 0.0022033 0.2514318 0.0002808 3.0234285 3.0224922 1.4024170 0.3719070 1.4007938 1.3915965 1.3915965 0.8869690 0.8887467 0.8871348 0.8883522 0.8927965 0.0055144 0.3776636 1.0555325 0.0002784 0.0005616 1.0508875 0.0005446 1.6299903 1.4912867 1.5735116 1.4711030 1.4842089 1.4660759 1.4666473 1.4711030 1.4768437 0.3945992 0.0000000 0.8884542 1.0521667 3.0153009 1.9675369 1.9328757 1.6351763 1.5274573 1.6038003 1.4836298 1.5408165 0.0038222 0.0016353 1.3968751 0.8906406 1.4862329 0.2541288 0.8869690 1.5724110 0.2541288 3.0173633 1.5346502 1.5505552 0.0021825 0.0021825 0.0016709 1.6022953 0.0016357 1.4718194 1.5839780 1.5239597 1.6290924 1.6355885 1.5232192 0.8889178 0.8883522 0.8903009 0.8887467 0.9020738 1.5686952 1.3950031 0.0054703 0.0005446 2.9928752 0.0083363 0.8877669 1.0732941 1.4618587 1.4655522 1.4042020 1.4951435 1.4796057 
NC_009811_A511              0.7134188 1.2007880 1.1724354 2.3800689 0.0023390 0.8880245 0.8880245 1.3270116 1.2313494 0.8858913 0.8858892 0.8865202 0.8889013 0.8865202 0.9330697 0.8743694 2.8978008 2.8927009 1.1782588 0.9184473 1.1920850 1.1901625 1.1901625 0.0032176 0.0040947 0.0040962 0.0040967 0.0067487 0.8856517 0.9176489 0.6621743 0.8875694 0.8750086 0.7143796 0.8889305 1.4463204 1.2353344 1.3510888 1.2250603 1.2237526 1.2106310 1.2108047 1.2250603 1.2317370 0.9211464 0.8884542 0.0000000 0.7134188 2.9471789 1.8485184 1.7803304 1.4239365 1.3073289 1.4088029 1.2309382 1.3270116 0.8872584 0.8887275 1.2012763 0.0049892 1.2321965 0.9439768 0.0032176 1.3429557 0.9439768 2.9490562 1.3227756 1.3237967 0.8895388 0.8895388 0.8939824 1.4068661 0.8888112 1.2302192 1.3440430 1.3072215 1.4459733 1.4471950 1.3068569 0.0026321 0.0040967 0.0046907 0.0040947 0.0076156 1.3427321 1.1942093 0.8872229 0.8889013 2.8649120 0.8782992 0.0026311 0.7312393 1.2152400 1.2113763 1.2049573 1.2183578 1.2202758 
NC_009904_phiEF24C          0.0000010 1.3554101 1.3341281 2.4672005 0.7124804 1.0517841 1.0517841 1.4170617 1.3267450 1.0493246 1.0494155 1.0496164 1.0527460 1.0496164 1.1262588 1.0325292 2.9034349 2.8991778 1.2568810 1.0805160 1.3562885 1.2630129 1.2630129 0.7119803 0.7115997 0.7125994 0.7126466 0.7121047 1.0497064 1.0788485 0.2180207 1.0515395 1.0327310 0.0041569 1.0527797 1.5226883 1.3316120 1.4320213 1.3028050 1.3075632 1.2916688 1.2922834 1.3028050 1.3038032 1.0855584 1.0521667 0.7134188 0.0000000 2.9577436 1.8431176 1.8647692 1.5086840 1.4041365 1.4980193 1.3255209 1.4170617 1.0501221 1.0519099 1.2781996 0.7114370 1.3294698 1.1342769 0.7119803 1.4277019 1.1342769 2.9478403 1.4161255 1.4131268 1.0524430 1.0524430 1.0531634 1.4947604 1.0501183 1.3074441 1.4299166 1.3988739 1.5219827 1.5245854 1.3999832 0.7114361 0.7126466 0.7127229 0.7115997 0.7283211 1.4233957 1.2639552 1.0479656 1.0527460 2.8875397 1.0409932 0.7134839 0.0042747 1.2865570 1.3000856 1.2939202 1.3057618 1.3016819 
NC_011421_SPO1              2.9577436 3.0078438 2.9887750 3.6507027 2.9435240 3.0136005 3.0136005 2.9760840 2.9251287 3.0190953 3.0211422 3.0216421 3.0164829 3.0216421 3.2033298 3.0266523 0.7447990 0.7428356 3.0116572 3.1375580 3.0189946 2.9058207 2.9058207 2.9411085 2.9438796 2.9417100 2.9419645 2.9469051 3.0327233 3.1233427 2.9995714 3.0365132 3.0271604 2.9557472 3.0137482 3.1259075 2.9136338 3.0073627 2.9727538 2.9355241 2.9511036 2.9449014 2.9727538 2.9721157 3.1421369 3.0153009 2.9471789 2.9577436 0.0000000 3.4310939 3.1736178 3.1195275 3.0207922 3.0921788 2.9284844 2.9760840 3.0154579 3.0132526 2.9041191 2.9526337 2.9544592 3.2187539 2.9411085 3.0069044 3.2187539 0.0051189 2.9600103 2.9706140 3.0175331 3.0175331 3.0127911 3.0878730 3.0133969 2.9675589 2.9855483 3.0131270 3.1226743 3.1249929 3.0092998 2.9419412 2.9419645 2.9446108 2.9438796 2.9792959 2.9944593 2.9210966 3.0162911 3.0164829 0.7392603 3.0554636 2.9416062 2.9433696 2.9344499 2.9483046 2.9707252 2.9542254 2.9423982 
NC_012530_Lb338_1           1.8431176 2.0345876 2.0501857 2.9397553 1.8474296 1.9664468 1.9664468 2.2123348 2.0258746 1.9664186 1.9628472 1.9638727 1.9657706 1.9638727 2.0279665 1.9698881 3.5061904 3.5120828 2.0138944 2.0197055 2.0508527 2.0590188 2.0590188 1.8471123 1.8470733 1.8474255 1.8498168 1.8483751 1.9592215 2.0192702 1.8222315 1.9944718 1.9709325 1.8504134 1.9669991 2.2814983 2.0492718 2.2476637 2.0491044 2.0579780 2.0560088 2.0544423 2.0491044 2.0629906 2.0165423 1.9675369 1.8485184 1.8431176 3.4310939 0.0000000 2.5714564 2.2073887 2.1534568 2.2333443 2.0257120 2.2123348 1.9618797 1.9628167 2.0317530 1.8529942 2.0754814 2.0382971 1.8471123 2.2459979 2.0382971 3.4189238 2.2135971 2.2047481 1.9616665 1.9616665 1.9734928 2.2347548 1.9641219 2.0651188 2.1474969 2.1504579 2.2794434 2.2759080 2.1496656 1.8532357 1.8498168 1.8483879 1.8470733 1.8631341 2.2350277 2.0657274 1.9574997 1.9657706 3.4794417 1.9951243 1.8482963 1.9190432 2.0556243 2.0528388 2.0279418 2.0731416 2.0555184 
NC_015253_A9                1.8647692 1.7846799 1.7666007 2.7291439 1.7784086 1.9350893 1.9350893 1.8533442 1.8340260 1.9363848 1.9363415 1.9360172 1.9368689 1.9360172 2.0193820 1.9291846 3.1179746 3.1166803 1.7592222 1.9361617 1.8130233 1.8576177 1.8576177 1.7772867 1.7817660 1.7743776 1.7763882 1.7793422 1.9409482 1.9304625 1.8561224 1.9619364 1.9288562 1.8709543 1.9369361 1.9168953 1.8426633 1.8695831 1.7389404 1.7763038 1.7522924 1.7527039 1.7389404 1.7341633 1.9736917 1.9328757 1.7803304 1.8647692 3.1736178 2.5714564 0.0000000 1.9078681 1.8699705 1.8961368 1.8319967 1.8533442 1.9421278 1.9349483 1.8436149 1.7771451 1.7609334 2.0291530 1.7772867 1.8665121 2.0291530 3.1701021 1.8489776 1.8481234 1.9345423 1.9345423 1.9398353 1.8923743 1.9324098 1.7324863 1.9160936 1.8739711 1.9198030 1.9217542 1.8692383 1.7790725 1.7763882 1.7842766 1.7817660 1.7427475 1.8642290 1.8698741 1.9325885 1.9368689 3.0775716 1.9634524 1.7759131 1.9647730 1.7448492 1.7410239 1.7951112 1.7826939 1.7649855 
NC_016563_WPh               1.5086840 0.8106509 0.7930330 2.4955511 1.4179980 1.6333245 1.6333245 0.5649851 0.7255075 1.6257604 1.6271160 1.6274009 1.6343801 1.6274009 1.7033931 1.6195324 3.0369538 3.0376779 0.7715019 1.6125481 0.8043690 0.8550829 0.8550829 1.4181546 1.4208231 1.4203843 1.4219045 1.4237576 1.6250882 1.6060919 1.4872205 1.6299606 1.6198205 1.5114467 1.6334092 0.0819302 0.7202160 0.5668277 0.7468274 0.7558518 0.7448728 0.7423081 0.7468274 0.7451820 1.6939429 1.6351763 1.4239365 1.5086840 3.1195275 2.2073887 1.9078681 0.0000000 0.4872682 0.0813599 0.7250971 0.5649851 1.6318012 1.6338624 0.8745400 1.4227103 0.7473445 1.7207326 1.4181546 0.5663430 1.7207326 3.1224902 0.5633181 0.5619968 1.6322356 1.6322356 1.6506726 0.0813386 1.6321865 0.7428823 0.4970501 0.4879766 0.0815971 0.0825929 0.4875066 1.4204961 1.4219045 1.4204932 1.4208231 1.4410212 0.5672264 0.8611440 1.6276155 1.6343801 3.0361816 1.6287126 1.4191966 1.5743412 0.7306109 0.7271043 0.8010129 0.8474503 0.7520627 
NC_018856_Bastille          1.4041365 0.7241400 0.7100890 2.3355094 1.3055727 1.5257607 1.5257607 0.3610396 0.6042909 1.5200071 1.5215518 1.5215383 1.5267231 1.5215383 1.5987391 1.5105397 2.9215188 2.9214693 0.6676381 1.5401892 0.7220649 0.7650325 0.7650325 1.3051862 1.3068606 1.3080037 1.3093081 1.3089653 1.5247277 1.5326337 1.4033362 1.5340516 1.5105245 1.4118022 1.5258355 0.4819071 0.6072879 0.3742178 0.5885175 0.5975094 0.5874335 0.5852509 0.5885175 0.5867218 1.5906917 1.5274573 1.3073289 1.4041365 3.0207922 2.1534568 1.8699705 0.4872682 0.0000000 0.4730862 0.6032305 0.3610396 1.5304118 1.5270220 0.7707125 1.3074703 0.5908606 1.6126540 1.3051862 0.3687328 1.6126540 3.0119054 0.3643568 0.3734525 1.5247946 1.5247946 1.5456504 0.4730964 1.5252278 0.5862518 0.0107896 0.0061930 0.4812012 0.4856870 0.0061928 1.3046485 1.3093081 1.3078480 1.3068606 1.3035900 0.3661363 0.7673404 1.5258919 1.5267231 2.9158384 1.5242181 1.3063920 1.4539157 0.5815779 0.5844386 0.6802590 0.7516517 0.5984216 
NC_018857_BPS13             1.4980193 0.7830740 0.7663674 2.4762967 1.4025917 1.6019847 1.6019847 0.5606076 0.7129384 1.5943533 1.5956901 1.5959706 1.6030182 1.5959706 1.6856981 1.5873822 3.0703541 3.0661498 0.7628491 1.5915431 0.7771534 0.8514860 0.8514860 1.4027501 1.4063183 1.4046328 1.4064648 1.4086554 1.5932128 1.5893055 1.4728723 1.5985962 1.5876659 1.5012887 1.6020669 0.0558749 0.7077240 0.5563258 0.7453980 0.7399310 0.7386260 0.7359542 0.7453980 0.7454532 1.6830321 1.6038003 1.4088029 1.4980193 3.0921788 2.2333443 1.8961368 0.0813599 0.4730862 0.0000000 0.7125363 0.5606076 1.6000695 1.6024181 0.8705310 1.4062810 0.7438959 1.7022966 1.4027501 0.5562078 1.7022966 3.0951129 0.5575734 0.5535479 1.6008213 1.6008213 1.6220056 0.0010803 1.6004340 0.7422818 0.4874804 0.4727444 0.0555939 0.0570785 0.4725452 1.4051790 1.4064648 1.4040749 1.4063183 1.4254351 0.5596948 0.8558829 1.5959636 1.6030182 3.0557992 1.5953714 1.4056050 1.5572385 0.7263089 0.7194726 0.7831792 0.8414996 0.7401151 
NC_018860_BCP78             1.3255209 0.5504627 0.5512849 2.3542083 1.2312403 1.4819792 1.4819792 0.5284766 0.0013342 1.4767585 1.4773823 1.4776417 1.4829136 1.4776417 1.5477111 1.4629580 2.8629636 2.8617658 0.5381932 1.5005741 0.5521821 0.6164942 0.6164942 1.2304139 1.2310755 1.2309430 1.2309571 1.2338893 1.4772521 1.4957198 1.3301753 1.4835504 1.4632195 1.3305239 1.4820508 0.7327540 0.0242942 0.5351071 0.3000591 0.2964603 0.3054530 0.3062231 0.3000591 0.2993520 1.5373531 1.4836298 1.2309382 1.3255209 2.9284844 2.0257120 1.8319967 0.7250971 0.6032305 0.7125363 0.0000000 0.5284766 1.4775670 1.4812651 0.6209512 1.2339036 0.3073399 1.5577170 1.2304139 0.5363874 1.5577170 2.9199978 0.5291381 0.5312146 1.4819141 1.4819141 1.4945824 0.7128333 1.4812198 0.2993506 0.6086424 0.6021959 0.7334245 0.7342805 0.6035081 1.2294199 1.2309571 1.2316906 1.2310755 1.2290616 0.5349966 0.6140925 1.4797840 1.4829136 2.8778281 1.4756820 1.2312341 1.3902058 0.3007000 0.3022707 0.5136895 0.5652508 0.2996210 
NC_018863_B4                1.4170617 0.6544278 0.6470275 2.3614492 1.3251345 1.5390670 1.5390670 0.0000010 0.5275375 1.5304844 1.5320710 1.5320586 1.5400600 1.5320586 1.5326109 1.5265329 2.9668097 2.9676491 0.6088567 1.5053283 0.6459371 0.6839840 0.6839840 1.3242359 1.3270241 1.3252423 1.3265820 1.3270647 1.5331562 1.5051706 1.4002830 1.5479305 1.5265196 1.4248053 1.5391446 0.5677766 0.5232347 0.0727006 0.5171476 0.5299644 0.5231462 0.5224347 0.5171476 0.5189507 1.5781459 1.5408165 1.3270116 1.4170617 2.9760840 2.2123348 1.8533442 0.5649851 0.3610396 0.5606076 0.5284766 0.0000000 1.5392593 1.5392224 0.6910939 1.3268364 0.5227124 1.5469968 1.3242359 0.0691514 1.5469968 2.9647711 0.0143246 0.0460765 1.5386968 1.5386968 1.5524603 0.5610894 1.5385795 0.5197063 0.3709846 0.3595218 0.5679330 0.5684733 0.3590628 1.3253634 1.3265820 1.3262151 1.3270241 1.3369679 0.0675995 0.6874460 1.5355718 1.5400600 2.9542263 1.5365363 1.3248173 1.4710686 0.5232230 0.5198854 0.6153049 0.6757269 0.5302622 
NC_019448_GH15              1.0501221 1.4180934 1.4023926 2.5139046 0.8863026 0.0035480 0.0035480 1.5392593 1.4769274 0.0044001 0.0046922 0.0049686 0.0038219 0.0049686 0.2522255 0.0036599 3.0182392 3.0173035 1.4054716 0.3741694 1.4030644 1.3927010 1.3927010 0.8860689 0.8878455 0.8862346 0.8874510 0.8915980 0.0055113 0.3803063 1.0555248 0.0036294 0.0039418 1.0488451 0.0038220 1.6270156 1.4851949 1.5745722 1.4680101 1.4802090 1.4619112 1.4624732 1.4680101 1.4737422 0.3919206 0.0038222 0.8872584 1.0501221 3.0154579 1.9618797 1.9421278 1.6318012 1.5304118 1.6000695 1.4775670 1.5392593 0.0000000 0.0038231 1.3980880 0.8897378 1.4826953 0.2549351 0.8860689 1.5734710 0.2549351 3.0175200 1.5351399 1.5489850 0.0043734 0.0043734 0.0050257 1.5985683 0.0038242 1.4687222 1.5878776 1.5269072 1.6261191 1.6317659 1.5261651 0.8880167 0.8874510 0.8893988 0.8878455 0.9008210 1.5697525 1.3961087 0.0054675 0.0038219 2.9877383 0.0054484 0.8865721 1.0713595 1.4602337 1.4630488 1.4027179 1.4957714 1.4736058 
NC_019726_JD007             1.0519099 1.4159392 1.3994097 2.5163462 0.8877702 0.0013623 0.0013623 1.5392224 1.4806241 0.0016459 0.0019274 0.0022029 0.0016351 0.0022029 0.2507886 0.0014052 3.0274274 3.0264903 1.4022704 0.3723428 1.3989988 1.3887692 1.3887692 0.8872419 0.8890200 0.8874078 0.8886255 0.8930707 0.0060693 0.3784706 1.0553500 0.0013935 0.0016864 1.0506314 0.0016352 1.6291038 1.4889089 1.5729428 1.4693670 1.4820869 1.4643499 1.4649174 1.4693670 1.4751020 0.3921081 0.0016353 0.8887275 1.0519099 3.0132526 1.9628167 1.9349483 1.6338624 1.5270220 1.6024181 1.4812651 1.5392224 0.0038231 0.0000000 1.3959797 0.8909144 1.4844809 0.2534746 0.8872419 1.5718428 0.2534746 3.0153134 1.5330631 1.5495233 0.0005448 0.0005448 0.0027865 1.6009149 0.0010899 1.4700808 1.5830868 1.5235262 1.6282065 1.6346982 1.5227861 0.8891911 0.8886255 0.8905745 0.8890200 0.9023673 1.5681290 1.3927924 0.0060208 0.0016351 2.9968228 0.0083384 0.8880401 1.0733359 1.4601254 1.4638161 1.4028243 1.4947748 1.4778606 
NC_020081_phiAGATE          1.2781996 0.4866040 0.4878252 2.3421496 1.2040598 1.3962198 1.3962198 0.6910939 0.6214516 1.3882874 1.3924993 1.3922503 1.3971669 1.3922503 1.4552446 1.3885476 2.8675433 2.8634195 0.4674979 1.4419290 0.4812422 0.0963793 0.0963793 1.2026931 1.2012125 1.2032081 1.2032266 1.2051672 1.3925030 1.4344788 1.2553377 1.3886526 1.3882950 1.2815493 1.3962900 0.8747435 0.6205281 0.7019129 0.6419759 0.6413679 0.6368003 0.6364692 0.6419759 0.6408592 1.4231372 1.3968751 1.2012763 1.2781996 2.9041191 2.0317530 1.8436149 0.8745400 0.7707125 0.8705310 0.6209512 0.6910939 1.3980880 1.3959797 0.0000000 1.2068942 0.6377008 1.4666704 1.2026931 0.7029428 1.4666704 2.8991036 0.6948347 0.6975470 1.3951884 1.3951884 1.3994916 0.8698963 1.3939763 0.6434552 0.7795048 0.7675503 0.8745983 0.8780237 0.7681248 1.2033008 1.2032266 1.2071676 1.2012125 1.2145055 0.7006994 0.0969980 1.3952926 1.3971669 2.8271597 1.3973619 1.2034395 1.3058588 0.6297824 0.6336802 0.4488749 0.5081510 0.6371856 
NC_020871_AG20              0.7114370 1.2067171 1.1793329 2.3860907 0.0035083 0.8902098 0.8902098 1.3268364 1.2343157 0.8878636 0.8878621 0.8884935 0.8910877 0.8884935 0.9328969 0.8764247 2.8939597 2.8888675 1.1824946 0.9181110 1.1983097 1.1958699 1.1958699 0.0032158 0.0052744 0.0040950 0.0040956 0.0082167 0.8881126 0.9173128 0.6617280 0.8898026 0.8770645 0.7123965 0.8911170 1.4449921 1.2381151 1.3507812 1.2271073 1.2247128 1.2118978 1.2120720 1.2271073 1.2337883 0.9239292 0.8906406 0.0049892 0.7114370 2.9526337 1.8529942 1.7771451 1.4227103 1.3074703 1.4062810 1.2339036 1.3268364 0.8897378 0.8909144 1.2068942 0.0000000 1.2337929 0.9438042 0.0032158 1.3426488 0.9438042 2.9545134 1.3226009 1.3234921 0.8917267 0.8917267 0.8962201 1.4043480 0.8909980 1.2322692 1.3443222 1.3073629 1.4446458 1.4458659 1.3069984 0.0029259 0.0040956 0.0038038 0.0052744 0.0095408 1.3424255 1.2003547 0.8893717 0.8910877 2.8634868 0.8806425 0.0049757 0.7289165 1.2167575 1.2128907 1.2069854 1.2183754 1.2217932 
NC_020873_Bc431v3           1.3294698 0.5610839 0.5583689 2.3622642 1.2309732 1.4845830 1.4845830 0.5227124 0.3063554 1.4793164 1.4810815 1.4813408 1.4855171 1.4813408 1.5734555 1.4769990 2.8797074 2.8764003 0.5406923 1.4861177 0.5626717 0.6384965 0.6384965 1.2301470 1.2331356 1.2325899 1.2326039 1.2375119 1.4818989 1.4877903 1.3247877 1.4846266 1.4772620 1.3350137 1.4846547 0.7521582 0.3014865 0.5239021 0.0619005 0.0747263 0.0835197 0.0841370 0.0619005 0.0650179 1.5548864 1.4862329 1.2321965 1.3294698 2.9544592 2.0754814 1.7609334 0.7473445 0.5908606 0.7438959 0.3073399 0.5227124 1.4826953 1.4844809 0.6377008 1.2337929 0.0000000 1.5838863 1.2301470 0.5258978 1.5838863 2.9377693 0.5216680 0.5224570 1.4839778 1.4839778 1.4914011 0.7433669 1.4843021 0.0655883 0.5973040 0.5928520 0.7520670 0.7529846 0.5924162 1.2308209 1.2326039 1.2325954 1.2331356 1.2262044 0.5229663 0.6340009 1.4830940 1.4855171 2.8501361 1.4950564 1.2309855 1.3757460 0.0732604 0.0742843 0.5225262 0.5943069 0.0770547 
NC_020877_Romulus           1.1342769 1.4783477 1.4567648 2.4940918 0.9423786 0.2539721 0.2539721 1.5469968 1.5554357 0.2546782 0.2553379 0.2557385 0.2544307 0.2557385 0.0053122 0.2511299 3.3011893 3.2990088 1.4811947 0.4351237 1.4686431 1.4612277 1.4612277 0.9423015 0.9416023 0.9399376 0.9413446 0.9446624 0.2506556 0.4336693 1.1254768 0.2542363 0.2515407 1.1397441 0.2544396 1.7246719 1.5622120 1.5927374 1.5734094 1.6009602 1.5621994 1.5650042 1.5734094 1.5772791 0.4702010 0.2541288 0.9439768 1.1342769 3.2187539 2.0382971 2.0291530 1.7207326 1.6126540 1.7022966 1.5577170 1.5469968 0.2549351 0.2534746 1.4666704 0.9438042 1.5838863 0.0000000 0.9423015 1.5880265 0.0000010 3.2177583 1.5510796 1.5672881 0.2532428 0.2532428 0.2578196 1.6984081 0.2534107 1.5754996 1.6644817 1.6125968 1.7189676 1.7268680 1.6101874 0.9446679 0.9413446 0.9425988 0.9416023 0.9600890 1.5848342 1.4722455 0.2497054 0.2544307 3.2566774 0.2534324 0.9423847 1.1629434 1.5711219 1.5724624 1.5147467 1.5486971 1.5903694 
NC_021781_LP_125            0.7119803 1.2024922 1.1750461 2.3814757 0.0008748 0.8865404 0.8865404 1.3242359 1.2308248 0.8841783 0.8841757 0.8848059 0.8874158 0.8848059 0.9314297 0.8728692 2.8903664 2.8852783 1.1782046 0.9143709 1.1938775 1.1921785 1.1921785 0.0000010 0.0032171 0.0020432 0.0020435 0.0067357 0.8844546 0.9135753 0.6603350 0.8860531 0.8735077 0.7129402 0.8874450 1.4413712 1.2345135 1.3481292 1.2236884 1.2208877 1.2080824 1.2082552 1.2236884 1.2303548 0.9204488 0.8869690 0.0032176 0.7119803 2.9411085 1.8471123 1.7772867 1.4181546 1.3051862 1.4027501 1.2304139 1.3242359 0.8860689 0.8872419 1.2026931 0.0032158 1.2301470 0.9423015 0.0000000 1.3400109 0.9423015 2.9429828 1.3200068 1.3208954 0.8880519 0.8880519 0.8924582 1.4008217 0.8873255 1.2288395 1.3417078 1.3050792 1.4410265 1.4422440 1.3047151 0.0026301 0.0020435 0.0035050 0.0032171 0.0088874 1.3397903 1.1960235 0.8857394 0.8874158 2.8584879 0.8770819 0.0023354 0.7289711 1.2131359 1.2092784 1.2027143 1.2159839 1.2181694 
NC_022088_Troll             1.4277019 0.6523583 0.6461745 2.3724361 1.3410513 1.5715449 1.5715449 0.0691514 0.5364767 1.5630148 1.5646248 1.5646168 1.5725611 1.5646168 1.5726794 1.5596669 2.9842666 2.9862063 0.6142127 1.5371292 0.6455802 0.6989097 0.6989097 1.3400109 1.3415144 1.3416259 1.3429854 1.3435919 1.5675306 1.5349751 1.4149121 1.5805495 1.5596581 1.4345417 1.5716251 0.5590970 0.5293204 0.0035452 0.5227158 0.5304505 0.5270748 0.5263625 0.5227158 0.5263922 1.6037310 1.5724110 1.3429557 1.4277019 3.0069044 2.2459979 1.8665121 0.5663430 0.3687328 0.5562078 0.5363874 0.0691514 1.5734710 1.5718428 0.7029428 1.3426488 0.5258978 1.5880265 1.3400109 0.0000000 1.5880265 2.9972346 0.0666415 0.0386603 1.5716811 1.5716811 1.5858096 0.5559109 1.5706072 0.5261261 0.3732975 0.3665726 0.5599076 0.5595705 0.3647200 1.3411338 1.3429854 1.3421278 1.3415144 1.3523203 0.0065410 0.7015579 1.5684160 1.5725611 2.9731990 1.5715517 1.3407335 1.4823129 0.5232250 0.5207832 0.6214800 0.6785252 0.5266873 
NC_022090_Remus             1.1342769 1.4783477 1.4567648 2.4940918 0.9423786 0.2539721 0.2539721 1.5469968 1.5554357 0.2546782 0.2553379 0.2557385 0.2544307 0.2557385 0.0053122 0.2511299 3.3011893 3.2990088 1.4811947 0.4351237 1.4686431 1.4612277 1.4612277 0.9423015 0.9416023 0.9399376 0.9413446 0.9446624 0.2506556 0.4336693 1.1254768 0.2542363 0.2515407 1.1397441 0.2544396 1.7246719 1.5622120 1.5927374 1.5734094 1.6009602 1.5621994 1.5650042 1.5734094 1.5772791 0.4702010 0.2541288 0.9439768 1.1342769 3.2187539 2.0382971 2.0291530 1.7207326 1.6126540 1.7022966 1.5577170 1.5469968 0.2549351 0.2534746 1.4666704 0.9438042 1.5838863 0.0000010 0.9423015 1.5880265 0.0000000 3.2177583 1.5510796 1.5672881 0.2532428 0.2532428 0.2578196 1.6984081 0.2534107 1.5754996 1.6644817 1.6125968 1.7189676 1.7268680 1.6101874 0.9446679 0.9413446 0.9425988 0.9416023 0.9600890 1.5848342 1.4722455 0.2497054 0.2544307 3.2566774 0.2534324 0.9423847 1.1629434 1.5711219 1.5724624 1.5147467 1.5486971 1.5903694 
NC_022761_CampHawk          2.9478403 3.0065695 2.9906115 3.6529167 2.9453995 3.0156614 3.0156614 2.9647711 2.9166537 3.0211744 3.0232233 3.0237236 3.0185469 3.0237236 3.2023516 3.0287702 0.7465185 0.7445632 3.0077048 3.1379725 3.0169284 2.8982444 2.8982444 2.9429828 2.9457551 2.9435849 2.9438393 2.9487838 3.0348182 3.1247212 2.9894164 3.0386534 3.0292787 2.9458544 3.0158094 3.1288837 2.9015691 2.9976948 2.9589294 2.9236896 2.9391969 2.9330075 2.9589294 2.9591247 3.1450147 3.0173633 2.9490562 2.9478403 0.0051189 3.4189238 3.1701021 3.1224902 3.0119054 3.0951129 2.9199978 2.9647711 3.0175200 3.0153134 2.8991036 2.9545134 2.9377693 3.2177583 2.9429828 2.9972346 3.2177583 0.0000000 2.9487618 2.9593165 3.0195985 3.0195985 3.0148891 3.0908027 3.0154580 2.9545675 2.9785313 3.0036134 3.1256470 3.1279664 2.9998015 2.9438154 2.9438393 2.9464876 2.9457551 2.9813147 2.9848278 2.9134857 3.0183538 3.0185469 0.7408295 3.0576215 2.9434811 2.9351814 2.9226042 2.9375434 2.9632942 2.9456943 2.9305228 
NC_022763_Spock             1.4161255 0.6466547 0.6399788 2.3667137 1.3209032 1.5329075 1.5329075 0.0143246 0.5281994 1.5243133 1.5258958 1.5258826 1.5338964 1.5258826 1.5366013 1.5222687 2.9840837 2.9827668 0.6009828 1.4994120 0.6378669 0.6899796 0.6899796 1.3200068 1.3227913 1.3210109 1.3223474 1.3228320 1.5290169 1.4992555 1.3965282 1.5419513 1.5222547 1.4238683 1.5329846 0.5629770 0.5244090 0.0685987 0.5156266 0.5247101 0.5213905 0.5207591 0.5156266 0.5169528 1.5774733 1.5346502 1.3227756 1.4161255 2.9600103 2.2135971 1.8489776 0.5633181 0.3643568 0.5575734 0.5291381 0.0143246 1.5351399 1.5330631 0.6948347 1.3226009 0.5216680 1.5510796 1.3200068 0.0666415 1.5510796 2.9487618 0.0000000 0.0439682 1.5325386 1.5325386 1.5461401 0.5580542 1.5324224 0.5167014 0.3719807 0.3629247 0.5637898 0.5660396 0.3624627 1.3213955 1.3223474 1.3222450 1.3227913 1.3312484 0.0681525 0.6921567 1.5314619 1.5338964 2.9746762 1.5361794 1.3205857 1.4715050 0.5173186 0.5129339 0.6090460 0.6732012 0.5244305 
NC_022769_BigBertha         1.4131268 0.6447257 0.6390801 2.3652070 1.3219225 1.5487928 1.5487928 0.0460765 0.5302732 1.5402175 1.5418126 1.5418015 1.5497936 1.5418015 1.5523793 1.5356601 2.9773024 2.9835757 0.6052378 1.5191600 0.6372946 0.6960916 0.6960916 1.3208954 1.3232343 1.3219005 1.3232383 1.3238524 1.5429221 1.5179909 1.4021473 1.5584875 1.5356480 1.4199174 1.5488711 0.5597026 0.5251938 0.0416370 0.5180493 0.5267252 0.5253126 0.5245999 0.5180493 0.5214128 1.5840372 1.5505552 1.3237967 1.4131268 2.9706140 2.2047481 1.8481234 0.5619968 0.3734525 0.5535479 0.5312146 0.0460765 1.5489850 1.5495233 0.6975470 1.3234921 0.5224570 1.5672881 1.3208954 0.0386603 1.5672881 2.9593165 0.0439682 0.0000000 1.5493618 1.5493618 1.5624586 0.5538931 1.5483008 0.5211467 0.3793503 0.3710674 0.5605135 0.5597318 0.3705973 1.3220031 1.3232383 1.3229831 1.3232343 1.3305559 0.0377677 0.6975335 1.5440040 1.5497936 2.9743623 1.5468606 1.3216050 1.4657689 0.5222176 0.5178573 0.6196427 0.6756382 0.5245505 
NC_022918_S25_4             1.0524430 1.4155326 1.3989932 2.5150241 0.8885807 0.0019090 0.0019090 1.5386968 1.4812728 0.0021967 0.0024805 0.0027565 0.0021823 0.0027565 0.2506085 0.0019692 3.0317571 3.0308193 1.4017645 0.3725533 1.3985762 1.3872883 1.3872883 0.8880519 0.8898309 0.8882179 0.8894365 0.8938838 0.0066274 0.3786814 1.0557340 0.0019528 0.0022507 1.0511639 0.0021823 1.6274809 1.4895618 1.5727811 1.4688661 1.4827358 1.4638512 1.4644175 1.4688661 1.4746003 0.3922720 0.0021825 0.8895388 1.0524430 3.0175331 1.9616665 1.9345423 1.6322356 1.5247946 1.6008213 1.4819141 1.5386968 0.0043734 0.0005448 1.3951884 0.8917267 1.4839778 0.2532428 0.8880519 1.5716811 0.2532428 3.0195985 1.5325386 1.5493618 0.0000000 0.0000010 0.0033478 1.5993199 0.0016364 1.4695793 1.5806654 1.5213039 1.6265844 1.6330703 1.5205650 0.8900020 0.8894365 0.8913862 0.8898309 0.9032371 1.5679675 1.3913078 0.0065744 0.0021823 3.0010999 0.0089220 0.8888507 1.0739288 1.4596239 1.4633144 1.4034592 1.4946171 1.4785069 
NC_022920_S25_3             1.0524430 1.4155326 1.3989932 2.5150241 0.8885807 0.0019090 0.0019090 1.5386968 1.4812728 0.0021967 0.0024805 0.0027565 0.0021823 0.0027565 0.2506085 0.0019692 3.0317571 3.0308193 1.4017645 0.3725533 1.3985762 1.3872883 1.3872883 0.8880519 0.8898309 0.8882179 0.8894365 0.8938838 0.0066274 0.3786814 1.0557340 0.0019528 0.0022507 1.0511639 0.0021823 1.6274809 1.4895618 1.5727811 1.4688661 1.4827358 1.4638512 1.4644175 1.4688661 1.4746003 0.3922720 0.0021825 0.8895388 1.0524430 3.0175331 1.9616665 1.9345423 1.6322356 1.5247946 1.6008213 1.4819141 1.5386968 0.0043734 0.0005448 1.3951884 0.8917267 1.4839778 0.2532428 0.8880519 1.5716811 0.2532428 3.0195985 1.5325386 1.5493618 0.0000010 0.0000000 0.0033478 1.5993199 0.0016364 1.4695793 1.5806654 1.5213039 1.6265844 1.6330703 1.5205650 0.8900020 0.8894365 0.8913862 0.8898309 0.9032371 1.5679675 1.3913078 0.0065744 0.0021823 3.0010999 0.0089220 0.8888507 1.0739288 1.4596239 1.4633144 1.4034592 1.4946171 1.4785069 
NC_023009_Sb_1              1.0531634 1.4245136 1.4082252 2.5248157 0.8930003 0.0013922 0.0013922 1.5524603 1.4939247 0.0022446 0.0030984 0.0028165 0.0016709 0.0028165 0.2550037 0.0014366 3.0468292 3.0458729 1.4193993 0.3724419 1.4067312 1.3931834 1.3931834 0.8924582 0.8942785 0.8926282 0.8938763 0.8984258 0.0067687 0.3783053 1.0586258 0.0014245 0.0011492 1.0518586 0.0011136 1.6434732 1.5033791 1.5869400 1.4774131 1.4908058 1.4720745 1.4726699 1.4774131 1.4828068 0.3979786 0.0016709 0.8939824 1.0531634 3.0127911 1.9734928 1.9398353 1.6506726 1.5456504 1.6220056 1.4945824 1.5524603 0.0050257 0.0027865 1.3994916 0.8962201 1.4914011 0.2578196 0.8924582 1.5858096 0.2578196 3.0148891 1.5461401 1.5624586 0.0033478 0.0033478 0.0000000 1.6204535 0.0027879 1.4781512 1.6048904 1.5420459 1.6425524 1.6492142 1.5412821 0.8944527 0.8938763 0.8958695 0.8942785 0.9076164 1.5819881 1.3970284 0.0064358 0.0016709 3.0146808 0.0097119 0.8932769 1.0748480 1.4678078 1.4715772 1.4129783 1.5079134 1.4856294 
NC_023501_BPS10C            1.4947604 0.7833517 0.7666491 2.4739942 1.4006631 1.6004819 1.6004819 0.5610894 0.7132353 1.5928489 1.5941845 1.5944647 1.6015141 1.5944647 1.6818951 1.5858619 3.0660701 3.0618729 0.7623101 1.5903683 0.7757929 0.8499860 0.8499860 1.4008217 1.4043856 1.4027011 1.4045307 1.4067200 1.5917064 1.5881329 1.4723952 1.5970565 1.5861453 1.4993665 1.6005639 0.0555404 0.7080202 0.5560287 0.7456979 0.7395238 0.7389253 0.7362537 0.7456979 0.7457532 1.6796469 1.6022953 1.4068661 1.4947604 3.0878730 2.2347548 1.8923743 0.0813386 0.4730964 0.0010803 0.7128333 0.5610894 1.5985683 1.6009149 0.8698963 1.4043480 0.7433669 1.6984081 1.4008217 0.5559109 1.6984081 3.0908027 0.5580542 0.5538931 1.5993199 1.5993199 1.6204535 0.0000000 1.5989330 0.7425817 0.4880800 0.4733068 0.0552596 0.0567426 0.4731076 1.4032477 1.4045307 1.4021439 1.4043856 1.4233452 0.5601031 0.8543787 1.5944671 1.6015141 3.0515394 1.5938314 1.4036725 1.5535474 0.7266081 0.7197712 0.7834678 0.8402460 0.7397082 
NC_023573_phiSA012          1.0501183 1.4155080 1.3989676 2.5130154 0.8878539 0.0013627 0.0013627 1.5385795 1.4805788 0.0019215 0.0022046 0.0024805 0.0016356 0.0024805 0.2507257 0.0014056 3.0274410 3.0265038 1.4013041 0.3724345 1.3985503 1.3879430 1.3879430 0.8873255 0.8891036 0.8874914 0.8887091 0.8931542 0.0057927 0.3782958 1.0535128 0.0013939 0.0016869 1.0488415 0.0016356 1.6265665 1.4888647 1.5717064 1.4691871 1.4819077 1.4641702 1.4647373 1.4691871 1.4749225 0.3924645 0.0016357 0.8888112 1.0501183 3.0133969 1.9641219 1.9324098 1.6321865 1.5252278 1.6004340 1.4812198 1.5385795 0.0038242 0.0010899 1.3939763 0.8909980 1.4843021 0.2534107 0.8873255 1.5706072 0.2534107 3.0154580 1.5324224 1.5483008 0.0016364 0.0016364 0.0027879 1.5989330 0.0000000 1.4699008 1.5811383 1.5217360 1.6256705 1.6321532 1.5209969 0.8892746 0.8887091 0.8906580 0.8891036 0.9024558 1.5668965 1.3913418 0.0060224 0.0016356 2.9968328 0.0083408 0.8881237 1.0713516 1.4599442 1.4636352 1.4023749 1.4939162 1.4776813 
NC_024137_Bcp1              1.3074441 0.5574306 0.5530130 2.3503385 1.2296669 1.4701817 1.4701817 0.5197063 0.2977862 1.4648566 1.4666111 1.4668690 1.4711082 1.4668690 1.5650827 1.4645754 2.8837279 2.8805977 0.5412155 1.4841376 0.5585286 0.6420727 0.6420727 1.2288395 1.2309960 1.2313362 1.2313504 1.2357816 1.4649327 1.4882390 1.3037577 1.4699537 1.4648373 1.3112156 1.4702524 0.7549537 0.3016775 0.5241258 0.0102639 0.0634684 0.0589296 0.0589515 0.0102639 0.0034913 1.5393497 1.4718194 1.2302192 1.3074441 2.9675589 2.0651188 1.7324863 0.7428823 0.5862518 0.7422818 0.2993506 0.5197063 1.4687222 1.4700808 0.6434552 1.2322692 0.0655883 1.5754996 1.2288395 0.5261261 1.5754996 2.9545675 0.5167014 0.5211467 1.4695793 1.4695793 1.4781512 0.7425817 1.4699008 0.0000000 0.5921478 0.5860263 0.7551391 0.7561434 0.5869844 1.2290852 1.2313504 1.2316988 1.2309960 1.2238626 0.5230108 0.6374333 1.4661538 1.4711082 2.8711918 1.4817383 1.2293343 1.3554676 0.0517609 0.0473383 0.5253509 0.5912713 0.0612762 
NC_024205_Hoody_T           1.4299166 0.7293892 0.7144987 2.3293900 1.3421329 1.5821287 1.5821287 0.3709846 0.6097587 1.5762731 1.5779371 1.5779307 1.5831805 1.5779307 1.6486980 1.5666248 2.9020042 2.9012829 0.6729510 1.5903385 0.7282300 0.7733749 0.7733749 1.3417078 1.3435039 1.3446791 1.3461715 1.3471741 1.5815010 1.5848905 1.4322409 1.5928143 1.5666167 1.4320261 1.5822119 0.4970881 0.6104804 0.3790826 0.5933475 0.6021231 0.5949968 0.5927006 0.5933475 0.5926366 1.6490803 1.5839780 1.3440430 1.4299166 2.9855483 2.1474969 1.9160936 0.4970501 0.0107896 0.4874804 0.6086424 0.3709846 1.5878776 1.5830868 0.7795048 1.3443222 0.5973040 1.6644817 1.3417078 0.3732975 1.6644817 2.9785313 0.3719807 0.3793503 1.5806654 1.5806654 1.6048904 0.4880800 1.5811383 0.5921478 0.0000000 0.0065134 0.4963357 0.5012124 0.0065113 1.3411338 1.3461715 1.3445847 1.3435039 1.3425815 0.3720740 0.7757724 1.5832677 1.5831805 2.8887866 1.5826274 1.3430266 1.4496996 0.5896340 0.5944334 0.6945094 0.7641059 0.6035144 
NC_024207_Evoli             1.3988739 0.7238757 0.7098291 2.3366348 1.3054656 1.5222673 1.5222673 0.3595218 0.6032548 1.5165039 1.5180459 1.5180320 1.5232271 1.5180320 1.5986877 1.5067016 2.9280966 2.9274004 0.6652554 1.5370227 0.7225121 0.7622559 0.7622559 1.3050792 1.3067533 1.3078962 1.3092004 1.3088577 1.5212079 1.5294789 1.3982466 1.5304428 1.5066859 1.4057923 1.5223418 0.4824124 0.6053594 0.3720418 0.5881957 0.5968605 0.5863152 0.5841335 0.5881957 0.5864963 1.5901566 1.5239597 1.3072215 1.3988739 3.0131270 2.1504579 1.8739711 0.4879766 0.0061930 0.4727444 0.6021959 0.3595218 1.5269072 1.5235262 0.7675503 1.3073629 0.5928520 1.6125968 1.3050792 0.3665726 1.6125968 3.0036134 0.3629247 0.3710674 1.5213039 1.5213039 1.5420459 0.4733068 1.5217360 0.5860263 0.0065134 0.0000000 0.4817057 0.4862866 0.0037633 1.3045415 1.3092004 1.3077405 1.3067533 1.3034762 0.3638451 0.7645619 1.5223981 1.5232271 2.9178533 1.5203209 1.3062847 1.4487845 0.5818080 0.5852746 0.6790588 0.7533463 0.5983662 
NC_024211_Megatron          1.5219827 0.8105846 0.7911650 2.5021348 1.4408716 1.6272468 1.6272468 0.5679330 0.7336539 1.6217343 1.6230882 1.6233727 1.6282986 1.6233727 1.7016401 1.6125527 3.0789742 3.0815765 0.7768273 1.6131469 0.8027886 0.8636238 0.8636238 1.4410265 1.4434096 1.4429745 1.4448518 1.4467203 1.6203740 1.6093589 1.4946812 1.6240231 1.6128401 1.5268733 1.6273310 0.0013518 0.7253105 0.5606951 0.7588928 0.7567504 0.7505063 0.7478226 0.7588928 0.7582685 1.6864482 1.6290924 1.4459733 1.5219827 3.1226743 2.2794434 1.9198030 0.0815971 0.4812012 0.0555939 0.7334245 0.5679330 1.6261191 1.6282065 0.8745983 1.4446458 0.7520670 1.7189676 1.4410265 0.5599076 1.7189676 3.1256470 0.5637898 0.5605135 1.6265844 1.6265844 1.6425524 0.0552596 1.6256705 0.7551391 0.4963357 0.4817057 0.0000000 0.0065313 0.4811296 1.4422442 1.4448518 1.4424005 1.4434096 1.4613405 0.5645446 0.8692695 1.6211129 1.6282986 3.0683364 1.6216756 1.4439615 1.5807764 0.7407839 0.7330844 0.7986266 0.8537605 0.7553565 
NC_024213_Hakuna            1.5245854 0.8129321 0.7936715 2.4993452 1.4420892 1.6337357 1.6337357 0.5684733 0.7345101 1.6282461 1.6296037 1.6298890 1.6347919 1.6298890 1.7093705 1.6191321 3.0917875 3.0966479 0.7808158 1.6226465 0.8052362 0.8675580 0.8675580 1.4422440 1.4446289 1.4441940 1.4460726 1.4479416 1.6268926 1.6188366 1.4968910 1.6306753 1.6194204 1.5294792 1.6338204 0.0068009 0.7277847 0.5603578 0.7587949 0.7550884 0.7534368 0.7507500 0.7587949 0.7577321 1.6944494 1.6355885 1.4471950 1.5245854 3.1249929 2.2759080 1.9217542 0.0825929 0.4856870 0.0570785 0.7342805 0.5684733 1.6317659 1.6346982 0.8780237 1.4458659 0.7529846 1.7268680 1.4422440 0.5595705 1.7268680 3.1279664 0.5660396 0.5597318 1.6330703 1.6330703 1.6492142 0.0567426 1.6321532 0.7561434 0.5012124 0.4862866 0.0065313 0.0000000 0.4857099 1.4434626 1.4460726 1.4436195 1.4446289 1.4618286 0.5642088 0.8726498 1.6282929 1.6347919 3.0853786 1.6274733 1.4451814 1.5853757 0.7412981 0.7331920 0.8024753 0.8532544 0.7535073 
NC_024216_CAM003            1.3999832 0.7252866 0.7116147 2.3365603 1.3051013 1.5215277 1.5215277 0.3590628 0.6045678 1.5157626 1.5173040 1.5172899 1.5224870 1.5172899 1.5963224 1.5059535 2.9239476 2.9238977 0.6687274 1.5367950 0.7233606 0.7635371 0.7635371 1.3047151 1.3063891 1.3075316 1.3088356 1.3084930 1.5204629 1.5291022 1.4009235 1.5305234 1.5059376 1.4069037 1.5216022 0.4818361 0.6068622 0.3701766 0.5882417 0.5982787 0.5872808 0.5851000 0.5882417 0.5874536 1.5918014 1.5232192 1.3068569 1.3999832 3.0092998 2.1496656 1.8692383 0.4875066 0.0061928 0.4725452 0.6035081 0.3590628 1.5261651 1.5227861 0.7681248 1.3069984 0.5924162 1.6101874 1.3047151 0.3647200 1.6101874 2.9998015 0.3624627 0.3705973 1.5205650 1.5205650 1.5412821 0.4731076 1.5209969 0.5869844 0.0065113 0.0037633 0.4811296 0.4857099 0.0000000 1.3041774 1.3088356 1.3073760 1.3063891 1.3030880 0.3619989 0.7658428 1.5216585 1.5224870 2.9147941 1.5195602 1.3059203 1.4498715 0.5827759 0.5862449 0.6790978 0.7532838 0.5996005 
NC_024359_LP_048            0.7114361 1.2040133 1.1766019 2.3833237 0.0029225 0.8884883 0.8884883 1.3253634 1.2298305 0.8863589 0.8863570 0.8869876 0.8893646 0.8869876 0.9337514 0.8746791 2.8938658 2.8887747 1.1804695 0.9170201 1.1954771 1.1922779 1.1922779 0.0026301 0.0029199 0.0040958 0.0040963 0.0079269 0.8864168 0.9162230 0.6608915 0.8880436 0.8753181 0.7123954 0.8893938 1.4425895 1.2336142 1.3492572 1.2239328 1.2220938 1.2093033 1.2094765 1.2239328 1.2306009 0.9221248 0.8889178 0.0026321 0.7114361 2.9419412 1.8532357 1.7790725 1.4204961 1.3046485 1.4051790 1.2294199 1.3253634 0.8880167 0.8891911 1.2033008 0.0029259 1.2308209 0.9446679 0.0026301 1.3411338 0.9446679 2.9438154 1.3213955 1.3220031 0.8900020 0.8900020 0.8944527 1.4032477 0.8892746 1.2290852 1.3411338 1.3045415 1.4422442 1.4434626 1.3041774 0.0000000 0.0040963 0.0032168 0.0029199 0.0069708 1.3409121 1.1963265 0.8876872 0.8893646 2.8633994 0.8789125 0.0038021 0.7284354 1.2142123 1.2102873 1.2052435 1.2165563 1.2191803 
NC_024360_LMSP_25           0.7126466 1.2041315 1.1767053 2.3821270 0.0023356 0.8879228 0.8879228 1.3265820 1.2313683 0.8855663 0.8855641 0.8861948 0.8887992 0.8861948 0.9304858 0.8742703 2.8939144 2.8888187 1.1814128 0.9171290 1.1955958 1.1922360 1.1922360 0.0020435 0.0040988 0.0005832 0.0000010 0.0058533 0.8858093 0.9163315 0.6611533 0.8874655 0.8749093 0.7136072 0.8888285 1.4451983 1.2350603 1.3511181 1.2261916 1.2233353 1.2105090 1.2106827 1.2261916 1.2328684 0.9200899 0.8883522 0.0040967 0.7126466 2.9419645 1.8498168 1.7763882 1.4219045 1.3093081 1.4064648 1.2309571 1.3265820 0.8874510 0.8886255 1.2032266 0.0040956 1.2326039 0.9413446 0.0020435 1.3429854 0.9413446 2.9438393 1.3223474 1.3232383 0.8894365 0.8894365 0.8938763 1.4045307 0.8887091 1.2313504 1.3461715 1.3092004 1.4448518 1.4460726 1.3088356 0.0040963 0.0000000 0.0043858 0.0040988 0.0098430 1.3427618 1.1967144 0.8870848 0.8887992 2.8619883 0.8780546 0.0026278 0.7290718 1.2155769 1.2118194 1.2063288 1.2197681 1.2206117 
NC_024364_List_36           0.7127229 1.2054947 1.1781013 2.3843517 0.0032125 0.8898705 0.8898705 1.3262151 1.2321020 0.8875239 0.8875223 0.8881533 0.8907478 0.8881533 0.9317248 0.8762520 2.8932570 2.8881644 1.1833743 0.9173906 1.1970300 1.1963131 1.1963131 0.0035050 0.0038036 0.0043852 0.0043858 0.0079167 0.8878087 0.9155570 0.6616404 0.8894561 0.8768913 0.7136836 0.8907770 1.4427459 1.2358938 1.3502559 1.2265384 1.2226592 1.2110524 1.2112263 1.2265384 1.2332173 0.9223800 0.8903009 0.0046907 0.7127229 2.9446108 1.8483879 1.7842766 1.4204932 1.3078480 1.4040749 1.2316906 1.3262151 0.8893988 0.8905745 1.2071676 0.0038038 1.2325954 0.9425988 0.0035050 1.3421278 0.9425988 2.9464876 1.3222450 1.3229831 0.8913862 0.8913862 0.8958695 1.4021439 0.8906580 1.2316988 1.3445847 1.3077405 1.4424005 1.4436195 1.3073760 0.0032168 0.0043858 0.0000000 0.0038036 0.0098492 1.3419051 1.2001660 0.8890693 0.8907478 2.8627815 0.8805034 0.0040925 0.7300719 1.2159725 1.2120425 1.2084666 1.2172091 1.2197436 
NC_024383_LP_083_2          0.7115997 1.2015280 1.1740785 2.3888942 0.0035098 0.8883172 0.8883172 1.3270241 1.2314865 0.8861867 0.8861847 0.8868154 0.8891936 0.8868154 0.9307431 0.8745066 2.8995365 2.8944351 1.1782689 0.9172168 1.1928695 1.1902127 1.1902127 0.0032171 0.0000010 0.0040982 0.0040988 0.0085208 0.8862441 0.9153833 0.6611239 0.8878687 0.8751456 0.7125591 0.8892228 1.4437554 1.2351768 1.3496370 1.2258393 1.2226693 1.2110455 1.2112193 1.2258393 1.2325133 0.9213561 0.8887467 0.0040947 0.7115997 2.9438796 1.8470733 1.7817660 1.4208231 1.3068606 1.4063183 1.2310755 1.3270241 0.8878455 0.8890200 1.2012125 0.0052744 1.2331356 0.9416023 0.0032171 1.3415144 0.9416023 2.9457551 1.3227913 1.3232343 0.8898309 0.8898309 0.8942785 1.4043856 0.8891036 1.2309960 1.3435039 1.3067533 1.4434096 1.4446289 1.3063891 0.0029199 0.0040988 0.0038036 0.0000000 0.0095193 1.3412924 1.1955760 0.8875160 0.8891936 2.8675758 0.8787385 0.0038044 0.7283530 1.2161140 1.2122510 1.2041644 1.2163956 1.2199481 
NC_024787_LMTA_148          0.7283211 1.1852876 1.1554212 2.3616831 0.0085684 0.9016091 0.9016091 1.3369679 1.2294993 0.8987366 0.8994127 0.8994127 0.9025490 0.8994127 0.9480641 0.8816853 2.9176015 2.9143968 1.1746701 0.9223993 1.1758800 1.1979074 1.1979074 0.0088874 0.0095193 0.0098416 0.0098430 0.0133766 0.8992181 0.9215454 0.6755951 0.9014424 0.8816853 0.7287512 0.9025805 1.4604565 1.2350507 1.3509836 1.2183859 1.2183383 1.2070098 1.2073612 1.2183859 1.2254728 0.9331687 0.9020738 0.0076156 0.7283211 2.9792959 1.8631341 1.7427475 1.4410212 1.3035900 1.4254351 1.2290616 1.3369679 0.9008210 0.9023673 1.2145055 0.0095408 1.2262044 0.9600890 0.0088874 1.3523203 0.9600890 2.9813147 1.3312484 1.3305559 0.9032371 0.9032371 0.9076164 1.4233452 0.9024558 1.2238626 1.3425815 1.3034762 1.4613405 1.4618286 1.3030880 0.0069708 0.0098430 0.0098492 0.0095193 0.0000000 1.3520715 1.1996131 0.9013092 0.9025490 2.9094903 0.8859521 0.0088846 0.7420709 1.2117096 1.2080509 1.2101463 1.2154009 1.2171282 
NC_024788_Riley             1.4233957 0.6536104 0.6474408 2.3666809 1.3408297 1.5678316 1.5678316 0.0675995 0.5350863 1.5592999 1.5609064 1.5608979 1.5688445 1.5608979 1.5695633 1.5559028 2.9726199 2.9745507 0.6184572 1.5321982 0.6464473 0.6996894 0.6996894 1.3397903 1.3412924 1.3414037 1.3427618 1.3433679 1.5637974 1.5300510 1.4089415 1.5767167 1.5558935 1.4302188 1.5679114 0.5637306 0.5286920 0.0101494 0.5196154 0.5279657 0.5240767 0.5233657 0.5196154 0.5232765 1.6006210 1.5686952 1.3427321 1.4233957 2.9944593 2.2350277 1.8642290 0.5672264 0.3661363 0.5596948 0.5349966 0.0675995 1.5697525 1.5681290 0.7006994 1.3424255 0.5229663 1.5848342 1.3397903 0.0065410 1.5848342 2.9848278 0.0681525 0.0377677 1.5679675 1.5679675 1.5819881 0.5601031 1.5668965 0.5230108 0.3720740 0.3638451 0.5645446 0.5642088 0.3619989 1.3409121 1.3427618 1.3419051 1.3412924 1.3520715 0.0000000 0.7023384 1.5647122 1.5688445 2.9616575 1.5680464 1.3405121 1.4768822 0.5202339 0.5177930 0.6229959 0.6761821 0.5242138 
NC_024792_Bobb              1.2639552 0.4720638 0.4716416 2.3322351 1.1969799 1.3943492 1.3943492 0.6874460 0.6146299 1.3866953 1.3909201 1.3906500 1.3952941 1.3906500 1.4615024 1.3853524 2.8847472 2.8802005 0.4655020 1.4357858 0.4610877 0.0192060 0.0192060 1.1960235 1.1955760 1.1966952 1.1967144 1.2001431 1.3905130 1.4342581 1.2591983 1.3865805 1.3850787 1.2723996 1.3944192 0.8688516 0.6155497 0.7035810 0.6363987 0.6344506 0.6316415 0.6313035 0.6363987 0.6370930 1.4302416 1.3950031 1.1942093 1.2639552 2.9210966 2.0657274 1.8698741 0.8611440 0.7673404 0.8558829 0.6140925 0.6874460 1.3961087 1.3927924 0.0969980 1.2003547 0.6340009 1.4722455 1.1960235 0.7015579 1.4722455 2.9134857 0.6921567 0.6975335 1.3913078 1.3913078 1.3970284 0.8543787 1.3913418 0.6374333 0.7757724 0.7645619 0.8692695 0.8726498 0.7658428 1.1963265 1.1967144 1.2001660 1.1955760 1.1996131 0.7023384 0.0000000 1.3909200 1.3952941 2.8534133 1.3940316 1.1963644 1.2940166 0.6250748 0.6294798 0.4447786 0.5051814 0.6313630 
NC_025416_MCE_2014          1.0479656 1.4120736 1.3954534 2.5163779 0.8862670 0.0051951 0.0051951 1.5355718 1.4791436 0.0060613 0.0063598 0.0066368 0.0054698 0.0066368 0.2470737 0.0050757 3.0249180 3.0239818 1.4063325 0.3738371 1.3960197 1.3884855 1.3884855 0.8857394 0.8875160 0.8858685 0.8870848 0.8915267 0.0033019 0.3795958 1.0539100 0.0053145 0.0053581 1.0466917 0.0054700 1.6220068 1.4874213 1.5695134 1.4647925 1.4796622 1.4613730 1.4619338 1.4647925 1.4711701 0.3918430 0.0054703 0.8872229 1.0479656 3.0162911 1.9574997 1.9325885 1.6276155 1.5258919 1.5959636 1.4797840 1.5355718 0.0054675 0.0060208 1.3952926 0.8893717 1.4830940 0.2497054 0.8857394 1.5684160 0.2497054 3.0183538 1.5314619 1.5440040 0.0065744 0.0065744 0.0064358 1.5944671 0.0060224 1.4661538 1.5832677 1.5223981 1.6211129 1.6282929 1.5216585 0.8876872 0.8870848 0.8890693 0.8875160 0.9013092 1.5647122 1.3909200 0.0000000 0.0054698 2.9925333 0.0068895 0.8865365 1.0682852 1.4585183 1.4622071 1.4019597 1.4936334 1.4750744 
NC_025417_Team1             1.0527460 1.4179444 1.4014581 2.5145939 0.8879441 0.0002722 0.0002722 1.5400600 1.4822719 0.0016461 0.0019276 0.0022031 0.0000010 0.0022031 0.2517304 0.0002808 3.0246227 3.0236861 1.4026982 0.3721898 1.4010770 1.3918866 1.3918866 0.8874158 0.8891936 0.8875817 0.8887992 0.8932435 0.0055139 0.3779459 1.0561029 0.0002784 0.0005616 1.0514664 0.0005445 1.6291961 1.4905672 1.5736618 1.4703928 1.4834932 1.4653696 1.4659393 1.4703928 1.4761315 0.3945386 0.0005446 0.8889013 1.0527460 3.0164829 1.9657706 1.9368689 1.6343801 1.5267231 1.6030182 1.4829136 1.5400600 0.0038219 0.0016351 1.3971669 0.8910877 1.4855171 0.2544307 0.8874158 1.5725611 0.2544307 3.0185469 1.5338964 1.5497936 0.0021823 0.0021823 0.0016709 1.6015141 0.0016356 1.4711082 1.5831805 1.5232271 1.6282986 1.6347919 1.5224870 0.8893646 0.8887992 0.8907478 0.8891936 0.9025490 1.5688445 1.3952941 0.0054698 0.0000000 2.9940498 0.0083356 0.8882139 1.0739330 1.4611491 1.4648417 1.4044860 1.4954382 1.4788923 
NC_025423_CP_51             2.8875397 2.9769066 2.9836655 3.4740363 2.8603690 2.9911772 2.9911772 2.9542263 2.8756872 3.0023091 3.0039130 3.0044133 2.9940498 3.0044133 3.2314302 3.0056223 0.0553939 0.0571924 2.9013983 3.0923525 3.0121840 2.8441150 2.8441150 2.8584879 2.8675758 2.8586517 2.8619883 2.8663821 3.0124634 3.0827357 2.9133590 3.0109040 3.0061306 2.8959831 2.9921602 3.0680790 2.8661699 2.9758643 2.8573073 2.8547350 2.8517613 2.8536011 2.8573073 2.8716987 3.0136761 2.9928752 2.8649120 2.8875397 0.7392603 3.4794417 3.0775716 3.0361816 2.9158384 3.0557992 2.8778281 2.9542263 2.9877383 2.9968228 2.8271597 2.8634868 2.8501361 3.2566774 2.8584879 2.9731990 3.2566774 0.7408295 2.9746762 2.9743623 3.0010999 3.0010999 3.0146808 3.0515394 2.9968328 2.8711918 2.8887866 2.9178533 3.0683364 3.0853786 2.9147941 2.8633994 2.8619883 2.8627815 2.8675758 2.9094903 2.9616575 2.8534133 2.9925333 2.9940498 0.0000000 3.0363207 2.8581394 2.9162285 2.8521606 2.8640981 2.9024827 2.8925728 2.8458616 
NC_025426_P108              1.0409932 1.4092878 1.3920851 2.5306972 0.8773198 0.0080462 0.0080462 1.5365363 1.4750242 0.0089792 0.0093035 0.0095949 0.0083356 0.0095949 0.2504323 0.0080462 3.0703600 3.0691974 1.4030211 0.3700926 1.3944378 1.3908545 1.3908545 0.8770819 0.8787385 0.8768065 0.8780546 0.8827289 0.0072388 0.3764976 1.0486166 0.0079423 0.0083341 1.0396865 0.0083359 1.6225959 1.4836371 1.5715659 1.4809249 1.4941741 1.4754664 1.4747152 1.4809249 1.4869258 0.3926252 0.0083363 0.8782992 1.0409932 3.0554636 1.9951243 1.9634524 1.6287126 1.5242181 1.5953714 1.4756820 1.5365363 0.0054484 0.0083384 1.3973619 0.8806425 1.4950564 0.2534324 0.8770819 1.5715517 0.2534324 3.0576215 1.5361794 1.5468606 0.0089220 0.0089220 0.0097119 1.5938314 0.0083408 1.4817383 1.5826274 1.5203209 1.6216756 1.6274733 1.5195602 0.8789125 0.8780546 0.8805034 0.8787385 0.8859521 1.5680464 1.3940316 0.0068895 0.0083356 3.0363207 0.0000000 0.8775964 1.0711675 1.4748684 1.4765425 1.4011892 1.4977517 1.4884364 
NC_025440_WIL_1             0.7134839 1.2009960 1.1735189 2.3822528 0.0014589 0.8873378 0.8873378 1.3248173 1.2316453 0.8849787 0.8849763 0.8856069 0.8882139 0.8856069 0.9315098 0.8736759 2.8900248 2.8849356 1.1781872 0.9163976 1.1923050 1.1925181 1.1925181 0.0023354 0.0038044 0.0026275 0.0026278 0.0061478 0.8849609 0.9156004 0.6623043 0.8866753 0.8743147 0.7144450 0.8882431 1.4443076 1.2353370 1.3488564 1.2241802 1.2217956 1.2089832 1.2091563 1.2241802 1.2308505 0.9206957 0.8877669 0.0026311 0.7134839 2.9416062 1.8482963 1.7759131 1.4191966 1.3063920 1.4056050 1.2312341 1.3248173 0.8865721 0.8880401 1.2034395 0.0049757 1.2309855 0.9423847 0.0023354 1.3407335 0.9423847 2.9434811 1.3205857 1.3216050 0.8888507 0.8888507 0.8932769 1.4036725 0.8881237 1.2293343 1.3430266 1.3062847 1.4439615 1.4451814 1.3059203 0.0038021 0.0026278 0.0040925 0.0038044 0.0088846 1.3405121 1.1963644 0.8865365 0.8882139 2.8581394 0.8775964 0.0000000 0.7306569 1.2140418 1.2101822 1.2041974 1.2170002 1.2190755 
NC_027335_ECP3              0.0042747 1.3953077 1.3729193 2.5102429 0.7295338 1.0728678 1.0728678 1.4710686 1.3915714 1.0720430 1.0721454 1.0723676 1.0739330 1.0723676 1.1536146 1.0728678 2.9211325 2.9171846 1.2974070 1.1186151 1.3986801 1.2945481 1.2945481 0.7289711 0.7283530 0.7290200 0.7290718 0.7302358 1.0718196 1.1200836 0.2186498 1.0724941 1.0730892 0.0048836 1.0739706 1.5832300 1.3995733 1.4810479 1.3496487 1.3537079 1.3387607 1.3393618 1.3496487 1.3515841 1.1186844 1.0732941 0.7312393 0.0042747 2.9433696 1.9190432 1.9647730 1.5743412 1.4539157 1.5572385 1.3902058 1.4710686 1.0713595 1.0733359 1.3058588 0.7289165 1.3757460 1.1629434 0.7289711 1.4823129 1.1629434 2.9351814 1.4715050 1.4657689 1.0739288 1.0739288 1.0748480 1.5535474 1.0713516 1.3554676 1.4496996 1.4487845 1.5807764 1.5853757 1.4498715 0.7284354 0.7290718 0.7300719 0.7283530 0.7420709 1.4768822 1.2940166 1.0682852 1.0739330 2.9162285 1.0711675 0.7306569 0.0000000 1.3350681 1.3442658 1.3497429 1.3484549 1.3506482 
NC_027352_JBP901            1.2865570 0.5535458 0.5489064 2.3332373 1.2140296 1.4602256 1.4602256 0.5232230 0.2986852 1.4548481 1.4565993 1.4568568 1.4611491 1.4568568 1.5602524 1.4554915 2.8754414 2.8713780 0.5291137 1.4653596 0.5519434 0.6269582 0.6269582 1.2131359 1.2161140 1.2155610 1.2155769 1.2216442 1.4579071 1.4703310 1.2746127 1.4586204 1.4557530 1.2911466 1.4602958 0.7414508 0.3018781 0.5212284 0.0511329 0.0550462 0.0295499 0.0312566 0.0511329 0.0508738 1.5187647 1.4618587 1.2152400 1.2865570 2.9344499 2.0556243 1.7448492 0.7306109 0.5815779 0.7263089 0.3007000 0.5232230 1.4602337 1.4601254 0.6297824 1.2167575 0.0732604 1.5711219 1.2131359 0.5232250 1.5711219 2.9226042 0.5173186 0.5222176 1.4596239 1.4596239 1.4678078 0.7266081 1.4599442 0.0517609 0.5896340 0.5818080 0.7407839 0.7412981 0.5827759 1.2142123 1.2155769 1.2159725 1.2161140 1.2117096 0.5202339 0.6250748 1.4585183 1.4611491 2.8521606 1.4748684 1.2140418 1.3350681 0.0000000 0.0211014 0.5014623 0.5742436 0.0545758 
NC_027355_BCP8_2            1.3000856 0.5544612 0.5494563 2.3318335 1.2101701 1.4639166 1.4639166 0.5198854 0.3002554 1.4585558 1.4603091 1.4605669 1.4648417 1.4605669 1.5605561 1.4563602 2.8826500 2.8785402 0.5300394 1.4621296 0.5540540 0.6285742 0.6285742 1.2092784 1.2122510 1.2118030 1.2118194 1.2177694 1.4616260 1.4681436 1.2844242 1.4633394 1.4566217 1.3029291 1.4639870 0.7333513 0.3021846 0.5187868 0.0470149 0.0540839 0.0397284 0.0391723 0.0470149 0.0464511 1.5214351 1.4655522 1.2113763 1.3000856 2.9483046 2.0528388 1.7410239 0.7271043 0.5844386 0.7194726 0.3022707 0.5198854 1.4630488 1.4638161 0.6336802 1.2128907 0.0742843 1.5724624 1.2092784 0.5207832 1.5724624 2.9375434 0.5129339 0.5178573 1.4633144 1.4633144 1.4715772 0.7197712 1.4636352 0.0473383 0.5944334 0.5852746 0.7330844 0.7331920 0.5862449 1.2102873 1.2118194 1.2120425 1.2122510 1.2080509 0.5177930 0.6294798 1.4622071 1.4648417 2.8640981 1.4765425 1.2101822 1.3442658 0.0211014 0.0000000 0.5051488 0.5714924 0.0541855 
NC_027366_Mater             1.2939202 0.4055279 0.4045266 2.3095595 1.2024746 1.4035653 1.4035653 0.6153049 0.5134327 1.3947599 1.3969917 1.3972507 1.4044860 1.3972507 1.5041614 1.3837220 2.8969489 2.8952890 0.4189067 1.4769758 0.4086700 0.4465970 0.4465970 1.2027143 1.2041644 1.2082625 1.2063288 1.2115325 1.3990899 1.4715916 1.2767375 1.4017315 1.3839836 1.3004955 1.4036338 0.7978362 0.5133056 0.6212544 0.5218558 0.5171782 0.5111986 0.5098251 0.5218558 0.5228598 1.4494159 1.4042020 1.2049573 1.2939202 2.9707252 2.0279418 1.7951112 0.8010129 0.6802590 0.7831792 0.5136895 0.6153049 1.4027179 1.4028243 0.4488749 1.2069854 0.5225262 1.5147467 1.2027143 0.6214800 1.5147467 2.9632942 0.6090460 0.6196427 1.4034592 1.4034592 1.4129783 0.7834678 1.4023749 0.5253509 0.6945094 0.6790588 0.7986266 0.8024753 0.6790978 1.2052435 1.2063288 1.2084666 1.2041644 1.2101463 0.6229959 0.4447786 1.4019597 1.4044860 2.9024827 1.4011892 1.2041974 1.3497429 0.5014623 0.5051488 0.0000000 0.3322738 0.5150775 
NC_027374_Moonbeam          1.3057618 0.4520877 0.4447074 2.3365734 1.2165620 1.4944966 1.4944966 0.6757269 0.5650688 1.4857521 1.4862982 1.4865577 1.4954382 1.4865577 1.5368206 1.4775938 2.9026022 2.8962524 0.4644373 1.4976112 0.4563126 0.5069663 0.5069663 1.2159839 1.2163956 1.2197526 1.2197681 1.2239931 1.4899570 1.4999730 1.2861834 1.4919016 1.4778572 1.3125079 1.4945691 0.8520366 0.5670925 0.6778413 0.5901339 0.5886240 0.5872832 0.5868909 0.5901339 0.5900854 1.4942392 1.4951435 1.2183578 1.3057618 2.9542254 2.0731416 1.7826939 0.8474503 0.7516517 0.8414996 0.5652508 0.6757269 1.4957714 1.4947748 0.5081510 1.2183754 0.5943069 1.5486971 1.2159839 0.6785252 1.5486971 2.9456943 0.6732012 0.6756382 1.4946171 1.4946171 1.5079134 0.8402460 1.4939162 0.5912713 0.7641059 0.7533463 0.8537605 0.8532544 0.7532838 1.2165563 1.2197681 1.2172091 1.2163956 1.2154009 0.6761821 0.5051814 1.4936334 1.4954382 2.8925728 1.4977517 1.2170002 1.3484549 0.5742436 0.5714924 0.3322738 0.0000000 0.5859624 
Thurquoise                  1.3016819 0.5605558 0.5549593 2.3366555 1.2190633 1.4779621 1.4779621 0.5302622 0.2980601 1.4726705 1.4744301 1.4746887 1.4788923 1.4746887 1.5818916 1.4726297 2.8691799 2.8658815 0.5470962 1.4808199 0.5624617 0.6292608 0.6292608 1.2181694 1.2199481 1.2205964 1.2206117 1.2266773 1.4738331 1.4850016 1.3101952 1.4760368 1.4728922 1.3061350 1.4780333 0.7543294 0.3010054 0.5246891 0.0578496 0.0132933 0.0568212 0.0571910 0.0578496 0.0593545 1.5402888 1.4796057 1.2202758 1.3016819 2.9423982 2.0555184 1.7649855 0.7520627 0.5984216 0.7401151 0.2996210 0.5302622 1.4736058 1.4778606 0.6371856 1.2217932 0.0770547 1.5903694 1.2181694 0.5266873 1.5903694 2.9305228 0.5244305 0.5245505 1.4785069 1.4785069 1.4856294 0.7397082 1.4776813 0.0612762 0.6035144 0.5983662 0.7553565 0.7535073 0.5996005 1.2191803 1.2206117 1.2197436 1.2199481 1.2171282 0.5242138 0.6313630 1.4750744 1.4788923 2.8458616 1.4884364 1.2190755 1.3506482 0.0545758 0.0541855 0.5150775 0.5859624 0.0000000 
