# Supplementary material for: Genome, biology and stability of the Thurquoise phage – A new virus from the Bastillevirinae subfamily
Source: Front Microbiol. 2023 Mar 14;14:1120147. doi: 10.3389/fmicb.2023.1120147 (PMC10043171; doi:10.3389/fmicb.2023.1120147)
Supplement: Supplementary file 2 [file Data_Sheet_1.ZIP › File S1. Alignments evolution models and trees/IqTree_ML_trees/concatenated_tree_replicates/2.treefile]

(AB609718_phiEF24C_P2:0.0000027891,((((((((((((AB930182_SPG24:0.0029612043,AP013029_phiNIT1:0.0053072848)100:0.0063402438,KF669652_Grass:0.0056625047)100:0.1900964198,KC699836_SIOphi:0.1861980809)100:0.0524231179,((((KJ010547_Bp8p_C:0.0000027891,KJ010548_Bp8p_T:0.0000027891)100:0.0099528626,NC_024792_Bobb:0.0098674879)100:0.0417054038,NC_020081_phiAGATE:0.0496630684)100:0.2573489290,(NC_027366_Mater:0.1383347769,NC_027374_Moonbeam:0.2108072936)100:0.0620776806)97:0.0434998225)100:0.0831198534,(((((JN797796B_5S:0.0000027891,NC_018863_B4:0.0000027891)100:0.0087947402,NC_022763_Spock:0.0059628668)100:0.0170374825,(((KT307976_AvesoBmore:0.0036446235,NC_022088_Troll:0.0000021084)100:0.0037411317,NC_024788_Riley:0.0029820044)100:0.0300624304,NC_022769_BigBertha:0.0065365999)83:0.0170621973)100:0.1352600898,(((((KT207918_Eyuki:0.0008170747,NC_024211_Megatron:0.0005718331)100:0.0023036383,NC_024213_Hakuna:0.0038861958)100:0.0287652902,(NC_018857_BPS13:0.0006437247,NC_023501_BPS10C:0.0004706148)100:0.0278679726)87:0.0199329212,NC_016563_WPh:0.0388412572)100:0.3292295762,(NC_018856_Bastille:0.0031695488,((NC_024205_Hoody_T:0.0051168929,NC_024216_CAM003:0.0015261693)94:0.0008281790,NC_024207_Evoli:0.0015221632)99:0.0016949008)100:0.1507520414)100:0.0961812247)100:0.1845618841,(((JN797798_BCU4:0.0002553611,NC_018860_BCP78:0.0011168415)100:0.0098239210,KT224359_TsarBomba:0.0140823820)100:0.1534748349,(((((KT995480_Bacillus_BM15:0.0000027891,MH638309_Bacillus_Hobo:0.0000027891)100:0.0028895239,(MH638312_Bacillus_Kioshi:0.0016341563,NC_024137_Bcp1:0.0019651886)100:0.0058485729)100:0.0170028198,NC_020873_Bc431v3:0.0460130633)85:0.0145164370,((KX495186_Bacillus_PK16:0.0005883920,MG602477_Bacillus_BCP01:0.0010645553)100:0.0206621681,(NC_027352_JBP901:0.0081899924,NC_027355_BCP8_2:0.0135419174)76:0.0075545338)100:0.0120797030)66:0.0074295544,(KU577463_Bacillus_Deep_Blue:0.0065049153,Thurquoise:0.0072164559)100:0.0193359074)100:0.1325507316)100:0.1057869842)99:0.0679208842)100:0.3686918213,((AY682195_LP65:1.5708122977,(((KC595512_JL:0.0021754180,KC595513_Shanette:0.0043771589)100:0.0337066669,NC_025423_CP_51:0.0244191554)100:0.3235419807,(NC_011421_SPO1:0.0016047741,NC_022761_CampHawk:0.0038860118)100:0.4535929468)100:1.8005473720)100:0.2308261411,NC_015253_A9:1.1770538969)99:0.1179945549)100:0.1695467140,NC_012530_Lb338_1:1.4023780302)100:0.1614102771,(((((((((((((((EU418428_A5W:0.0000000000,JX080300_Staph1N:0.0000000000):0.0000000000,KR902361_IME_SA118:0.0000000000):0.0000000000,KF766114_K:0.0000000000):0.0000027891,KP687431_IME_SA1:0.0000027891)16:0.0000021183,FR852584_ISP:0.0000027891)4:0.0000020893,(((JX080301_A3R:0.0002888423,(JX080302_676Z:0.0002886616,(JX080303_Fi200W:0.0000027891,JX080305_P4W:0.0000027891)75:0.0000021084)99:0.0008691363)99:0.0008665953,KP687432_IME_SA2:0.0000020798)42:0.0002873752,(KR908644_IME_SA119:0.0000021429,NC_023009_Sb_1:0.0011775125)75:0.0002873902)22:0.0000021288)1:0.0000021424,(((JX080304_MSA6:0.0000021109,NC_025417_Team1:0.0000021109)99:0.0002873795,NC_007066_G1:0.0002874125)11:0.0000020471,JX875065_SA5:0.0000027891)3:0.0000021204)86:0.0005746874,((NC_019726_JD007:0.0000022177,(NC_022918_S25_4:0.0000027891,NC_022920_S25_3:0.0000027891)100:0.0005750572)100:0.0005747248,NC_023573_phiSA012:0.0005752488)93:0.0002876865)98:0.0020827542,NC_019448_GH15:0.0010856941)63:0.0014551311,NC_025426_P108:0.0043538956)100:0.0016156955,KP027446_phiIPLARODI:0.0017367017)100:0.0017276822,NC_025416_MCE_2014:0.0000028266)100:0.0926313066,(JX194239_SA11:0.0013828737,(NC_020877_Romulus:0.0000023875,NC_022090_Remus:0.0000022486)100:0.0040917600)100:0.1721674920)100:0.0907945565,(KF021268_phiIBB_SEP1:0.0029465364,KP027447_phiIPLA_C1C:0.0072770879)100:0.2204543174)96:0.0581060554,NC_007021_Twort:0.2067647981)100:0.4209970708)100:0.1266530740,(((DQ004855_P100:0.0000021626,(((KJ586795_LMTA_94:0.0003089637,(KJ591605_LMTA_57:0.0000026615,NC_024360_LMSP_25:0.0000024560)100:0.0003090812)100:0.0009257980,KJ668715_LMTA_34:0.0049681360)79:0.0006214668,NC_025440_WIL_1:0.0009282329)50:0.0006191378)47:0.0005940235,((((KJ094031_LP_124:0.0000027891,NC_024383_LP_083_2:0.0000027891)100:0.0022121343,(NC_024359_LP_048:0.0003071425,NC_024787_LMTA_148:0.0070650836)61:0.0005752835)37:0.0003347056,NC_009811_A511:0.0018336666)45:0.0009300318,(NC_020871_AG20:0.0018842755,NC_024364_List_36:0.0021408942)55:0.0008813317)43:0.0003535394)55:0.0003340222,(KJ094029_LP_064:0.0000022819,NC_021781_LP_125:0.0000022850)79:0.0000023301)100:0.3191352767)100:0.3333158097,KP339049_EFDG1:0.0955992012)100:0.1360868474,NC_027335_ECP3:0.0018076239)100:0.0007941114,KR049063_EFLK1:0.0025827190)100:0.0019583972,NC_009904_phiEF24C:0.0000027891);
