# Supplementary material for: Genome, biology and stability of the Thurquoise phage – A new virus from the Bastillevirinae subfamily
Source: Front Microbiol. 2023 Mar 14;14:1120147. doi: 10.3389/fmicb.2023.1120147 (PMC10043171; doi:10.3389/fmicb.2023.1120147)
Supplement: Supplementary file 2 [file Data_Sheet_1.ZIP › File S1. Alignments evolution models and trees/IqTree_ML_trees/concatenated_tree_replicates/201.bionj]

((NC_007066_G1:0.00027200,((KP687431_IME_SA1:0.00000008,JX875065_SA5:0.00000092):0.00000332,EU418428_A5W:-0.00000247):0.00000267):0.00000030,(NC_025417_Team1:0.00000050,JX080304_MSA6:0.00000050):0.00027120,((((((((((((((((((((Thurquoise:0.00477234,KU577463_Bacillus_Deep_Blue:0.00852056):0.02678517,(((NC_024137_Bcp1:0.00076174,MH638312_Bacillus_Kioshi:0.00272956):0.00531724,(MH638309_Bacillus_Hobo:0.00000050,KT995480_Bacillus_BM15:0.00000050):0.00363243):0.02205653,NC_020873_Bc431v3:0.03646595):0.00258638):0.00338540,((NC_027355_BCP8_2:0.01097511,NC_027352_JBP901:0.01012559):0.00572673,(MG602477_Bacillus_BCP01:0.00088036,KX495186_Bacillus_PK16:0.00072694):0.01765689):0.00643237):0.11561503,((NC_018860_BCP78:0.00082175,JN797798_BCU4:0.00051245):0.00890522,KT224359_TsarBomba:0.01424322):0.14479856):0.10555968,(((((NC_024788_Riley:0.00228539,(NC_022088_Troll:0.00071698,KT307976_AvesoBmore:0.00282812):0.00384140):0.02285245,NC_022769_BigBertha:0.01221648):0.01451231,(NC_022763_Spock:0.00559401,(NC_018863_B4:0.00000055,JN797796B_5S:0.00000045):0.00872979):0.01437030):0.15887129,((NC_024216_CAM003:0.00178313,(NC_024207_Evoli:-0.01203752,NC_024205_Hoody_T:0.01855092):0.01401770):0.00037236,NC_018856_Bastille:0.00394404):0.17772982):0.02934789,(((NC_024213_Hakuna:0.00485285,(NC_024211_Megatron:0.00042673,KT207918_Eyuki:0.00092507):0.00117939):0.03718528,(NC_023501_BPS10C:-0.00004294,NC_018857_BPS13:0.00112324):0.01604310):0.01252123,NC_016563_WPh:0.04600155):0.27035815):0.11242364):0.06541783,(((NC_027374_Moonbeam:0.19133148,NC_027366_Mater:0.14079252):0.06965542,(((KF669652_Grass:0.00366795,AB930182_SPG24:0.01071435):0.00693915,AP013029_phiNIT1:0.00220129):0.18213230,KC699836_SIOphi:0.18391168):0.01332842):0.02892810,((NC_024792_Bobb:0.01087842,(KJ010548_Bp8p_T:0.00000050,KJ010547_Bp8p_C:0.00000050):0.00832618):0.03671583,NC_020081_phiAGATE:0.05048149):0.18311846):0.03565969):0.33428255,((((NC_025423_CP_51:0.01723861,(KC595513_Shanette:0.00195365,KC595512_JL:0.00409215):0.03672228):0.32489359,(NC_022761_CampHawk:0.00103084,NC_011421_SPO1:0.00408806):0.39077640):1.67394257,AY682195_LP65:1.51764750):0.10663980,NC_015253_A9:1.04582262):0.10762722):0.09028071,NC_012530_Lb338_1:1.28722405):0.14761266,((((NC_027335_ECP3:0.01787087,KR049063_EFLK1:-0.01298737):0.01648938,(NC_009904_phiEF24C:0.00000050,AB609718_phiEF24C_P2:0.00000050):0.00065439):0.11599342,KP339049_EFDG1:0.10061505):0.31605789,(((((NC_025440_WIL_1:0.00087903,(NC_009811_A511:0.00161813,KJ668715_LMTA_34:0.00513037):0.00013489):0.00003613,DQ004855_P100:0.00054638):0.00028607,((((NC_024787_LMTA_148:0.00843393,NC_024359_LP_048:-0.00146343):0.00231316,NC_020871_AG20:0.00207607):0.00025948,NC_024364_List_36:0.00192180):0.00062280,(NC_024383_LP_083_2:0.00000050,KJ094031_LP_124:0.00000050):0.00143554):0.00061157):0.00009410,(NC_021781_LP_125:0.00000050,KJ094029_LP_064:0.00000050):0.00050030):0.00052543,((NC_024360_LMSP_25:0.00000045,KJ591605_LMTA_57:0.00000055):0.00076962,KJ586795_LMTA_94:-0.00018692):0.00116039):0.25883380):0.07220319):0.37396145,NC_007021_Twort:0.21662849):0.01793842,(KP027447_phiIPLA_C1C:0.00705723,KF021268_phiIBB_SEP1:0.00277347):0.20961829):0.06540456,((NC_022090_Remus:0.00000050,NC_020877_Romulus:0.00000050):0.00427879,JX194239_SA11:0.00103301):0.15601364):0.08935913,NC_025426_P108:0.00378055):0.00105060,(NC_025416_MCE_2014:0.00160893,KP027446_phiIPLARODI:0.00169297):0.00057795):0.00112673,NC_019448_GH15:0.00155019):0.00152476,(NC_023573_phiSA012:0.00055494,((NC_022920_S25_3:0.00000050,NC_022918_S25_4:0.00000050):0.00054817,NC_019726_JD007:-0.00000387):0.00053884):0.00032530):0.00008950,(((JX080305_P4W:0.00000050,JX080303_Fi200W:0.00000050):0.00021925,JX080302_676Z:0.00005415):0.00077890,JX080301_A3R:0.00045605):0.00041669):0.00036734,KP687432_IME_SA2:0.00020976):0.00006699,(NC_023009_Sb_1:0.00107964,KR908644_IME_SA119:0.00003396):0.00023575):0.00000392,FR852584_ISP:-0.00000130):0.00000180);
