# Supplementary material for: Genome, biology and stability of the Thurquoise phage – A new virus from the Bastillevirinae subfamily
Source: Front Microbiol. 2023 Mar 14;14:1120147. doi: 10.3389/fmicb.2023.1120147 (PMC10043171; doi:10.3389/fmicb.2023.1120147)
Supplement: Supplementary file 2 [file Data_Sheet_1.ZIP › File S1. Alignments evolution models and trees/IqTree_ML_trees/concatenated_tree_replicates/201.contree]

(AB609718_phiEF24C_P2:0.0000027944,((((((((((((AB930182_SPG24:0.0029622727,AP013029_phiNIT1:0.0053085828)100:0.0063432484,KF669652_Grass:0.0056628805)100:0.1901401735,KC699836_SIOphi:0.1862388912)100:0.0524349367,((((KJ010547_Bp8p_C:0.0000027944,KJ010548_Bp8p_T:0.0000027944)100:0.0099552455,NC_024792_Bobb:0.0098697319)100:0.0417164833,NC_020081_phiAGATE:0.0496734996)100:0.2574044609,(NC_027366_Mater:0.1383617129,NC_027374_Moonbeam:0.2108572077)100:0.0620894767)97:0.0435070277)100:0.0831290741,(((((JN797796B_5S:0.0000027944,NC_018863_B4:0.0000027944)100:0.0087968860,NC_022763_Spock:0.0059635173)100:0.0170409133,(((KT307976_AvesoBmore:0.0036449712,NC_022088_Troll:0.0000027944)100:0.0037425428,NC_024788_Riley:0.0029819798)100:0.0300694901,NC_022769_BigBertha:0.0065374723)78:0.0170664881)100:0.1352875725,(((((KT207918_Eyuki:0.0008170667,NC_024211_Megatron:0.0005717366)100:0.0023034677,NC_024213_Hakuna:0.0038869973)100:0.0287714352,(NC_018857_BPS13:0.0006436334,NC_023501_BPS10C:0.0004693090)100:0.0278737890)89:0.0199376709,NC_016563_WPh:0.0388488624)100:0.3292966691,(NC_018856_Bastille:0.0031707803,((NC_024205_Hoody_T:0.0051174358,NC_024216_CAM003:0.0015267414)91:0.0008270612,NC_024207_Evoli:0.0015228045)98:0.0016941784)100:0.1507872752)100:0.0961953722)100:0.1845958168,(((JN797798_BCU4:0.0002552741,NC_018860_BCP78:0.0011164009)100:0.0098266153,KT224359_TsarBomba:0.0140842231)100:0.1535014807,(((((KT995480_Bacillus_BM15:0.0000027944,MH638309_Bacillus_Hobo:0.0000027944)100:0.0028900479,(MH638312_Bacillus_Kioshi:0.0016342451,NC_024137_Bcp1:0.0019652764)100:0.0058490230)100:0.0170061555,NC_020873_Bc431v3:0.0460215043)83:0.0145189587,((KX495186_Bacillus_PK16:0.0005884495,MG602477_Bacillus_BCP01:0.0010643868)100:0.0206657238,(NC_027352_JBP901:0.0081909357,NC_027355_BCP8_2:0.0135450686)73:0.0075563505)100:0.0120822117)67:0.0074311444,(KU577463_Bacillus_Deep_Blue:0.0065060265,Thurquoise:0.0072171518)100:0.0193385610)100:0.1325770817)100:0.1058085666)100:0.0679358542)100:0.3687560400,((AY682195_LP65:1.5711068511,(((KC595512_JL:0.0021757773,KC595513_Shanette:0.0043780586)100:0.0337101696,NC_025423_CP_51:0.0244316692)100:0.3235104941,(NC_011421_SPO1:0.0016058749,NC_022761_CampHawk:0.0038854085)100:0.4538553384)100:1.8009496869)100:0.2309978289,NC_015253_A9:1.1773303344)99:0.1179906819)100:0.1696028568,NC_012530_Lb338_1:1.4026963294)100:0.1614281083,(((((((((((((((EU418428_A5W:0.0000000000,KR902361_IME_SA118:0.0000000000):0.0000000000,KF766114_K:0.0000000000):0.0000000000,JX080300_Staph1N:0.0000000000):0.0000027944,(FR852584_ISP:0.0000027944,(JX875065_SA5:0.0000027944,KP687431_IME_SA1:0.0000027944)14:0.0000027944)7:0.0000027944)2:0.0000027944,((JX080304_MSA6:0.0000027944,NC_025417_Team1:0.0000027944)98:0.0002870350,NC_007066_G1:0.0002870680)14:0.0000027944)14:0.0000027944,(KR908644_IME_SA119:0.0000027944,NC_023009_Sb_1:0.0011771386)75:0.0002870452)24:0.0000027944,((JX080301_A3R:0.0002884957,(JX080302_676Z:0.0002883130,(JX080303_Fi200W:0.0000027944,JX080305_P4W:0.0000027944)72:0.0000027944)99:0.0008680966)99:0.0008659791,KP687432_IME_SA2:0.0000027944)54:0.0002870333)89:0.0005747414,((NC_019726_JD007:0.0000027944,(NC_022918_S25_4:0.0000027944,NC_022920_S25_3:0.0000027944)100:0.0005751119)100:0.0005747791,NC_023573_phiSA012:0.0005753037)95:0.0002873449)98:0.0020831296,NC_019448_GH15:0.0010844160)67:0.0014548970,NC_025426_P108:0.0043546255)99:0.0016163854,KP027446_phiIPLARODI:0.0017368681)100:0.0017279393,NC_025416_MCE_2014:0.0000023468)100:0.0926553678,(JX194239_SA11:0.0013824454,(NC_020877_Romulus:0.0000027944,NC_022090_Remus:0.0000027944)100:0.0040941347)100:0.1722072470)100:0.0908137387,(KF021268_phiIBB_SEP1:0.0029485761,KP027447_phiIPLA_C1C:0.0072778755)100:0.2205060673)97:0.0581281932,NC_007021_Twort:0.2068090587)100:0.4210845853)99:0.1266852117,(((DQ004855_P100:0.0000027944,(((KJ586795_LMTA_94:0.0003088310,(KJ591605_LMTA_57:0.0000027944,NC_024360_LMSP_25:0.0000027944)100:0.0003089488)99:0.0009258701,KJ668715_LMTA_34:0.0049693300)79:0.0006208491,NC_025440_WIL_1:0.0009282974)59:0.0006185129)49:0.0005934968,((((KJ094031_LP_124:0.0000027944,NC_024383_LP_083_2:0.0000027944)100:0.0022126930,(NC_024359_LP_048:0.0003070290,NC_024787_LMTA_148:0.0070667374)54:0.0005748305)51:0.0003336763,NC_009811_A511:0.0018345711)53:0.0009300860,(NC_020871_AG20:0.0018851590,NC_024364_List_36:0.0021414298)60:0.0008813453)50:0.0003532018)67:0.0003330861,(KJ094029_LP_064:0.0000027944,NC_021781_LP_125:0.0000027944)75:0.0000023468)100:0.3192199718)100:0.3333832752,KP339049_EFDG1:0.0956345833)100:0.1361113942,NC_027335_ECP3:0.0018074290)99:0.0007942898,KR049063_EFLK1:0.0025835317)100:0.0019591867,NC_009904_phiEF24C:0.0000027944);
