# Supplementary material for: Genome, biology and stability of the Thurquoise phage – A new virus from the Bastillevirinae subfamily
Source: Front Microbiol. 2023 Mar 14;14:1120147. doi: 10.3389/fmicb.2023.1120147 (PMC10043171; doi:10.3389/fmicb.2023.1120147)
Supplement: Supplementary file 2 [file Data_Sheet_1.ZIP › File S1. Alignments evolution models and trees/IqTree_ML_trees/concatenated_tree_replicates/201.iqtree]

IQ-TREE 1.6.12 built Aug 15 2019

Partition file name: ../../partitioned_model.2.0.nex
Input file name: ../../concatenated.2.0.faa
Type of analysis: ModelFinder + tree reconstruction + ultrafast bootstrap (1000 replicates)
Random seed number: 285837

REFERENCES
----------

To cite ModelFinder please use: 

Subha Kalyaanamoorthy, Bui Quang Minh, Thomas KF Wong, Arndt von Haeseler,
and Lars S Jermiin (2017) ModelFinder: Fast model selection for
accurate phylogenetic estimates. Nature Methods, 14:587–589.
https://doi.org/10.1038/nmeth.4285

To cite IQ-TREE please use:

Lam-Tung Nguyen, Heiko A. Schmidt, Arndt von Haeseler, and Bui Quang Minh
(2015) IQ-TREE: A fast and effective stochastic algorithm for estimating
maximum likelihood phylogenies. Mol Biol Evol, 32:268-274.
https://doi.org/10.1093/molbev/msu300

Since you used ultrafast bootstrap (UFBoot) please also cite: 

Diep Thi Hoang, Olga Chernomor, Arndt von Haeseler, Bui Quang Minh,
and Le Sy Vinh (2017) UFBoot2: Improving the ultrafast bootstrap
approximation. Mol Biol Evol, in press.
https://doi.org/10.1093/molbev/msx281

Since you used partition models please also cite:

Olga Chernomor, Arndt von Haeseler, and Bui Quang Minh (2016)
Terrace aware data structure for phylogenomic inference from
supermatrices. Syst Biol, 65:997-1008.
https://doi.org/10.1093/sysbio/syw037

SEQUENCE ALIGNMENT
------------------

Input data: 100 taxa with 2 partitions and 4346 total sites (0% missing data)

  ID  Name                                             Type	Seq	Site	Unique	Infor	Invar	Const
   1  part1_part2_part3+part4_part5_part6+part7_part8  AA	97	3376	3045	2638	521	521
   2  part9_part10                                     AA	97	970	933	833	103	103

Column meanings:
  Unique: Number of unique site patterns
  Infor:  Number of parsimony-informative sites
  Invar:  Number of invariant sites
  Const:  Number of constant sites (can be subset of invariant sites)

ModelFinder
-----------

Best-fit model according to BIC: LG+F+R6:part1_part2_part3+part4_part5_part6+part7_part8,LG+F+I+G4:part9_part10

List of best-fit models per partition:

  ID  Model             LogL          AIC      w-AIC      AICc     w-AICc       BIC      w-BIC
   1  LG+F+R6         -93927.7240 187915.4481 + 0.0000 187916.0041 + 0.0000 188099.1815 + 0.0000
   2  LG+F+I+G4       -33168.1308  66380.2616 + 0.0000  66381.3302 + 0.0000  66487.5621 + 0.0000

AIC, w-AIC   : Akaike information criterion scores and weights.
AICc, w-AICc : Corrected AIC scores and weights.
BIC, w-BIC   : Bayesian information criterion scores and weights.

Plus signs denote the 95% confidence sets.
Minus signs denote significant exclusion.

SUBSTITUTION PROCESS
--------------------

Edge-linked-proportional partition model but separate models between partitions

  ID  Model           Speed  Parameters
   1  LG+F+R6        0.9084  LG+R6{0.192761,0.114011,0.213279,0.403551,0.186928,0.697237,0.146767,1.09394,0.179401,1.77948,0.0808634,3.48521}
   2  LG+F+I+G4      1.3187  LG+I{0.037691}+G4{1.52039}

MAXIMUM LIKELIHOOD TREE
-----------------------

Log-likelihood of the tree: -127021.6572 (s.e. 1283.1823)
Unconstrained log-likelihood (without tree): -33193.3301
Number of free parameters (#branches + #model parameters): 242
Akaike information criterion (AIC) score: 254527.3143
Corrected Akaike information criterion (AICc) score: 254555.9792
Bayesian information criterion (BIC) score: 256070.5510

Total tree length (sum of branch lengths): 13.3577
Sum of internal branch lengths: 8.0068 (59.9413% of tree length)

WARNING: 8 near-zero internal branches (<0.0002) should be treated with caution
         Such branches are denoted by '**' in the figure below

NOTE: Tree is UNROOTED although outgroup taxon 'AB609718_phiEF24C_P2' is drawn at root
Numbers in parentheses are  ultrafast bootstrap support (%)

+**AB609718_phiEF24C_P2
|
|                                        +--AB930182_SPG24
|                                     +--| (100)
|                                     |  +--AP013029_phiNIT1
|                                  +--| (100)
|                                  |  +--KF669652_Grass
|                               +--| (100)
|                               |  +--KC699836_SIOphi
|                            +--| (100)
|                            |  |            +**KJ010547_Bp8p_C
|                            |  |         +--| (100)
|                            |  |         |  +**KJ010548_Bp8p_T
|                            |  |      +--| (100)
|                            |  |      |  +--NC_024792_Bobb
|                            |  |  +---| (100)
|                            |  |  |   +--NC_020081_phiAGATE
|                            |  +--| (97)
|                            |     |  +--NC_027366_Mater
|                            |     +--| (100)
|                            |        +--NC_027374_Moonbeam
|                      +-----| (100)
|                      |     |              +**JN797796B_5S
|                      |     |           +--| (100)
|                      |     |           |  +**NC_018863_B4
|                      |     |        +--| (100)
|                      |     |        |  +--NC_022763_Spock
|                      |     |     +--| (100)
|                      |     |     |  |        +--KT307976_AvesoBmore
|                      |     |     |  |     +--| (100)
|                      |     |     |  |     |  +**NC_022088_Troll
|                      |     |     |  |  +--| (100)
|                      |     |     |  |  |  +--NC_024788_Riley
|                      |     |     |  +--| (78)
|                      |     |     |     +--NC_022769_BigBertha
|                      |     |  +--| (100)
|                      |     |  |  |                +--KT207918_Eyuki
|                      |     |  |  |             +--| (100)
|                      |     |  |  |             |  +--NC_024211_Megatron
|                      |     |  |  |          +--| (100)
|                      |     |  |  |          |  +--NC_024213_Hakuna
|                      |     |  |  |       +--| (89)
|                      |     |  |  |       |  |  +--NC_018857_BPS13
|                      |     |  |  |       |  +--| (100)
|                      |     |  |  |       |     +--NC_023501_BPS10C
|                      |     |  |  |  +----| (100)
|                      |     |  |  |  |    +--NC_016563_WPh
|                      |     |  |  +--| (100)
|                      |     |  |     |  +--NC_018856_Bastille
|                      |     |  |     +--| (100)
|                      |     |  |        |     +--NC_024205_Hoody_T
|                      |     |  |        |  +--| (91)
|                      |     |  |        |  |  +--NC_024216_CAM003
|                      |     |  |        +--| (98)
|                      |     |  |           +--NC_024207_Evoli
|                      |     +--| (100)
|                      |        |        +--JN797798_BCU4
|                      |        |     +--| (100)
|                      |        |     |  +--NC_018860_BCP78
|                      |        |  +--| (100)
|                      |        |  |  +--KT224359_TsarBomba
|                      |        +--| (100)
|                      |           |              +**KT995480_Bacillus_BM15
|                      |           |           +--| (100)
|                      |           |           |  +**MH638309_Bacillus_Hobo
|                      |           |        +--| (100)
|                      |           |        |  |  +--MH638312_Bacillus_Kioshi
|                      |           |        |  +--| (100)
|                      |           |        |     +--NC_024137_Bcp1
|                      |           |     +--| (83)
|                      |           |     |  +--NC_020873_Bc431v3
|                      |           |  +--| (67)
|                      |           |  |  |     +--KX495186_Bacillus_PK16
|                      |           |  |  |  +--| (100)
|                      |           |  |  |  |  +--MG602477_Bacillus_BCP01
|                      |           |  |  +--| (100)
|                      |           |  |     |  +--NC_027352_JBP901
|                      |           |  |     +--| (73)
|                      |           |  |        +--NC_027355_BCP8_2
|                      |           +--| (100)
|                      |              |  +--KU577463_Bacillus_Deep_Blue
|                      |              +--| (100)
|                      |                 +--Thurquoise
|                   +--| (100)
|                   |  |     +-------------------------AY682195_LP65
|                   |  |  +--| (100)
|                   |  |  |  |                                     +--KC595512_JL
|                   |  |  |  |                                  +--| (100)
|                   |  |  |  |                                  |  +--KC595513_Shanette
|                   |  |  |  |                             +----| (100)
|                   |  |  |  |                             |    +--NC_025423_CP_51
|                   |  |  |  +-----------------------------| (100)
|                   |  |  |                                |      +--NC_011421_SPO1
|                   |  |  |                                +------| (100)
|                   |  |  |                                       +--NC_022761_CampHawk
|                   |  +--| (99)
|                   |     +------------------NC_015253_A9
|                +--| (100)
|                |  +----------------------NC_012530_Lb338_1
|             +--| (99)
|             |  |                                       +**EU418428_A5W
|             |  |                                    +**| (0)
|             |  |                                    |  |  +**FR852584_ISP
|             |  |                                    |  +**| (2)
|             |  |                                    |     |     +**JX080304_MSA6
|             |  |                                    |     |  +--| (98)
|             |  |                                    |     |  |  +**NC_025417_Team1
|             |  |                                    |     +**| (6)
|             |  |                                    |        |  +**KR908644_IME_SA119
|             |  |                                    |        +--| (75)
|             |  |                                    |           +--NC_023009_Sb_1
|             |  |                                 +**| (3)
|             |  |                                 |  |        +--JX080301_A3R
|             |  |                                 |  |     +--| (99)
|             |  |                                 |  |     |  |  +--JX080302_676Z
|             |  |                                 |  |     |  +--| (99)
|             |  |                                 |  |     |     |  +**JX080303_Fi200W
|             |  |                                 |  |     |     +**| (72)
|             |  |                                 |  |     |        +**JX080305_P4W
|             |  |                                 |  |  +--| (54)
|             |  |                                 |  |  |  +**KP687432_IME_SA2
|             |  |                                 |  +**| (4)
|             |  |                                 |     +**JX875065_SA5
|             |  |                              +**| (8)
|             |  |                              |  +**KP687431_IME_SA1
|             |  |                           +--| (89)
|             |  |                           |  +--NC_007066_G1
|             |  |                        +--| (98)
|             |  |                        |  |     +**NC_019726_JD007
|             |  |                        |  |  +--| (100)
|             |  |                        |  |  |  |  +**NC_022918_S25_4
|             |  |                        |  |  |  +--| (100)
|             |  |                        |  |  |     +**NC_022920_S25_3
|             |  |                        |  +--| (95)
|             |  |                        |     +--NC_023573_phiSA012
|             |  |                     +--| (67)
|             |  |                     |  +--NC_019448_GH15
|             |  |                  +--| (99)
|             |  |                  |  +--NC_025426_P108
|             |  |               +--| (100)
|             |  |               |  +--KP027446_phiIPLARODI
|             |  |            +--| (100)
|             |  |            |  +**NC_025416_MCE_2014
|             |  |         +--| (100)
|             |  |         |  |  +--JX194239_SA11
|             |  |         |  +--| (100)
|             |  |         |     |  +**NC_020877_Romulus
|             |  |         |     +--| (100)
|             |  |         |        +**NC_022090_Remus
|             |  |      +--| (97)
|             |  |      |  |  +--KF021268_phiIBB_SEP1
|             |  |      |  +--| (100)
|             |  |      |     +--KP027447_phiIPLA_C1C
|             |  +------| (100)
|             |         +--NC_007021_Twort
|        +----| (100)
|        |    |          +**DQ004855_P100
|        |    |       +--| (49)
|        |    |       |  |        +--KJ586795_LMTA_94
|        |    |       |  |     +--| (99)
|        |    |       |  |     |  |  +**KJ591605_LMTA_57
|        |    |       |  |     |  +--| (100)
|        |    |       |  |     |     +**NC_024360_LMSP_25
|        |    |       |  |  +--| (79)
|        |    |       |  |  |  +--KJ668715_LMTA_34
|        |    |       |  +--| (59)
|        |    |       |     +--NC_025440_WIL_1
|        |    |    +--| (67)
|        |    |    |  |           +**KJ094031_LP_124
|        |    |    |  |        +--| (100)
|        |    |    |  |        |  +**NC_024383_LP_083_2
|        |    |    |  |     +--| (51)
|        |    |    |  |     |  |  +--NC_024359_LP_048
|        |    |    |  |     |  +--| (54)
|        |    |    |  |     |     +--NC_024787_LMTA_148
|        |    |    |  |  +--| (53)
|        |    |    |  |  |  +--NC_009811_A511
|        |    |    |  +--| (50)
|        |    |    |     |  +--NC_020871_AG20
|        |    |    |     +--| (60)
|        |    |    |        +--NC_024364_List_36
|        |    +----| (100)
|        |         |  +**KJ094029_LP_064
|        |         +**| (75)
|        |            +**NC_021781_LP_125
|     +--| (100)
|     |  +--KP339049_EFDG1
|  +--| (99)
|  |  +--NC_027335_ECP3
+--| (100)
|  +--KR049063_EFLK1
|
+**NC_009904_phiEF24C

Tree in newick format:

(AB609718_phiEF24C_P2:0.0000027893,((((((((((((AB930182_SPG24:0.0029625534,AP013029_phiNIT1:0.0053084103)100:0.0063425936,KF669652_Grass:0.0056630968)100:0.1901262633,KC699836_SIOphi:0.1862253104)100:0.0524322557,((((KJ010547_Bp8p_C:0.0000027893,KJ010548_Bp8p_T:0.0000027893)100:0.0099545801,NC_024792_Bobb:0.0098690640)100:0.0417141254,NC_020081_phiAGATE:0.0496689926)100:0.2573855953,(NC_027366_Mater:0.1383560040,NC_027374_Moonbeam:0.2108382253)100:0.0620849716)97:0.0435053095)100:0.0831264999,(((((JN797796B_5S:0.0000022144,NC_018863_B4:0.0000024373)100:0.0087962364,NC_022763_Spock:0.0059629965)100:0.0170395319,(((KT307976_AvesoBmore:0.0036447253,NC_022088_Troll:0.0000024529)100:0.0037422584,NC_024788_Riley:0.0029817775)100:0.0300672201,NC_022769_BigBertha:0.0065369732)78:0.0170652439)100:0.1352788857,(((((KT207918_Eyuki:0.0008166774,NC_024211_Megatron:0.0005712506)100:0.0023035308,NC_024213_Hakuna:0.0038866700)100:0.0287693887,(NC_018857_BPS13:0.0006433654,NC_023501_BPS10C:0.0004698860)100:0.0278717788)89:0.0199363701,NC_016563_WPh:0.0388456821)100:0.3292709601,(NC_018856_Bastille:0.0031710391,((NC_024205_Hoody_T:0.0051171160,NC_024216_CAM003:0.0015269064)91:0.0008271869,NC_024207_Evoli:0.0015222992)98:0.0016940442)100:0.1507762697)100:0.0961890328)100:0.1845845280,(((JN797798_BCU4:0.0002545181,NC_018860_BCP78:0.0011157644)100:0.0098262148,KT224359_TsarBomba:0.0140834647)100:0.1534938997,(((((KT995480_Bacillus_BM15:0.0000023085,MH638309_Bacillus_Hobo:0.0000022394)100:0.0028889495,(MH638312_Bacillus_Kioshi:0.0016341541,NC_024137_Bcp1:0.0019661196)100:0.0058488291)100:0.0170053646,NC_020873_Bc431v3:0.0460192657)83:0.0145182575,((KX495186_Bacillus_PK16:0.0005886494,MG602477_Bacillus_BCP01:0.0010636352)100:0.0206648843,(NC_027352_JBP901:0.0081900669,NC_027355_BCP8_2:0.0135441851)73:0.0075550933)100:0.0120814621)67:0.0074308116,(KU577463_Bacillus_Deep_Blue:0.0065052889,Thurquoise:0.0072176338)100:0.0193376245)100:0.1325705260)100:0.1058010379)100:0.0679305145)100:0.3687257942,((AY682195_LP65:1.5710534530,(((KC595512_JL:0.0021749182,KC595513_Shanette:0.0043779285)100:0.0337114122,NC_025423_CP_51:0.0244240010)100:0.3235672673,(NC_011421_SPO1:0.0016054504,NC_022761_CampHawk:0.0038863582)100:0.4536846090)100:1.8008107540)100:0.2308685691,NC_015253_A9:1.1772256211)99:0.1179951838)100:0.1695906264,NC_012530_Lb338_1:1.4025693286)100:0.1614177592,((((((((((((EU418428_A5W:0.0000027893,(FR852584_ISP:0.0000027893,((JX080304_MSA6:0.0000021714,NC_025417_Team1:0.0000021745)98:0.0002869467,(KR908644_IME_SA119:0.0000021067,NC_023009_Sb_1:0.0011762853)75:0.0002869570)6:0.0000020267)2:0.0000020115)0:0.0000021207,(((JX080301_A3R:0.0002884087,(JX080302_676Z:0.0002882252,(JX080303_Fi200W:0.0000027893,JX080305_P4W:0.0000027893)72:0.0000022310)99:0.0008682342)99:0.0008661188,KP687432_IME_SA2:0.0000021819)54:0.0002869469,JX875065_SA5:0.0000027893)4:0.0000021460)3:0.0000020166,KP687431_IME_SA1:0.0000027893)8:0.0000020224,NC_007066_G1:0.0002869797)89:0.0005742196,((NC_019726_JD007:0.0000021130,(NC_022918_S25_4:0.0000021840,NC_022920_S25_3:0.0000021841)100:0.0005751594)100:0.0005748276,NC_023573_phiSA012:0.0005753514)95:0.0002872584)98:0.0020835682,NC_019448_GH15:0.0010845183)67:0.0014543027,NC_025426_P108:0.0043538899)99:0.0016159484,KP027446_phiIPLARODI:0.0017365408)100:0.0017275737,NC_025416_MCE_2014:0.0000024534)100:0.0926447647,(JX194239_SA11:0.0013815252,(NC_020877_Romulus:0.0000022791,NC_022090_Remus:0.0000020385)100:0.0040935805)100:0.1721961872)100:0.0908050444,(KF021268_phiIBB_SEP1:0.0029485234,KP027447_phiIPLA_C1C:0.0072772644)100:0.2204910012)97:0.0581175447,NC_007021_Twort:0.2067955376)100:0.4210549485)99:0.1266770131,(((DQ004855_P100:0.0000021130,(((KJ586795_LMTA_94:0.0003088436,(KJ591605_LMTA_57:0.0000022205,NC_024360_LMSP_25:0.0000022189)100:0.0003089616)99:0.0009254691,KJ668715_LMTA_34:0.0049682480)79:0.0006208047,NC_025440_WIL_1:0.0009278754)59:0.0006184662)49:0.0005924590,((((KJ094031_LP_124:0.0000023353,NC_024383_LP_083_2:0.0000020199)100:0.0022127688,(NC_024359_LP_048:0.0003070308,NC_024787_LMTA_148:0.0070652089)54:0.0005738433)51:0.0003336937,NC_009811_A511:0.0018337216)53:0.0009296622,(NC_020871_AG20:0.0018842952,NC_024364_List_36:0.0021409175)60:0.0008811028)50:0.0003535684)67:0.0003330652,(KJ094029_LP_064:0.0000022056,NC_021781_LP_125:0.0000020859)75:0.0000023265)100:0.3191953127)100:0.3333549673,KP339049_EFDG1:0.0956150821)100:0.1361068250,NC_027335_ECP3:0.0018069773)99:0.0007939947,KR049063_EFLK1:0.0025835346)100:0.0019583879,NC_009904_phiEF24C:0.0000027893);

CONSENSUS TREE
--------------

Consensus tree is constructed from 1000bootstrap trees
Log-likelihood of consensus tree: -127021.716372
Robinson-Foulds distance between ML tree and consensus tree: 12

Branches with support >0.000000% are kept (extended consensus)
Branch lengths are optimized by maximum likelihood on original alignment
Numbers in parentheses are bootstrap supports (%)

+--AB609718_phiEF24C_P2
|
|                                        +--AB930182_SPG24
|                                     +--| (100)
|                                     |  +--AP013029_phiNIT1
|                                  +--| (100)
|                                  |  +--KF669652_Grass
|                               +--| (100)
|                               |  +--KC699836_SIOphi
|                            +--| (100)
|                            |  |            +--KJ010547_Bp8p_C
|                            |  |         +--| (100)
|                            |  |         |  +--KJ010548_Bp8p_T
|                            |  |      +--| (100)
|                            |  |      |  +--NC_024792_Bobb
|                            |  |  +---| (100)
|                            |  |  |   +--NC_020081_phiAGATE
|                            |  +--| (97)
|                            |     |  +--NC_027366_Mater
|                            |     +--| (100)
|                            |        +--NC_027374_Moonbeam
|                      +-----| (100)
|                      |     |              +--JN797796B_5S
|                      |     |           +--| (100)
|                      |     |           |  +--NC_018863_B4
|                      |     |        +--| (100)
|                      |     |        |  +--NC_022763_Spock
|                      |     |     +--| (100)
|                      |     |     |  |        +--KT307976_AvesoBmore
|                      |     |     |  |     +--| (100)
|                      |     |     |  |     |  +--NC_022088_Troll
|                      |     |     |  |  +--| (100)
|                      |     |     |  |  |  +--NC_024788_Riley
|                      |     |     |  +--| (78)
|                      |     |     |     +--NC_022769_BigBertha
|                      |     |  +--| (100)
|                      |     |  |  |                +--KT207918_Eyuki
|                      |     |  |  |             +--| (100)
|                      |     |  |  |             |  +--NC_024211_Megatron
|                      |     |  |  |          +--| (100)
|                      |     |  |  |          |  +--NC_024213_Hakuna
|                      |     |  |  |       +--| (89)
|                      |     |  |  |       |  |  +--NC_018857_BPS13
|                      |     |  |  |       |  +--| (100)
|                      |     |  |  |       |     +--NC_023501_BPS10C
|                      |     |  |  |  +----| (100)
|                      |     |  |  |  |    +--NC_016563_WPh
|                      |     |  |  +--| (100)
|                      |     |  |     |  +--NC_018856_Bastille
|                      |     |  |     +--| (100)
|                      |     |  |        |     +--NC_024205_Hoody_T
|                      |     |  |        |  +--| (91)
|                      |     |  |        |  |  +--NC_024216_CAM003
|                      |     |  |        +--| (98)
|                      |     |  |           +--NC_024207_Evoli
|                      |     +--| (100)
|                      |        |        +--JN797798_BCU4
|                      |        |     +--| (100)
|                      |        |     |  +--NC_018860_BCP78
|                      |        |  +--| (100)
|                      |        |  |  +--KT224359_TsarBomba
|                      |        +--| (100)
|                      |           |              +--KT995480_Bacillus_BM15
|                      |           |           +--| (100)
|                      |           |           |  +--MH638309_Bacillus_Hobo
|                      |           |        +--| (100)
|                      |           |        |  |  +--MH638312_Bacillus_Kioshi
|                      |           |        |  +--| (100)
|                      |           |        |     +--NC_024137_Bcp1
|                      |           |     +--| (83)
|                      |           |     |  +--NC_020873_Bc431v3
|                      |           |  +--| (67)
|                      |           |  |  |     +--KX495186_Bacillus_PK16
|                      |           |  |  |  +--| (100)
|                      |           |  |  |  |  +--MG602477_Bacillus_BCP01
|                      |           |  |  +--| (100)
|                      |           |  |     |  +--NC_027352_JBP901
|                      |           |  |     +--| (73)
|                      |           |  |        +--NC_027355_BCP8_2
|                      |           +--| (100)
|                      |              |  +--KU577463_Bacillus_Deep_Blue
|                      |              +--| (100)
|                      |                 +--Thurquoise
|                   +--| (100)
|                   |  |     +-------------------------AY682195_LP65
|                   |  |  +--| (100)
|                   |  |  |  |                                     +--KC595512_JL
|                   |  |  |  |                                  +--| (100)
|                   |  |  |  |                                  |  +--KC595513_Shanette
|                   |  |  |  |                             +----| (100)
|                   |  |  |  |                             |    +--NC_025423_CP_51
|                   |  |  |  +-----------------------------| (100)
|                   |  |  |                                |      +--NC_011421_SPO1
|                   |  |  |                                +------| (100)
|                   |  |  |                                       +--NC_022761_CampHawk
|                   |  +--| (99)
|                   |     +------------------NC_015253_A9
|                +--| (100)
|                |  +----------------------NC_012530_Lb338_1
|             +--| (99)
|             |  |                                                +**EU418428_A5W
|             |  |                                             +**|
|             |  |                                             |  +**KR902361_IME_SA118
|             |  |                                          +**|
|             |  |                                          |  +**KF766114_K
|             |  |                                       +--|
|             |  |                                       |  +**JX080300_Staph1N
|             |  |                                    +--| (2)
|             |  |                                    |  |  +--FR852584_ISP
|             |  |                                    |  +--| (7)
|             |  |                                    |     |  +--JX875065_SA5
|             |  |                                    |     +--| (14)
|             |  |                                    |        +--KP687431_IME_SA1
|             |  |                                 +--| (14)
|             |  |                                 |  |     +--JX080304_MSA6
|             |  |                                 |  |  +--| (98)
|             |  |                                 |  |  |  +--NC_025417_Team1
|             |  |                                 |  +--| (14)
|             |  |                                 |     +--NC_007066_G1
|             |  |                              +--| (24)
|             |  |                              |  |  +--KR908644_IME_SA119
|             |  |                              |  +--| (75)
|             |  |                              |     +--NC_023009_Sb_1
|             |  |                           +--| (89)
|             |  |                           |  |     +--JX080301_A3R
|             |  |                           |  |  +--| (99)
|             |  |                           |  |  |  |  +--JX080302_676Z
|             |  |                           |  |  |  +--| (99)
|             |  |                           |  |  |     |  +--JX080303_Fi200W
|             |  |                           |  |  |     +--| (72)
|             |  |                           |  |  |        +--JX080305_P4W
|             |  |                           |  +--| (54)
|             |  |                           |     +--KP687432_IME_SA2
|             |  |                        +--| (98)
|             |  |                        |  |     +--NC_019726_JD007
|             |  |                        |  |  +--| (100)
|             |  |                        |  |  |  |  +--NC_022918_S25_4
|             |  |                        |  |  |  +--| (100)
|             |  |                        |  |  |     +--NC_022920_S25_3
|             |  |                        |  +--| (95)
|             |  |                        |     +--NC_023573_phiSA012
|             |  |                     +--| (67)
|             |  |                     |  +--NC_019448_GH15
|             |  |                  +--| (99)
|             |  |                  |  +--NC_025426_P108
|             |  |               +--| (100)
|             |  |               |  +--KP027446_phiIPLARODI
|             |  |            +--| (100)
|             |  |            |  +--NC_025416_MCE_2014
|             |  |         +--| (100)
|             |  |         |  |  +--JX194239_SA11
|             |  |         |  +--| (100)
|             |  |         |     |  +--NC_020877_Romulus
|             |  |         |     +--| (100)
|             |  |         |        +--NC_022090_Remus
|             |  |      +--| (97)
|             |  |      |  |  +--KF021268_phiIBB_SEP1
|             |  |      |  +--| (100)
|             |  |      |     +--KP027447_phiIPLA_C1C
|             |  +------| (100)
|             |         +--NC_007021_Twort
|        +----| (100)
|        |    |          +--DQ004855_P100
|        |    |       +--| (49)
|        |    |       |  |        +--KJ586795_LMTA_94
|        |    |       |  |     +--| (99)
|        |    |       |  |     |  |  +--KJ591605_LMTA_57
|        |    |       |  |     |  +--| (100)
|        |    |       |  |     |     +--NC_024360_LMSP_25
|        |    |       |  |  +--| (79)
|        |    |       |  |  |  +--KJ668715_LMTA_34
|        |    |       |  +--| (59)
|        |    |       |     +--NC_025440_WIL_1
|        |    |    +--| (67)
|        |    |    |  |           +--KJ094031_LP_124
|        |    |    |  |        +--| (100)
|        |    |    |  |        |  +--NC_024383_LP_083_2
|        |    |    |  |     +--| (51)
|        |    |    |  |     |  |  +--NC_024359_LP_048
|        |    |    |  |     |  +--| (54)
|        |    |    |  |     |     +--NC_024787_LMTA_148
|        |    |    |  |  +--| (53)
|        |    |    |  |  |  +--NC_009811_A511
|        |    |    |  +--| (50)
|        |    |    |     |  +--NC_020871_AG20
|        |    |    |     +--| (60)
|        |    |    |        +--NC_024364_List_36
|        |    +----| (100)
|        |         |  +--KJ094029_LP_064
|        |         +--| (75)
|        |            +--NC_021781_LP_125
|     +--| (100)
|     |  +--KP339049_EFDG1
|  +--| (99)
|  |  +--NC_027335_ECP3
+--| (100)
|  +--KR049063_EFLK1
|
+--NC_009904_phiEF24C


Consensus tree in newick format: 

(AB609718_phiEF24C_P2:0.0000027944,((((((((((((AB930182_SPG24:0.0029622727,AP013029_phiNIT1:0.0053085828)100:0.0063432484,KF669652_Grass:0.0056628805)100:0.1901401735,KC699836_SIOphi:0.1862388912)100:0.0524349367,((((KJ010547_Bp8p_C:0.0000027944,KJ010548_Bp8p_T:0.0000027944)100:0.0099552455,NC_024792_Bobb:0.0098697319)100:0.0417164833,NC_020081_phiAGATE:0.0496734996)100:0.2574044609,(NC_027366_Mater:0.1383617129,NC_027374_Moonbeam:0.2108572077)100:0.0620894767)97:0.0435070277)100:0.0831290741,(((((JN797796B_5S:0.0000027944,NC_018863_B4:0.0000027944)100:0.0087968860,NC_022763_Spock:0.0059635173)100:0.0170409133,(((KT307976_AvesoBmore:0.0036449712,NC_022088_Troll:0.0000027944)100:0.0037425428,NC_024788_Riley:0.0029819798)100:0.0300694901,NC_022769_BigBertha:0.0065374723)78:0.0170664881)100:0.1352875725,(((((KT207918_Eyuki:0.0008170667,NC_024211_Megatron:0.0005717366)100:0.0023034677,NC_024213_Hakuna:0.0038869973)100:0.0287714352,(NC_018857_BPS13:0.0006436334,NC_023501_BPS10C:0.0004693090)100:0.0278737890)89:0.0199376709,NC_016563_WPh:0.0388488624)100:0.3292966691,(NC_018856_Bastille:0.0031707803,((NC_024205_Hoody_T:0.0051174358,NC_024216_CAM003:0.0015267414)91:0.0008270612,NC_024207_Evoli:0.0015228045)98:0.0016941784)100:0.1507872752)100:0.0961953722)100:0.1845958168,(((JN797798_BCU4:0.0002552741,NC_018860_BCP78:0.0011164009)100:0.0098266153,KT224359_TsarBomba:0.0140842231)100:0.1535014807,(((((KT995480_Bacillus_BM15:0.0000027944,MH638309_Bacillus_Hobo:0.0000027944)100:0.0028900479,(MH638312_Bacillus_Kioshi:0.0016342451,NC_024137_Bcp1:0.0019652764)100:0.0058490230)100:0.0170061555,NC_020873_Bc431v3:0.0460215043)83:0.0145189587,((KX495186_Bacillus_PK16:0.0005884495,MG602477_Bacillus_BCP01:0.0010643868)100:0.0206657238,(NC_027352_JBP901:0.0081909357,NC_027355_BCP8_2:0.0135450686)73:0.0075563505)100:0.0120822117)67:0.0074311444,(KU577463_Bacillus_Deep_Blue:0.0065060265,Thurquoise:0.0072171518)100:0.0193385610)100:0.1325770817)100:0.1058085666)100:0.0679358542)100:0.3687560400,((AY682195_LP65:1.5711068511,(((KC595512_JL:0.0021757773,KC595513_Shanette:0.0043780586)100:0.0337101696,NC_025423_CP_51:0.0244316692)100:0.3235104941,(NC_011421_SPO1:0.0016058749,NC_022761_CampHawk:0.0038854085)100:0.4538553384)100:1.8009496869)100:0.2309978289,NC_015253_A9:1.1773303344)99:0.1179906819)100:0.1696028568,NC_012530_Lb338_1:1.4026963294)100:0.1614281083,(((((((((((((((EU418428_A5W:0.0000000000,KR902361_IME_SA118:0.0000000000):0.0000000000,KF766114_K:0.0000000000):0.0000000000,JX080300_Staph1N:0.0000000000):0.0000027944,(FR852584_ISP:0.0000027944,(JX875065_SA5:0.0000027944,KP687431_IME_SA1:0.0000027944)14:0.0000027944)7:0.0000027944)2:0.0000027944,((JX080304_MSA6:0.0000027944,NC_025417_Team1:0.0000027944)98:0.0002870350,NC_007066_G1:0.0002870680)14:0.0000027944)14:0.0000027944,(KR908644_IME_SA119:0.0000027944,NC_023009_Sb_1:0.0011771386)75:0.0002870452)24:0.0000027944,((JX080301_A3R:0.0002884957,(JX080302_676Z:0.0002883130,(JX080303_Fi200W:0.0000027944,JX080305_P4W:0.0000027944)72:0.0000027944)99:0.0008680966)99:0.0008659791,KP687432_IME_SA2:0.0000027944)54:0.0002870333)89:0.0005747414,((NC_019726_JD007:0.0000027944,(NC_022918_S25_4:0.0000027944,NC_022920_S25_3:0.0000027944)100:0.0005751119)100:0.0005747791,NC_023573_phiSA012:0.0005753037)95:0.0002873449)98:0.0020831296,NC_019448_GH15:0.0010844160)67:0.0014548970,NC_025426_P108:0.0043546255)99:0.0016163854,KP027446_phiIPLARODI:0.0017368681)100:0.0017279393,NC_025416_MCE_2014:0.0000023468)100:0.0926553678,(JX194239_SA11:0.0013824454,(NC_020877_Romulus:0.0000027944,NC_022090_Remus:0.0000027944)100:0.0040941347)100:0.1722072470)100:0.0908137387,(KF021268_phiIBB_SEP1:0.0029485761,KP027447_phiIPLA_C1C:0.0072778755)100:0.2205060673)97:0.0581281932,NC_007021_Twort:0.2068090587)100:0.4210845853)99:0.1266852117,(((DQ004855_P100:0.0000027944,(((KJ586795_LMTA_94:0.0003088310,(KJ591605_LMTA_57:0.0000027944,NC_024360_LMSP_25:0.0000027944)100:0.0003089488)99:0.0009258701,KJ668715_LMTA_34:0.0049693300)79:0.0006208491,NC_025440_WIL_1:0.0009282974)59:0.0006185129)49:0.0005934968,((((KJ094031_LP_124:0.0000027944,NC_024383_LP_083_2:0.0000027944)100:0.0022126930,(NC_024359_LP_048:0.0003070290,NC_024787_LMTA_148:0.0070667374)54:0.0005748305)51:0.0003336763,NC_009811_A511:0.0018345711)53:0.0009300860,(NC_020871_AG20:0.0018851590,NC_024364_List_36:0.0021414298)60:0.0008813453)50:0.0003532018)67:0.0003330861,(KJ094029_LP_064:0.0000027944,NC_021781_LP_125:0.0000027944)75:0.0000023468)100:0.3192199718)100:0.3333832752,KP339049_EFDG1:0.0956345833)100:0.1361113942,NC_027335_ECP3:0.0018074290)99:0.0007942898,KR049063_EFLK1:0.0025835317)100:0.0019591867,NC_009904_phiEF24C:0.0000027944);

TIME STAMP
----------

Date and time: Sat Feb 15 04:32:11 2020
Total CPU time used: 175784.0636 seconds (48h:49m:44s)
Total wall-clock time used: 10183.53262 seconds (2h:49m:43s)
