# Supplementary material for: Genome, biology and stability of the Thurquoise phage – A new virus from the Bastillevirinae subfamily
Source: Front Microbiol. 2023 Mar 14;14:1120147. doi: 10.3389/fmicb.2023.1120147 (PMC10043171; doi:10.3389/fmicb.2023.1120147)
Supplement: Supplementary file 2 [file Data_Sheet_1.ZIP › File S1. Alignments evolution models and trees/IqTree_ML_trees/concatenated_tree_replicates/201.log]

IQ-TREE multicore version 1.6.12 for Linux 64-bit built Aug 15 2019
Developed by Bui Quang Minh, Nguyen Lam Tung, Olga Chernomor,
Heiko Schmidt, Dominik Schrempf, Michael Woodhams.

Host:    monster1 (AVX2, FMA3, 62 GB RAM)
Command: iqtree -pre 201 -s ../../concatenated.2.0.faa -spp ../../partitioned_model.2.0.nex -m MFP+MERGE -bb 1000 -nt AUTO
Seed:    285837 (Using SPRNG - Scalable Parallel Random Number Generator)
Time:    Fri Feb 14 09:45:43 2020
Kernel:  AVX+FMA - auto-detect threads (40 CPU cores detected)

Reading partition model file ../../partitioned_model.2.0.nex ...
Reading alignment file ../../concatenated.2.0.faa ... Fasta format detected
Alignment most likely contains protein sequences
Alignment has 100 sequences with 4346 columns, 3944 distinct patterns
3471 parsimony-informative, 251 singleton sites, 624 constant sites
                             Gap/Ambiguity  Composition  p-value
   1  AB609718_phiEF24C_P2          17.12%    passed     99.94%
   2  AB930182_SPG24                13.44%    passed     40.37%
   3  AP013029_phiNIT1              16.18%    passed     52.56%
   4  AY682195_LP65                 11.99%    failed      0.00%
   5  DQ004855_P100                 20.34%    passed     96.27%
   6  EU418428_A5W                  15.85%    passed     47.95%
   7  FR852584_ISP                  15.85%    passed     47.95%
   8  JN797796B_5S                  15.00%    passed     60.15%
   9  JN797798_BCU4                 13.83%    passed     20.72%
  10  JX080300_Staph1N              15.85%    passed     47.95%
  11  JX080301_A3R                  16.41%    passed     50.88%
  12  JX080302_676Z                 16.41%    passed     53.45%
  13  JX080303_Fi200W               16.41%    passed     52.14%
  14  JX080304_MSA6                 15.85%    passed     48.48%
  15  JX080305_P4W                  16.41%    passed     52.14%
  16  JX194239_SA11                 21.74%    passed     62.47%
  17  JX875065_SA5                  17.74%    passed     53.93%
  18  KC595512_JL                   18.45%    failed      0.03%
  19  KC595513_Shanette             18.45%    failed      0.05%
  20  KC699836_SIOphi               17.07%    passed     72.70%
  21  KF021268_phiIBB_SEP1          14.82%    passed     30.66%
  22  KF669652_Grass                18.06%    passed     60.34%
  23  KF766114_K                    15.85%    passed     47.95%
  24  KJ010547_Bp8p_C               20.78%    passed     77.92%
  25  KJ010548_Bp8p_T               20.78%    passed     77.92%
  26  KJ094029_LP_064               20.34%    passed     96.94%
  27  KJ094031_LP_124               20.34%    passed     97.65%
  28  KJ586795_LMTA_94              20.36%    passed     96.34%
  29  KJ591605_LMTA_57              20.36%    passed     96.80%
  30  KJ668715_LMTA_34              20.36%    passed     95.35%
  31  KP027446_phiIPLARODI          16.54%    passed     50.01%
  32  KP027447_phiIPLA_C1C          14.84%    passed     24.22%
  33  KP339049_EFDG1                15.60%    passed     79.38%
  34  KP687431_IME_SA1              17.92%    passed     53.50%
  35  KP687432_IME_SA2              17.74%    passed     52.71%
  36  KR049063_EFLK1                16.96%    passed     99.96%
  37  KR902361_IME_SA118            15.85%    passed     47.95%
  38  KR908644_IME_SA119            15.85%    passed     47.09%
  39  KT207918_Eyuki                14.47%    passed     71.23%
  40  KT224359_TsarBomba            13.83%    passed     36.95%
  41  KT307976_AvesoBmore           14.91%    passed     48.57%
  42  KT995480_Bacillus_BM15        13.78%    passed     80.96%
  43  KU577463_Bacillus_Deep_Blue   13.67%    passed     49.54%
  44  KX495186_Bacillus_PK16        13.74%    passed     42.68%
  45  MG602477_Bacillus_BCP01       13.85%    passed     46.97%
  46  MH638309_Bacillus_Hobo        13.78%    passed     80.96%
  47  MH638312_Bacillus_Kioshi      13.78%    passed     80.21%
  48  NC_007021_Twort               15.55%    failed      2.36%
  49  NC_007066_G1                  15.85%    passed     45.12%
  50  NC_009811_A511                20.36%    passed     97.04%
  51  NC_009904_phiEF24C            17.12%    passed     99.94%
  52  NC_011421_SPO1                18.38%    failed      0.35%
  53  NC_012530_Lb338_1             15.74%    failed      0.00%
  54  NC_015253_A9                  19.97%    failed      0.00%
  55  NC_016563_WPh                 14.31%    passed     88.49%
  56  NC_018856_Bastille            13.94%    passed     79.19%
  57  NC_018857_BPS13               14.40%    passed     76.08%
  58  NC_018860_BCP78               13.83%    passed     23.78%
  59  NC_018863_B4                  15.00%    passed     60.15%
  60  NC_019448_GH15                15.85%    passed     56.93%
  61  NC_019726_JD007               15.85%    passed     50.99%
  62  NC_020081_phiAGATE            20.75%    passed     71.93%
  63  NC_020871_AG20                20.34%    passed     97.40%
  64  NC_020873_Bc431v3             13.83%    passed     64.32%
  65  NC_020877_Romulus             22.60%    passed     51.70%
  66  NC_021781_LP_125              20.34%    passed     96.94%
  67  NC_022088_Troll               14.91%    passed     56.07%
  68  NC_022090_Remus               22.60%    passed     51.70%
  69  NC_022761_CampHawk            18.38%    failed      0.59%
  70  NC_022763_Spock               14.98%    passed     70.91%
  71  NC_022769_BigBertha           14.91%    passed     66.98%
  72  NC_022918_S25_4               15.85%    passed     50.27%
  73  NC_022920_S25_3               15.85%    passed     50.27%
  74  NC_023009_Sb_1                17.30%    passed     35.31%
  75  NC_023501_BPS10C              14.40%    passed     77.92%
  76  NC_023573_phiSA012            15.85%    passed     51.72%
  77  NC_024137_Bcp1                13.90%    passed     74.93%
  78  NC_024205_Hoody_T             18.09%    passed     88.51%
  79  NC_024207_Evoli               13.94%    passed     77.35%
  80  NC_024211_Megatron            14.47%    passed     73.31%
  81  NC_024213_Hakuna              14.47%    passed     80.29%
  82  NC_024216_CAM003              13.94%    passed     76.24%
  83  NC_024359_LP_048              20.34%    passed     97.63%
  84  NC_024360_LMSP_25             20.36%    passed     96.80%
  85  NC_024364_List_36             20.34%    passed     96.15%
  86  NC_024383_LP_083_2            20.34%    passed     97.65%
  87  NC_024787_LMTA_148            25.17%    passed     97.80%
  88  NC_024788_Riley               14.91%    passed     47.84%
  89  NC_024792_Bobb                20.80%    passed     79.14%
  90  NC_025416_MCE_2014            15.85%    passed     48.54%
  91  NC_025417_Team1               15.85%    passed     48.48%
  92  NC_025423_CP_51               18.50%    failed      0.19%
  93  NC_025426_P108                18.29%    passed     66.17%
  94  NC_025440_WIL_1               20.36%    passed     95.46%
  95  NC_027335_ECP3                23.70%    passed     99.65%
  96  NC_027352_JBP901              14.24%    passed     48.79%
  97  NC_027355_BCP8_2              14.13%    passed     46.68%
  98  NC_027366_Mater               17.97%    passed     25.04%
  99  NC_027374_Moonbeam            14.50%    passed     44.41%
 100  Thurquoise                    13.69%    passed     49.72%
****  TOTAL                         16.87%  9 sequences failed composition chi2 test (p-value<5%; df=19)

Loading 4 partitions...
Subset	Type	Seqs	Sites	Infor	Invar	Model	Name
1	AA	100	1651	1254	286	LG+F+G4	part1_part2_part3
2	AA	100	1230	1016	146	LG+F+I+G4	part4_part5_part6
3	AA	100	495	368	89	LG+G4	part7_part8
4	AA	100	970	833	103	LG+I+G4	part9_part10
Degree of missing data: 0.000
Info: multi-threading strategy over partitions

NOTE: NC_009904_phiEF24C is identical to AB609718_phiEF24C_P2 but kept for subsequent analysis
NOTE: FR852584_ISP is identical to EU418428_A5W but kept for subsequent analysis
NOTE: NC_018863_B4 is identical to JN797796B_5S but kept for subsequent analysis
NOTE: JX080305_P4W is identical to JX080303_Fi200W but kept for subsequent analysis
NOTE: NC_025417_Team1 is identical to JX080304_MSA6 but kept for subsequent analysis
NOTE: KJ010548_Bp8p_T is identical to KJ010547_Bp8p_C but kept for subsequent analysis
NOTE: NC_021781_LP_125 is identical to KJ094029_LP_064 but kept for subsequent analysis
NOTE: NC_024383_LP_083_2 is identical to KJ094031_LP_124 but kept for subsequent analysis
NOTE: NC_024360_LMSP_25 is identical to KJ591605_LMTA_57 but kept for subsequent analysis
NOTE: MH638309_Bacillus_Hobo is identical to KT995480_Bacillus_BM15 but kept for subsequent analysis
NOTE: NC_022090_Remus is identical to NC_020877_Romulus but kept for subsequent analysis
NOTE: NC_022920_S25_3 is identical to NC_022918_S25_4 but kept for subsequent analysis
NOTE: 3 identical sequences (see below) will be ignored for subsequent analysis
NOTE: JX080300_Staph1N (identical to EU418428_A5W) is ignored but added at the end
NOTE: KF766114_K (identical to EU418428_A5W) is ignored but added at the end
NOTE: KR902361_IME_SA118 (identical to EU418428_A5W) is ignored but added at the end
Concatenated alignment was printed to 201.uniqueseq.phy

For your convenience alignment with unique sequences printed to 201.uniqueseq.phy


Create initial parsimony tree by phylogenetic likelihood library (PLL)... 0.322 seconds
NOTE: ModelFinder requires 633 MB RAM!
NUMBER OF THREADS FOR PARTITION FINDING: 13
Testing LG+F+G on supermatrix...
LG+F+G4 / LnL: -127260.149 / df: 211 / AIC: 254942.297 / AICc: 254963.938 / BIC: 256287.846
Selecting individual models for 4 charsets using BIC...
 No. Model        Score       Charset
   1 LG+F+G4      87462.057   part1_part2_part3
   2 LG+F+I+G4    76799.288   part4_part5_part6
   3 LG+F+I+G4    66487.562   part9_part10
   4 LG+F+G4      23963.792   part7_part8
Full partition model BIC score: 256431.041 (LnL: -127059.493  df:276)
Merging models to increase model fit (about 13 total partition schemes)...
   5 LG+F+I+G4    256410.277  part7_part8+part9_part10
   6 LG+F+I+G4    256375.487  part4_part5_part6+part7_part8
   7 LG+F+R4      256317.746  part1_part2_part3+part7_part8
   8 LG+F+I+G4    256361.927  part4_part5_part6+part9_part10
   9 LG+F+I+G4    256459.643  part1_part2_part3+part9_part10
  10 LG+F+I+G4    256311.254  part1_part2_part3+part4_part5_part6	4h:41m:37s (1h:24m:29s left)
Merging part1_part2_part3+part4_part5_part6 with BIC score: 256311.254 (LnL: -127087.558  df: 255)
  11 LG+F+R6      256218.946  part1_part2_part3+part4_part5_part6+part7_part8	9h:5m:18s (1h:39m:8s left)
  12 LG+F+I+G4    256326.762  part1_part2_part3+part4_part5_part6+part9_part10	10h:12m:31s (0h:51m:2s left)
Merging part1_part2_part3+part4_part5_part6+part7_part8 with BIC score: 256218.946 (LnL: -127095.855  df: 242)
  13 LG+F+R7      256242.871  part1_part2_part3+part4_part5_part6+part7_part8+part9_part10	15h:56m:34s (0h:0m:0s left)
BEST-FIT PARTITION MODEL: 
  charpartition BIC = LG+F+R6: part1_part2_part3 part4_part5_part6 part7_part8, LG+F+I+G4: part9_part10;
Agglomerative model selection: (((part1_part2_part3,part4_part5_part6)1:256311,part7_part8)2:256219,part9_part10)
Merging into 2 partitions...
Partition information was printed to 201.best_scheme.nex
Partition information in Raxml format was printed to 201.best_scheme

All model information printed to 201.model.gz
CPU time for ModelFinder: 147886.350 seconds (41h:4m:46s)
Wall-clock time for ModelFinder: 57404.539 seconds (15h:56m:44s)
Generating 1000 samples for ultrafast bootstrap (seed: 285837)...

NOTE: 348 MB RAM (0 GB) is required!
Measuring multi-threading efficiency up to 40 CPU cores
Increase to 10 rounds for branch lengths
2 trees examined
Threads: 1 / Time: 46.049 sec / Speedup: 1.000 / Efficiency: 100% / LogL: -421009
Threads: 2 / Time: 35.709 sec / Speedup: 1.290 / Efficiency: 64% / LogL: -421009
Threads: 3 / Time: 19.626 sec / Speedup: 2.346 / Efficiency: 78% / LogL: -421009
Threads: 4 / Time: 14.320 sec / Speedup: 3.216 / Efficiency: 80% / LogL: -421009
Threads: 5 / Time: 12.468 sec / Speedup: 3.693 / Efficiency: 74% / LogL: -421009
Threads: 6 / Time: 9.055 sec / Speedup: 5.086 / Efficiency: 85% / LogL: -421009
Threads: 7 / Time: 8.347 sec / Speedup: 5.517 / Efficiency: 79% / LogL: -421009
Threads: 8 / Time: 6.595 sec / Speedup: 6.983 / Efficiency: 87% / LogL: -421009
Threads: 9 / Time: 6.475 sec / Speedup: 7.112 / Efficiency: 79% / LogL: -421009
Threads: 10 / Time: 5.628 sec / Speedup: 8.182 / Efficiency: 82% / LogL: -421009
Threads: 11 / Time: 5.264 sec / Speedup: 8.748 / Efficiency: 80% / LogL: -421009
Threads: 12 / Time: 4.680 sec / Speedup: 9.839 / Efficiency: 82% / LogL: -421009
Threads: 13 / Time: 4.278 sec / Speedup: 10.765 / Efficiency: 83% / LogL: -421009
Threads: 14 / Time: 3.766 sec / Speedup: 12.228 / Efficiency: 87% / LogL: -421009
Threads: 15 / Time: 3.565 sec / Speedup: 12.917 / Efficiency: 86% / LogL: -421009
Threads: 16 / Time: 3.700 sec / Speedup: 12.446 / Efficiency: 78% / LogL: -421009
Threads: 17 / Time: 3.671 sec / Speedup: 12.543 / Efficiency: 74% / LogL: -421009
Threads: 18 / Time: 3.434 sec / Speedup: 13.409 / Efficiency: 74% / LogL: -421009
Threads: 19 / Time: 3.414 sec / Speedup: 13.490 / Efficiency: 71% / LogL: -421009
Threads: 20 / Time: 3.250 sec / Speedup: 14.168 / Efficiency: 71% / LogL: -421009
Threads: 21 / Time: 3.953 sec / Speedup: 11.649 / Efficiency: 55% / LogL: -421009
BEST NUMBER OF THREADS: 20

Estimate model parameters (epsilon = 0.100)
Initial log-likelihood: -127184.897
Current log-likelihood at step 1: -127095.324
Current log-likelihood at step 2: -127094.201
Current log-likelihood at step 3: -127093.567
Current log-likelihood at step 4: -127093.087
Current log-likelihood at step 5: -127092.714
Current log-likelihood at step 6: -127092.424
Current log-likelihood at step 7: -127092.197
Current log-likelihood at step 8: -127092.018
Current log-likelihood at step 9: -127091.875
Current log-likelihood at step 10: -127091.760
Current log-likelihood at step 11: -127091.668
Partition-specific rates:  0.908 1.319
Parameters optimization took 10 rounds (39.424 sec)

Computing ML distances based on estimated model parameters... 13.102 sec
Computing BIONJ tree...
0.012 seconds
Log-likelihood of BIONJ tree: -127236.763
--------------------------------------------------------------------
|             INITIALIZING CANDIDATE TREE SET                      |
--------------------------------------------------------------------
Generating 98 parsimony trees... 22.791 second
Computing log-likelihood of 98 initial trees ... 54.425 seconds
Current best score: -127076.634

Do NNI search on 20 best initial trees
Estimate model parameters (epsilon = 0.100)
Initial log-likelihood: -127024.884
Current log-likelihood at step 1: -127024.743
Current log-likelihood at step 2: -127024.674
Parameters optimization took 1 rounds (6.913 sec)

BETTER TREE FOUND at iteration 1: -127024.674
BETTER TREE FOUND at iteration 3: -127024.672
Estimate model parameters (epsilon = 0.100)
Initial log-likelihood: -127024.316
Current log-likelihood at step 1: -127024.259
Parameters optimization took 0 rounds (3.379 sec)

BETTER TREE FOUND at iteration 8: -127024.259
Iteration 10 / LogL: -127028.147 / Time: 0h:6m:23s
Iteration 20 / LogL: -127036.371 / Time: 0h:7m:9s
Finish initializing candidate tree set (20)
Current best tree score: -127024.259 / CPU time: 177.907
Number of iterations: 20
--------------------------------------------------------------------
|               OPTIMIZING CANDIDATE TREE SET                      |
--------------------------------------------------------------------
BETTER TREE FOUND at iteration 30: -127024.254
Iteration 30 / LogL: -127024.254 / Time: 0h:8m:25s (0h:29m:2s left)
Estimate model parameters (epsilon = 0.100)
Initial log-likelihood: -127023.960
Current log-likelihood at step 1: -127023.910
Parameters optimization took 0 rounds (3.426 sec)

BETTER TREE FOUND at iteration 31: -127023.910
Iteration 40 / LogL: -127921.023 / Time: 0h:9m:48s (0h:22m:53s left)
Estimate model parameters (epsilon = 0.100)
Initial log-likelihood: -127021.815
Current log-likelihood at step 1: -127021.786
Parameters optimization took 0 rounds (3.233 sec)

BETTER TREE FOUND at iteration 46: -127021.786
Iteration 50 / LogL: -127022.279 / Time: 0h:11m:9s (0h:21m:52s left)
Log-likelihood cutoff on original alignment: -127114.813
Estimate model parameters (epsilon = 0.100)
Initial log-likelihood: -127021.775
Current log-likelihood at step 1: -127021.749
Parameters optimization took 0 rounds (2.981 sec)

BETTER TREE FOUND at iteration 60: -127021.749
Iteration 60 / LogL: -127021.749 / Time: 0h:12m:35s (0h:21m:20s left)
Iteration 70 / LogL: -129587.811 / Time: 0h:13m:53s (0h:18m:6s left)
Iteration 80 / LogL: -127026.709 / Time: 0h:15m:11s (0h:15m:22s left)
BETTER TREE FOUND at iteration 85: -127021.748
BETTER TREE FOUND at iteration 87: -127021.745
Iteration 90 / LogL: -127526.391 / Time: 0h:16m:29s (0h:17m:58s left)
Iteration 100 / LogL: -127021.753 / Time: 0h:17m:50s (0h:15m:41s left)
Log-likelihood cutoff on original alignment: -127114.813
NOTE: Bootstrap correlation coefficient of split occurrence frequencies: 0.992
BETTER TREE FOUND at iteration 104: -127021.743
Iteration 110 / LogL: -127028.048 / Time: 0h:19m:12s (0h:16m:33s left)
BETTER TREE FOUND at iteration 116: -127021.740
Iteration 120 / LogL: -127021.753 / Time: 0h:20m:29s (0h:16m:32s left)
Iteration 130 / LogL: -127354.038 / Time: 0h:21m:47s (0h:14m:31s left)
Iteration 140 / LogL: -127022.097 / Time: 0h:23m:15s (0h:12m:42s left)
BETTER TREE FOUND at iteration 146: -127021.734
Iteration 150 / LogL: -127026.631 / Time: 0h:24m:37s (0h:15m:52s left)
Log-likelihood cutoff on original alignment: -127114.813
Iteration 160 / LogL: -127021.749 / Time: 0h:26m:7s (0h:14m:7s left)
BETTER TREE FOUND at iteration 168: -127021.733
Iteration 170 / LogL: -127021.743 / Time: 0h:27m:29s (0h:15m:56s left)
Iteration 180 / LogL: -127026.312 / Time: 0h:28m:47s (0h:14m:9s left)
Iteration 190 / LogL: -127024.123 / Time: 0h:30m:6s (0h:12m:25s left)
Iteration 200 / LogL: -127513.112 / Time: 0h:31m:24s (0h:10m:43s left)
Log-likelihood cutoff on original alignment: -127114.813
NOTE: Bootstrap correlation coefficient of split occurrence frequencies: 0.998
BETTER TREE FOUND at iteration 203: -127021.733
Iteration 210 / LogL: -127028.387 / Time: 0h:32m:47s (0h:14m:35s left)
Iteration 220 / LogL: -127021.733 / Time: 0h:34m:7s (0h:12m:56s left)
Iteration 230 / LogL: -127028.425 / Time: 0h:35m:18s (0h:11m:15s left)
BETTER TREE FOUND at iteration 240: -127021.732
Iteration 240 / LogL: -127021.732 / Time: 0h:36m:34s (0h:15m:18s left)
BETTER TREE FOUND at iteration 242: -127021.728
Iteration 250 / LogL: -127024.401 / Time: 0h:37m:55s (0h:14m:0s left)
Log-likelihood cutoff on original alignment: -127114.813
Iteration 260 / LogL: -128039.194 / Time: 0h:39m:11s (0h:12m:24s left)
Iteration 270 / LogL: -127021.736 / Time: 0h:40m:32s (0h:10m:51s left)
Iteration 280 / LogL: -127021.730 / Time: 0h:41m:52s (0h:9m:18s left)
Iteration 290 / LogL: -127022.091 / Time: 0h:43m:11s (0h:7m:46s left)
Iteration 300 / LogL: -127022.091 / Time: 0h:44m:27s (0h:6m:14s left)
Log-likelihood cutoff on original alignment: -127114.813
NOTE: Bootstrap correlation coefficient of split occurrence frequencies: 0.999
Iteration 310 / LogL: -130707.014 / Time: 0h:45m:43s (0h:13m:19s left)
Iteration 320 / LogL: -127022.100 / Time: 0h:47m:2s (0h:11m:47s left)
BETTER TREE FOUND at iteration 326: -127021.726
Iteration 330 / LogL: -127022.196 / Time: 0h:48m:26s (0h:14m:8s left)
Iteration 340 / LogL: -127021.733 / Time: 0h:49m:45s (0h:12m:37s left)
BETTER TREE FOUND at iteration 350: -127021.723
Iteration 350 / LogL: -127021.723 / Time: 0h:51m:8s (0h:14m:39s left)
Log-likelihood cutoff on original alignment: -127114.813
BETTER TREE FOUND at iteration 352: -127021.722
Iteration 360 / LogL: -127021.728 / Time: 0h:52m:34s (0h:13m:28s left)
Iteration 370 / LogL: -127030.367 / Time: 0h:53m:53s (0h:11m:58s left)
BETTER TREE FOUND at iteration 375: -127021.720
Iteration 380 / LogL: -127021.725 / Time: 0h:55m:12s (0h:13m:50s left)
Iteration 390 / LogL: -127022.225 / Time: 0h:56m:36s (0h:12m:22s left)
Iteration 400 / LogL: -127028.404 / Time: 0h:57m:55s (0h:10m:53s left)
Log-likelihood cutoff on original alignment: -127114.813
NOTE: Bootstrap correlation coefficient of split occurrence frequencies: 0.999
BETTER TREE FOUND at iteration 406: -127021.719
Iteration 410 / LogL: -127022.076 / Time: 0h:59m:22s (0h:13m:56s left)
Iteration 420 / LogL: -127504.890 / Time: 1h:0m:43s (0h:12m:27s left)
Iteration 430 / LogL: -127022.080 / Time: 1h:2m:1s (0h:10m:59s left)
Iteration 440 / LogL: -127029.645 / Time: 1h:3m:23s (0h:9m:31s left)
BETTER TREE FOUND at iteration 442: -127021.719
Iteration 450 / LogL: -127513.778 / Time: 1h:4m:43s (0h:13m:15s left)
Log-likelihood cutoff on original alignment: -127114.813
Iteration 460 / LogL: -127022.227 / Time: 1h:8m:15s (0h:12m:11s left)
BETTER TREE FOUND at iteration 467: -127021.719
Iteration 470 / LogL: -127022.223 / Time: 1h:14m:4s (0h:15m:19s left)
Iteration 480 / LogL: -127032.220 / Time: 1h:22m:7s (0h:14m:55s left)
Iteration 490 / LogL: -127510.511 / Time: 1h:30m:2s (0h:14m:10s left)
Iteration 500 / LogL: -127021.725 / Time: 1h:36m:14s (0h:12m:55s left)
Log-likelihood cutoff on original alignment: -127114.813
NOTE: Bootstrap correlation coefficient of split occurrence frequencies: 0.999
BETTER TREE FOUND at iteration 503: -127021.718
Iteration 510 / LogL: -127026.260 / Time: 1h:42m:12s (0h:18m:40s left)
Iteration 520 / LogL: -127037.146 / Time: 1h:45m:13s (0h:16m:49s left)
Iteration 530 / LogL: -127028.024 / Time: 1h:48m:3s (0h:14m:54s left)
BETTER TREE FOUND at iteration 536: -127021.718
Iteration 540 / LogL: -127251.663 / Time: 1h:51m:4s (0h:19m:46s left)
Iteration 550 / LogL: -127021.720 / Time: 1h:54m:27s (0h:17m:55s left)
Log-likelihood cutoff on original alignment: -127114.813
UPDATE BEST LOG-LIKELIHOOD: -127021.717
Iteration 560 / LogL: -127022.083 / Time: 1h:57m:21s (0h:15m:57s left)
Iteration 570 / LogL: -127532.405 / Time: 2h:0m:1s (0h:13m:55s left)
BETTER TREE FOUND at iteration 578: -127021.717
Iteration 580 / LogL: -127022.079 / Time: 2h:2m:58s (0h:20m:48s left)
BETTER TREE FOUND at iteration 588: -127021.716
Iteration 590 / LogL: -127026.649 / Time: 2h:5m:23s (0h:20m:51s left)
Iteration 600 / LogL: -127021.719 / Time: 2h:8m:48s (0h:18m:55s left)
Log-likelihood cutoff on original alignment: -127114.813
NOTE: Bootstrap correlation coefficient of split occurrence frequencies: 0.999
BETTER TREE FOUND at iteration 609: -127021.715
Iteration 610 / LogL: -127022.369 / Time: 2h:11m:48s (0h:21m:25s left)
Iteration 620 / LogL: -127511.402 / Time: 2h:14m:42s (0h:19m:22s left)
Iteration 630 / LogL: -127028.924 / Time: 2h:17m:17s (0h:17m:14s left)
Iteration 640 / LogL: -127021.748 / Time: 2h:19m:57s (0h:15m:6s left)
BETTER TREE FOUND at iteration 645: -127021.713
Iteration 650 / LogL: -127026.315 / Time: 2h:22m:28s (0h:20m:51s left)
Log-likelihood cutoff on original alignment: -127114.813
UPDATE BEST LOG-LIKELIHOOD: -127021.713
Iteration 660 / LogL: -127021.716 / Time: 2h:25m:15s (0h:18m:44s left)
BETTER TREE FOUND at iteration 663: -127021.712
Iteration 670 / LogL: -127022.073 / Time: 2h:27m:23s (0h:20m:29s left)
Iteration 680 / LogL: -127021.714 / Time: 2h:29m:50s (0h:18m:19s left)
Iteration 690 / LogL: -127021.717 / Time: 2h:31m:58s (0h:16m:6s left)
Iteration 700 / LogL: -127022.217 / Time: 2h:34m:16s (0h:13m:54s left)
Log-likelihood cutoff on original alignment: -127114.813
NOTE: Bootstrap correlation coefficient of split occurrence frequencies: 0.999
Iteration 710 / LogL: -127021.744 / Time: 2h:36m:52s (0h:19m:54s left)
Iteration 720 / LogL: -127021.733 / Time: 2h:39m:9s (0h:17m:42s left)
Iteration 730 / LogL: -127021.720 / Time: 2h:41m:12s (0h:15m:28s left)
Iteration 740 / LogL: -127022.076 / Time: 2h:43m:44s (0h:13m:17s left)
Iteration 750 / LogL: -127021.713 / Time: 2h:46m:9s (0h:11m:5s left)
Log-likelihood cutoff on original alignment: -127114.813
Iteration 760 / LogL: -127023.651 / Time: 2h:48m:37s (0h:8m:53s left)
TREE SEARCH COMPLETED AFTER 764 ITERATIONS / Time: 2h:49m:24s

--------------------------------------------------------------------
|                    FINALIZING TREE SEARCH                        |
--------------------------------------------------------------------
Performs final model parameters optimization
Estimate model parameters (epsilon = 0.010)
Initial log-likelihood: -127021.711
Current log-likelihood at step 1: -127021.693
Current log-likelihood at step 2: -127021.678
Current log-likelihood at step 3: -127021.666
Current log-likelihood at step 4: -127021.657
Partition-specific rates:  0.908 1.319
Parameters optimization took 3 rounds (14.618 sec)

BEST SCORE FOUND : -127021.657
Creating bootstrap support values...
Split supports printed to NEXUS file 201.splits.nex
Total tree length: 13.358

Total number of iterations: 764
CPU time used for tree search: 173439.162 sec (48h:10m:39s)
Wall-clock time used for tree search: 9913.430 sec (2h:45m:13s)
Total CPU time used: 175784.064 sec (48h:49m:44s)
Total wall-clock time used: 10180.405 sec (2h:49m:40s)

Computing bootstrap consensus tree...
Reading input file 201.splits.nex...
97 taxa and 690 splits.
Consensus tree written to 201.contree
Reading input trees file 201.contree
Log-likelihood of consensus tree: -127021.716

Analysis results written to: 
  IQ-TREE report:                201.iqtree
  Maximum-likelihood tree:       201.treefile
  Likelihood distances:          201.mldist
  Best partitioning scheme:      201.best_scheme.nex
           in RAxML format:      201.best_scheme

Ultrafast bootstrap approximation results written to:
  Split support values:          201.splits.nex
  Consensus tree:                201.contree
  Screen log file:               201.log

Date and Time: Sat Feb 15 04:32:11 2020
