# Supplementary material for: Genome, biology and stability of the Thurquoise phage – A new virus from the Bastillevirinae subfamily
Source: Front Microbiol. 2023 Mar 14;14:1120147. doi: 10.3389/fmicb.2023.1120147 (PMC10043171; doi:10.3389/fmicb.2023.1120147)
Supplement: Supplementary file 2 [file Data_Sheet_1.ZIP › File S1. Alignments evolution models and trees/IqTree_ML_trees/concatenated_tree_replicates/201.mldist]

97
AB609718_phiEF24C_P2        0.0000000 1.3545579 1.3332953 2.4655963 0.7120778 1.0511707 1.0511707 1.4161903 1.3259022 1.0487172 1.0488082 1.0490090 1.0521316 1.0490090 1.1256306 1.0319073 2.9016098 2.8973616 1.2561009 1.0798728 1.3554435 1.2622213 1.2622213 0.7115787 0.7111975 0.7121974 0.7122441 0.7117026 1.0490990 1.0782028 0.2179484 1.0509351 1.0321090 0.0041569 1.0521650 1.5217364 1.3307622 1.4311482 1.3020116 1.3067574 1.2908699 1.2914838 1.3020116 1.3030087 1.0849192 1.0515538 0.7130149 0.0000010 2.9558831 1.8418979 1.8636503 1.5077461 1.4032610 1.4970968 1.3246816 1.4161903 1.0495096 1.0512967 1.2773990 0.7110344 1.3286563 1.1336445 0.7115787 1.4268299 1.1336445 2.9459901 1.4152554 1.4122689 1.0518294 1.0518294 1.0525341 1.4938397 1.0495061 1.3066452 1.4290271 1.3980025 1.5210308 1.5236337 1.3991102 0.7110339 0.7122441 0.7123196 0.7111975 0.7279109 1.4225209 1.2631694 1.0473533 1.0521316 2.8857370 1.0403616 0.7130808 0.0042746 1.2857680 1.2992834 1.2930825 1.3049533 1.3008747 
AB930182_SPG24              1.3545579 0.0000000 0.0079893 2.2787805 1.2017449 1.4161398 1.4161398 0.6540726 0.5509895 1.4112096 1.4141307 1.4149133 1.4170272 1.4149133 1.4643504 1.3994751 2.9870794 2.9846199 0.3649769 1.4374209 0.0143823 0.4733537 0.4733537 1.2016858 1.2007227 1.2033074 1.2033234 1.2066322 1.4108033 1.4404988 1.3292431 1.4145333 1.4002661 1.3584660 1.4162064 0.8097715 0.5577656 0.6490692 0.5588616 0.5590827 0.5613711 0.5599262 0.5588616 0.5595377 1.4858549 1.4167527 1.1999850 1.3545579 3.0059974 2.0332649 1.7835435 0.8101993 0.7237445 0.7826409 0.5501712 0.6540726 1.4171741 1.4150243 0.4863538 1.2059073 0.5607845 1.4774011 1.2016858 0.6520057 1.4774011 3.0047204 0.6463111 0.6443827 1.4146178 1.4146178 1.4235736 0.7829172 1.4145923 0.5571363 0.7289949 0.7234780 0.8101288 0.8124730 0.7248872 1.2032056 1.2033234 1.2046859 1.2007227 1.1845023 0.6532556 0.4718225 1.4111616 1.4170272 2.9750950 1.4083388 1.2001915 1.3943830 0.5532531 0.5541707 0.4053293 0.4518666 0.5602563 
AP013029_phiNIT1            1.3332953 0.0079893 0.0000000 2.2743632 1.1743214 1.3996606 1.3996606 0.6466791 0.5518465 1.3945176 1.3975053 1.3983084 1.4005666 1.3983084 1.4420596 1.3822091 2.9926231 2.9915764 0.3721107 1.4032804 0.0168703 0.4727954 0.4727954 1.1742666 1.1733000 1.1759044 1.1759240 1.1792797 1.3940605 1.4067573 1.3041198 1.3975726 1.3830210 1.3376729 1.3997281 0.7913393 0.5583064 0.6428583 0.5543610 0.5534660 0.5576388 0.5555774 0.5543610 0.5557797 1.4643919 1.4002871 1.1716587 1.3332953 2.9869465 2.0488760 1.7654823 0.7925986 0.7097090 0.7659511 0.5510012 0.6466791 1.4014974 1.3985205 0.4875775 1.1785500 0.5580801 1.4558453 1.1742666 0.6458282 1.4558453 2.9887790 0.6396413 0.6387424 1.3981041 1.3981041 1.4073103 0.7662315 1.3980776 0.5527289 0.7141205 0.7094469 0.7907302 0.7932335 0.7112310 1.1758210 1.1759240 1.1773192 1.1733000 1.1546644 0.6470924 0.4714039 1.3945672 1.4005666 2.9818518 1.3911614 1.1727412 1.3720142 0.5486241 0.5491757 0.4043309 0.4444935 0.5546728 
AY682195_LP65               2.4655963 2.2787805 2.2743632 0.0000000 2.3813951 2.5128885 2.5128885 2.3599640 2.3574326 2.5204470 2.5218898 2.5218898 2.5130978 2.5218898 2.4761470 2.4985780 3.5132131 3.5070328 2.2663914 2.5328812 2.2923433 2.3311890 2.3311890 2.3799951 2.3874056 2.3804162 2.3806490 2.3834620 2.5353016 2.5294533 2.4527207 2.5200066 2.4985780 2.4732637 2.5130482 2.4982071 2.3682803 2.3795015 2.3334557 2.3415104 2.3465409 2.3538202 2.3334557 2.3457929 2.6019885 2.5147041 2.3785856 2.4655963 3.6485906 2.9379022 2.7274873 2.4940070 2.3340354 2.4747613 2.3527545 2.3599640 2.5124096 2.5148518 2.3406971 2.3846084 2.3607948 2.4926330 2.3799951 2.3709361 2.4926330 3.6508040 2.3652207 2.3637220 2.5135287 2.5135287 2.5232973 2.4724615 2.5115201 2.3488812 2.3279488 2.3351550 2.5005759 2.4977959 2.3350841 2.3818425 2.3806490 2.3828655 2.3874056 2.3602356 2.3651764 2.3307699 2.5148790 2.5130978 3.4720321 2.5291641 2.3807720 2.5085709 2.3317599 2.3303659 2.3080964 2.3351016 2.3351926 
DQ004855_P100               0.7120778 1.2017449 1.1743214 2.3813951 0.0000000 0.8865191 0.8865191 1.3242820 1.2308027 0.8841595 0.8841586 0.8847878 0.8873940 0.8847878 0.9309473 0.8728443 2.8903596 2.8852811 1.1778906 0.9143485 1.1931627 1.1923509 1.1923509 0.0008748 0.0035097 0.0023352 0.0023355 0.0058542 0.8841421 0.9135509 0.6606115 0.8860488 0.8734818 0.7130398 0.8874229 1.4402576 1.2344935 1.3483208 1.2236915 1.2209543 1.2081592 1.2083326 1.2236915 1.2303526 0.9198837 0.8869486 0.0023389 0.7120778 2.9416304 1.8461526 1.7772663 1.4170541 1.3047134 1.4016602 1.2303912 1.3242820 0.8857537 0.8872194 1.2032776 0.0035082 1.2301453 0.9418101 0.0008748 1.3402006 0.9418101 2.9435040 1.3200518 1.3210832 0.8880294 0.8880294 0.8924321 1.3997317 0.8873035 1.2288395 1.3412570 1.3046028 1.4399107 1.4411327 1.3042407 0.0029225 0.0023355 0.0032125 0.0035097 0.0085680 1.3399714 1.1961972 0.8857186 0.8873940 2.8585232 0.8767528 0.0014589 0.7290930 1.2132123 1.2093618 1.2016907 1.2157577 1.2182388 
EU418428_A5W                1.0511707 1.4161398 1.3996606 2.5128885 0.8865191 0.0000000 0.0000010 1.5380872 1.4802840 0.0013714 0.0016518 0.0019272 0.0002722 0.0019272 0.2511975 0.0000010 3.0198785 3.0189459 1.4009040 0.3715307 1.3992733 1.3900123 1.3900123 0.8859912 0.8877657 0.8861575 0.8873723 0.8918097 0.0052369 0.3772807 1.0545470 0.0000010 0.0002798 1.0498950 0.0002722 1.6270979 1.4885703 1.5716399 1.4684777 1.4815327 1.4634507 1.4640206 1.4684777 1.4742055 0.3938581 0.0002722 0.8874758 1.0511707 3.0117445 1.9651495 1.9339251 1.6322502 1.5247671 1.6009580 1.4809226 1.5380872 0.0035480 0.0013623 1.3952827 0.8896582 1.4835765 0.2538909 0.8859912 1.5705401 0.2538909 3.0138034 1.5319306 1.5478052 0.0019090 0.0019090 0.0013922 1.5994547 0.0013627 1.4691921 1.5811013 1.5212726 1.6262009 1.6326851 1.5205323 0.8879370 0.8873723 0.8893177 0.8877657 0.9010550 1.5668274 1.3934169 0.0051950 0.0002722 2.9893663 0.0080459 0.8867882 1.0722130 1.4592364 1.4629277 1.4026191 1.4934966 1.4769330 
FR852584_ISP                1.0511707 1.4161398 1.3996606 2.5128885 0.8865191 0.0000010 0.0000000 1.5380872 1.4802840 0.0013714 0.0016518 0.0019272 0.0002722 0.0019272 0.2511975 0.0000010 3.0198785 3.0189459 1.4009040 0.3715307 1.3992733 1.3900123 1.3900123 0.8859912 0.8877657 0.8861575 0.8873723 0.8918097 0.0052369 0.3772807 1.0545470 0.0000010 0.0002798 1.0498950 0.0002722 1.6270979 1.4885703 1.5716399 1.4684777 1.4815327 1.4634507 1.4640206 1.4684777 1.4742055 0.3938581 0.0002722 0.8874758 1.0511707 3.0117445 1.9651495 1.9339251 1.6322502 1.5247671 1.6009580 1.4809226 1.5380872 0.0035480 0.0013623 1.3952827 0.8896582 1.4835765 0.2538909 0.8859912 1.5705401 0.2538909 3.0138034 1.5319306 1.5478052 0.0019090 0.0019090 0.0013922 1.5994547 0.0013627 1.4691921 1.5811013 1.5212726 1.6262009 1.6326851 1.5205323 0.8879370 0.8873723 0.8893177 0.8877657 0.9010550 1.5668274 1.3934169 0.0051950 0.0002722 2.9893663 0.0080459 0.8867882 1.0722130 1.4592364 1.4629277 1.4026191 1.4934966 1.4769330 
JN797796B_5S                1.4161903 0.6540726 0.6466791 2.3599640 1.3242820 1.5380872 1.5380872 0.0000000 0.5272713 1.5295172 1.5311049 1.5310931 1.5390807 1.5310931 1.5316769 1.5255315 2.9649787 2.9658147 0.6085325 1.5043687 0.6455925 0.6836081 0.6836081 1.3233835 1.3261703 1.3243905 1.3257278 1.3262125 1.5321893 1.5042072 1.3994318 1.5469570 1.5255187 1.4239313 1.5381650 0.5674966 0.5229731 0.0726928 0.5168865 0.5296933 0.5228815 0.5221700 0.5168865 0.5186889 1.5771422 1.5398350 1.3261604 1.4161903 2.9742805 2.2108743 1.8522275 0.5647101 0.3608835 0.5603353 0.5282100 0.0000010 1.5382810 1.5382435 0.6907070 1.3259843 0.5224442 1.5460608 1.3233835 0.0691447 1.5460608 2.9629805 0.0143243 0.0460734 1.5377177 1.5377177 1.5514582 0.5608167 1.5376009 0.5194431 0.3708278 0.3593666 0.5676520 0.5681927 0.3589074 1.3245117 1.3257278 1.3253612 1.3261703 1.3361185 0.0675931 0.6870648 1.5345971 1.5390807 2.9524204 1.5355289 1.3239653 1.4701214 0.5229548 0.5196229 0.6149768 0.6753525 0.5299927 
JN797798_BCU4               1.3259022 0.5509895 0.5518465 2.3574326 1.2308027 1.4802840 1.4802840 0.5272713 0.0000000 1.4750709 1.4756965 1.4759557 1.4812184 1.4759557 1.5443964 1.4612361 2.8590502 2.8578530 0.5361946 1.4994432 0.5527591 0.6166894 0.6166894 1.2299761 1.2306379 1.2305051 1.2305179 1.2334490 1.4755676 1.4945888 1.3306079 1.4818497 1.4614974 1.3309068 1.4803557 0.7325781 0.0234593 0.5349237 0.2983712 0.2950832 0.3040541 0.3048229 0.2983712 0.2976655 1.5360706 1.4819322 1.2305026 1.3259022 2.9233340 2.0245516 1.8328721 0.7251092 0.6039697 0.7125537 0.0013342 0.5272713 1.4758795 1.4795717 0.6211050 1.2334663 0.3062296 1.5543602 1.2299761 0.5362025 1.5543602 2.9148695 0.5279355 0.5300041 1.4802198 1.4802198 1.4928451 0.7128494 1.4795266 0.2976645 0.6094392 0.6029331 0.7332476 0.7341044 0.6042451 1.2289833 1.2305179 1.2312522 1.2306379 1.2286638 0.5348125 0.6142873 1.4780976 1.4812184 2.8739025 1.4739432 1.2307957 1.3906439 0.2985655 0.3001340 0.5131677 0.5647774 0.2979395 
JX080301_A3R                1.0487172 1.4112096 1.3945176 2.5204470 0.8841595 0.0013714 0.0013714 1.5295172 1.4750709 0.0000000 0.0013762 0.0011017 0.0016461 0.0011017 0.2518935 0.0014149 3.0313235 3.0303834 1.3954577 0.3729940 1.3940527 1.3816261 1.3816261 0.8836297 0.8856357 0.8837967 0.8850165 0.8894749 0.0060720 0.3772525 1.0519205 0.0014030 0.0011318 1.0474358 0.0016462 1.6215998 1.4833866 1.5631237 1.4631649 1.4762627 1.4581527 1.4587145 1.4631649 1.4689148 0.3927547 0.0016463 0.8853432 1.0487172 3.0172430 1.9651215 1.9352227 1.6246980 1.5190223 1.5933385 1.4757118 1.5295172 0.0044001 0.0016459 1.3873621 0.8873126 1.4783193 0.2545967 0.8836297 1.5620226 0.2545967 3.0193202 1.5233491 1.5392425 0.0021967 0.0021967 0.0022446 1.5918337 0.0019215 1.4638765 1.5752549 1.5155180 1.6206997 1.6272067 1.5147759 0.8858082 0.8850165 0.8869717 0.8856357 0.8981843 1.5583084 1.3857745 0.0060613 0.0016461 3.0004933 0.0089789 0.8844297 1.0713921 1.4538684 1.4575766 1.3938249 1.4847566 1.4716508 
JX080302_676Z               1.0488082 1.4141307 1.3975053 2.5218898 0.8841586 0.0016518 0.0016518 1.5311049 1.4756965 0.0013762 0.0000000 0.0002739 0.0019275 0.0002739 0.2525406 0.0017043 3.0329412 3.0320010 1.3990188 0.3739784 1.3970841 1.3858416 1.3858416 0.8836287 0.8856353 0.8837957 0.8850159 0.8894755 0.0063710 0.3782429 1.0529343 0.0016900 0.0019885 1.0475266 0.0019276 1.6229558 1.4840146 1.5647357 1.4649169 1.4780277 1.4605827 1.4611499 1.4649169 1.4706713 0.3934518 0.0019277 0.8853426 1.0488082 3.0192914 1.9615549 1.9351834 1.6260552 1.5205681 1.5946770 1.4763376 1.5311049 0.0046921 0.0019273 1.3915745 0.8873126 1.4800843 0.2552563 0.8836287 1.5636338 0.2552563 3.0213705 1.5249327 1.5408387 0.0024805 0.0024805 0.0030984 1.5931710 0.0022046 1.4656308 1.5769199 1.5170611 1.6220552 1.6285659 1.5163184 0.8858078 0.8850159 0.8869716 0.8856353 0.8988609 1.5599160 1.3899998 0.0063597 0.0019275 3.0020976 0.0093031 0.8844289 1.0714946 1.4556194 1.4593297 1.3960584 1.4853046 1.4734102 
JX080303_Fi200W             1.0490090 1.4149133 1.3983084 2.5218898 0.8847878 0.0019272 0.0019272 1.5310931 1.4759557 0.0011017 0.0002739 0.0000000 0.0022031 0.0000010 0.2529357 0.0019885 3.0334457 3.0325055 1.3992760 0.3743905 1.3978990 1.3855723 1.3855723 0.8842577 0.8862648 0.8844248 0.8856454 0.8901061 0.0066486 0.3786552 1.0527468 0.0019719 0.0017043 1.0477272 0.0022032 1.6232401 1.4842749 1.5647285 1.4651742 1.4782868 1.4608389 1.4614066 1.4651742 1.4709293 0.3938728 0.0022033 0.8859725 1.0490090 3.0197912 1.9625783 1.9348595 1.6263398 1.5205551 1.5949572 1.4765968 1.5310931 0.0049675 0.0022029 1.3913257 0.8879429 1.4803434 0.2556567 0.8842577 1.5636263 0.2556567 3.0218707 1.5249200 1.5408282 0.0027565 0.0027565 0.0028165 1.5934509 0.0024805 1.4658886 1.5769142 1.5170476 1.6223394 1.6288510 1.5163048 0.8864372 0.8856454 0.8876015 0.8862648 0.8988609 1.5599081 1.3897300 0.0066367 0.0022031 3.0025978 0.0095944 0.8850583 1.0717166 1.4558767 1.4595873 1.3963172 1.4855639 1.4736686 
JX080304_MSA6               1.0521316 1.4170272 1.4005666 2.5130978 0.8873940 0.0002722 0.0002722 1.5390807 1.4812184 0.0016461 0.0019275 0.0022031 0.0000000 0.0022031 0.2516493 0.0002808 3.0227844 3.0218513 1.4018167 0.3720257 1.4001925 1.3909554 1.3909554 0.8868657 0.8886412 0.8870321 0.8882479 0.8926876 0.0055139 0.3777780 1.0554939 0.0002784 0.0005616 1.0508549 0.0005445 1.6281507 1.4895101 1.5726573 1.4694034 1.4824670 1.4643708 1.4649429 1.4694034 1.4751343 0.3943697 0.0005446 0.8883517 1.0521316 3.0146238 1.9644732 1.9357025 1.6333062 1.5257300 1.6019919 1.4818574 1.5390807 0.0038219 0.0016351 1.3962304 0.8905351 1.4845110 0.2543493 0.8868657 1.5715568 0.2543493 3.0166858 1.5329200 1.5488065 0.0021823 0.0021823 0.0016709 1.6004874 0.0016356 1.4701191 1.5821534 1.5222329 1.6272531 1.6337417 1.5214921 0.8888124 0.8882479 0.8901940 0.8886412 0.9019940 1.5678408 1.3943623 0.0054698 0.0000010 2.9922356 0.0083353 0.8876634 1.0732770 1.4601603 1.4638533 1.4035404 1.4944387 1.4778638 
JX080305_P4W                1.0490090 1.4149133 1.3983084 2.5218898 0.8847878 0.0019272 0.0019272 1.5310931 1.4759557 0.0011017 0.0002739 0.0000010 0.0022031 0.0000000 0.2529357 0.0019885 3.0334457 3.0325055 1.3992760 0.3743905 1.3978990 1.3855723 1.3855723 0.8842577 0.8862648 0.8844248 0.8856454 0.8901061 0.0066486 0.3786552 1.0527468 0.0019719 0.0017043 1.0477272 0.0022032 1.6232401 1.4842749 1.5647285 1.4651742 1.4782868 1.4608389 1.4614066 1.4651742 1.4709293 0.3938728 0.0022033 0.8859725 1.0490090 3.0197912 1.9625783 1.9348595 1.6263398 1.5205551 1.5949572 1.4765968 1.5310931 0.0049675 0.0022029 1.3913257 0.8879429 1.4803434 0.2556567 0.8842577 1.5636263 0.2556567 3.0218707 1.5249200 1.5408282 0.0027565 0.0027565 0.0028165 1.5934509 0.0024805 1.4658886 1.5769142 1.5170476 1.6223394 1.6288510 1.5163048 0.8864372 0.8856454 0.8876015 0.8862648 0.8988609 1.5599081 1.3897300 0.0066367 0.0022031 3.0025978 0.0095944 0.8850583 1.0717166 1.4558767 1.4595873 1.3963172 1.4855639 1.4736686 
JX194239_SA11               1.1256306 1.4643504 1.4420596 2.4761470 0.9309473 0.2511975 0.2511975 1.5316769 1.5443964 0.2518935 0.2525406 0.2529357 0.2516493 0.2529357 0.0000000 0.2483160 3.2730948 3.2767124 1.4656785 0.4297619 1.4534571 1.4500872 1.4500872 0.9308718 0.9301857 0.9285525 0.9299281 0.9331873 0.2479334 0.4283384 1.1159451 0.2519471 0.2487210 1.1310120 0.2516580 1.7061478 1.5503939 1.5763205 1.5619999 1.5912237 1.5505291 1.5532632 1.5619999 1.5658032 0.4639806 0.2513508 0.9325129 1.1256306 3.2014296 2.0266596 2.0181468 1.7022945 1.5977207 1.6846281 1.5466377 1.5316769 0.2521443 0.2507080 1.4543023 0.9323381 1.5724108 0.0053123 0.9308718 1.5717101 0.0053123 3.2004515 1.5356540 1.5514209 0.2505280 0.2505280 0.2549164 1.6808280 0.2506450 1.5640408 1.6476542 1.5976641 1.7005718 1.7082931 1.5953007 0.9331906 0.9299281 0.9311668 0.9301857 0.9475016 1.5685935 1.4605496 0.2469952 0.2516493 3.2295353 0.2503462 0.9309511 1.1529377 1.5592080 1.5595108 1.5031383 1.5358196 1.5808100 
JX875065_SA5                1.0319073 1.3994751 1.3822091 2.4985780 0.8728443 0.0000010 0.0000010 1.5255315 1.4612361 0.0014149 0.0017043 0.0019885 0.0002808 0.0019885 0.2483160 0.0000000 3.0350262 3.0338793 1.3891148 0.3604529 1.3833533 1.3810846 1.3810846 0.8723109 0.8739459 0.8724795 0.8737106 0.8782248 0.0054036 0.3663668 1.0369072 0.0000010 0.0002798 1.0306211 0.0002808 1.6123943 1.4697246 1.5586515 1.4627771 1.4751582 1.4568920 1.4561236 1.4627771 1.4686825 0.3896375 0.0002808 0.8738115 1.0319073 3.0247654 1.9685613 1.9279925 1.6184357 1.5095248 1.5863340 1.4618821 1.5255315 0.0036599 0.0014052 1.3875902 0.8758637 1.4759683 0.2510464 0.8723109 1.5586397 0.2510464 3.0268812 1.5212688 1.5346510 0.0019692 0.0019692 0.0014366 1.5848133 0.0014056 1.4635620 1.5655739 1.5056855 1.6114849 1.6180595 1.5049366 0.8741185 0.8737106 0.8756898 0.8739459 0.8811298 1.5548763 1.3844009 0.0050756 0.0002808 3.0037802 0.0080459 0.8731171 1.0722130 1.4544785 1.4553479 1.3827581 1.4765729 1.4715761 
KC595512_JL                 2.9016098 2.9870794 2.9926231 3.5132131 2.8903596 3.0198785 3.0198785 2.9649787 2.8590502 3.0313235 3.0329412 3.0334457 3.0227844 3.0334457 3.2730948 3.0350262 0.0000000 0.0060458 2.9301914 3.1501970 3.0254252 2.8768774 2.8768774 2.8884609 2.8976279 2.8886356 2.8920055 2.8978056 3.0457068 3.1403225 2.9348604 3.0390905 3.0355389 2.9132638 3.0208683 3.0769068 2.8538327 2.9825563 2.8722152 2.8734788 2.8685994 2.8686635 2.8722152 2.8825446 3.0787619 3.0215922 2.8958926 2.9016098 0.7443856 3.5041107 3.1160433 3.0351100 2.9196763 3.0684737 2.8611793 2.9649787 3.0164108 3.0255849 2.8657002 2.8920635 2.8778717 3.2992711 2.8884609 2.9824358 3.2992711 0.7461018 2.9822247 2.9754804 3.0299162 3.0299162 3.0449759 3.0641924 3.0255981 2.8818724 2.9002153 2.9262451 3.0771225 3.0899207 2.9221003 2.8919676 2.8920055 2.8913534 2.8976279 2.9156804 2.9708042 2.8828649 3.0230948 3.0227844 0.0553885 3.0684983 2.8881209 2.9192738 2.8735803 2.8807868 2.8951214 2.9008522 2.8673241 
KC595513_Shanette           2.8973616 2.9846199 2.9915764 3.5070328 2.8852811 3.0189459 3.0189459 2.9658147 2.8578530 3.0303834 3.0320010 3.0325055 3.0218513 3.0325055 3.2767124 3.0338793 0.0060458 0.0000000 2.9297035 3.1473362 3.0227863 2.8723399 2.8723399 2.8833855 2.8925391 2.8835587 2.8869225 2.8927095 3.0447627 3.1422426 2.9303424 3.0356590 3.0343919 2.9109888 3.0199357 3.0795078 2.8514854 2.9844888 2.8671081 2.8657333 2.8600696 2.8601205 2.8671081 2.8749510 3.0827558 3.0206594 2.8908054 2.8973616 0.7424241 3.5100006 3.1147583 3.0358338 2.9196288 3.0642763 2.8599807 2.9658147 3.0154786 3.0246514 2.8615799 2.8869839 2.8745697 3.2970955 2.8833855 2.9843679 3.2970955 0.7441485 2.9809082 2.9817413 3.0289819 3.0289819 3.0440233 3.0600020 3.0246645 2.8787473 2.8994979 2.9255527 3.0797236 3.0947761 2.9220525 2.8868892 2.8869225 2.8862735 2.8925391 2.9124854 2.9727274 2.8783213 3.0221621 3.0218513 0.0571865 3.0673391 2.8830445 2.9153322 2.8695249 2.8766849 2.8934680 2.8945144 2.8640309 
KC699836_SIOphi             1.2561009 0.3649769 0.3721107 2.2663914 1.1778906 1.4009040 1.4009040 0.6085325 0.5361946 1.3954577 1.3990188 1.3992760 1.4018167 1.3992760 1.4656785 1.3891148 2.9301914 2.9297035 0.0000000 1.4304214 0.3602629 0.4669222 0.4669222 1.1774321 1.1774955 1.1806175 1.1806367 1.1759389 1.4047167 1.4285431 1.2365394 1.3975772 1.3893748 1.2569520 1.4009720 0.7760494 0.5368698 0.6151170 0.5424045 0.5507608 0.5405462 0.5379657 0.5424045 0.5407289 1.4586146 1.4015350 1.1774867 1.2561009 3.0098340 2.0125839 1.7581203 0.7710693 0.6672751 0.7624285 0.5379128 0.6085325 1.4045855 1.4013884 0.4672656 1.1817176 0.5404110 1.4802696 1.1774321 0.6138829 1.4802696 3.0058850 0.6006691 0.6049204 1.4008822 1.4008822 1.4184929 0.7618889 1.4004220 0.5409366 0.6725907 0.6648911 0.7764020 0.7803841 0.6683595 1.1796939 1.1806367 1.1825959 1.1774955 1.1739136 0.6181224 0.4652728 1.4054448 1.4018167 2.8996296 1.4021080 1.1774148 1.2965579 0.5288436 0.5297727 0.4187020 0.4642191 0.5468130 
KF021268_phiIBB_SEP1        1.0798728 1.4374209 1.4032804 2.5328812 0.9143485 0.3715307 0.3715307 1.5043687 1.4994432 0.3729940 0.3739784 0.3743905 0.3720257 0.3743905 0.4297619 0.3604529 3.1501970 3.1473362 1.4304214 0.0000000 1.4247440 1.4354623 1.4354623 0.9138162 0.9166592 0.9150039 0.9165721 0.9188757 0.3767112 0.0098307 1.0820045 0.3719371 0.3608714 1.0865913 0.3720375 1.6128186 1.4998715 1.5397853 1.4757155 1.4847588 1.4729627 1.4708660 1.4757155 1.4852921 0.4574816 0.3717433 0.9178906 1.0798728 3.1356955 2.0183629 1.9350027 1.6115212 1.5392101 1.5905542 1.4995523 1.5043687 0.3740047 0.3721788 1.4409934 0.9175535 1.4851363 0.4349293 0.9138162 1.5361387 0.4349293 3.1361090 1.4984472 1.5181851 0.3723892 0.3723892 0.3722729 1.5893783 0.3722703 1.4831462 1.5893319 1.5360431 1.6121359 1.6216262 1.5358126 0.9164627 0.9165721 0.9168323 0.9166592 0.9218484 1.5312094 1.4348363 0.3736716 0.3720257 3.0905985 0.3699226 0.9158415 1.1179145 1.4643816 1.4611584 1.4759736 1.4966254 1.4798146 
KF669652_Grass              1.3554435 0.0143823 0.0168703 2.2923433 1.1931627 1.3992733 1.3992733 0.6455925 0.5527591 1.3940527 1.3970841 1.3978990 1.4001925 1.3978990 1.4534571 1.3833533 3.0254252 3.0227863 0.3602629 1.4247440 0.0000000 0.4620581 0.4620581 1.1931023 1.1920954 1.1948011 1.1948189 1.1982899 1.3955916 1.4282716 1.3322587 1.3971434 1.3841776 1.3614725 1.3993418 0.8019819 0.5596264 0.6426546 0.5600544 0.5609349 0.5622156 0.5606993 0.5600544 0.5607652 1.4657610 1.3999089 1.1913134 1.3554435 3.0171540 2.0495198 1.8118851 0.8039333 0.7216804 0.7767357 0.5518972 0.6455925 1.4021750 1.3981167 0.4809966 1.1975312 0.5623797 1.4677261 1.1931023 0.6452371 1.4677261 3.0150858 0.6375343 0.6369595 1.3976942 1.3976942 1.4058236 0.7753759 1.3976673 0.5582424 0.7278465 0.7221245 0.8023523 0.8047965 0.7229721 1.1947006 1.1948189 1.1962523 1.1920954 1.1751285 0.6461014 0.4608543 1.3951395 1.4001925 3.0103567 1.3935195 1.1915318 1.3977613 0.5516614 0.5537730 0.4084708 0.4560936 0.5621686 
KJ010547_Bp8p_C             1.2622213 0.4733537 0.4727954 2.3311890 1.1923509 1.3900123 1.3900123 0.6836081 0.6166894 1.3816261 1.3858416 1.3855723 1.3909554 1.3855723 1.4500872 1.3810846 2.8768774 2.8723399 0.4669222 1.4354623 0.4620581 0.0000000 0.0000010 1.1913960 1.1894321 1.1914340 1.1914524 1.1950194 1.3871347 1.4338150 1.2534480 1.3823440 1.3808117 1.2706564 1.3900823 0.8632653 0.6188039 0.7005328 0.6395672 0.6319281 0.6314200 0.6310829 0.6395672 0.6402634 1.4309210 1.3906649 1.1893840 1.2622213 2.9040784 2.0576741 1.8564318 0.8545814 0.7645776 0.8509957 0.6161519 0.6836081 1.3917696 1.3878411 0.0963620 1.1950877 0.6381306 1.4602808 1.1913960 0.6985175 1.4602808 2.8965114 0.6895979 0.6957031 1.3863608 1.3863608 1.3922306 0.8494966 1.3870152 0.6417001 0.7729262 0.7618028 0.8631202 0.8670515 0.7630830 1.1914981 1.1914524 1.1955288 1.1894321 1.1971225 0.6992946 0.0192051 1.3875596 1.3909554 2.8422841 1.3898933 1.1917350 1.2936936 0.6266061 0.6282185 0.4463772 0.5067083 0.6289006 
KJ010548_Bp8p_T             1.2622213 0.4733537 0.4727954 2.3311890 1.1923509 1.3900123 1.3900123 0.6836081 0.6166894 1.3816261 1.3858416 1.3855723 1.3909554 1.3855723 1.4500872 1.3810846 2.8768774 2.8723399 0.4669222 1.4354623 0.4620581 0.0000010 0.0000000 1.1913960 1.1894321 1.1914340 1.1914524 1.1950194 1.3871347 1.4338150 1.2534480 1.3823440 1.3808117 1.2706564 1.3900823 0.8632653 0.6188039 0.7005328 0.6395672 0.6319281 0.6314200 0.6310829 0.6395672 0.6402634 1.4309210 1.3906649 1.1893840 1.2622213 2.9040784 2.0576741 1.8564318 0.8545814 0.7645776 0.8509957 0.6161519 0.6836081 1.3917696 1.3878411 0.0963620 1.1950877 0.6381306 1.4602808 1.1913960 0.6985175 1.4602808 2.8965114 0.6895979 0.6957031 1.3863608 1.3863608 1.3922306 0.8494966 1.3870152 0.6417001 0.7729262 0.7618028 0.8631202 0.8670515 0.7630830 1.1914981 1.1914524 1.1955288 1.1894321 1.1971225 0.6992946 0.0192051 1.3875596 1.3909554 2.8422841 1.3898933 1.1917350 1.2936936 0.6266061 0.6282185 0.4463772 0.5067083 0.6289006 
KJ094029_LP_064             0.7115787 1.2016858 1.1742666 2.3799951 0.0008748 0.8859912 0.8859912 1.3233835 1.2299761 0.8836297 0.8836287 0.8842577 0.8868657 0.8842577 0.9308718 0.8723109 2.8884609 2.8833855 1.1774321 0.9138162 1.1931023 1.1913960 1.1913960 0.0000000 0.0032171 0.0020432 0.0020435 0.0067356 0.8839071 0.9130191 0.6599523 0.8855095 0.8729481 0.7125401 0.8868945 1.4404107 1.2336639 1.3472766 1.2228670 1.2200592 1.2072710 1.2074441 1.2228670 1.2295244 0.9198718 0.8864204 0.0032175 0.7115787 2.9392147 1.8458337 1.7761443 1.4172089 1.3043259 1.4018167 1.2295649 1.3233835 0.8855199 0.8866910 1.2019103 0.0032157 1.2293192 0.9417329 0.0000010 1.3391607 0.9417329 2.9410872 1.3191556 1.3200566 0.8875005 0.8875005 0.8918899 1.3998885 0.8867751 1.2280123 1.3408309 1.3042154 1.4400638 1.4412857 1.3038534 0.0026301 0.0020435 0.0035050 0.0032171 0.0088869 1.3389325 1.1952400 0.8851909 0.8868657 2.8566435 0.8765148 0.0023353 0.7285314 1.2123191 1.2084707 1.2019292 1.2151795 1.2173454 
KJ094031_LP_124             0.7111975 1.2007227 1.1733000 2.3874056 0.0035097 0.8877657 0.8877657 1.3261703 1.2306379 0.8856357 0.8856353 0.8862648 0.8886412 0.8862648 0.9301857 0.8739459 2.8976279 2.8925391 1.1774955 0.9166592 1.1920954 1.1894321 1.1894321 0.0032171 0.0000000 0.0040981 0.0040987 0.0085206 0.8856943 0.9148251 0.6607397 0.8873228 0.8745836 0.7121585 0.8886701 1.4427948 1.2343273 1.3487833 1.2250180 1.2218409 1.2102340 1.2104081 1.2250180 1.2316830 0.9207775 0.8881959 0.0040946 0.7111975 2.9419791 1.8458016 1.7806210 1.4198772 1.3059997 1.4053849 1.2302266 1.3261703 0.8872943 0.8884668 1.2004313 0.0052743 1.2323076 0.9410342 0.0032171 1.3406632 0.9410342 2.9438527 1.3219387 1.3223944 0.8892773 0.8892773 0.8937078 1.4034523 0.8885509 1.2301688 1.3426263 1.3058890 1.4424470 1.4436706 1.3055268 0.0029199 0.0040987 0.0038035 0.0000010 0.0095188 1.3404336 1.1947926 0.8869653 0.8886412 2.8657284 0.8781690 0.0038043 0.7279129 1.2152970 1.2114432 1.2033782 1.2155913 1.2191244 
KJ586795_LMTA_94            0.7121974 1.2033074 1.1759044 2.3804162 0.0023352 0.8861575 0.8861575 1.3243905 1.2305051 0.8837967 0.8837957 0.8844248 0.8870321 0.8844248 0.9285525 0.8724795 2.8886356 2.8835587 1.1806175 0.9150039 1.1948011 1.1914340 1.1914340 0.0020432 0.0040981 0.0000000 0.0005832 0.0058524 0.8840374 0.9142060 0.6607236 0.8856794 0.8731168 0.7131597 0.8870610 1.4423575 1.2341965 1.3488988 1.2253550 1.2224909 1.2096803 1.2098544 1.2253550 1.2320235 0.9183824 0.8865868 0.0040961 0.7121974 2.9398177 1.8461491 1.7732381 1.4194366 1.3071423 1.4036974 1.2300935 1.3243905 0.8856862 0.8868575 1.2024257 0.0040949 1.2317614 0.9393712 0.0020432 1.3407760 0.9393712 2.9416905 1.3201603 1.3210623 0.8876671 0.8876671 0.8920605 1.4017658 0.8869415 1.2305086 1.3438010 1.3070313 1.4420096 1.4432335 1.3066688 0.0040957 0.0005832 0.0043851 0.0040981 0.0098410 1.3405462 1.1959123 0.8853205 0.8870321 2.8568089 0.8762399 0.0026274 0.7285801 1.2147433 1.2109945 1.2074736 1.2189453 1.2197716 
KJ591605_LMTA_57            0.7122441 1.2033234 1.1759240 2.3806490 0.0023355 0.8873723 0.8873723 1.3257278 1.2305179 0.8850165 0.8850159 0.8856454 0.8882479 0.8856454 0.9299281 0.8737106 2.8920055 2.8869225 1.1806367 0.9165721 1.1948189 1.1914524 1.1914524 0.0020435 0.0040987 0.0005832 0.0000000 0.0058532 0.8852604 0.9157731 0.6607694 0.8869207 0.8743484 0.7132063 0.8882768 1.4442330 1.2342089 1.3502633 1.2253685 1.2225047 1.2096956 1.2098696 1.2253685 1.2320362 0.9195116 0.8878024 0.0040966 0.7122441 2.9400725 1.8485374 1.7752455 1.4209542 1.3084444 1.4055268 1.2301064 1.3257278 0.8869008 0.8880734 1.2024428 0.0040955 1.2317740 0.9407762 0.0020435 1.3421331 0.9407762 2.9419453 1.3214944 1.3223977 0.8888839 0.8888839 0.8933068 1.4035928 0.8881575 1.2305214 1.3452908 1.3083332 1.4438844 1.4451096 1.3079705 0.0040962 0.0000010 0.0043857 0.0040987 0.0098424 1.3419019 1.1959301 0.8865350 0.8882479 2.8601407 0.8774862 0.0026278 0.7286313 1.2147580 1.2110096 1.2055419 1.2189596 1.2197857 
KJ668715_LMTA_34            0.7117026 1.2066322 1.1792797 2.3834620 0.0058542 0.8918097 0.8918097 1.3262125 1.2334490 0.8894749 0.8894755 0.8901061 0.8926876 0.8901061 0.9331873 0.8782248 2.8978056 2.8927095 1.1759389 0.9188757 1.1982899 1.1950194 1.1950194 0.0067356 0.0085206 0.0058524 0.0058532 0.0000000 0.8894335 0.9180753 0.6637710 0.8914554 0.8788637 0.7126646 0.8927167 1.4461019 1.2371472 1.3508675 1.2297860 1.2285752 1.2157269 1.2159031 1.2297860 1.2364687 0.9252925 0.8922422 0.0067485 0.7117026 2.9450088 1.8471058 1.7781996 1.4228070 1.3081028 1.4077182 1.2330369 1.3262125 0.8910434 0.8925141 1.2043873 0.0082165 1.2366790 0.9440904 0.0067356 1.3427413 0.9440904 2.9468856 1.3219810 1.3230134 0.8933268 0.8933268 0.8978516 1.4057830 0.8925980 1.2349498 1.3462930 1.3079917 1.4457527 1.4469784 1.3076292 0.0079267 0.0058532 0.0079165 0.0085206 0.0133758 1.3425097 1.1993598 0.8909725 0.8926876 2.8645298 0.8821558 0.0061476 0.7297951 1.2208201 1.2169544 1.2107414 1.2231863 1.2258460 
KP027446_phiIPLARODI        1.0490990 1.4108033 1.3940605 2.5353016 0.8841421 0.0052369 0.0052369 1.5321893 1.4755676 0.0060720 0.0063710 0.0066486 0.0055139 0.0066486 0.2479334 0.0054036 3.0457068 3.0447627 1.4047167 0.3767112 1.3955916 1.3871347 1.3871347 0.8839071 0.8856943 0.8840374 0.8852604 0.8894335 0.0000000 0.3796787 1.0553147 0.0053583 0.0056885 1.0478159 0.0055140 1.6202446 1.4839020 1.5676412 1.4632443 1.4774427 1.4592811 1.4598466 1.4632443 1.4690055 0.3929862 0.0055143 0.8851047 1.0490990 3.0308726 1.9579333 1.9397792 1.6240258 1.5237418 1.5921997 1.4762099 1.5321893 0.0055112 0.0060692 1.3915772 0.8875625 1.4809057 0.2505766 0.8839071 1.5665352 0.2505766 3.0329654 1.5280491 1.5419472 0.0066274 0.0066274 0.0067686 1.5906928 0.0057927 1.4639574 1.5804812 1.5202209 1.6193435 1.6258574 1.5194752 0.8858672 0.8852604 0.8872576 0.8856943 0.8986658 1.5628026 1.3895897 0.0033019 0.0055139 3.0106488 0.0072385 0.8844130 1.0711686 1.4569281 1.4606475 1.3981563 1.4889609 1.4728177 
KP027447_phiIPLA_C1C        1.0782028 1.4404988 1.4067573 2.5294533 0.9135509 0.3772807 0.3772807 1.5042072 1.4945888 0.3772525 0.3782429 0.3786552 0.3777780 0.3786552 0.4283384 0.3663668 3.1403225 3.1422426 1.4285431 0.0098307 1.4282716 1.4338150 1.4338150 0.9130191 0.9148251 0.9142060 0.9157731 0.9180753 0.3796787 0.0000000 1.0784802 0.3778382 0.3667863 1.0849198 0.3777899 1.6091867 1.4949367 1.5376258 1.4817455 1.4889461 1.4768853 1.4747900 1.4817455 1.4913569 0.4588876 0.3774961 0.9170907 1.0782028 3.1214788 2.0179211 1.9292997 1.6050630 1.5316508 1.5883072 1.4947036 1.5042072 0.3801373 0.3783022 1.4335434 0.9167539 1.4868082 0.4334745 0.9130191 1.5339839 0.4334745 3.1228533 1.4982869 1.5170127 0.3785130 0.3785130 0.3781323 1.5871334 0.3781272 1.4872419 1.5838791 1.5284956 1.6083383 1.6178068 1.5281157 0.9156642 0.9157731 0.9149981 0.9148251 0.9209928 1.5290616 1.4333043 0.3794264 0.3777780 3.0809862 0.3763230 0.9150427 1.1193765 1.4693454 1.4671630 1.4705884 1.4989782 1.4839882 
KP339049_EFDG1              0.2179484 1.3292431 1.3041198 2.4527207 0.6606115 1.0545470 1.0545470 1.3994318 1.3306079 1.0519205 1.0529343 1.0527468 1.0554939 1.0527468 1.1159451 1.0369072 2.9348604 2.9303424 1.2365394 1.0820045 1.3322587 1.2534480 1.2534480 0.6599523 0.6607397 0.6607236 0.6607694 0.6637710 1.0553147 1.0784802 0.0000000 1.0534479 1.0367187 0.2164461 1.0555268 1.4949464 1.3330633 1.4136222 1.3038729 1.3136220 1.2816292 1.2809086 1.3038729 1.3021179 1.0655817 1.0549248 0.6617904 0.2179484 2.9977007 1.8210407 1.8549939 1.4863009 1.4024880 1.4719720 1.3293532 1.3994318 1.0549172 1.0547413 1.2545618 0.6613437 1.3239767 1.1248587 0.6599523 1.4140632 1.1248587 2.9875506 1.3956800 1.4013005 1.0551249 1.0551249 1.0580020 1.4714943 1.0529058 1.3029666 1.4313760 1.3974016 1.4937546 1.4959598 1.4000745 0.6605083 0.6607694 0.6612562 0.6607397 0.6752067 1.4080916 1.2584125 1.0533003 1.0554939 2.9115083 1.0479894 0.6619203 0.2185708 1.2738396 1.2836407 1.2759289 1.2854004 1.3093889 
KP687431_IME_SA1            1.0509351 1.4145333 1.3975726 2.5200066 0.8860488 0.0000010 0.0000010 1.5469570 1.4818497 0.0014030 0.0016900 0.0019719 0.0002784 0.0019719 0.2519471 0.0000010 3.0390905 3.0356590 1.3975772 0.3719371 1.3971434 1.3823440 1.3823440 0.8855095 0.8873228 0.8856794 0.8869207 0.8914554 0.0053583 0.3778382 1.0534479 0.0000000 0.0002870 1.0489620 0.0002784 1.6239137 1.4903499 1.5806867 1.4672889 1.4797375 1.4619431 1.4634837 1.4672889 1.4731654 0.3934459 0.0002784 0.8870263 1.0509351 3.0346562 1.9931675 1.9607574 1.6289029 1.5330682 1.5975868 1.4825048 1.5469570 0.0036294 0.0013935 1.3877398 0.8892566 1.4836310 0.2541564 0.8855095 1.5795526 0.2541564 3.0367943 1.5409812 1.5575064 0.0019528 0.0019528 0.0014245 1.5960467 0.0013939 1.4689749 1.5917963 1.5294584 1.6229942 1.6296415 1.5295365 0.8874979 0.8869207 0.8889088 0.8873228 0.9008944 1.5757203 1.3856723 0.0053145 0.0002784 3.0090880 0.0079421 0.8861313 1.0718494 1.4576421 1.4623616 1.4007970 1.4909230 1.4750216 
KP687432_IME_SA2            1.0321090 1.4002661 1.3830210 2.4985780 0.8734818 0.0002798 0.0002798 1.5255187 1.4614974 0.0011318 0.0019885 0.0017043 0.0005616 0.0017043 0.2487210 0.0002798 3.0355389 3.0343919 1.3893748 0.3608714 1.3841776 1.3808117 1.3808117 0.8729481 0.8745836 0.8731168 0.8743484 0.8788637 0.0056885 0.3667863 1.0367187 0.0002870 0.0000000 1.0308227 0.0005616 1.6126816 1.4699871 1.5586433 1.4630384 1.4754211 1.4571519 1.4563839 1.4630384 1.4689444 0.3900687 0.0005616 0.8744496 1.0321090 3.0252733 1.9696036 1.9276644 1.6187236 1.5095101 1.5866175 1.4621435 1.5255187 0.0039418 0.0016864 1.3873379 0.8765023 1.4762312 0.2514569 0.8729481 1.5586315 0.2514569 3.0273897 1.5212554 1.5346394 0.0022507 0.0022507 0.0011492 1.5850965 0.0016868 1.4638237 1.5655664 1.5056703 1.6117720 1.6183475 1.5049213 0.8747563 0.8743484 0.8763279 0.8745836 0.8811298 1.5548676 1.3841274 0.0053581 0.0005616 3.0042885 0.0083339 0.8737547 1.0724343 1.4547398 1.4556092 1.3830194 1.4768360 1.4718385 
KR049063_EFLK1              0.0041569 1.3584660 1.3376729 2.4732637 0.7130398 1.0498950 1.0498950 1.4239313 1.3309068 1.0474358 1.0475266 1.0477272 1.0508549 1.0477272 1.1310120 1.0306211 2.9132638 2.9109888 1.2569520 1.0865913 1.3614725 1.2706564 1.2706564 0.7125401 0.7121585 0.7131597 0.7132063 0.7126646 1.0478159 1.0849198 0.2164461 1.0489620 1.0308227 0.0000000 1.0508882 1.5266264 1.3356359 1.4379968 1.3056323 1.3121044 1.2945646 1.2951855 1.3056323 1.3076464 1.0892524 1.0502775 0.7139773 0.0041569 2.9538916 1.8491862 1.8698306 1.5105093 1.4109241 1.5003666 1.3296852 1.4239313 1.0482354 1.0500211 1.2807497 0.7119955 1.3342040 1.1391088 0.7125401 1.4336692 1.1391088 2.9440089 1.4229957 1.4190592 1.0505531 1.0505531 1.0512323 1.4984439 1.0482322 1.3104193 1.4311352 1.4049177 1.5259198 1.5285259 1.4060273 0.7119948 0.7132063 0.7132818 0.7121585 0.7283439 1.4293435 1.2716108 1.0460822 1.0508549 2.8941720 1.0390579 0.7140436 0.0048835 1.2903608 1.3021310 1.2996567 1.3116963 1.3053311 
KR908644_IME_SA119          1.0521650 1.4162064 1.3997281 2.5130482 0.8874229 0.0002722 0.0002722 1.5381650 1.4803557 0.0016462 0.0019276 0.0022032 0.0005445 0.0022032 0.2516580 0.0002808 3.0208683 3.0199357 1.4009720 0.3720375 1.3993418 1.3900823 1.3900823 0.8868945 0.8886701 0.8870610 0.8882768 0.8927167 0.0055140 0.3777899 1.0555268 0.0002784 0.0005616 1.0508882 0.0000000 1.6271824 1.4886427 1.5717203 1.4685486 1.4816045 1.4635209 1.4640911 1.4685486 1.4742767 0.3943821 0.0005446 0.8883806 1.0521650 3.0118928 1.9657016 1.9357689 1.6323351 1.5248422 1.6010405 1.4809944 1.5381650 0.0038220 0.0016352 1.3953531 0.8905641 1.4836483 0.2543582 0.8868945 1.5706205 0.2543582 3.0139519 1.5320079 1.5478838 0.0021823 0.0021823 0.0011136 1.5995370 0.0016356 1.4692630 1.5811847 1.5213474 1.6262854 1.6327700 1.5206071 0.8888413 0.8882768 0.8902230 0.8886701 0.9020251 1.5669074 1.3934871 0.0054700 0.0005445 2.9903490 0.0083356 0.8876922 1.0733142 1.4593068 1.4629984 1.4026878 1.4935693 1.4770044 
KT207918_Eyuki              1.5217364 0.8097715 0.7913393 2.4982071 1.4402576 1.6270979 1.6270979 0.5674966 0.7325781 1.6215998 1.6229558 1.6232401 1.6281507 1.6232401 1.7061478 1.6123943 3.0769068 3.0795078 0.7760494 1.6128186 0.8019819 0.8632653 0.8632653 1.4404107 1.4427948 1.4423575 1.4442330 1.4461019 1.6202446 1.6091867 1.4949464 1.6239137 1.6126816 1.5266264 1.6271824 0.0000000 0.7242457 0.5596104 0.7582800 0.7553033 0.7512117 0.7485300 0.7582800 0.7576557 1.6892895 1.6289426 1.4453593 1.5217364 3.1241117 2.2800461 1.9156724 0.0819181 0.4816816 0.0558699 0.7323500 0.5674966 1.6259733 1.6280601 0.8742338 1.4440288 0.7517348 1.7235921 1.4404107 0.5588264 1.7235921 3.1270892 0.5627017 0.5594299 1.6264377 1.6264377 1.6424032 0.0555355 1.6255227 0.7545287 0.4968592 0.4821864 0.0013518 0.0068008 0.4816103 1.4416299 1.4442330 1.4417870 1.4427948 1.4594946 0.5634542 0.8683437 1.6209706 1.6281507 3.0662303 1.6215210 1.4433447 1.5822025 0.7410376 0.7329480 0.7973902 0.8515739 0.7539118 
KT224359_TsarBomba          1.3307622 0.5577656 0.5583064 2.3682803 1.2344935 1.4885703 1.4885703 0.5229731 0.0234593 1.4833866 1.4840146 1.4842749 1.4895101 1.4842749 1.5503939 1.4697246 2.8538327 2.8514854 0.5368698 1.4998715 0.5596264 0.6188039 0.6188039 1.2336639 1.2343273 1.2341965 1.2342089 1.2371472 1.4839020 1.4949367 1.3330633 1.4903499 1.4699871 1.3356359 1.4886427 0.7242457 0.0000000 0.5280563 0.3014905 0.2966890 0.3064857 0.3072562 0.3014905 0.3009718 1.5390981 1.4902274 1.2344864 1.3307622 2.9118552 2.0479143 1.8414926 0.7198215 0.6069667 0.7073392 0.0242935 0.5229731 1.4841435 1.4878529 0.6201806 1.2372649 0.3013633 1.5611354 1.2336639 0.5290505 1.5611354 2.8998055 0.5241498 0.5249292 1.4885052 1.4885052 1.5022953 0.7076343 1.4878089 0.3015541 0.6101622 0.6050380 0.7249112 0.7273840 0.6065399 1.2327661 1.2342089 1.2350431 1.2343273 1.2342135 0.5284210 0.6152050 1.4863718 1.4895101 2.8644019 1.4825521 1.2344865 1.3986358 0.3017563 0.3020621 0.5130407 0.5667972 0.3008833 
KT307976_AvesoBmore         1.4311482 0.6490692 0.6428583 2.3795015 1.3483208 1.5716399 1.5716399 0.0726928 0.5349237 1.5631237 1.5647357 1.5647285 1.5726573 1.5647285 1.5763205 1.5586515 2.9825563 2.9844888 0.6151170 1.5397853 0.6426546 0.7005328 0.7005328 1.3472766 1.3487833 1.3488988 1.3502633 1.3508675 1.5676412 1.5376258 1.4136222 1.5806867 1.5586433 1.4379968 1.5717203 0.5596104 0.5280563 0.0000000 0.5204557 0.5280331 0.5248016 0.5241696 0.5204557 0.5241211 1.6057336 1.5725062 1.3502371 1.4311482 3.0055004 2.2461866 1.8684659 0.5665518 0.3740534 0.5560574 0.5348349 0.0726928 1.5735655 1.5719377 0.7015131 1.3499289 0.5236305 1.5917637 1.3472766 0.0035451 1.5917637 2.9958399 0.0685912 0.0416343 1.5717757 1.5717757 1.5859124 0.5557600 1.5707032 0.5238550 0.3789198 0.3718782 0.5604225 0.5600858 0.3700140 1.3484053 1.3502633 1.3494013 1.3487833 1.3501390 0.0101492 0.7031814 1.5685120 1.5726573 2.9740506 1.5705292 1.3480038 1.4800980 0.5209566 0.5185192 0.6209173 0.6774639 0.5244187 
KT995480_Bacillus_BM15      1.3020116 0.5588616 0.5543610 2.3334557 1.2236915 1.4684777 1.4684777 0.5168865 0.2983712 1.4631649 1.4649169 1.4651742 1.4694034 1.4651742 1.5619999 1.4627771 2.8722152 2.8671081 0.5424045 1.4757155 0.5600544 0.6395672 0.6395672 1.2228670 1.2250180 1.2253550 1.2253685 1.2297860 1.4632443 1.4817455 1.3038729 1.4672889 1.4630384 1.3056323 1.4685486 0.7582800 0.3014905 0.5204557 0.0000000 0.0585158 0.0578742 0.0585506 0.0000010 0.0097026 1.5405507 1.4701115 1.2242404 1.3020116 2.9709196 2.0477604 1.7378516 0.7464123 0.5882031 0.7449823 0.2999361 0.5168865 1.4670227 1.4683796 0.6416114 1.2262862 0.0618939 1.5723696 1.2228670 0.5224462 1.5723696 2.9571138 0.5153671 0.5177878 1.4678785 1.4678785 1.4764005 0.7452809 1.4681991 0.0102638 0.5930396 0.5878809 0.7584653 0.7583718 0.5879267 1.2231131 1.2253685 1.2257166 1.2250180 1.2175765 0.5193474 0.6360293 1.4638103 1.4694034 2.8554903 1.4798989 1.2233593 1.3487818 0.0511290 0.0470113 0.5215779 0.5898207 0.0578446 
KU577463_Bacillus_Deep_Blue 1.3067574 0.5590827 0.5534660 2.3415104 1.2209543 1.4815327 1.4815327 0.5296933 0.2950832 1.4762627 1.4780277 1.4782868 1.4824670 1.4782868 1.5912237 1.4751582 2.8734788 2.8657333 0.5507608 1.4847588 0.5609349 0.6319281 0.6319281 1.2200592 1.2218409 1.2224909 1.2225047 1.2285752 1.4774427 1.4889461 1.3136220 1.4797375 1.4754211 1.3121044 1.4816045 0.7553033 0.2966890 0.5280331 0.0585158 0.0000000 0.0573453 0.0577157 0.0585158 0.0615482 1.5572863 1.4831806 1.2229249 1.3067574 2.9337098 2.0566347 1.7751696 0.7554304 0.5971872 0.7395212 0.2963397 0.5296933 1.4791865 1.4810633 0.6410020 1.2238843 0.0747173 1.5998785 1.2200592 0.5301745 1.5998785 2.9218903 0.5244431 0.5264562 1.4817117 1.4817117 1.4897557 0.7391135 1.4808835 0.0634627 0.6018070 0.5965373 0.7563318 0.7546758 0.5979555 1.2212666 1.2225047 1.2218305 1.2218409 1.2175227 0.5276907 0.6340852 1.4786426 1.4824670 2.8528927 1.4931120 1.2209658 1.3528266 0.0550420 0.0540796 0.5168995 0.5883068 0.0132929 
KX495186_Bacillus_PK16      1.2908699 0.5613711 0.5576388 2.3465409 1.2081592 1.4634507 1.4634507 0.5228815 0.3040541 1.4581527 1.4605827 1.4608389 1.4643708 1.4608389 1.5505291 1.4568920 2.8685994 2.8600696 0.5405462 1.4729627 0.5622156 0.6314200 0.6314200 1.2072710 1.2102340 1.2096803 1.2096956 1.2157269 1.4592811 1.4768853 1.2816292 1.4619431 1.4571519 1.2945646 1.4635209 0.7512117 0.3064857 0.5248016 0.0578742 0.0573453 0.0000000 0.0016073 0.0578742 0.0573361 1.5315387 1.4650751 1.2098206 1.2908699 2.9492682 2.0546712 1.7511772 0.7444561 0.5871154 0.7382123 0.3053281 0.5228815 1.4609170 1.4633532 0.6364409 1.2110854 0.0835087 1.5611570 1.2072710 0.5268008 1.5611570 2.9373767 0.5211265 0.5250462 1.4628543 1.4628543 1.4710519 0.7385103 1.4631729 0.0589244 0.5946821 0.5859971 0.7500841 0.7530155 0.5869621 1.2084923 1.2096956 1.2102395 1.2102340 1.2062078 0.5238044 0.6312786 1.4603817 1.4643708 2.8499368 1.4744328 1.2081706 1.3378836 0.0295484 0.0397261 0.5109275 0.5869738 0.0568166 
MG602477_Bacillus_BCP01     1.2914838 0.5599262 0.5555774 2.3538202 1.2083326 1.4640206 1.4640206 0.5221700 0.3048229 1.4587145 1.4611499 1.4614066 1.4649429 1.4614066 1.5532632 1.4561236 2.8686635 2.8601205 0.5379657 1.4708660 0.5606993 0.6310829 0.6310829 1.2074441 1.2104081 1.2098544 1.2098696 1.2159031 1.4598466 1.4747900 1.2809086 1.4634837 1.4563839 1.2951855 1.4640911 0.7485300 0.3072562 0.5241696 0.0585506 0.0577157 0.0016073 0.0000000 0.0585506 0.0580117 1.5301024 1.4656487 1.2099947 1.2914838 2.9430786 2.0531086 1.7515883 0.7418941 0.5849345 0.7355432 0.3060976 0.5221700 1.4614814 1.4639229 0.6361108 1.2112600 0.0841259 1.5639597 1.2074441 0.5260886 1.5639597 2.9311998 0.5204950 0.5243336 1.4634230 1.4634230 1.4716497 0.7358414 1.4637423 0.0589463 0.5923878 0.5838171 0.7474032 0.7503315 0.5847830 1.2086658 1.2098696 1.2104137 1.2104081 1.2065597 0.5230935 0.6309416 1.4609448 1.4649429 2.8517733 1.4736845 1.2083441 1.3384840 0.0312550 0.0391700 0.5095561 0.5865828 0.0571863 
MH638309_Bacillus_Hobo      1.3020116 0.5588616 0.5543610 2.3334557 1.2236915 1.4684777 1.4684777 0.5168865 0.2983712 1.4631649 1.4649169 1.4651742 1.4694034 1.4651742 1.5619999 1.4627771 2.8722152 2.8671081 0.5424045 1.4757155 0.5600544 0.6395672 0.6395672 1.2228670 1.2250180 1.2253550 1.2253685 1.2297860 1.4632443 1.4817455 1.3038729 1.4672889 1.4630384 1.3056323 1.4685486 0.7582800 0.3014905 0.5204557 0.0000010 0.0585158 0.0578742 0.0585506 0.0000000 0.0097026 1.5405507 1.4701115 1.2242404 1.3020116 2.9709196 2.0477604 1.7378516 0.7464123 0.5882031 0.7449823 0.2999361 0.5168865 1.4670227 1.4683796 0.6416114 1.2262862 0.0618939 1.5723696 1.2228670 0.5224462 1.5723696 2.9571138 0.5153671 0.5177878 1.4678785 1.4678785 1.4764005 0.7452809 1.4681991 0.0102638 0.5930396 0.5878809 0.7584653 0.7583718 0.5879267 1.2231131 1.2253685 1.2257166 1.2250180 1.2175765 0.5193474 0.6360293 1.4638103 1.4694034 2.8554903 1.4798989 1.2233593 1.3487818 0.0511290 0.0470113 0.5215779 0.5898207 0.0578446 
MH638312_Bacillus_Kioshi    1.3030087 0.5595377 0.5557797 2.3457929 1.2303526 1.4742055 1.4742055 0.5186889 0.2976655 1.4689148 1.4706713 1.4709293 1.4751343 1.4709293 1.5658032 1.4686825 2.8825446 2.8749510 0.5407289 1.4852921 0.5607652 0.6402634 0.6402634 1.2295244 1.2316830 1.2320235 1.2320362 1.2364687 1.4690055 1.4913569 1.3021179 1.4731654 1.4689444 1.3076464 1.4742767 0.7576557 0.3009718 0.5241211 0.0097026 0.0615482 0.0573361 0.0580117 0.0097026 0.0000000 1.5453371 1.4758443 1.2309081 1.3030087 2.9702797 2.0616415 1.7330825 0.7447665 0.5864081 0.7450343 0.2992290 0.5186889 1.4727471 1.4741068 0.6404942 1.2329581 0.0650106 1.5762329 1.2295244 0.5261203 1.5762329 2.9573047 0.5166929 0.5211499 1.4736050 1.4736050 1.4817862 0.7453329 1.4739267 0.0034913 0.5923287 0.5861818 0.7578410 0.7573088 0.5871384 1.2297721 1.2320362 1.2323864 1.2316830 1.2246538 0.5230062 0.6367217 1.4701805 1.4751343 2.8698743 1.4858920 1.2300205 1.3507139 0.0508700 0.0464476 0.5225816 0.5897764 0.0593494 
NC_007021_Twort             1.0849192 1.4858549 1.4643919 2.6019885 0.9198837 0.3938581 0.3938581 1.5771422 1.5360706 0.3927547 0.3934518 0.3938728 0.3943697 0.3938728 0.4639806 0.3896375 3.0787619 3.0827558 1.4586146 0.4574816 1.4657610 1.4309210 1.4309210 0.9198718 0.9207775 0.9183824 0.9195116 0.9252925 0.3929862 0.4588876 1.0655817 0.3934459 0.3900687 1.0892524 0.3943821 1.6892895 1.5390981 1.6057336 1.5405507 1.5572863 1.5315387 1.5301024 1.5405507 1.5453371 0.0000000 0.3944302 0.9205684 1.0849192 3.1402655 2.0151708 1.9724796 1.6928449 1.5896592 1.6819538 1.5363191 1.5771422 0.3917544 0.3919410 1.4222262 0.9233492 1.5538597 0.4699958 0.9198718 1.6027199 0.4699958 3.1431338 1.5764646 1.5830326 0.3921047 0.3921047 0.3978013 1.6785710 0.3922968 1.5383185 1.6480042 1.5891225 1.6853793 1.6933736 1.5907602 0.9215453 0.9195116 0.9218001 0.9207775 0.9325914 1.5996109 1.4293029 0.3916759 0.3943697 3.0119356 0.3924492 0.9201183 1.1179912 1.5177544 1.5204223 1.4484506 1.4932718 1.5392481 
NC_007066_G1                1.0515538 1.4167527 1.4002871 2.5147041 0.8869486 0.0002722 0.0002722 1.5398350 1.4819322 0.0016463 0.0019277 0.0022033 0.0005446 0.0022033 0.2513508 0.0002808 3.0215922 3.0206594 1.4015350 0.3717433 1.3999089 1.3906649 1.3906649 0.8864204 0.8881959 0.8865868 0.8878024 0.8922422 0.0055143 0.3774961 1.0549248 0.0002784 0.0005616 1.0502775 0.0005446 1.6289426 1.4902274 1.5725062 1.4701115 1.4831806 1.4650751 1.4656487 1.4701115 1.4758443 0.3944302 0.0000000 0.8879061 1.0515538 3.0134437 1.9662388 1.9317133 1.6341001 1.5264621 1.6027717 1.4825715 1.5398350 0.0038222 0.0016353 1.3959382 0.8900896 1.4852246 0.2540476 0.8864204 1.5714059 0.2540476 3.0155042 1.5336716 1.5495660 0.0021825 0.0021825 0.0016709 1.6012663 0.0016357 1.4708281 1.5829487 1.5229633 1.6280447 1.6345360 1.5222221 0.8883672 0.8878024 0.8897487 0.8881959 0.9015204 1.5676907 1.3940709 0.0054703 0.0005446 2.9910630 0.0083360 0.8872179 1.0726398 1.4608677 1.4645617 1.4032560 1.4941437 1.4785750 
NC_009811_A511              0.7130149 1.1999850 1.1716587 2.3785856 0.0023389 0.8874758 0.8874758 1.3261604 1.2305026 0.8853432 0.8853426 0.8859725 0.8883517 0.8859725 0.9325129 0.8738115 2.8958926 2.8908054 1.1774867 0.9178906 1.1913134 1.1893840 1.1893840 0.0032175 0.0040946 0.0040961 0.0040966 0.0067485 0.8851047 0.9170907 0.6617904 0.8870263 0.8744496 0.7139773 0.8883806 1.4453593 1.2344864 1.3502371 1.2242404 1.2229249 1.2098206 1.2099947 1.2242404 1.2309081 0.9205684 0.8879061 0.0000000 0.7130149 2.9452826 1.8472459 1.7791849 1.4229905 1.3064705 1.4078690 1.2300910 1.3261604 0.8867100 0.8881772 1.2004972 0.0049890 1.2313699 0.9434092 0.0032175 1.3421065 0.9434092 2.9471580 1.3219257 1.3229588 0.8889880 0.8889880 0.8934147 1.4059323 0.8882613 1.2293934 1.3431680 1.3063596 1.4450101 1.4462363 1.3059971 0.0026320 0.0040966 0.0046906 0.0040946 0.0076152 1.3418753 1.1934300 0.8866750 0.8883517 2.8630660 0.8777326 0.0026310 0.7307963 1.2144239 1.2105693 1.2041725 1.2175541 1.2194526 
NC_009904_phiEF24C          0.0000010 1.3545579 1.3332953 2.4655963 0.7120778 1.0511707 1.0511707 1.4161903 1.3259022 1.0487172 1.0488082 1.0490090 1.0521316 1.0490090 1.1256306 1.0319073 2.9016098 2.8973616 1.2561009 1.0798728 1.3554435 1.2622213 1.2622213 0.7115787 0.7111975 0.7121974 0.7122441 0.7117026 1.0490990 1.0782028 0.2179484 1.0509351 1.0321090 0.0041569 1.0521650 1.5217364 1.3307622 1.4311482 1.3020116 1.3067574 1.2908699 1.2914838 1.3020116 1.3030087 1.0849192 1.0515538 0.7130149 0.0000000 2.9558831 1.8418979 1.8636503 1.5077461 1.4032610 1.4970968 1.3246816 1.4161903 1.0495096 1.0512967 1.2773990 0.7110344 1.3286563 1.1336445 0.7115787 1.4268299 1.1336445 2.9459901 1.4152554 1.4122689 1.0518294 1.0518294 1.0525341 1.4938397 1.0495061 1.3066452 1.4290271 1.3980025 1.5210308 1.5236337 1.3991102 0.7110339 0.7122441 0.7123196 0.7111975 0.7279109 1.4225209 1.2631694 1.0473533 1.0521316 2.8857370 1.0403616 0.7130808 0.0042746 1.2857680 1.2992834 1.2930825 1.3049533 1.3008747 
NC_011421_SPO1              2.9558831 3.0059974 2.9869465 3.6485906 2.9416304 3.0117445 3.0117445 2.9742805 2.9233340 3.0172430 3.0192914 3.0197912 3.0146238 3.0197912 3.2014296 3.0247654 0.7443856 0.7424241 3.0098340 3.1356955 3.0171540 2.9040784 2.9040784 2.9392147 2.9419791 2.9398177 2.9400725 2.9450088 3.0308726 3.1214788 2.9977007 3.0346562 3.0252733 2.9538916 3.0118928 3.1241117 2.9118552 3.0055004 2.9709196 2.9337098 2.9492682 2.9430786 2.9709196 2.9702797 3.1402655 3.0134437 2.9452826 2.9558831 0.0000000 3.4290034 3.1716159 3.1177100 3.0189894 3.0904135 2.9266829 2.9742805 3.0136009 3.0113983 2.9023435 2.9507321 2.9526477 3.2168672 2.9392147 3.0050425 3.2168672 0.0051189 2.9582071 2.9688207 3.0156804 3.0156804 3.0109079 3.0861102 3.0115428 2.9657277 2.9838223 3.0113310 3.1208819 3.1231964 3.0075074 2.9400472 2.9400725 2.9427109 2.9419791 2.9773909 2.9926158 2.9193512 3.0144385 3.0146238 0.7388547 3.0535706 2.9397132 2.9414701 2.9326585 2.9464919 2.9688482 2.9524531 2.9405762 
NC_012530_Lb338_1           1.8418979 2.0332649 2.0488760 2.9379022 1.8461526 1.9651495 1.9651495 2.2108743 2.0245516 1.9651215 1.9615549 1.9625783 1.9644732 1.9625783 2.0266596 1.9685613 3.5041107 3.5100006 2.0125839 2.0183629 2.0495198 2.0576741 2.0576741 1.8458337 1.8458016 1.8461491 1.8485374 1.8471058 1.9579333 2.0179211 1.8210407 1.9931675 1.9696036 1.8491862 1.9657016 2.2800461 2.0479143 2.2461866 2.0477604 2.0566347 2.0546712 2.0531086 2.0477604 2.0616415 2.0151708 1.9662388 1.8472459 1.8418979 3.4290034 0.0000000 2.5698503 2.2059984 2.1520993 2.2319337 2.0243889 2.2108743 1.9605878 1.9615251 2.0304318 1.8517156 2.0741112 2.0369941 1.8458337 2.2445206 2.0369941 3.4168437 2.2121302 2.2033050 1.9603748 1.9603748 1.9721684 2.2333407 1.9628299 2.0637678 2.1461778 2.1490981 2.2779938 2.2744644 2.1483080 1.8519542 1.8485374 1.8471127 1.8458016 1.8618560 2.2335598 2.0643835 1.9562091 1.9644732 3.4774044 1.9937915 1.8470184 1.9177756 2.0542826 2.0515034 2.0265865 2.0717986 2.0541718 
NC_015253_A9                1.8636503 1.7835435 1.7654823 2.7274873 1.7772663 1.9339251 1.9339251 1.8522275 1.8328721 1.9352227 1.9351834 1.9348595 1.9357025 1.9348595 2.0181468 1.9279925 3.1160433 3.1147583 1.7581203 1.9350027 1.8118851 1.8564318 1.8564318 1.7761443 1.7806210 1.7732381 1.7752455 1.7781996 1.9397792 1.9292997 1.8549939 1.9607574 1.9276644 1.8698306 1.9357689 1.9156724 1.8414926 1.8684659 1.7378516 1.7751696 1.7511772 1.7515883 1.7378516 1.7330825 1.9724796 1.9317133 1.7791849 1.8636503 3.1716159 2.5698503 0.0000000 1.9066955 1.8688529 1.8949466 1.8308466 1.8522275 1.9409507 1.9337845 1.8424324 1.7760067 1.7598111 2.0279247 1.7761443 1.8653951 2.0279247 3.1681027 1.8478579 1.8470184 1.9333783 1.9333783 1.9386456 1.8911859 1.9312490 1.7314086 1.9149623 1.8728499 1.9185812 1.9205308 1.8681227 1.7779322 1.7752455 1.7831272 1.7806210 1.7416482 1.8631137 1.8686841 1.9314256 1.9357025 3.0756993 1.9622359 1.7747717 1.9635720 1.7437506 1.7399309 1.7939136 1.7815403 1.7638565 
NC_016563_WPh               1.5077461 0.8101993 0.7925986 2.4940070 1.4170541 1.6322502 1.6322502 0.5647101 0.7251092 1.6246980 1.6260552 1.6263398 1.6333062 1.6263398 1.7022945 1.6184357 3.0351100 3.0358338 0.7710693 1.6115212 0.8039333 0.8545814 0.8545814 1.4172089 1.4198772 1.4194366 1.4209542 1.4228070 1.6240258 1.6050630 1.4863009 1.6289029 1.6187236 1.5105093 1.6323351 0.0819181 0.7198215 0.5665518 0.7464123 0.7554304 0.7444561 0.7418941 0.7464123 0.7447665 1.6928449 1.6341001 1.4229905 1.5077461 3.1177100 2.2059984 1.9066955 0.0000000 0.4870398 0.0813482 0.7246996 0.5647101 1.6307270 1.6327898 0.8740302 1.4217600 0.7469275 1.7196287 1.4172089 0.5660681 1.7196287 3.1206739 0.5630468 0.5617274 1.6311636 1.6311636 1.6495735 0.0813269 1.6311137 0.7424683 0.4968211 0.4877472 0.0815851 0.0825802 0.4872774 1.4195512 1.4209542 1.4195471 1.4198772 1.4400771 0.5669499 0.8606379 1.6265471 1.6333062 3.0343264 1.6276050 1.4182518 1.5733254 0.7302097 0.7267075 0.8005634 0.8469833 0.7516440 
NC_018856_Bastille          1.4032610 0.7237445 0.7097090 2.3340354 1.3047134 1.5247671 1.5247671 0.3608835 0.6039697 1.5190223 1.5205681 1.5205551 1.5257300 1.5205551 1.5977207 1.5095248 2.9196763 2.9196288 0.6672751 1.5392101 0.7216804 0.7645776 0.7645776 1.3043259 1.3059997 1.3071423 1.3084444 1.3081028 1.5237418 1.5316508 1.4024880 1.5330682 1.5095101 1.4109241 1.5248422 0.4816816 0.6069667 0.3740534 0.5882031 0.5971872 0.5871154 0.5849345 0.5882031 0.5864081 1.5896592 1.5264621 1.3064705 1.4032610 3.0189894 2.1520993 1.8688529 0.4870398 0.0000000 0.4728637 0.6029104 0.3608835 1.5294149 1.5260291 0.7702583 1.3066111 0.5905388 1.6116330 1.3043259 0.3685725 1.6116330 3.0101081 0.3641985 0.3732897 1.5238022 1.5238022 1.5446314 0.4728740 1.5242343 0.5859382 0.0107895 0.0061930 0.4809759 0.4854587 0.0061928 1.3037905 1.3084444 1.3069862 1.3059997 1.3027355 0.3659766 0.7668815 1.5248997 1.5257300 2.9140132 1.5231899 1.3055312 1.4529619 0.5812661 0.5841273 0.6798779 0.7512258 0.5981006 
NC_018857_BPS13             1.4970968 0.7826409 0.7659511 2.4747613 1.4016602 1.6009580 1.6009580 0.5603353 0.7125537 1.5933385 1.5946770 1.5949572 1.6019919 1.5949572 1.6846281 1.5863340 3.0684737 3.0642763 0.7624285 1.5905542 0.7767357 0.8509957 0.8509957 1.4018167 1.4053849 1.4036974 1.4055268 1.4077182 1.5921997 1.5883072 1.4719720 1.5975868 1.5866175 1.5003666 1.6010405 0.0558699 0.7073392 0.5560574 0.7449823 0.7395212 0.7382123 0.7355432 0.7449823 0.7450343 1.6819538 1.6027717 1.4078690 1.4970968 3.0904135 2.2319337 1.8949466 0.0813482 0.4728637 0.0000000 0.7121528 0.5603353 1.5990442 1.6013939 0.8700289 1.4053449 0.7434836 1.7012233 1.4018167 0.5559401 1.7012233 3.0933488 0.5573044 0.5532802 1.5997976 1.5997976 1.6209533 0.0010803 1.5994093 0.7418666 0.4872548 0.4725221 0.0555889 0.0570733 0.4723226 1.4042465 1.4055268 1.4031432 1.4053849 1.4244984 0.5594229 0.8553900 1.5949442 1.6019919 3.0539315 1.5943139 1.4046695 1.5562438 0.7259084 0.7190800 0.7827386 0.8410396 0.7397050 
NC_018860_BCP78             1.3246816 0.5501712 0.5510012 2.3527545 1.2303912 1.4809226 1.4809226 0.5282100 0.0013342 1.4757118 1.4763376 1.4765968 1.4818574 1.4765968 1.5466377 1.4618821 2.8611793 2.8599807 0.5379128 1.4995523 0.5518972 0.6161519 0.6161519 1.2295649 1.2302266 1.2300935 1.2301064 1.2330369 1.4762099 1.4947036 1.3293532 1.4825048 1.4621435 1.3296852 1.4809944 0.7323500 0.0242935 0.5348349 0.2999361 0.2963397 0.3053281 0.3060976 0.2999361 0.2992290 1.5363191 1.4825715 1.2300910 1.3246816 2.9266829 2.0243889 1.8308466 0.7246996 0.6029104 0.7121528 0.0000000 0.5282100 1.4765165 1.4802099 0.6206052 1.2330538 0.3072138 1.5566400 1.2295649 0.5361140 1.5566400 2.9182068 0.5288738 0.5309450 1.4808583 1.4808583 1.4935000 0.7124486 1.4801650 0.2992279 0.6083241 0.6018754 0.7330196 0.7338762 0.6031865 1.2285723 1.2301064 1.2308405 1.2302266 1.2282258 0.5347236 0.6137506 1.4787353 1.4818574 2.8760403 1.4745982 1.2303842 1.3892822 0.3005790 0.3021480 0.5134245 0.5649595 0.2994994 
NC_018863_B4                1.4161903 0.6540726 0.6466791 2.3599640 1.3242820 1.5380872 1.5380872 0.0000010 0.5272713 1.5295172 1.5311049 1.5310931 1.5390807 1.5310931 1.5316769 1.5255315 2.9649787 2.9658147 0.6085325 1.5043687 0.6455925 0.6836081 0.6836081 1.3233835 1.3261703 1.3243905 1.3257278 1.3262125 1.5321893 1.5042072 1.3994318 1.5469570 1.5255187 1.4239313 1.5381650 0.5674966 0.5229731 0.0726928 0.5168865 0.5296933 0.5228815 0.5221700 0.5168865 0.5186889 1.5771422 1.5398350 1.3261604 1.4161903 2.9742805 2.2108743 1.8522275 0.5647101 0.3608835 0.5603353 0.5282100 0.0000000 1.5382810 1.5382435 0.6907070 1.3259843 0.5224442 1.5460608 1.3233835 0.0691447 1.5460608 2.9629805 0.0143243 0.0460734 1.5377177 1.5377177 1.5514582 0.5608167 1.5376009 0.5194431 0.3708278 0.3593666 0.5676520 0.5681927 0.3589074 1.3245117 1.3257278 1.3253612 1.3261703 1.3361185 0.0675931 0.6870648 1.5345971 1.5390807 2.9524204 1.5355289 1.3239653 1.4701214 0.5229548 0.5196229 0.6149768 0.6753525 0.5299927 
NC_019448_GH15              1.0495096 1.4171741 1.4014974 2.5124096 0.8857537 0.0035480 0.0035480 1.5382810 1.4758795 0.0044001 0.0046921 0.0049675 0.0038219 0.0049675 0.2521443 0.0036599 3.0164108 3.0154786 1.4045855 0.3740047 1.4021750 1.3917696 1.3917696 0.8855199 0.8872943 0.8856862 0.8869008 0.8910434 0.0055112 0.3801373 1.0549172 0.0036294 0.0039418 1.0482354 0.0038220 1.6259733 1.4841435 1.5735655 1.4670227 1.4791865 1.4609170 1.4614814 1.4670227 1.4727471 0.3917544 0.0038222 0.8867100 1.0495096 3.0136009 1.9605878 1.9409507 1.6307270 1.5294149 1.5990442 1.4765165 1.5382810 0.0000000 0.0038231 1.3971521 0.8891865 1.4816927 0.2548537 0.8855199 1.5724645 0.2548537 3.0156610 1.5341609 1.5479990 0.0043734 0.0043734 0.0050256 1.5975426 0.0038242 1.4677351 1.5868448 1.5259091 1.6250768 1.6307191 1.5251663 0.8874657 0.8869008 0.8888462 0.8872943 0.9002672 1.5687466 1.3951767 0.0054675 0.0038219 2.9859339 0.0054482 0.8860227 1.0707056 1.4592440 1.4620598 1.4017733 1.4947698 1.4725844 
NC_019726_JD007             1.0512967 1.4150243 1.3985205 2.5148518 0.8872194 0.0013623 0.0013623 1.5382435 1.4795717 0.0016459 0.0019273 0.0022029 0.0016351 0.0022029 0.2507080 0.0014052 3.0255849 3.0246514 1.4013884 0.3721788 1.3981167 1.3878411 1.3878411 0.8866910 0.8884668 0.8868575 0.8880734 0.8925141 0.0060692 0.3783022 1.0547413 0.0013935 0.0016864 1.0500211 0.0016352 1.6280601 1.4878529 1.5719377 1.4683796 1.4810633 1.4633532 1.4639229 1.4683796 1.4741068 0.3919410 0.0016353 0.8881772 1.0512967 3.0113983 1.9615251 1.9337845 1.6327898 1.5260291 1.6013939 1.4802099 1.5382435 0.0038231 0.0000000 1.3950442 0.8903611 1.4834769 0.2533937 0.8866910 1.5708379 0.2533937 3.0134571 1.5320870 1.5485351 0.0005448 0.0005448 0.0027865 1.5998903 0.0010899 1.4690937 1.5820602 1.5225321 1.6271628 1.6336498 1.5217913 0.8886382 0.8880734 0.8900200 0.8884668 0.9018115 1.5671247 1.3918637 0.0060207 0.0016351 2.9950046 0.0083381 0.8874888 1.0726812 1.4591386 1.4628297 1.4018812 1.4937749 1.4768340 
NC_020081_phiAGATE          1.2773990 0.4863538 0.4875775 2.3406971 1.2032776 1.3952827 1.3952827 0.6907070 0.6211050 1.3873621 1.3915745 1.3913257 1.3962304 1.3913257 1.4543023 1.3875902 2.8657002 2.8615799 0.4672656 1.4409934 0.4809966 0.0963620 0.0963620 1.2019103 1.2004313 1.2024257 1.2024428 1.2043873 1.3915772 1.4335434 1.2545618 1.3877398 1.3873379 1.2807497 1.3953531 0.8742338 0.6201806 0.7015131 0.6416114 0.6410020 0.6364409 0.6361108 0.6416114 0.6404942 1.4222262 1.3959382 1.2004972 1.2773990 2.9023435 2.0304318 1.8424324 0.8740302 0.7702583 0.8700289 0.6206052 0.6907070 1.3971521 1.3950442 0.0000000 1.2061118 0.6373392 1.4657239 1.2019103 0.7025426 1.4657239 2.8973303 0.6944435 0.6971517 1.3942531 1.3942531 1.3985336 0.8693937 1.3930414 0.6430894 0.7790614 0.7670969 0.8740887 0.8775111 0.7676720 1.2025203 1.2024428 1.2063827 1.2004313 1.2137124 0.7003006 0.0969809 1.3943602 1.3962304 2.8253860 1.3963948 1.2026560 1.3049939 0.6294325 0.6333254 0.4486480 0.5078930 0.6368230 
NC_020871_AG20              0.7110344 1.2059073 1.1785500 2.3846084 0.0035082 0.8896582 0.8896582 1.3259843 1.2334663 0.8873126 0.8873126 0.8879429 0.8905351 0.8879429 0.9323381 0.8758637 2.8920635 2.8869839 1.1817176 0.9175535 1.1975312 1.1950877 1.1950877 0.0032157 0.0052743 0.0040949 0.0040955 0.0082165 0.8875625 0.9167539 0.6613437 0.8892566 0.8765023 0.7119955 0.8905641 1.4440288 1.2372649 1.3499289 1.2262862 1.2238843 1.2110854 1.2112600 1.2262862 1.2329581 0.9233492 0.8900896 0.0049890 0.7110344 2.9507321 1.8517156 1.7760067 1.4217600 1.3066111 1.4053449 1.2330538 1.3259843 0.8891865 0.8903611 1.2061118 0.0000000 1.2329651 0.9432347 0.0032157 1.3417989 0.9432347 2.9526099 1.3217500 1.3226536 0.8911729 0.8911729 0.8956494 1.4034121 0.8904451 1.2314422 1.3434435 1.3065002 1.4436804 1.4449049 1.3061378 0.0029258 0.0040955 0.0038037 0.0052743 0.0095402 1.3415680 1.1995718 0.8888207 0.8905351 2.8616485 0.8800727 0.0049756 0.7284750 1.2159406 1.2120830 1.2062001 1.2175723 1.2209692 
NC_020873_Bc431v3           1.3286563 0.5607845 0.5580801 2.3607948 1.2301453 1.4835765 1.4835765 0.5224442 0.3062296 1.4783193 1.4800843 1.4803434 1.4845110 1.4803434 1.5724108 1.4759683 2.8778717 2.8745697 0.5404110 1.4851363 0.5623797 0.6381306 0.6381306 1.2293192 1.2323076 1.2317614 1.2317740 1.2366790 1.4809057 1.4868082 1.3239767 1.4836310 1.4762312 1.3342040 1.4836483 0.7517348 0.3013633 0.5236305 0.0618939 0.0747173 0.0835087 0.0841259 0.0618939 0.0650106 1.5538597 1.4852246 1.2313699 1.3286563 2.9526477 2.0741112 1.7598111 0.7469275 0.5905388 0.7434836 0.3072138 0.5224442 1.4816927 1.4834769 0.6373392 1.2329651 0.0000000 1.5828398 1.2293192 0.5256250 1.5828398 2.9359770 0.5214003 0.5221907 1.4829736 1.4829736 1.4903706 0.7429542 1.4832974 0.0655810 0.5969858 0.5925270 0.7516434 0.7525643 0.5920917 1.2299944 1.2317740 1.2317669 1.2323076 1.2253900 0.5226953 0.6336360 1.4820939 1.4845110 2.8483371 1.4940141 1.2301568 1.3748600 0.0732517 0.0742752 0.5222468 0.5939926 0.0770450 
NC_020877_Romulus           1.1336445 1.4774011 1.4558453 2.4926330 0.9418101 0.2538909 0.2538909 1.5460608 1.5543602 0.2545967 0.2552563 0.2556567 0.2543493 0.2556567 0.0053123 0.2510464 3.2992711 3.2970955 1.4802696 0.4349293 1.4677261 1.4602808 1.4602808 0.9417329 0.9410342 0.9393712 0.9407762 0.9440904 0.2505766 0.4334745 1.1248587 0.2541564 0.2514569 1.1391088 0.2543582 1.7235921 1.5611354 1.5917637 1.5723696 1.5998785 1.5611570 1.5639597 1.5723696 1.5762329 0.4699958 0.2540476 0.9434092 1.1336445 3.2168672 2.0369941 2.0279247 1.7196287 1.6116330 1.7012233 1.5566400 1.5460608 0.2548537 0.2533937 1.4657239 0.9432347 1.5828398 0.0000000 0.9417329 1.5870541 0.0000010 3.2158717 1.5501302 1.5663270 0.2531621 0.2531621 0.2577318 1.6973377 0.2533297 1.5744560 1.6634343 1.6115705 1.7178947 1.7257857 1.6091631 0.9440962 0.9407762 0.9420301 0.9410342 0.9595149 1.5838613 1.4712886 0.2496267 0.2543493 3.2547877 0.2533457 0.9418153 1.1622609 1.5700750 1.5714142 1.5137195 1.5476930 1.5892878 
NC_021781_LP_125            0.7115787 1.2016858 1.1742666 2.3799951 0.0008748 0.8859912 0.8859912 1.3233835 1.2299761 0.8836297 0.8836287 0.8842577 0.8868657 0.8842577 0.9308718 0.8723109 2.8884609 2.8833855 1.1774321 0.9138162 1.1931023 1.1913960 1.1913960 0.0000010 0.0032171 0.0020432 0.0020435 0.0067356 0.8839071 0.9130191 0.6599523 0.8855095 0.8729481 0.7125401 0.8868945 1.4404107 1.2336639 1.3472766 1.2228670 1.2200592 1.2072710 1.2074441 1.2228670 1.2295244 0.9198718 0.8864204 0.0032175 0.7115787 2.9392147 1.8458337 1.7761443 1.4172089 1.3043259 1.4018167 1.2295649 1.3233835 0.8855199 0.8866910 1.2019103 0.0032157 1.2293192 0.9417329 0.0000000 1.3391607 0.9417329 2.9410872 1.3191556 1.3200566 0.8875005 0.8875005 0.8918899 1.3998885 0.8867751 1.2280123 1.3408309 1.3042154 1.4400638 1.4412857 1.3038534 0.0026301 0.0020435 0.0035050 0.0032171 0.0088869 1.3389325 1.1952400 0.8851909 0.8868657 2.8566435 0.8765148 0.0023353 0.7285314 1.2123191 1.2084707 1.2019292 1.2151795 1.2173454 
NC_022088_Troll             1.4268299 0.6520057 0.6458282 2.3709361 1.3402006 1.5705401 1.5705401 0.0691447 0.5362025 1.5620226 1.5636338 1.5636263 1.5715568 1.5636263 1.5717101 1.5586397 2.9824358 2.9843679 0.6138829 1.5361387 0.6452371 0.6985175 0.6985175 1.3391607 1.3406632 1.3407760 1.3421331 1.3427413 1.5665352 1.5339839 1.4140632 1.5795526 1.5586315 1.4336692 1.5706205 0.5588264 0.5290505 0.0035451 0.5224462 0.5301745 0.5268008 0.5260886 0.5224462 0.5261203 1.6027199 1.5714059 1.3421065 1.4268299 3.0050425 2.2445206 1.8653951 0.5660681 0.3685725 0.5559401 0.5361140 0.0691447 1.5724645 1.5708379 0.7025426 1.3417989 0.5256250 1.5870541 1.3391607 0.0000000 1.5870541 2.9953801 0.0666346 0.0386582 1.5706759 1.5706759 1.5847822 0.5556430 1.5696042 0.5258540 0.3731390 0.3664131 0.5596366 0.5593003 0.3645615 1.3402844 1.3421331 1.3412757 1.3406632 1.3514749 0.0065410 0.7011606 1.5674147 1.5715568 2.9713834 1.5705153 1.3398833 1.4813628 0.5229518 0.5205143 0.6211433 0.6781478 0.5264156 
NC_022090_Remus             1.1336445 1.4774011 1.4558453 2.4926330 0.9418101 0.2538909 0.2538909 1.5460608 1.5543602 0.2545967 0.2552563 0.2556567 0.2543493 0.2556567 0.0053123 0.2510464 3.2992711 3.2970955 1.4802696 0.4349293 1.4677261 1.4602808 1.4602808 0.9417329 0.9410342 0.9393712 0.9407762 0.9440904 0.2505766 0.4334745 1.1248587 0.2541564 0.2514569 1.1391088 0.2543582 1.7235921 1.5611354 1.5917637 1.5723696 1.5998785 1.5611570 1.5639597 1.5723696 1.5762329 0.4699958 0.2540476 0.9434092 1.1336445 3.2168672 2.0369941 2.0279247 1.7196287 1.6116330 1.7012233 1.5566400 1.5460608 0.2548537 0.2533937 1.4657239 0.9432347 1.5828398 0.0000010 0.9417329 1.5870541 0.0000000 3.2158717 1.5501302 1.5663270 0.2531621 0.2531621 0.2577318 1.6973377 0.2533297 1.5744560 1.6634343 1.6115705 1.7178947 1.7257857 1.6091631 0.9440962 0.9407762 0.9420301 0.9410342 0.9595149 1.5838613 1.4712886 0.2496267 0.2543493 3.2547877 0.2533457 0.9418153 1.1622609 1.5700750 1.5714142 1.5137195 1.5476930 1.5892878 
NC_022761_CampHawk          2.9459901 3.0047204 2.9887790 3.6508040 2.9435040 3.0138034 3.0138034 2.9629805 2.9148695 3.0193202 3.0213705 3.0218707 3.0166858 3.0218707 3.2004515 3.0268812 0.7461018 0.7441485 3.0058850 3.1361090 3.0150858 2.8965114 2.8965114 2.9410872 2.9438527 2.9416905 2.9419453 2.9468856 3.0329654 3.1228533 2.9875506 3.0367943 3.0273897 2.9440089 3.0139519 3.1270892 2.8998055 2.9958399 2.9571138 2.9218903 2.9373767 2.9311998 2.9571138 2.9573047 3.1431338 3.0155042 2.9471580 2.9459901 0.0051189 3.4168437 3.1681027 3.1206739 3.0101081 3.0933488 2.9182068 2.9629805 3.0156610 3.0134571 2.8973303 2.9526099 2.9359770 3.2158717 2.9410872 2.9953801 3.2158717 0.0000000 2.9469716 2.9575360 3.0177438 3.0177438 3.0130040 3.0890410 3.0136019 2.9527523 2.9768120 3.0018234 3.1238557 3.1261711 2.9980151 2.9419195 2.9419453 2.9445858 2.9438527 2.9794076 2.9829916 2.9117496 3.0164992 3.0166858 0.7404221 3.0557266 2.9415862 2.9332890 2.9208277 2.9357443 2.9614240 2.9439328 2.9287158 
NC_022763_Spock             1.4152554 0.6463111 0.6396413 2.3652207 1.3200518 1.5319306 1.5319306 0.0143243 0.5279355 1.5233491 1.5249327 1.5249200 1.5329200 1.5249200 1.5356540 1.5212688 2.9822247 2.9809082 0.6006691 1.4984472 0.6375343 0.6895979 0.6895979 1.3191556 1.3219387 1.3201603 1.3214944 1.3219810 1.5280491 1.4982869 1.3956800 1.5409812 1.5212554 1.4229957 1.5320079 0.5627017 0.5241498 0.0685912 0.5153671 0.5244431 0.5211265 0.5204950 0.5153671 0.5166929 1.5764646 1.5336716 1.3219257 1.4152554 2.9582071 2.2121302 1.8478579 0.5630468 0.3641985 0.5573044 0.5288738 0.0143243 1.5341609 1.5320870 0.6944435 1.3217500 0.5214003 1.5501302 1.3191556 0.0666346 1.5501302 2.9469716 0.0000000 0.0439651 1.5315624 1.5315624 1.5451409 0.5577848 1.5314466 0.5164413 0.3718230 0.3627672 0.5635142 0.5657614 0.3623050 1.3205451 1.3214944 1.3213923 1.3219387 1.3304026 0.0681455 0.6917711 1.5304864 1.5329200 2.9728360 1.5351698 1.3197350 1.4705532 0.5170552 0.5126775 0.6087253 0.6728288 0.5241652 
NC_022769_BigBertha         1.4122689 0.6443827 0.6387424 2.3637220 1.3210832 1.5478052 1.5478052 0.0460734 0.5300041 1.5392425 1.5408387 1.5408282 1.5488065 1.5408282 1.5514209 1.5346510 2.9754804 2.9817413 0.6049204 1.5181851 0.6369595 0.6957031 0.6957031 1.3200566 1.3223944 1.3210623 1.3223977 1.3230134 1.5419472 1.5170127 1.4013005 1.5575064 1.5346394 1.4190592 1.5478838 0.5594299 0.5249292 0.0416343 0.5177878 0.5264562 0.5250462 0.5243336 0.5177878 0.5211499 1.5830326 1.5495660 1.3229588 1.4122689 2.9688207 2.2033050 1.8470184 0.5617274 0.3732897 0.5532802 0.5309450 0.0460734 1.5479990 1.5485351 0.6971517 1.3226536 0.5221907 1.5663270 1.3200566 0.0386582 1.5663270 2.9575360 0.0439651 0.0000000 1.5483733 1.5483733 1.5614488 0.5536247 1.5473144 0.5208837 0.3791892 0.3709059 0.5602406 0.5594588 0.3704356 1.3211651 1.3223977 1.3221425 1.3223944 1.3297231 0.0377656 0.6971420 1.5430232 1.5488065 2.9725451 1.5458456 1.3207663 1.4648352 0.5219492 0.5175946 0.6193081 0.6752626 0.5242840 
NC_022918_S25_4             1.0518294 1.4146178 1.3981041 2.5135287 0.8880294 0.0019090 0.0019090 1.5377177 1.4802198 0.0021967 0.0024805 0.0027565 0.0021823 0.0027565 0.2505280 0.0019692 3.0299162 3.0289819 1.4008822 0.3723892 1.3976942 1.3863608 1.3863608 0.8875005 0.8892773 0.8876671 0.8888839 0.8933268 0.0066274 0.3785130 1.0551249 0.0019528 0.0022507 1.0505531 0.0021823 1.6264377 1.4885052 1.5717757 1.4678785 1.4817117 1.4628543 1.4634230 1.4678785 1.4736050 0.3921047 0.0021825 0.8889880 1.0518294 3.0156804 1.9603748 1.9333783 1.6311636 1.5238022 1.5997976 1.4808583 1.5377177 0.0043734 0.0005448 1.3942531 0.8911729 1.4829736 0.2531621 0.8875005 1.5706759 0.2531621 3.0177438 1.5315624 1.5483733 0.0000000 0.0000010 0.0033478 1.5982957 0.0016364 1.4685921 1.5796394 1.5203104 1.6255412 1.6320223 1.5195709 0.8894486 0.8888839 0.8908313 0.8892773 0.9026808 1.5669629 1.3903797 0.0065743 0.0021823 2.9992832 0.0089216 0.8882990 1.0732736 1.4586370 1.4623278 1.4025156 1.4936169 1.4774798 
NC_022920_S25_3             1.0518294 1.4146178 1.3981041 2.5135287 0.8880294 0.0019090 0.0019090 1.5377177 1.4802198 0.0021967 0.0024805 0.0027565 0.0021823 0.0027565 0.2505280 0.0019692 3.0299162 3.0289819 1.4008822 0.3723892 1.3976942 1.3863608 1.3863608 0.8875005 0.8892773 0.8876671 0.8888839 0.8933268 0.0066274 0.3785130 1.0551249 0.0019528 0.0022507 1.0505531 0.0021823 1.6264377 1.4885052 1.5717757 1.4678785 1.4817117 1.4628543 1.4634230 1.4678785 1.4736050 0.3921047 0.0021825 0.8889880 1.0518294 3.0156804 1.9603748 1.9333783 1.6311636 1.5238022 1.5997976 1.4808583 1.5377177 0.0043734 0.0005448 1.3942531 0.8911729 1.4829736 0.2531621 0.8875005 1.5706759 0.2531621 3.0177438 1.5315624 1.5483733 0.0000010 0.0000000 0.0033478 1.5982957 0.0016364 1.4685921 1.5796394 1.5203104 1.6255412 1.6320223 1.5195709 0.8894486 0.8888839 0.8908313 0.8892773 0.9026808 1.5669629 1.3903797 0.0065743 0.0021823 2.9992832 0.0089216 0.8882990 1.0732736 1.4586370 1.4623278 1.4025156 1.4936169 1.4774798 
NC_023009_Sb_1              1.0525341 1.4235736 1.4073103 2.5232973 0.8924321 0.0013922 0.0013922 1.5514582 1.4928451 0.0022446 0.0030984 0.0028165 0.0016709 0.0028165 0.2549164 0.0014366 3.0449759 3.0440233 1.4184929 0.3722729 1.4058236 1.3922306 1.3922306 0.8918899 0.8937078 0.8920605 0.8933068 0.8978516 0.0067686 0.3781323 1.0580020 0.0014245 0.0011492 1.0512323 0.0011136 1.6424032 1.5022953 1.5859124 1.4764005 1.4897557 1.4710519 1.4716497 1.4764005 1.4817862 0.3978013 0.0016709 0.8934147 1.0525341 3.0109079 1.9721684 1.9386456 1.6495735 1.5446314 1.6209533 1.4935000 1.5514582 0.0050256 0.0027865 1.3985336 0.8956494 1.4903706 0.2577318 0.8918899 1.5847822 0.2577318 3.0130040 1.5451409 1.5614488 0.0033478 0.0033478 0.0000000 1.6194008 0.0027879 1.4771389 1.6038355 1.5410257 1.6414824 1.6481394 1.5402612 0.8938824 0.8933068 0.8952975 0.8937078 0.9070431 1.5809612 1.3960750 0.0064357 0.0016709 3.0128508 0.0097114 0.8927081 1.0741747 1.4667951 1.4705650 1.4120089 1.5068888 1.4845768 
NC_023501_BPS10C            1.4938397 0.7829172 0.7662315 2.4724615 1.3997317 1.5994547 1.5994547 0.5608167 0.7128494 1.5918337 1.5931710 1.5934509 1.6004874 1.5934509 1.6808280 1.5848133 3.0641924 3.0600020 0.7618889 1.5893783 0.7753759 0.8494966 0.8494966 1.3998885 1.4034523 1.4017658 1.4035928 1.4057830 1.5906928 1.5871334 1.4714943 1.5960467 1.5850965 1.4984439 1.5995370 0.0555355 0.7076343 0.5557600 0.7452809 0.7391135 0.7385103 0.7358414 0.7452809 0.7453329 1.6785710 1.6012663 1.4059323 1.4938397 3.0861102 2.2333407 1.8911859 0.0813269 0.4728740 0.0010803 0.7124486 0.5608167 1.5975426 1.5998903 0.8693937 1.4034121 0.7429542 1.6973377 1.3998885 0.5556430 1.6973377 3.0890410 0.5577848 0.5536247 1.5982957 1.5982957 1.6194008 0.0000000 1.5979078 0.7421653 0.4878540 0.4730841 0.0552547 0.0567375 0.4728846 1.4023153 1.4035928 1.4012124 1.4034523 1.4224087 0.5598305 0.8538868 1.5934471 1.6004874 3.0496744 1.5927734 1.4027372 1.5525549 0.7262064 0.7193774 0.7830260 0.8397868 0.7392977 
NC_023573_phiSA012          1.0495061 1.4145923 1.3980776 2.5115201 0.8873035 0.0013627 0.0013627 1.5376009 1.4795266 0.0019215 0.0022046 0.0024805 0.0016356 0.0024805 0.2506450 0.0014056 3.0255981 3.0246645 1.4004220 0.3722703 1.3976673 1.3870152 1.3870152 0.8867751 0.8885509 0.8869415 0.8881575 0.8925980 0.0057927 0.3781272 1.0529058 0.0013939 0.0016868 1.0482322 0.0016356 1.6255227 1.4878089 1.5707032 1.4681991 1.4808835 1.4631729 1.4637423 1.4681991 1.4739267 0.3922968 0.0016357 0.8882613 1.0495061 3.0115428 1.9628299 1.9312490 1.6311137 1.5242343 1.5994093 1.4801650 1.5376009 0.0038242 0.0010899 1.3930414 0.8904451 1.4832974 0.2533297 0.8867751 1.5696042 0.2533297 3.0136019 1.5314466 1.5473144 0.0016364 0.0016364 0.0027879 1.5979078 0.0000000 1.4689131 1.5801111 1.5207414 1.6246266 1.6311046 1.5200015 0.8887222 0.8881575 0.8901040 0.8885509 0.9019005 1.5658940 1.3904133 0.0060224 0.0016356 2.9950142 0.0083405 0.8875729 1.0706981 1.4589568 1.4626483 1.4014310 1.4929165 1.4766541 
NC_024137_Bcp1              1.3066452 0.5571363 0.5527289 2.3488812 1.2288395 1.4691921 1.4691921 0.5194431 0.2976645 1.4638765 1.4656308 1.4658886 1.4701191 1.4658886 1.5640408 1.4635620 2.8818724 2.8787473 0.5409366 1.4831462 0.5582424 0.6417001 0.6417001 1.2280123 1.2301688 1.2305086 1.2305214 1.2349498 1.4639574 1.4872419 1.3029666 1.4689749 1.4638237 1.3104193 1.4692630 0.7545287 0.3015541 0.5238550 0.0102638 0.0634627 0.0589244 0.0589463 0.0102638 0.0034913 1.5383185 1.4708281 1.2293934 1.3066452 2.9657277 2.0637678 1.7314086 0.7424683 0.5859382 0.7418666 0.2992279 0.5194431 1.4677351 1.4690937 0.6430894 1.2314422 0.0655810 1.5744560 1.2280123 0.5258540 1.5744560 2.9527523 0.5164413 0.5208837 1.4685921 1.4685921 1.4771389 0.7421653 1.4689131 0.0000000 0.5918401 0.5857119 0.7547140 0.7557206 0.5866695 1.2282596 1.2305214 1.2308711 1.2301688 1.2230470 0.5227403 0.6370616 1.4651723 1.4701191 2.8693698 1.4807127 1.2285075 1.3545939 0.0517570 0.0473346 0.5250711 0.5909606 0.0612708 
NC_024205_Hoody_T           1.4290271 0.7289949 0.7141205 2.3279488 1.3412570 1.5811013 1.5811013 0.3708278 0.6094392 1.5752549 1.5769199 1.5769142 1.5821534 1.5769142 1.6476542 1.5655739 2.9002153 2.8994979 0.6725907 1.5893319 0.7278465 0.7729262 0.7729262 1.3408309 1.3426263 1.3438010 1.3452908 1.3462930 1.5804812 1.5838791 1.4313760 1.5917963 1.5655664 1.4311352 1.5811847 0.4968592 0.6101622 0.3789198 0.5930396 0.6018070 0.5946821 0.5923878 0.5930396 0.5923287 1.6480042 1.5829487 1.3431680 1.4290271 2.9838223 2.1461778 1.9149623 0.4968211 0.0107895 0.4872548 0.6083241 0.3708278 1.5868448 1.5820602 0.7790614 1.3434435 0.5969858 1.6634343 1.3408309 0.3731390 1.6634343 2.9768120 0.3718230 0.3791892 1.5796394 1.5796394 1.6038355 0.4878540 1.5801111 0.5918401 0.0000000 0.0065134 0.4961069 0.5009796 0.0065112 1.3402593 1.3452908 1.3437061 1.3426263 1.3417098 0.3719166 0.7753194 1.5822399 1.5821534 2.8870326 1.5815606 1.3421491 1.4487481 0.5893255 0.5941231 0.6941264 0.7636820 0.6031989 
NC_024207_Evoli             1.3980025 0.7234780 0.7094469 2.3351550 1.3046028 1.5212726 1.5212726 0.3593666 0.6029331 1.5155180 1.5170611 1.5170476 1.5222329 1.5170476 1.5976641 1.5056855 2.9262451 2.9255527 0.6648911 1.5360431 0.7221245 0.7618028 0.7618028 1.3042154 1.3058890 1.3070313 1.3083332 1.3079917 1.5202209 1.5284956 1.3974016 1.5294584 1.5056703 1.4049177 1.5213474 0.4821864 0.6050380 0.3718782 0.5878809 0.5965373 0.5859971 0.5838171 0.5878809 0.5861818 1.5891225 1.5229633 1.3063596 1.3980025 3.0113310 2.1490981 1.8728499 0.4877472 0.0061930 0.4725221 0.6018754 0.3593666 1.5259091 1.5225321 0.7670969 1.3065002 0.5925270 1.6115705 1.3042154 0.3664131 1.6115705 3.0018234 0.3627672 0.3709059 1.5203104 1.5203104 1.5410257 0.4730841 1.5207414 0.5857119 0.0065134 0.0000000 0.4814800 0.4860571 0.0037633 1.3036801 1.3083332 1.3068753 1.3058890 1.3026179 0.3636868 0.7641047 1.5214048 1.5222329 2.9160275 1.5192914 1.3054204 1.4478354 0.5814948 0.5849612 0.6786783 0.7529175 0.5980437 
NC_024211_Megatron          1.5210308 0.8101288 0.7907302 2.5005759 1.4399107 1.6262009 1.6262009 0.5676520 0.7332476 1.6206997 1.6220552 1.6223394 1.6272531 1.6223394 1.7005718 1.6114849 3.0771225 3.0797236 0.7764020 1.6121359 0.8023523 0.8631202 0.8631202 1.4400638 1.4424470 1.4420096 1.4438844 1.4457527 1.6193435 1.6083383 1.4937546 1.6229942 1.6117720 1.5259198 1.6262854 0.0013518 0.7249112 0.5604225 0.7584653 0.7563318 0.7500841 0.7474032 0.7584653 0.7578410 1.6853793 1.6280447 1.4450101 1.5210308 3.1208819 2.2779938 1.9185812 0.0815851 0.4809759 0.0555889 0.7330196 0.5676520 1.6250768 1.6271628 0.8740887 1.4436804 0.7516434 1.7178947 1.4400638 0.5596366 1.7178947 3.1238557 0.5635142 0.5602406 1.6255412 1.6255412 1.6414824 0.0552547 1.6246266 0.7547140 0.4961069 0.4814800 0.0000000 0.0065312 0.4809039 1.4412825 1.4438844 1.4414394 1.4424470 1.4603763 0.5642679 0.8687619 1.6200767 1.6272531 3.0664880 1.6206006 1.4429966 1.5797504 0.7403712 0.7326807 0.7981794 0.8532957 0.7549381 
NC_024213_Hakuna            1.5236337 0.8124730 0.7932335 2.4977959 1.4411327 1.6326851 1.6326851 0.5681927 0.7341044 1.6272067 1.6285659 1.6288510 1.6337417 1.6288510 1.7082931 1.6180595 3.0899207 3.0947761 0.7803841 1.6216262 0.8047965 0.8670515 0.8670515 1.4412857 1.4436706 1.4432335 1.4451096 1.4469784 1.6258574 1.6178068 1.4959598 1.6296415 1.6183475 1.5285259 1.6327700 0.0068008 0.7273840 0.5600858 0.7583718 0.7546758 0.7530155 0.7503315 0.7583718 0.7573088 1.6933736 1.6345360 1.4462363 1.5236337 3.1231964 2.2744644 1.9205308 0.0825802 0.4854587 0.0570733 0.7338762 0.5681927 1.6307191 1.6336498 0.8775111 1.4449049 0.7525643 1.7257857 1.4412857 0.5593003 1.7257857 3.1261711 0.5657614 0.5594588 1.6320223 1.6320223 1.6481394 0.0567375 1.6311046 0.7557206 0.5009796 0.4860571 0.0065312 0.0000000 0.4854806 1.4425054 1.4451096 1.4426628 1.4436706 1.4608697 0.5639329 0.8721389 1.6272528 1.6337417 3.0835110 1.6263936 1.4442208 1.5843484 0.7408896 0.7327933 0.8020237 0.8527901 0.7530946 
NC_024216_CAM003            1.3991102 0.7248872 0.7112310 2.3350841 1.3042407 1.5205323 1.5205323 0.3589074 0.6042451 1.5147759 1.5163184 1.5163048 1.5214921 1.5163048 1.5953007 1.5049366 2.9221003 2.9220525 0.6683595 1.5358126 0.7229721 0.7630830 0.7630830 1.3038534 1.3055268 1.3066688 1.3079705 1.3076292 1.5194752 1.5281157 1.4000745 1.5295365 1.5049213 1.4060273 1.5206071 0.4816103 0.6065399 0.3700140 0.5879267 0.5979555 0.5869621 0.5847830 0.5879267 0.5871384 1.5907602 1.5222221 1.3059971 1.3991102 3.0075074 2.1483080 1.8681227 0.4872774 0.0061928 0.4723226 0.6031865 0.3589074 1.5251663 1.5217913 0.7676720 1.3061378 0.5920917 1.6091631 1.3038534 0.3645615 1.6091631 2.9980151 0.3623050 0.3704356 1.5195709 1.5195709 1.5402612 0.4728846 1.5200015 0.5866695 0.0065112 0.0037633 0.4809039 0.4854806 0.0000000 1.3033181 1.3079705 1.3065129 1.3055268 1.3022320 0.3618416 0.7653845 1.5206645 1.5214921 2.9129704 1.5185300 1.3050581 1.4489203 0.5824621 0.5859309 0.6787158 0.7528534 0.5992777 
NC_024359_LP_048            0.7110339 1.2032056 1.1758210 2.3818425 0.0029225 0.8879370 0.8879370 1.3245117 1.2289833 0.8858082 0.8858078 0.8864372 0.8888124 0.8864372 0.9331906 0.8741185 2.8919676 2.8868892 1.1796939 0.9164627 1.1947006 1.1914981 1.1914981 0.0026301 0.0029199 0.0040957 0.0040962 0.0079267 0.8858672 0.9156642 0.6605083 0.8874979 0.8747563 0.7119948 0.8888413 1.4416299 1.2327661 1.3484053 1.2231131 1.2212666 1.2084923 1.2086658 1.2231131 1.2297721 0.9215453 0.8883672 0.0026320 0.7110339 2.9400472 1.8519542 1.7779322 1.4195512 1.3037905 1.4042465 1.2285723 1.3245117 0.8874657 0.8886382 1.2025203 0.0029258 1.2299944 0.9440962 0.0026301 1.3402844 0.9440962 2.9419195 1.3205451 1.3211651 0.8894486 0.8894486 0.8938824 1.4023153 0.8887222 1.2282596 1.3402593 1.3036801 1.4412825 1.4425054 1.3033181 0.0000000 0.0040962 0.0032167 0.0029199 0.0069705 1.3400551 1.1955457 0.8871367 0.8888124 2.8615593 0.8783432 0.0038020 0.7279953 1.2133968 1.2094809 1.2044582 1.2157525 1.2183577 
NC_024360_LMSP_25           0.7122441 1.2033234 1.1759240 2.3806490 0.0023355 0.8873723 0.8873723 1.3257278 1.2305179 0.8850165 0.8850159 0.8856454 0.8882479 0.8856454 0.9299281 0.8737106 2.8920055 2.8869225 1.1806367 0.9165721 1.1948189 1.1914524 1.1914524 0.0020435 0.0040987 0.0005832 0.0000010 0.0058532 0.8852604 0.9157731 0.6607694 0.8869207 0.8743484 0.7132063 0.8882768 1.4442330 1.2342089 1.3502633 1.2253685 1.2225047 1.2096956 1.2098696 1.2253685 1.2320362 0.9195116 0.8878024 0.0040966 0.7122441 2.9400725 1.8485374 1.7752455 1.4209542 1.3084444 1.4055268 1.2301064 1.3257278 0.8869008 0.8880734 1.2024428 0.0040955 1.2317740 0.9407762 0.0020435 1.3421331 0.9407762 2.9419453 1.3214944 1.3223977 0.8888839 0.8888839 0.8933068 1.4035928 0.8881575 1.2305214 1.3452908 1.3083332 1.4438844 1.4451096 1.3079705 0.0040962 0.0000000 0.0043857 0.0040987 0.0098424 1.3419019 1.1959301 0.8865350 0.8882479 2.8601407 0.8774862 0.0026278 0.7286313 1.2147580 1.2110096 1.2055419 1.2189596 1.2197857 
NC_024364_List_36           0.7123196 1.2046859 1.1773192 2.3828655 0.0032125 0.8893177 0.8893177 1.3253612 1.2312522 0.8869717 0.8869716 0.8876015 0.8901940 0.8876015 0.9311668 0.8756898 2.8913534 2.8862735 1.1825959 0.9168323 1.1962523 1.1955288 1.1955288 0.0035050 0.0038035 0.0043851 0.0043857 0.0079165 0.8872576 0.9149981 0.6612562 0.8889088 0.8763279 0.7132818 0.8902230 1.4417870 1.2350431 1.3494013 1.2257166 1.2218305 1.2102395 1.2104137 1.2257166 1.2323864 0.9218001 0.8897487 0.0046906 0.7123196 2.9427109 1.8471127 1.7831272 1.4195471 1.3069862 1.4031432 1.2308405 1.3253612 0.8888462 0.8900200 1.2063827 0.0038037 1.2317669 0.9420301 0.0035050 1.3412757 0.9420301 2.9445858 1.3213923 1.3221425 0.8908313 0.8908313 0.8952975 1.4012124 0.8901040 1.2308711 1.3437061 1.3068753 1.4414394 1.4426628 1.3065129 0.0032167 0.0043857 0.0000000 0.0038035 0.0098487 1.3410454 1.1993807 0.8885173 0.8901940 2.8609360 0.8799325 0.0040925 0.7296302 1.2151552 1.2112342 1.2076757 1.2164034 1.2189194 
NC_024383_LP_083_2          0.7111975 1.2007227 1.1733000 2.3874056 0.0035097 0.8877657 0.8877657 1.3261703 1.2306379 0.8856357 0.8856353 0.8862648 0.8886412 0.8862648 0.9301857 0.8739459 2.8976279 2.8925391 1.1774955 0.9166592 1.1920954 1.1894321 1.1894321 0.0032171 0.0000010 0.0040981 0.0040987 0.0085206 0.8856943 0.9148251 0.6607397 0.8873228 0.8745836 0.7121585 0.8886701 1.4427948 1.2343273 1.3487833 1.2250180 1.2218409 1.2102340 1.2104081 1.2250180 1.2316830 0.9207775 0.8881959 0.0040946 0.7111975 2.9419791 1.8458016 1.7806210 1.4198772 1.3059997 1.4053849 1.2302266 1.3261703 0.8872943 0.8884668 1.2004313 0.0052743 1.2323076 0.9410342 0.0032171 1.3406632 0.9410342 2.9438527 1.3219387 1.3223944 0.8892773 0.8892773 0.8937078 1.4034523 0.8885509 1.2301688 1.3426263 1.3058890 1.4424470 1.4436706 1.3055268 0.0029199 0.0040987 0.0038035 0.0000000 0.0095188 1.3404336 1.1947926 0.8869653 0.8886412 2.8657284 0.8781690 0.0038043 0.7279129 1.2152970 1.2114432 1.2033782 1.2155913 1.2191244 
NC_024787_LMTA_148          0.7279109 1.1845023 1.1546644 2.3602356 0.0085680 0.9010550 0.9010550 1.3361185 1.2286638 0.8981843 0.8988609 0.8988609 0.9019940 0.8988609 0.9475016 0.8811298 2.9156804 2.9124854 1.1739136 0.9218484 1.1751285 1.1971225 1.1971225 0.0088869 0.0095188 0.0098410 0.0098424 0.0133758 0.8986658 0.9209928 0.6752067 0.9008944 0.8811298 0.7283439 0.9020251 1.4594946 1.2342135 1.3501390 1.2175765 1.2175227 1.2062078 1.2065597 1.2175765 1.2246538 0.9325914 0.9015204 0.0076152 0.7279109 2.9773909 1.8618560 1.7416482 1.4400771 1.3027355 1.4244984 1.2282258 1.3361185 0.9002672 0.9018115 1.2137124 0.0095402 1.2253900 0.9595149 0.0088869 1.3514749 0.9595149 2.9794076 1.3304026 1.3297231 0.9026808 0.9026808 0.9070431 1.4224087 0.9019005 1.2230470 1.3417098 1.3026179 1.4603763 1.4608697 1.3022320 0.0069705 0.0098424 0.0098487 0.0095188 0.0000000 1.3512179 1.1988285 0.9007559 0.9019940 2.9076099 0.8853874 0.0088842 0.7416278 1.2109034 1.2072539 1.2093622 1.2145975 1.2163164 
NC_024788_Riley             1.4225209 0.6532556 0.6470924 2.3651764 1.3399714 1.5668274 1.5668274 0.0675931 0.5348125 1.5583084 1.5599160 1.5599081 1.5678408 1.5599081 1.5685935 1.5548763 2.9708042 2.9727274 0.6181224 1.5312094 0.6461014 0.6992946 0.6992946 1.3389325 1.3404336 1.3405462 1.3419019 1.3425097 1.5628026 1.5290616 1.4080916 1.5757203 1.5548676 1.4293435 1.5669074 0.5634542 0.5284210 0.0101492 0.5193474 0.5276907 0.5238044 0.5230935 0.5193474 0.5230062 1.5996109 1.5676907 1.3418753 1.4225209 2.9926158 2.2335598 1.8631137 0.5669499 0.3659766 0.5594229 0.5347236 0.0675931 1.5687466 1.5671247 0.7003006 1.3415680 0.5226953 1.5838613 1.3389325 0.0065410 1.5838613 2.9829916 0.0681455 0.0377656 1.5669629 1.5669629 1.5809612 0.5598305 1.5658940 0.5227403 0.3719166 0.3636868 0.5642679 0.5639329 0.3618416 1.3400551 1.3419019 1.3410454 1.3404336 1.3512179 0.0000000 0.7019385 1.5637115 1.5678408 2.9598568 1.5670105 1.3396544 1.4759324 0.5199625 0.5175258 0.6226572 0.6758058 0.5239432 
NC_024792_Bobb              1.2631694 0.4718225 0.4714039 2.3307699 1.1961972 1.3934169 1.3934169 0.6870648 0.6142873 1.3857745 1.3899998 1.3897300 1.3943623 1.3897300 1.4605496 1.3844009 2.8828649 2.8783213 0.4652728 1.4348363 0.4608543 0.0192051 0.0192051 1.1952400 1.1947926 1.1959123 1.1959301 1.1993598 1.3895897 1.4333043 1.2584125 1.3856723 1.3841274 1.2716108 1.3934871 0.8683437 0.6152050 0.7031814 0.6360293 0.6340852 0.6312786 0.6309416 0.6360293 0.6367217 1.4293029 1.3940709 1.1934300 1.2631694 2.9193512 2.0643835 1.8686841 0.8606379 0.7668815 0.8553900 0.6137506 0.6870648 1.3951767 1.3918637 0.0969809 1.1995718 0.6336360 1.4712886 1.1952400 0.7011606 1.4712886 2.9117496 0.6917711 0.6971420 1.3903797 1.3903797 1.3960750 0.8538868 1.3904133 0.6370616 0.7753194 0.7641047 0.8687619 0.8721389 0.7653845 1.1955457 1.1959301 1.1993807 1.1947926 1.1988285 0.7019385 0.0000000 1.3899937 1.3943623 2.8515803 1.3930695 1.1955804 1.2931673 0.6247222 0.6291222 0.4445602 0.5049254 0.6310008 
NC_025416_MCE_2014          1.0473533 1.4111616 1.3945672 2.5148790 0.8857186 0.0051950 0.0051950 1.5345971 1.4780976 0.0060613 0.0063597 0.0066367 0.0054698 0.0066367 0.2469952 0.0050756 3.0230948 3.0221621 1.4054448 0.3736716 1.3951395 1.3875596 1.3875596 0.8851909 0.8869653 0.8853205 0.8865350 0.8909725 0.0033019 0.3794264 1.0533003 0.0053145 0.0053581 1.0460822 0.0054700 1.6209706 1.4863718 1.5685120 1.4638103 1.4786426 1.4603817 1.4609448 1.4638103 1.4701805 0.3916759 0.0054703 0.8866750 1.0473533 3.0144385 1.9562091 1.9314256 1.6265471 1.5248997 1.5949442 1.4787353 1.5345971 0.0054675 0.0060207 1.3943602 0.8888207 1.4820939 0.2496267 0.8851909 1.5674147 0.2496267 3.0164992 1.5304864 1.5430232 0.0065743 0.0065743 0.0064357 1.5934471 0.0060224 1.4651723 1.5822399 1.5214048 1.6200767 1.6272528 1.5206645 0.8871367 0.8865350 0.8885173 0.8869653 0.9007559 1.5637115 1.3899937 0.0000000 0.0054698 2.9907328 0.0068893 0.8859876 1.0676315 1.4575328 1.4612221 1.4010179 1.4926374 1.4740525 
NC_025417_Team1             1.0521316 1.4170272 1.4005666 2.5130978 0.8873940 0.0002722 0.0002722 1.5390807 1.4812184 0.0016461 0.0019275 0.0022031 0.0000010 0.0022031 0.2516493 0.0002808 3.0227844 3.0218513 1.4018167 0.3720257 1.4001925 1.3909554 1.3909554 0.8868657 0.8886412 0.8870321 0.8882479 0.8926876 0.0055139 0.3777780 1.0554939 0.0002784 0.0005616 1.0508549 0.0005445 1.6281507 1.4895101 1.5726573 1.4694034 1.4824670 1.4643708 1.4649429 1.4694034 1.4751343 0.3943697 0.0005446 0.8883517 1.0521316 3.0146238 1.9644732 1.9357025 1.6333062 1.5257300 1.6019919 1.4818574 1.5390807 0.0038219 0.0016351 1.3962304 0.8905351 1.4845110 0.2543493 0.8868657 1.5715568 0.2543493 3.0166858 1.5329200 1.5488065 0.0021823 0.0021823 0.0016709 1.6004874 0.0016356 1.4701191 1.5821534 1.5222329 1.6272531 1.6337417 1.5214921 0.8888124 0.8882479 0.8901940 0.8886412 0.9019940 1.5678408 1.3943623 0.0054698 0.0000000 2.9922356 0.0083353 0.8876634 1.0732770 1.4601603 1.4638533 1.4035404 1.4944387 1.4778638 
NC_025423_CP_51             2.8857370 2.9750950 2.9818518 3.4720321 2.8585232 2.9893663 2.9893663 2.9524204 2.8739025 3.0004933 3.0020976 3.0025978 2.9922356 3.0025978 3.2295353 3.0037802 0.0553885 0.0571865 2.8996296 3.0905985 3.0103567 2.8422841 2.8422841 2.8566435 2.8657284 2.8568089 2.8601407 2.8645298 3.0106488 3.0809862 2.9115083 3.0090880 3.0042885 2.8941720 2.9903490 3.0662303 2.8644019 2.9740506 2.8554903 2.8528927 2.8499368 2.8517733 2.8554903 2.8698743 3.0119356 2.9910630 2.8630660 2.8857370 0.7388547 3.4774044 3.0756993 3.0343264 2.9140132 3.0539315 2.8760403 2.9524204 2.9859339 2.9950046 2.8253860 2.8616485 2.8483371 3.2547877 2.8566435 2.9713834 3.2547877 0.7404221 2.9728360 2.9725451 2.9992832 2.9992832 3.0128508 3.0496744 2.9950142 2.8693698 2.8870326 2.9160275 3.0664880 3.0835110 2.9129704 2.8615593 2.8601407 2.8609360 2.8657284 2.9076099 2.9598568 2.8515803 2.9907328 2.9922356 0.0000000 3.0344821 2.8562966 2.9143798 2.8503405 2.8622743 2.9006527 2.8908496 2.8440361 
NC_025426_P108              1.0403616 1.4083388 1.3911614 2.5291641 0.8767528 0.0080459 0.0080459 1.5355289 1.4739432 0.0089789 0.0093031 0.0095944 0.0083353 0.0095944 0.2503462 0.0080459 3.0684983 3.0673391 1.4021080 0.3699226 1.3935195 1.3898933 1.3898933 0.8765148 0.8781690 0.8762399 0.8774862 0.8821558 0.0072385 0.3763230 1.0479894 0.0079421 0.0083339 1.0390579 0.0083356 1.6215210 1.4825521 1.5705292 1.4798989 1.4931120 1.4744328 1.4736845 1.4798989 1.4858920 0.3924492 0.0083360 0.8777326 1.0403616 3.0535706 1.9937915 1.9622359 1.6276050 1.5231899 1.5943139 1.4745982 1.5355289 0.0054482 0.0083381 1.3963948 0.8800727 1.4940141 0.2533457 0.8765148 1.5705153 0.2533457 3.0557266 1.5351698 1.5458456 0.0089216 0.0089216 0.0097114 1.5927734 0.0083405 1.4807127 1.5815606 1.5192914 1.6206006 1.6263936 1.5185300 0.8783432 0.8774862 0.8799325 0.8781690 0.8853874 1.5670105 1.3930695 0.0068893 0.0083353 3.0344821 0.0000000 0.8770289 1.0705126 1.4738395 1.4755137 1.4002138 1.4967141 1.4873748 
NC_025440_WIL_1             0.7130808 1.2001915 1.1727412 2.3807720 0.0014589 0.8867882 0.8867882 1.3239653 1.2307957 0.8844297 0.8844289 0.8850583 0.8876634 0.8850583 0.9309511 0.8731171 2.8881209 2.8830445 1.1774148 0.9158415 1.1915318 1.1917350 1.1917350 0.0023353 0.0038043 0.0026274 0.0026278 0.0061476 0.8844130 0.9150427 0.6619203 0.8861313 0.8737547 0.7140436 0.8876922 1.4433447 1.2344865 1.3480038 1.2233593 1.2209658 1.2081706 1.2083441 1.2233593 1.2300205 0.9201183 0.8872179 0.0026310 0.7130808 2.9397132 1.8470184 1.7747717 1.4182518 1.3055312 1.4046695 1.2303842 1.3239653 0.8860227 0.8874888 1.2026560 0.0049756 1.2301568 0.9418153 0.0023353 1.3398833 0.9418153 2.9415862 1.3197350 1.3207663 0.8882990 0.8882990 0.8927081 1.4027372 0.8875729 1.2285075 1.3421491 1.3054204 1.4429966 1.4442208 1.3050581 0.0038020 0.0026278 0.0040925 0.0038043 0.0088842 1.3396544 1.1955804 0.8859876 0.8876634 2.8562966 0.8770289 0.0000000 0.7302155 1.2132237 1.2093733 1.2034111 1.2161948 1.2182503 
NC_027335_ECP3              0.0042746 1.3943830 1.3720142 2.5085709 0.7290930 1.0722130 1.0722130 1.4701214 1.3906439 1.0713921 1.0714946 1.0717166 1.0732770 1.0717166 1.1529377 1.0722130 2.9192738 2.9153322 1.2965579 1.1179145 1.3977613 1.2936936 1.2936936 0.7285314 0.7279129 0.7285801 0.7286313 0.7297951 1.0711686 1.1193765 0.2185708 1.0718494 1.0724343 0.0048835 1.0733142 1.5822025 1.3986358 1.4800980 1.3487818 1.3528266 1.3378836 1.3384840 1.3487818 1.3507139 1.1179912 1.0726398 0.7307963 0.0042746 2.9414701 1.9177756 1.9635720 1.5733254 1.4529619 1.5562438 1.3892822 1.4701214 1.0707056 1.0726812 1.3049939 0.7284750 1.3748600 1.1622609 0.7285314 1.4813628 1.1622609 2.9332890 1.4705532 1.4648352 1.0732736 1.0732736 1.0741747 1.5525549 1.0706981 1.3545939 1.4487481 1.4478354 1.5797504 1.5843484 1.4489203 0.7279953 0.7286313 0.7296302 0.7279129 0.7416278 1.4759324 1.2931673 1.0676315 1.0732770 2.9143798 1.0705126 0.7302155 0.0000000 1.3342037 1.3433897 1.3488259 1.3475790 1.3497651 
NC_027352_JBP901            1.2857680 0.5532531 0.5486241 2.3317599 1.2132123 1.4592364 1.4592364 0.5229548 0.2985655 1.4538684 1.4556194 1.4558767 1.4601603 1.4558767 1.5592080 1.4544785 2.8735803 2.8695249 0.5288436 1.4643816 0.5516614 0.6266061 0.6266061 1.2123191 1.2152970 1.2147433 1.2147580 1.2208201 1.4569281 1.4693454 1.2738396 1.4576421 1.4547398 1.2903608 1.4593068 0.7410376 0.3017563 0.5209566 0.0511290 0.0550420 0.0295484 0.0312550 0.0511290 0.0508700 1.5177544 1.4608677 1.2144239 1.2857680 2.9326585 2.0542826 1.7437506 0.7302097 0.5812661 0.7259084 0.3005790 0.5229548 1.4592440 1.4591386 0.6294325 1.2159406 0.0732517 1.5700750 1.2123191 0.5229518 1.5700750 2.9208277 0.5170552 0.5219492 1.4586370 1.4586370 1.4667951 0.7262064 1.4589568 0.0517570 0.5893255 0.5814948 0.7403712 0.7408896 0.5824621 1.2133968 1.2147580 1.2151552 1.2152970 1.2109034 0.5199625 0.6247222 1.4575328 1.4601603 2.8503405 1.4738395 1.2132237 1.3342037 0.0000000 0.0211007 0.5012011 0.5739422 0.0545718 
NC_027355_BCP8_2            1.2992834 0.5541707 0.5491757 2.3303659 1.2093618 1.4629277 1.4629277 0.5196229 0.3001340 1.4575766 1.4593297 1.4595873 1.4638533 1.4595873 1.5595108 1.4553479 2.8807868 2.8766849 0.5297727 1.4611584 0.5537730 0.6282185 0.6282185 1.2084707 1.2114432 1.2109945 1.2110096 1.2169544 1.4606475 1.4671630 1.2836407 1.4623616 1.4556092 1.3021310 1.4629984 0.7329480 0.3020621 0.5185192 0.0470113 0.0540796 0.0397261 0.0391700 0.0470113 0.0464476 1.5204223 1.4645617 1.2105693 1.2992834 2.9464919 2.0515034 1.7399309 0.7267075 0.5841273 0.7190800 0.3021480 0.5196229 1.4620598 1.4628297 0.6333254 1.2120830 0.0742752 1.5714142 1.2084707 0.5205143 1.5714142 2.9357443 0.5126775 0.5175946 1.4623278 1.4623278 1.4705650 0.7193774 1.4626483 0.0473346 0.5941231 0.5849612 0.7326807 0.7327933 0.5859309 1.2094809 1.2110096 1.2112342 1.2114432 1.2072539 0.5175258 0.6291222 1.4612221 1.4638533 2.8622743 1.4755137 1.2093733 1.3433897 0.0211007 0.0000000 0.5048876 0.5711954 0.0541814 
NC_027366_Mater             1.2930825 0.4053293 0.4043309 2.3080964 1.2016907 1.4026191 1.4026191 0.6149768 0.5131677 1.3938249 1.3960584 1.3963172 1.4035404 1.3963172 1.5031383 1.3827581 2.8951214 2.8934680 0.4187020 1.4759736 0.4084708 0.4463772 0.4463772 1.2019292 1.2033782 1.2074736 1.2055419 1.2107414 1.3981563 1.4705884 1.2759289 1.4007970 1.3830194 1.2996567 1.4026878 0.7973902 0.5130407 0.6209173 0.5215779 0.5168995 0.5109275 0.5095561 0.5215779 0.5225816 1.4484506 1.4032560 1.2041725 1.2930825 2.9688482 2.0265865 1.7939136 0.8005634 0.6798779 0.7827386 0.5134245 0.6149768 1.4017733 1.4018812 0.4486480 1.2062001 0.5222468 1.5137195 1.2019292 0.6211433 1.5137195 2.9614240 0.6087253 0.6193081 1.4025156 1.4025156 1.4120089 0.7830260 1.4014310 0.5250711 0.6941264 0.6786783 0.7981794 0.8020237 0.6787158 1.2044582 1.2055419 1.2076757 1.2033782 1.2093622 0.6226572 0.4445602 1.4010179 1.4035404 2.9006527 1.4002138 1.2034111 1.3488259 0.5012011 0.5048876 0.0000000 0.3321240 0.5148035 
NC_027374_Moonbeam          1.3049533 0.4518666 0.4444935 2.3351016 1.2157577 1.4934966 1.4934966 0.6753525 0.5647774 1.4847566 1.4853046 1.4855639 1.4944387 1.4855639 1.5358196 1.4765729 2.9008522 2.8945144 0.4642191 1.4966254 0.4560936 0.5067083 0.5067083 1.2151795 1.2155913 1.2189453 1.2189596 1.2231863 1.4889609 1.4989782 1.2854004 1.4909230 1.4768360 1.3116963 1.4935693 0.8515739 0.5667972 0.6774639 0.5898207 0.5883068 0.5869738 0.5865828 0.5898207 0.5897764 1.4932718 1.4941437 1.2175541 1.3049533 2.9524531 2.0717986 1.7815403 0.8469833 0.7512258 0.8410396 0.5649595 0.6753525 1.4947698 1.4937749 0.5078930 1.2175723 0.5939926 1.5476930 1.2151795 0.6781478 1.5476930 2.9439328 0.6728288 0.6752626 1.4936169 1.4936169 1.5068888 0.8397868 1.4929165 0.5909606 0.7636820 0.7529175 0.8532957 0.8527901 0.7528534 1.2157525 1.2189596 1.2164034 1.2155913 1.2145975 0.6758058 0.5049254 1.4926374 1.4944387 2.8908496 1.4967141 1.2161948 1.3475790 0.5739422 0.5711954 0.3321240 0.0000000 0.5856504 
Thurquoise                  1.3008747 0.5602563 0.5546728 2.3351926 1.2182388 1.4769330 1.4769330 0.5299927 0.2979395 1.4716508 1.4734102 1.4736686 1.4778638 1.4736686 1.5808100 1.4715761 2.8673241 2.8640309 0.5468130 1.4798146 0.5621686 0.6289006 0.6289006 1.2173454 1.2191244 1.2197716 1.2197857 1.2258460 1.4728177 1.4839882 1.3093889 1.4750216 1.4718385 1.3053311 1.4770044 0.7539118 0.3008833 0.5244187 0.0578446 0.0132929 0.0568166 0.0571863 0.0578446 0.0593494 1.5392481 1.4785750 1.2194526 1.3008747 2.9405762 2.0541718 1.7638565 0.7516440 0.5981006 0.7397050 0.2994994 0.5299927 1.4725844 1.4768340 0.6368230 1.2209692 0.0770450 1.5892878 1.2173454 0.5264156 1.5892878 2.9287158 0.5241652 0.5242840 1.4774798 1.4774798 1.4845768 0.7392977 1.4766541 0.0612708 0.6031989 0.5980437 0.7549381 0.7530946 0.5992777 1.2183577 1.2197857 1.2189194 1.2191244 1.2163164 0.5239432 0.6310008 1.4740525 1.4778638 2.8440361 1.4873748 1.2182503 1.3497651 0.0545718 0.0541814 0.5148035 0.5856504 0.0000000 
