# Supplementary material for: Genome, biology and stability of the Thurquoise phage – A new virus from the Bastillevirinae subfamily
Source: Front Microbiol. 2023 Mar 14;14:1120147. doi: 10.3389/fmicb.2023.1120147 (PMC10043171; doi:10.3389/fmicb.2023.1120147)
Supplement: Supplementary file 2 [file Data_Sheet_1.ZIP › File S1. Alignments evolution models and trees/IqTree_ML_trees/concatenated_tree_replicates/201.splits.nex]

#nexus

BEGIN Taxa;
DIMENSIONS ntax=97;
TAXLABELS
[1] 'AB609718_phiEF24C_P2'
[2] 'AB930182_SPG24'
[3] 'AP013029_phiNIT1'
[4] 'AY682195_LP65'
[5] 'DQ004855_P100'
[6] 'EU418428_A5W'
[7] 'FR852584_ISP'
[8] 'JN797796B_5S'
[9] 'JN797798_BCU4'
[10] 'JX080301_A3R'
[11] 'JX080302_676Z'
[12] 'JX080303_Fi200W'
[13] 'JX080304_MSA6'
[14] 'JX080305_P4W'
[15] 'JX194239_SA11'
[16] 'JX875065_SA5'
[17] 'KC595512_JL'
[18] 'KC595513_Shanette'
[19] 'KC699836_SIOphi'
[20] 'KF021268_phiIBB_SEP1'
[21] 'KF669652_Grass'
[22] 'KJ010547_Bp8p_C'
[23] 'KJ010548_Bp8p_T'
[24] 'KJ094029_LP_064'
[25] 'KJ094031_LP_124'
[26] 'KJ586795_LMTA_94'
[27] 'KJ591605_LMTA_57'
[28] 'KJ668715_LMTA_34'
[29] 'KP027446_phiIPLARODI'
[30] 'KP027447_phiIPLA_C1C'
[31] 'KP339049_EFDG1'
[32] 'KP687431_IME_SA1'
[33] 'KP687432_IME_SA2'
[34] 'KR049063_EFLK1'
[35] 'KR908644_IME_SA119'
[36] 'KT207918_Eyuki'
[37] 'KT224359_TsarBomba'
[38] 'KT307976_AvesoBmore'
[39] 'KT995480_Bacillus_BM15'
[40] 'KU577463_Bacillus_Deep_Blue'
[41] 'KX495186_Bacillus_PK16'
[42] 'MG602477_Bacillus_BCP01'
[43] 'MH638309_Bacillus_Hobo'
[44] 'MH638312_Bacillus_Kioshi'
[45] 'NC_007021_Twort'
[46] 'NC_007066_G1'
[47] 'NC_009811_A511'
[48] 'NC_009904_phiEF24C'
[49] 'NC_011421_SPO1'
[50] 'NC_012530_Lb338_1'
[51] 'NC_015253_A9'
[52] 'NC_016563_WPh'
[53] 'NC_018856_Bastille'
[54] 'NC_018857_BPS13'
[55] 'NC_018860_BCP78'
[56] 'NC_018863_B4'
[57] 'NC_019448_GH15'
[58] 'NC_019726_JD007'
[59] 'NC_020081_phiAGATE'
[60] 'NC_020871_AG20'
[61] 'NC_020873_Bc431v3'
[62] 'NC_020877_Romulus'
[63] 'NC_021781_LP_125'
[64] 'NC_022088_Troll'
[65] 'NC_022090_Remus'
[66] 'NC_022761_CampHawk'
[67] 'NC_022763_Spock'
[68] 'NC_022769_BigBertha'
[69] 'NC_022918_S25_4'
[70] 'NC_022920_S25_3'
[71] 'NC_023009_Sb_1'
[72] 'NC_023501_BPS10C'
[73] 'NC_023573_phiSA012'
[74] 'NC_024137_Bcp1'
[75] 'NC_024205_Hoody_T'
[76] 'NC_024207_Evoli'
[77] 'NC_024211_Megatron'
[78] 'NC_024213_Hakuna'
[79] 'NC_024216_CAM003'
[80] 'NC_024359_LP_048'
[81] 'NC_024360_LMSP_25'
[82] 'NC_024364_List_36'
[83] 'NC_024383_LP_083_2'
[84] 'NC_024787_LMTA_148'
[85] 'NC_024788_Riley'
[86] 'NC_024792_Bobb'
[87] 'NC_025416_MCE_2014'
[88] 'NC_025417_Team1'
[89] 'NC_025423_CP_51'
[90] 'NC_025426_P108'
[91] 'NC_025440_WIL_1'
[92] 'NC_027335_ECP3'
[93] 'NC_027352_JBP901'
[94] 'NC_027355_BCP8_2'
[95] 'NC_027366_Mater'
[96] 'NC_027374_Moonbeam'
[97] 'Thurquoise'
;
END; [Taxa]

BEGIN Splits;
DIMENSIONS ntax=97 nsplits=690;
FORMAT labels=no weights=yes confidences=no intervals=no;
MATRIX
	100	 2,
	100	 3,
	100	 2 3,
	100	 21,
	100	 2 3 21,
	100	 19,
	100	 2 3 19 21,
	100	 22,
	100	 23,
	100	 22 23,
	100	 86,
	100	 22 23 86,
	100	 59,
	100	 22 23 59 86,
	100	 95,
	100	 96,
	100	 95 96,
	97	 22 23 59 86 95 96,
	100	 2 3 19 21 22 23 59 86 95 96,
	100	 8,
	100	 56,
	100	 8 56,
	100	 67,
	100	 8 56 67,
	100	 68,
	22	 8 56 67 68,
	100	 38,
	100	 64,
	100	 38 64,
	100	 85,
	100	 38 64 85,
	100	 8 38 56 64 67 68 85,
	100	 36,
	100	 77,
	100	 36 77,
	100	 78,
	100	 36 77 78,
	100	 54,
	100	 72,
	100	 54 72,
	89	 36 54 72 77 78,
	100	 52,
	100	 36 52 54 72 77 78,
	100	 53,
	100	 75,
	100	 76,
	9	 75 76,
	100	 79,
	98	 75 76 79,
	100	 53 75 76 79,
	100	 36 52 53 54 72 75 76 77 78 79,
	100	 8 36 38 52 53 54 56 64 67 68 72 75 76 77 78 79 85,
	100	 9,
	100	 55,
	100	 9 55,
	100	 37,
	100	 9 37 55,
	100	 39,
	100	 43,
	100	 39 43,
	100	 44,
	100	 74,
	100	 44 74,
	100	 39 43 44 74,
	100	 61,
	83	 39 43 44 61 74,
	100	 41,
	100	 42,
	100	 41 42,
	100	 93,
	100	 94,
	73	 93 94,
	100	 41 42 93 94,
	67	 39 41 42 43 44 61 74 93 94,
	100	 40,
	100	 97,
	100	 40 97,
	100	 39 40 41 42 43 44 61 74 93 94 97,
	100	 9 37 39 40 41 42 43 44 55 61 74 93 94 97,
	100	 8 9 36 37 38 39 40 41 42 43 44 52 53 54 55 56 61 64 67 68 72 74 75 76 77 78 79 85 93 94 97,
	100	 2 3 8 9 19 21 22 23 36 37 38 39 40 41 42 43 44 52 53 54 55 56 59 61 64 67 68 72 74 75 76 77 78 79 85 86 93 94 95 96 97,
	100	 4,
	100	 17,
	100	 18,
	100	 17 18,
	100	 89,
	100	 17 18 89,
	100	 49,
	100	 66,
	100	 49 66,
	100	 17 18 49 66 89,
	100	 4 17 18 49 66 89,
	100	 51,
	99	 4 17 18 49 51 66 89,
	100	 2 3 4 8 9 17 18 19 21 22 23 36 37 38 39 40 41 42 43 44 49 51 52 53 54 55 56 59 61 64 66 67 68 72 74 75 76 77 78 79 85 86 89 93 94 95 96 97,
	100	 50,
	100	 1 5 6 7 10 11 12 13 14 15 16 20 24 25 26 27 28 29 30 31 32 33 34 35 45 46 47 48 57 58 60 62 63 65 69 70 71 73 80 81 82 83 84 87 88 90 91 92,
	100	 6,
	100	 13,
	100	 88,
	98	 13 88,
	100	 35,
	100	 71,
	75	 35 71,
	6	 13 35 71 88,
	2	 6 13 35 71 88,
	100	 7,
	0	 6 7 13 35 71 88,
	100	 32,
	100	 46,
	6	 32 46,
	5	 6 7 13 32 35 46 71 88,
	100	 58,
	100	 69,
	100	 70,
	100	 69 70,
	100	 58 69 70,
	100	 73,
	95	 58 69 70 73,
	0	 6 7 13 32 35 46 58 69 70 71 73 88,
	100	 16,
	1	 6 7 13 16 32 35 46 58 69 70 71 73 88,
	100	 10,
	100	 11,
	100	 12,
	100	 14,
	72	 12 14,
	99	 11 12 14,
	99	 10 11 12 14,
	100	 33,
	54	 10 11 12 14 33,
	98	 6 7 10 11 12 13 14 16 32 33 35 46 58 69 70 71 73 88,
	100	 57,
	100	 90,
	33	 57 90,
	99	 6 7 10 11 12 13 14 16 32 33 35 46 57 58 69 70 71 73 88 90,
	100	 29,
	100	 6 7 10 11 12 13 14 16 29 32 33 35 46 57 58 69 70 71 73 88 90,
	100	 87,
	100	 6 7 10 11 12 13 14 16 29 32 33 35 46 57 58 69 70 71 73 87 88 90,
	100	 15,
	100	 62,
	100	 65,
	100	 62 65,
	100	 15 62 65,
	100	 6 7 10 11 12 13 14 15 16 29 32 33 35 46 57 58 62 65 69 70 71 73 87 88 90,
	100	 20,
	100	 30,
	100	 20 30,
	97	 6 7 10 11 12 13 14 15 16 20 29 30 32 33 35 46 57 58 62 65 69 70 71 73 87 88 90,
	100	 45,
	100	 6 7 10 11 12 13 14 15 16 20 29 30 32 33 35 45 46 57 58 62 65 69 70 71 73 87 88 90,
	99	 1 5 24 25 26 27 28 31 34 47 48 60 63 80 81 82 83 84 91 92,
	100	 5,
	100	 25,
	100	 83,
	100	 25 83,
	100	 60,
	100	 82,
	60	 60 82,
	100	 80,
	100	 84,
	54	 80 84,
	6	 60 80 82 84,
	27	 25 60 80 82 83 84,
	100	 47,
	50	 25 47 60 80 82 83 84,
	1	 5 25 47 60 80 82 83 84,
	100	 26,
	100	 27,
	100	 81,
	100	 27 81,
	99	 26 27 81,
	100	 28,
	79	 26 27 28 81,
	100	 91,
	59	 26 27 28 81 91,
	67	 5 25 26 27 28 47 60 80 81 82 83 84 91,
	100	 24,
	100	 63,
	75	 24 63,
	100	 5 24 25 26 27 28 47 60 63 80 81 82 83 84 91,
	100	 1 31 34 48 92,
	100	 31,
	100	 1 34 48 92,
	100	 92,
	99	 1 34 48,
	100	 34,
	100	 1 48,
	100	 48,
	100	 1,
	78	 38 64 68 85,
	11	 36 52 77 78,
	91	 75 79,
	27	 41 42 93,
	6	 6 16,
	1	 6 13 16 35 71 88,
	6	 7 46,
	2	 6 7 13 16 35 46 71 88,
	5	 6 7 10 11 12 13 14 16 33 35 46 71 88,
	89	 6 7 10 11 12 13 14 16 32 33 35 46 71 88,
	67	 6 7 10 11 12 13 14 16 32 33 35 46 57 58 69 70 71 73 88,
	49	 5 26 27 28 81 91,
	51	 25 80 83 84,
	53	 25 47 80 83 84,
	1	 5 25 26 27 28 47 80 81 83 84 91,
	22	 10 11 12 14 33 35 71,
	0	 10 11 12 14 32 33 35 71,
	1	 7 10 11 12 14 32 33 35 71,
	14	 13 46 88,
	2	 7 10 11 12 13 14 32 33 35 46 71 88,
	3	 6 7 10 11 12 13 14 32 33 35 46 71 88,
	5	 5 24 26 27 28 63 81 91,
	6	 5 24 25 26 27 28 47 63 80 81 83 84 91,
	6	 5 24 25 26 27 28 47 63 80 81 82 83 84 91,
	2	 13 33 88,
	1	 13 16 33 88,
	8	 13 16 33 35 71 88,
	1	 13 16 32 33 35 46 71 88,
	1	 6 13 16 32 33 35 46 71 88,
	41	 6 7 13 16 32 33 35 46 71 88,
	4	 25 47 80 83 84 91,
	3	 5 25 47 80 83 84 91,
	1	 5 24 25 47 63 80 83 84 91,
	18	 5 24 25 47 60 63 80 82 83 84 91,
	15	 5 24 25 26 27 47 60 63 80 81 82 83 84 91,
	8	 10 11 12 14 33 46,
	1	 6 10 11 12 14 33 46,
	0	 6 7 10 11 12 14 33 46,
	12	 13 16 88,
	5	 13 16 32 88,
	8	 6 7 10 11 12 13 14 16 32 33 46 88,
	2	 5 91,
	2	 5 25 47 60 80 82 83 84 91,
	14	 16 32,
	7	 7 16 32,
	2	 6 7 16 32,
	0	 6 7 16 32 46,
	15	 11 12,
	3	 6 7 10 11 12 14 16 32 33 46,
	6	 6 7 10 11 12 14 16 32 33 35 46 71,
	6	 7 32,
	12	 33 71,
	9	 33 35 71,
	2	 16 33 35 71,
	5	 7 13 16 32 33 35 71 88,
	2	 7 13 16 32 33 35 46 71 88,
	27	 47 91,
	9	 5 47 91,
	10	 60 80 84,
	6	 24 60 63 80 84,
	6	 5 24 47 60 63 80 84 91,
	9	 25 82 83,
	13	 11 14,
	4	 6 10 11 12 14 33 35 71,
	4	 6 7 10 11 12 14 33 35 71,
	3	 6 7 10 11 12 13 14 33 35 71 88,
	5	 6 7 10 11 12 13 14 32 33 35 71 88,
	8	 6 7 10 11 12 13 14 16 32 33 35 71 88,
	26	 25 80 83,
	28	 47 84,
	14	 39 40 43 44 61 74 97,
	11	 6 32,
	6	 7 10 11 12 14 33 35 71,
	1	 7 10 11 12 13 14 33 35 46 71 88,
	3	 7 10 11 12 13 14 16 33 35 46 71 88,
	15	 26 27 28 47 81 91,
	16	 5 26 27 28 47 81 91,
	7	 25 83 84,
	21	 25 60 80 83 84,
	6	 7 13 16 33 35 71 88,
	5	 6 7 13 16 32 33 35 71 88,
	8	 6 13 16 32 88,
	5	 6 13 16 32 46 88,
	6	 24 25 47 60 63 80 82 83 84,
	6	 5 24 25 47 60 63 80 82 83 84,
	1	 28 91,
	1	 7 13 16 32 35 71 88,
	6	 6 7 13 16 32 35 71 88,
	24	 6 7 13 16 32 35 46 71 88,
	1	 25 26 27 28 47 80 81 83 84 91,
	5	 13 32 46 88,
	14	 6 7 13 16 32 46 88,
	1	 5 26 27 28 47 81 82 91,
	4	 6 35 71,
	13	 13 32 88,
	3	 7 13 16 32 88,
	11	 5 25 26 27 28 47 60 63 80 81 82 83 84 91,
	5	 6 13 88,
	1	 7 10 11 12 14 33,
	7	 24 25 60 63 80 82 83 84,
	7	 5 24 25 60 63 80 82 83 84,
	18	 10 11 12 14 33 71,
	1	 2 3 4 8 9 17 18 19 21 22 23 36 37 38 39 40 41 42 43 44 49 52 53 54 55 56 59 61 64 66 67 68 72 74 75 76 77 78 79 85 86 89 93 94 95 96 97,
	1	 6 7 32,
	4	 35 46 71,
	1	 6 7 32 35 46 71,
	1	 6 7 13 35 46 71 88,
	4	 60 80 82,
	4	 6 32 46,
	6	 6 13 32 46 88,
	4	 6 7 13 32 46 88,
	0	 6 7 10 11 12 13 14 16 29 32 33 35 46 58 69 70 71 73 88,
	3	 28 47 91,
	4	 5 28 47 91,
	4	 5 25 28 47 60 80 82 83 84 91,
	14	 5 24 25 26 27 28 47 60 80 81 82 83 84 91,
	3	 7 13 32 88,
	4	 6 7 13 32 88,
	7	 16 35 71,
	19	 40 41 42 93 94 97,
	17	 39 40 41 42 43 44 74 93 94 97,
	2	 7 13 16 32 46 88,
	1	 7 13 16 88,
	1	 6 7 13 16 88,
	3	 6 7 10 11 12 13 14 16 33 46 88,
	1	 13 33 71 88,
	1	 6 13 33 71 88,
	1	 6 13 32 33 46 71 88,
	1	 6 13 16 32 33 46 71 88,
	1	 6 7 13 16 32 33 46 71 88,
	3	 6 16 32,
	3	 10 11 12 13 14 33 46 88,
	4	 6 13 16 32 35 46 71 88,
	3	 7 16,
	1	 13 35 46 71 88,
	2	 7 13 16 32 35 46 71 88,
	0	 16 32 46,
	0	 6 16 32 46,
	1	 6 10 11 12 14 33,
	2	 6 10 11 12 14 16 33,
	0	 6 10 11 12 13 14 16 33 46 88,
	1	 6 10 11 12 13 14 16 33 35 46 71 88,
	2	 6 10 11 12 13 14 16 32 33 35 46 71 88,
	3	 6 7 10 11 12 13 14 15 16 29 32 33 35 45 46 57 58 62 65 69 70 71 73 87 88 90,
	1	 6 7 13 88,
	1	 10 12 14,
	1	 10 11 12 14 33 58 69 70 73,
	1	 10 11 12 14 33 35 58 69 70 71 73,
	4	 10 11 12 14 16 33,
	1	 6 7 10 11 12 14 16 33,
	3	 6 7 10 11 12 13 14 16 33 35 71 88,
	1	 5 6 7 10 11 12 13 14 15 16 20 24 25 26 27 28 29 30 32 33 35 45 46 47 57 58 60 62 63 65 69 70 71 73 80 81 82 83 84 87 88 90 91,
	1	 6 33,
	1	 6 33 46,
	1	 6 7 16 32 33 46,
	2	 6 7 13 16 32 33 46 88,
	0	 5 26 27 28 63 81 91,
	4	 7 13 88,
	2	 7 13 35 71 88,
	0	 7 13 35 46 71 88,
	4	 16 33,
	1	 7 13 16 33 35 46 71 88,
	4	 47 80 84,
	3	 47 60 80 82 84,
	2	 5 47 60 80 82 84,
	2	 5 24 47 60 63 80 82 84,
	5	 5 24 26 27 28 47 60 63 80 81 82 84 91,
	3	 2 3 19 21 22 23 59 86,
	4	 6 7,
	1	 13 35 88,
	1	 7 13 35 88,
	0	 6 7 13 35 88,
	0	 6 7 13 16 35 88,
	2	 57 58 69 70 73 90,
	3	 6 46,
	1	 6 13 46 88,
	0	 6 7 13 46 88,
	0	 6 7 13 16 46 88,
	1	 5 26 27 28 60 81 82 91,
	1	 5 28 91,
	1	 6 7 10 11 12 14 16 32 33 35 71,
	1	 6 10 11 12 14 16 32 33 35 71,
	1	 6 10 11 12 13 14 16 32 33 35 71 88,
	0	 6 13 16 46 88,
	5	 6 7 13 16 32 88,
	4	 10 11 12 14 33 35 46 71,
	0	 25 26 27 28 60 80 81 82 83 84,
	5	 16 46,
	3	 10 11 12 14 58 69 70,
	6	 10 11 12 14 58 69 70 73,
	1	 7 10 11 12 13 14 32 33 35 71 88,
	5	 7 10 11 12 13 14 16 32 33 35 46 71 88,
	3	 16 35,
	2	 7 16 35,
	1	 7 13 16 35 88,
	2	 7 10 11 12 13 14 16 33 35 71 88,
	0	 26 27 81 91,
	3	 13 33 35 71 88,
	1	 6 13 16 32 33 35 71 88,
	0	 5 24 25 26 27 28 63 81 83 91,
	3	 5 24 25 26 27 28 47 63 81 83 91,
	1	 10 11 12 14 16 33 71,
	1	 6 10 11 12 14 16 33 71,
	1	 6 7 10 11 12 13 14 16 32 33 35 46 71 73 88,
	2	 7 13 32 46 88,
	0	 26 28,
	0	 10 11 12 13 14 33 35 71 88,
	1	 6 10 11 12 13 14 16 33 35 71 88,
	3	 25 47 60 80 83 84,
	1	 33 46,
	0	 25 60 80 83,
	2	 7 10 11 12 14 16 32 33 46,
	5	 5 24 25 26 27 28 60 63 80 81 82 83 84 91,
	2	 7 13 46 88,
	5	 7 35 71,
	2	 7 35 46 71,
	1	 7 16 32 35 46 71,
	0	 58 73,
	3	 7 10 11 12 14 16 32 33 35 46 71,
	0	 36 78,
	3	 13 16 32 35 71 88,
	3	 6 13 16 32 35 71 88,
	5	 5 24 26 27 28 47 63 81 91,
	2	 5 24 26 27 28 47 63 81 82 91,
	3	 5 24 26 27 28 47 60 63 81 82 91,
	2	 5 24 26 27 28 47 60 63 81 82 84 91,
	0	 6 10 11 12 14 16 32 33 71,
	1	 7 35,
	1	 6 13 16 32 33 46 88,
	0	 6 7 11 12 13 14 16 32 33 35 46 71 88,
	0	 69 70 73,
	0	 32 46 58 69 70 73,
	1	 6 7 32 46 58 69 70 73,
	4	 10 11 12 13 14 33 88,
	1	 10 11 12 13 14 16 33 88,
	0	 10 11 12 13 14 16 33 35 71 88,
	1	 25 26 27 28 81 83 91,
	0	 5 25 26 27 28 81 83 91,
	1	 6 35,
	2	 33 46 71,
	2	 13 33 46 71 88,
	1	 13 16 33 46 71 88,
	1	 13 16 32 33 46 71 88,
	1	 7 13 16 32 33 46 71 88,
	1	 10 11 12 13 14 33 35 46 71 88,
	2	 6 13 16 88,
	1	 7 32 46,
	3	 7 16 32 46,
	2	 6 7 16 32 35 46 71,
	1	 16 35 46 71,
	1	 6 13 16 35 46 71 88,
	0	 6 16 33,
	1	 7 32 35 46 71,
	1	 6 7 16 32 33 35 46 71,
	1	 53 76,
	2	 6 10 11 12 13 14 33 88,
	3	 7 16 46,
	1	 7 13 33 71 88,
	1	 6 7 13 33 71 88,
	0	 6 7 13 33 46 71 88,
	1	 6 7 13 33 35 46 71 88,
	1	 6 7 13 16 33 35 46 71 88,
	1	 6 10 11 12 14 32 33 35 71,
	4	 6 13 32 88,
	0	 10 11 12 14 32 33 71,
	0	 7 10 11 12 14 32 33 71,
	0	 7 10 11 12 14 16 32 33 71,
	0	 6 7 10 11 12 14 16 32 33 71,
	1	 1 48 92,
	1	 6 7 32 46,
	1	 6 7 10 11 12 13 14 16 32 33 46 58 69 70 73 88,
	1	 6 16 35 71,
	1	 6 7 16 32 35 71,
	1	 6 10 11 12 14 16 33 35 71,
	0	 6 7 10 11 12 14 16 33 35 71,
	1	 6 7 10 11 12 14 16 33 35 46 71,
	1	 32 35 46 71,
	1	 13 16 32 35 46 71 88,
	0	 7 33,
	0	 7 13 16 35 71 88,
	0	 6 7 10 11 12 13 14 16 33 35 58 69 70 71 73 88,
	1	 6 7 10 11 12 13 14 16 32 33 35 58 69 70 71 73 88,
	0	 10 12,
	2	 7 16 32 35 71,
	1	 25 26 27 28 47 60 80 81 82 83 84 91,
	2	 13 16 46 88,
	2	 13 16 32 46 88,
	1	 6 13 16 32 35 46 88,
	2	 6 7 13 16 32 35 46 88,
	2	 7 16 33 35 71,
	1	 35 46,
	1	 6 7 13 32 33 35 46 71 88,
	1	 6 7 10 11 12 13 14 16 32 33 88,
	0	 17 18 49 51 66 89,
	1	 10 11 12 13 14 33 46,
	1	 6 10 11 12 13 14 33 46,
	1	 6 10 11 12 13 14 16 32 33 46,
	1	 7 88,
	0	 7 35 71 88,
	1	 6 7 10 11 12 13 14 16 32 33 35 46 58 69 70 71 88,
	0	 6 13 16 33 88,
	0	 6 7 13 16 32 33 88,
	0	 7 10 11 12 14 33 35 58 69 70 71 73,
	0	 7 10 11 12 14 33 35 46 58 69 70 71 73,
	0	 7 10 11 12 13 14 16 33 35 46 58 69 70 71 73 88,
	0	 6 7 10 11 12 13 14 16 33 35 46 58 69 70 71 73 88,
	2	 26 27 28 60 81 82,
	1	 5 24 26 27 28 60 63 81 82 91,
	1	 7 13 16 46 88,
	1	 16 32 35 71,
	0	 10 12 14 33 71,
	3	 10 11 12 14 16 33 35 71,
	1	 7 10 11 12 14 16 33 35 46 71,
	1	 25 47 80 82 83 84,
	1	 6 16 46,
	0	 13 16,
	1	 26 27 28 81 82 91,
	1	 5 26 27 28 81 82 91,
	1	 60 80,
	0	 10 11 12 14 16 33 46,
	0	 7 10 11 12 14 16 33,
	0	 7 32 35 71,
	2	 6 7 32 35 71,
	0	 25 28 47 60 80 82 83 84,
	0	 25 26 27 28 47 60 80 81 82 83 84,
	1	 10 11 12 14 16 32 33 46,
	1	 2 3 9 19 21 22 23 37 39 40 41 42 43 44 55 59 61 74 86 93 94 95 96 97,
	0	 13 33 35 46 71 88,
	0	 7 13 33 35 46 71 88,
	0	 6 7 10 11 12 13 14 16 29 32 33 35 46 57 58 69 70 71 73 88,
	1	 13 32 33 46 71 88,
	1	 6 7 13 32 33 46 71 88,
	1	 5 24 47 63 91,
	0	 7 16 32 33 46,
	1	 6 10 11 12 14 32 33 35 46 58 69 70 71 73,
	1	 6 7 10 11 12 14 32 33 35 46 58 69 70 71 73,
	1	 6 7 10 11 12 14 16 32 33 35 46 58 69 70 71 73,
	2	 10 11 12 14 16 32 33 35 46 71,
	1	 5 24 25 26 27 28 47 63 81 83 84 91,
	2	 7 13 32 35 46 71 88,
	0	 29 57 90,
	0	 10 11 12 14 16 32 33 35 71,
	1	 5 24 25 28 47 60 63 80 82 83 84 91,
	0	 6 10 11 12 14 16 32 33,
	1	 6 10 11 12 13 14 16 32 33 46 88,
	1	 6 7 35 71,
	1	 6 7 13 32 35 71 88,
	0	 6 7 13 16 32 33 35 46 58 69 70 71 73 88,
	0	 10 11 12 14 71,
	2	 32 35 71,
	1	 7 10 11 12 14 33 71,
	1	 6 7 10 11 12 13 14 16 32 33 46 71 88,
	1	 5 28 47 82 91,
	0	 10 11 12 13 14 32 33 46 88,
	0	 10 11 12 14 32 33,
	0	 6 10 11 12 14 32 33,
	0	 6 7 10 11 12 14 32 33,
	0	 6 10 11 12 14 16 32 33 46,
	1	 6 13 32 35 71 88,
	1	 6 7 13 32 33 88,
	0	 5 47 82 91,
	1	 6 32 35 71,
	0	 6 32 35 46 71,
	0	 29 90,
	0	 7 16 35 46 71,
	1	 10 11 12 13 14 33 71 88,
	1	 10 11 12 13 14 33 46 71 88,
	1	 6 10 11 12 13 14 16 33 46 71 88,
	0	 10 11 12 14 33 88,
	1	 13 32 35 71 88,
	0	 46 88,
	0	 7 10 11 12 13 14 16 32 33 35 46 58 69 70 71 73 88,
	0	 6 13 35 88,
	0	 6 13 16 35 88,
	1	 7 10 11 12 14 16 33 35 71,
	0	 16 33 46,
	0	 6 13 16 33 35 71 88,
	0	 24 26 27 28 63 81 91,
	0	 5 24 25 26 27 28 47 60 63 80 81 83 84 91,
	1	 7 16 35 71,
	0	 35 58 69 70 71 73,
	0	 5 47 60 80 84 91,
	0	 6 10 11 12 13 14 33 35 71 88,
	0	 6 7 10 11 12 14 32 33 35 71,
	1	 25 47 83,
	0	 25 47 83 91,
	0	 25 26 27 28 47 81 83 91,
	0	 5 25 26 27 28 47 81 83 91,
	0	 7 10 11 12 14 16 32 33 35 71,
	1	 25 47 60 80 82 83 84 91,
	0	 7 10 11 12 13 14 16 33 46 71 88,
	1	 6 7 10 11 12 14 33 35 46 71,
	1	 53 75 76,
	1	 6 7 10 11 12 13 14 33 35 46 71 88,
	0	 26 27,
	1	 7 10 11 12 14 33 46 71,
	1	 7 10 11 12 14 32 33 46 71,
	1	 6 7 10 11 12 14 16 32 33 46 71,
	0	 6 7 10 11 12 14 32 33 46,
	1	 13 16 35 71 88,
	1	 6 16 35 46,
	0	 7 10 11 12 13 14 33 35 71 88,
	0	 2 21,
	0	 5 26 27 28 60 81 82,
	1	 10 11 12 14 16 33 35 46 71,
	1	 32 33,
	0	 32 33 46,
	0	 7 13 32 33 35 46 71 88,
	0	 5 28,
	0	 6 7 10 11 12 13 14 16 32 33 35 46 57 71 88 90,
	0	 6 16 32 35 71,
	0	 6 7 13 16 33 35 71 88,
	0	 5 26 27 28 81,
	0	 6 10 11 12 14 33 71,
	1	 13 16 33 35 46 71 88,
	0	 32 58 69 70 73,
	0	 2 3 8 9 19 21 22 23 36 37 38 39 40 41 42 43 44 51 52 53 54 55 56 59 61 64 67 68 72 74 75 76 77 78 79 85 86 93 94 95 96 97,
	0	 6 7 10 11 12 14 16 33 46,
	0	 53 75 79,
	0	 2 3 21 22 23 59 86 95 96,
	0	 24 25 47 63 80 83 84,
	0	 24 60 63 82,
	0	 13 32 33 88,
	1	 7 13 32 33 88,
	0	 7 13 32 33 46 88,
	0	 6 7 13 32 33 46 88,
	1	 7 10 11 12 14 33 35 46 71,
	0	 5 24 63,
	0	 6 16 35 46 71,
	0	 10 11 12 13 14 33,
	0	 26 27 28 60 81,
	0	 6 13 16 32 35 46 58 69 70 71 73 88,
	0	 6 16 32 35 46 71,
	0	 6 35 58 69 70 71 73,
	0	 6 7 16 32 35 46 58 69 70 71 73,
	0	 5 60 80 82 84,
	0	 13 35 71,
	0	 6 58 69 70 73,
	0	 10 11 12 13 14 16 33 35 46 71 88,
	0	 5 24 25 27 47 60 63 80 81 82 83 84 91,
	0	 7 10 11 12 13 14 16 33 88,
	0	 7 10 11 12 13 14 16 32 33 35 71 88,
	0	 26 27 60 81 82,
	0	 25 26 27 47 60 80 81 82 83 84,
	0	 13 16 35 88,
	0	 13 16 32 35 88,
	0	 7 13 16 32 35 88,
	0	 6 7 13 16 32 35 88,
	0	 10 11 12 14 33 46 71,
	0	 6 10 11 12 14 33 46 71,
	0	 6 10 11 12 14 33 35 46 71,
	0	 6 10 11 12 14 16 33 35 46 71,
	0	 13 46,
	0	 10 12 14 33,
	0	 7 10 12 14 33,
	0	 7 10 12 14 33 35 71,
	0	 7 10 12 13 14 33 35 71 88,
	0	 6 7 10 12 13 14 32 33 35 46 71 88,
	0	 6 7 10 12 13 14 16 32 33 35 46 71 88,
	0	 5 24 25 26 27 47 60 63 80 81 82 83 84,
	0	 6 7 16 46,
	0	 6 7 16 35 46 71,
	0	 6 16 33 35 71,
	0	 6 16 33 35 46 71,
	0	 6 16 32 33 35 46 71,
	0	 6 13 35 46 71 88,
	0	 13 16 35 46 71 88,
	0	 7 10 11 12 13 14 16 32 33 46 88,
	0	 80 82,
	0	 25 60 83,
	0	 10 11 12 14 33 58 69 70 71 73,
	0	 5 24 26 27 28 47 81 91,
	0	 6 13 32 35 46 71 88,
	0	 25 47 83 84,
	0	 10 11 12 13 14 16 32 33 46,
	0	 6 7 10 11 12 14 16 32 33 35 46 71 88,
	0	 6 16 35,
	0	 5 24 26 27 28 63 81,
	0	 39 40 43 44 61 74 93 94 97,
	0	 7 10 11 12 14 33 46,
	1	 6 7 10 13 16 32 33 35 46 71 88,
	0	 6 10 11 12 14 16 33 46,
	0	 35 71 88,
	0	 10 11 12 13 14 16 33 46 71 88,
	0	 25 47 80 83,
	0	 5 26 27 28 47 63 81 91,
	0	 6 7 10 11 12 13 14 32 33 35 46 58 69 70 71 73 88,
	0	 27 28 81,
	0	 7 10 11 12 13 14 16 32 33 46 71 88,
	0	 10 11 12 14 33 71 88,
	0	 29 87,
	0	 10 11 12 13 14 16 33 46 88,
	0	 10 33,
	0	 6 10 11 12 13 14 33 46 88,
	0	 11 12 14 33,
	0	 46 58 69 70 73,
	0	 2 3 19 21 95 96,
	0	 5 25 26 27 28 47 60 80 81 83 84 91,
	0	 7 13 16 35 46 71 88,
;
END; [Splits]
