# Supplementary material for: Genome, biology and stability of the Thurquoise phage – A new virus from the Bastillevirinae subfamily
Source: Front Microbiol. 2023 Mar 14;14:1120147. doi: 10.3389/fmicb.2023.1120147 (PMC10043171; doi:10.3389/fmicb.2023.1120147)
Supplement: Supplementary file 2 [file Data_Sheet_1.ZIP › File S1. Alignments evolution models and trees/IqTree_ML_trees/concatenated_tree_replicates/201.treefile]

(AB609718_phiEF24C_P2:0.0000027893,((((((((((((AB930182_SPG24:0.0029625534,AP013029_phiNIT1:0.0053084103)100:0.0063425936,KF669652_Grass:0.0056630968)100:0.1901262633,KC699836_SIOphi:0.1862253104)100:0.0524322557,((((KJ010547_Bp8p_C:0.0000027893,KJ010548_Bp8p_T:0.0000027893)100:0.0099545801,NC_024792_Bobb:0.0098690640)100:0.0417141254,NC_020081_phiAGATE:0.0496689926)100:0.2573855953,(NC_027366_Mater:0.1383560040,NC_027374_Moonbeam:0.2108382253)100:0.0620849716)97:0.0435053095)100:0.0831264999,(((((JN797796B_5S:0.0000022144,NC_018863_B4:0.0000024373)100:0.0087962364,NC_022763_Spock:0.0059629965)100:0.0170395319,(((KT307976_AvesoBmore:0.0036447253,NC_022088_Troll:0.0000024529)100:0.0037422584,NC_024788_Riley:0.0029817775)100:0.0300672201,NC_022769_BigBertha:0.0065369732)78:0.0170652439)100:0.1352788857,(((((KT207918_Eyuki:0.0008166774,NC_024211_Megatron:0.0005712506)100:0.0023035308,NC_024213_Hakuna:0.0038866700)100:0.0287693887,(NC_018857_BPS13:0.0006433654,NC_023501_BPS10C:0.0004698860)100:0.0278717788)89:0.0199363701,NC_016563_WPh:0.0388456821)100:0.3292709601,(NC_018856_Bastille:0.0031710391,((NC_024205_Hoody_T:0.0051171160,NC_024216_CAM003:0.0015269064)91:0.0008271869,NC_024207_Evoli:0.0015222992)98:0.0016940442)100:0.1507762697)100:0.0961890328)100:0.1845845280,(((JN797798_BCU4:0.0002545181,NC_018860_BCP78:0.0011157644)100:0.0098262148,KT224359_TsarBomba:0.0140834647)100:0.1534938997,(((((KT995480_Bacillus_BM15:0.0000023085,MH638309_Bacillus_Hobo:0.0000022394)100:0.0028889495,(MH638312_Bacillus_Kioshi:0.0016341541,NC_024137_Bcp1:0.0019661196)100:0.0058488291)100:0.0170053646,NC_020873_Bc431v3:0.0460192657)83:0.0145182575,((KX495186_Bacillus_PK16:0.0005886494,MG602477_Bacillus_BCP01:0.0010636352)100:0.0206648843,(NC_027352_JBP901:0.0081900669,NC_027355_BCP8_2:0.0135441851)73:0.0075550933)100:0.0120814621)67:0.0074308116,(KU577463_Bacillus_Deep_Blue:0.0065052889,Thurquoise:0.0072176338)100:0.0193376245)100:0.1325705260)100:0.1058010379)100:0.0679305145)100:0.3687257942,((AY682195_LP65:1.5710534530,(((KC595512_JL:0.0021749182,KC595513_Shanette:0.0043779285)100:0.0337114122,NC_025423_CP_51:0.0244240010)100:0.3235672673,(NC_011421_SPO1:0.0016054504,NC_022761_CampHawk:0.0038863582)100:0.4536846090)100:1.8008107540)100:0.2308685691,NC_015253_A9:1.1772256211)99:0.1179951838)100:0.1695906264,NC_012530_Lb338_1:1.4025693286)100:0.1614177592,(((((((((((((((EU418428_A5W:0.0000000000,JX080300_Staph1N:0.0000000000):0.0000000000,KR902361_IME_SA118:0.0000000000):0.0000000000,KF766114_K:0.0000000000):0.0000027893,(FR852584_ISP:0.0000027893,((JX080304_MSA6:0.0000021714,NC_025417_Team1:0.0000021745)98:0.0002869467,(KR908644_IME_SA119:0.0000021067,NC_023009_Sb_1:0.0011762853)75:0.0002869570)6:0.0000020267)2:0.0000020115)0:0.0000021207,(((JX080301_A3R:0.0002884087,(JX080302_676Z:0.0002882252,(JX080303_Fi200W:0.0000027893,JX080305_P4W:0.0000027893)72:0.0000022310)99:0.0008682342)99:0.0008661188,KP687432_IME_SA2:0.0000021819)54:0.0002869469,JX875065_SA5:0.0000027893)4:0.0000021460)3:0.0000020166,KP687431_IME_SA1:0.0000027893)8:0.0000020224,NC_007066_G1:0.0002869797)89:0.0005742196,((NC_019726_JD007:0.0000021130,(NC_022918_S25_4:0.0000021840,NC_022920_S25_3:0.0000021841)100:0.0005751594)100:0.0005748276,NC_023573_phiSA012:0.0005753514)95:0.0002872584)98:0.0020835682,NC_019448_GH15:0.0010845183)67:0.0014543027,NC_025426_P108:0.0043538899)99:0.0016159484,KP027446_phiIPLARODI:0.0017365408)100:0.0017275737,NC_025416_MCE_2014:0.0000024534)100:0.0926447647,(JX194239_SA11:0.0013815252,(NC_020877_Romulus:0.0000022791,NC_022090_Remus:0.0000020385)100:0.0040935805)100:0.1721961872)100:0.0908050444,(KF021268_phiIBB_SEP1:0.0029485234,KP027447_phiIPLA_C1C:0.0072772644)100:0.2204910012)97:0.0581175447,NC_007021_Twort:0.2067955376)100:0.4210549485)99:0.1266770131,(((DQ004855_P100:0.0000021130,(((KJ586795_LMTA_94:0.0003088436,(KJ591605_LMTA_57:0.0000022205,NC_024360_LMSP_25:0.0000022189)100:0.0003089616)99:0.0009254691,KJ668715_LMTA_34:0.0049682480)79:0.0006208047,NC_025440_WIL_1:0.0009278754)59:0.0006184662)49:0.0005924590,((((KJ094031_LP_124:0.0000023353,NC_024383_LP_083_2:0.0000020199)100:0.0022127688,(NC_024359_LP_048:0.0003070308,NC_024787_LMTA_148:0.0070652089)54:0.0005738433)51:0.0003336937,NC_009811_A511:0.0018337216)53:0.0009296622,(NC_020871_AG20:0.0018842952,NC_024364_List_36:0.0021409175)60:0.0008811028)50:0.0003535684)67:0.0003330652,(KJ094029_LP_064:0.0000022056,NC_021781_LP_125:0.0000020859)75:0.0000023265)100:0.3191953127)100:0.3333549673,KP339049_EFDG1:0.0956150821)100:0.1361068250,NC_027335_ECP3:0.0018069773)99:0.0007939947,KR049063_EFLK1:0.0025835346)100:0.0019583879,NC_009904_phiEF24C:0.0000027893);
