# Supplementary material for: Genome, biology and stability of the Thurquoise phage – A new virus from the Bastillevirinae subfamily
Source: Front Microbiol. 2023 Mar 14;14:1120147. doi: 10.3389/fmicb.2023.1120147 (PMC10043171; doi:10.3389/fmicb.2023.1120147)
Supplement: Supplementary file 2 [file Data_Sheet_1.ZIP › File S1. Alignments evolution models and trees/IqTree_ML_trees/concatenated_tree_replicates/26.bionj]

((NC_007066_G1:0.00027200,((KP687431_IME_SA1:0.00000008,JX875065_SA5:0.00000092):0.00000332,EU418428_A5W:-0.00000247):0.00000267):0.00000030,(NC_025417_Team1:0.00000050,JX080304_MSA6:0.00000050):0.00027120,((((((((((((((((((((Thurquoise:0.00477249,KU577463_Bacillus_Deep_Blue:0.00852061):0.02679038,(((NC_024137_Bcp1:0.00076101,MH638312_Bacillus_Kioshi:0.00273029):0.00531823,(MH638309_Bacillus_Hobo:0.00000050,KT995480_Bacillus_BM15:0.00000050):0.00363236):0.02205584,NC_020873_Bc431v3:0.03646952):0.00258269):0.00338810,((NC_027355_BCP8_2:0.01097520,NC_027352_JBP901:0.01012580):0.00572640,(MG602477_Bacillus_BCP01:0.00087982,KX495186_Bacillus_PK16:0.00072748):0.01765803):0.00643171):0.11563250,((NC_018860_BCP78:0.00082201,JN797798_BCU4:0.00051219):0.00890515,KT224359_TsarBomba:0.01424357):0.14483199):0.10560165,(((((NC_024788_Riley:0.00228575,(NC_022088_Troll:0.00071707,KT307976_AvesoBmore:0.00282803):0.00384099):0.02285525,NC_022769_BigBertha:0.01221453):0.01451436,(NC_022763_Spock:0.00559431,(NC_018863_B4:0.00000050,JN797796B_5S:0.00000050):0.00872969):0.01436971):0.15889983,((NC_024216_CAM003:0.00178331,(NC_024207_Evoli:-0.01204116,NC_024205_Hoody_T:0.01855456):0.01402114):0.00037249,NC_018856_Bastille:0.00394389):0.17776786):0.02935486,(((NC_024213_Hakuna:0.00485295,(NC_024211_Megatron:0.00042711,KT207918_Eyuki:0.00092469):0.00117914):0.03718937,(NC_023501_BPS10C:-0.00004290,NC_018857_BPS13:0.00112320):0.01604120):0.01252217,NC_016563_WPh:0.04600697):0.27041960):0.11244141):0.06543659,(((NC_027374_Moonbeam:0.19136941,NC_027366_Mater:0.14081648):0.06967758,(((KF669652_Grass:0.00366549,AB930182_SPG24:0.01071701):0.00694220,AP013029_phiNIT1:0.00220235):0.18216845,KC699836_SIOphi:0.18394336):0.01332837):0.02893478,((NC_024792_Bobb:0.01087873,(KJ010548_Bp8p_T:0.00000050,KJ010547_Bp8p_C:0.00000050):0.00832627):0.03671932,NC_020081_phiAGATE:0.05048512):0.18316504):0.03567035):0.33438349,((((NC_025423_CP_51:0.01723781,(KC595513_Shanette:0.00195349,KC595512_JL:0.00409231):0.03672574):0.32497260,(NC_022761_CampHawk:0.00103100,NC_011421_SPO1:0.00408790):0.39086339):1.67422879,AY682195_LP65:1.51793611):0.10668346,NC_015253_A9:1.04605329):0.10764145):0.09027940,NC_012530_Lb338_1:1.28750968):0.14767410,((((NC_027335_ECP3:0.01787597,KR049063_EFLK1:-0.01299247):0.01649393,(NC_009904_phiEF24C:0.00000050,AB609718_phiEF24C_P2:0.00000050):0.00065494):0.11601165,KP339049_EFDG1:0.10062698):0.31613272,(((((NC_025440_WIL_1:0.00087893,(NC_009811_A511:0.00161701,KJ668715_LMTA_34:0.00513149):0.00013557):0.00003629,DQ004855_P100:0.00054625):0.00028564,((((NC_024787_LMTA_148:0.00843438,NC_024359_LP_048:-0.00146388):0.00231376,NC_020871_AG20:0.00207591):0.00025924,NC_024364_List_36:0.00192196):0.00062303,(NC_024383_LP_083_2:0.00000050,KJ094031_LP_124:0.00000050):0.00143541):0.00061198):0.00009438,(NC_021781_LP_125:0.00000045,KJ094029_LP_064:0.00000055):0.00050009):0.00052566,((NC_024360_LMSP_25:0.00000048,KJ591605_LMTA_57:0.00000052):0.00077002,KJ586795_LMTA_94:-0.00018732):0.00116062):0.25889552):0.07222354):0.37405634,NC_007021_Twort:0.21666932):0.01794176,(KP027447_phiIPLA_C1C:0.00705787,KF021268_phiIBB_SEP1:0.00277283):0.20966050):0.06542061,((NC_022090_Remus:0.00000050,NC_020877_Romulus:0.00000050):0.00427907,JX194239_SA11:0.00103273):0.15603910):0.08936981,NC_025426_P108:0.00378060):0.00105059,(NC_025416_MCE_2014:0.00160893,KP027446_phiIPLARODI:0.00169297):0.00057795):0.00112671,NC_019448_GH15:0.00155026):0.00152474,(NC_023573_phiSA012:0.00055494,((NC_022920_S25_3:0.00000050,NC_022918_S25_4:0.00000050):0.00054817,NC_019726_JD007:-0.00000387):0.00053883):0.00032530):0.00008950,(((JX080305_P4W:0.00000050,JX080303_Fi200W:0.00000050):0.00021925,JX080302_676Z:0.00005415):0.00077893,JX080301_A3R:0.00045604):0.00041671):0.00036733,KP687432_IME_SA2:0.00020976):0.00006699,(NC_023009_Sb_1:0.00107964,KR908644_IME_SA119:0.00003396):0.00023576):0.00000392,FR852584_ISP:-0.00000130):0.00000180);
