# Supplementary material for: Genome, biology and stability of the Thurquoise phage – A new virus from the Bastillevirinae subfamily
Source: Front Microbiol. 2023 Mar 14;14:1120147. doi: 10.3389/fmicb.2023.1120147 (PMC10043171; doi:10.3389/fmicb.2023.1120147)
Supplement: Supplementary file 2 [file Data_Sheet_1.ZIP › File S1. Alignments evolution models and trees/IqTree_ML_trees/concatenated_tree_replicates/26.contree]

(AB609718_phiEF24C_P2:0.0000027944,((((((((((((AB930182_SPG24:0.0029625245,AP013029_phiNIT1:0.0053082404)100:0.0063421756,KF669652_Grass:0.0056629547)100:0.1901302693,KC699836_SIOphi:0.1862286504)100:0.0524300906,((((KJ010547_Bp8p_C:0.0000027944,KJ010548_Bp8p_T:0.0000027944)100:0.0099544170,NC_024792_Bobb:0.0098687492)100:0.0417115941,NC_020081_phiAGATE:0.0496707289)100:0.2573943449,(NC_027366_Mater:0.1383530281,NC_027374_Moonbeam:0.2108477544)100:0.0620870512)97:0.0435049097)100:0.0831258189,(((((JN797796B_5S:0.0000027944,NC_018863_B4:0.0000027944)100:0.0087960468,NC_022763_Spock:0.0059629895)100:0.0170397334,(((KT307976_AvesoBmore:0.0036446289,NC_022088_Troll:0.0000027944)100:0.0037421745,NC_024788_Riley:0.0029817102)100:0.0300667341,NC_022769_BigBertha:0.0065367770)81:0.0170644307)100:0.1352783235,(((((KT207918_Eyuki:0.0008164783,NC_024211_Megatron:0.0005718697)100:0.0023031169,NC_024213_Hakuna:0.0038867910)100:0.0287688431,(NC_018857_BPS13:0.0006436040,NC_023501_BPS10C:0.0004692136)100:0.0278715484)89:0.0199358668,NC_016563_WPh:0.0388455956)100:0.3292826373,(NC_018856_Bastille:0.0031692063,((NC_024205_Hoody_T:0.0051169639,NC_024216_CAM003:0.0015262828)91:0.0008269824,NC_024207_Evoli:0.0015225451)99:0.0016953142)100:0.1507740589)100:0.0961928902)100:0.1845880557,(((JN797798_BCU4:0.0002553629,NC_018860_BCP78:0.0011164954)100:0.0098255265,KT224359_TsarBomba:0.0140835397)100:0.1534928013,(((((KT995480_Bacillus_BM15:0.0000027944,MH638309_Bacillus_Hobo:0.0000027944)100:0.0028890115,(MH638312_Bacillus_Kioshi:0.0016346428,NC_024137_Bcp1:0.0019653404)100:0.0058486806)100:0.0170049110,NC_020873_Bc431v3:0.0460183647)84:0.0145180317,((KX495186_Bacillus_PK16:0.0005881787,MG602477_Bacillus_BCP01:0.0010643150)100:0.0206645778,(NC_027352_JBP901:0.0081900886,NC_027355_BCP8_2:0.0135437310)74:0.0075546431)100:0.0120809548)68:0.0074297838,(KU577463_Bacillus_Deep_Blue:0.0065045652,Thurquoise:0.0072168029)100:0.0193369655)100:0.1325711900)100:0.1058024397)99:0.0679322773)100:0.3687603427,((AY682195_LP65:1.5711183516,(((KC595512_JL:0.0021746410,KC595513_Shanette:0.0043777833)100:0.0337086308,NC_025423_CP_51:0.0244289153)100:0.3235187501,(NC_011421_SPO1:0.0016054608,NC_022761_CampHawk:0.0038854405)100:0.4538318459)100:1.8009802738)100:0.2309965854,NC_015253_A9:1.1773222018)100:0.1179963752)100:0.1695933374,NC_012530_Lb338_1:1.4027135943)100:0.1614347248,((((((((((((((((EU418428_A5W:0.0000000000,KF766114_K:0.0000000000):0.0000000000,JX080300_Staph1N:0.0000000000):0.0000000000,KR902361_IME_SA118:0.0000000000):0.0000027944,JX875065_SA5:0.0000027944)17:0.0000027944,NC_007066_G1:0.0002870657)7:0.0000027944,(FR852584_ISP:0.0000027944,KP687431_IME_SA1:0.0000027944)9:0.0000027944)4:0.0000027944,((JX080304_MSA6:0.0000027944,NC_025417_Team1:0.0000027944)99:0.0002870327,(KR908644_IME_SA119:0.0000027944,NC_023009_Sb_1:0.0011760844)77:0.0002870430)14:0.0000027944)25:0.0000027944,((JX080301_A3R:0.0002884933,(JX080302_676Z:0.0002883106,(JX080303_Fi200W:0.0000027944,JX080305_P4W:0.0000027944)72:0.0000027944)99:0.0008680868)99:0.0008659708,KP687432_IME_SA2:0.0000027944)48:0.0002870310)89:0.0005747121,((NC_019726_JD007:0.0000027944,(NC_022918_S25_4:0.0000027944,NC_022920_S25_3:0.0000027944)100:0.0005750822)100:0.0005747495,NC_023573_phiSA012:0.0005752741)94:0.0002873420)98:0.0020830176,NC_019448_GH15:0.0010844024)68:0.0014547859,NC_025426_P108:0.0043543380)100:0.0016162876,KP027446_phiIPLARODI:0.0017372243)100:0.0017282992,NC_025416_MCE_2014:0.0000023468)100:0.0926498881,(JX194239_SA11:0.0013825859,(NC_020877_Romulus:0.0000027944,NC_022090_Remus:0.0000027944)100:0.0040935434)100:0.1721968515)100:0.0908115461,(KF021268_phiIBB_SEP1:0.0029479013,KP027447_phiIPLA_C1C:0.0072777788)100:0.2204945382)98:0.0581221707,NC_007021_Twort:0.2068011974)100:0.4210785104)100:0.1266793686,(((DQ004855_P100:0.0000027944,(((KJ586795_LMTA_94:0.0003089645,(KJ591605_LMTA_57:0.0000027944,NC_024360_LMSP_25:0.0000027944)100:0.0003090826)97:0.0009258129,KJ668715_LMTA_34:0.0049689623)74:0.0006208044,NC_025440_WIL_1:0.0009282425)50:0.0006184671)48:0.0005924632,((((KJ094031_LP_124:0.0000027944,NC_024383_LP_083_2:0.0000027944)100:0.0022130637,(NC_024359_LP_048:0.0003067146,NC_024787_LMTA_148:0.0070662337)61:0.0005739603)43:0.0003338224,NC_009811_A511:0.0018344223)50:0.0009300343,(NC_020871_AG20:0.0018850288,NC_024364_List_36:0.0021413704)54:0.0008812730)48:0.0003534993)60:0.0003331054,(KJ094029_LP_064:0.0000027944,NC_021781_LP_125:0.0000027944)76:0.0000023468)100:0.3192030975)100:0.3333842019,KP339049_EFDG1:0.0956264453)100:0.1361070468,NC_027335_ECP3:0.0018074737)100:0.0007943836,KR049063_EFLK1:0.0025833488)100:0.0019590365,NC_009904_phiEF24C:0.0000027944);
