# Supplementary material for: Genome, biology and stability of the Thurquoise phage – A new virus from the Bastillevirinae subfamily
Source: Front Microbiol. 2023 Mar 14;14:1120147. doi: 10.3389/fmicb.2023.1120147 (PMC10043171; doi:10.3389/fmicb.2023.1120147)
Supplement: Supplementary file 2 [file Data_Sheet_1.ZIP › File S1. Alignments evolution models and trees/IqTree_ML_trees/concatenated_tree_replicates/26.iqtree]

IQ-TREE 1.6.12 built Aug 15 2019

Partition file name: ../../partitioned_model.2.0.nex
Input file name: ../../concatenated.2.0.faa
Type of analysis: ModelFinder + tree reconstruction + ultrafast bootstrap (1000 replicates)
Random seed number: 746056

REFERENCES
----------

To cite ModelFinder please use: 

Subha Kalyaanamoorthy, Bui Quang Minh, Thomas KF Wong, Arndt von Haeseler,
and Lars S Jermiin (2017) ModelFinder: Fast model selection for
accurate phylogenetic estimates. Nature Methods, 14:587–589.
https://doi.org/10.1038/nmeth.4285

To cite IQ-TREE please use:

Lam-Tung Nguyen, Heiko A. Schmidt, Arndt von Haeseler, and Bui Quang Minh
(2015) IQ-TREE: A fast and effective stochastic algorithm for estimating
maximum likelihood phylogenies. Mol Biol Evol, 32:268-274.
https://doi.org/10.1093/molbev/msu300

Since you used ultrafast bootstrap (UFBoot) please also cite: 

Diep Thi Hoang, Olga Chernomor, Arndt von Haeseler, Bui Quang Minh,
and Le Sy Vinh (2017) UFBoot2: Improving the ultrafast bootstrap
approximation. Mol Biol Evol, in press.
https://doi.org/10.1093/molbev/msx281

Since you used partition models please also cite:

Olga Chernomor, Arndt von Haeseler, and Bui Quang Minh (2016)
Terrace aware data structure for phylogenomic inference from
supermatrices. Syst Biol, 65:997-1008.
https://doi.org/10.1093/sysbio/syw037

SEQUENCE ALIGNMENT
------------------

Input data: 100 taxa with 2 partitions and 4346 total sites (0% missing data)

  ID  Name                                             Type	Seq	Site	Unique	Infor	Invar	Const
   1  part1_part2_part3+part4_part5_part6+part7_part8  AA	97	3376	3045	2638	521	521
   2  part9_part10                                     AA	97	970	933	833	103	103

Column meanings:
  Unique: Number of unique site patterns
  Infor:  Number of parsimony-informative sites
  Invar:  Number of invariant sites
  Const:  Number of constant sites (can be subset of invariant sites)

ModelFinder
-----------

Best-fit model according to BIC: LG+F+R6:part1_part2_part3+part4_part5_part6+part7_part8,LG+F+I+G4:part9_part10

List of best-fit models per partition:

  ID  Model             LogL          AIC      w-AIC      AICc     w-AICc       BIC      w-BIC
   1  LG+F+R6         -93910.6858 187881.3717 + 0.0000 187881.9277 + 0.0000 188065.1051 + 0.0000
   2  LG+F+I+G4       -33176.8661  66397.7321 + 0.0000  66398.8008 + 0.0000  66505.0327 + 0.0000

AIC, w-AIC   : Akaike information criterion scores and weights.
AICc, w-AICc : Corrected AIC scores and weights.
BIC, w-BIC   : Bayesian information criterion scores and weights.

Plus signs denote the 95% confidence sets.
Minus signs denote significant exclusion.

SUBSTITUTION PROCESS
--------------------

Edge-linked-proportional partition model but separate models between partitions

  ID  Model           Speed  Parameters
   1  LG+F+R6        0.9083  LG+R6{0.192921,0.114127,0.213359,0.403631,0.186462,0.698062,0.14632,1.08973,0.180593,1.7816,0.0803451,3.4913}
   2  LG+F+I+G4      1.3190  LG+I{0.0376742}+G4{1.51919}

MAXIMUM LIKELIHOOD TREE
-----------------------

Log-likelihood of the tree: -127021.6554 (s.e. 1283.1854)
Unconstrained log-likelihood (without tree): -33193.3301
Number of free parameters (#branches + #model parameters): 242
Akaike information criterion (AIC) score: 254527.3108
Corrected Akaike information criterion (AICc) score: 254555.9757
Bayesian information criterion (BIC) score: 256070.5475

Total tree length (sum of branch lengths): 13.3577
Sum of internal branch lengths: 8.0068 (59.9412% of tree length)

WARNING: 8 near-zero internal branches (<0.0002) should be treated with caution
         Such branches are denoted by '**' in the figure below

NOTE: Tree is UNROOTED although outgroup taxon 'AB609718_phiEF24C_P2' is drawn at root
Numbers in parentheses are  ultrafast bootstrap support (%)

+**AB609718_phiEF24C_P2
|
|                                        +--AB930182_SPG24
|                                     +--| (100)
|                                     |  +--AP013029_phiNIT1
|                                  +--| (100)
|                                  |  +--KF669652_Grass
|                               +--| (100)
|                               |  +--KC699836_SIOphi
|                            +--| (100)
|                            |  |            +**KJ010547_Bp8p_C
|                            |  |         +--| (100)
|                            |  |         |  +**KJ010548_Bp8p_T
|                            |  |      +--| (100)
|                            |  |      |  +--NC_024792_Bobb
|                            |  |  +---| (100)
|                            |  |  |   +--NC_020081_phiAGATE
|                            |  +--| (97)
|                            |     |  +--NC_027366_Mater
|                            |     +--| (100)
|                            |        +--NC_027374_Moonbeam
|                      +-----| (100)
|                      |     |              +**JN797796B_5S
|                      |     |           +--| (100)
|                      |     |           |  +**NC_018863_B4
|                      |     |        +--| (100)
|                      |     |        |  +--NC_022763_Spock
|                      |     |     +--| (100)
|                      |     |     |  |        +--KT307976_AvesoBmore
|                      |     |     |  |     +--| (100)
|                      |     |     |  |     |  +**NC_022088_Troll
|                      |     |     |  |  +--| (100)
|                      |     |     |  |  |  +--NC_024788_Riley
|                      |     |     |  +--| (81)
|                      |     |     |     +--NC_022769_BigBertha
|                      |     |  +--| (100)
|                      |     |  |  |                +--KT207918_Eyuki
|                      |     |  |  |             +--| (100)
|                      |     |  |  |             |  +--NC_024211_Megatron
|                      |     |  |  |          +--| (100)
|                      |     |  |  |          |  +--NC_024213_Hakuna
|                      |     |  |  |       +--| (89)
|                      |     |  |  |       |  |  +--NC_018857_BPS13
|                      |     |  |  |       |  +--| (100)
|                      |     |  |  |       |     +--NC_023501_BPS10C
|                      |     |  |  |  +----| (100)
|                      |     |  |  |  |    +--NC_016563_WPh
|                      |     |  |  +--| (100)
|                      |     |  |     |  +--NC_018856_Bastille
|                      |     |  |     +--| (100)
|                      |     |  |        |     +--NC_024205_Hoody_T
|                      |     |  |        |  +--| (91)
|                      |     |  |        |  |  +--NC_024216_CAM003
|                      |     |  |        +--| (99)
|                      |     |  |           +--NC_024207_Evoli
|                      |     +--| (99)
|                      |        |        +--JN797798_BCU4
|                      |        |     +--| (100)
|                      |        |     |  +--NC_018860_BCP78
|                      |        |  +--| (100)
|                      |        |  |  +--KT224359_TsarBomba
|                      |        +--| (100)
|                      |           |              +**KT995480_Bacillus_BM15
|                      |           |           +--| (100)
|                      |           |           |  +**MH638309_Bacillus_Hobo
|                      |           |        +--| (100)
|                      |           |        |  |  +--MH638312_Bacillus_Kioshi
|                      |           |        |  +--| (100)
|                      |           |        |     +--NC_024137_Bcp1
|                      |           |     +--| (84)
|                      |           |     |  +--NC_020873_Bc431v3
|                      |           |  +--| (68)
|                      |           |  |  |     +--KX495186_Bacillus_PK16
|                      |           |  |  |  +--| (100)
|                      |           |  |  |  |  +--MG602477_Bacillus_BCP01
|                      |           |  |  +--| (100)
|                      |           |  |     |  +--NC_027352_JBP901
|                      |           |  |     +--| (74)
|                      |           |  |        +--NC_027355_BCP8_2
|                      |           +--| (100)
|                      |              |  +--KU577463_Bacillus_Deep_Blue
|                      |              +--| (100)
|                      |                 +--Thurquoise
|                   +--| (100)
|                   |  |     +-------------------------AY682195_LP65
|                   |  |  +--| (100)
|                   |  |  |  |                                     +--KC595512_JL
|                   |  |  |  |                                  +--| (100)
|                   |  |  |  |                                  |  +--KC595513_Shanette
|                   |  |  |  |                             +----| (100)
|                   |  |  |  |                             |    +--NC_025423_CP_51
|                   |  |  |  +-----------------------------| (100)
|                   |  |  |                                |      +--NC_011421_SPO1
|                   |  |  |                                +------| (100)
|                   |  |  |                                       +--NC_022761_CampHawk
|                   |  +--| (100)
|                   |     +------------------NC_015253_A9
|                +--| (100)
|                |  +----------------------NC_012530_Lb338_1
|             +--| (100)
|             |  |                                    +**EU418428_A5W
|             |  |                                 +**| (8)
|             |  |                                 |  +**KP687431_IME_SA1
|             |  |                              +**| (4)
|             |  |                              |  |     +**FR852584_ISP
|             |  |                              |  |  +**| (7)
|             |  |                              |  |  |  |        +--JX080301_A3R
|             |  |                              |  |  |  |     +--| (99)
|             |  |                              |  |  |  |     |  |  +--JX080302_676Z
|             |  |                              |  |  |  |     |  +--| (99)
|             |  |                              |  |  |  |     |     |  +**JX080303_Fi200W
|             |  |                              |  |  |  |     |     +**| (72)
|             |  |                              |  |  |  |     |        +**JX080305_P4W
|             |  |                              |  |  |  |  +--| (48)
|             |  |                              |  |  |  |  |  +**KP687432_IME_SA2
|             |  |                              |  |  |  +**| (20)
|             |  |                              |  |  |     |  +**KR908644_IME_SA119
|             |  |                              |  |  |     +--| (77)
|             |  |                              |  |  |        +--NC_023009_Sb_1
|             |  |                              |  +**| (2)
|             |  |                              |     |  +**JX875065_SA5
|             |  |                              |     +**| (13)
|             |  |                              |        +--NC_007066_G1
|             |  |                           +--| (89)
|             |  |                           |  |  +**JX080304_MSA6
|             |  |                           |  +--| (99)
|             |  |                           |     +**NC_025417_Team1
|             |  |                        +--| (98)
|             |  |                        |  |     +**NC_019726_JD007
|             |  |                        |  |  +--| (100)
|             |  |                        |  |  |  |  +**NC_022918_S25_4
|             |  |                        |  |  |  +--| (100)
|             |  |                        |  |  |     +**NC_022920_S25_3
|             |  |                        |  +--| (94)
|             |  |                        |     +--NC_023573_phiSA012
|             |  |                     +--| (68)
|             |  |                     |  +--NC_019448_GH15
|             |  |                  +--| (100)
|             |  |                  |  +--NC_025426_P108
|             |  |               +--| (100)
|             |  |               |  +--KP027446_phiIPLARODI
|             |  |            +--| (100)
|             |  |            |  +**NC_025416_MCE_2014
|             |  |         +--| (100)
|             |  |         |  |  +--JX194239_SA11
|             |  |         |  +--| (100)
|             |  |         |     |  +**NC_020877_Romulus
|             |  |         |     +--| (100)
|             |  |         |        +**NC_022090_Remus
|             |  |      +--| (98)
|             |  |      |  |  +--KF021268_phiIBB_SEP1
|             |  |      |  +--| (100)
|             |  |      |     +--KP027447_phiIPLA_C1C
|             |  +------| (100)
|             |         +--NC_007021_Twort
|        +----| (100)
|        |    |          +**DQ004855_P100
|        |    |       +--| (48)
|        |    |       |  |        +--KJ586795_LMTA_94
|        |    |       |  |     +--| (97)
|        |    |       |  |     |  |  +**KJ591605_LMTA_57
|        |    |       |  |     |  +--| (100)
|        |    |       |  |     |     +**NC_024360_LMSP_25
|        |    |       |  |  +--| (74)
|        |    |       |  |  |  +--KJ668715_LMTA_34
|        |    |       |  +--| (50)
|        |    |       |     +--NC_025440_WIL_1
|        |    |    +--| (60)
|        |    |    |  |           +**KJ094031_LP_124
|        |    |    |  |        +--| (100)
|        |    |    |  |        |  +**NC_024383_LP_083_2
|        |    |    |  |     +--| (43)
|        |    |    |  |     |  |  +--NC_024359_LP_048
|        |    |    |  |     |  +--| (61)
|        |    |    |  |     |     +--NC_024787_LMTA_148
|        |    |    |  |  +--| (50)
|        |    |    |  |  |  +--NC_009811_A511
|        |    |    |  +--| (48)
|        |    |    |     |  +--NC_020871_AG20
|        |    |    |     +--| (54)
|        |    |    |        +--NC_024364_List_36
|        |    +----| (100)
|        |         |  +**KJ094029_LP_064
|        |         +**| (76)
|        |            +**NC_021781_LP_125
|     +--| (100)
|     |  +--KP339049_EFDG1
|  +--| (100)
|  |  +--NC_027335_ECP3
+--| (100)
|  +--KR049063_EFLK1
|
+**NC_009904_phiEF24C

Tree in newick format:

(AB609718_phiEF24C_P2:0.0000027780,((((((((((((AB930182_SPG24:0.0029617049,AP013029_phiNIT1:0.0053088259)100:0.0063410825,KF669652_Grass:0.0056626635)100:0.1901208964,KC699836_SIOphi:0.1862191857)100:0.0524280501,((((KJ010547_Bp8p_C:0.0000027780,KJ010548_Bp8p_T:0.0000023180)100:0.0099540866,NC_024792_Bobb:0.0098675201)100:0.0417101673,NC_020081_phiAGATE:0.0496669801)100:0.2573812303,(NC_027366_Mater:0.1383498394,NC_027374_Moonbeam:0.2108338229)100:0.0620835946)97:0.0435037597)100:0.0831249106,(((((JN797796B_5S:0.0000027780,NC_018863_B4:0.0000027780)100:0.0087948129,NC_022763_Spock:0.0059633734)100:0.0170386500,(((KT307976_AvesoBmore:0.0036440258,NC_022088_Troll:0.0000026327)100:0.0037414635,NC_024788_Riley:0.0029826217)100:0.0300653048,NC_022769_BigBertha:0.0065371638)81:0.0170638369)100:0.1352735514,(((((KT207918_Eyuki:0.0008169347,NC_024211_Megatron:0.0005725710)100:0.0023032898,NC_024213_Hakuna:0.0038862146)100:0.0287676196,(NC_018857_BPS13:0.0006439658,NC_023501_BPS10C:0.0004700368)100:0.0278702825)89:0.0199352114,NC_016563_WPh:0.0388432946)100:0.3292670901,(NC_018856_Bastille:0.0031694322,((NC_024205_Hoody_T:0.0051172495,NC_024216_CAM003:0.0015266961)91:0.0008275463,NC_024207_Evoli:0.0015219483)99:0.0016952266)100:0.1507676950)100:0.0961886317)100:0.1845798077,(((JN797798_BCU4:0.0002555101,NC_018860_BCP78:0.0011166573)100:0.0098251247,KT224359_TsarBomba:0.0140827820)100:0.1534864993,(((((KT995480_Bacillus_BM15:0.0000027780,MH638309_Bacillus_Hobo:0.0000027780)100:0.0028897307,(MH638312_Bacillus_Kioshi:0.0016338496,NC_024137_Bcp1:0.0019657815)100:0.0058490361)100:0.0170041299,NC_020873_Bc431v3:0.0460164283)84:0.0145174937,((KX495186_Bacillus_PK16:0.0005892594,MG602477_Bacillus_BCP01:0.0010638323)100:0.0206636682,(NC_027352_JBP901:0.0081896980,NC_027355_BCP8_2:0.0135430645)74:0.0075545416)100:0.0120803263)68:0.0074303153,(KU577463_Bacillus_Deep_Blue:0.0065051969,Thurquoise:0.0072163672)100:0.0193361977)100:0.1325650900)100:0.1057975967)99:0.0679283956)100:0.3687387459,((AY682195_LP65:1.5710637751,(((KC595512_JL:0.0021749903,KC595513_Shanette:0.0043777825)100:0.0337107349,NC_025423_CP_51:0.0244216776)100:0.3235793100,(NC_011421_SPO1:0.0016042776,NC_022761_CampHawk:0.0038865934)100:0.4536785410)100:1.8008587330)100:0.2309105123,NC_015253_A9:1.1772264658)100:0.1180198836)100:0.1695819262,NC_012530_Lb338_1:1.4026064637)100:0.1614320478,(((((((((((EU418428_A5W:0.0000027780,KP687431_IME_SA1:0.0000027780)8:0.0000022747,((FR852584_ISP:0.0000020053,(((JX080301_A3R:0.0002890482,(JX080302_676Z:0.0002888656,(JX080303_Fi200W:0.0000027780,JX080305_P4W:0.0000027780)72:0.0000021531)99:0.0008685408)99:0.0008664271,KP687432_IME_SA2:0.0000020377)48:0.0002875849,(KR908644_IME_SA119:0.0000021416,NC_023009_Sb_1:0.0011772434)77:0.0002875950)20:0.0000021493)7:0.0000020217,(JX875065_SA5:0.0000027780,NC_007066_G1:0.0002876177)13:0.0000020451)2:0.0000020502)4:0.0000021473,(JX080304_MSA6:0.0000021435,NC_025417_Team1:0.0000021435)99:0.0002875847)89:0.0005754974,((NC_019726_JD007:0.0000022045,(NC_022918_S25_4:0.0000021415,NC_022920_S25_3:0.0000021418)100:0.0005758713)100:0.0005755381,NC_023573_phiSA012:0.0005760625)94:0.0002878931)98:0.0020824667,NC_019448_GH15:0.0010854990)68:0.0014548260,NC_025426_P108:0.0043545287)100:0.0016155145,KP027446_phiIPLARODI:0.0017364685)100:0.0017274656,NC_025416_MCE_2014:0.0000027330)100:0.0926408986,(JX194239_SA11:0.0013817614,(NC_020877_Romulus:0.0000027780,NC_022090_Remus:0.0000027780)100:0.0040935897)100:0.1721885793)100:0.0908043870,(KF021268_phiIBB_SEP1:0.0029467295,KP027447_phiIPLA_C1C:0.0072779795)100:0.2204828655)98:0.0581130748,NC_007021_Twort:0.2067910944)100:0.4210537893)100:0.1266739623,(((DQ004855_P100:0.0000021759,(((KJ586795_LMTA_94:0.0003092606,(KJ591605_LMTA_57:0.0000027780,NC_024360_LMSP_25:0.0000027780)100:0.0003093782)97:0.0009256364,KJ668715_LMTA_34:0.0049681158)74:0.0006207734,NC_025440_WIL_1:0.0009280604)50:0.0006184423)48:0.0005932612,((((KJ094031_LP_124:0.0000025966,NC_024383_LP_083_2:0.0000022659)100:0.0022130057,(NC_024359_LP_048:0.0003074306,NC_024787_LMTA_148:0.0070650285)61:0.0005746231)43:0.0003341998,NC_009811_A511:0.0018342961)50:0.0009298543,(NC_020871_AG20:0.0018849965,NC_024364_List_36:0.0021416288)54:0.0008810165)48:0.0003543994)60:0.0003333732,(KJ094029_LP_064:0.0000027780,NC_021781_LP_125:0.0000027780)76:0.0000029762)100:0.3191838513)100:0.3333608614,KP339049_EFDG1:0.0956101144)100:0.1361037931,NC_027335_ECP3:0.0018072745)100:0.0007938805,KR049063_EFLK1:0.0025837189)100:0.0019590738,NC_009904_phiEF24C:0.0000027780);

CONSENSUS TREE
--------------

Consensus tree is constructed from 1000bootstrap trees
Log-likelihood of consensus tree: -127021.695290
Robinson-Foulds distance between ML tree and consensus tree: 12

Branches with support >0.000000% are kept (extended consensus)
Branch lengths are optimized by maximum likelihood on original alignment
Numbers in parentheses are bootstrap supports (%)

+--AB609718_phiEF24C_P2
|
|                                        +--AB930182_SPG24
|                                     +--| (100)
|                                     |  +--AP013029_phiNIT1
|                                  +--| (100)
|                                  |  +--KF669652_Grass
|                               +--| (100)
|                               |  +--KC699836_SIOphi
|                            +--| (100)
|                            |  |            +--KJ010547_Bp8p_C
|                            |  |         +--| (100)
|                            |  |         |  +--KJ010548_Bp8p_T
|                            |  |      +--| (100)
|                            |  |      |  +--NC_024792_Bobb
|                            |  |  +---| (100)
|                            |  |  |   +--NC_020081_phiAGATE
|                            |  +--| (97)
|                            |     |  +--NC_027366_Mater
|                            |     +--| (100)
|                            |        +--NC_027374_Moonbeam
|                      +-----| (100)
|                      |     |              +--JN797796B_5S
|                      |     |           +--| (100)
|                      |     |           |  +--NC_018863_B4
|                      |     |        +--| (100)
|                      |     |        |  +--NC_022763_Spock
|                      |     |     +--| (100)
|                      |     |     |  |        +--KT307976_AvesoBmore
|                      |     |     |  |     +--| (100)
|                      |     |     |  |     |  +--NC_022088_Troll
|                      |     |     |  |  +--| (100)
|                      |     |     |  |  |  +--NC_024788_Riley
|                      |     |     |  +--| (81)
|                      |     |     |     +--NC_022769_BigBertha
|                      |     |  +--| (100)
|                      |     |  |  |                +--KT207918_Eyuki
|                      |     |  |  |             +--| (100)
|                      |     |  |  |             |  +--NC_024211_Megatron
|                      |     |  |  |          +--| (100)
|                      |     |  |  |          |  +--NC_024213_Hakuna
|                      |     |  |  |       +--| (89)
|                      |     |  |  |       |  |  +--NC_018857_BPS13
|                      |     |  |  |       |  +--| (100)
|                      |     |  |  |       |     +--NC_023501_BPS10C
|                      |     |  |  |  +----| (100)
|                      |     |  |  |  |    +--NC_016563_WPh
|                      |     |  |  +--| (100)
|                      |     |  |     |  +--NC_018856_Bastille
|                      |     |  |     +--| (100)
|                      |     |  |        |     +--NC_024205_Hoody_T
|                      |     |  |        |  +--| (91)
|                      |     |  |        |  |  +--NC_024216_CAM003
|                      |     |  |        +--| (99)
|                      |     |  |           +--NC_024207_Evoli
|                      |     +--| (99)
|                      |        |        +--JN797798_BCU4
|                      |        |     +--| (100)
|                      |        |     |  +--NC_018860_BCP78
|                      |        |  +--| (100)
|                      |        |  |  +--KT224359_TsarBomba
|                      |        +--| (100)
|                      |           |              +--KT995480_Bacillus_BM15
|                      |           |           +--| (100)
|                      |           |           |  +--MH638309_Bacillus_Hobo
|                      |           |        +--| (100)
|                      |           |        |  |  +--MH638312_Bacillus_Kioshi
|                      |           |        |  +--| (100)
|                      |           |        |     +--NC_024137_Bcp1
|                      |           |     +--| (84)
|                      |           |     |  +--NC_020873_Bc431v3
|                      |           |  +--| (68)
|                      |           |  |  |     +--KX495186_Bacillus_PK16
|                      |           |  |  |  +--| (100)
|                      |           |  |  |  |  +--MG602477_Bacillus_BCP01
|                      |           |  |  +--| (100)
|                      |           |  |     |  +--NC_027352_JBP901
|                      |           |  |     +--| (74)
|                      |           |  |        +--NC_027355_BCP8_2
|                      |           +--| (100)
|                      |              |  +--KU577463_Bacillus_Deep_Blue
|                      |              +--| (100)
|                      |                 +--Thurquoise
|                   +--| (100)
|                   |  |     +-------------------------AY682195_LP65
|                   |  |  +--| (100)
|                   |  |  |  |                                     +--KC595512_JL
|                   |  |  |  |                                  +--| (100)
|                   |  |  |  |                                  |  +--KC595513_Shanette
|                   |  |  |  |                             +----| (100)
|                   |  |  |  |                             |    +--NC_025423_CP_51
|                   |  |  |  +-----------------------------| (100)
|                   |  |  |                                |      +--NC_011421_SPO1
|                   |  |  |                                +------| (100)
|                   |  |  |                                       +--NC_022761_CampHawk
|                   |  +--| (100)
|                   |     +------------------NC_015253_A9
|                +--| (100)
|                |  +----------------------NC_012530_Lb338_1
|             +--| (100)
|             |  |                                                   +**EU418428_A5W
|             |  |                                                +**|
|             |  |                                                |  +**KF766114_K
|             |  |                                             +**|
|             |  |                                             |  +**JX080300_Staph1N
|             |  |                                          +--|
|             |  |                                          |  +**KR902361_IME_SA118
|             |  |                                       +--| (17)
|             |  |                                       |  +--JX875065_SA5
|             |  |                                    +--| (7)
|             |  |                                    |  +--NC_007066_G1
|             |  |                                 +--| (4)
|             |  |                                 |  |  +--FR852584_ISP
|             |  |                                 |  +--| (9)
|             |  |                                 |     +--KP687431_IME_SA1
|             |  |                              +--| (25)
|             |  |                              |  |     +--JX080304_MSA6
|             |  |                              |  |  +--| (99)
|             |  |                              |  |  |  +--NC_025417_Team1
|             |  |                              |  +--| (14)
|             |  |                              |     |  +--KR908644_IME_SA119
|             |  |                              |     +--| (77)
|             |  |                              |        +--NC_023009_Sb_1
|             |  |                           +--| (89)
|             |  |                           |  |     +--JX080301_A3R
|             |  |                           |  |  +--| (99)
|             |  |                           |  |  |  |  +--JX080302_676Z
|             |  |                           |  |  |  +--| (99)
|             |  |                           |  |  |     |  +--JX080303_Fi200W
|             |  |                           |  |  |     +--| (72)
|             |  |                           |  |  |        +--JX080305_P4W
|             |  |                           |  +--| (48)
|             |  |                           |     +--KP687432_IME_SA2
|             |  |                        +--| (98)
|             |  |                        |  |     +--NC_019726_JD007
|             |  |                        |  |  +--| (100)
|             |  |                        |  |  |  |  +--NC_022918_S25_4
|             |  |                        |  |  |  +--| (100)
|             |  |                        |  |  |     +--NC_022920_S25_3
|             |  |                        |  +--| (94)
|             |  |                        |     +--NC_023573_phiSA012
|             |  |                     +--| (68)
|             |  |                     |  +--NC_019448_GH15
|             |  |                  +--| (100)
|             |  |                  |  +--NC_025426_P108
|             |  |               +--| (100)
|             |  |               |  +--KP027446_phiIPLARODI
|             |  |            +--| (100)
|             |  |            |  +--NC_025416_MCE_2014
|             |  |         +--| (100)
|             |  |         |  |  +--JX194239_SA11
|             |  |         |  +--| (100)
|             |  |         |     |  +--NC_020877_Romulus
|             |  |         |     +--| (100)
|             |  |         |        +--NC_022090_Remus
|             |  |      +--| (98)
|             |  |      |  |  +--KF021268_phiIBB_SEP1
|             |  |      |  +--| (100)
|             |  |      |     +--KP027447_phiIPLA_C1C
|             |  +------| (100)
|             |         +--NC_007021_Twort
|        +----| (100)
|        |    |          +--DQ004855_P100
|        |    |       +--| (48)
|        |    |       |  |        +--KJ586795_LMTA_94
|        |    |       |  |     +--| (97)
|        |    |       |  |     |  |  +--KJ591605_LMTA_57
|        |    |       |  |     |  +--| (100)
|        |    |       |  |     |     +--NC_024360_LMSP_25
|        |    |       |  |  +--| (74)
|        |    |       |  |  |  +--KJ668715_LMTA_34
|        |    |       |  +--| (50)
|        |    |       |     +--NC_025440_WIL_1
|        |    |    +--| (60)
|        |    |    |  |           +--KJ094031_LP_124
|        |    |    |  |        +--| (100)
|        |    |    |  |        |  +--NC_024383_LP_083_2
|        |    |    |  |     +--| (43)
|        |    |    |  |     |  |  +--NC_024359_LP_048
|        |    |    |  |     |  +--| (61)
|        |    |    |  |     |     +--NC_024787_LMTA_148
|        |    |    |  |  +--| (50)
|        |    |    |  |  |  +--NC_009811_A511
|        |    |    |  +--| (48)
|        |    |    |     |  +--NC_020871_AG20
|        |    |    |     +--| (54)
|        |    |    |        +--NC_024364_List_36
|        |    +----| (100)
|        |         |  +--KJ094029_LP_064
|        |         +--| (76)
|        |            +--NC_021781_LP_125
|     +--| (100)
|     |  +--KP339049_EFDG1
|  +--| (100)
|  |  +--NC_027335_ECP3
+--| (100)
|  +--KR049063_EFLK1
|
+--NC_009904_phiEF24C


Consensus tree in newick format: 

(AB609718_phiEF24C_P2:0.0000027944,((((((((((((AB930182_SPG24:0.0029625245,AP013029_phiNIT1:0.0053082404)100:0.0063421756,KF669652_Grass:0.0056629547)100:0.1901302693,KC699836_SIOphi:0.1862286504)100:0.0524300906,((((KJ010547_Bp8p_C:0.0000027944,KJ010548_Bp8p_T:0.0000027944)100:0.0099544170,NC_024792_Bobb:0.0098687492)100:0.0417115941,NC_020081_phiAGATE:0.0496707289)100:0.2573943449,(NC_027366_Mater:0.1383530281,NC_027374_Moonbeam:0.2108477544)100:0.0620870512)97:0.0435049097)100:0.0831258189,(((((JN797796B_5S:0.0000027944,NC_018863_B4:0.0000027944)100:0.0087960468,NC_022763_Spock:0.0059629895)100:0.0170397334,(((KT307976_AvesoBmore:0.0036446289,NC_022088_Troll:0.0000027944)100:0.0037421745,NC_024788_Riley:0.0029817102)100:0.0300667341,NC_022769_BigBertha:0.0065367770)81:0.0170644307)100:0.1352783235,(((((KT207918_Eyuki:0.0008164783,NC_024211_Megatron:0.0005718697)100:0.0023031169,NC_024213_Hakuna:0.0038867910)100:0.0287688431,(NC_018857_BPS13:0.0006436040,NC_023501_BPS10C:0.0004692136)100:0.0278715484)89:0.0199358668,NC_016563_WPh:0.0388455956)100:0.3292826373,(NC_018856_Bastille:0.0031692063,((NC_024205_Hoody_T:0.0051169639,NC_024216_CAM003:0.0015262828)91:0.0008269824,NC_024207_Evoli:0.0015225451)99:0.0016953142)100:0.1507740589)100:0.0961928902)100:0.1845880557,(((JN797798_BCU4:0.0002553629,NC_018860_BCP78:0.0011164954)100:0.0098255265,KT224359_TsarBomba:0.0140835397)100:0.1534928013,(((((KT995480_Bacillus_BM15:0.0000027944,MH638309_Bacillus_Hobo:0.0000027944)100:0.0028890115,(MH638312_Bacillus_Kioshi:0.0016346428,NC_024137_Bcp1:0.0019653404)100:0.0058486806)100:0.0170049110,NC_020873_Bc431v3:0.0460183647)84:0.0145180317,((KX495186_Bacillus_PK16:0.0005881787,MG602477_Bacillus_BCP01:0.0010643150)100:0.0206645778,(NC_027352_JBP901:0.0081900886,NC_027355_BCP8_2:0.0135437310)74:0.0075546431)100:0.0120809548)68:0.0074297838,(KU577463_Bacillus_Deep_Blue:0.0065045652,Thurquoise:0.0072168029)100:0.0193369655)100:0.1325711900)100:0.1058024397)99:0.0679322773)100:0.3687603427,((AY682195_LP65:1.5711183516,(((KC595512_JL:0.0021746410,KC595513_Shanette:0.0043777833)100:0.0337086308,NC_025423_CP_51:0.0244289153)100:0.3235187501,(NC_011421_SPO1:0.0016054608,NC_022761_CampHawk:0.0038854405)100:0.4538318459)100:1.8009802738)100:0.2309965854,NC_015253_A9:1.1773222018)100:0.1179963752)100:0.1695933374,NC_012530_Lb338_1:1.4027135943)100:0.1614347248,((((((((((((((((EU418428_A5W:0.0000000000,KF766114_K:0.0000000000):0.0000000000,JX080300_Staph1N:0.0000000000):0.0000000000,KR902361_IME_SA118:0.0000000000):0.0000027944,JX875065_SA5:0.0000027944)17:0.0000027944,NC_007066_G1:0.0002870657)7:0.0000027944,(FR852584_ISP:0.0000027944,KP687431_IME_SA1:0.0000027944)9:0.0000027944)4:0.0000027944,((JX080304_MSA6:0.0000027944,NC_025417_Team1:0.0000027944)99:0.0002870327,(KR908644_IME_SA119:0.0000027944,NC_023009_Sb_1:0.0011760844)77:0.0002870430)14:0.0000027944)25:0.0000027944,((JX080301_A3R:0.0002884933,(JX080302_676Z:0.0002883106,(JX080303_Fi200W:0.0000027944,JX080305_P4W:0.0000027944)72:0.0000027944)99:0.0008680868)99:0.0008659708,KP687432_IME_SA2:0.0000027944)48:0.0002870310)89:0.0005747121,((NC_019726_JD007:0.0000027944,(NC_022918_S25_4:0.0000027944,NC_022920_S25_3:0.0000027944)100:0.0005750822)100:0.0005747495,NC_023573_phiSA012:0.0005752741)94:0.0002873420)98:0.0020830176,NC_019448_GH15:0.0010844024)68:0.0014547859,NC_025426_P108:0.0043543380)100:0.0016162876,KP027446_phiIPLARODI:0.0017372243)100:0.0017282992,NC_025416_MCE_2014:0.0000023468)100:0.0926498881,(JX194239_SA11:0.0013825859,(NC_020877_Romulus:0.0000027944,NC_022090_Remus:0.0000027944)100:0.0040935434)100:0.1721968515)100:0.0908115461,(KF021268_phiIBB_SEP1:0.0029479013,KP027447_phiIPLA_C1C:0.0072777788)100:0.2204945382)98:0.0581221707,NC_007021_Twort:0.2068011974)100:0.4210785104)100:0.1266793686,(((DQ004855_P100:0.0000027944,(((KJ586795_LMTA_94:0.0003089645,(KJ591605_LMTA_57:0.0000027944,NC_024360_LMSP_25:0.0000027944)100:0.0003090826)97:0.0009258129,KJ668715_LMTA_34:0.0049689623)74:0.0006208044,NC_025440_WIL_1:0.0009282425)50:0.0006184671)48:0.0005924632,((((KJ094031_LP_124:0.0000027944,NC_024383_LP_083_2:0.0000027944)100:0.0022130637,(NC_024359_LP_048:0.0003067146,NC_024787_LMTA_148:0.0070662337)61:0.0005739603)43:0.0003338224,NC_009811_A511:0.0018344223)50:0.0009300343,(NC_020871_AG20:0.0018850288,NC_024364_List_36:0.0021413704)54:0.0008812730)48:0.0003534993)60:0.0003331054,(KJ094029_LP_064:0.0000027944,NC_021781_LP_125:0.0000027944)76:0.0000023468)100:0.3192030975)100:0.3333842019,KP339049_EFDG1:0.0956264453)100:0.1361070468,NC_027335_ECP3:0.0018074737)100:0.0007943836,KR049063_EFLK1:0.0025833488)100:0.0019590365,NC_009904_phiEF24C:0.0000027944);

TIME STAMP
----------

Date and time: Thu Feb 13 00:03:27 2020
Total CPU time used: 23496.99452 seconds (6h:31m:36s)
Total wall-clock time used: 2743.747022 seconds (0h:45m:43s)
