# Supplementary material for: Genome, biology and stability of the Thurquoise phage – A new virus from the Bastillevirinae subfamily
Source: Front Microbiol. 2023 Mar 14;14:1120147. doi: 10.3389/fmicb.2023.1120147 (PMC10043171; doi:10.3389/fmicb.2023.1120147)
Supplement: Supplementary file 2 [file Data_Sheet_1.ZIP › File S1. Alignments evolution models and trees/IqTree_ML_trees/concatenated_tree_replicates/26.mldist]

97
AB609718_phiEF24C_P2        0.0000000 1.3548860 1.3336202 2.4661660 0.7122334 1.0514109 1.0514109 1.4165222 1.3262273 1.0489553 1.0490462 1.0492471 1.0523722 1.0492471 1.1258797 1.0321466 2.9022075 2.8979591 1.2564022 1.0801213 1.3557696 1.2625237 1.2625237 0.7117338 0.7113529 0.7123526 0.7123995 0.7118580 1.0493374 1.0784527 0.2179793 1.0511735 1.0323483 0.0041569 1.0524058 1.5220962 1.3310902 1.4314807 1.3023140 1.3070661 1.2911764 1.2917907 1.3023140 1.3033114 1.0851687 1.0517936 0.7131712 0.0000010 2.9564961 1.8423499 1.8640685 1.5080996 1.4035955 1.4974450 1.3250053 1.4165222 1.0497494 1.0515368 1.2777039 0.7111900 1.3289661 1.1338966 0.7117338 1.4271622 1.1338966 2.9466018 1.4155875 1.4125938 1.0520696 1.0520696 1.0527761 1.4941872 1.0497459 1.3069499 1.4293730 1.3983354 1.5213911 1.5239936 1.3994439 0.7111894 0.7123995 0.7124755 0.7113529 0.7280709 1.4228545 1.2634692 1.0475935 1.0523722 2.8863367 1.0406024 0.7132365 0.0042746 1.2860707 1.2995916 1.2934006 1.3052647 1.3011849 
AB930182_SPG24              1.3548860 0.0000000 0.0079894 2.2793064 1.2020457 1.4164887 1.4164887 0.6542174 0.5511100 1.4115564 1.4144761 1.4152592 1.4173757 1.4152592 1.4647153 1.3998254 2.9876594 2.9851991 0.3650456 1.4377597 0.0143825 0.4734540 0.4734540 1.2019873 1.2010237 1.2036089 1.2036256 1.2069341 1.4111499 1.4408424 1.3295588 1.4148796 1.4006169 1.3587945 1.4165552 0.8099530 0.5578870 0.6492124 0.5589835 0.5592052 0.5614923 0.5600467 0.5589835 0.5596594 1.4862085 1.4171015 1.2002853 1.3548860 3.0065845 2.0337304 1.7839664 0.8103783 0.7239029 0.7828132 0.5502911 0.6542174 1.4175241 1.4153718 0.4864573 1.2062099 0.5609076 1.4777698 1.2019873 0.6521494 1.4777698 3.0053066 0.6464508 0.6445222 1.4149653 1.4149653 1.4239244 0.7830902 1.4149403 0.5572571 0.7291560 0.7236376 0.8103101 0.8126558 0.7250476 1.2035076 1.2036256 1.2049882 1.2010237 1.1847981 0.6534002 0.4719222 1.4115086 1.4173757 2.9756653 1.4086909 1.2004923 1.3947268 0.5533733 0.5542901 0.4054105 0.4519582 0.5603791 
AP013029_phiNIT1            1.3336202 0.0079894 0.0000000 2.2748850 1.1746153 1.4000041 1.4000041 0.6468221 0.5519649 1.3948589 1.3978452 1.3986487 1.4009097 1.3986487 1.4424200 1.3825539 2.9932080 2.9921610 0.3721813 1.4036164 0.0168705 0.4728950 0.4728950 1.1745612 1.1735942 1.1761991 1.1762194 1.1795748 1.3944015 1.4070976 1.3044273 1.3979132 1.3833663 1.3379982 1.4000715 0.7915137 0.5584255 0.6429998 0.5544800 0.5535844 0.5577573 0.5556948 0.5544800 0.5558988 1.4647436 1.4006305 1.1719524 1.3336202 2.9875340 2.0493398 1.7659015 0.7927719 0.7098630 0.7661178 0.5511190 0.6468221 1.4018425 1.3988626 0.4876812 1.1788457 0.5582000 1.4562091 1.1745612 0.6459702 1.4562091 2.9893667 0.6397793 0.6388807 1.3984462 1.3984462 1.4076559 0.7663989 1.3984202 0.5528468 0.7142772 0.7096021 0.7909042 0.7934088 0.7113869 1.1761162 1.1762194 1.1776147 1.1735942 1.1549531 0.6472352 0.4715033 1.3949087 1.4009097 2.9824265 1.3915082 1.1730352 1.3723550 0.5487413 0.5492924 0.4044117 0.4445833 0.5547914 
AY682195_LP65               2.4661660 2.2793064 2.2748850 0.0000000 2.3818964 2.5134159 2.5134159 2.3604818 2.3579508 2.5209732 2.5224148 2.5224148 2.5136251 2.5224148 2.4766758 2.4991053 3.5138730 3.5076918 2.2669004 2.5334368 2.2928734 2.3316994 2.3316994 2.3804965 2.3879090 2.3809182 2.3811501 2.3839588 2.5358332 2.5300078 2.4532804 2.5205382 2.4991053 2.4738370 2.5135753 2.4987446 2.3688041 2.3800278 2.3339689 2.3420342 2.3470673 2.3543480 2.3339689 2.3463085 2.6025420 2.5152313 2.3790878 2.4661660 3.6492525 2.9385044 2.7280606 2.4945381 2.3345551 2.4752905 2.3532701 2.3604818 2.5129352 2.5153779 2.3412041 2.3851104 2.3613158 2.4931619 2.3804965 2.3714634 2.4931619 3.6514665 2.3657424 2.3642382 2.5140552 2.5140552 2.5238203 2.4729904 2.5120470 2.3493980 2.3284654 2.3356749 2.5011147 2.4983309 2.3356026 2.3823445 2.3811501 2.3833682 2.3879090 2.3607269 2.3657047 2.3312840 2.5154064 2.5136251 3.4726833 2.5296863 2.3812726 2.5091399 2.3322875 2.3308921 2.3086033 2.3356187 2.3357109 
DQ004855_P100               0.7122334 1.2020457 1.1746153 2.3818964 0.0000000 0.8867269 0.8867269 1.3245930 1.2311204 0.8843676 0.8843659 0.8849957 0.8876022 0.8849957 0.9311613 0.8730511 2.8909602 2.8858791 1.1781801 0.9145552 1.1934533 1.1926467 1.1926467 0.0008748 0.0035097 0.0023352 0.0023355 0.0058542 0.8843499 0.9137583 0.6607598 0.8862554 0.8736892 0.7131946 0.8876313 1.4406066 1.2348114 1.3486301 1.2239972 1.2212641 1.2084621 1.2086353 1.2239972 1.2306620 0.9201027 0.8871561 0.0023389 0.7122334 2.9422376 1.8466071 1.7776709 1.4173991 1.3050305 1.4020007 1.2307091 1.3245930 0.8859615 0.8874280 1.2035719 0.0035082 1.2304545 0.9420299 0.0008748 1.3405095 0.9420299 2.9441125 1.3203630 1.3213876 0.8882381 0.8882381 0.8926431 1.4000723 0.8875119 1.2291476 1.3415830 1.3049213 1.4402609 1.4414808 1.3045583 0.0029225 0.0023355 0.0032125 0.0035097 0.0085681 1.3402836 1.1964932 0.8859261 0.8876022 2.8591102 0.8769613 0.0014589 0.7292553 1.2135174 1.2096633 1.2019824 1.2160579 1.2185469 
EU418428_A5W                1.0514109 1.4164887 1.4000041 2.5134159 0.8867269 0.0000000 0.0000010 1.5384524 1.4806916 0.0013714 0.0016518 0.0019272 0.0002722 0.0019272 0.2512334 0.0000010 3.0204834 3.0195504 1.4012414 0.3715991 1.3996146 1.3903683 1.3903683 0.8861991 0.8879745 0.8863652 0.8875808 0.8920200 0.0052369 0.3773506 1.0547814 0.0000010 0.0002798 1.0501338 0.0002722 1.6274874 1.4889787 1.5720175 1.4688553 1.4819277 1.4638340 1.4644029 1.4688553 1.4745859 0.3939289 0.0002722 0.8876833 1.0514109 3.0123524 1.9656102 1.9343481 1.6326503 1.5251422 1.6013412 1.4813315 1.5384524 0.0035480 0.0013623 1.3956412 0.8898669 1.4839621 0.2539272 0.8861991 1.5709179 0.2539272 3.0144114 1.5322965 1.5481755 0.0019090 0.0019090 0.0013922 1.5998381 0.0013627 1.4695693 1.5814935 1.5216487 1.6265906 1.6330767 1.5209091 0.8881458 0.8875808 0.8895271 0.8879745 0.9012655 1.5672044 1.3937725 0.0051951 0.0002722 2.9899678 0.0080460 0.8869962 1.0724591 1.4596164 1.4633083 1.4029781 1.4938807 1.4773301 
FR852584_ISP                1.0514109 1.4164887 1.4000041 2.5134159 0.8867269 0.0000010 0.0000000 1.5384524 1.4806916 0.0013714 0.0016518 0.0019272 0.0002722 0.0019272 0.2512334 0.0000010 3.0204834 3.0195504 1.4012414 0.3715991 1.3996146 1.3903683 1.3903683 0.8861991 0.8879745 0.8863652 0.8875808 0.8920200 0.0052369 0.3773506 1.0547814 0.0000010 0.0002798 1.0501338 0.0002722 1.6274874 1.4889787 1.5720175 1.4688553 1.4819277 1.4638340 1.4644029 1.4688553 1.4745859 0.3939289 0.0002722 0.8876833 1.0514109 3.0123524 1.9656102 1.9343481 1.6326503 1.5251422 1.6013412 1.4813315 1.5384524 0.0035480 0.0013623 1.3956412 0.8898669 1.4839621 0.2539272 0.8861991 1.5709179 0.2539272 3.0144114 1.5322965 1.5481755 0.0019090 0.0019090 0.0013922 1.5998381 0.0013627 1.4695693 1.5814935 1.5216487 1.6265906 1.6330767 1.5209091 0.8881458 0.8875808 0.8895271 0.8879745 0.9012655 1.5672044 1.3937725 0.0051951 0.0002722 2.9899678 0.0080460 0.8869962 1.0724591 1.4596164 1.4633083 1.4029781 1.4938807 1.4773301 
JN797796B_5S                1.4165222 0.6542174 0.6468221 2.3604818 1.3245930 1.5384524 1.5384524 0.0000000 0.5273818 1.5298782 1.5314651 1.5314530 1.5394455 1.5314530 1.5320316 1.5258980 2.9655554 2.9663923 0.6086678 1.5047265 0.6457356 0.6837610 0.6837610 1.3236945 1.3264819 1.3247013 1.3260396 1.3265234 1.5325505 1.5045667 1.3997524 1.5473223 1.5258849 1.4242632 1.5385301 0.5676115 0.5230817 0.0726962 0.5169949 0.5298055 0.5229914 0.5222800 0.5169949 0.5187975 1.5775136 1.5402008 1.3264707 1.4165222 2.9748774 2.2113751 1.8526380 0.5648225 0.3609490 0.5604467 0.5283206 0.0000010 1.5386460 1.5386086 0.6908652 1.3262949 0.5225557 1.5464164 1.3236945 0.0691476 1.5464164 2.9635722 0.0143245 0.0460748 1.5380829 1.5380829 1.5518238 0.5609283 1.5379658 0.5195523 0.3708951 0.3594317 0.5677674 0.5683077 0.3589727 1.3248225 1.3260396 1.3256728 1.3264819 1.3364299 0.0675959 0.6872202 1.5349605 1.5394455 2.9529934 1.5358943 1.3242762 1.4704678 0.5230666 0.5197321 0.6151088 0.6755062 0.5301042 
JN797798_BCU4               1.3262273 0.5511100 0.5519649 2.3579508 1.2311204 1.4806916 1.4806916 0.5273818 0.0000000 1.4754753 1.4760996 1.4763589 1.4816256 1.4763589 1.5448165 1.4616453 2.8596050 2.8584076 0.5363118 1.4998343 0.5528788 0.6168302 0.6168302 1.2302938 1.2309557 1.2308230 1.2308365 1.2337679 1.4759701 1.4949781 1.3309225 1.4822548 1.4619067 1.3312306 1.4807632 0.7327415 0.0234596 0.5350369 0.2984221 0.2951331 0.3041058 0.3048748 0.2984221 0.2977163 1.5364645 1.4823404 1.2308194 1.3262273 2.9239285 2.0250103 1.8332966 0.7252697 0.6041009 0.7127084 0.0013342 0.5273818 1.4762850 1.4799787 0.6212475 1.2337841 0.3062821 1.5547824 1.2302938 0.5363162 1.5547824 2.9154611 0.5280449 0.5301158 1.4806269 1.4806269 1.4932554 0.7130048 1.4799335 0.2977152 0.6095722 0.6030646 0.7334114 0.7342678 0.6043770 1.2293006 1.2308365 1.2315705 1.2309557 1.2289776 0.5349260 0.6144280 1.4785020 1.4816256 2.8744594 1.4743515 1.2311137 1.3909876 0.2986154 0.3001847 0.5132755 0.5648973 0.2979896 
JX080301_A3R                1.0489553 1.4115564 1.3948589 2.5209732 0.8843676 0.0013714 0.0013714 1.5298782 1.4754753 0.0000000 0.0013762 0.0011017 0.0016461 0.0011017 0.2519295 0.0014149 3.0319284 3.0309879 1.3957933 0.3730628 1.3943917 1.3819783 1.3819783 0.8838380 0.8858450 0.8840048 0.8852253 0.8896856 0.0060721 0.3773225 1.0521533 0.0014030 0.0011318 1.0476725 0.0016462 1.6219858 1.4837917 1.5634972 1.4635395 1.4766549 1.4585330 1.4590937 1.4635395 1.4692925 0.3928253 0.0016463 0.8855510 1.0489553 3.0178479 1.9655819 1.9356452 1.6250945 1.5193945 1.5937180 1.4761175 1.5298782 0.0044001 0.0016459 1.3877165 0.8875217 1.4787021 0.2546331 0.8838380 1.5623962 0.2546331 3.0199252 1.5237107 1.5396087 0.0021967 0.0021967 0.0022446 1.5922134 0.0019215 1.4642508 1.5756441 1.5158912 1.6210858 1.6275948 1.5151498 0.8860174 0.8852253 0.8871815 0.8858450 0.8983947 1.5586813 1.3861264 0.0060613 0.0016461 3.0010947 0.0089790 0.8846380 1.0716368 1.4542455 1.4579541 1.3941804 1.4851405 1.4720452 
JX080302_676Z               1.0490462 1.4144761 1.3978452 2.5224148 0.8843659 0.0016518 0.0016518 1.5314651 1.4760996 0.0013762 0.0000000 0.0002739 0.0019276 0.0002739 0.2525767 0.0017043 3.0335458 3.0326052 1.3993534 0.3740470 1.3974216 1.3861930 1.3861930 0.8838361 0.8858437 0.8840029 0.8852238 0.8896853 0.0063711 0.3783127 1.0531669 0.0016901 0.0019885 1.0477632 0.0019276 1.6233407 1.4844184 1.5651084 1.4652912 1.4784196 1.4609631 1.4615292 1.4652912 1.4710487 0.3935222 0.0019277 0.8855496 1.0490462 3.0198953 1.9620137 1.9356040 1.6264507 1.5209395 1.5950554 1.4767420 1.5314651 0.0046922 0.0019274 1.3919282 0.8875209 1.4804667 0.2552928 0.8838361 1.5640065 0.2552928 3.0219745 1.5252936 1.5412041 0.0024805 0.0024805 0.0030984 1.5935497 0.0022046 1.4660049 1.5773084 1.5174335 1.6224403 1.6289529 1.5166914 0.8860161 0.8852238 0.8871805 0.8858437 0.8990708 1.5602880 1.3903509 0.0063598 0.0019276 3.0026987 0.0093032 0.8846364 1.0717391 1.4559962 1.4597070 1.3964126 1.4856872 1.4738043 
JX080303_Fi200W             1.0492471 1.4152592 1.3986487 2.5224148 0.8849957 0.0019272 0.0019272 1.5314530 1.4763589 0.0011017 0.0002739 0.0000000 0.0022031 0.0000010 0.2529719 0.0019885 3.0340504 3.0331098 1.3996106 0.3744593 1.3982370 1.3859235 1.3859235 0.8844656 0.8864737 0.8846325 0.8858539 0.8903165 0.0066486 0.3787252 1.0529793 0.0019719 0.0017043 1.0479639 0.0022032 1.6236252 1.4846788 1.5651008 1.4655487 1.4786788 1.4612194 1.4617860 1.4655487 1.4713068 0.3939434 0.0022033 0.8861800 1.0492471 3.0203952 1.9630375 1.9352798 1.6267355 1.5209262 1.5953358 1.4770014 1.5314530 0.0049686 0.0022029 1.3916792 0.8881516 1.4807260 0.2556932 0.8844656 1.5639987 0.2556932 3.0224748 1.5252805 1.5411932 0.0027565 0.0027565 0.0028165 1.5938298 0.0024805 1.4662627 1.5773022 1.5174198 1.6227247 1.6292382 1.5166776 0.8866461 0.8858539 0.8878109 0.8864737 0.8990708 1.5602798 1.3900808 0.0066368 0.0022031 3.0031990 0.0095945 0.8852663 1.0719613 1.4562536 1.4599647 1.3966715 1.4859467 1.4740627 
JX080304_MSA6               1.0523722 1.4173757 1.4009097 2.5136251 0.8876022 0.0002722 0.0002722 1.5394455 1.4816256 0.0016461 0.0019276 0.0022031 0.0000000 0.0022031 0.2516853 0.0002808 3.0233903 3.0224568 1.4021536 0.3720942 1.4005334 1.3913109 1.3913109 0.8870739 0.8888504 0.8872402 0.8884567 0.8928983 0.0055139 0.3778481 1.0557286 0.0002784 0.0005616 1.0510941 0.0005445 1.6285398 1.4899181 1.5730345 1.4697805 1.4828616 1.4647538 1.4653247 1.4697805 1.4755144 0.3944406 0.0005446 0.8885595 1.0523722 3.0152326 1.9649340 1.9361264 1.6337059 1.5261047 1.6023747 1.4822659 1.5394455 0.0038219 0.0016351 1.3965884 0.8907442 1.4848962 0.2543856 0.8870739 1.5719341 0.2543856 3.0172948 1.5332854 1.5491764 0.0021823 0.0021823 0.0016709 1.6008704 0.0016356 1.4704959 1.5825452 1.5226086 1.6276424 1.6341329 1.5218684 0.8890216 0.8884567 0.8904038 0.8888504 0.9022048 1.5682174 1.3947175 0.0054698 0.0000010 2.9928382 0.0083353 0.8878717 1.0735237 1.4605399 1.4642334 1.4038989 1.4948224 1.4782604 
JX080305_P4W                1.0492471 1.4152592 1.3986487 2.5224148 0.8849957 0.0019272 0.0019272 1.5314530 1.4763589 0.0011017 0.0002739 0.0000010 0.0022031 0.0000000 0.2529719 0.0019885 3.0340504 3.0331098 1.3996106 0.3744593 1.3982370 1.3859235 1.3859235 0.8844656 0.8864737 0.8846325 0.8858539 0.8903165 0.0066486 0.3787252 1.0529793 0.0019719 0.0017043 1.0479639 0.0022032 1.6236252 1.4846788 1.5651008 1.4655487 1.4786788 1.4612194 1.4617860 1.4655487 1.4713068 0.3939434 0.0022033 0.8861800 1.0492471 3.0203952 1.9630375 1.9352798 1.6267355 1.5209262 1.5953358 1.4770014 1.5314530 0.0049686 0.0022029 1.3916792 0.8881516 1.4807260 0.2556932 0.8844656 1.5639987 0.2556932 3.0224748 1.5252805 1.5411932 0.0027565 0.0027565 0.0028165 1.5938298 0.0024805 1.4662627 1.5773022 1.5174198 1.6227247 1.6292382 1.5166776 0.8866461 0.8858539 0.8878109 0.8864737 0.8990708 1.5602798 1.3900808 0.0066368 0.0022031 3.0031990 0.0095945 0.8852663 1.0719613 1.4562536 1.4599647 1.3966715 1.4859467 1.4740627 
JX194239_SA11               1.1258797 1.4647153 1.4424200 2.4766758 0.9311613 0.2512334 0.2512334 1.5320316 1.5448165 0.2519295 0.2525767 0.2529719 0.2516853 0.2529719 0.0000000 0.2483513 3.2737391 3.2773572 1.4660397 0.4298441 1.4538168 1.4504529 1.4504529 0.9310859 0.9303996 0.9287657 0.9301422 0.9334030 0.2479684 0.4284208 1.1161831 0.2519832 0.2487564 1.1312617 0.2516940 1.7065576 1.5508125 1.5766891 1.5624023 1.5916438 1.5509323 1.5536675 1.5624023 1.5662079 0.4640678 0.2513867 0.9327264 1.1258797 3.2020717 2.0271346 2.0185991 1.7027120 1.5981129 1.6850368 1.5470582 1.5320316 0.2521803 0.2507437 1.4546654 0.9325524 1.5728162 0.0053123 0.9310859 1.5720786 0.0053123 3.2010929 1.5360154 1.5517866 0.2505637 0.2505637 0.2549537 1.6812353 0.2506808 1.5644443 1.6480613 1.5980588 1.7009789 1.7087048 1.5956946 0.9334059 0.9301422 0.9313810 0.9303996 0.9477193 1.5689627 1.4609177 0.2470301 0.2516853 3.2301773 0.2503822 0.9311656 1.1531944 1.5596127 1.5599176 1.5035315 1.5362099 1.5812317 
JX875065_SA5                1.0321466 1.3998254 1.3825539 2.4991053 0.8730511 0.0000010 0.0000010 1.5258980 1.4616453 0.0014149 0.0017043 0.0019885 0.0002808 0.0019885 0.2483513 0.0000000 3.0356240 3.0344767 1.3894530 0.3605185 1.3836958 1.3814414 1.3814414 0.8725178 0.8741538 0.8726862 0.8739182 0.8784343 0.0054036 0.3664339 1.0371411 0.0000010 0.0002798 1.0308590 0.0002808 1.6127852 1.4701345 1.5590308 1.4631566 1.4755553 1.4572775 1.4565079 1.4631566 1.4690650 0.3897077 0.0002808 0.8740180 1.0321466 3.0253659 1.9690218 1.9284156 1.6188374 1.5099015 1.5867185 1.4622926 1.5258980 0.0036599 0.0014052 1.3879497 0.8760716 1.4763562 0.2510820 0.8725178 1.5590189 0.2510820 3.0274818 1.5216363 1.5350226 0.0019692 0.0019692 0.0014366 1.5851980 0.0014056 1.4639412 1.5659680 1.5060634 1.6118760 1.6184525 1.5053151 0.8743264 0.8739182 0.8758983 0.8741538 0.8813379 1.5552548 1.3847573 0.0050756 0.0002808 3.0043744 0.0080460 0.8733241 1.0724591 1.4548605 1.4557304 1.3831181 1.4769589 1.4719755 
KC595512_JL                 2.9022075 2.9876594 2.9932080 3.5138730 2.8909602 3.0204834 3.0204834 2.9655554 2.8596050 3.0319284 3.0335458 3.0340504 3.0233903 3.0340504 3.2737391 3.0356240 0.0000000 0.0060458 2.9307695 3.1507845 3.0260136 2.8774850 2.8774850 2.8890603 2.8982281 2.8892344 2.8926051 2.8984086 3.0463118 3.1409104 2.9354652 3.0397033 3.0361367 2.9138636 3.0214735 3.0775027 2.8543845 2.9831300 2.8727926 2.8740701 2.8691815 2.8692479 2.8727926 2.8831263 3.0793584 3.0221982 2.8964948 2.9022075 0.7445526 3.5047446 3.1166769 3.0357032 2.9202671 3.0690764 2.8617346 2.9655554 3.0170145 3.0261904 2.8662912 2.8926601 2.8784503 3.2999187 2.8890603 2.9830104 3.2999187 0.7462703 2.9828048 2.9760558 3.0305206 3.0305206 3.0455708 3.0647955 3.0262042 2.8824534 2.9007990 2.9268372 3.0777181 3.0905223 2.9226905 2.8925662 2.8926051 2.8919537 2.8982281 2.9162901 2.9713770 2.8834708 3.0236954 3.0233903 0.0553907 3.0690888 2.8887195 2.9198570 2.8741666 2.8813769 2.8956872 2.9014142 2.8679103 
KC595513_Shanette           2.8979591 2.9851991 2.9921610 3.5076918 2.8858791 3.0195504 3.0195504 2.9663923 2.8584076 3.0309879 3.0326052 3.0331098 3.0224568 3.0331098 3.2773572 3.0344767 0.0060458 0.0000000 2.9302827 3.1479204 3.0233740 2.8729494 2.8729494 2.8839822 2.8931367 2.8841549 2.8875193 2.8933099 3.0453674 3.1428280 2.9309452 3.0362709 3.0349894 2.9115887 3.0205405 3.0801031 2.8520373 2.9850629 2.8676845 2.8663228 2.8606502 2.8607035 2.8676845 2.8755311 3.0833505 3.0212651 2.8914049 2.8979591 0.7425903 3.5106320 3.1153902 3.0364265 2.9202180 3.0648771 2.8605358 2.9663923 3.0160820 3.0252565 2.8621726 2.8875779 2.8751472 3.2977421 2.8839822 2.9849428 3.2977421 0.7443162 2.9814891 2.9823180 3.0295859 3.0295859 3.0446177 3.0606033 3.0252702 2.8793276 2.9000806 2.9261438 3.0803187 3.0953773 2.9226411 2.8874850 2.8875193 2.8868711 2.8931367 2.9130935 2.9733007 2.8789290 3.0227623 3.0224568 0.0571889 3.0679293 2.8836404 2.9159151 2.8701104 2.8772743 2.8940335 2.8950749 2.8646160 
KC699836_SIOphi             1.2564022 0.3650456 0.3721813 2.2669004 1.1781801 1.4012414 1.4012414 0.6086678 0.5363118 1.3957933 1.3993534 1.3996106 1.4021536 1.3996106 1.4660397 1.3894530 2.9307695 2.9302827 0.0000000 1.4307565 0.3603304 0.4670172 0.4670172 1.1777221 1.1777860 1.1809083 1.1809282 1.1762259 1.4050557 1.4288826 1.2368294 1.3979115 1.3897130 1.2572521 1.4013093 0.7762215 0.5369873 0.6152552 0.5425223 0.5508803 0.5406616 0.5380802 0.5425223 0.5408452 1.4589563 1.4018723 1.1777767 1.2564022 3.0104237 2.0130545 1.7585350 0.7712452 0.6674247 0.7625995 0.5380306 0.6086678 1.4049246 1.4017256 0.4673616 1.1820093 0.5405291 1.4806337 1.1777221 0.6140206 1.4806337 3.0064717 0.6007997 0.6050525 1.4012196 1.4012196 1.4188322 0.7620603 1.4007594 0.5410534 0.6727421 0.6650414 0.7765739 0.7805589 0.6685114 1.1799853 1.1809282 1.1828882 1.1777860 1.1741990 0.6182623 0.4653673 1.4057845 1.4021536 2.9001953 1.4024478 1.1777048 1.2968731 0.5289567 0.5298843 0.4187863 0.4643113 0.5469314 
KF021268_phiIBB_SEP1        1.0801213 1.4377597 1.4036164 2.5334368 0.9145552 0.3715991 0.3715991 1.5047265 1.4998343 0.3730628 0.3740470 0.3744593 0.3720942 0.3744593 0.4298441 0.3605185 3.1507845 3.1479204 1.4307565 0.0000000 1.4250803 1.4358201 1.4358201 0.9140230 0.9168671 0.9152108 0.9167798 0.9190835 0.3767811 0.0098307 1.0822387 0.3720054 0.3609372 1.0868422 0.3721059 1.6131911 1.5002596 1.5401558 1.4760909 1.4851428 1.4733413 1.4712431 1.4760909 1.4856690 0.4575720 0.3718116 0.9180980 1.0801213 3.1362823 2.0188375 1.9354253 1.6118989 1.5395748 1.5909181 1.4999427 1.5047265 0.3740734 0.3722473 1.4413472 0.9177613 1.4855110 0.4350124 0.9140230 1.5365093 0.4350124 3.1366956 1.4988090 1.5185506 0.3724577 0.3724577 0.3723419 1.5897430 0.3723388 1.4835242 1.5897111 1.5364083 1.6125079 1.6220023 1.5361792 0.9166706 0.9167798 0.9170406 0.9168671 0.9220543 1.5315802 1.4351970 0.3737408 0.3720942 3.0911778 0.3699906 0.9160487 1.1181740 1.4647558 1.4615312 1.4763502 1.4970010 1.4802004 
KF669652_Grass              1.3557696 0.0143825 0.0168705 2.2928734 1.1934533 1.3996146 1.3996146 0.6457356 0.5528788 1.3943917 1.3974216 1.3982370 1.4005334 1.3982370 1.4538168 1.3836958 3.0260136 3.0233740 0.3603304 1.4250803 0.0000000 0.4621558 0.4621558 1.1933937 1.1923863 1.1950924 1.1951110 1.1985816 1.3959313 1.4286130 1.3325696 1.3974817 1.3845207 1.3618006 1.3996830 0.8021582 0.5597471 0.6427966 0.5601751 0.5610569 0.5623353 0.5608182 0.5601751 0.5608856 1.4661107 1.4002501 1.1916034 1.3557696 3.0177423 2.0499925 1.8123107 0.8041087 0.7218368 0.7769046 0.5520163 0.6457356 1.4025182 1.3984565 0.4810991 1.1978236 0.5625020 1.4680893 1.1933937 0.6453794 1.4680893 3.0156724 0.6376719 0.6370986 1.3980340 1.3980340 1.4061669 0.7755446 1.3980076 0.5583619 0.7280060 0.7222825 0.8025284 0.8049741 0.7231305 1.1949925 1.1951110 1.1965445 1.1923863 1.1754134 0.6462450 0.4609516 1.3954791 1.4005334 3.0109347 1.3938644 1.1918225 1.3981033 0.5517792 0.5538906 0.4085531 0.4561862 0.5622909 
KJ010547_Bp8p_C             1.2625237 0.4734540 0.4728950 2.3316994 1.1926467 1.3903683 1.3903683 0.6837610 0.6168302 1.3819783 1.3861930 1.3859235 1.3913109 1.3859235 1.4504529 1.3814414 2.8774850 2.8729494 0.4670172 1.4358201 0.4621558 0.0000000 0.0000010 1.1916923 1.1897276 1.1917300 1.1917492 1.1953156 1.3874879 1.4341764 1.2537496 1.3826930 1.3811683 1.2709589 1.3904381 0.8634654 0.6189466 0.7006935 0.6397191 0.6320772 0.6315688 0.6312315 0.6397191 0.6404161 1.4312768 1.3910207 1.1896786 1.2625237 2.9046489 2.0581480 1.8568655 0.8547813 0.7647623 0.8511903 0.6162924 0.6837610 1.3921257 1.3881956 0.0963693 1.1953833 0.6382810 1.4606483 1.1916923 0.6986773 1.4606483 2.8970777 0.6897532 0.6958614 1.3867153 1.3867153 1.3925881 0.8496909 1.3873696 0.6418533 0.7731112 0.7619869 0.8633204 0.8672527 0.7632675 1.1917932 1.1917492 1.1958255 1.1897276 1.1974228 0.6994557 0.0192055 1.3879131 1.3913109 2.8428887 1.3902512 1.1920315 1.2940068 0.6267501 0.6283643 0.4464684 0.5068146 0.6290483 
KJ010548_Bp8p_T             1.2625237 0.4734540 0.4728950 2.3316994 1.1926467 1.3903683 1.3903683 0.6837610 0.6168302 1.3819783 1.3861930 1.3859235 1.3913109 1.3859235 1.4504529 1.3814414 2.8774850 2.8729494 0.4670172 1.4358201 0.4621558 0.0000010 0.0000000 1.1916923 1.1897276 1.1917300 1.1917492 1.1953156 1.3874879 1.4341764 1.2537496 1.3826930 1.3811683 1.2709589 1.3904381 0.8634654 0.6189466 0.7006935 0.6397191 0.6320772 0.6315688 0.6312315 0.6397191 0.6404161 1.4312768 1.3910207 1.1896786 1.2625237 2.9046489 2.0581480 1.8568655 0.8547813 0.7647623 0.8511903 0.6162924 0.6837610 1.3921257 1.3881956 0.0963693 1.1953833 0.6382810 1.4606483 1.1916923 0.6986773 1.4606483 2.8970777 0.6897532 0.6958614 1.3867153 1.3867153 1.3925881 0.8496909 1.3873696 0.6418533 0.7731112 0.7619869 0.8633204 0.8672527 0.7632675 1.1917932 1.1917492 1.1958255 1.1897276 1.1974228 0.6994557 0.0192055 1.3879131 1.3913109 2.8428887 1.3902512 1.1920315 1.2940068 0.6267501 0.6283643 0.4464684 0.5068146 0.6290483 
KJ094029_LP_064             0.7117338 1.2019873 1.1745612 2.3804965 0.0008748 0.8861991 0.8861991 1.3236945 1.2302938 0.8838380 0.8838361 0.8844656 0.8870739 0.8844656 0.9310859 0.8725178 2.8890603 2.8839822 1.1777221 0.9140230 1.1933937 1.1916923 1.1916923 0.0000000 0.0032171 0.0020432 0.0020435 0.0067356 0.8841149 0.9132266 0.6601008 0.8857163 0.8731556 0.7126944 0.8871030 1.4407604 1.2339818 1.3475856 1.2231727 1.2203687 1.2075737 1.2077465 1.2231727 1.2298338 0.9200908 0.8866279 0.0032175 0.7117338 2.9398219 1.8462883 1.7765490 1.4175547 1.3046437 1.4021580 1.2298828 1.3236945 0.8857278 0.8868997 1.2022051 0.0032157 1.2296284 0.9419527 0.0000010 1.3394693 0.9419527 2.9416955 1.3194667 1.3203607 0.8877093 0.8877093 0.8921010 1.4002297 0.8869835 1.2283204 1.3411577 1.3045346 1.4404148 1.4416345 1.3041718 0.0026301 0.0020435 0.0035050 0.0032171 0.0088870 1.3392445 1.1955365 0.8853985 0.8870739 2.8572293 0.8767233 0.0023353 0.7286933 1.2126240 1.2087719 1.2022213 1.2154798 1.2176533 
KJ094031_LP_124             0.7113529 1.2010237 1.1735942 2.3879090 0.0035097 0.8879745 0.8879745 1.3264819 1.2309557 0.8858450 0.8858437 0.8864737 0.8888504 0.8864737 0.9303996 0.8741538 2.8982281 2.8931367 1.1777860 0.9168671 1.1923863 1.1897276 1.1897276 0.0032171 0.0000000 0.0040981 0.0040987 0.0085206 0.8859031 0.9150335 0.6608889 0.8875305 0.8747921 0.7123131 0.8888795 1.4431441 1.2346452 1.3490929 1.2253235 1.2221503 1.2105364 1.2107103 1.2253235 1.2319921 0.9209972 0.8884044 0.0040946 0.7113529 2.9425875 1.8462536 1.7810263 1.4202227 1.3063174 1.4057257 1.2305446 1.3264819 0.8875031 0.8886765 1.2007253 0.0052743 1.2326166 0.9412538 0.0032171 1.3409724 0.9412538 2.9444622 1.3222504 1.3226990 0.8894871 0.8894871 0.8939199 1.4037932 0.8887603 1.2304767 1.3429531 1.3062080 1.4427974 1.4440189 1.3058451 0.0029199 0.0040987 0.0038035 0.0000010 0.0095189 1.3407461 1.1950890 0.8871739 0.8888504 2.8663151 0.8783785 0.0038043 0.7280751 1.2156017 1.2117442 1.2036708 1.2158917 1.2194320 
KJ586795_LMTA_94            0.7123526 1.2036089 1.1761991 2.3809182 0.0023352 0.8863652 0.8863652 1.3247013 1.2308230 0.8840048 0.8840029 0.8846325 0.8872402 0.8846325 0.9287657 0.8726862 2.8892344 2.8841549 1.1809083 0.9152108 1.1950924 1.1917300 1.1917300 0.0020432 0.0040981 0.0000000 0.0005832 0.0058524 0.8842451 0.9144136 0.6608724 0.8858860 0.8733241 0.7133140 0.8872692 1.4427080 1.2345146 1.3492077 1.2256608 1.2228006 1.2099831 1.2101569 1.2256608 1.2323330 0.9186013 0.8867942 0.0040961 0.7123526 2.9404245 1.8466033 1.7736417 1.4197831 1.3074602 1.4040394 1.2304116 1.3247013 0.8858939 0.8870659 1.2027201 0.0040949 1.2320707 0.9395901 0.0020432 1.3410844 0.9395901 2.9422986 1.3204712 1.3213662 0.8878757 0.8878757 0.8922714 1.4021078 0.8871498 1.2308167 1.3441280 1.3073506 1.4423614 1.4435831 1.3069873 0.0040957 0.0005832 0.0043851 0.0040981 0.0098412 1.3408580 1.1962084 0.8855279 0.8872402 2.8573942 0.8764482 0.0026274 0.7287420 1.2150484 1.2112958 1.2077670 1.2192466 1.2200796 
KJ591605_LMTA_57            0.7123995 1.2036256 1.1762194 2.3811501 0.0023355 0.8875808 0.8875808 1.3260396 1.2308365 0.8852253 0.8852238 0.8858539 0.8884567 0.8858539 0.9301422 0.8739182 2.8926051 2.8875193 1.1809282 0.9167798 1.1951110 1.1917492 1.1917492 0.0020435 0.0040987 0.0005832 0.0000000 0.0058532 0.8854689 0.9159815 0.6609183 0.8871280 0.8745565 0.7133609 0.8884858 1.4445846 1.2345277 1.3505732 1.2256750 1.2228151 1.2099991 1.2101729 1.2256750 1.2323464 0.9197313 0.8880105 0.0040966 0.7123995 2.9406790 1.8489925 1.7756503 1.4213018 1.3087633 1.4058699 1.2304252 1.3260396 0.8871092 0.8882826 1.2027380 0.0040955 1.2320841 0.9409960 0.0020435 1.3424426 0.9409960 2.9425532 1.3218063 1.3227026 0.8890933 0.8890933 0.8935184 1.4039360 0.8883665 1.2308303 1.3456188 1.3086535 1.4442372 1.4454602 1.3082900 0.0040962 0.0000010 0.0043857 0.0040987 0.0098426 1.3422147 1.1962270 0.8867432 0.8884567 2.8607266 0.8776953 0.0026278 0.7287935 1.2150638 1.2113117 1.2058346 1.2192615 1.2200945 
KJ668715_LMTA_34            0.7118580 1.2069341 1.1795748 2.3839588 0.0058542 0.8920200 0.8920200 1.3265234 1.2337679 0.8896856 0.8896853 0.8903165 0.8928983 0.8903165 0.9334030 0.8784343 2.8984086 2.8933099 1.1762259 0.9190835 1.1985816 1.1953156 1.1953156 0.0067356 0.0085206 0.0058524 0.0058532 0.0000000 0.8896438 0.9182838 0.6639206 0.8916646 0.8790737 0.7128191 0.8929275 1.4464538 1.2374662 1.3511766 1.2300932 1.2288874 1.2160323 1.2162082 1.2300932 1.2367796 0.9255141 0.8924522 0.0067485 0.7118580 2.9456164 1.8475584 1.7786024 1.4231549 1.3084211 1.4080610 1.2333560 1.3265234 0.8912536 0.8927251 1.2046806 0.0082165 1.2369898 0.9443117 0.0067356 1.3430500 0.9443117 2.9474944 1.3222920 1.3233176 0.8935380 0.8935380 0.8980651 1.4061258 0.8928089 1.2352594 1.3466210 1.3083114 1.4461058 1.4473293 1.3079481 0.0079267 0.0058532 0.0079165 0.0085206 0.0133760 1.3428217 1.1996562 0.8911825 0.8928983 2.8651175 0.8823668 0.0061476 0.7299574 1.2211277 1.2172583 1.2110357 1.2234869 1.2261566 
KP027446_phiIPLARODI        1.0493374 1.4111499 1.3944015 2.5358332 0.8843499 0.0052369 0.0052369 1.5325505 1.4759701 0.0060721 0.0063711 0.0066486 0.0055139 0.0066486 0.2479684 0.0054036 3.0463118 3.0453674 1.4050557 0.3767811 1.3959313 1.3874879 1.3874879 0.8841149 0.8859031 0.8842451 0.8854689 0.8896438 0.0000000 0.3797496 1.0555482 0.0053583 0.0056885 1.0480530 0.0055141 1.6206289 1.4843053 1.5680161 1.4636169 1.4778330 1.4596595 1.4602238 1.4636169 1.4693811 0.3930568 0.0055144 0.8853121 1.0493374 3.0314806 1.9583941 1.9402050 1.6244225 1.5241143 1.5925785 1.4766137 1.5325505 0.0055113 0.0060693 1.3919314 0.8877712 1.4812866 0.2506120 0.8841149 1.5669101 0.2506120 3.0335735 1.5284123 1.5423137 0.0066274 0.0066274 0.0067687 1.5910718 0.0057927 1.4643297 1.5808710 1.5205945 1.6197280 1.6262438 1.5198493 0.8860759 0.8854689 0.8874669 0.8859031 0.8988763 1.5631769 1.3899426 0.0033019 0.0055139 3.0112502 0.0072386 0.8846210 1.0714137 1.4573045 1.4610244 1.3985105 1.4893448 1.4732101 
KP027447_phiIPLA_C1C        1.0784527 1.4408424 1.4070976 2.5300078 0.9137583 0.3773506 0.3773506 1.5045667 1.4949781 0.3773225 0.3783127 0.3787252 0.3778481 0.3787252 0.4284208 0.3664339 3.1409104 3.1428280 1.4288826 0.0098307 1.4286130 1.4341764 1.4341764 0.9132266 0.9150335 0.9144136 0.9159815 0.9182838 0.3797496 0.0000000 1.0787132 0.3779081 0.3668537 1.0851720 0.3778599 1.6095653 1.4953231 1.5379967 1.4821247 1.4893336 1.4772667 1.4751698 1.4821247 1.4917375 0.4589777 0.3775659 0.9172988 1.0784527 3.1220679 2.0184000 1.9297243 1.6054433 1.5320190 1.5886767 1.4950925 1.5045667 0.3802078 0.3783724 1.4338992 0.9169623 1.4871836 0.4335578 0.9132266 1.5343549 0.4335578 3.1234424 1.4986503 1.5173794 0.3785832 0.3785832 0.3782030 1.5875037 0.3781976 1.4876220 1.5842621 1.5288643 1.6087163 1.6181889 1.5284860 0.9158728 0.9159815 0.9152068 0.9150335 0.9211995 1.5294328 1.4336683 0.3794971 0.3778481 3.0815664 0.3763928 0.9152507 1.1196389 1.4697227 1.4675397 1.4709667 1.4993590 1.4843775 
KP339049_EFDG1              0.2179793 1.3295588 1.3044273 2.4532804 0.6607598 1.0547814 1.0547814 1.3997524 1.3309225 1.0521533 1.0531669 1.0529793 1.0557286 1.0529793 1.1161831 1.0371411 2.9354652 2.9309452 1.2368294 1.0822387 1.3325696 1.2537496 1.2537496 0.6601008 0.6608889 0.6608724 0.6609183 0.6639206 1.0555482 1.0787132 0.0000000 1.0536804 1.0369525 0.2164769 1.0557618 1.4952956 1.3333812 1.4139425 1.3041723 1.3139288 1.2819255 1.2812042 1.3041723 1.3024173 1.0658176 1.0551589 0.6619394 0.2179793 2.9983252 1.8214807 1.8554136 1.4866470 1.4028068 1.4723095 1.3296665 1.3997524 1.0551513 1.0549759 1.2548585 0.6614927 1.3242850 1.1251014 0.6601008 1.4143833 1.1251014 2.9881721 1.3959998 1.4016186 1.0553597 1.0553597 1.0582380 1.4718322 1.0531398 1.3032663 1.4317068 1.3977187 1.4941038 1.4963117 1.4003935 0.6606570 0.6609183 0.6614053 0.6608889 0.6753583 1.4084123 1.2587142 1.0535355 1.0557286 2.9121154 1.0482246 0.6620692 0.2186024 1.2741342 1.2839397 1.2762358 1.2857006 1.3096958 
KP687431_IME_SA1            1.0511735 1.4148796 1.3979132 2.5205382 0.8862554 0.0000010 0.0000010 1.5473223 1.4822548 0.0014030 0.0016901 0.0019719 0.0002784 0.0019719 0.2519832 0.0000010 3.0397033 3.0362709 1.3979115 0.3720054 1.3974817 1.3826930 1.3826930 0.8857163 0.8875305 0.8858860 0.8871280 0.8916646 0.0053583 0.3779081 1.0536804 0.0000000 0.0002870 1.0491985 0.0002784 1.6243000 1.4907558 1.5810637 1.4676636 1.4801295 1.4623236 1.4638640 1.4676636 1.4735430 0.3935164 0.0002784 0.8872326 1.0511735 3.0352709 1.9936337 1.9611893 1.6292999 1.5334418 1.5979665 1.4829112 1.5473223 0.0036294 0.0013935 1.3880914 0.8894641 1.4840145 0.2541927 0.8857163 1.5799296 0.2541927 3.0374092 1.5413468 1.5578764 0.0019528 0.0019528 0.0014245 1.5964267 0.0013939 1.4693502 1.5921877 1.5298329 1.6233807 1.6300300 1.5299122 0.8877056 0.8871280 0.8891171 0.8875305 0.9011036 1.5760967 1.3860211 0.0053145 0.0002784 3.0096968 0.0079422 0.8863382 1.0720931 1.4580202 1.4627401 1.4011544 1.4913011 1.4754158 
KP687432_IME_SA2            1.0323483 1.4006169 1.3833663 2.4991053 0.8736892 0.0002798 0.0002798 1.5258849 1.4619067 0.0011318 0.0019885 0.0017043 0.0005616 0.0017043 0.2487564 0.0002798 3.0361367 3.0349894 1.3897130 0.3609372 1.3845207 1.3811683 1.3811683 0.8731556 0.8747921 0.8733241 0.8745565 0.8790737 0.0056885 0.3668537 1.0369525 0.0002870 0.0000000 1.0310606 0.0005616 1.6130726 1.4703972 1.5590222 1.4634181 1.4758184 1.4575374 1.4567683 1.4634181 1.4693271 0.3901391 0.0005616 0.8746566 1.0323483 3.0258739 1.9700645 1.9280873 1.6191255 1.5098865 1.5870021 1.4625541 1.5258849 0.0039418 0.0016864 1.3876971 0.8767107 1.4766192 0.2514927 0.8731556 1.5590103 0.2514927 3.0279903 1.5216225 1.5350107 0.0022507 0.0022507 0.0011492 1.5854814 0.0016868 1.4642030 1.5659601 1.5060478 1.6121633 1.6187407 1.5052995 0.8749647 0.8745565 0.8765370 0.8747921 0.8813379 1.5552457 1.3844837 0.0053581 0.0005616 3.0048827 0.0083339 0.8739623 1.0726805 1.4551219 1.4559919 1.3833795 1.4772222 1.4722380 
KR049063_EFLK1              0.0041569 1.3587945 1.3379982 2.4738370 0.7131946 1.0501338 1.0501338 1.4242632 1.3312306 1.0476725 1.0477632 1.0479639 1.0510941 1.0479639 1.1312617 1.0308590 2.9138636 2.9115887 1.2572521 1.0868422 1.3618006 1.2709589 1.2709589 0.7126944 0.7123131 0.7133140 0.7133609 0.7128191 1.0480530 1.0851720 0.2164769 1.0491985 1.0310606 0.0000000 1.0511277 1.5269868 1.3359623 1.4383284 1.3059324 1.3124116 1.2948692 1.2954905 1.3059324 1.3079479 1.0895020 1.0505160 0.7141328 0.0041569 2.9545026 1.8496415 1.8702515 1.5108624 1.4112589 1.5007141 1.3300077 1.4242632 1.0484739 1.0502598 1.2810534 0.7121503 1.3345111 1.1393615 0.7126944 1.4340006 1.1393615 2.9446187 1.4233278 1.4193831 1.0507920 1.0507920 1.0514729 1.4987918 1.0484706 1.3107220 1.4314815 1.4052512 1.5262808 1.5288865 1.4063617 0.7121495 0.7133609 0.7134369 0.7123131 0.7285024 1.4296762 1.2719109 1.0463211 1.0510941 2.8947750 1.0392974 0.7141984 0.0048835 1.2906609 1.3024365 1.2999743 1.3120083 1.3056389 
KR908644_IME_SA119          1.0524058 1.4165552 1.4000715 2.5135753 0.8876313 0.0002722 0.0002722 1.5385301 1.4807632 0.0016462 0.0019276 0.0022032 0.0005445 0.0022032 0.2516940 0.0002808 3.0214735 3.0205405 1.4013093 0.3721059 1.3996830 1.3904381 1.3904381 0.8871030 0.8888795 0.8872692 0.8884858 0.8929275 0.0055141 0.3778599 1.0557618 0.0002784 0.0005616 1.0511277 0.0000000 1.6275718 1.4890509 1.5720978 1.4689259 1.4819994 1.4639042 1.4644732 1.4689259 1.4746570 0.3944530 0.0005446 0.8885886 1.0524058 3.0125004 1.9661625 1.9361931 1.6327350 1.5252172 1.6014235 1.4814032 1.5385301 0.0038220 0.0016352 1.3957115 0.8907734 1.4840338 0.2543945 0.8871030 1.5709981 0.2543945 3.0145597 1.5323737 1.5482540 0.0021823 0.0021823 0.0011136 1.5999203 0.0016357 1.4696401 1.5815768 1.5217233 1.6266749 1.6331615 1.5209836 0.8890507 0.8884858 0.8904329 0.8888795 0.9022362 1.5672843 1.3938426 0.0054700 0.0005445 2.9909508 0.0083356 0.8879008 1.0735611 1.4596867 1.4633788 1.4030467 1.4939533 1.4774014 
KT207918_Eyuki              1.5220962 0.8099530 0.7915137 2.4987446 1.4406066 1.6274874 1.6274874 0.5676115 0.7327415 1.6219858 1.6233407 1.6236252 1.6285398 1.6236252 1.7065576 1.6127852 3.0775027 3.0801031 0.7762215 1.6131911 0.8021582 0.8634654 0.8634654 1.4407604 1.4431441 1.4427080 1.4445846 1.4464538 1.6206289 1.6095653 1.4952956 1.6243000 1.6130726 1.5269868 1.6275718 0.0000000 0.7244065 0.5597216 0.7584522 0.7554705 0.7513819 0.7486991 0.7584522 0.7578281 1.6896844 1.6293328 1.4457090 1.5220962 3.1246922 2.2805364 1.9161167 0.0819233 0.4817751 0.0558720 0.7325127 0.5676115 1.6263615 1.6284486 0.8744355 1.4443796 0.7519058 1.7240040 1.4407604 0.5589370 1.7240040 3.1276697 0.5628146 0.5595416 1.6268261 1.6268261 1.6427934 0.0555376 1.6259114 0.7547003 0.4969559 0.4822801 0.0013518 0.0068008 0.4817040 1.4419791 1.4445846 1.4421358 1.4431441 1.4598472 0.5635674 0.8685458 1.6213563 1.6285398 3.0668232 1.6219110 1.4436953 1.5825748 0.7412045 0.7331105 0.7975633 0.8517555 0.7540791 
KT224359_TsarBomba          1.3310902 0.5578870 0.5584255 2.3688041 1.2348114 1.4889787 1.4889787 0.5230817 0.0234596 1.4837917 1.4844184 1.4846788 1.4899181 1.4846788 1.5508125 1.4701345 2.8543845 2.8520373 0.5369873 1.5002596 0.5597471 0.6189466 0.6189466 1.2339818 1.2346452 1.2345146 1.2345277 1.2374662 1.4843053 1.4953231 1.3333812 1.4907558 1.4703972 1.3359623 1.4890509 0.7244065 0.0000000 0.5281682 0.3015420 0.2967391 0.3065384 0.3073092 0.3015420 0.3010231 1.5394897 1.4906365 1.2348035 1.3310902 2.9124378 2.0483869 1.8419229 0.7199808 0.6070977 0.7074947 0.0242938 0.5230817 1.4845497 1.4882606 0.6203239 1.2375827 0.3014148 1.5615563 1.2339818 0.5291627 1.5615563 2.9003841 0.5242573 0.5250391 1.4889131 1.4889131 1.5027065 0.7077903 1.4882165 0.3016056 0.6102945 0.6051692 0.7250723 0.7275455 0.6066716 1.2330835 1.2345277 1.2353615 1.2346452 1.2345276 0.5285339 0.6153470 1.4867769 1.4899181 2.8649541 1.4829611 1.2348047 1.3989831 0.3018072 0.3021133 0.5131486 0.5669189 0.3009342 
KT307976_AvesoBmore         1.4314807 0.6492124 0.6429998 2.3800278 1.3486301 1.5720175 1.5720175 0.0726962 0.5350369 1.5634972 1.5651084 1.5651008 1.5730345 1.5651008 1.5766891 1.5590308 2.9831300 2.9850629 0.6152552 1.5401558 0.6427966 0.7006935 0.7006935 1.3475856 1.3490929 1.3492077 1.3505732 1.3511766 1.5680161 1.5379967 1.4139425 1.5810637 1.5590222 1.4383284 1.5720978 0.5597216 0.5281682 0.0000000 0.5205674 0.5281472 0.5249152 0.5242833 0.5205674 0.5242337 1.6061091 1.5728841 1.3505456 1.4314807 3.0061044 2.2466910 1.8688736 0.5666642 0.3741222 0.5561669 0.5349478 0.0726962 1.5739439 1.5723152 0.7016768 1.3502376 0.5237437 1.5921335 1.3475856 0.0035451 1.5921335 2.9964391 0.0685945 0.0416355 1.5721533 1.5721533 1.5862903 0.5558697 1.5710803 0.5239677 0.3789895 0.3719467 0.5605337 0.5601967 0.3700821 1.3487141 1.3505732 1.3497112 1.3490929 1.3504472 0.0101493 0.7033445 1.5688882 1.5730345 2.9746230 1.5709083 1.3483128 1.4804458 0.5210702 0.5186308 0.6210532 0.6776189 0.5245310 
KT995480_Bacillus_BM15      1.3023140 0.5589835 0.5544800 2.3339689 1.2239972 1.4688553 1.4688553 0.5169949 0.2984221 1.4635395 1.4652912 1.4655487 1.4697805 1.4655487 1.5624023 1.4631566 2.8727926 2.8676845 0.5425223 1.4760909 0.5601751 0.6397191 0.6397191 1.2231727 1.2253235 1.2256608 1.2256750 1.2300932 1.4636169 1.4821247 1.3041723 1.4676636 1.4634181 1.3059324 1.4689259 0.7584522 0.3015420 0.5205674 0.0000000 0.0585179 0.0578764 0.0585528 0.0000010 0.0097026 1.5409386 1.4704896 1.2245452 1.3023140 2.9715116 2.0482291 1.7382586 0.7465795 0.5883326 0.7451498 0.2999874 0.5169949 1.4673996 1.4687559 0.6417607 1.2265915 0.0618967 1.5727733 1.2231727 0.5225584 1.5727733 2.9577017 0.5154748 0.5178963 1.4682549 1.4682549 1.4767799 0.7454490 1.4685758 0.0102638 0.5931684 0.5880106 0.7586375 0.7585419 0.5880565 1.2234180 1.2256750 1.2260221 1.2253235 1.2178798 0.5194590 0.6361812 1.4641850 1.4697805 2.8560638 1.4802792 1.2236648 1.3490990 0.0511307 0.0470129 0.5216912 0.5899492 0.0578467 
KU577463_Bacillus_Deep_Blue 1.3070661 0.5592052 0.5535844 2.3420342 1.2212641 1.4819277 1.4819277 0.5298055 0.2951331 1.4766549 1.4784196 1.4786788 1.4828616 1.4786788 1.5916438 1.4755553 2.8740701 2.8663228 0.5508803 1.4851428 0.5610569 0.6320772 0.6320772 1.2203687 1.2221503 1.2228006 1.2228151 1.2288874 1.4778330 1.4893336 1.3139288 1.4801295 1.4758184 1.3124116 1.4819994 0.7554705 0.2967391 0.5281472 0.0585179 0.0000000 0.0573472 0.0577176 0.0585179 0.0615505 1.5576830 1.4835762 1.2232337 1.3070661 2.9343029 2.0571059 1.7755949 0.7555995 0.5973198 0.7396857 0.2963898 0.5298055 1.4795803 1.4814567 0.6411521 1.2241933 0.0747210 1.6002990 1.2203687 0.5302891 1.6002990 2.9224796 0.5245537 0.5265675 1.4821052 1.4821052 1.4901528 0.7392783 1.4812772 0.0634650 0.6019393 0.5966705 0.7564993 0.7548404 0.5980886 1.2215754 1.2228151 1.2221398 1.2221503 1.2178290 0.5278050 0.6342352 1.4790348 1.4828616 2.8534793 1.4935096 1.2212758 1.3531513 0.0550438 0.0540814 0.5170132 0.5884372 0.0132931 
KX495186_Bacillus_PK16      1.2911764 0.5614923 0.5577573 2.3470673 1.2084621 1.4638340 1.4638340 0.5229914 0.3041058 1.4585330 1.4609631 1.4612194 1.4647538 1.4612194 1.5509323 1.4572775 2.8691815 2.8606502 0.5406616 1.4733413 0.5623353 0.6315688 0.6315688 1.2075737 1.2105364 1.2099831 1.2099991 1.2160323 1.4596595 1.4772667 1.2819255 1.4623236 1.4575374 1.2948692 1.4639042 0.7513819 0.3065384 0.5249152 0.0578764 0.0573472 0.0000000 0.0016073 0.0578764 0.0573382 1.5319296 1.4654590 1.2101224 1.2911764 2.9498656 2.0551351 1.7515925 0.7446238 0.5872466 0.7383790 0.3053801 0.5229914 1.4612987 1.4637354 0.6365880 1.2113879 0.0835133 1.5615619 1.2075737 0.5269149 1.5615619 2.9379703 0.5212362 0.5251567 1.4632366 1.4632366 1.4714375 0.7386776 1.4635554 0.0589266 0.5948142 0.5861284 0.7502543 0.7531850 0.5870937 1.2087946 1.2099991 1.2105424 1.2105364 1.2065087 0.5239179 0.6314277 1.4607617 1.4647538 2.8505128 1.4748183 1.2084737 1.3382072 0.0295491 0.0397271 0.5110380 0.5871006 0.0568186 
MG602477_Bacillus_BCP01     1.2917907 0.5600467 0.5556948 2.3543480 1.2086353 1.4644029 1.4644029 0.5222800 0.3048748 1.4590937 1.4615292 1.4617860 1.4653247 1.4617860 1.5536675 1.4565079 2.8692479 2.8607035 0.5380802 1.4712431 0.5608182 0.6312315 0.6312315 1.2077465 1.2107103 1.2101569 1.2101729 1.2162082 1.4602238 1.4751698 1.2812042 1.4638640 1.4567683 1.2954905 1.4644732 0.7486991 0.3073092 0.5242833 0.0585528 0.0577176 0.0016073 0.0000000 0.0585528 0.0580139 1.5304922 1.4660316 1.2102963 1.2917907 2.9436747 2.0535715 1.7520030 0.7420608 0.5850652 0.7357089 0.3061498 0.5222800 1.4618619 1.4643040 0.6362576 1.2115623 0.0841305 1.5643656 1.2077465 0.5262028 1.5643656 2.9317921 0.5206048 0.5244442 1.4638041 1.4638041 1.4720341 0.7360078 1.4641237 0.0589485 0.5925192 0.5839479 0.7475723 0.7504999 0.5849140 1.2089679 1.2101729 1.2107163 1.2107103 1.2068603 0.5232071 0.6310904 1.4613237 1.4653247 2.8523517 1.4740687 1.2086469 1.3388080 0.0312557 0.0391710 0.5096657 0.5867092 0.0571883 
MH638309_Bacillus_Hobo      1.3023140 0.5589835 0.5544800 2.3339689 1.2239972 1.4688553 1.4688553 0.5169949 0.2984221 1.4635395 1.4652912 1.4655487 1.4697805 1.4655487 1.5624023 1.4631566 2.8727926 2.8676845 0.5425223 1.4760909 0.5601751 0.6397191 0.6397191 1.2231727 1.2253235 1.2256608 1.2256750 1.2300932 1.4636169 1.4821247 1.3041723 1.4676636 1.4634181 1.3059324 1.4689259 0.7584522 0.3015420 0.5205674 0.0000010 0.0585179 0.0578764 0.0585528 0.0000000 0.0097026 1.5409386 1.4704896 1.2245452 1.3023140 2.9715116 2.0482291 1.7382586 0.7465795 0.5883326 0.7451498 0.2999874 0.5169949 1.4673996 1.4687559 0.6417607 1.2265915 0.0618967 1.5727733 1.2231727 0.5225584 1.5727733 2.9577017 0.5154748 0.5178963 1.4682549 1.4682549 1.4767799 0.7454490 1.4685758 0.0102638 0.5931684 0.5880106 0.7586375 0.7585419 0.5880565 1.2234180 1.2256750 1.2260221 1.2253235 1.2178798 0.5194590 0.6361812 1.4641850 1.4697805 2.8560638 1.4802792 1.2236648 1.3490990 0.0511307 0.0470129 0.5216912 0.5899492 0.0578467 
MH638312_Bacillus_Kioshi    1.3033114 0.5596594 0.5558988 2.3463085 1.2306620 1.4745859 1.4745859 0.5187975 0.2977163 1.4692925 1.4710487 1.4713068 1.4755144 1.4713068 1.5662079 1.4690650 2.8831263 2.8755311 0.5408452 1.4856690 0.5608856 0.6404161 0.6404161 1.2298338 1.2319921 1.2323330 1.2323464 1.2367796 1.4693811 1.4917375 1.3024173 1.4735430 1.4693271 1.3079479 1.4746570 0.7578281 0.3010231 0.5242337 0.0097026 0.0615505 0.0573382 0.0580139 0.0097026 0.0000000 1.5457285 1.4762254 1.2312165 1.3033114 2.9708705 2.0621126 1.7334861 0.7449341 0.5865373 0.7452035 0.2992802 0.5187975 1.4731269 1.4744861 0.6406438 1.2332670 0.0650137 1.5766389 1.2298338 0.5262334 1.5766389 2.9578911 0.5168007 0.5212589 1.4739844 1.4739844 1.4821686 0.7455027 1.4743063 0.0034913 0.5924576 0.5863114 0.7580134 0.7574792 0.5872683 1.2300807 1.2323464 1.2326957 1.2319921 1.2249611 0.5231187 0.6368744 1.4705579 1.4755144 2.8704495 1.4862753 1.2303297 1.3510322 0.0508716 0.0464491 0.5226949 0.5899028 0.0593516 
NC_007021_Twort             1.0851687 1.4862085 1.4647436 2.6025420 0.9201027 0.3939289 0.3939289 1.5775136 1.5364645 0.3928253 0.3935222 0.3939434 0.3944406 0.3939434 0.4640678 0.3897077 3.0793584 3.0833505 1.4589563 0.4575720 1.4661107 1.4312768 1.4312768 0.9200908 0.9209972 0.9186013 0.9197313 0.9255141 0.3930568 0.4589777 1.0658176 0.3935164 0.3901391 1.0895020 0.3944530 1.6896844 1.5394897 1.6061091 1.5409386 1.5576830 1.5319296 1.5304922 1.5409386 1.5457285 0.0000000 0.3945011 0.9207879 1.0851687 3.1408806 2.0156663 1.9729213 1.6932496 1.5900439 1.6823530 1.5367143 1.5775136 0.3918241 0.3920111 1.4225684 0.9235693 1.5542468 0.4700842 0.9200908 1.6030957 0.4700842 3.1437498 1.5768390 1.5834056 0.3921749 0.3921749 0.3978739 1.6789692 0.3923673 1.5387073 1.6484101 1.5895077 1.6857726 1.6937701 1.5911485 0.9217654 0.9197313 0.9220204 0.9209972 0.9328112 1.5999858 1.4296588 0.3917461 0.3944406 3.0125177 0.3925199 0.9203375 1.1182505 1.5181376 1.5208065 1.4488093 1.4936401 1.5396427 
NC_007066_G1                1.0517936 1.4171015 1.4006305 2.5152313 0.8871561 0.0002722 0.0002722 1.5402008 1.4823404 0.0016463 0.0019277 0.0022033 0.0005446 0.0022033 0.2513867 0.0002808 3.0221982 3.0212651 1.4018723 0.3718116 1.4002501 1.3910207 1.3910207 0.8866279 0.8884044 0.8867942 0.8880105 0.8924522 0.0055144 0.3775659 1.0551589 0.0002784 0.0005616 1.0505160 0.0005446 1.6293328 1.4906365 1.5728841 1.4704896 1.4835762 1.4654590 1.4660316 1.4704896 1.4762254 0.3945011 0.0000000 0.8881132 1.0517936 3.0140527 1.9667001 1.9321357 1.6345009 1.5268378 1.6031556 1.4829811 1.5402008 0.0038222 0.0016353 1.3962966 0.8902980 1.4856109 0.2540838 0.8866279 1.5717838 0.2540838 3.0161133 1.5340381 1.5499369 0.0021825 0.0021825 0.0016709 1.6016504 0.0016357 1.4712060 1.5833415 1.5233400 1.6284351 1.6349283 1.5225994 0.8885756 0.8880105 0.8899578 0.8884044 0.9017305 1.5680679 1.3944264 0.0054703 0.0005446 2.9916657 0.0083361 0.8874256 1.0728856 1.4612483 1.4649428 1.4036149 1.4945277 1.4789727 
NC_009811_A511              0.7131712 1.2002853 1.1719524 2.3790878 0.0023389 0.8876833 0.8876833 1.3264707 1.2308194 0.8855510 0.8855496 0.8861800 0.8885595 0.8861800 0.9327264 0.8740180 2.8964948 2.8914049 1.1777767 0.9180980 1.1916034 1.1896786 1.1896786 0.0032175 0.0040946 0.0040961 0.0040966 0.0067485 0.8853121 0.9172988 0.6619394 0.8872326 0.8746566 0.7141328 0.8885886 1.4457090 1.2348035 1.3505456 1.2245452 1.2232337 1.2101224 1.2102963 1.2245452 1.2312165 0.9207879 0.8881132 0.0000000 0.7131712 2.9458908 1.8476979 1.7795907 1.4233360 1.3067870 1.4082102 1.2304081 1.3264707 0.8869174 0.8883854 1.2007904 0.0049890 1.2316783 0.9436284 0.0032175 1.3424145 0.9436284 2.9477674 1.3222360 1.3232624 0.8891964 0.8891964 0.8936253 1.4062735 0.8884693 1.2297006 1.3434935 1.3066775 1.4453610 1.4465850 1.3063142 0.0026320 0.0040966 0.0046906 0.0040946 0.0076153 1.3421867 1.1937247 0.8868821 0.8885595 2.8636538 0.8779407 0.0026310 0.7309597 1.2147282 1.2108700 1.2044646 1.2178540 1.2197599 
NC_009904_phiEF24C          0.0000010 1.3548860 1.3336202 2.4661660 0.7122334 1.0514109 1.0514109 1.4165222 1.3262273 1.0489553 1.0490462 1.0492471 1.0523722 1.0492471 1.1258797 1.0321466 2.9022075 2.8979591 1.2564022 1.0801213 1.3557696 1.2625237 1.2625237 0.7117338 0.7113529 0.7123526 0.7123995 0.7118580 1.0493374 1.0784527 0.2179793 1.0511735 1.0323483 0.0041569 1.0524058 1.5220962 1.3310902 1.4314807 1.3023140 1.3070661 1.2911764 1.2917907 1.3023140 1.3033114 1.0851687 1.0517936 0.7131712 0.0000000 2.9564961 1.8423499 1.8640685 1.5080996 1.4035955 1.4974450 1.3250053 1.4165222 1.0497494 1.0515368 1.2777039 0.7111900 1.3289661 1.1338966 0.7117338 1.4271622 1.1338966 2.9466018 1.4155875 1.4125938 1.0520696 1.0520696 1.0527761 1.4941872 1.0497459 1.3069499 1.4293730 1.3983354 1.5213911 1.5239936 1.3994439 0.7111894 0.7123995 0.7124755 0.7113529 0.7280709 1.4228545 1.2634692 1.0475935 1.0523722 2.8863367 1.0406024 0.7132365 0.0042746 1.2860707 1.2995916 1.2934006 1.3052647 1.3011849 
NC_011421_SPO1              2.9564961 3.0065845 2.9875340 3.6492525 2.9422376 3.0123524 3.0123524 2.9748774 2.9239285 3.0178479 3.0198953 3.0203952 3.0152326 3.0203952 3.2020717 3.0253659 0.7445526 0.7425903 3.0104237 3.1362823 3.0177423 2.9046489 2.9046489 2.9398219 2.9425875 2.9404245 2.9406790 2.9456164 3.0314806 3.1220679 2.9983252 3.0352709 3.0258739 2.9545026 3.0125004 3.1246922 2.9124378 3.0061044 2.9715116 2.9343029 2.9498656 2.9436747 2.9715116 2.9708705 3.1408806 3.0140527 2.9458908 2.9564961 0.0000000 3.4296559 3.1722564 3.1182955 3.0195769 3.0909802 2.9272790 2.9748774 3.0142108 3.0120050 2.9029213 2.9513412 2.9532327 3.2175066 2.9398219 3.0056459 3.2175066 0.0051189 2.9588019 2.9694139 3.0162859 3.0162859 3.0115102 3.0866773 3.0121497 2.9663187 2.9843941 3.0119169 3.1214613 3.1237778 3.0080917 2.9406551 2.9406790 2.9433192 2.9425875 2.9780063 2.9932170 2.9199222 3.0150454 3.0152326 0.7390185 3.0541674 2.9403203 2.9420683 2.9332465 2.9470850 2.9694319 2.9530205 2.9411720 
NC_012530_Lb338_1           1.8423499 2.0337304 2.0493398 2.9385044 1.8466071 1.9656102 1.9656102 2.2113751 2.0250103 1.9655819 1.9620137 1.9630375 1.9649340 1.9630375 2.0271346 1.9690218 3.5047446 3.5106320 2.0130545 2.0188375 2.0499925 2.0581480 2.0581480 1.8462883 1.8462536 1.8466033 1.8489925 1.8475584 1.9583941 2.0184000 1.8214807 1.9936337 1.9700645 1.8496415 1.9661625 2.2805364 2.0483869 2.2466910 2.0482291 2.0571059 2.0551351 2.0535715 2.0482291 2.0621126 2.0156663 1.9667001 1.8476979 1.8423499 3.4296559 0.0000000 2.5703929 2.2064657 2.1525549 2.2324091 2.0248472 2.2113751 1.9610489 1.9619839 2.0309005 1.8521697 2.0745876 2.0374696 1.8462883 2.2450254 2.0374696 3.4174914 2.2126357 2.2038014 1.9608337 1.9608337 1.9726291 2.2338174 1.9632890 2.0642386 2.1466288 2.1495545 2.2784831 2.2749533 2.1487649 1.8524096 1.8489925 1.8475659 1.8462536 1.8623128 2.2340620 2.0648577 1.9566694 1.9649340 3.4780308 1.9942494 1.8474727 1.9182210 2.0547497 2.0519703 2.0270617 2.0722733 2.0546441 
NC_015253_A9                1.8640685 1.7839664 1.7659015 2.7280606 1.7776709 1.9343481 1.9343481 1.8526380 1.8332966 1.9356452 1.9356040 1.9352798 1.9361264 1.9352798 2.0185991 1.9284156 3.1166769 3.1153902 1.7585350 1.9354253 1.8123107 1.8568655 1.8568655 1.7765490 1.7810263 1.7736417 1.7756503 1.7786024 1.9402050 1.9297243 1.8554136 1.9611893 1.9280873 1.8702515 1.9361931 1.9161167 1.8419229 1.8688736 1.7382586 1.7755949 1.7515925 1.7520030 1.7382586 1.7334861 1.9729213 1.9321357 1.7795907 1.8640685 3.1722564 2.5703929 0.0000000 1.9071181 1.8692563 1.8953758 1.8312696 1.8526380 1.9413783 1.9342066 1.8428635 1.7764096 1.7602297 2.0283746 1.7765490 1.8658029 2.0283746 3.1687437 1.8482733 1.8474217 1.9338004 1.9338004 1.9390686 1.8916146 1.9316701 1.7318106 1.9153751 1.8732550 1.9190246 1.9209745 1.8685258 1.7783358 1.7756503 1.7835341 1.7810263 1.7420414 1.8635189 1.8691178 1.9318473 1.9361264 3.0763217 1.9626617 1.7751762 1.9639991 1.7441619 1.7403398 1.7943590 1.7819749 1.7642800 
NC_016563_WPh               1.5080996 0.8103783 0.7927719 2.4945381 1.4173991 1.6326503 1.6326503 0.5648225 0.7252697 1.6250945 1.6264507 1.6267355 1.6337059 1.6267355 1.7027120 1.6188374 3.0357032 3.0364265 0.7712452 1.6118989 0.8041087 0.8547813 0.8547813 1.4175547 1.4202227 1.4197831 1.4213018 1.4231549 1.6244225 1.6054433 1.4866470 1.6292999 1.6191255 1.5108624 1.6327350 0.0819233 0.7199808 0.5666642 0.7465795 0.7555995 0.7446238 0.7420608 0.7465795 0.7449341 1.6932496 1.6345009 1.4233360 1.5080996 3.1182955 2.2064657 1.9071181 0.0000000 0.4871344 0.0813533 0.7248598 0.5648225 1.6311274 1.6331892 0.8742323 1.4221076 0.7470959 1.7200484 1.4175547 0.5661802 1.7200484 3.1212594 0.5631575 0.5618371 1.6315629 1.6315629 1.6499741 0.0813320 1.6315133 0.7426355 0.4969177 0.4878422 0.0815903 0.0825857 0.4873723 1.4198965 1.4213018 1.4198928 1.4202227 1.4404238 0.5670627 0.8608398 1.6269452 1.6337059 3.0349204 1.6280075 1.4185974 1.5736918 0.7303713 0.7268671 0.8007386 0.8471676 0.7518121 
NC_018856_Bastille          1.4035955 0.7239029 0.7098630 2.3345551 1.3050305 1.5251422 1.5251422 0.3609490 0.6041009 1.5193945 1.5209395 1.5209262 1.5261047 1.5209262 1.5981129 1.5099015 2.9202671 2.9202180 0.6674247 1.5395748 0.7218368 0.7647623 0.7647623 1.3046437 1.3063174 1.3074602 1.3087633 1.3084211 1.5241143 1.5320190 1.4028068 1.5334418 1.5098865 1.4112589 1.5252172 0.4817751 0.6070977 0.3741222 0.5883326 0.5973198 0.5872466 0.5850652 0.5883326 0.5865373 1.5900439 1.5268378 1.3067870 1.4035955 3.0195769 2.1525549 1.8692563 0.4871344 0.0000000 0.4729562 0.6030411 0.3609490 1.5297914 1.5264036 0.7704425 1.3069280 0.5906721 1.6120263 1.3046437 0.3686396 1.6120263 3.0106918 0.3642649 0.3733579 1.5241767 1.5241767 1.5450076 0.4729665 1.5246091 0.5860675 0.0107896 0.0061930 0.4810694 0.4855534 0.0061928 1.3041072 1.3087633 1.3073041 1.3063174 1.3030536 0.3660435 0.7670683 1.5252739 1.5261047 2.9145986 1.5235682 1.3058487 1.4533128 0.5813952 0.5842558 0.6800298 0.7513974 0.5982326 
NC_018857_BPS13             1.4974450 0.7828132 0.7661178 2.4752905 1.4020007 1.6013412 1.6013412 0.5604467 0.7127084 1.5937180 1.5950554 1.5953358 1.6023747 1.5953358 1.6850368 1.5867185 3.0690764 3.0648771 0.7625995 1.5909181 0.7769046 0.8511903 0.8511903 1.4021580 1.4057257 1.4040394 1.4058699 1.4080610 1.5925785 1.5886767 1.4723095 1.5979665 1.5870021 1.5007141 1.6014235 0.0558720 0.7074947 0.5561669 0.7451498 0.7396857 0.7383790 0.7357089 0.7451498 0.7452035 1.6823530 1.6031556 1.4082102 1.4974450 3.0909802 2.2324091 1.8953758 0.0813533 0.4729562 0.0000000 0.7123070 0.5604467 1.5994270 1.6017759 0.8702275 1.4056872 0.7436498 1.7016339 1.4021580 0.5560494 1.7016339 3.0939156 0.5574145 0.5533898 1.6001795 1.6001795 1.6213374 0.0010803 1.5997916 0.7420343 0.4873503 0.4726145 0.0555910 0.0570755 0.4724152 1.4045872 1.4058699 1.4034835 1.4057257 1.4248430 0.5595340 0.8555858 1.5953245 1.6023747 3.0545299 1.5946985 1.4050116 1.5566029 0.7260700 0.7192382 0.7829110 0.8412212 0.7398697 
NC_018860_BCP78             1.3250053 0.5502911 0.5511190 2.3532701 1.2307091 1.4813315 1.4813315 0.5283206 0.0013342 1.4761175 1.4767420 1.4770014 1.4822659 1.4770014 1.5470582 1.4622926 2.8617346 2.8605358 0.5380306 1.4999427 0.5520163 0.6162924 0.6162924 1.2298828 1.2305446 1.2304116 1.2304252 1.2333560 1.4766137 1.4950925 1.3296665 1.4829112 1.4625541 1.3300077 1.4814032 0.7325127 0.0242938 0.5349478 0.2999874 0.2963898 0.3053801 0.3061498 0.2999874 0.2992802 1.5367143 1.4829811 1.2304081 1.3250053 2.9272790 2.0248472 1.8312696 0.7248598 0.6030411 0.7123070 0.0000000 0.5283206 1.4769232 1.4806182 0.6207475 1.2333718 0.3072664 1.5570625 1.2298828 0.5362274 1.5570625 2.9188000 0.5289833 0.5310569 1.4812668 1.4812668 1.4939117 0.7126033 1.4805731 0.2992790 0.6084566 0.6020064 0.7331827 0.7340389 0.6033180 1.2288899 1.2304252 1.2311590 1.2305446 1.2285398 0.5348368 0.6138910 1.4791410 1.4822659 2.8765977 1.4750078 1.2307025 1.3896243 0.3006295 0.3021992 0.5135323 0.5650793 0.2995500 
NC_018863_B4                1.4165222 0.6542174 0.6468221 2.3604818 1.3245930 1.5384524 1.5384524 0.0000010 0.5273818 1.5298782 1.5314651 1.5314530 1.5394455 1.5314530 1.5320316 1.5258980 2.9655554 2.9663923 0.6086678 1.5047265 0.6457356 0.6837610 0.6837610 1.3236945 1.3264819 1.3247013 1.3260396 1.3265234 1.5325505 1.5045667 1.3997524 1.5473223 1.5258849 1.4242632 1.5385301 0.5676115 0.5230817 0.0726962 0.5169949 0.5298055 0.5229914 0.5222800 0.5169949 0.5187975 1.5775136 1.5402008 1.3264707 1.4165222 2.9748774 2.2113751 1.8526380 0.5648225 0.3609490 0.5604467 0.5283206 0.0000000 1.5386460 1.5386086 0.6908652 1.3262949 0.5225557 1.5464164 1.3236945 0.0691476 1.5464164 2.9635722 0.0143245 0.0460748 1.5380829 1.5380829 1.5518238 0.5609283 1.5379658 0.5195523 0.3708951 0.3594317 0.5677674 0.5683077 0.3589727 1.3248225 1.3260396 1.3256728 1.3264819 1.3364299 0.0675959 0.6872202 1.5349605 1.5394455 2.9529934 1.5358943 1.3242762 1.4704678 0.5230666 0.5197321 0.6151088 0.6755062 0.5301042 
NC_019448_GH15              1.0497494 1.4175241 1.4018425 2.5129352 0.8859615 0.0035480 0.0035480 1.5386460 1.4762850 0.0044001 0.0046922 0.0049686 0.0038219 0.0049686 0.2521803 0.0036599 3.0170145 3.0160820 1.4049246 0.3740734 1.4025182 1.3921257 1.3921257 0.8857278 0.8875031 0.8858939 0.8871092 0.8912536 0.0055113 0.3802078 1.0551513 0.0036294 0.0039418 1.0484739 0.0038220 1.6263615 1.4845497 1.5739439 1.4673996 1.4795803 1.4612987 1.4618619 1.4673996 1.4731269 0.3918241 0.0038222 0.8869174 1.0497494 3.0142108 1.9610489 1.9413783 1.6311274 1.5297914 1.5994270 1.4769232 1.5386460 0.0000000 0.0038231 1.3975098 0.8893951 1.4820772 0.2548901 0.8857278 1.5728430 0.2548901 3.0162710 1.5345278 1.5483690 0.0043734 0.0043734 0.0050256 1.5979256 0.0038242 1.4681117 1.5872391 1.5262866 1.6254652 1.6311093 1.5255444 0.8876744 0.8871092 0.8890556 0.8875031 0.9004777 1.5691244 1.3955324 0.0054675 0.0038219 2.9865344 0.0054483 0.8862307 1.0709515 1.4596245 1.4624407 1.4021317 1.4951550 1.4729788 
NC_019726_JD007             1.0515368 1.4153718 1.3988626 2.5153779 0.8874280 0.0013623 0.0013623 1.5386086 1.4799787 0.0016459 0.0019274 0.0022029 0.0016351 0.0022029 0.2507437 0.0014052 3.0261904 3.0252565 1.4017256 0.3722473 1.3984565 1.3881956 1.3881956 0.8868997 0.8886765 0.8870659 0.8882826 0.8927251 0.0060693 0.3783724 1.0549759 0.0013935 0.0016864 1.0502598 0.0016352 1.6284486 1.4882606 1.5723152 1.4687559 1.4814567 1.4637354 1.4643040 1.4687559 1.4744861 0.3920111 0.0016353 0.8883854 1.0515368 3.0120050 1.9619839 1.9342066 1.6331892 1.5264036 1.6017759 1.4806182 1.5386086 0.0038231 0.0000000 1.3954018 0.8905706 1.4838613 0.2534298 0.8868997 1.5712155 0.2534298 3.0140639 1.5324528 1.5489056 0.0005448 0.0005448 0.0027865 1.6002725 0.0010899 1.4694697 1.5824515 1.5229076 1.6275514 1.6340403 1.5221674 0.8888477 0.8882826 0.8902302 0.8886765 0.9020228 1.5675017 1.3922178 0.0060208 0.0016351 2.9956067 0.0083381 0.8876976 1.0729273 1.4595175 1.4632091 1.4022387 1.4941589 1.4772299 
NC_020081_phiAGATE          1.2777039 0.4864573 0.4876812 2.3412041 1.2035719 1.3956412 1.3956412 0.6908652 0.6212475 1.3877165 1.3919282 1.3916792 1.3965884 1.3916792 1.4546654 1.3879497 2.8662912 2.8621726 0.4673616 1.4413472 0.4810991 0.0963693 0.0963693 1.2022051 1.2007253 1.2027201 1.2027380 1.2046806 1.3919314 1.4338992 1.2548585 1.3880914 1.3876971 1.2810534 1.3957115 0.8744355 0.6203239 0.7016768 0.6417607 0.6411521 0.6365880 0.6362576 0.6417607 0.6406438 1.4225684 1.3962966 1.2007904 1.2777039 2.9029213 2.0309005 1.8428635 0.8742323 0.7704425 0.8702275 0.6207475 0.6908652 1.3975098 1.3954018 0.0000000 1.2064059 0.6374880 1.4660896 1.2022051 0.7027064 1.4660896 2.8979055 0.6946036 0.6973135 1.3946107 1.3946107 1.3988936 0.8695926 1.3933989 0.6432394 0.7792433 0.7672810 0.8742904 0.8777139 0.7678556 1.2028140 1.2027380 1.2066779 1.2007253 1.2140148 0.7004639 0.0969882 1.3947167 1.3965884 2.8259689 1.3967547 1.2029510 1.3053102 0.6295754 0.6334707 0.4487424 0.5079991 0.6369718 
NC_020871_AG20              0.7111900 1.2062099 1.1788457 2.3851104 0.0035082 0.8898669 0.8898669 1.3262949 1.2337841 0.8875217 0.8875209 0.8881516 0.8907442 0.8881516 0.9325524 0.8760716 2.8926601 2.8875779 1.1820093 0.9177613 1.1978236 1.1953833 1.1953833 0.0032157 0.0052743 0.0040949 0.0040955 0.0082165 0.8877712 0.9169623 0.6614927 0.8894641 0.8767107 0.7121503 0.8907734 1.4443796 1.2375827 1.3502376 1.2265915 1.2241933 1.2113879 1.2115623 1.2265915 1.2332670 0.9235693 0.8902980 0.0049890 0.7111900 2.9513412 1.8521697 1.7764096 1.4221076 1.3069280 1.4056872 1.2333718 1.3262949 0.8893951 0.8905706 1.2064059 0.0000000 1.2332739 0.9434547 0.0032157 1.3421071 0.9434547 2.9532202 1.3220608 1.3229574 0.8913826 0.8913826 0.8958613 1.4037544 0.8906544 1.2317498 1.3437709 1.3068185 1.4440324 1.4452547 1.3064553 0.0029258 0.0040955 0.0038037 0.0052743 0.0095403 1.3418796 1.1998675 0.8890292 0.8907442 2.8622316 0.8802821 0.0049756 0.7286378 1.2162451 1.2123838 1.2064919 1.2178719 1.2212767 
NC_020873_Bc431v3           1.3289661 0.5609076 0.5582000 2.3613158 1.2304545 1.4839621 1.4839621 0.5225557 0.3062821 1.4787021 1.4804667 1.4807260 1.4848962 1.4807260 1.5728162 1.4763562 2.8784503 2.8751472 0.5405291 1.4855110 0.5625020 0.6382810 0.6382810 1.2296284 1.2326166 1.2320707 1.2320841 1.2369898 1.4812866 1.4871836 1.3242850 1.4840145 1.4766192 1.3345111 1.4840338 0.7519058 0.3014148 0.5237437 0.0618967 0.0747210 0.0835133 0.0841305 0.0618967 0.0650137 1.5542468 1.4856109 1.2316783 1.3289661 2.9532327 2.0745876 1.7602297 0.7470959 0.5906721 0.7436498 0.3072664 0.5225557 1.4820772 1.4838613 0.6374880 1.2332739 0.0000000 1.5832465 1.2296284 0.5257387 1.5832465 2.9365577 0.5215117 0.5223013 1.4833581 1.4833581 1.4907586 0.7431207 1.4836822 0.0655840 0.5971199 0.5926618 0.7518145 0.7527337 0.5922262 1.2303030 1.2320841 1.2320761 1.2326166 1.2256961 0.5228083 0.6337863 1.4824769 1.4848962 2.8489096 1.4944025 1.2304663 1.3751844 0.0732554 0.0742790 0.5223609 0.5941217 0.0770490 
NC_020877_Romulus           1.1338966 1.4777698 1.4562091 2.4931619 0.9420299 0.2539272 0.2539272 1.5464164 1.5547824 0.2546331 0.2552928 0.2556932 0.2543856 0.2556932 0.0053123 0.2510820 3.2999187 3.2977421 1.4806337 0.4350124 1.4680893 1.4606483 1.4606483 0.9419527 0.9412538 0.9395901 0.9409960 0.9443117 0.2506120 0.4335578 1.1251014 0.2541927 0.2514927 1.1393615 0.2543945 1.7240040 1.5615563 1.5921335 1.5727733 1.6002990 1.5615619 1.5643656 1.5727733 1.5766389 0.4700842 0.2540838 0.9436284 1.1338966 3.2175066 2.0374696 2.0283746 1.7200484 1.6120263 1.7016339 1.5570625 1.5464164 0.2548901 0.2534298 1.4660896 0.9434547 1.5832465 0.0000000 0.9419527 1.5874239 0.0000010 3.2165105 1.5504926 1.5666938 0.2531982 0.2531982 0.2577696 1.6977469 0.2533659 1.5748607 1.6638429 1.6119663 1.7183040 1.7261997 1.6095582 0.9443173 0.9409960 0.9422499 0.9412538 0.9597388 1.5842318 1.4716593 0.2496619 0.2543856 3.2554325 0.2533822 0.9420355 1.1625210 1.5704815 1.5718229 1.5141155 1.5480857 1.5897100 
NC_021781_LP_125            0.7117338 1.2019873 1.1745612 2.3804965 0.0008748 0.8861991 0.8861991 1.3236945 1.2302938 0.8838380 0.8838361 0.8844656 0.8870739 0.8844656 0.9310859 0.8725178 2.8890603 2.8839822 1.1777221 0.9140230 1.1933937 1.1916923 1.1916923 0.0000010 0.0032171 0.0020432 0.0020435 0.0067356 0.8841149 0.9132266 0.6601008 0.8857163 0.8731556 0.7126944 0.8871030 1.4407604 1.2339818 1.3475856 1.2231727 1.2203687 1.2075737 1.2077465 1.2231727 1.2298338 0.9200908 0.8866279 0.0032175 0.7117338 2.9398219 1.8462883 1.7765490 1.4175547 1.3046437 1.4021580 1.2298828 1.3236945 0.8857278 0.8868997 1.2022051 0.0032157 1.2296284 0.9419527 0.0000000 1.3394693 0.9419527 2.9416955 1.3194667 1.3203607 0.8877093 0.8877093 0.8921010 1.4002297 0.8869835 1.2283204 1.3411577 1.3045346 1.4404148 1.4416345 1.3041718 0.0026301 0.0020435 0.0035050 0.0032171 0.0088870 1.3392445 1.1955365 0.8853985 0.8870739 2.8572293 0.8767233 0.0023353 0.7286933 1.2126240 1.2087719 1.2022213 1.2154798 1.2176533 
NC_022088_Troll             1.4271622 0.6521494 0.6459702 2.3714634 1.3405095 1.5709179 1.5709179 0.0691476 0.5363162 1.5623962 1.5640065 1.5639987 1.5719341 1.5639987 1.5720786 1.5590189 2.9830104 2.9849428 0.6140206 1.5365093 0.6453794 0.6986773 0.6986773 1.3394693 1.3409724 1.3410844 1.3424426 1.3430500 1.5669101 1.5343549 1.4143833 1.5799296 1.5590103 1.4340006 1.5709981 0.5589370 0.5291627 0.0035451 0.5225584 0.5302891 0.5269149 0.5262028 0.5225584 0.5262334 1.6030957 1.5717838 1.3424145 1.4271622 3.0056459 2.2450254 1.8658029 0.5661802 0.3686396 0.5560494 0.5362274 0.0691476 1.5728430 1.5712155 0.7027064 1.3421071 0.5257387 1.5874239 1.3394693 0.0000000 1.5874239 2.9959787 0.0666376 0.0386592 1.5710536 1.5710536 1.5851602 0.5557524 1.5699813 0.5259672 0.3732069 0.3664799 0.5597473 0.5594106 0.3646279 1.3405927 1.3424426 1.3415852 1.3409724 1.3517832 0.0065410 0.7013228 1.5677910 1.5719341 2.9719569 1.5708944 1.3401919 1.4817107 0.5230660 0.5206265 0.6212791 0.6783027 0.5265285 
NC_022090_Remus             1.1338966 1.4777698 1.4562091 2.4931619 0.9420299 0.2539272 0.2539272 1.5464164 1.5547824 0.2546331 0.2552928 0.2556932 0.2543856 0.2556932 0.0053123 0.2510820 3.2999187 3.2977421 1.4806337 0.4350124 1.4680893 1.4606483 1.4606483 0.9419527 0.9412538 0.9395901 0.9409960 0.9443117 0.2506120 0.4335578 1.1251014 0.2541927 0.2514927 1.1393615 0.2543945 1.7240040 1.5615563 1.5921335 1.5727733 1.6002990 1.5615619 1.5643656 1.5727733 1.5766389 0.4700842 0.2540838 0.9436284 1.1338966 3.2175066 2.0374696 2.0283746 1.7200484 1.6120263 1.7016339 1.5570625 1.5464164 0.2548901 0.2534298 1.4660896 0.9434547 1.5832465 0.0000010 0.9419527 1.5874239 0.0000000 3.2165105 1.5504926 1.5666938 0.2531982 0.2531982 0.2577696 1.6977469 0.2533659 1.5748607 1.6638429 1.6119663 1.7183040 1.7261997 1.6095582 0.9443173 0.9409960 0.9422499 0.9412538 0.9597388 1.5842318 1.4716593 0.2496619 0.2543856 3.2554325 0.2533822 0.9420355 1.1625210 1.5704815 1.5718229 1.5141155 1.5480857 1.5897100 
NC_022761_CampHawk          2.9466018 3.0053066 2.9893667 3.6514665 2.9441125 3.0144114 3.0144114 2.9635722 2.9154611 3.0199252 3.0219745 3.0224748 3.0172948 3.0224748 3.2010929 3.0274818 0.7462703 0.7443162 3.0064717 3.1366956 3.0156724 2.8970777 2.8970777 2.9416955 2.9444622 2.9422986 2.9425532 2.9474944 3.0335735 3.1234424 2.9881721 3.0374092 3.0279903 2.9446187 3.0145597 3.1276697 2.9003841 2.9964391 2.9577017 2.9224796 2.9379703 2.9317921 2.9577017 2.9578911 3.1437498 3.0161133 2.9477674 2.9466018 0.0051189 3.4174914 3.1687437 3.1212594 3.0106918 3.0939156 2.9188000 2.9635722 3.0162710 3.0140639 2.8979055 2.9532202 2.9365577 3.2165105 2.9416955 2.9959787 3.2165105 0.0000000 2.9475612 2.9581240 3.0183494 3.0183494 3.0136064 3.0896083 3.0142089 2.9533390 2.9773796 3.0024054 3.1244352 3.1267526 2.9985955 2.9425286 2.9425532 2.9451953 2.9444622 2.9800243 2.9835880 2.9123165 3.0171062 3.0172948 0.7405866 3.0563234 2.9421945 2.9338865 2.9214119 2.9363348 2.9620044 2.9444960 2.9293079 
NC_022763_Spock             1.4155875 0.6464508 0.6397793 2.3657424 1.3203630 1.5322965 1.5322965 0.0143245 0.5280449 1.5237107 1.5252936 1.5252805 1.5332854 1.5252805 1.5360154 1.5216363 2.9828048 2.9814891 0.6007997 1.4988090 0.6376719 0.6897532 0.6897532 1.3194667 1.3222504 1.3204712 1.3218063 1.3222920 1.5284123 1.4986503 1.3959998 1.5413468 1.5216225 1.4233278 1.5323737 0.5628146 0.5242573 0.0685945 0.5154748 0.5245537 0.5212362 0.5206048 0.5154748 0.5168007 1.5768390 1.5340381 1.3222360 1.4155875 2.9588019 2.2126357 1.8482733 0.5631575 0.3642649 0.5574145 0.5289833 0.0143245 1.5345278 1.5324528 0.6946036 1.3220608 0.5215117 1.5504926 1.3194667 0.0666376 1.5504926 2.9475612 0.0000000 0.0439665 1.5319283 1.5319283 1.5455073 0.5578950 1.5318123 0.5165492 0.3718907 0.3628333 0.5636272 0.5658754 0.3623712 1.3208560 1.3218063 1.3217041 1.3222504 1.3307130 0.0681485 0.6919283 1.5308517 1.5332854 2.9734144 1.5355372 1.3200459 1.4709025 0.5171650 0.5127841 0.6088539 0.6729816 0.5242751 
NC_022769_BigBertha         1.4125938 0.6445222 0.6388807 2.3642382 1.3213876 1.5481755 1.5481755 0.0460748 0.5301158 1.5396087 1.5412041 1.5411932 1.5491764 1.5411932 1.5517866 1.5350226 2.9760558 2.9823180 0.6050525 1.5185506 0.6370986 0.6958614 0.6958614 1.3203607 1.3226990 1.3213662 1.3227026 1.3233176 1.5423137 1.5173794 1.4016186 1.5578764 1.5350107 1.4193831 1.5482540 0.5595416 0.5250391 0.0416355 0.5178963 0.5265675 0.5251567 0.5244442 0.5178963 0.5212589 1.5834056 1.5499369 1.3232624 1.4125938 2.9694139 2.2038014 1.8474217 0.5618371 0.3733579 0.5533898 0.5310569 0.0460748 1.5483690 1.5489056 0.6973135 1.3229574 0.5223013 1.5666938 1.3203607 0.0386592 1.5666938 2.9581240 0.0439665 0.0000000 1.5487439 1.5487439 1.5618194 0.5537346 1.5476844 0.5209927 0.3792582 0.3709736 0.5603523 0.5595706 0.3705034 1.3214689 1.3227026 1.3224474 1.3226990 1.3300265 0.0377666 0.6973018 1.5433911 1.5491764 2.9731199 1.5462160 1.3210704 1.4651750 0.5220611 0.5177039 0.6194430 0.6754168 0.5243944 
NC_022918_S25_4             1.0520696 1.4149653 1.3984462 2.5140552 0.8882381 0.0019090 0.0019090 1.5380829 1.4806269 0.0021967 0.0024805 0.0027565 0.0021823 0.0027565 0.2505637 0.0019692 3.0305206 3.0295859 1.4012196 0.3724577 1.3980340 1.3867153 1.3867153 0.8877093 0.8894871 0.8878757 0.8890933 0.8935380 0.0066274 0.3785832 1.0553597 0.0019528 0.0022507 1.0507920 0.0021823 1.6268261 1.4889131 1.5721533 1.4682549 1.4821052 1.4632366 1.4638041 1.4682549 1.4739844 0.3921749 0.0021825 0.8891964 1.0520696 3.0162859 1.9608337 1.9338004 1.6315629 1.5241767 1.6001795 1.4812668 1.5380829 0.0043734 0.0005448 1.3946107 0.8913826 1.4833581 0.2531982 0.8877093 1.5710536 0.2531982 3.0183494 1.5319283 1.5487439 0.0000000 0.0000010 0.0033478 1.5986779 0.0016364 1.4689682 1.5800308 1.5206860 1.6259298 1.6324128 1.5199470 0.8896583 0.8890933 0.8910416 0.8894871 0.9028922 1.5673399 1.3907337 0.0065744 0.0021823 2.9998842 0.0089217 0.8885079 1.0735198 1.4590159 1.4627072 1.4028732 1.4940010 1.4778758 
NC_022920_S25_3             1.0520696 1.4149653 1.3984462 2.5140552 0.8882381 0.0019090 0.0019090 1.5380829 1.4806269 0.0021967 0.0024805 0.0027565 0.0021823 0.0027565 0.2505637 0.0019692 3.0305206 3.0295859 1.4012196 0.3724577 1.3980340 1.3867153 1.3867153 0.8877093 0.8894871 0.8878757 0.8890933 0.8935380 0.0066274 0.3785832 1.0553597 0.0019528 0.0022507 1.0507920 0.0021823 1.6268261 1.4889131 1.5721533 1.4682549 1.4821052 1.4632366 1.4638041 1.4682549 1.4739844 0.3921749 0.0021825 0.8891964 1.0520696 3.0162859 1.9608337 1.9338004 1.6315629 1.5241767 1.6001795 1.4812668 1.5380829 0.0043734 0.0005448 1.3946107 0.8913826 1.4833581 0.2531982 0.8877093 1.5710536 0.2531982 3.0183494 1.5319283 1.5487439 0.0000010 0.0000000 0.0033478 1.5986779 0.0016364 1.4689682 1.5800308 1.5206860 1.6259298 1.6324128 1.5199470 0.8896583 0.8890933 0.8910416 0.8894871 0.9028922 1.5673399 1.3907337 0.0065744 0.0021823 2.9998842 0.0089217 0.8885079 1.0735198 1.4590159 1.4627072 1.4028732 1.4940010 1.4778758 
NC_023009_Sb_1              1.0527761 1.4239244 1.4076559 2.5238203 0.8926431 0.0013922 0.0013922 1.5518238 1.4932554 0.0022446 0.0030984 0.0028165 0.0016709 0.0028165 0.2549537 0.0014366 3.0455708 3.0446177 1.4188322 0.3723419 1.4061669 1.3925881 1.3925881 0.8921010 0.8939199 0.8922714 0.8935184 0.8980651 0.0067687 0.3782030 1.0582380 0.0014245 0.0011492 1.0514729 0.0011136 1.6427934 1.5027065 1.5862903 1.4767799 1.4901528 1.4714375 1.4720341 1.4767799 1.4821686 0.3978739 0.0016709 0.8936253 1.0527761 3.0115102 1.9726291 1.9390686 1.6499741 1.5450076 1.6213374 1.4939117 1.5518238 0.0050256 0.0027865 1.3988936 0.8958613 1.4907586 0.2577696 0.8921010 1.5851602 0.2577696 3.0136064 1.5455073 1.5618194 0.0033478 0.0033478 0.0000000 1.6197852 0.0027879 1.4775179 1.6042287 1.5414029 1.6418728 1.6485317 1.5406391 0.8940943 0.8935184 0.8955101 0.8939199 0.9072564 1.5813386 1.3964322 0.0064357 0.0016709 3.0134429 0.0097115 0.8929193 1.0744228 1.4671773 1.4709477 1.4123700 1.5072750 1.4849762 
NC_023501_BPS10C            1.4941872 0.7830902 0.7663989 2.4729904 1.4000723 1.5998381 1.5998381 0.5609283 0.7130048 1.5922134 1.5935497 1.5938298 1.6008704 1.5938298 1.6812353 1.5851980 3.0647955 3.0606033 0.7620603 1.5897430 0.7755446 0.8496909 0.8496909 1.4002297 1.4037932 1.4021078 1.4039360 1.4061258 1.5910718 1.5875037 1.4718322 1.5964267 1.5854814 1.4987918 1.5999203 0.0555376 0.7077903 0.5558697 0.7454490 0.7392783 0.7386776 0.7360078 0.7454490 0.7455027 1.6789692 1.6016504 1.4062735 1.4941872 3.0866773 2.2338174 1.8916146 0.0813320 0.4729665 0.0010803 0.7126033 0.5609283 1.5979256 1.6002725 0.8695926 1.4037544 0.7431207 1.6977469 1.4002297 0.5557524 1.6977469 3.0896083 0.5578950 0.5537346 1.5986779 1.5986779 1.6197852 0.0000000 1.5982904 0.7423336 0.4879497 0.4731767 0.0552568 0.0567397 0.4729773 1.4026561 1.4039360 1.4015527 1.4037932 1.4227532 0.5599419 0.8540822 1.5938277 1.6008704 3.0502732 1.5931583 1.4030792 1.5529131 0.7263687 0.7195362 0.7831990 0.8399681 0.7394626 
NC_023573_phiSA012          1.0497459 1.4149403 1.3984202 2.5120470 0.8875119 0.0013627 0.0013627 1.5379658 1.4799335 0.0019215 0.0022046 0.0024805 0.0016356 0.0024805 0.2506808 0.0014056 3.0262042 3.0252702 1.4007594 0.3723388 1.3980076 1.3873696 1.3873696 0.8869835 0.8887603 0.8871498 0.8883665 0.8928089 0.0057927 0.3781976 1.0531398 0.0013939 0.0016868 1.0484706 0.0016357 1.6259114 1.4882165 1.5710803 1.4685758 1.4812772 1.4635554 1.4641237 1.4685758 1.4743063 0.3923673 0.0016357 0.8884693 1.0497459 3.0121497 1.9632890 1.9316701 1.6315133 1.5246091 1.5997916 1.4805731 1.5379658 0.0038242 0.0010899 1.3933989 0.8906544 1.4836822 0.2533659 0.8869835 1.5699813 0.2533659 3.0142089 1.5318123 1.5476844 0.0016364 0.0016364 0.0027879 1.5982904 0.0000000 1.4692895 1.5805028 1.5211173 1.6250155 1.6314954 1.5203780 0.8889315 0.8883665 0.8903140 0.8887603 0.9021116 1.5662704 1.3907674 0.0060224 0.0016356 2.9956169 0.0083406 0.8877814 1.0709437 1.4593360 1.4630279 1.4017890 1.4933004 1.4770504 
NC_024137_Bcp1              1.3069499 0.5572571 0.5528468 2.3493980 1.2291476 1.4695693 1.4695693 0.5195523 0.2977152 1.4642508 1.4660049 1.4662627 1.4704959 1.4662627 1.5644443 1.4639412 2.8824534 2.8793276 0.5410534 1.4835242 0.5583619 0.6418533 0.6418533 1.2283204 1.2304767 1.2308167 1.2308303 1.2352594 1.4643297 1.4876220 1.3032663 1.4693502 1.4642030 1.3107220 1.4696401 0.7547003 0.3016056 0.5239677 0.0102638 0.0634650 0.0589266 0.0589485 0.0102638 0.0034913 1.5387073 1.4712060 1.2297006 1.3069499 2.9663187 2.0642386 1.7318106 0.7426355 0.5860675 0.7420343 0.2992790 0.5195523 1.4681117 1.4694697 0.6432394 1.2317498 0.0655840 1.5748607 1.2283204 0.5259672 1.5748607 2.9533390 0.5165492 0.5209927 1.4689682 1.4689682 1.4775179 0.7423336 1.4692895 0.0000000 0.5919690 0.5858416 0.7548856 0.7558910 0.5867994 1.2285669 1.2308303 1.2311790 1.2304767 1.2233529 0.5228529 0.6372146 1.4655464 1.4704959 2.8699442 1.4810927 1.2288154 1.3549138 0.0517587 0.0473362 0.5251851 0.5910879 0.0612730 
NC_024205_Hoody_T           1.4293730 0.7291560 0.7142772 2.3284654 1.3415830 1.5814935 1.5814935 0.3708951 0.6095722 1.5756441 1.5773084 1.5773022 1.5825452 1.5773022 1.6480613 1.5659680 2.9007990 2.9000806 0.6727421 1.5897111 0.7280060 0.7731112 0.7731112 1.3411577 1.3429531 1.3441280 1.3456188 1.3466210 1.5808710 1.5842621 1.4317068 1.5921877 1.5659601 1.4314815 1.5815768 0.4969559 0.6102945 0.3789895 0.5931684 0.6019393 0.5948142 0.5925192 0.5931684 0.5924576 1.6484101 1.5833415 1.3434935 1.4293730 2.9843941 2.1466288 1.9153751 0.4969177 0.0107896 0.4873503 0.6084566 0.3708951 1.5872391 1.5824515 0.7792433 1.3437709 0.5971199 1.6638429 1.3411577 0.3732069 1.6638429 2.9773796 0.3718907 0.3792582 1.5800308 1.5800308 1.6042287 0.4879497 1.5805028 0.5919690 0.0000000 0.0065134 0.4962036 0.5010780 0.0065112 1.3405850 1.3456188 1.3440332 1.3429531 1.3420375 0.3719840 0.7755065 1.5826319 1.5825452 2.8876087 1.5819568 1.3424757 1.4491009 0.5894554 0.5942535 0.6942815 0.7638553 0.6033308 
NC_024207_Evoli             1.3983354 0.7236376 0.7096021 2.3356749 1.3049213 1.5216487 1.5216487 0.3594317 0.6030646 1.5158912 1.5174335 1.5174198 1.5226086 1.5174198 1.5980588 1.5060634 2.9268372 2.9261438 0.6650414 1.5364083 0.7222825 0.7619869 0.7619869 1.3045346 1.3062080 1.3073506 1.3086535 1.3083114 1.5205945 1.5288643 1.3977187 1.5298329 1.5060478 1.4052512 1.5217233 0.4822801 0.6051692 0.3719467 0.5880106 0.5966705 0.5861284 0.5839479 0.5880106 0.5863114 1.5895077 1.5233400 1.3066775 1.3983354 3.0119169 2.1495545 1.8732550 0.4878422 0.0061930 0.4726145 0.6020064 0.3594317 1.5262866 1.5229076 0.7672810 1.3068185 0.5926618 1.6119663 1.3045346 0.3664799 1.6119663 3.0024054 0.3628333 0.3709736 1.5206860 1.5206860 1.5414029 0.4731767 1.5211173 0.5858416 0.0065134 0.0000000 0.4815737 0.4861523 0.0037633 1.3039981 1.3086535 1.3071946 1.3062080 1.3029375 0.3637532 0.7642908 1.5217800 1.5226086 2.9166139 1.5196708 1.3057394 1.4481845 0.5816246 0.5850907 0.6788301 0.7530905 0.5981764 
NC_024211_Megatron          1.5213911 0.8103101 0.7909042 2.5011147 1.4402609 1.6265906 1.6265906 0.5677674 0.7334114 1.6210858 1.6224403 1.6227247 1.6276424 1.6227247 1.7009789 1.6118760 3.0777181 3.0803187 0.7765739 1.6125079 0.8025284 0.8633204 0.8633204 1.4404148 1.4427974 1.4423614 1.4442372 1.4461058 1.6197280 1.6087163 1.4941038 1.6233807 1.6121633 1.5262808 1.6266749 0.0013518 0.7250723 0.5605337 0.7586375 0.7564993 0.7502543 0.7475723 0.7586375 0.7580134 1.6857726 1.6284351 1.4453610 1.5213911 3.1214613 2.2784831 1.9190246 0.0815903 0.4810694 0.0555910 0.7331827 0.5677674 1.6254652 1.6275514 0.8742904 1.4440324 0.7518145 1.7183040 1.4404148 0.5597473 1.7183040 3.1244352 0.5636272 0.5603523 1.6259298 1.6259298 1.6418728 0.0552568 1.6250155 0.7548856 0.4962036 0.4815737 0.0000000 0.0065312 0.4809976 1.4416329 1.4442372 1.4417894 1.4427974 1.4607300 0.5643812 0.8689638 1.6204626 1.6276424 3.0670807 1.6209908 1.4433483 1.5801224 0.7405379 0.7328435 0.7983531 0.8534781 0.7551056 
NC_024213_Hakuna            1.5239936 0.8126558 0.7934088 2.4983309 1.4414808 1.6330767 1.6330767 0.5683077 0.7342678 1.6275948 1.6289529 1.6292382 1.6341329 1.6292382 1.7087048 1.6184525 3.0905223 3.0953773 0.7805589 1.6220023 0.8049741 0.8672527 0.8672527 1.4416345 1.4440189 1.4435831 1.4454602 1.4473293 1.6262438 1.6181889 1.4963117 1.6300300 1.6187407 1.5288865 1.6331615 0.0068008 0.7275455 0.5601967 0.7585419 0.7548404 0.7531850 0.7504999 0.7585419 0.7574792 1.6937701 1.6349283 1.4465850 1.5239936 3.1237778 2.2749533 1.9209745 0.0825857 0.4855534 0.0570755 0.7340389 0.5683077 1.6311093 1.6340403 0.8777139 1.4452547 0.7527337 1.7261997 1.4416345 0.5594106 1.7261997 3.1267526 0.5658754 0.5595706 1.6324128 1.6324128 1.6485317 0.0567397 1.6314954 0.7558910 0.5010780 0.4861523 0.0065312 0.0000000 0.4855758 1.4428536 1.4454602 1.4430107 1.4440189 1.4612208 0.5640457 0.8723421 1.6276400 1.6341329 3.0841104 1.6267857 1.4445704 1.5847209 0.7410542 0.7329535 0.8021997 0.8529724 0.7532595 
NC_024216_CAM003            1.3994439 0.7250476 0.7113869 2.3356026 1.3045583 1.5209091 1.5209091 0.3589727 0.6043770 1.5151498 1.5166914 1.5166776 1.5218684 1.5166776 1.5956946 1.5053151 2.9226905 2.9226411 0.6685114 1.5361792 0.7231305 0.7632675 0.7632675 1.3041718 1.3058451 1.3069873 1.3082900 1.3079481 1.5198493 1.5284860 1.4003935 1.5299122 1.5052995 1.4063617 1.5209836 0.4817040 0.6066716 0.3700821 0.5880565 0.5980886 0.5870937 0.5849140 0.5880565 0.5872683 1.5911485 1.5225994 1.3063142 1.3994439 3.0080917 2.1487649 1.8685258 0.4873723 0.0061928 0.4724152 0.6033180 0.3589727 1.5255444 1.5221674 0.7678556 1.3064553 0.5922262 1.6095582 1.3041718 0.3646279 1.6095582 2.9985955 0.3623712 0.3705034 1.5199470 1.5199470 1.5406391 0.4729773 1.5203780 0.5867994 0.0065112 0.0037633 0.4809976 0.4855758 0.0000000 1.3036353 1.3082900 1.3068314 1.3058451 1.3025508 0.3619076 0.7655711 1.5210403 1.5218684 2.9135550 1.5189100 1.3053763 1.4492704 0.5825921 0.5860606 0.6788683 0.7530272 0.5994104 
NC_024359_LP_048            0.7111894 1.2035076 1.1761162 2.3823445 0.0029225 0.8881458 0.8881458 1.3248225 1.2293006 0.8860174 0.8860161 0.8866461 0.8890216 0.8866461 0.9334059 0.8743264 2.8925662 2.8874850 1.1799853 0.9166706 1.1949925 1.1917932 1.1917932 0.0026301 0.0029199 0.0040957 0.0040962 0.0079267 0.8860759 0.9158728 0.6606570 0.8877056 0.8749647 0.7121495 0.8890507 1.4419791 1.2330835 1.3487141 1.2234180 1.2215754 1.2087946 1.2089679 1.2234180 1.2300807 0.9217654 0.8885756 0.0026320 0.7111894 2.9406551 1.8524096 1.7783358 1.4198965 1.3041072 1.4045872 1.2288899 1.3248225 0.8876744 0.8888477 1.2028140 0.0029258 1.2303030 0.9443173 0.0026301 1.3405927 0.9443173 2.9425286 1.3208560 1.3214689 0.8896583 0.8896583 0.8940943 1.4026561 0.8889315 1.2285669 1.3405850 1.3039981 1.4416329 1.4428536 1.3036353 0.0000000 0.0040962 0.0032167 0.0029199 0.0069705 1.3403668 1.1958409 0.8873452 0.8890216 2.8621441 0.8785527 0.0038020 0.7281575 1.2137011 1.2097815 1.2047505 1.2160529 1.2186649 
NC_024360_LMSP_25           0.7123995 1.2036256 1.1762194 2.3811501 0.0023355 0.8875808 0.8875808 1.3260396 1.2308365 0.8852253 0.8852238 0.8858539 0.8884567 0.8858539 0.9301422 0.8739182 2.8926051 2.8875193 1.1809282 0.9167798 1.1951110 1.1917492 1.1917492 0.0020435 0.0040987 0.0005832 0.0000010 0.0058532 0.8854689 0.9159815 0.6609183 0.8871280 0.8745565 0.7133609 0.8884858 1.4445846 1.2345277 1.3505732 1.2256750 1.2228151 1.2099991 1.2101729 1.2256750 1.2323464 0.9197313 0.8880105 0.0040966 0.7123995 2.9406790 1.8489925 1.7756503 1.4213018 1.3087633 1.4058699 1.2304252 1.3260396 0.8871092 0.8882826 1.2027380 0.0040955 1.2320841 0.9409960 0.0020435 1.3424426 0.9409960 2.9425532 1.3218063 1.3227026 0.8890933 0.8890933 0.8935184 1.4039360 0.8883665 1.2308303 1.3456188 1.3086535 1.4442372 1.4454602 1.3082900 0.0040962 0.0000000 0.0043857 0.0040987 0.0098426 1.3422147 1.1962270 0.8867432 0.8884567 2.8607266 0.8776953 0.0026278 0.7287935 1.2150638 1.2113117 1.2058346 1.2192615 1.2200945 
NC_024364_List_36           0.7124755 1.2049882 1.1776147 2.3833682 0.0032125 0.8895271 0.8895271 1.3256728 1.2315705 0.8871815 0.8871805 0.8878109 0.8904038 0.8878109 0.9313810 0.8758983 2.8919537 2.8868711 1.1828882 0.9170406 1.1965445 1.1958255 1.1958255 0.0035050 0.0038035 0.0043851 0.0043857 0.0079165 0.8874669 0.9152068 0.6614053 0.8891171 0.8765370 0.7134369 0.8904329 1.4421358 1.2353615 1.3497112 1.2260221 1.2221398 1.2105424 1.2107163 1.2260221 1.2326957 0.9220204 0.8899578 0.0046906 0.7124755 2.9433192 1.8475659 1.7835341 1.4198928 1.3073041 1.4034835 1.2311590 1.3256728 0.8890556 0.8902302 1.2066779 0.0038037 1.2320761 0.9422499 0.0035050 1.3415852 0.9422499 2.9451953 1.3217041 1.3224474 0.8910416 0.8910416 0.8955101 1.4015527 0.8903140 1.2311790 1.3440332 1.3071946 1.4417894 1.4430107 1.3068314 0.0032167 0.0043857 0.0000000 0.0038035 0.0098488 1.3413582 1.1996776 0.8887264 0.8904038 2.8615226 0.8801426 0.0040925 0.7297929 1.2154600 1.2115353 1.2079702 1.2167042 1.2192271 
NC_024383_LP_083_2          0.7113529 1.2010237 1.1735942 2.3879090 0.0035097 0.8879745 0.8879745 1.3264819 1.2309557 0.8858450 0.8858437 0.8864737 0.8888504 0.8864737 0.9303996 0.8741538 2.8982281 2.8931367 1.1777860 0.9168671 1.1923863 1.1897276 1.1897276 0.0032171 0.0000010 0.0040981 0.0040987 0.0085206 0.8859031 0.9150335 0.6608889 0.8875305 0.8747921 0.7123131 0.8888795 1.4431441 1.2346452 1.3490929 1.2253235 1.2221503 1.2105364 1.2107103 1.2253235 1.2319921 0.9209972 0.8884044 0.0040946 0.7113529 2.9425875 1.8462536 1.7810263 1.4202227 1.3063174 1.4057257 1.2305446 1.3264819 0.8875031 0.8886765 1.2007253 0.0052743 1.2326166 0.9412538 0.0032171 1.3409724 0.9412538 2.9444622 1.3222504 1.3226990 0.8894871 0.8894871 0.8939199 1.4037932 0.8887603 1.2304767 1.3429531 1.3062080 1.4427974 1.4440189 1.3058451 0.0029199 0.0040987 0.0038035 0.0000000 0.0095189 1.3407461 1.1950890 0.8871739 0.8888504 2.8663151 0.8783785 0.0038043 0.7280751 1.2156017 1.2117442 1.2036708 1.2158917 1.2194320 
NC_024787_LMTA_148          0.7280709 1.1847981 1.1549531 2.3607269 0.0085681 0.9012655 0.9012655 1.3364299 1.2289776 0.8983947 0.8990708 0.8990708 0.9022048 0.8990708 0.9477193 0.8813379 2.9162901 2.9130935 1.1741990 0.9220543 1.1754134 1.1974228 1.1974228 0.0088870 0.0095189 0.0098412 0.0098426 0.0133760 0.8988763 0.9211995 0.6753583 0.9011036 0.8813379 0.7285024 0.9022362 1.4598472 1.2345276 1.3504472 1.2178798 1.2178290 1.2065087 1.2068603 1.2178798 1.2249611 0.9328112 0.9017305 0.0076153 0.7280709 2.9780063 1.8623128 1.7420414 1.4404238 1.3030536 1.4248430 1.2285398 1.3364299 0.9004777 0.9020228 1.2140148 0.0095403 1.2256961 0.9597388 0.0088870 1.3517832 0.9597388 2.9800243 1.3307130 1.3300265 0.9028922 0.9028922 0.9072564 1.4227532 0.9021116 1.2233529 1.3420375 1.3029375 1.4607300 1.4612208 1.3025508 0.0069705 0.0098426 0.0098488 0.0095189 0.0000000 1.3515297 1.1991287 0.9009660 0.9022048 2.9082107 0.8855972 0.0088843 0.7417934 1.2112062 1.2075530 1.2096561 1.2149007 1.2166212 
NC_024788_Riley             1.4228545 0.6534002 0.6472352 2.3657047 1.3402836 1.5672044 1.5672044 0.0675959 0.5349260 1.5586813 1.5602880 1.5602798 1.5682174 1.5602798 1.5689627 1.5552548 2.9713770 2.9733007 0.6182623 1.5315802 0.6462450 0.6994557 0.6994557 1.3392445 1.3407461 1.3408580 1.3422147 1.3428217 1.5631769 1.5294328 1.4084123 1.5760967 1.5552457 1.4296762 1.5672843 0.5635674 0.5285339 0.0101493 0.5194590 0.5278050 0.5239179 0.5232071 0.5194590 0.5231187 1.5999858 1.5680679 1.3421867 1.4228545 2.9932170 2.2340620 1.8635189 0.5670627 0.3660435 0.5595340 0.5348368 0.0675959 1.5691244 1.5675017 0.7004639 1.3418796 0.5228083 1.5842318 1.3392445 0.0065410 1.5842318 2.9835880 0.0681485 0.0377666 1.5673399 1.5673399 1.5813386 0.5599419 1.5662704 0.5228529 0.3719840 0.3637532 0.5643812 0.5640457 0.3619076 1.3403668 1.3422147 1.3413582 1.3407461 1.3515297 0.0000000 0.7021020 1.5640872 1.5682174 2.9604286 1.5673888 1.3399663 1.4762808 0.5200760 0.5176373 0.6227938 0.6759604 0.5240557 
NC_024792_Bobb              1.2634692 0.4719222 0.4715033 2.3312840 1.1964932 1.3937725 1.3937725 0.6872202 0.6144280 1.3861264 1.3903509 1.3900808 1.3947175 1.3900808 1.4609177 1.3847573 2.8834708 2.8789290 0.4653673 1.4351970 0.4609516 0.0192055 0.0192055 1.1955365 1.1950890 1.1962084 1.1962270 1.1996562 1.3899426 1.4336683 1.2587142 1.3860211 1.3844837 1.2719109 1.3938426 0.8685458 0.6153470 0.7033445 0.6361812 0.6342352 0.6314277 0.6310904 0.6361812 0.6368744 1.4296588 1.3944264 1.1937247 1.2634692 2.9199222 2.0648577 1.8691178 0.8608398 0.7670683 0.8555858 0.6138910 0.6872202 1.3955324 1.3922178 0.0969882 1.1998675 0.6337863 1.4716593 1.1955365 0.7013228 1.4716593 2.9123165 0.6919283 0.6973018 1.3907337 1.3907337 1.3964322 0.8540822 1.3907674 0.6372146 0.7755065 0.7642908 0.8689638 0.8723421 0.7655711 1.1958409 1.1962270 1.1996776 1.1950890 1.1991287 0.7021020 0.0000000 1.3903469 1.3947175 2.8521843 1.3934271 1.1958771 1.2934784 0.6248667 0.6292690 0.4446507 0.5050308 0.6311494 
NC_025416_MCE_2014          1.0475935 1.4115086 1.3949087 2.5154064 0.8859261 0.0051951 0.0051951 1.5349605 1.4785020 0.0060613 0.0063598 0.0066368 0.0054698 0.0066368 0.2470301 0.0050756 3.0236954 3.0227623 1.4057845 0.3737408 1.3954791 1.3879131 1.3879131 0.8853985 0.8871739 0.8855279 0.8867432 0.8911825 0.0033019 0.3794971 1.0535355 0.0053145 0.0053581 1.0463211 0.0054700 1.6213563 1.4867769 1.5688882 1.4641850 1.4790348 1.4607617 1.4613237 1.4641850 1.4705579 0.3917461 0.0054703 0.8868821 1.0475935 3.0150454 1.9566694 1.9318473 1.6269452 1.5252739 1.5953245 1.4791410 1.5349605 0.0054675 0.0060208 1.3947167 0.8890292 1.4824769 0.2496619 0.8853985 1.5677910 0.2496619 3.0171062 1.5308517 1.5433911 0.0065744 0.0065744 0.0064357 1.5938277 0.0060224 1.4655464 1.5826319 1.5217800 1.6204626 1.6276400 1.5210403 0.8873452 0.8867432 0.8887264 0.8871739 0.9009660 1.5640872 1.3903469 0.0000000 0.0054698 2.9913309 0.0068893 0.8861953 1.0678777 1.4579111 1.4616009 1.4013748 1.4930199 1.4744467 
NC_025417_Team1             1.0523722 1.4173757 1.4009097 2.5136251 0.8876022 0.0002722 0.0002722 1.5394455 1.4816256 0.0016461 0.0019276 0.0022031 0.0000010 0.0022031 0.2516853 0.0002808 3.0233903 3.0224568 1.4021536 0.3720942 1.4005334 1.3913109 1.3913109 0.8870739 0.8888504 0.8872402 0.8884567 0.8928983 0.0055139 0.3778481 1.0557286 0.0002784 0.0005616 1.0510941 0.0005445 1.6285398 1.4899181 1.5730345 1.4697805 1.4828616 1.4647538 1.4653247 1.4697805 1.4755144 0.3944406 0.0005446 0.8885595 1.0523722 3.0152326 1.9649340 1.9361264 1.6337059 1.5261047 1.6023747 1.4822659 1.5394455 0.0038219 0.0016351 1.3965884 0.8907442 1.4848962 0.2543856 0.8870739 1.5719341 0.2543856 3.0172948 1.5332854 1.5491764 0.0021823 0.0021823 0.0016709 1.6008704 0.0016356 1.4704959 1.5825452 1.5226086 1.6276424 1.6341329 1.5218684 0.8890216 0.8884567 0.8904038 0.8888504 0.9022048 1.5682174 1.3947175 0.0054698 0.0000000 2.9928382 0.0083353 0.8878717 1.0735237 1.4605399 1.4642334 1.4038989 1.4948224 1.4782604 
NC_025423_CP_51             2.8863367 2.9756653 2.9824265 3.4726833 2.8591102 2.9899678 2.9899678 2.9529934 2.8744594 3.0010947 3.0026987 3.0031990 2.9928382 3.0031990 3.2301773 3.0043744 0.0553907 0.0571889 2.9001953 3.0911778 3.0109347 2.8428887 2.8428887 2.8572293 2.8663151 2.8573942 2.8607266 2.8651175 3.0112502 3.0815664 2.9121154 3.0096968 3.0048827 2.8947750 2.9909508 3.0668232 2.8649541 2.9746230 2.8560638 2.8534793 2.8505128 2.8523517 2.8560638 2.8704495 3.0125177 2.9916657 2.8636538 2.8863367 0.7390185 3.4780308 3.0763217 3.0349204 2.9145986 3.0545299 2.8765977 2.9529934 2.9865344 2.9956067 2.8259689 2.8622316 2.8489096 3.2554325 2.8572293 2.9719569 3.2554325 0.7405866 2.9734144 2.9731199 2.9998842 2.9998842 3.0134429 3.0502732 2.9956169 2.8699442 2.8876087 2.9166139 3.0670807 3.0841104 2.9135550 2.8621441 2.8607266 2.8615226 2.8663151 2.9082107 2.9604286 2.8521843 2.9913309 2.9928382 0.0000000 3.0350700 2.8568816 2.9149693 2.8509199 2.8628570 2.9012208 2.8914070 2.8446160 
NC_025426_P108              1.0406024 1.4086909 1.3915082 2.5296863 0.8769613 0.0080460 0.0080460 1.5358943 1.4743515 0.0089790 0.0093032 0.0095945 0.0083353 0.0095945 0.2503822 0.0080460 3.0690888 3.0679293 1.4024478 0.3699906 1.3938644 1.3902512 1.3902512 0.8767233 0.8783785 0.8764482 0.8776953 0.8823668 0.0072386 0.3763928 1.0482246 0.0079422 0.0083339 1.0392974 0.0083356 1.6219110 1.4829611 1.5709083 1.4802792 1.4935096 1.4748183 1.4740687 1.4802792 1.4862753 0.3925199 0.0083361 0.8779407 1.0406024 3.0541674 1.9942494 1.9626617 1.6280075 1.5235682 1.5946985 1.4750078 1.5358943 0.0054483 0.0083381 1.3967547 0.8802821 1.4944025 0.2533822 0.8767233 1.5708944 0.2533822 3.0563234 1.5355372 1.5462160 0.0089217 0.0089217 0.0097115 1.5931583 0.0083406 1.4810927 1.5819568 1.5196708 1.6209908 1.6267857 1.5189100 0.8785527 0.8776953 0.8801426 0.8783785 0.8855972 1.5673888 1.3934271 0.0068893 0.0083353 3.0350700 0.0000000 0.8772376 1.0707590 1.4742237 1.4758985 1.4005738 1.4971028 1.4877732 
NC_025440_WIL_1             0.7132365 1.2004923 1.1730352 2.3812726 0.0014589 0.8869962 0.8869962 1.3242762 1.2311137 0.8846380 0.8846364 0.8852663 0.8878717 0.8852663 0.9311656 0.8733241 2.8887195 2.8836404 1.1777048 0.9160487 1.1918225 1.1920315 1.1920315 0.0023353 0.0038043 0.0026274 0.0026278 0.0061476 0.8846210 0.9152507 0.6620692 0.8863382 0.8739623 0.7141984 0.8879008 1.4436953 1.2348047 1.3483128 1.2236648 1.2212758 1.2084737 1.2086469 1.2236648 1.2303297 0.9203375 0.8874256 0.0026310 0.7132365 2.9403203 1.8474727 1.7751762 1.4185974 1.3058487 1.4050116 1.2307025 1.3242762 0.8862307 0.8876976 1.2029510 0.0049756 1.2304663 0.9420355 0.0023353 1.3401919 0.9420355 2.9421945 1.3200459 1.3210704 0.8885079 0.8885079 0.8929193 1.4030792 0.8877814 1.2288154 1.3424757 1.3057394 1.4433483 1.4445704 1.3053763 0.0038020 0.0026278 0.0040925 0.0038043 0.0088843 1.3399663 1.1958771 0.8861953 0.8878717 2.8568816 0.8772376 0.0000000 0.7303780 1.2135291 1.2096750 1.2037038 1.2164956 1.2185586 
NC_027335_ECP3              0.0042746 1.3947268 1.3723550 2.5091399 0.7292553 1.0724591 1.0724591 1.4704678 1.3909876 1.0716368 1.0717391 1.0719613 1.0735237 1.0719613 1.1531944 1.0724591 2.9198570 2.9159151 1.2968731 1.1181740 1.3981033 1.2940068 1.2940068 0.7286933 0.7280751 0.7287420 0.7287935 0.7299574 1.0714137 1.1196389 0.2186024 1.0720931 1.0726805 0.0048835 1.0735611 1.5825748 1.3989831 1.4804458 1.3490990 1.3531513 1.3382072 1.3388080 1.3490990 1.3510322 1.1182505 1.0728856 0.7309597 0.0042746 2.9420683 1.9182210 1.9639991 1.5736918 1.4533128 1.5566029 1.3896243 1.4704678 1.0709515 1.0729273 1.3053102 0.7286378 1.3751844 1.1625210 0.7286933 1.4817107 1.1625210 2.9338865 1.4709025 1.4651750 1.0735198 1.0735198 1.0744228 1.5529131 1.0709437 1.3549138 1.4491009 1.4481845 1.5801224 1.5847209 1.4492704 0.7281575 0.7287935 0.7297929 0.7280751 0.7417934 1.4762808 1.2934784 1.0678777 1.0735237 2.9149693 1.0707590 0.7303780 0.0000000 1.3345223 1.3437133 1.3491601 1.3479028 1.3500914 
NC_027352_JBP901            1.2860707 0.5533733 0.5487413 2.3322875 1.2135174 1.4596164 1.4596164 0.5230666 0.2986154 1.4542455 1.4559962 1.4562536 1.4605399 1.4562536 1.5596127 1.4548605 2.8741666 2.8701104 0.5289567 1.4647558 0.5517792 0.6267501 0.6267501 1.2126240 1.2156017 1.2150484 1.2150638 1.2211277 1.4573045 1.4697227 1.2741342 1.4580202 1.4551219 1.2906609 1.4596867 0.7412045 0.3018072 0.5210702 0.0511307 0.0550438 0.0295491 0.0312557 0.0511307 0.0508716 1.5181376 1.4612483 1.2147282 1.2860707 2.9332465 2.0547497 1.7441619 0.7303713 0.5813952 0.7260700 0.3006295 0.5230666 1.4596245 1.4595175 0.6295754 1.2162451 0.0732554 1.5704815 1.2126240 0.5230660 1.5704815 2.9214119 0.5171650 0.5220611 1.4590159 1.4590159 1.4671773 0.7263687 1.4593360 0.0517587 0.5894554 0.5816246 0.7405379 0.7410542 0.5825921 1.2137011 1.2150638 1.2154600 1.2156017 1.2112062 0.5200760 0.6248667 1.4579111 1.4605399 2.8509199 1.4742237 1.2135291 1.3345223 0.0000000 0.0211010 0.5013076 0.5740663 0.0545735 
NC_027355_BCP8_2            1.2995916 0.5542901 0.5492924 2.3308921 1.2096633 1.4633083 1.4633083 0.5197321 0.3001847 1.4579541 1.4597070 1.4599647 1.4642334 1.4599647 1.5599176 1.4557304 2.8813769 2.8772743 0.5298843 1.4615312 0.5538906 0.6283643 0.6283643 1.2087719 1.2117442 1.2112958 1.2113117 1.2172583 1.4610244 1.4675397 1.2839397 1.4627401 1.4559919 1.3024365 1.4633788 0.7331105 0.3021133 0.5186308 0.0470129 0.0540814 0.0397271 0.0391710 0.0470129 0.0464491 1.5208065 1.4649428 1.2108700 1.2995916 2.9470850 2.0519703 1.7403398 0.7268671 0.5842558 0.7192382 0.3021992 0.5197321 1.4624407 1.4632091 0.6334707 1.2123838 0.0742790 1.5718229 1.2087719 0.5206265 1.5718229 2.9363348 0.5127841 0.5177039 1.4627072 1.4627072 1.4709477 0.7195362 1.4630279 0.0473362 0.5942535 0.5850907 0.7328435 0.7329535 0.5860606 1.2097815 1.2113117 1.2115353 1.2117442 1.2075530 0.5176373 0.6292690 1.4616009 1.4642334 2.8628570 1.4758985 1.2096750 1.3437133 0.0211010 0.0000000 0.5049940 0.5713177 0.0541832 
NC_027366_Mater             1.2934006 0.4054105 0.4044117 2.3086033 1.2019824 1.4029781 1.4029781 0.6151088 0.5132755 1.3941804 1.3964126 1.3966715 1.4038989 1.3966715 1.5035315 1.3831181 2.8956872 2.8940335 0.4187863 1.4763502 0.4085531 0.4464684 0.4464684 1.2022213 1.2036708 1.2077670 1.2058346 1.2110357 1.3985105 1.4709667 1.2762358 1.4011544 1.3833795 1.2999743 1.4030467 0.7975633 0.5131486 0.6210532 0.5216912 0.5170132 0.5110380 0.5096657 0.5216912 0.5226949 1.4488093 1.4036149 1.2044646 1.2934006 2.9694319 2.0270617 1.7943590 0.8007386 0.6800298 0.7829110 0.5135323 0.6151088 1.4021317 1.4022387 0.4487424 1.2064919 0.5223609 1.5141155 1.2022213 0.6212791 1.5141155 2.9620044 0.6088539 0.6194430 1.4028732 1.4028732 1.4123700 0.7831990 1.4017890 0.5251851 0.6942815 0.6788301 0.7983531 0.8021997 0.6788683 1.2047505 1.2058346 1.2079702 1.2036708 1.2096561 0.6227938 0.4446507 1.4013748 1.4038989 2.9012208 1.4005738 1.2037038 1.3491601 0.5013076 0.5049940 0.0000000 0.3321859 0.5149150 
NC_027374_Moonbeam          1.3052647 0.4519582 0.4445833 2.3356187 1.2160579 1.4938807 1.4938807 0.6755062 0.5648973 1.4851405 1.4856872 1.4859467 1.4948224 1.4859467 1.5362099 1.4769589 2.9014142 2.8950749 0.4643113 1.4970010 0.4561862 0.5068146 0.5068146 1.2154798 1.2158917 1.2192466 1.2192615 1.2234869 1.4893448 1.4993590 1.2857006 1.4913011 1.4772222 1.3120083 1.4939533 0.8517555 0.5669189 0.6776189 0.5899492 0.5884372 0.5871006 0.5867092 0.5899492 0.5899028 1.4936401 1.4945277 1.2178540 1.3052647 2.9530205 2.0722733 1.7819749 0.8471676 0.7513974 0.8412212 0.5650793 0.6755062 1.4951550 1.4941589 0.5079991 1.2178719 0.5941217 1.5480857 1.2154798 0.6783027 1.5480857 2.9444960 0.6729816 0.6754168 1.4940010 1.4940010 1.5072750 0.8399681 1.4933004 0.5910879 0.7638553 0.7530905 0.8534781 0.8529724 0.7530272 1.2160529 1.2192615 1.2167042 1.2158917 1.2149007 0.6759604 0.5050308 1.4930199 1.4948224 2.8914070 1.4971028 1.2164956 1.3479028 0.5740663 0.5713177 0.3321859 0.0000000 0.5857784 
Thurquoise                  1.3011849 0.5603791 0.5547914 2.3357109 1.2185469 1.4773301 1.4773301 0.5301042 0.2979896 1.4720452 1.4738043 1.4740627 1.4782604 1.4740627 1.5812317 1.4719755 2.8679103 2.8646160 0.5469314 1.4802004 0.5622909 0.6290483 0.6290483 1.2176533 1.2194320 1.2200796 1.2200945 1.2261566 1.4732101 1.4843775 1.3096958 1.4754158 1.4722380 1.3056389 1.4774014 0.7540791 0.3009342 0.5245310 0.0578467 0.0132931 0.0568186 0.0571883 0.0578467 0.0593516 1.5396427 1.4789727 1.2197599 1.3011849 2.9411720 2.0546441 1.7642800 0.7518121 0.5982326 0.7398697 0.2995500 0.5301042 1.4729788 1.4772299 0.6369718 1.2212767 0.0770490 1.5897100 1.2176533 0.5265285 1.5897100 2.9293079 0.5242751 0.5243944 1.4778758 1.4778758 1.4849762 0.7394626 1.4770504 0.0612730 0.6033308 0.5981764 0.7551056 0.7532595 0.5994104 1.2186649 1.2200945 1.2192271 1.2194320 1.2166212 0.5240557 0.6311494 1.4744467 1.4782604 2.8446160 1.4877732 1.2185586 1.3500914 0.0545735 0.0541832 0.5149150 0.5857784 0.0000000 
