# Supplementary material for: Genome, biology and stability of the Thurquoise phage – A new virus from the Bastillevirinae subfamily
Source: Front Microbiol. 2023 Mar 14;14:1120147. doi: 10.3389/fmicb.2023.1120147 (PMC10043171; doi:10.3389/fmicb.2023.1120147)
Supplement: Supplementary file 2 [file Data_Sheet_1.ZIP › File S1. Alignments evolution models and trees/IqTree_ML_trees/concatenated_tree_replicates/26.treefile]

(AB609718_phiEF24C_P2:0.0000027780,((((((((((((AB930182_SPG24:0.0029617049,AP013029_phiNIT1:0.0053088259)100:0.0063410825,KF669652_Grass:0.0056626635)100:0.1901208964,KC699836_SIOphi:0.1862191857)100:0.0524280501,((((KJ010547_Bp8p_C:0.0000027780,KJ010548_Bp8p_T:0.0000023180)100:0.0099540866,NC_024792_Bobb:0.0098675201)100:0.0417101673,NC_020081_phiAGATE:0.0496669801)100:0.2573812303,(NC_027366_Mater:0.1383498394,NC_027374_Moonbeam:0.2108338229)100:0.0620835946)97:0.0435037597)100:0.0831249106,(((((JN797796B_5S:0.0000027780,NC_018863_B4:0.0000027780)100:0.0087948129,NC_022763_Spock:0.0059633734)100:0.0170386500,(((KT307976_AvesoBmore:0.0036440258,NC_022088_Troll:0.0000026327)100:0.0037414635,NC_024788_Riley:0.0029826217)100:0.0300653048,NC_022769_BigBertha:0.0065371638)81:0.0170638369)100:0.1352735514,(((((KT207918_Eyuki:0.0008169347,NC_024211_Megatron:0.0005725710)100:0.0023032898,NC_024213_Hakuna:0.0038862146)100:0.0287676196,(NC_018857_BPS13:0.0006439658,NC_023501_BPS10C:0.0004700368)100:0.0278702825)89:0.0199352114,NC_016563_WPh:0.0388432946)100:0.3292670901,(NC_018856_Bastille:0.0031694322,((NC_024205_Hoody_T:0.0051172495,NC_024216_CAM003:0.0015266961)91:0.0008275463,NC_024207_Evoli:0.0015219483)99:0.0016952266)100:0.1507676950)100:0.0961886317)100:0.1845798077,(((JN797798_BCU4:0.0002555101,NC_018860_BCP78:0.0011166573)100:0.0098251247,KT224359_TsarBomba:0.0140827820)100:0.1534864993,(((((KT995480_Bacillus_BM15:0.0000027780,MH638309_Bacillus_Hobo:0.0000027780)100:0.0028897307,(MH638312_Bacillus_Kioshi:0.0016338496,NC_024137_Bcp1:0.0019657815)100:0.0058490361)100:0.0170041299,NC_020873_Bc431v3:0.0460164283)84:0.0145174937,((KX495186_Bacillus_PK16:0.0005892594,MG602477_Bacillus_BCP01:0.0010638323)100:0.0206636682,(NC_027352_JBP901:0.0081896980,NC_027355_BCP8_2:0.0135430645)74:0.0075545416)100:0.0120803263)68:0.0074303153,(KU577463_Bacillus_Deep_Blue:0.0065051969,Thurquoise:0.0072163672)100:0.0193361977)100:0.1325650900)100:0.1057975967)99:0.0679283956)100:0.3687387459,((AY682195_LP65:1.5710637751,(((KC595512_JL:0.0021749903,KC595513_Shanette:0.0043777825)100:0.0337107349,NC_025423_CP_51:0.0244216776)100:0.3235793100,(NC_011421_SPO1:0.0016042776,NC_022761_CampHawk:0.0038865934)100:0.4536785410)100:1.8008587330)100:0.2309105123,NC_015253_A9:1.1772264658)100:0.1180198836)100:0.1695819262,NC_012530_Lb338_1:1.4026064637)100:0.1614320478,((((((((((((((EU418428_A5W:0.0000000000,JX080300_Staph1N:0.0000000000):0.0000000000,KR902361_IME_SA118:0.0000000000):0.0000000000,KF766114_K:0.0000000000):0.0000027780,KP687431_IME_SA1:0.0000027780)8:0.0000022747,((FR852584_ISP:0.0000020053,(((JX080301_A3R:0.0002890482,(JX080302_676Z:0.0002888656,(JX080303_Fi200W:0.0000027780,JX080305_P4W:0.0000027780)72:0.0000021531)99:0.0008685408)99:0.0008664271,KP687432_IME_SA2:0.0000020377)48:0.0002875849,(KR908644_IME_SA119:0.0000021416,NC_023009_Sb_1:0.0011772434)77:0.0002875950)20:0.0000021493)7:0.0000020217,(JX875065_SA5:0.0000027780,NC_007066_G1:0.0002876177)13:0.0000020451)2:0.0000020502)4:0.0000021473,(JX080304_MSA6:0.0000021435,NC_025417_Team1:0.0000021435)99:0.0002875847)89:0.0005754974,((NC_019726_JD007:0.0000022045,(NC_022918_S25_4:0.0000021415,NC_022920_S25_3:0.0000021418)100:0.0005758713)100:0.0005755381,NC_023573_phiSA012:0.0005760625)94:0.0002878931)98:0.0020824667,NC_019448_GH15:0.0010854990)68:0.0014548260,NC_025426_P108:0.0043545287)100:0.0016155145,KP027446_phiIPLARODI:0.0017364685)100:0.0017274656,NC_025416_MCE_2014:0.0000027330)100:0.0926408986,(JX194239_SA11:0.0013817614,(NC_020877_Romulus:0.0000027780,NC_022090_Remus:0.0000027780)100:0.0040935897)100:0.1721885793)100:0.0908043870,(KF021268_phiIBB_SEP1:0.0029467295,KP027447_phiIPLA_C1C:0.0072779795)100:0.2204828655)98:0.0581130748,NC_007021_Twort:0.2067910944)100:0.4210537893)100:0.1266739623,(((DQ004855_P100:0.0000021759,(((KJ586795_LMTA_94:0.0003092606,(KJ591605_LMTA_57:0.0000027780,NC_024360_LMSP_25:0.0000027780)100:0.0003093782)97:0.0009256364,KJ668715_LMTA_34:0.0049681158)74:0.0006207734,NC_025440_WIL_1:0.0009280604)50:0.0006184423)48:0.0005932612,((((KJ094031_LP_124:0.0000025966,NC_024383_LP_083_2:0.0000022659)100:0.0022130057,(NC_024359_LP_048:0.0003074306,NC_024787_LMTA_148:0.0070650285)61:0.0005746231)43:0.0003341998,NC_009811_A511:0.0018342961)50:0.0009298543,(NC_020871_AG20:0.0018849965,NC_024364_List_36:0.0021416288)54:0.0008810165)48:0.0003543994)60:0.0003333732,(KJ094029_LP_064:0.0000027780,NC_021781_LP_125:0.0000027780)76:0.0000029762)100:0.3191838513)100:0.3333608614,KP339049_EFDG1:0.0956101144)100:0.1361037931,NC_027335_ECP3:0.0018072745)100:0.0007938805,KR049063_EFLK1:0.0025837189)100:0.0019590738,NC_009904_phiEF24C:0.0000027780);
