# Supplementary material for: Genome, biology and stability of the Thurquoise phage – A new virus from the Bastillevirinae subfamily
Source: Front Microbiol. 2023 Mar 14;14:1120147. doi: 10.3389/fmicb.2023.1120147 (PMC10043171; doi:10.3389/fmicb.2023.1120147)
Supplement: Supplementary file 2 [file Data_Sheet_1.ZIP › File S1. Alignments evolution models and trees/IqTree_ML_trees/concatenated_tree_replicates/27.bionj]

((NC_007066_G1:0.00027200,((KP687431_IME_SA1:0.00000019,JX875065_SA5:0.00000081):0.00000320,EU418428_A5W:-0.00000251):0.00000271):0.00000030,(NC_025417_Team1:0.00000050,JX080304_MSA6:0.00000050):0.00027120,((((((((((((((((((((Thurquoise:0.00477208,KU577463_Bacillus_Deep_Blue:0.00852112):0.02678495,(((NC_024137_Bcp1:0.00076196,MH638312_Bacillus_Kioshi:0.00272934):0.00531843,(MH638309_Bacillus_Hobo:0.00000050,KT995480_Bacillus_BM15:0.00000050):0.00363116):0.02205493,NC_020873_Bc431v3:0.03647061):0.00258769):0.00338635,((NC_027355_BCP8_2:0.01097667,NC_027352_JBP901:0.01012473):0.00572692,(MG602477_Bacillus_BCP01:0.00088036,KX495186_Bacillus_PK16:0.00072694):0.01765695):0.00643164):0.11563782,((NC_018860_BCP78:0.00082211,JN797798_BCU4:0.00051219):0.00890680,KT224359_TsarBomba:0.01424200):0.14483412):0.10560416,(((((NC_024788_Riley:0.00228603,(NC_022088_Troll:0.00071636,KT307976_AvesoBmore:0.00282884):0.00384089):0.02285260,NC_022769_BigBertha:0.01221713):0.01451427,(NC_022763_Spock:0.00559431,(NC_018863_B4:0.00000050,JN797796B_5S:0.00000050):0.00872989):0.01436951):0.15890548,((NC_024216_CAM003:0.00178351,(NC_024207_Evoli:-0.01204675,NC_024205_Hoody_T:0.01856045):0.01402654):0.00037300,NC_018856_Bastille:0.00394337):0.17776802):0.02936821,(((NC_024213_Hakuna:0.00485222,(NC_024211_Megatron:0.00042690,KT207918_Eyuki:0.00092490):0.00118003):0.03719009,(NC_023501_BPS10C:-0.00004234,NC_018857_BPS13:0.00112264):0.01603933):0.01252675,NC_016563_WPh:0.04600532):0.27041578):0.11243173):0.06542021,(((NC_027374_Moonbeam:0.19139560,NC_027366_Mater:0.14080451):0.06965999,(((KF669652_Grass:0.00367559,AB930182_SPG24:0.01070761):0.00693010,AP013029_phiNIT1:0.00219921):0.18219663,KC699836_SIOphi:0.18394665):0.01334160):0.02894092,((NC_024792_Bobb:0.01087878,(KJ010548_Bp8p_T:0.00000050,KJ010547_Bp8p_C:0.00000050):0.00832643):0.03672210,NC_020081_phiAGATE:0.05048500):0.18315661):0.03566666):0.33438399,((((NC_025423_CP_51:0.01723556,(KC595513_Shanette:0.00195186,KC595512_JL:0.00409394):0.03672908):0.32491893,(NC_022761_CampHawk:0.00103100,NC_011421_SPO1:0.00408790):0.39086938):1.67414987,AY682195_LP65:1.51785147):0.10674495,NC_015253_A9:1.04608917):0.10765103):0.09028798,NC_012530_Lb338_1:1.28749061):0.14762977,((((NC_027335_ECP3:0.01784992,KR049063_EFLK1:-0.01296662):0.01646793,(NC_009904_phiEF24C:0.00000050,AB609718_phiEF24C_P2:0.00000050):0.00065519):0.11602061,KP339049_EFDG1:0.10062847):0.31616592,(((((NC_025440_WIL_1:0.00087886,(NC_009811_A511:0.00161644,KJ668715_LMTA_34:0.00513146):0.00013578):0.00003627,DQ004855_P100:0.00054616):0.00028571,((((NC_024787_LMTA_148:0.00843818,NC_024359_LP_048:-0.00146828):0.00231777,NC_020871_AG20:0.00207601):0.00025970,NC_024364_List_36:0.00192149):0.00062260,(NC_024383_LP_083_2:0.00000048,KJ094031_LP_124:0.00000052):0.00143539):0.00061187):0.00009439,(NC_021781_LP_125:0.00000050,KJ094029_LP_064:0.00000050):0.00050004):0.00052496,((NC_024360_LMSP_25:0.00000050,KJ591605_LMTA_57:0.00000050):0.00076974,KJ586795_LMTA_94:-0.00018714):0.00116100):0.25883234):0.07221301):0.37406689,NC_007021_Twort:0.21667576):0.01794144,(KP027447_phiIPLA_C1C:0.00705730,KF021268_phiIBB_SEP1:0.00277340):0.20966929):0.06542513,((NC_022090_Remus:0.00000050,NC_020877_Romulus:0.00000050):0.00428012,JX194239_SA11:0.00103218):0.15605697):0.08935994,NC_025426_P108:0.00377111):0.00105959,(NC_025416_MCE_2014:0.00160897,KP027446_phiIPLARODI:0.00169303):0.00057805):0.00112667,NC_019448_GH15:0.00155027):0.00152479,(NC_023573_phiSA012:0.00055494,((NC_022920_S25_3:0.00000050,NC_022918_S25_4:0.00000050):0.00054818,NC_019726_JD007:-0.00000388):0.00053884):0.00032534):0.00008946,(((JX080305_P4W:0.00000050,JX080303_Fi200W:0.00000050):0.00021924,JX080302_676Z:0.00005416):0.00077892,JX080301_A3R:0.00045602):0.00041678):0.00036729,KP687432_IME_SA2:0.00020971):0.00006703,(NC_023009_Sb_1:0.00107962,KR908644_IME_SA119:0.00003398):0.00023574):0.00000393,FR852584_ISP:-0.00000131):0.00000181);
