# Supplementary material for: Genome, biology and stability of the Thurquoise phage – A new virus from the Bastillevirinae subfamily
Source: Front Microbiol. 2023 Mar 14;14:1120147. doi: 10.3389/fmicb.2023.1120147 (PMC10043171; doi:10.3389/fmicb.2023.1120147)
Supplement: Supplementary file 2 [file Data_Sheet_1.ZIP › File S1. Alignments evolution models and trees/IqTree_ML_trees/concatenated_tree_replicates/27.contree]

(AB609718_phiEF24C_P2:0.0000027944,((((((((((((AB930182_SPG24:0.0029625749,AP013029_phiNIT1:0.0053083520)100:0.0063423604,KF669652_Grass:0.0056629550)100:0.1901315582,KC699836_SIOphi:0.1862298148)100:0.0524303511,((((KJ010547_Bp8p_C:0.0000027944,KJ010548_Bp8p_T:0.0000027944)100:0.0099545916,NC_024792_Bobb:0.0098688798)100:0.0417124055,NC_020081_phiAGATE:0.0496711632)100:0.2573950298,(NC_027366_Mater:0.1383578562,NC_027374_Moonbeam:0.2108448762)100:0.0620860722)98:0.0435053716)100:0.0831239612,(((((JN797796B_5S:0.0000027944,NC_018863_B4:0.0000027944)100:0.0087961879,NC_022763_Spock:0.0059630951)100:0.0170401453,(((KT307976_AvesoBmore:0.0036446989,NC_022088_Troll:0.0000027944)100:0.0037422504,NC_024788_Riley:0.0029817860)100:0.0300671349,NC_022769_BigBertha:0.0065369603)75:0.0170645036)100:0.1352791224,(((((KT207918_Eyuki:0.0008170119,NC_024211_Megatron:0.0005717014)100:0.0023032060,NC_024213_Hakuna:0.0038867984)100:0.0287692569,(NC_018857_BPS13:0.0006436131,NC_023501_BPS10C:0.0004696230)100:0.0278717782)90:0.0199360155,NC_016563_WPh:0.0388460307)100:0.3292816323,(NC_018856_Bastille:0.0031692351,((NC_024205_Hoody_T:0.0051170690,NC_024216_CAM003:0.0015263285)92:0.0008270318,NC_024207_Evoli:0.0015225743)99:0.0016953804)100:0.1507746941)100:0.0961932890)100:0.1845871901,(((JN797798_BCU4:0.0002543864,NC_018860_BCP78:0.0011166022)100:0.0098258136,KT224359_TsarBomba:0.0140836269)100:0.1534940533,(((((KT995480_Bacillus_BM15:0.0000027944,MH638309_Bacillus_Hobo:0.0000027944)100:0.0028898093,(MH638312_Bacillus_Kioshi:0.0016346738,NC_024137_Bcp1:0.0019653976)100:0.0058488562)100:0.0170051744,NC_020873_Bc431v3:0.0460188914)85:0.0145182378,((KX495186_Bacillus_PK16:0.0005882212,MG602477_Bacillus_BCP01:0.0010633249)100:0.0206648673,(NC_027352_JBP901:0.0081902367,NC_027355_BCP8_2:0.0135438750)69:0.0075547943)100:0.0120811595)69:0.0074300133,(KU577463_Bacillus_Deep_Blue:0.0065049209,Thurquoise:0.0072167058)100:0.0193371101)100:0.1325719856)100:0.1058023450)99:0.0679347797)100:0.3687497333,((AY682195_LP65:1.5711394427,(((KC595512_JL:0.0021746978,KC595513_Shanette:0.0043778497)100:0.0337082073,NC_025423_CP_51:0.0244296482)100:0.3235182114,(NC_011421_SPO1:0.0016054939,NC_022761_CampHawk:0.0038854809)100:0.4538239270)100:1.8009727358)99:0.2309902741,NC_015253_A9:1.1773052060)99:0.1179963437)100:0.1696032969,NC_012530_Lb338_1:1.4027119768)100:0.1614312291,(((((((((((((((EU418428_A5W:0.0000000000,JX080300_Staph1N:0.0000000000):0.0000000000,KR902361_IME_SA118:0.0000000000):0.0000000000,KF766114_K:0.0000000000):0.0000027944,KP687431_IME_SA1:0.0000027944)16:0.0000027944,((JX080304_MSA6:0.0000027944,NC_025417_Team1:0.0000027944)100:0.0002872018,NC_007066_G1:0.0002872348)20:0.0000027944)5:0.0000027944,(FR852584_ISP:0.0000027944,JX875065_SA5:0.0000027944)9:0.0000027944)10:0.0000027944,(((JX080301_A3R:0.0002886630,(JX080302_676Z:0.0002884799,(JX080303_Fi200W:0.0000027944,JX080305_P4W:0.0000027944)79:0.0000027944)99:0.0008681344)99:0.0008660220,KP687432_IME_SA2:0.0000027944)57:0.0002871953,(KR908644_IME_SA119:0.0000026604,NC_023009_Sb_1:0.0011761422)77:0.0002872126)28:0.0000022777)87:0.0005748733,((NC_019726_JD007:0.0000027944,(NC_022918_S25_4:0.0000027944,NC_022920_S25_3:0.0000027944)100:0.0005752414)100:0.0005749085,NC_023573_phiSA012:0.0005754334)95:0.0002875114)99:0.0020835273,NC_019448_GH15:0.0010854712)72:0.0014548796,NC_025426_P108:0.0043547517)100:0.0016164709,KP027446_phiIPLARODI:0.0017372578)100:0.0017283326,NC_025416_MCE_2014:0.0000023468)100:0.0926509181,(JX194239_SA11:0.0013825381,(NC_020877_Romulus:0.0000027944,NC_022090_Remus:0.0000027944)100:0.0040936912)100:0.1721979158)100:0.0908113822,(KF021268_phiIBB_SEP1:0.0029479843,KP027447_phiIPLA_C1C:0.0072778495)100:0.2204969901)98:0.0581213321,NC_007021_Twort:0.2068029032)100:0.4210802980)100:0.1266750998,(((DQ004855_P100:0.0000027944,(((KJ586795_LMTA_94:0.0003085417,(KJ591605_LMTA_57:0.0000027944,NC_024360_LMSP_25:0.0000027944)100:0.0003086596)100:0.0009258321,KJ668715_LMTA_34:0.0049690203)76:0.0006198384,NC_025440_WIL_1:0.0009282626)44:0.0006174971)40:0.0005925081,((((KJ094031_LP_124:0.0000027944,NC_024383_LP_083_2:0.0000027944)100:0.0022130706,(NC_024359_LP_048:0.0003067416,NC_024787_LMTA_148:0.0070663251)64:0.0005738221)55:0.0003338410,NC_009811_A511:0.0018344482)45:0.0009300548,(NC_020871_AG20:0.0018850632,NC_024364_List_36:0.0021417648)50:0.0008813119)42:0.0003532413)71:0.0003331327,(KJ094029_LP_064:0.0000027944,NC_021781_LP_125:0.0000027944)73:0.0000023468)100:0.3192060568)100:0.3333815592,KP339049_EFDG1:0.0956269214)100:0.1361077637,NC_027335_ECP3:0.0018075097)100:0.0007943878,KR049063_EFLK1:0.0025834137)100:0.0019590713,NC_009904_phiEF24C:0.0000027944);
