# Supplementary material for: Genome, biology and stability of the Thurquoise phage – A new virus from the Bastillevirinae subfamily
Source: Front Microbiol. 2023 Mar 14;14:1120147. doi: 10.3389/fmicb.2023.1120147 (PMC10043171; doi:10.3389/fmicb.2023.1120147)
Supplement: Supplementary file 2 [file Data_Sheet_1.ZIP › File S1. Alignments evolution models and trees/IqTree_ML_trees/concatenated_tree_replicates/27.iqtree]

IQ-TREE 1.6.12 built Aug 15 2019

Partition file name: ../../partitioned_model.2.0.nex
Input file name: ../../concatenated.2.0.faa
Type of analysis: ModelFinder + tree reconstruction + ultrafast bootstrap (1000 replicates)
Random seed number: 869546

REFERENCES
----------

To cite ModelFinder please use: 

Subha Kalyaanamoorthy, Bui Quang Minh, Thomas KF Wong, Arndt von Haeseler,
and Lars S Jermiin (2017) ModelFinder: Fast model selection for
accurate phylogenetic estimates. Nature Methods, 14:587–589.
https://doi.org/10.1038/nmeth.4285

To cite IQ-TREE please use:

Lam-Tung Nguyen, Heiko A. Schmidt, Arndt von Haeseler, and Bui Quang Minh
(2015) IQ-TREE: A fast and effective stochastic algorithm for estimating
maximum likelihood phylogenies. Mol Biol Evol, 32:268-274.
https://doi.org/10.1093/molbev/msu300

Since you used ultrafast bootstrap (UFBoot) please also cite: 

Diep Thi Hoang, Olga Chernomor, Arndt von Haeseler, Bui Quang Minh,
and Le Sy Vinh (2017) UFBoot2: Improving the ultrafast bootstrap
approximation. Mol Biol Evol, in press.
https://doi.org/10.1093/molbev/msx281

Since you used partition models please also cite:

Olga Chernomor, Arndt von Haeseler, and Bui Quang Minh (2016)
Terrace aware data structure for phylogenomic inference from
supermatrices. Syst Biol, 65:997-1008.
https://doi.org/10.1093/sysbio/syw037

SEQUENCE ALIGNMENT
------------------

Input data: 100 taxa with 2 partitions and 4346 total sites (0% missing data)

  ID  Name                                             Type	Seq	Site	Unique	Infor	Invar	Const
   1  part1_part2_part3+part4_part5_part6+part7_part8  AA	97	3376	3045	2638	521	521
   2  part9_part10                                     AA	97	970	933	833	103	103

Column meanings:
  Unique: Number of unique site patterns
  Infor:  Number of parsimony-informative sites
  Invar:  Number of invariant sites
  Const:  Number of constant sites (can be subset of invariant sites)

ModelFinder
-----------

Best-fit model according to BIC: LG+F+R6:part1_part2_part3+part4_part5_part6+part7_part8,LG+F+I+G4:part9_part10

List of best-fit models per partition:

  ID  Model             LogL          AIC      w-AIC      AICc     w-AICc       BIC      w-BIC
   1  LG+F+R6         -93949.5882 187959.1764 + 0.0000 187959.7324 + 0.0000 188142.9098 + 0.0000
   2  LG+F+I+G4       -33152.9335  66349.8670 + 0.0000  66350.9357 + 0.0000  66457.1675 + 0.0000

AIC, w-AIC   : Akaike information criterion scores and weights.
AICc, w-AICc : Corrected AIC scores and weights.
BIC, w-BIC   : Bayesian information criterion scores and weights.

Plus signs denote the 95% confidence sets.
Minus signs denote significant exclusion.

SUBSTITUTION PROCESS
--------------------

Edge-linked-proportional partition model but separate models between partitions

  ID  Model           Speed  Parameters
   1  LG+F+R6        0.9084  LG+R6{0.192767,0.114085,0.207194,0.40051,0.188407,0.685378,0.151172,1.08687,0.180106,1.78274,0.0803533,3.49093}
   2  LG+F+I+G4      1.3190  LG+I{0.0376826}+G4{1.51999}

MAXIMUM LIKELIHOOD TREE
-----------------------

Log-likelihood of the tree: -127021.6518 (s.e. 1283.1854)
Unconstrained log-likelihood (without tree): -33193.3301
Number of free parameters (#branches + #model parameters): 242
Akaike information criterion (AIC) score: 254527.3036
Corrected Akaike information criterion (AICc) score: 254555.9685
Bayesian information criterion (BIC) score: 256070.5403

Total tree length (sum of branch lengths): 13.3576
Sum of internal branch lengths: 8.0067 (59.9411% of tree length)

WARNING: 8 near-zero internal branches (<0.0002) should be treated with caution
         Such branches are denoted by '**' in the figure below

NOTE: Tree is UNROOTED although outgroup taxon 'AB609718_phiEF24C_P2' is drawn at root
Numbers in parentheses are  ultrafast bootstrap support (%)

+**AB609718_phiEF24C_P2
|
|                                        +--AB930182_SPG24
|                                     +--| (100)
|                                     |  +--AP013029_phiNIT1
|                                  +--| (100)
|                                  |  +--KF669652_Grass
|                               +--| (100)
|                               |  +--KC699836_SIOphi
|                            +--| (100)
|                            |  |            +**KJ010547_Bp8p_C
|                            |  |         +--| (100)
|                            |  |         |  +**KJ010548_Bp8p_T
|                            |  |      +--| (100)
|                            |  |      |  +--NC_024792_Bobb
|                            |  |  +---| (100)
|                            |  |  |   +--NC_020081_phiAGATE
|                            |  +--| (98)
|                            |     |  +--NC_027366_Mater
|                            |     +--| (100)
|                            |        +--NC_027374_Moonbeam
|                      +-----| (100)
|                      |     |              +**JN797796B_5S
|                      |     |           +--| (100)
|                      |     |           |  +**NC_018863_B4
|                      |     |        +--| (100)
|                      |     |        |  +--NC_022763_Spock
|                      |     |     +--| (100)
|                      |     |     |  |        +--KT307976_AvesoBmore
|                      |     |     |  |     +--| (100)
|                      |     |     |  |     |  +**NC_022088_Troll
|                      |     |     |  |  +--| (100)
|                      |     |     |  |  |  +--NC_024788_Riley
|                      |     |     |  +--| (75)
|                      |     |     |     +--NC_022769_BigBertha
|                      |     |  +--| (100)
|                      |     |  |  |                +--KT207918_Eyuki
|                      |     |  |  |             +--| (100)
|                      |     |  |  |             |  +--NC_024211_Megatron
|                      |     |  |  |          +--| (100)
|                      |     |  |  |          |  +--NC_024213_Hakuna
|                      |     |  |  |       +--| (90)
|                      |     |  |  |       |  |  +--NC_018857_BPS13
|                      |     |  |  |       |  +--| (100)
|                      |     |  |  |       |     +--NC_023501_BPS10C
|                      |     |  |  |  +----| (100)
|                      |     |  |  |  |    +--NC_016563_WPh
|                      |     |  |  +--| (100)
|                      |     |  |     |  +--NC_018856_Bastille
|                      |     |  |     +--| (100)
|                      |     |  |        |     +--NC_024205_Hoody_T
|                      |     |  |        |  +--| (92)
|                      |     |  |        |  |  +--NC_024216_CAM003
|                      |     |  |        +--| (99)
|                      |     |  |           +--NC_024207_Evoli
|                      |     +--| (99)
|                      |        |        +--JN797798_BCU4
|                      |        |     +--| (100)
|                      |        |     |  +--NC_018860_BCP78
|                      |        |  +--| (100)
|                      |        |  |  +--KT224359_TsarBomba
|                      |        +--| (100)
|                      |           |              +**KT995480_Bacillus_BM15
|                      |           |           +--| (100)
|                      |           |           |  +**MH638309_Bacillus_Hobo
|                      |           |        +--| (100)
|                      |           |        |  |  +--MH638312_Bacillus_Kioshi
|                      |           |        |  +--| (100)
|                      |           |        |     +--NC_024137_Bcp1
|                      |           |     +--| (85)
|                      |           |     |  +--NC_020873_Bc431v3
|                      |           |  +--| (69)
|                      |           |  |  |     +--KX495186_Bacillus_PK16
|                      |           |  |  |  +--| (100)
|                      |           |  |  |  |  +--MG602477_Bacillus_BCP01
|                      |           |  |  +--| (100)
|                      |           |  |     |  +--NC_027352_JBP901
|                      |           |  |     +--| (69)
|                      |           |  |        +--NC_027355_BCP8_2
|                      |           +--| (100)
|                      |              |  +--KU577463_Bacillus_Deep_Blue
|                      |              +--| (100)
|                      |                 +--Thurquoise
|                   +--| (100)
|                   |  |     +-------------------------AY682195_LP65
|                   |  |  +--| (99)
|                   |  |  |  |                                     +--KC595512_JL
|                   |  |  |  |                                  +--| (100)
|                   |  |  |  |                                  |  +--KC595513_Shanette
|                   |  |  |  |                             +----| (100)
|                   |  |  |  |                             |    +--NC_025423_CP_51
|                   |  |  |  +-----------------------------| (100)
|                   |  |  |                                |      +--NC_011421_SPO1
|                   |  |  |                                +------| (100)
|                   |  |  |                                       +--NC_022761_CampHawk
|                   |  +--| (99)
|                   |     +------------------NC_015253_A9
|                +--| (100)
|                |  +----------------------NC_012530_Lb338_1
|             +--| (100)
|             |  |                                 +**EU418428_A5W
|             |  |                              +**| (10)
|             |  |                              |  |     +**FR852584_ISP
|             |  |                              |  |  +**| (8)
|             |  |                              |  |  |  |        +--JX080301_A3R
|             |  |                              |  |  |  |     +--| (99)
|             |  |                              |  |  |  |     |  |  +--JX080302_676Z
|             |  |                              |  |  |  |     |  +--| (99)
|             |  |                              |  |  |  |     |     |  +**JX080303_Fi200W
|             |  |                              |  |  |  |     |     +**| (79)
|             |  |                              |  |  |  |     |        +**JX080305_P4W
|             |  |                              |  |  |  |  +--| (57)
|             |  |                              |  |  |  |  |  +**KP687432_IME_SA2
|             |  |                              |  |  |  +**| (28)
|             |  |                              |  |  |     |  +**KR908644_IME_SA119
|             |  |                              |  |  |     +--| (77)
|             |  |                              |  |  |        +--NC_023009_Sb_1
|             |  |                              |  +**| (9)
|             |  |                              |     |        +**JX080304_MSA6
|             |  |                              |     |     +--| (100)
|             |  |                              |     |     |  +**NC_025417_Team1
|             |  |                              |     |  +**| (12)
|             |  |                              |     |  |  +**JX875065_SA5
|             |  |                              |     +**| (3)
|             |  |                              |        +**KP687431_IME_SA1
|             |  |                           +--| (87)
|             |  |                           |  +--NC_007066_G1
|             |  |                        +--| (99)
|             |  |                        |  |     +**NC_019726_JD007
|             |  |                        |  |  +--| (100)
|             |  |                        |  |  |  |  +**NC_022918_S25_4
|             |  |                        |  |  |  +--| (100)
|             |  |                        |  |  |     +**NC_022920_S25_3
|             |  |                        |  +--| (95)
|             |  |                        |     +--NC_023573_phiSA012
|             |  |                     +--| (72)
|             |  |                     |  +--NC_019448_GH15
|             |  |                  +--| (100)
|             |  |                  |  +--NC_025426_P108
|             |  |               +--| (100)
|             |  |               |  +--KP027446_phiIPLARODI
|             |  |            +--| (100)
|             |  |            |  +**NC_025416_MCE_2014
|             |  |         +--| (100)
|             |  |         |  |  +--JX194239_SA11
|             |  |         |  +--| (100)
|             |  |         |     |  +**NC_020877_Romulus
|             |  |         |     +--| (100)
|             |  |         |        +**NC_022090_Remus
|             |  |      +--| (98)
|             |  |      |  |  +--KF021268_phiIBB_SEP1
|             |  |      |  +--| (100)
|             |  |      |     +--KP027447_phiIPLA_C1C
|             |  +------| (100)
|             |         +--NC_007021_Twort
|        +----| (100)
|        |    |          +**DQ004855_P100
|        |    |       +--| (40)
|        |    |       |  |        +--KJ586795_LMTA_94
|        |    |       |  |     +--| (100)
|        |    |       |  |     |  |  +**KJ591605_LMTA_57
|        |    |       |  |     |  +--| (100)
|        |    |       |  |     |     +**NC_024360_LMSP_25
|        |    |       |  |  +--| (76)
|        |    |       |  |  |  +--KJ668715_LMTA_34
|        |    |       |  +--| (44)
|        |    |       |     +--NC_025440_WIL_1
|        |    |    +--| (71)
|        |    |    |  |           +**KJ094031_LP_124
|        |    |    |  |        +--| (100)
|        |    |    |  |        |  +**NC_024383_LP_083_2
|        |    |    |  |     +--| (55)
|        |    |    |  |     |  |  +--NC_024359_LP_048
|        |    |    |  |     |  +--| (64)
|        |    |    |  |     |     +--NC_024787_LMTA_148
|        |    |    |  |  +--| (45)
|        |    |    |  |  |  +--NC_009811_A511
|        |    |    |  +--| (42)
|        |    |    |     |  +--NC_020871_AG20
|        |    |    |     +--| (50)
|        |    |    |        +--NC_024364_List_36
|        |    +----| (100)
|        |         |  +**KJ094029_LP_064
|        |         +**| (73)
|        |            +**NC_021781_LP_125
|     +--| (100)
|     |  +--KP339049_EFDG1
|  +--| (100)
|  |  +--NC_027335_ECP3
+--| (100)
|  +--KR049063_EFLK1
|
+**NC_009904_phiEF24C

Tree in newick format:

(AB609718_phiEF24C_P2:0.0000020616,((((((((((((AB930182_SPG24:0.0029617050,AP013029_phiNIT1:0.0053081578)100:0.0063411736,KF669652_Grass:0.0056622646)100:0.1901204153,KC699836_SIOphi:0.1862186880)100:0.0524279627,((((KJ010547_Bp8p_C:0.0000027920,KJ010548_Bp8p_T:0.0000027920)100:0.0099540441,NC_024792_Bobb:0.0098683230)100:0.0417104661,NC_020081_phiAGATE:0.0496674234)100:0.2573795878,(NC_027366_Mater:0.1383499106,NC_027374_Moonbeam:0.2108323106)100:0.0620825954)98:0.0435037716)100:0.0831222853,(((((JN797796B_5S:0.0000027920,NC_018863_B4:0.0000021266)100:0.0087946767,NC_022763_Spock:0.0059634175)100:0.0170390744,(((KT307976_AvesoBmore:0.0036440004,NC_022088_Troll:0.0000020408)100:0.0037425214,NC_024788_Riley:0.0029822467)100:0.0300654387,NC_022769_BigBertha:0.0065373314)75:0.0170636823)100:0.1352731383,(((((KT207918_Eyuki:0.0008177488,NC_024211_Megatron:0.0005718854)100:0.0023039920,NC_024213_Hakuna:0.0038866212)100:0.0287678307,(NC_018857_BPS13:0.0006437596,NC_023501_BPS10C:0.0004699949)100:0.0278703612)90:0.0199351277,NC_016563_WPh:0.0388437375)100:0.3292632878,(NC_018856_Bastille:0.0031691323,((NC_024205_Hoody_T:0.0051175719,NC_024216_CAM003:0.0015256803)92:0.0008274095,NC_024207_Evoli:0.0015228932)99:0.0016952003)100:0.1507669659)100:0.0961882512)100:0.1845772454,(((JN797798_BCU4:0.0002552891,NC_018860_BCP78:0.0011161250)100:0.0098253311,KT224359_TsarBomba:0.0140828153)100:0.1534866036,(((((KT995480_Bacillus_BM15:0.0000027920,MH638309_Bacillus_Hobo:0.0000027920)100:0.0028893643,(MH638312_Bacillus_Kioshi:0.0016342312,NC_024137_Bcp1:0.0019659995)100:0.0058491553)100:0.0170042332,NC_020873_Bc431v3:0.0460167740)85:0.0145175333,((KX495186_Bacillus_PK16:0.0005886415,MG602477_Bacillus_BCP01:0.0010637172)100:0.0206639485,(NC_027352_JBP901:0.0081905229,NC_027355_BCP8_2:0.0135430601)69:0.0075553018)100:0.0120805624)69:0.0074305116,(KU577463_Bacillus_Deep_Blue:0.0065052593,Thurquoise:0.0072163177)100:0.0193363596)100:0.1325648499)100:0.1057969155)99:0.0679302256)100:0.3687255481,((AY682195_LP65:1.5710738244,(((KC595512_JL:0.0021745436,KC595513_Shanette:0.0043777629)100:0.0337096122,NC_025423_CP_51:0.0244228583)100:0.3235697998,(NC_011421_SPO1:0.0016048736,NC_022761_CampHawk:0.0038863816)100:0.4536766691)100:1.8008421700)99:0.2309048681,NC_015253_A9:1.1772059714)99:0.1180129368)100:0.1695910200,NC_012530_Lb338_1:1.4026001753)100:0.1614236489,((((((((((EU418428_A5W:0.0000027920,((FR852584_ISP:0.0000027920,(((JX080301_A3R:0.0002889214,(JX080302_676Z:0.0002887386,(JX080303_Fi200W:0.0000027920,JX080305_P4W:0.0000027920)79:0.0000023585)99:0.0008683754)99:0.0008672601,KP687432_IME_SA2:0.0000022804)57:0.0002874534,(KR908644_IME_SA119:0.0000021531,NC_023009_Sb_1:0.0011767164)77:0.0002874688)28:0.0000021193)8:0.0000020776,(((JX080304_MSA6:0.0000021128,NC_025417_Team1:0.0000021094)100:0.0002874582,JX875065_SA5:0.0000027920)12:0.0000028780,KP687431_IME_SA1:0.0000027920)3:0.0000021197)9:0.0000020797)10:0.0000021210,NC_007066_G1:0.0002874915)87:0.0005748752,((NC_019726_JD007:0.0000021453,(NC_022918_S25_4:0.0000021276,NC_022920_S25_3:0.0000021271)100:0.0005752462)100:0.0005749135,NC_023573_phiSA012:0.0005754374)95:0.0002877662)99:0.0020833172,NC_019448_GH15:0.0010849773)72:0.0014542975,NC_025426_P108:0.0043542618)100:0.0016162663,KP027446_phiIPLARODI:0.0017372760)100:0.0017282631,NC_025416_MCE_2014:0.0000027404)100:0.0926421128,(JX194239_SA11:0.0013819628,(NC_020877_Romulus:0.0000022235,NC_022090_Remus:0.0000025774)100:0.0040926718)100:0.1721882565)100:0.0908039909,(KF021268_phiIBB_SEP1:0.0029460596,KP027447_phiIPLA_C1C:0.0072784345)100:0.2204838557)98:0.0581126354,NC_007021_Twort:0.2067910701)100:0.4210518544)100:0.1266683823,(((DQ004855_P100:0.0000021354,(((KJ586795_LMTA_94:0.0003094663,(KJ591605_LMTA_57:0.0000022852,NC_024360_LMSP_25:0.0000022804)100:0.0003095841)100:0.0009258918,KJ668715_LMTA_34:0.0049686932)76:0.0006205614,NC_025440_WIL_1:0.0009283243)44:0.0006182298)40:0.0005931630,((((KJ094031_LP_124:0.0000025415,NC_024383_LP_083_2:0.0000025850)100:0.0022127897,(NC_024359_LP_048:0.0003076339,NC_024787_LMTA_148:0.0070648640)64:0.0005749698)55:0.0003337470,NC_009811_A511:0.0018336813)45:0.0009301188,(NC_020871_AG20:0.0018843330,NC_024364_List_36:0.0021414517)50:0.0008813191)42:0.0003541389)71:0.0003341771,(KJ094029_LP_064:0.0000023236,NC_021781_LP_125:0.0000023418)73:0.0000020977)100:0.3191846137)100:0.3333566088,KP339049_EFDG1:0.0956111115)100:0.1361031940,NC_027335_ECP3:0.0018069949)100:0.0007942456,KR049063_EFLK1:0.0025837513)100:0.0019589196,NC_009904_phiEF24C:0.0000023585);

CONSENSUS TREE
--------------

Consensus tree is constructed from 1000bootstrap trees
Log-likelihood of consensus tree: -127021.699627
Robinson-Foulds distance between ML tree and consensus tree: 10

Branches with support >0.000000% are kept (extended consensus)
Branch lengths are optimized by maximum likelihood on original alignment
Numbers in parentheses are bootstrap supports (%)

+--AB609718_phiEF24C_P2
|
|                                        +--AB930182_SPG24
|                                     +--| (100)
|                                     |  +--AP013029_phiNIT1
|                                  +--| (100)
|                                  |  +--KF669652_Grass
|                               +--| (100)
|                               |  +--KC699836_SIOphi
|                            +--| (100)
|                            |  |            +--KJ010547_Bp8p_C
|                            |  |         +--| (100)
|                            |  |         |  +--KJ010548_Bp8p_T
|                            |  |      +--| (100)
|                            |  |      |  +--NC_024792_Bobb
|                            |  |  +---| (100)
|                            |  |  |   +--NC_020081_phiAGATE
|                            |  +--| (98)
|                            |     |  +--NC_027366_Mater
|                            |     +--| (100)
|                            |        +--NC_027374_Moonbeam
|                      +-----| (100)
|                      |     |              +--JN797796B_5S
|                      |     |           +--| (100)
|                      |     |           |  +--NC_018863_B4
|                      |     |        +--| (100)
|                      |     |        |  +--NC_022763_Spock
|                      |     |     +--| (100)
|                      |     |     |  |        +--KT307976_AvesoBmore
|                      |     |     |  |     +--| (100)
|                      |     |     |  |     |  +--NC_022088_Troll
|                      |     |     |  |  +--| (100)
|                      |     |     |  |  |  +--NC_024788_Riley
|                      |     |     |  +--| (75)
|                      |     |     |     +--NC_022769_BigBertha
|                      |     |  +--| (100)
|                      |     |  |  |                +--KT207918_Eyuki
|                      |     |  |  |             +--| (100)
|                      |     |  |  |             |  +--NC_024211_Megatron
|                      |     |  |  |          +--| (100)
|                      |     |  |  |          |  +--NC_024213_Hakuna
|                      |     |  |  |       +--| (90)
|                      |     |  |  |       |  |  +--NC_018857_BPS13
|                      |     |  |  |       |  +--| (100)
|                      |     |  |  |       |     +--NC_023501_BPS10C
|                      |     |  |  |  +----| (100)
|                      |     |  |  |  |    +--NC_016563_WPh
|                      |     |  |  +--| (100)
|                      |     |  |     |  +--NC_018856_Bastille
|                      |     |  |     +--| (100)
|                      |     |  |        |     +--NC_024205_Hoody_T
|                      |     |  |        |  +--| (92)
|                      |     |  |        |  |  +--NC_024216_CAM003
|                      |     |  |        +--| (99)
|                      |     |  |           +--NC_024207_Evoli
|                      |     +--| (99)
|                      |        |        +--JN797798_BCU4
|                      |        |     +--| (100)
|                      |        |     |  +--NC_018860_BCP78
|                      |        |  +--| (100)
|                      |        |  |  +--KT224359_TsarBomba
|                      |        +--| (100)
|                      |           |              +--KT995480_Bacillus_BM15
|                      |           |           +--| (100)
|                      |           |           |  +--MH638309_Bacillus_Hobo
|                      |           |        +--| (100)
|                      |           |        |  |  +--MH638312_Bacillus_Kioshi
|                      |           |        |  +--| (100)
|                      |           |        |     +--NC_024137_Bcp1
|                      |           |     +--| (85)
|                      |           |     |  +--NC_020873_Bc431v3
|                      |           |  +--| (69)
|                      |           |  |  |     +--KX495186_Bacillus_PK16
|                      |           |  |  |  +--| (100)
|                      |           |  |  |  |  +--MG602477_Bacillus_BCP01
|                      |           |  |  +--| (100)
|                      |           |  |     |  +--NC_027352_JBP901
|                      |           |  |     +--| (69)
|                      |           |  |        +--NC_027355_BCP8_2
|                      |           +--| (100)
|                      |              |  +--KU577463_Bacillus_Deep_Blue
|                      |              +--| (100)
|                      |                 +--Thurquoise
|                   +--| (100)
|                   |  |     +-------------------------AY682195_LP65
|                   |  |  +--| (99)
|                   |  |  |  |                                     +--KC595512_JL
|                   |  |  |  |                                  +--| (100)
|                   |  |  |  |                                  |  +--KC595513_Shanette
|                   |  |  |  |                             +----| (100)
|                   |  |  |  |                             |    +--NC_025423_CP_51
|                   |  |  |  +-----------------------------| (100)
|                   |  |  |                                |      +--NC_011421_SPO1
|                   |  |  |                                +------| (100)
|                   |  |  |                                       +--NC_022761_CampHawk
|                   |  +--| (99)
|                   |     +------------------NC_015253_A9
|                +--| (100)
|                |  +----------------------NC_012530_Lb338_1
|             +--| (100)
|             |  |                                                +**EU418428_A5W
|             |  |                                             +**|
|             |  |                                             |  +**JX080300_Staph1N
|             |  |                                          +**|
|             |  |                                          |  +**KR902361_IME_SA118
|             |  |                                       +--|
|             |  |                                       |  +**KF766114_K
|             |  |                                    +--| (16)
|             |  |                                    |  +--KP687431_IME_SA1
|             |  |                                 +--| (5)
|             |  |                                 |  |     +--JX080304_MSA6
|             |  |                                 |  |  +--| (100)
|             |  |                                 |  |  |  +--NC_025417_Team1
|             |  |                                 |  +--| (20)
|             |  |                                 |     +--NC_007066_G1
|             |  |                              +--| (10)
|             |  |                              |  |  +--FR852584_ISP
|             |  |                              |  +--| (9)
|             |  |                              |     +--JX875065_SA5
|             |  |                           +--| (87)
|             |  |                           |  |        +--JX080301_A3R
|             |  |                           |  |     +--| (99)
|             |  |                           |  |     |  |  +--JX080302_676Z
|             |  |                           |  |     |  +--| (99)
|             |  |                           |  |     |     |  +--JX080303_Fi200W
|             |  |                           |  |     |     +--| (79)
|             |  |                           |  |     |        +--JX080305_P4W
|             |  |                           |  |  +--| (57)
|             |  |                           |  |  |  +--KP687432_IME_SA2
|             |  |                           |  +--| (28)
|             |  |                           |     |  +--KR908644_IME_SA119
|             |  |                           |     +--| (77)
|             |  |                           |        +--NC_023009_Sb_1
|             |  |                        +--| (99)
|             |  |                        |  |     +--NC_019726_JD007
|             |  |                        |  |  +--| (100)
|             |  |                        |  |  |  |  +--NC_022918_S25_4
|             |  |                        |  |  |  +--| (100)
|             |  |                        |  |  |     +--NC_022920_S25_3
|             |  |                        |  +--| (95)
|             |  |                        |     +--NC_023573_phiSA012
|             |  |                     +--| (72)
|             |  |                     |  +--NC_019448_GH15
|             |  |                  +--| (100)
|             |  |                  |  +--NC_025426_P108
|             |  |               +--| (100)
|             |  |               |  +--KP027446_phiIPLARODI
|             |  |            +--| (100)
|             |  |            |  +--NC_025416_MCE_2014
|             |  |         +--| (100)
|             |  |         |  |  +--JX194239_SA11
|             |  |         |  +--| (100)
|             |  |         |     |  +--NC_020877_Romulus
|             |  |         |     +--| (100)
|             |  |         |        +--NC_022090_Remus
|             |  |      +--| (98)
|             |  |      |  |  +--KF021268_phiIBB_SEP1
|             |  |      |  +--| (100)
|             |  |      |     +--KP027447_phiIPLA_C1C
|             |  +------| (100)
|             |         +--NC_007021_Twort
|        +----| (100)
|        |    |          +--DQ004855_P100
|        |    |       +--| (40)
|        |    |       |  |        +--KJ586795_LMTA_94
|        |    |       |  |     +--| (100)
|        |    |       |  |     |  |  +--KJ591605_LMTA_57
|        |    |       |  |     |  +--| (100)
|        |    |       |  |     |     +--NC_024360_LMSP_25
|        |    |       |  |  +--| (76)
|        |    |       |  |  |  +--KJ668715_LMTA_34
|        |    |       |  +--| (44)
|        |    |       |     +--NC_025440_WIL_1
|        |    |    +--| (71)
|        |    |    |  |           +--KJ094031_LP_124
|        |    |    |  |        +--| (100)
|        |    |    |  |        |  +--NC_024383_LP_083_2
|        |    |    |  |     +--| (55)
|        |    |    |  |     |  |  +--NC_024359_LP_048
|        |    |    |  |     |  +--| (64)
|        |    |    |  |     |     +--NC_024787_LMTA_148
|        |    |    |  |  +--| (45)
|        |    |    |  |  |  +--NC_009811_A511
|        |    |    |  +--| (42)
|        |    |    |     |  +--NC_020871_AG20
|        |    |    |     +--| (50)
|        |    |    |        +--NC_024364_List_36
|        |    +----| (100)
|        |         |  +--KJ094029_LP_064
|        |         +--| (73)
|        |            +--NC_021781_LP_125
|     +--| (100)
|     |  +--KP339049_EFDG1
|  +--| (100)
|  |  +--NC_027335_ECP3
+--| (100)
|  +--KR049063_EFLK1
|
+--NC_009904_phiEF24C


Consensus tree in newick format: 

(AB609718_phiEF24C_P2:0.0000027944,((((((((((((AB930182_SPG24:0.0029625749,AP013029_phiNIT1:0.0053083520)100:0.0063423604,KF669652_Grass:0.0056629550)100:0.1901315582,KC699836_SIOphi:0.1862298148)100:0.0524303511,((((KJ010547_Bp8p_C:0.0000027944,KJ010548_Bp8p_T:0.0000027944)100:0.0099545916,NC_024792_Bobb:0.0098688798)100:0.0417124055,NC_020081_phiAGATE:0.0496711632)100:0.2573950298,(NC_027366_Mater:0.1383578562,NC_027374_Moonbeam:0.2108448762)100:0.0620860722)98:0.0435053716)100:0.0831239612,(((((JN797796B_5S:0.0000027944,NC_018863_B4:0.0000027944)100:0.0087961879,NC_022763_Spock:0.0059630951)100:0.0170401453,(((KT307976_AvesoBmore:0.0036446989,NC_022088_Troll:0.0000027944)100:0.0037422504,NC_024788_Riley:0.0029817860)100:0.0300671349,NC_022769_BigBertha:0.0065369603)75:0.0170645036)100:0.1352791224,(((((KT207918_Eyuki:0.0008170119,NC_024211_Megatron:0.0005717014)100:0.0023032060,NC_024213_Hakuna:0.0038867984)100:0.0287692569,(NC_018857_BPS13:0.0006436131,NC_023501_BPS10C:0.0004696230)100:0.0278717782)90:0.0199360155,NC_016563_WPh:0.0388460307)100:0.3292816323,(NC_018856_Bastille:0.0031692351,((NC_024205_Hoody_T:0.0051170690,NC_024216_CAM003:0.0015263285)92:0.0008270318,NC_024207_Evoli:0.0015225743)99:0.0016953804)100:0.1507746941)100:0.0961932890)100:0.1845871901,(((JN797798_BCU4:0.0002543864,NC_018860_BCP78:0.0011166022)100:0.0098258136,KT224359_TsarBomba:0.0140836269)100:0.1534940533,(((((KT995480_Bacillus_BM15:0.0000027944,MH638309_Bacillus_Hobo:0.0000027944)100:0.0028898093,(MH638312_Bacillus_Kioshi:0.0016346738,NC_024137_Bcp1:0.0019653976)100:0.0058488562)100:0.0170051744,NC_020873_Bc431v3:0.0460188914)85:0.0145182378,((KX495186_Bacillus_PK16:0.0005882212,MG602477_Bacillus_BCP01:0.0010633249)100:0.0206648673,(NC_027352_JBP901:0.0081902367,NC_027355_BCP8_2:0.0135438750)69:0.0075547943)100:0.0120811595)69:0.0074300133,(KU577463_Bacillus_Deep_Blue:0.0065049209,Thurquoise:0.0072167058)100:0.0193371101)100:0.1325719856)100:0.1058023450)99:0.0679347797)100:0.3687497333,((AY682195_LP65:1.5711394427,(((KC595512_JL:0.0021746978,KC595513_Shanette:0.0043778497)100:0.0337082073,NC_025423_CP_51:0.0244296482)100:0.3235182114,(NC_011421_SPO1:0.0016054939,NC_022761_CampHawk:0.0038854809)100:0.4538239270)100:1.8009727358)99:0.2309902741,NC_015253_A9:1.1773052060)99:0.1179963437)100:0.1696032969,NC_012530_Lb338_1:1.4027119768)100:0.1614312291,(((((((((((((((EU418428_A5W:0.0000000000,JX080300_Staph1N:0.0000000000):0.0000000000,KR902361_IME_SA118:0.0000000000):0.0000000000,KF766114_K:0.0000000000):0.0000027944,KP687431_IME_SA1:0.0000027944)16:0.0000027944,((JX080304_MSA6:0.0000027944,NC_025417_Team1:0.0000027944)100:0.0002872018,NC_007066_G1:0.0002872348)20:0.0000027944)5:0.0000027944,(FR852584_ISP:0.0000027944,JX875065_SA5:0.0000027944)9:0.0000027944)10:0.0000027944,(((JX080301_A3R:0.0002886630,(JX080302_676Z:0.0002884799,(JX080303_Fi200W:0.0000027944,JX080305_P4W:0.0000027944)79:0.0000027944)99:0.0008681344)99:0.0008660220,KP687432_IME_SA2:0.0000027944)57:0.0002871953,(KR908644_IME_SA119:0.0000026604,NC_023009_Sb_1:0.0011761422)77:0.0002872126)28:0.0000022777)87:0.0005748733,((NC_019726_JD007:0.0000027944,(NC_022918_S25_4:0.0000027944,NC_022920_S25_3:0.0000027944)100:0.0005752414)100:0.0005749085,NC_023573_phiSA012:0.0005754334)95:0.0002875114)99:0.0020835273,NC_019448_GH15:0.0010854712)72:0.0014548796,NC_025426_P108:0.0043547517)100:0.0016164709,KP027446_phiIPLARODI:0.0017372578)100:0.0017283326,NC_025416_MCE_2014:0.0000023468)100:0.0926509181,(JX194239_SA11:0.0013825381,(NC_020877_Romulus:0.0000027944,NC_022090_Remus:0.0000027944)100:0.0040936912)100:0.1721979158)100:0.0908113822,(KF021268_phiIBB_SEP1:0.0029479843,KP027447_phiIPLA_C1C:0.0072778495)100:0.2204969901)98:0.0581213321,NC_007021_Twort:0.2068029032)100:0.4210802980)100:0.1266750998,(((DQ004855_P100:0.0000027944,(((KJ586795_LMTA_94:0.0003085417,(KJ591605_LMTA_57:0.0000027944,NC_024360_LMSP_25:0.0000027944)100:0.0003086596)100:0.0009258321,KJ668715_LMTA_34:0.0049690203)76:0.0006198384,NC_025440_WIL_1:0.0009282626)44:0.0006174971)40:0.0005925081,((((KJ094031_LP_124:0.0000027944,NC_024383_LP_083_2:0.0000027944)100:0.0022130706,(NC_024359_LP_048:0.0003067416,NC_024787_LMTA_148:0.0070663251)64:0.0005738221)55:0.0003338410,NC_009811_A511:0.0018344482)45:0.0009300548,(NC_020871_AG20:0.0018850632,NC_024364_List_36:0.0021417648)50:0.0008813119)42:0.0003532413)71:0.0003331327,(KJ094029_LP_064:0.0000027944,NC_021781_LP_125:0.0000027944)73:0.0000023468)100:0.3192060568)100:0.3333815592,KP339049_EFDG1:0.0956269214)100:0.1361077637,NC_027335_ECP3:0.0018075097)100:0.0007943878,KR049063_EFLK1:0.0025834137)100:0.0019590713,NC_009904_phiEF24C:0.0000027944);

TIME STAMP
----------

Date and time: Fri Feb 14 06:39:14 2020
Total CPU time used: 44859.64167 seconds (12h:27m:39s)
Total wall-clock time used: 4245.56978 seconds (1h:10m:45s)
