# Supplementary material for: Genome, biology and stability of the Thurquoise phage – A new virus from the Bastillevirinae subfamily
Source: Front Microbiol. 2023 Mar 14;14:1120147. doi: 10.3389/fmicb.2023.1120147 (PMC10043171; doi:10.3389/fmicb.2023.1120147)
Supplement: Supplementary file 2 [file Data_Sheet_1.ZIP › File S1. Alignments evolution models and trees/IqTree_ML_trees/concatenated_tree_replicates/27.log]

IQ-TREE multicore version 1.6.12 for Linux 64-bit built Aug 15 2019
Developed by Bui Quang Minh, Nguyen Lam Tung, Olga Chernomor,
Heiko Schmidt, Dominik Schrempf, Michael Woodhams.

Host:    monster1 (AVX2, FMA3, 62 GB RAM)
Command: iqtree -pre 27 -s ../../concatenated.2.0.faa -spp ../../partitioned_model.2.0.nex -m MFP+MERGE -bb 1000 -nt AUTO
Seed:    869546 (Using SPRNG - Scalable Parallel Random Number Generator)
Time:    Thu Feb 13 13:57:37 2020
Kernel:  AVX+FMA - auto-detect threads (40 CPU cores detected)

Reading partition model file ../../partitioned_model.2.0.nex ...
Reading alignment file ../../concatenated.2.0.faa ... Fasta format detected
Alignment most likely contains protein sequences
Alignment has 100 sequences with 4346 columns, 3944 distinct patterns
3471 parsimony-informative, 251 singleton sites, 624 constant sites
                             Gap/Ambiguity  Composition  p-value
   1  AB609718_phiEF24C_P2          17.12%    passed     99.94%
   2  AB930182_SPG24                13.44%    passed     40.37%
   3  AP013029_phiNIT1              16.18%    passed     52.56%
   4  AY682195_LP65                 11.99%    failed      0.00%
   5  DQ004855_P100                 20.34%    passed     96.27%
   6  EU418428_A5W                  15.85%    passed     47.95%
   7  FR852584_ISP                  15.85%    passed     47.95%
   8  JN797796B_5S                  15.00%    passed     60.15%
   9  JN797798_BCU4                 13.83%    passed     20.72%
  10  JX080300_Staph1N              15.85%    passed     47.95%
  11  JX080301_A3R                  16.41%    passed     50.88%
  12  JX080302_676Z                 16.41%    passed     53.45%
  13  JX080303_Fi200W               16.41%    passed     52.14%
  14  JX080304_MSA6                 15.85%    passed     48.48%
  15  JX080305_P4W                  16.41%    passed     52.14%
  16  JX194239_SA11                 21.74%    passed     62.47%
  17  JX875065_SA5                  17.74%    passed     53.93%
  18  KC595512_JL                   18.45%    failed      0.03%
  19  KC595513_Shanette             18.45%    failed      0.05%
  20  KC699836_SIOphi               17.07%    passed     72.70%
  21  KF021268_phiIBB_SEP1          14.82%    passed     30.66%
  22  KF669652_Grass                18.06%    passed     60.34%
  23  KF766114_K                    15.85%    passed     47.95%
  24  KJ010547_Bp8p_C               20.78%    passed     77.92%
  25  KJ010548_Bp8p_T               20.78%    passed     77.92%
  26  KJ094029_LP_064               20.34%    passed     96.94%
  27  KJ094031_LP_124               20.34%    passed     97.65%
  28  KJ586795_LMTA_94              20.36%    passed     96.34%
  29  KJ591605_LMTA_57              20.36%    passed     96.80%
  30  KJ668715_LMTA_34              20.36%    passed     95.35%
  31  KP027446_phiIPLARODI          16.54%    passed     50.01%
  32  KP027447_phiIPLA_C1C          14.84%    passed     24.22%
  33  KP339049_EFDG1                15.60%    passed     79.38%
  34  KP687431_IME_SA1              17.92%    passed     53.50%
  35  KP687432_IME_SA2              17.74%    passed     52.71%
  36  KR049063_EFLK1                16.96%    passed     99.96%
  37  KR902361_IME_SA118            15.85%    passed     47.95%
  38  KR908644_IME_SA119            15.85%    passed     47.09%
  39  KT207918_Eyuki                14.47%    passed     71.23%
  40  KT224359_TsarBomba            13.83%    passed     36.95%
  41  KT307976_AvesoBmore           14.91%    passed     48.57%
  42  KT995480_Bacillus_BM15        13.78%    passed     80.96%
  43  KU577463_Bacillus_Deep_Blue   13.67%    passed     49.54%
  44  KX495186_Bacillus_PK16        13.74%    passed     42.68%
  45  MG602477_Bacillus_BCP01       13.85%    passed     46.97%
  46  MH638309_Bacillus_Hobo        13.78%    passed     80.96%
  47  MH638312_Bacillus_Kioshi      13.78%    passed     80.21%
  48  NC_007021_Twort               15.55%    failed      2.36%
  49  NC_007066_G1                  15.85%    passed     45.12%
  50  NC_009811_A511                20.36%    passed     97.04%
  51  NC_009904_phiEF24C            17.12%    passed     99.94%
  52  NC_011421_SPO1                18.38%    failed      0.35%
  53  NC_012530_Lb338_1             15.74%    failed      0.00%
  54  NC_015253_A9                  19.97%    failed      0.00%
  55  NC_016563_WPh                 14.31%    passed     88.49%
  56  NC_018856_Bastille            13.94%    passed     79.19%
  57  NC_018857_BPS13               14.40%    passed     76.08%
  58  NC_018860_BCP78               13.83%    passed     23.78%
  59  NC_018863_B4                  15.00%    passed     60.15%
  60  NC_019448_GH15                15.85%    passed     56.93%
  61  NC_019726_JD007               15.85%    passed     50.99%
  62  NC_020081_phiAGATE            20.75%    passed     71.93%
  63  NC_020871_AG20                20.34%    passed     97.40%
  64  NC_020873_Bc431v3             13.83%    passed     64.32%
  65  NC_020877_Romulus             22.60%    passed     51.70%
  66  NC_021781_LP_125              20.34%    passed     96.94%
  67  NC_022088_Troll               14.91%    passed     56.07%
  68  NC_022090_Remus               22.60%    passed     51.70%
  69  NC_022761_CampHawk            18.38%    failed      0.59%
  70  NC_022763_Spock               14.98%    passed     70.91%
  71  NC_022769_BigBertha           14.91%    passed     66.98%
  72  NC_022918_S25_4               15.85%    passed     50.27%
  73  NC_022920_S25_3               15.85%    passed     50.27%
  74  NC_023009_Sb_1                17.30%    passed     35.31%
  75  NC_023501_BPS10C              14.40%    passed     77.92%
  76  NC_023573_phiSA012            15.85%    passed     51.72%
  77  NC_024137_Bcp1                13.90%    passed     74.93%
  78  NC_024205_Hoody_T             18.09%    passed     88.51%
  79  NC_024207_Evoli               13.94%    passed     77.35%
  80  NC_024211_Megatron            14.47%    passed     73.31%
  81  NC_024213_Hakuna              14.47%    passed     80.29%
  82  NC_024216_CAM003              13.94%    passed     76.24%
  83  NC_024359_LP_048              20.34%    passed     97.63%
  84  NC_024360_LMSP_25             20.36%    passed     96.80%
  85  NC_024364_List_36             20.34%    passed     96.15%
  86  NC_024383_LP_083_2            20.34%    passed     97.65%
  87  NC_024787_LMTA_148            25.17%    passed     97.80%
  88  NC_024788_Riley               14.91%    passed     47.84%
  89  NC_024792_Bobb                20.80%    passed     79.14%
  90  NC_025416_MCE_2014            15.85%    passed     48.54%
  91  NC_025417_Team1               15.85%    passed     48.48%
  92  NC_025423_CP_51               18.50%    failed      0.19%
  93  NC_025426_P108                18.29%    passed     66.17%
  94  NC_025440_WIL_1               20.36%    passed     95.46%
  95  NC_027335_ECP3                23.70%    passed     99.65%
  96  NC_027352_JBP901              14.24%    passed     48.79%
  97  NC_027355_BCP8_2              14.13%    passed     46.68%
  98  NC_027366_Mater               17.97%    passed     25.04%
  99  NC_027374_Moonbeam            14.50%    passed     44.41%
 100  Thurquoise                    13.69%    passed     49.72%
****  TOTAL                         16.87%  9 sequences failed composition chi2 test (p-value<5%; df=19)

Loading 4 partitions...
Subset	Type	Seqs	Sites	Infor	Invar	Model	Name
1	AA	100	1651	1254	286	LG+F+G4	part1_part2_part3
2	AA	100	1230	1016	146	LG+F+I+G4	part4_part5_part6
3	AA	100	495	368	89	LG+G4	part7_part8
4	AA	100	970	833	103	LG+I+G4	part9_part10
Degree of missing data: 0.000
Info: multi-threading strategy over partitions

NOTE: NC_009904_phiEF24C is identical to AB609718_phiEF24C_P2 but kept for subsequent analysis
NOTE: FR852584_ISP is identical to EU418428_A5W but kept for subsequent analysis
NOTE: NC_018863_B4 is identical to JN797796B_5S but kept for subsequent analysis
NOTE: JX080305_P4W is identical to JX080303_Fi200W but kept for subsequent analysis
NOTE: NC_025417_Team1 is identical to JX080304_MSA6 but kept for subsequent analysis
NOTE: KJ010548_Bp8p_T is identical to KJ010547_Bp8p_C but kept for subsequent analysis
NOTE: NC_021781_LP_125 is identical to KJ094029_LP_064 but kept for subsequent analysis
NOTE: NC_024383_LP_083_2 is identical to KJ094031_LP_124 but kept for subsequent analysis
NOTE: NC_024360_LMSP_25 is identical to KJ591605_LMTA_57 but kept for subsequent analysis
NOTE: MH638309_Bacillus_Hobo is identical to KT995480_Bacillus_BM15 but kept for subsequent analysis
NOTE: NC_022090_Remus is identical to NC_020877_Romulus but kept for subsequent analysis
NOTE: NC_022920_S25_3 is identical to NC_022918_S25_4 but kept for subsequent analysis
NOTE: 3 identical sequences (see below) will be ignored for subsequent analysis
NOTE: JX080300_Staph1N (identical to EU418428_A5W) is ignored but added at the end
NOTE: KF766114_K (identical to EU418428_A5W) is ignored but added at the end
NOTE: KR902361_IME_SA118 (identical to EU418428_A5W) is ignored but added at the end
Concatenated alignment was printed to 27.uniqueseq.phy

For your convenience alignment with unique sequences printed to 27.uniqueseq.phy


Create initial parsimony tree by phylogenetic likelihood library (PLL)... 0.166 seconds
NOTE: ModelFinder requires 633 MB RAM!
NUMBER OF THREADS FOR PARTITION FINDING: 13
Testing LG+F+G on supermatrix...
LG+F+G4 / LnL: -127267.957 / df: 211 / AIC: 254957.913 / AICc: 254979.555 / BIC: 256303.463
Selecting individual models for 4 charsets using BIC...
 No. Model        Score       Charset
   1 LG+F+G4      87533.909   part1_part2_part3
   2 LG+F+I+G4    76775.424   part4_part5_part6
   3 LG+F+I+G4    66457.168   part9_part10
   4 LG+F+G4      23961.794   part7_part8
Full partition model BIC score: 256446.637 (LnL: -127067.291  df:276)
Merging models to increase model fit (about 13 total partition schemes)...
   5 LG+F+I+G4    256391.478  part4_part5_part6+part7_part8
   6 LG+F+I+G4    256426.026  part7_part8+part9_part10
   7 LG+F+R4      256332.353  part1_part2_part3+part7_part8
   8 LG+F+I+G4    256377.561  part4_part5_part6+part9_part10
   9 LG+F+I+G4    256474.812  part1_part2_part3+part9_part10
  10 LG+F+I+G4    256327.028  part1_part2_part3+part4_part5_part6	6h:4m:25s (1h:49m:19s left)
Merging part1_part2_part3+part4_part5_part6 with BIC score: 256327.028 (LnL: -127095.445  df: 255)
  11 LG+F+R6      256232.280  part1_part2_part3+part4_part5_part6+part7_part8	9h:38m:44s (1h:45m:13s left)
  12 LG+F+I+G4    256342.136  part1_part2_part3+part4_part5_part6+part9_part10	10h:37m:53s (0h:53m:9s left)
Merging part1_part2_part3+part4_part5_part6+part7_part8 with BIC score: 256232.280 (LnL: -127102.522  df: 242)
  13 LG+F+R6      256254.477  part1_part2_part3+part4_part5_part6+part7_part8+part9_part10	15h:30m:50s (0h:0m:0s left)
BEST-FIT PARTITION MODEL: 
  charpartition BIC = LG+F+R6: part1_part2_part3 part4_part5_part6 part7_part8, LG+F+I+G4: part9_part10;
Agglomerative model selection: (((part1_part2_part3,part4_part5_part6)1:256327,part7_part8)2:256232,part9_part10)
Merging into 2 partitions...
Partition information was printed to 27.best_scheme.nex
Partition information in Raxml format was printed to 27.best_scheme

All model information printed to 27.model.gz
CPU time for ModelFinder: 163972.855 seconds (45h:32m:52s)
Wall-clock time for ModelFinder: 55851.224 seconds (15h:30m:51s)
Generating 1000 samples for ultrafast bootstrap (seed: 869546)...

NOTE: 348 MB RAM (0 GB) is required!
Measuring multi-threading efficiency up to 40 CPU cores
Increase to 10 rounds for branch lengths
5 trees examined
Threads: 1 / Time: 41.933 sec / Speedup: 1.000 / Efficiency: 100% / LogL: -416072
Threads: 2 / Time: 36.042 sec / Speedup: 1.163 / Efficiency: 58% / LogL: -416072
Threads: 3 / Time: 17.524 sec / Speedup: 2.393 / Efficiency: 80% / LogL: -416072
Threads: 4 / Time: 13.586 sec / Speedup: 3.086 / Efficiency: 77% / LogL: -416072
Threads: 5 / Time: 12.046 sec / Speedup: 3.481 / Efficiency: 70% / LogL: -416072
Threads: 6 / Time: 9.957 sec / Speedup: 4.211 / Efficiency: 70% / LogL: -416072
Threads: 7 / Time: 9.103 sec / Speedup: 4.606 / Efficiency: 66% / LogL: -416072
Threads: 8 / Time: 8.578 sec / Speedup: 4.888 / Efficiency: 61% / LogL: -416072
Threads: 9 / Time: 7.925 sec / Speedup: 5.291 / Efficiency: 59% / LogL: -416072
Threads: 10 / Time: 7.582 sec / Speedup: 5.531 / Efficiency: 55% / LogL: -416072
Threads: 11 / Time: 7.074 sec / Speedup: 5.928 / Efficiency: 54% / LogL: -416072
Threads: 12 / Time: 7.132 sec / Speedup: 5.880 / Efficiency: 49% / LogL: -416072
BEST NUMBER OF THREADS: 11

Estimate model parameters (epsilon = 0.100)
Initial log-likelihood: -127191.988
Current log-likelihood at step 1: -127102.685
Current log-likelihood at step 2: -127101.520
Current log-likelihood at step 3: -127100.836
Current log-likelihood at step 4: -127100.312
Current log-likelihood at step 5: -127099.909
Current log-likelihood at step 6: -127099.600
Current log-likelihood at step 7: -127099.355
Current log-likelihood at step 8: -127099.163
Current log-likelihood at step 9: -127099.013
Current log-likelihood at step 10: -127098.890
Current log-likelihood at step 11: -127098.791
Partition-specific rates:  0.909 1.317
Parameters optimization took 10 rounds (26.001 sec)

Computing ML distances based on estimated model parameters... 7.940 sec
Computing BIONJ tree...
0.006 seconds
Log-likelihood of BIONJ tree: -127236.684
--------------------------------------------------------------------
|             INITIALIZING CANDIDATE TREE SET                      |
--------------------------------------------------------------------
Generating 98 parsimony trees... 15.452 second
Computing log-likelihood of 98 initial trees ... 34.987 seconds
Current best score: -127078.034

Do NNI search on 20 best initial trees
Estimate model parameters (epsilon = 0.100)
Initial log-likelihood: -127025.056
Current log-likelihood at step 1: -127024.919
Current log-likelihood at step 2: -127024.877
Parameters optimization took 1 rounds (4.860 sec)

BETTER TREE FOUND at iteration 1: -127024.877
Estimate model parameters (epsilon = 0.100)
Initial log-likelihood: -127024.608
Current log-likelihood at step 1: -127024.574
Parameters optimization took 0 rounds (2.363 sec)

BETTER TREE FOUND at iteration 3: -127024.574
Iteration 10 / LogL: -127026.383 / Time: 0h:4m:51s
Iteration 20 / LogL: -127037.179 / Time: 0h:5m:17s
Finish initializing candidate tree set (20)
Current best tree score: -127024.574 / CPU time: 110.310
Number of iterations: 20
--------------------------------------------------------------------
|               OPTIMIZING CANDIDATE TREE SET                      |
--------------------------------------------------------------------
Estimate model parameters (epsilon = 0.100)
Initial log-likelihood: -127023.891
Current log-likelihood at step 1: -127023.855
Parameters optimization took 0 rounds (2.311 sec)

BETTER TREE FOUND at iteration 22: -127023.855
Estimate model parameters (epsilon = 0.100)
Initial log-likelihood: -127022.376
Current log-likelihood at step 1: -127022.360
Parameters optimization took 0 rounds (1.409 sec)

BETTER TREE FOUND at iteration 27: -127022.360
Iteration 30 / LogL: -127024.614 / Time: 0h:6m:16s (0h:21m:0s left)
BETTER TREE FOUND at iteration 34: -127022.360
Estimate model parameters (epsilon = 0.100)
Initial log-likelihood: -127022.264
Current log-likelihood at step 1: -127022.252
Parameters optimization took 0 rounds (1.373 sec)

BETTER TREE FOUND at iteration 35: -127022.252
BETTER TREE FOUND at iteration 36: -127022.252
BETTER TREE FOUND at iteration 37: -127022.248
BETTER TREE FOUND at iteration 39: -127022.247
Iteration 40 / LogL: -127024.320 / Time: 0h:7m:12s (0h:18m:17s left)
BETTER TREE FOUND at iteration 43: -127022.242
BETTER TREE FOUND at iteration 47: -127022.242
BETTER TREE FOUND at iteration 50: -127022.238
Iteration 50 / LogL: -127022.238 / Time: 0h:8m:4s (0h:16m:29s left)
Log-likelihood cutoff on original alignment: -127115.179
Iteration 60 / LogL: -127022.252 / Time: 0h:8m:59s (0h:13m:43s left)
BETTER TREE FOUND at iteration 67: -127022.237
BETTER TREE FOUND at iteration 68: -127022.234
BETTER TREE FOUND at iteration 69: -127022.234
BETTER TREE FOUND at iteration 70: -127022.233
Iteration 70 / LogL: -127022.233 / Time: 0h:10m:0s (0h:14m:30s left)
Iteration 80 / LogL: -127022.235 / Time: 0h:10m:56s (0h:12m:28s left)
Iteration 90 / LogL: -127426.009 / Time: 0h:12m:3s (0h:10m:50s left)
BETTER TREE FOUND at iteration 95: -127022.232
Iteration 100 / LogL: -127022.239 / Time: 0h:13m:8s (0h:12m:36s left)
Log-likelihood cutoff on original alignment: -127115.179
NOTE: Bootstrap correlation coefficient of split occurrence frequencies: 0.999
Estimate model parameters (epsilon = 0.100)
Initial log-likelihood: -127022.112
Current log-likelihood at step 1: -127022.094
Parameters optimization took 0 rounds (1.462 sec)

BETTER TREE FOUND at iteration 108: -127022.094
Iteration 110 / LogL: -127025.087 / Time: 0h:14m:12s (0h:12m:46s left)
Iteration 120 / LogL: -127025.081 / Time: 0h:15m:17s (0h:11m:18s left)
Estimate model parameters (epsilon = 0.100)
Initial log-likelihood: -127021.738
Current log-likelihood at step 1: -127021.719
Parameters optimization took 0 rounds (1.820 sec)

BETTER TREE FOUND at iteration 121: -127021.719
Iteration 130 / LogL: -127024.283 / Time: 0h:16m:19s (0h:11m:30s left)
Iteration 140 / LogL: -127031.748 / Time: 0h:17m:20s (0h:10m:6s left)
BETTER TREE FOUND at iteration 150: -127021.714
Iteration 150 / LogL: -127021.714 / Time: 0h:18m:26s (0h:12m:22s left)
Log-likelihood cutoff on original alignment: -127115.179
BETTER TREE FOUND at iteration 160: -127021.714
Iteration 160 / LogL: -127021.714 / Time: 0h:19m:36s (0h:12m:19s left)
BETTER TREE FOUND at iteration 167: -127021.714
BETTER TREE FOUND at iteration 169: -127021.713
Iteration 170 / LogL: -127022.073 / Time: 0h:20m:39s (0h:12m:5s left)
Iteration 180 / LogL: -127021.713 / Time: 0h:21m:42s (0h:10m:47s left)
Iteration 190 / LogL: -127253.163 / Time: 0h:22m:41s (0h:9m:29s left)
BETTER TREE FOUND at iteration 192: -127021.712
UPDATE BEST LOG-LIKELIHOOD: -127021.712
Iteration 200 / LogL: -127021.713 / Time: 0h:23m:47s (0h:10m:59s left)
Log-likelihood cutoff on original alignment: -127115.179
NOTE: Bootstrap correlation coefficient of split occurrence frequencies: 0.994
Iteration 210 / LogL: -127021.720 / Time: 0h:24m:51s (0h:10m:42s left)
BETTER TREE FOUND at iteration 211: -127021.711
BETTER TREE FOUND at iteration 216: -127021.710
Iteration 220 / LogL: -127021.712 / Time: 0h:25m:53s (0h:11m:21s left)
BETTER TREE FOUND at iteration 229: -127021.708
Iteration 230 / LogL: -127022.090 / Time: 0h:26m:57s (0h:11m:39s left)
Iteration 240 / LogL: -127021.737 / Time: 0h:27m:58s (0h:10m:25s left)
BETTER TREE FOUND at iteration 244: -127021.707
Iteration 250 / LogL: -127023.553 / Time: 0h:29m:1s (0h:10m:57s left)
Log-likelihood cutoff on original alignment: -127115.179
Iteration 260 / LogL: -127026.306 / Time: 0h:30m:9s (0h:9m:46s left)
Iteration 270 / LogL: -127021.738 / Time: 0h:31m:15s (0h:8m:35s left)
Iteration 280 / LogL: -127022.068 / Time: 0h:32m:21s (0h:7m:25s left)
BETTER TREE FOUND at iteration 289: -127021.706
Iteration 290 / LogL: -127021.729 / Time: 0h:33m:37s (0h:11m:31s left)
Iteration 300 / LogL: -129662.397 / Time: 0h:35m:9s (0h:10m:27s left)
Log-likelihood cutoff on original alignment: -127115.179
NOTE: Bootstrap correlation coefficient of split occurrence frequencies: 0.998
BETTER TREE FOUND at iteration 306: -127021.703
Iteration 310 / LogL: -127022.062 / Time: 0h:36m:38s (0h:11m:22s left)
Iteration 320 / LogL: -127027.247 / Time: 0h:38m:4s (0h:10m:15s left)
BETTER TREE FOUND at iteration 327: -127021.701
Iteration 330 / LogL: -127022.056 / Time: 0h:39m:36s (0h:11m:40s left)
Iteration 340 / LogL: -127021.714 / Time: 0h:41m:9s (0h:10m:33s left)
Iteration 350 / LogL: -127032.598 / Time: 0h:42m:41s (0h:9m:25s left)
Log-likelihood cutoff on original alignment: -127115.179
Iteration 360 / LogL: -127037.401 / Time: 0h:44m:6s (0h:8m:13s left)
Iteration 370 / LogL: -127026.314 / Time: 0h:45m:36s (0h:7m:2s left)
Iteration 380 / LogL: -127021.706 / Time: 0h:47m:8s (0h:5m:50s left)
Iteration 390 / LogL: -127021.707 / Time: 0h:48m:41s (0h:4m:37s left)
BETTER TREE FOUND at iteration 393: -127021.701
BETTER TREE FOUND at iteration 398: -127021.699
Iteration 400 / LogL: -127021.700 / Time: 0h:50m:9s (0h:12m:19s left)
Log-likelihood cutoff on original alignment: -127115.179
NOTE: Bootstrap correlation coefficient of split occurrence frequencies: 0.999
Iteration 410 / LogL: -127026.345 / Time: 0h:51m:39s (0h:11m:22s left)
BETTER TREE FOUND at iteration 413: -127021.697
Iteration 420 / LogL: -127031.378 / Time: 0h:53m:6s (0h:11m:47s left)
Iteration 430 / LogL: -127026.297 / Time: 0h:54m:38s (0h:10m:34s left)
BETTER TREE FOUND at iteration 439: -127021.697
Iteration 440 / LogL: -127021.702 / Time: 0h:56m:0s (0h:12m:37s left)
Iteration 450 / LogL: -127021.703 / Time: 0h:57m:26s (0h:11m:23s left)
Log-likelihood cutoff on original alignment: -127115.179
Iteration 460 / LogL: -127022.055 / Time: 0h:58m:50s (0h:10m:7s left)
Iteration 470 / LogL: -127022.060 / Time: 1h:0m:21s (0h:8m:52s left)
Iteration 480 / LogL: -127022.202 / Time: 1h:1m:45s (0h:7m:36s left)
Iteration 490 / LogL: -127509.965 / Time: 1h:3m:17s (0h:6m:20s left)
Iteration 500 / LogL: -127029.626 / Time: 1h:4m:44s (0h:5m:3s left)
Log-likelihood cutoff on original alignment: -127115.179
NOTE: Bootstrap correlation coefficient of split occurrence frequencies: 0.999
Iteration 510 / LogL: -127262.569 / Time: 1h:6m:14s (0h:11m:42s left)
Iteration 520 / LogL: -127023.807 / Time: 1h:7m:43s (0h:10m:26s left)
Iteration 530 / LogL: -127022.054 / Time: 1h:9m:8s (0h:9m:8s left)
Iteration 540 / LogL: -127022.206 / Time: 1h:10m:32s (0h:7m:51s left)
TREE SEARCH COMPLETED AFTER 540 ITERATIONS / Time: 1h:10m:32s

--------------------------------------------------------------------
|                    FINALIZING TREE SEARCH                        |
--------------------------------------------------------------------
Performs final model parameters optimization
Estimate model parameters (epsilon = 0.010)
Initial log-likelihood: -127021.697
Current log-likelihood at step 1: -127021.681
Current log-likelihood at step 2: -127021.669
Current log-likelihood at step 3: -127021.659
Current log-likelihood at step 4: -127021.652
Partition-specific rates:  0.908 1.319
Parameters optimization took 3 rounds (10.189 sec)

BEST SCORE FOUND : -127021.652
Creating bootstrap support values...
Split supports printed to NEXUS file 27.splits.nex
Total tree length: 13.358

Total number of iterations: 540
CPU time used for tree search: 43655.302 sec (12h:7m:35s)
Wall-clock time used for tree search: 4025.347 sec (1h:7m:5s)
Total CPU time used: 44859.642 sec (12h:27m:39s)
Total wall-clock time used: 4243.450 sec (1h:10m:43s)

Computing bootstrap consensus tree...
Reading input file 27.splits.nex...
97 taxa and 668 splits.
Consensus tree written to 27.contree
Reading input trees file 27.contree
Log-likelihood of consensus tree: -127021.700

Analysis results written to: 
  IQ-TREE report:                27.iqtree
  Maximum-likelihood tree:       27.treefile
  Likelihood distances:          27.mldist
  Best partitioning scheme:      27.best_scheme.nex
           in RAxML format:      27.best_scheme

Ultrafast bootstrap approximation results written to:
  Split support values:          27.splits.nex
  Consensus tree:                27.contree
  Screen log file:               27.log

Date and Time: Fri Feb 14 06:39:14 2020
