# Supplementary material for: Genome, biology and stability of the Thurquoise phage – A new virus from the Bastillevirinae subfamily
Source: Front Microbiol. 2023 Mar 14;14:1120147. doi: 10.3389/fmicb.2023.1120147 (PMC10043171; doi:10.3389/fmicb.2023.1120147)
Supplement: Supplementary file 2 [file Data_Sheet_1.ZIP › File S1. Alignments evolution models and trees/IqTree_ML_trees/concatenated_tree_replicates/27.mldist]

97
AB609718_phiEF24C_P2        0.0000000 1.3548764 1.3336341 2.4660728 0.7122211 1.0514599 1.0514599 1.4164782 1.3261976 1.0490081 1.0490991 1.0492999 1.0524209 1.0492999 1.1259711 1.0321506 2.9021712 2.8979201 1.2563576 1.0801352 1.3557697 1.2625069 1.2625069 0.7117215 0.7113403 0.7123412 0.7123875 0.7118462 1.0493938 1.0784690 0.2179906 1.0512367 1.0323523 0.0041570 1.0524544 1.5220309 1.3310530 1.4314376 1.3022972 1.3070457 1.2911547 1.2917700 1.3022972 1.3032958 1.0852008 1.0518426 0.7131584 0.0000010 2.9565220 1.8422621 1.8640997 1.5080338 1.4035559 1.4973802 1.3249757 1.4164782 1.0497989 1.0515857 1.2776871 0.7111770 1.3289608 1.1339912 0.7117215 1.4271150 1.1339912 2.9466263 1.4155445 1.4125549 1.0521186 1.0521186 1.0528008 1.4941239 1.0497952 1.3069367 1.4293459 1.3982954 1.5213254 1.5239268 1.3994038 0.7111764 0.7123875 0.7124629 0.7113403 0.7280696 1.4228098 1.2634578 1.0476459 1.0524209 2.8862923 1.0406076 0.7132239 0.0042743 1.2860494 1.2995719 1.2933382 1.3052404 1.3011615 
AB930182_SPG24              1.3548764 0.0000000 0.0079895 2.2792915 1.2019597 1.4164942 1.4164942 0.6542204 0.5511212 1.4115665 1.4144848 1.4152679 1.4173809 1.4152679 1.4647112 1.3997778 2.9877246 2.9852622 0.3650657 1.4377809 0.0143832 0.4734674 0.4734674 1.2019015 1.2009389 1.2035250 1.2035408 1.2068479 1.4111558 1.4408595 1.3295546 1.4148981 1.4005694 1.3587839 1.4165606 0.8099670 0.5578980 0.6492120 0.5589826 0.5592032 0.5614860 0.5600419 0.5589826 0.5596589 1.4862137 1.4171067 1.2001998 1.3548764 3.0066518 2.0337324 1.7839921 0.8103843 0.7239208 0.7828250 0.5503026 0.6542204 1.4175280 1.4153775 0.4864699 1.2061241 0.5609133 1.4777699 1.2019015 0.6521526 1.4777699 3.0053787 0.6464554 0.6445265 1.4149705 1.4149705 1.4239061 0.7831018 1.4149463 0.5572563 0.7291904 0.7236549 0.8103242 0.8126691 0.7250648 1.2034230 1.2035408 1.2049027 1.2009389 1.1847206 0.6534027 0.4719348 1.4115129 1.4173809 2.9757262 1.4086381 1.2004069 1.3946513 0.5533691 0.5542899 0.4054187 0.4519871 0.5603769 
AP013029_phiNIT1            1.3336341 0.0079895 0.0000000 2.2748953 1.1745514 1.4000305 1.4000305 0.6468309 0.5519863 1.3948903 1.3978751 1.3986787 1.4009358 1.3986787 1.4424414 1.3825262 2.9932962 2.9922476 0.3722075 1.4036645 0.0168716 0.4729179 0.4729179 1.1744974 1.1735314 1.1761372 1.1761566 1.1795106 1.3944287 1.4071415 1.3044468 1.3979538 1.3833387 1.3380108 1.4000979 0.7915390 0.5584469 0.6430045 0.5544897 0.5535937 0.5577613 0.5557006 0.5544897 0.5559089 1.4647704 1.4006566 1.1718890 1.3336341 2.9876347 2.0493610 1.7659533 0.7927901 0.7098947 0.7661400 0.5511407 0.6468309 1.4018675 1.3988893 0.4877028 1.1787819 0.5582165 1.4562350 1.1744974 0.6459784 1.4562350 2.9894700 0.6397896 0.6388905 1.3984724 1.3984724 1.4076579 0.7664209 1.3984472 0.5528568 0.7143265 0.7096332 0.7909297 0.7934337 0.7114178 1.1760537 1.1761566 1.1775512 1.1735314 1.1548995 0.6472428 0.4715253 1.3949339 1.4009358 2.9825153 1.3914750 1.1729718 1.3723029 0.5487478 0.5493028 0.4044263 0.4446208 0.5548005 
AY682195_LP65               2.4660728 2.2792915 2.2748953 0.0000000 2.3817722 2.5133879 2.5133879 2.3604692 2.3579433 2.5209524 2.5223935 2.5223935 2.5135970 2.5223935 2.4767227 2.4990163 3.5136842 3.5074967 2.2669275 2.5333806 2.2928747 2.3317021 2.3317021 2.3803725 2.3877874 2.3807912 2.3810253 2.3838410 2.5358071 2.5299586 2.4531986 2.5205220 2.4990163 2.4737402 2.5135474 2.4987115 2.3687878 2.3800102 2.3339416 2.3420128 2.3470384 2.3543175 2.3339416 2.3462883 2.6025162 2.5152022 2.3789616 2.4660728 3.6490741 2.9384304 2.7280535 2.4945044 2.3345338 2.4752603 2.3532627 2.3604692 2.5129092 2.5153516 2.3411791 2.3849913 2.3612999 2.4932174 2.3803725 2.3714394 2.4932174 3.6512853 2.3657281 2.3642244 2.5140265 2.5140265 2.5237625 2.4729596 2.5120182 2.3493735 2.3284763 2.3356552 2.5010793 2.4982942 2.3355837 2.3822215 2.3810253 2.3832457 2.3877874 2.3606202 2.3656869 2.3312725 2.5153797 2.5135970 3.4724983 2.5296032 2.3811505 2.5090094 2.3322699 2.3308630 2.3085803 2.3356099 2.3356923 
DQ004855_P100               0.7122211 1.2019597 1.1745514 2.3817722 0.0000000 0.8866695 0.8866695 1.3244784 1.2310233 0.8843123 0.8843107 0.8849402 0.8875446 0.8849402 0.9311363 0.8729533 2.8907204 2.8856381 1.1780874 0.9145003 1.1933868 1.1925621 1.1925621 0.0008747 0.0035094 0.0023350 0.0023353 0.0058536 0.8842978 0.9137047 0.6607255 0.8862060 0.8735912 0.7131821 0.8875735 1.4404774 1.2347074 1.3485173 1.2238785 1.2211430 1.2083446 1.2085180 1.2238785 1.2305433 0.9200466 0.8870988 0.0023387 0.7122211 2.9421125 1.8464875 1.7775643 1.4172656 1.3049033 1.4018638 1.2306121 1.3244784 0.8859047 0.8873701 1.2034946 0.0035079 1.2303416 0.9420072 0.0008747 1.3403893 0.9420072 2.9439855 1.3202488 1.3212778 0.8881808 0.8881808 0.8925636 1.3999365 0.8874545 1.2290306 1.3414658 1.3047952 1.4401320 1.4413504 1.3044306 0.0029222 0.0023353 0.0032122 0.0035094 0.0085672 1.3401642 1.1964090 0.8858707 0.8875446 2.8588673 0.8768604 0.0014587 0.7291942 1.2133985 1.2095484 1.2018861 1.2159630 1.2184247 
EU418428_A5W                1.0514599 1.4164942 1.4000305 2.5133879 0.8866695 0.0000000 0.0000010 1.5384314 1.4806459 0.0013715 0.0016518 0.0019273 0.0002722 0.0019273 0.2512508 0.0000010 3.0204106 3.0194744 1.4012485 0.3716140 1.3996421 1.3903235 1.3903235 0.8861417 0.8879170 0.8863098 0.8875249 0.8919628 0.0052371 0.3773644 1.0548255 0.0000010 0.0002798 1.0501829 0.0002722 1.6274498 1.4889283 1.5719923 1.4688340 1.4818899 1.4638077 1.4643788 1.4688340 1.4745651 0.3939408 0.0002722 0.8876253 1.0514599 3.0123794 1.9655607 1.9344025 1.6325942 1.5251153 1.6012987 1.4812857 1.5384314 0.0035481 0.0013623 1.3955843 0.8898101 1.4839404 0.2539461 0.8861417 1.5708914 0.2539461 3.0144393 1.5322731 1.5481578 0.0019091 0.0019091 0.0013922 1.5997964 0.0013627 1.4695509 1.5814733 1.5216219 1.6265535 1.6330365 1.5208840 0.8880882 0.8875249 0.8894689 0.8879170 0.9012183 1.5671801 1.3937280 0.0051952 0.0002722 2.9898926 0.0080455 0.8869385 1.0724489 1.4595895 1.4632868 1.4029112 1.4938819 1.4772917 
FR852584_ISP                1.0514599 1.4164942 1.4000305 2.5133879 0.8866695 0.0000010 0.0000000 1.5384314 1.4806459 0.0013715 0.0016518 0.0019273 0.0002722 0.0019273 0.2512508 0.0000010 3.0204106 3.0194744 1.4012485 0.3716140 1.3996421 1.3903235 1.3903235 0.8861417 0.8879170 0.8863098 0.8875249 0.8919628 0.0052371 0.3773644 1.0548255 0.0000010 0.0002798 1.0501829 0.0002722 1.6274498 1.4889283 1.5719923 1.4688340 1.4818899 1.4638077 1.4643788 1.4688340 1.4745651 0.3939408 0.0002722 0.8876253 1.0514599 3.0123794 1.9655607 1.9344025 1.6325942 1.5251153 1.6012987 1.4812857 1.5384314 0.0035481 0.0013623 1.3955843 0.8898101 1.4839404 0.2539461 0.8861417 1.5708914 0.2539461 3.0144393 1.5322731 1.5481578 0.0019091 0.0019091 0.0013922 1.5997964 0.0013627 1.4695509 1.5814733 1.5216219 1.6265535 1.6330365 1.5208840 0.8880882 0.8875249 0.8894689 0.8879170 0.9012183 1.5671801 1.3937280 0.0051952 0.0002722 2.9898926 0.0080455 0.8869385 1.0724489 1.4595895 1.4632868 1.4029112 1.4938819 1.4772917 
JN797796B_5S                1.4164782 0.6542204 0.6468309 2.3604692 1.3244784 1.5384314 1.5384314 0.0000000 0.5273922 1.5298626 1.5314485 1.5314366 1.5394242 1.5314366 1.5320222 1.5258260 2.9655858 2.9664264 0.6086657 1.5047110 0.6457528 0.6837399 0.6837399 1.3235803 1.3263680 1.3245886 1.3259262 1.3264095 1.5325339 1.5045505 1.3997283 1.5473102 1.5258131 1.4242175 1.5385091 0.5676226 0.5230954 0.0726956 0.5169938 0.5298049 0.5229909 0.5222798 0.5169938 0.5187954 1.5774900 1.5401794 1.3263568 1.4164782 2.9748638 2.2113614 1.8526806 0.5648364 0.3609555 0.5604585 0.5283308 0.0000010 1.5386238 1.5385869 0.6908482 1.3261821 0.5225544 1.5464133 1.3235803 0.0691469 1.5464133 2.9635630 0.0143247 0.0460750 1.5380602 1.5380602 1.5517833 0.5609398 1.5379443 0.5195498 0.3709118 0.3594386 0.5677784 0.5683188 0.3589795 1.3247088 1.3259262 1.3255568 1.3263680 1.3363377 0.0675952 0.6871979 1.5349403 1.5394242 2.9530150 1.5358204 1.3241616 1.4703593 0.5230672 0.5197312 0.6150756 0.6754954 0.5301031 
JN797798_BCU4               1.3261976 0.5511212 0.5519863 2.3579433 1.2310233 1.4806459 1.4806459 0.5273922 0.0000000 1.4754343 1.4760586 1.4763176 1.4815796 1.4763176 1.5447900 1.4615447 2.8596857 2.8584899 0.5363108 1.4998246 0.5529045 0.6168215 0.6168215 1.2301971 1.2308586 1.2307258 1.2307385 1.2336701 1.4759316 1.4949685 1.3308990 1.4822203 1.4618059 1.3311982 1.4807175 0.7327521 0.0234597 0.5350454 0.2984285 0.2951390 0.3041124 0.3048812 0.2984285 0.2977221 1.5364208 1.4822944 1.2307218 1.3261976 2.9239519 2.0250500 1.8333327 0.7252714 0.6041067 0.7127168 0.0013343 0.5273922 1.4762395 1.4799330 0.6212387 1.2336886 0.3062927 1.5547626 1.2301971 0.5363250 1.5547626 2.9154844 0.5280559 0.5301267 1.4805812 1.4805812 1.4931885 0.7130129 1.4798878 0.2977213 0.6095937 0.6030710 0.7334218 0.7342781 0.6043828 1.2292029 1.2307385 1.2314720 1.2308586 1.2288918 0.5349353 0.6144193 1.4784606 1.4815796 2.8745343 1.4742565 1.2310168 1.3909097 0.2986236 0.3001930 0.5132525 0.5648965 0.2979959 
JX080301_A3R                1.0490081 1.4115665 1.3948903 2.5209524 0.8843123 0.0013715 0.0013715 1.5298626 1.4754343 0.0000000 0.0013762 0.0011017 0.0016462 0.0011017 0.2519470 0.0014149 3.0318595 3.0309158 1.3958039 0.3730777 1.3944243 1.3819382 1.3819382 0.8837827 0.8857897 0.8839514 0.8851715 0.8896304 0.0060723 0.3773361 1.0522003 0.0014031 0.0011318 1.0477255 0.0016462 1.6219552 1.4837462 1.5634773 1.4635228 1.4766216 1.4585114 1.4590744 1.4635228 1.4692762 0.3928368 0.0016463 0.8854953 1.0490081 3.0178802 1.9655378 1.9357047 1.6250440 1.5193737 1.5936813 1.4760765 1.5298626 0.0044002 0.0016460 1.3876660 0.8874670 1.4786850 0.2546521 0.8837827 1.5623751 0.2546521 3.0199584 1.5236927 1.5395963 0.0021968 0.0021968 0.0022446 1.5921775 0.0019215 1.4642370 1.5756305 1.5158705 1.6210558 1.6275616 1.5151308 0.8859621 0.8851715 0.8871253 0.8857897 0.8983502 1.5586623 1.3860877 0.0060615 0.0016462 3.0010235 0.0089785 0.8845825 1.0716288 1.4542232 1.4579374 1.3941180 1.4851443 1.4720113 
JX080302_676Z               1.0490991 1.4144848 1.3978751 2.5223935 0.8843107 0.0016518 0.0016518 1.5314485 1.4760586 0.0013762 0.0000000 0.0002739 0.0019276 0.0002739 0.2525946 0.0017042 3.0334753 3.0325315 1.3993627 0.3740621 1.3974527 1.3861512 1.3861512 0.8837809 0.8857885 0.8839496 0.8851701 0.8896303 0.0063713 0.3783265 1.0532134 0.0016901 0.0019884 1.0478163 0.0019277 1.6233095 1.4843728 1.5650874 1.4652741 1.4783859 1.4609406 1.4615089 1.4652741 1.4710320 0.3935337 0.0019287 0.8854940 1.0490991 3.0199261 1.9619698 1.9356626 1.6263994 1.5209177 1.5950180 1.4767009 1.5314485 0.0046923 0.0019274 1.3918759 0.8874662 1.4804492 0.2553121 0.8837809 1.5639844 0.2553121 3.0220062 1.5252746 1.5411907 0.0024805 0.0024805 0.0030984 1.5935130 0.0022046 1.4659907 1.5772936 1.5174119 1.6224095 1.6289190 1.5166715 0.8859609 0.8851701 0.8871245 0.8857885 0.8990262 1.5602680 1.3903104 0.0063600 0.0019276 3.0026259 0.0093028 0.8845809 1.0717312 1.4559736 1.4596898 1.3963492 1.4856910 1.4737700 
JX080303_Fi200W             1.0492999 1.4152679 1.3986787 2.5223935 0.8849402 0.0019273 0.0019273 1.5314366 1.4763176 0.0011017 0.0002739 0.0000000 0.0022032 0.0000010 0.2529896 0.0019884 3.0339798 3.0330360 1.3996197 0.3744742 1.3982681 1.3858819 1.3858819 0.8844102 0.8864183 0.8845790 0.8857999 0.8902612 0.0066489 0.3787389 1.0530260 0.0019720 0.0017042 1.0480168 0.0022032 1.6235937 1.4846330 1.5650801 1.4655314 1.4786449 1.4611966 1.4617655 1.4655314 1.4712899 0.3939548 0.0022034 0.8861241 1.0492999 3.0204258 1.9629941 1.9353388 1.6266840 1.5209046 1.5952981 1.4769600 1.5314366 0.0049687 0.0022029 1.3916272 0.8880968 1.4807082 0.2557124 0.8844102 1.5639768 0.2557124 3.0225064 1.5252618 1.5411801 0.0027565 0.0027565 0.0028165 1.5937928 0.0024805 1.4662483 1.5772877 1.5173983 1.6226936 1.6292040 1.5166579 0.8865907 0.8857999 0.8877546 0.8864183 0.8990262 1.5602600 1.3900406 0.0066370 0.0022032 3.0031261 0.0095941 0.8852106 1.0719532 1.4562308 1.4599473 1.3966079 1.4859502 1.4740282 
JX080304_MSA6               1.0524209 1.4173809 1.4009358 2.5135970 0.8875446 0.0002722 0.0002722 1.5394242 1.4815796 0.0016462 0.0019276 0.0022032 0.0000000 0.0022032 0.2517027 0.0002798 3.0233174 3.0223806 1.4021604 0.3721091 1.4005606 1.3912659 1.3912659 0.8870163 0.8887926 0.8871845 0.8884005 0.8928408 0.0055141 0.3778618 1.0557726 0.0002784 0.0005616 1.0511430 0.0005446 1.6285019 1.4898675 1.5730090 1.4697590 1.4828235 1.4647272 1.4653004 1.4697590 1.4754932 0.3944524 0.0005446 0.8885013 1.0524209 3.0152595 1.9648852 1.9361803 1.6336494 1.5260775 1.6023319 1.4822199 1.5394242 0.0038219 0.0016352 1.3965313 0.8906872 1.4848743 0.2544045 0.8870163 1.5719073 0.2544045 3.0173226 1.5332618 1.5491584 0.0021823 0.0021823 0.0016709 1.6008284 0.0016356 1.4704772 1.5825247 1.5225815 1.6276050 1.6340923 1.5218431 0.8889638 0.8884005 0.8903453 0.8887926 0.9021573 1.5681928 1.3946727 0.0054700 0.0000010 2.9927627 0.0083349 0.8878138 1.0735131 1.4605127 1.4642117 1.4038317 1.4948233 1.4782218 
JX080305_P4W                1.0492999 1.4152679 1.3986787 2.5223935 0.8849402 0.0019273 0.0019273 1.5314366 1.4763176 0.0011017 0.0002739 0.0000010 0.0022032 0.0000000 0.2529896 0.0019884 3.0339798 3.0330360 1.3996197 0.3744742 1.3982681 1.3858819 1.3858819 0.8844102 0.8864183 0.8845790 0.8857999 0.8902612 0.0066489 0.3787389 1.0530260 0.0019720 0.0017042 1.0480168 0.0022032 1.6235937 1.4846330 1.5650801 1.4655314 1.4786449 1.4611966 1.4617655 1.4655314 1.4712899 0.3939548 0.0022034 0.8861241 1.0492999 3.0204258 1.9629941 1.9353388 1.6266840 1.5209046 1.5952981 1.4769600 1.5314366 0.0049687 0.0022029 1.3916272 0.8880968 1.4807082 0.2557124 0.8844102 1.5639768 0.2557124 3.0225064 1.5252618 1.5411801 0.0027565 0.0027565 0.0028165 1.5937928 0.0024805 1.4662483 1.5772877 1.5173983 1.6226936 1.6292040 1.5166579 0.8865907 0.8857999 0.8877546 0.8864183 0.8990262 1.5602600 1.3900406 0.0066370 0.0022032 3.0031261 0.0095941 0.8852106 1.0719532 1.4562308 1.4599473 1.3966079 1.4859502 1.4740282 
JX194239_SA11               1.1259711 1.4647112 1.4424414 2.4767227 0.9311363 0.2512508 0.2512508 1.5320222 1.5447900 0.2519470 0.2525946 0.2529896 0.2517027 0.2529896 0.0000000 0.2483570 3.2736275 3.2772444 1.4660602 0.4298786 1.4538427 1.4504205 1.4504205 0.9310608 0.9303750 0.9287405 0.9301165 0.9333784 0.2479870 0.4284541 1.1162693 0.2520053 0.2487620 1.1313505 0.2517114 1.7065245 1.5507815 1.5766730 1.5624017 1.5916325 1.5509308 1.5536665 1.5624017 1.5662064 0.4640875 0.2514043 0.9327009 1.1259711 3.2020495 2.0270917 2.0186556 1.7026613 1.5980999 1.6850002 1.5470308 1.5320222 0.2521979 0.2507613 1.4546321 0.9325274 1.5728151 0.0053128 0.9310608 1.5720588 0.0053128 3.2010721 1.5360010 1.5517759 0.2505811 0.2505811 0.2549623 1.6812006 0.2506982 1.5644450 1.6480637 1.5980464 1.7009478 1.7086696 1.5956824 0.9333801 0.9301165 0.9313559 0.9303750 0.9477094 1.5689438 1.4608799 0.2470476 0.2517027 3.2300648 0.2503846 0.9311405 1.1532253 1.5596111 1.5599187 1.5034806 1.5362125 1.5812165 
JX875065_SA5                1.0321506 1.3997778 1.3825262 2.4990163 0.8729533 0.0000010 0.0000010 1.5258260 1.4615447 0.0014149 0.0017042 0.0019884 0.0002798 0.0019884 0.2483570 0.0000000 3.0355060 3.0343550 1.3894142 0.3605135 1.3836706 1.3813548 1.3813548 0.8724201 0.8740555 0.8725904 0.8738219 0.8783366 0.0054035 0.3664275 1.0371422 0.0000010 0.0002798 1.0308633 0.0002808 1.6126943 1.4700289 1.5589528 1.4630906 1.4754727 1.4572061 1.4564376 1.4630906 1.4689998 0.3897018 0.0002808 0.8739196 1.0321506 3.0253522 1.9689318 1.9284199 1.6187287 1.5098206 1.5866231 1.4621919 1.5258260 0.0036598 0.0014051 1.3878505 0.8759739 1.4762869 0.2510890 0.8724201 1.5589415 0.2510890 3.0274691 1.5215620 1.5349537 0.0019691 0.0019691 0.0014365 1.5851034 0.0014055 1.4638785 1.5658906 1.5059819 1.6117856 1.6183589 1.5052355 0.8742279 0.8738219 0.8757995 0.8740555 0.8812532 1.5551795 1.3846709 0.0050755 0.0002798 3.0042554 0.0080455 0.8732261 1.0724489 1.4547906 1.4556623 1.3829942 1.4769050 1.4718927 
KC595512_JL                 2.9021712 2.9877246 2.9932962 3.5136842 2.8907204 3.0204106 3.0204106 2.9655858 2.8596857 3.0318595 3.0334753 3.0339798 3.0233174 3.0339798 3.2736275 3.0355060 0.0000000 0.0060458 2.9308588 3.1506958 3.0261117 2.8774803 2.8774803 2.8888219 2.8979942 2.8889965 2.8923697 2.8981706 3.0462468 3.1408202 2.9354430 3.0396396 3.0360186 2.9138246 3.0213996 3.0774926 2.8544609 2.9831675 2.8728026 2.8740737 2.8691926 2.8692559 2.8728026 2.8831378 3.0792828 3.0221237 2.8962509 2.9021712 0.7445015 3.5046718 3.1166303 3.0356989 2.9202610 3.0690692 2.8618155 2.9655858 3.0169400 3.0261199 2.8662747 2.8924253 2.8784729 3.2998012 2.8888219 2.9830453 3.2998012 0.7462189 2.9828417 2.9760785 3.0304542 3.0304542 3.0454782 3.0647878 3.0261325 2.8824657 2.9008269 2.9268324 3.0777078 3.0905067 2.9226891 2.8923275 2.8923697 2.8917103 2.8979942 2.9160405 2.9714106 2.8834683 3.0236282 3.0233174 0.0553910 3.0689806 2.8884822 2.9197573 2.8741678 2.8813781 2.8956983 2.9014536 2.8679079 
KC595513_Shanette           2.8979201 2.9852622 2.9922476 3.5074967 2.8856381 3.0194744 3.0194744 2.9664264 2.8584899 3.0309158 3.0325315 3.0330360 3.0223806 3.0330360 3.2772444 3.0343550 0.0060458 0.0000000 2.9303674 3.1478327 3.0234698 2.8729396 2.8729396 2.8837427 2.8929015 2.8839157 2.8872827 2.8930706 3.0452991 3.1427409 2.9309253 3.0362031 3.0348675 2.9115487 3.0204633 3.0800969 2.8521131 2.9851076 2.8676935 2.8663253 2.8606574 2.8607077 2.8676935 2.8755408 3.0832795 3.0211873 2.8911598 2.8979201 0.7425408 3.5105659 3.1153450 3.0364258 2.9202167 3.0648723 2.8606183 2.9664264 3.0160042 3.0251828 2.8621521 2.8873418 2.8751707 3.2976219 2.8837427 2.9849850 3.2976219 0.7442664 2.9815277 2.9823486 3.0295162 3.0295162 3.0445218 3.0605980 3.0251952 2.8793400 2.9001111 2.9261416 3.0803122 3.0953677 2.9226444 2.8872452 2.8872827 2.8866264 2.8929015 2.9128427 2.9733414 2.8789216 3.0226919 3.0223806 0.0571892 3.0678174 2.8834019 2.9158143 2.8701101 2.8772738 2.8940442 2.8951128 2.8646146 
KC699836_SIOphi             1.2563576 0.3650657 0.3722075 2.2669275 1.1780874 1.4012485 1.4012485 0.6086657 0.5363108 1.3958039 1.3993627 1.3996197 1.4021604 1.3996197 1.4660602 1.3894142 2.9308588 2.9303674 0.0000000 1.4307577 0.3603549 0.4670117 0.4670117 1.1776298 1.1776942 1.1808173 1.1808364 1.1761347 1.4050654 1.4288823 1.2368145 1.3979334 1.3896740 1.2572054 1.4013164 0.7762173 0.5369833 0.6152516 0.5425154 0.5508742 0.5406535 0.5380734 0.5425154 0.5408388 1.4589577 1.4018792 1.1776841 1.2563576 3.0105344 2.0130397 1.7585511 0.7712319 0.6674298 0.7625909 0.5380290 0.6086657 1.4049299 1.4017325 0.4673580 1.1819167 0.5405268 1.4806603 1.1776298 0.6140174 1.4806603 3.0065877 0.6008017 0.6050509 1.4012254 1.4012254 1.4188236 0.7620518 1.4007667 0.5410481 0.6727619 0.6650451 0.7765698 0.7805532 0.6685156 1.1798939 1.1808364 1.1827955 1.1776942 1.1741265 0.6182573 0.4653601 1.4057919 1.4021604 2.9002773 1.4024078 1.1776124 1.2967707 0.5289514 0.5298818 0.4187749 0.4643319 0.5469248 
KF021268_phiIBB_SEP1        1.0801352 1.4377809 1.4036645 2.5333806 0.9145003 0.3716140 0.3716140 1.5047110 1.4998246 0.3730777 0.3740621 0.3744742 0.3721091 0.3744742 0.4298786 0.3605135 3.1506958 3.1478327 1.4307577 0.0000000 1.4251268 1.4358048 1.4358048 0.9139681 0.9168129 0.9151569 0.9167260 0.9190290 0.3767972 0.0098307 1.0822745 0.3720266 0.3609320 1.0868529 0.3721208 1.6131655 1.5002472 1.5401272 1.4760748 1.4851170 1.4733181 1.4712200 1.4760748 1.4856557 0.4575904 0.3718267 0.9180435 1.0801352 3.1363372 2.0187715 1.9354478 1.6118594 1.5395517 1.5908924 1.4999323 1.5047110 0.3740879 0.3722621 1.4413320 0.9177065 1.4855017 0.4350491 0.9139681 1.5364770 0.4350491 3.1367520 1.4987956 1.5185267 0.3724728 0.3724728 0.3723466 1.5897176 0.3723536 1.4835118 1.5896984 1.5363871 1.6124830 1.6219732 1.5361569 0.9166159 0.9167260 0.9169845 0.9168129 0.9220152 1.5315482 1.4351784 0.3737569 0.3721091 3.0910824 0.3699830 0.9159934 1.1181294 1.4647382 1.4615160 1.4763042 1.4969807 1.4801739 
KF669652_Grass              1.3557697 0.0143832 0.0168716 2.2928747 1.1933868 1.3996421 1.3996421 0.6457528 0.5529045 1.3944243 1.3974527 1.3982681 1.4005606 1.3982681 1.4538427 1.3836706 3.0261117 3.0234698 0.3603549 1.4251268 0.0000000 0.4621741 0.4621741 1.1933274 1.1923211 1.1950281 1.1950457 1.1985149 1.3959595 1.4286548 1.3325913 1.3975236 1.3844955 1.3617992 1.3997104 0.8021957 0.5597725 0.6428103 0.5601917 0.5610705 0.5623457 0.5608302 0.5601917 0.5609026 1.4661347 1.4002774 1.1915375 1.3557697 3.0178473 2.0500016 1.8123659 0.8041364 0.7218730 0.7769391 0.5520424 0.6457528 1.4025442 1.3984843 0.4811177 1.1977573 0.5625255 1.4681197 1.1933274 0.6453964 1.4681197 3.0157838 0.6376908 0.6371167 1.3980613 1.3980613 1.4061686 0.7755794 1.3980357 0.5583786 0.7280602 0.7223179 0.8025660 0.8050109 0.7231658 1.1949275 1.1950457 1.1964785 1.1923211 1.1753581 0.6462613 0.4609695 1.3955053 1.4005606 3.0110285 1.3938335 1.1917566 1.3980385 0.5517924 0.5539074 0.4085675 0.4562296 0.5623055 
KJ010547_Bp8p_C             1.2625069 0.4734674 0.4729179 2.3317021 1.1925621 1.3903235 1.3903235 0.6837399 0.6168215 1.3819382 1.3861512 1.3858819 1.3912659 1.3858819 1.4504205 1.3813548 2.8774803 2.8729396 0.4670117 1.4358048 0.4621741 0.0000000 0.0000010 1.1916079 1.1896423 1.1916450 1.1916632 1.1952310 1.3874476 1.4341586 1.2537312 1.3826626 1.3810819 1.2709394 1.3903933 0.8634300 0.6189388 0.7006699 0.6396902 0.6320564 0.6315434 0.6312074 0.6396902 0.6403859 1.4312194 1.3909757 1.1895930 1.2625069 2.9046544 2.0581172 1.8568602 0.8547389 0.7647471 0.8511543 0.6162839 0.6837399 1.3920785 1.3881512 0.0963722 1.1952983 0.6382639 1.4606226 1.1916079 0.6986544 1.4606226 2.8970865 0.6897324 0.6958414 1.3866697 1.3866697 1.3925133 0.8496554 1.3873255 0.6418257 0.7731107 0.7619712 0.8632851 0.8672160 0.7632521 1.1917080 1.1916632 1.1957412 1.1896423 1.1973548 0.6994324 0.0192057 1.3878691 1.3912659 2.8428536 1.3901566 1.1919474 1.2939210 0.6267295 0.6283419 0.4464812 0.5068426 0.6290267 
KJ010548_Bp8p_T             1.2625069 0.4734674 0.4729179 2.3317021 1.1925621 1.3903235 1.3903235 0.6837399 0.6168215 1.3819382 1.3861512 1.3858819 1.3912659 1.3858819 1.4504205 1.3813548 2.8774803 2.8729396 0.4670117 1.4358048 0.4621741 0.0000010 0.0000000 1.1916079 1.1896423 1.1916450 1.1916632 1.1952310 1.3874476 1.4341586 1.2537312 1.3826626 1.3810819 1.2709394 1.3903933 0.8634300 0.6189388 0.7006699 0.6396902 0.6320564 0.6315434 0.6312074 0.6396902 0.6403859 1.4312194 1.3909757 1.1895930 1.2625069 2.9046544 2.0581172 1.8568602 0.8547389 0.7647471 0.8511543 0.6162839 0.6837399 1.3920785 1.3881512 0.0963722 1.1952983 0.6382639 1.4606226 1.1916079 0.6986544 1.4606226 2.8970865 0.6897324 0.6958414 1.3866697 1.3866697 1.3925133 0.8496554 1.3873255 0.6418257 0.7731107 0.7619712 0.8632851 0.8672160 0.7632521 1.1917080 1.1916632 1.1957412 1.1896423 1.1973548 0.6994324 0.0192057 1.3878691 1.3912659 2.8428536 1.3901566 1.1919474 1.2939210 0.6267295 0.6283419 0.4464812 0.5068426 0.6290267 
KJ094029_LP_064             0.7117215 1.2019015 1.1744974 2.3803725 0.0008747 0.8861417 0.8861417 1.3235803 1.2301971 0.8837827 0.8837809 0.8844102 0.8870163 0.8844102 0.9310608 0.8724201 2.8888219 2.8837427 1.1776298 0.9139681 1.1933274 1.1916079 1.1916079 0.0000000 0.0032168 0.0020430 0.0020433 0.0067349 0.8840627 0.9131730 0.6600666 0.8856668 0.8730576 0.7126819 0.8870453 1.4406315 1.2338781 1.3474735 1.2230545 1.2202482 1.2074567 1.2076297 1.2230545 1.2297154 0.9200346 0.8865707 0.0032172 0.7117215 2.9396980 1.8461700 1.7764429 1.4174214 1.3045163 1.4020214 1.2297862 1.3235803 0.8856708 0.8868418 1.2021282 0.0032154 1.2295158 0.9419301 0.0000010 1.3393498 0.9419301 2.9415699 1.3193530 1.3202517 0.8876520 0.8876520 0.8920215 1.4000942 0.8869262 1.2282037 1.3410402 1.3044083 1.4402861 1.4415044 1.3040438 0.0026298 0.0020433 0.0035046 0.0032168 0.0088861 1.3391258 1.1954525 0.8853432 0.8870163 2.8569879 0.8766222 0.0023351 0.7286322 1.2125056 1.2086575 1.2021253 1.2153850 1.2175316 
KJ094031_LP_124             0.7113403 1.2009389 1.1735314 2.3877874 0.0035094 0.8879170 0.8879170 1.3263680 1.2308586 0.8857897 0.8857885 0.8864183 0.8887926 0.8864183 0.9303750 0.8740555 2.8979942 2.8929015 1.1776942 0.9168129 1.1923211 1.1896423 1.1896423 0.0032168 0.0000000 0.0040978 0.0040983 0.0085197 0.8858507 0.9149807 0.6608544 0.8874809 0.8746935 0.7123003 0.8888216 1.4430160 1.2345412 1.3489820 1.2252050 1.2220312 1.2104202 1.2105943 1.2252050 1.2318735 0.9209409 0.8883470 0.0040942 0.7113403 2.9424663 1.8461367 1.7809207 1.4200923 1.3061909 1.4055914 1.2304476 1.3263680 0.8874459 0.8886184 1.2006477 0.0052738 1.2325047 0.9412316 0.0032168 1.3408540 0.9412316 2.9443392 1.3221370 1.3225906 0.8894295 0.8894295 0.8938402 1.4036600 0.8887027 1.2303598 1.3428366 1.3060827 1.4426696 1.4438896 1.3057181 0.0029196 0.0040983 0.0038032 0.0000010 0.0095180 1.3406285 1.1950041 0.8871183 0.8887926 2.8660779 0.8782769 0.0038039 0.7280140 1.2154840 1.2116305 1.2035758 1.2157986 1.2193117 
KJ586795_LMTA_94            0.7123412 1.2035250 1.1761372 2.3807912 0.0023350 0.8863098 0.8863098 1.3245886 1.2307258 0.8839514 0.8839496 0.8845790 0.8871845 0.8845790 0.9287405 0.8725904 2.8889965 2.8839157 1.1808173 0.9151569 1.1950281 1.1916450 1.1916450 0.0020430 0.0040978 0.0000000 0.0005831 0.0058519 0.8841945 0.9143609 0.6608378 0.8858385 0.8732280 0.7133024 0.8872134 1.4425775 1.2344105 1.3490967 1.2255447 1.2226820 1.2098681 1.2100421 1.2255447 1.2322168 0.9185445 0.8867389 0.0040957 0.7123412 2.9403019 1.8464848 1.7735365 1.4196487 1.3073346 1.4039012 1.2303145 1.3245886 0.8858388 0.8870099 1.2026435 0.0040946 1.2319601 0.9395674 0.0020430 1.3409660 0.9395674 2.9421742 1.3203590 1.3212587 0.8878203 0.8878203 0.8921939 1.4019707 0.8870943 1.2307022 1.3440123 1.3072260 1.4422311 1.4434513 1.3068611 0.0040953 0.0005831 0.0043847 0.0040978 0.0098402 1.3407404 1.1961252 0.8854742 0.8871845 2.8571531 0.8763481 0.0026272 0.7286810 1.2149319 1.2111836 1.2076724 1.2191504 1.2199599 
KJ591605_LMTA_57            0.7123875 1.2035408 1.1761566 2.3810253 0.0023353 0.8875249 0.8875249 1.3259262 1.2307385 0.8851715 0.8851701 0.8857999 0.8884005 0.8857999 0.9301165 0.8738219 2.8923697 2.8872827 1.1808364 0.9167260 1.1950457 1.1916632 1.1916632 0.0020433 0.0040983 0.0005831 0.0000000 0.0058526 0.8854178 0.9159290 0.6608832 0.8870801 0.8744600 0.7133487 0.8884295 1.4444541 1.2344227 1.3504615 1.2255580 1.2226957 1.2098832 1.2100572 1.2255580 1.2322293 0.9196740 0.8879548 0.0040963 0.7123875 2.9405576 1.8488751 1.7755451 1.4211668 1.3086369 1.4057316 1.2303273 1.3259262 0.8870537 0.8882262 1.2026604 0.0040951 1.2319726 0.9409728 0.0020433 1.3423235 0.9409728 2.9424299 1.3216933 1.3225943 0.8890374 0.8890374 0.8934404 1.4037988 0.8883106 1.2307149 1.3455025 1.3085282 1.4441069 1.4453285 1.3081630 0.0040958 0.0000010 0.0043853 0.0040983 0.0098416 1.3420964 1.1961429 0.8866890 0.8884005 2.8604880 0.8775947 0.0026275 0.7287319 1.2149465 1.2111986 1.2057398 1.2191645 1.2199738 
KJ668715_LMTA_34            0.7118462 1.2068479 1.1795106 2.3838410 0.0058536 0.8919628 0.8919628 1.3264095 1.2336701 0.8896304 0.8896303 0.8902612 0.8928408 0.8902612 0.9333784 0.8783366 2.8981706 2.8930706 1.1761347 0.9190290 1.1985149 1.1952310 1.1952310 0.0067349 0.0085197 0.0058519 0.0058526 0.0000000 0.8895916 0.9182306 0.6638856 0.8916153 0.8789758 0.7128071 0.8928699 1.4463236 1.2373615 1.3510642 1.2299757 1.2287674 1.2159158 1.2160919 1.2299757 1.2366620 0.9254570 0.8923951 0.0067479 0.7118462 2.9454919 1.8474392 1.7784984 1.4230203 1.3082930 1.4079228 1.2332583 1.3264095 0.8911970 0.8926674 1.2046041 0.0082157 1.2368783 0.9442896 0.0067349 1.3429301 0.9442896 2.9473680 1.3221785 1.3232085 0.8934808 0.8934808 0.8979858 1.4059887 0.8927516 1.2351435 1.3465025 1.3081843 1.4459759 1.4471979 1.3078193 0.0079259 0.0058526 0.0079157 0.0085197 0.0133746 1.3427026 1.1995730 0.8911270 0.8928408 2.8648751 0.8822657 0.0061470 0.7298958 1.2210098 1.2171444 1.2109389 1.2233902 1.2260353 
KP027446_phiIPLARODI        1.0493938 1.4111558 1.3944287 2.5358071 0.8842978 0.0052371 0.0052371 1.5325339 1.4759316 0.0060723 0.0063713 0.0066489 0.0055141 0.0066489 0.2479870 0.0054035 3.0462468 3.0452991 1.4050654 0.3767972 1.3959595 1.3874476 1.3874476 0.8840627 0.8858507 0.8841945 0.8854178 0.8895916 0.0000000 0.3797647 1.0555977 0.0053586 0.0056884 1.0481096 0.0055142 1.6205983 1.4842622 1.5679957 1.4636026 1.4778036 1.4596419 1.4602085 1.4636026 1.4693672 0.3930703 0.0055145 0.8852595 1.0493938 3.0315092 1.9583420 1.9402706 1.6243719 1.5240925 1.5925421 1.4765752 1.5325339 0.0055114 0.0060695 1.3918795 0.8877193 1.4812739 0.2506321 0.8840627 1.5668885 0.2506321 3.0336031 1.5283935 1.5423003 0.0066276 0.0066276 0.0067686 1.5910362 0.0057929 1.4643183 1.5808560 1.5205728 1.6196979 1.6262105 1.5198294 0.8860235 0.8854178 0.8874139 0.8858507 0.8988348 1.5631574 1.3899017 0.0033020 0.0055141 3.0111816 0.0072382 0.8845687 1.0714087 1.4572862 1.4610117 1.3984529 1.4893518 1.4731801 
KP027447_phiIPLA_C1C        1.0784690 1.4408595 1.4071415 2.5299586 0.9137047 0.3773644 0.3773644 1.5045505 1.4949685 0.3773361 0.3783265 0.3787389 0.3778618 0.3787389 0.4284541 0.3664275 3.1408202 3.1427409 1.4288823 0.0098307 1.4286548 1.4341586 1.4341586 0.9131730 0.9149807 0.9143609 0.9159290 0.9182306 0.3797647 0.0000000 1.0787502 0.3779281 0.3668471 1.0851852 0.3778736 1.6095391 1.4953108 1.5379676 1.4821062 1.4893059 1.4772410 1.4751443 1.4821062 1.4917218 0.4589962 0.3775798 0.9172456 1.0784690 3.1221262 2.0183315 1.9297517 1.6054034 1.5319962 1.5886502 1.4950821 1.5045505 0.3802210 0.3783859 1.4338827 0.9169088 1.4871717 0.4335933 0.9131730 1.5343222 0.4335933 3.1235036 1.4986362 1.5173548 0.3785970 0.3785970 0.3782064 1.5874776 0.3782109 1.4876078 1.5842493 1.5288434 1.6086910 1.6181594 1.5284640 0.9158194 0.9159290 0.9151523 0.9149807 0.9211618 1.5294004 1.4336471 0.3795121 0.3778618 3.0814689 0.3763837 0.9151967 1.1195962 1.4697026 1.4675220 1.4709197 1.4993346 1.4843490 
KP339049_EFDG1              0.2179906 1.3295546 1.3044468 2.4531986 0.6607255 1.0548255 1.0548255 1.3997283 1.3308990 1.0522003 1.0532134 1.0530260 1.0557726 1.0530260 1.1162693 1.0371422 2.9354430 2.9309253 1.2368145 1.0822745 1.3325913 1.2537312 1.2537312 0.6600666 0.6608544 0.6608378 0.6608832 0.6638856 1.0555977 1.0787502 0.0000000 1.0537361 1.0369537 0.2164880 1.0558057 1.4952318 1.3333514 1.4139120 1.3041470 1.3138993 1.2818964 1.2811757 1.3041470 1.3023916 1.0658669 1.0552031 0.6619050 0.2179906 2.9983499 1.8214188 1.8554339 1.4865889 1.4027756 1.4722499 1.3296433 1.3997283 1.0551954 1.0550195 1.2548441 0.6614586 1.3242654 1.1251888 0.6600666 1.4143537 1.1251888 2.9882020 1.3959756 1.4015914 1.0554030 1.0554030 1.0582616 1.4717727 1.0531844 1.3032407 1.4316898 1.3976879 1.4940402 1.4962463 1.4003631 0.6606225 0.6608832 0.6613709 0.6608544 0.6753355 1.4083860 1.2587002 1.0535810 1.0557726 2.9120839 1.0482262 0.6620345 0.2185970 1.2741101 1.2839144 1.2761841 1.2856837 1.3096634 
KP687431_IME_SA1            1.0512367 1.4148981 1.3979538 2.5205220 0.8862060 0.0000010 0.0000010 1.5473102 1.4822203 0.0014031 0.0016901 0.0019720 0.0002784 0.0019720 0.2520053 0.0000010 3.0396396 3.0362031 1.3979334 0.3720266 1.3975236 1.3826626 1.3826626 0.8856668 0.8874809 0.8858385 0.8870801 0.8916153 0.0053586 0.3779281 1.0537361 0.0000000 0.0002870 1.0492620 0.0002784 1.6242751 1.4907166 1.5810471 1.4676557 1.4801046 1.4623107 1.4638524 1.4676557 1.4735356 0.3935347 0.0002785 0.8871825 1.0512367 3.0353015 1.9935880 1.9612518 1.6292562 1.5334244 1.5979367 1.4828767 1.5473102 0.0036295 0.0013935 1.3880486 0.8894153 1.4840053 0.2542165 0.8856668 1.5799118 0.2542165 3.0374407 1.5413321 1.5578675 0.0019529 0.0019529 0.0014245 1.5963976 0.0013939 1.4693443 1.5921770 1.5298158 1.6233563 1.6300024 1.5298970 0.8876559 0.8870801 0.8890668 0.8874809 0.9010651 1.5760810 1.3859909 0.0053147 0.0002784 3.0096299 0.0079418 0.8862886 1.0720969 1.4580062 1.4627313 1.4010993 1.4913153 1.4753903 
KP687432_IME_SA2            1.0323523 1.4005694 1.3833387 2.4990163 0.8735912 0.0002798 0.0002798 1.5258131 1.4618059 0.0011318 0.0019884 0.0017042 0.0005616 0.0017042 0.2487620 0.0002798 3.0360186 3.0348675 1.3896740 0.3609320 1.3844955 1.3810819 1.3810819 0.8730576 0.8746935 0.8732280 0.8744600 0.8789758 0.0056884 0.3668471 1.0369537 0.0002870 0.0000000 1.0310648 0.0005616 1.6129815 1.4702913 1.5589445 1.4633518 1.4757355 1.4574658 1.4566977 1.4633518 1.4692617 0.3901331 0.0005616 0.8745580 1.0323523 3.0258601 1.9699751 1.9280920 1.6190165 1.5098058 1.5869065 1.4624532 1.5258131 0.0039416 0.0016863 1.3875982 0.8766128 1.4765497 0.2514995 0.8730576 1.5589332 0.2514995 3.0279775 1.5215485 1.5349421 0.0022506 0.0022506 0.0011491 1.5853865 0.0016868 1.4641400 1.5658830 1.5059667 1.6120726 1.6186468 1.5052201 0.8748660 0.8744600 0.8764380 0.8746935 0.8812532 1.5551707 1.3843975 0.0053579 0.0005616 3.0047636 0.0083334 0.8738640 1.0726701 1.4550518 1.4559235 1.3832555 1.4771681 1.4721550 
KR049063_EFLK1              0.0041570 1.3587839 1.3380108 2.4737402 0.7131821 1.0501829 1.0501829 1.4242175 1.3311982 1.0477255 1.0478163 1.0480168 1.0511430 1.0480168 1.1313505 1.0308633 2.9138246 2.9115487 1.2572054 1.0868529 1.3617992 1.2709394 1.2709394 0.7126819 0.7123003 0.7133024 0.7133487 0.7128071 1.0481096 1.0851852 0.2164880 1.0492620 1.0310648 0.0000000 1.0511765 1.5269185 1.3359224 1.4382837 1.3059141 1.3123889 1.2948460 1.2954682 1.3059141 1.3079304 1.0895320 1.0505651 0.7141198 0.0041570 2.9545331 1.8495504 1.8702781 1.5107936 1.4112161 1.5006474 1.3299753 1.4242175 1.0485236 1.0503089 1.2810356 0.7121371 1.3345033 1.1394535 0.7126819 1.4339518 1.1394535 2.9446477 1.4232831 1.4193427 1.0508411 1.0508411 1.0514978 1.4987261 1.0485201 1.3107071 1.4314532 1.4052084 1.5262120 1.5288167 1.4063187 0.7121363 0.7133487 0.7134241 0.7123003 0.7285011 1.4296299 1.2718967 1.0463737 1.0511430 2.8947283 1.0393028 0.7141857 0.0048833 1.2906377 1.3024153 1.2999103 1.3119812 1.3056134 
KR908644_IME_SA119          1.0524544 1.4165606 1.4000979 2.5135474 0.8875735 0.0002722 0.0002722 1.5385091 1.4807175 0.0016462 0.0019277 0.0022032 0.0005446 0.0022032 0.2517114 0.0002808 3.0213996 3.0204633 1.4013164 0.3721208 1.3997104 1.3903933 1.3903933 0.8870453 0.8888216 0.8872134 0.8884295 0.8928699 0.0055142 0.3778736 1.0558057 0.0002784 0.0005616 1.0511765 0.0000000 1.6275342 1.4890006 1.5720726 1.4689047 1.4819616 1.4638778 1.4644492 1.4689047 1.4746362 0.3944648 0.0005446 0.8885303 1.0524544 3.0125273 1.9661125 1.9362472 1.6326790 1.5251903 1.6013811 1.4813575 1.5385091 0.0038221 0.0016352 1.3956547 0.8907163 1.4840122 0.2544134 0.8870453 1.5709717 0.2544134 3.0145875 1.5323503 1.5482363 0.0021824 0.0021824 0.0011136 1.5998786 0.0016357 1.4696217 1.5815566 1.5216966 1.6266379 1.6331213 1.5209587 0.8889928 0.8884295 0.8903744 0.8888216 0.9021886 1.5672600 1.3937981 0.0054702 0.0005446 2.9908744 0.0083351 0.8878428 1.0735505 1.4596598 1.4633574 1.4029798 1.4939545 1.4773630 
KT207918_Eyuki              1.5220309 0.8099670 0.7915390 2.4987115 1.4404774 1.6274498 1.6274498 0.5676226 0.7327521 1.6219552 1.6233095 1.6235937 1.6285019 1.6235937 1.7065245 1.6126943 3.0774926 3.0800969 0.7762173 1.6131655 0.8021957 0.8634300 0.8634300 1.4406315 1.4430160 1.4425775 1.4444541 1.4463236 1.6205983 1.6095391 1.4952318 1.6242751 1.6129815 1.5269185 1.6275342 0.0000000 0.7244196 0.5597355 0.7584552 0.7554752 0.7513832 0.7487018 0.7584552 0.7578328 1.6896412 1.6292948 1.4455793 1.5220309 3.1247090 2.2804887 1.9161385 0.0819254 0.4817950 0.0558721 0.7325234 0.5676226 1.6263239 1.6284117 0.8744015 1.4442510 0.7519098 1.7239759 1.4406315 0.5589531 1.7239759 3.1276849 0.5628259 0.5595556 1.6267881 1.6267881 1.6427358 0.0555377 1.6258742 0.7547064 0.4969861 0.4823004 0.0013518 0.0068009 0.4817247 1.4418510 1.4444541 1.4420062 1.4430160 1.4597316 0.5635822 0.8685129 1.6213209 1.6285019 3.0668120 1.6218185 1.4435654 1.5824548 0.7412088 0.7331157 0.7975307 0.8517418 0.7540840 
KT224359_TsarBomba          1.3310530 0.5578980 0.5584469 2.3687878 1.2347074 1.4889283 1.4889283 0.5230954 0.0234597 1.4837462 1.4843728 1.4846330 1.4898675 1.4846330 1.5507815 1.4700289 2.8544609 2.8521131 0.5369833 1.5002472 0.5597725 0.6189388 0.6189388 1.2338781 1.2345412 1.2344105 1.2344227 1.2373615 1.4842622 1.4953108 1.3333514 1.4907166 1.4702913 1.3359224 1.4890006 0.7244196 0.0000000 0.5281810 0.3015494 0.2967472 0.3065458 0.3073164 0.3015494 0.3010301 1.5394436 1.4905858 1.2346988 1.3310530 2.9124756 2.0484214 1.8419611 0.7199844 0.6071033 0.7075047 0.0242939 0.5230954 1.4844996 1.4882104 0.6203161 1.2374803 0.3014276 1.5615315 1.2338781 0.5291755 1.5615315 2.9004212 0.5242717 0.5250533 1.4888628 1.4888628 1.5026355 0.7078001 1.4881663 0.3016126 0.6103163 0.6051755 0.7250852 0.7275579 0.6066772 1.2329789 1.2344227 1.2352560 1.2345412 1.2344358 0.5285469 0.6153397 1.4867309 1.4898675 2.8650230 1.4828612 1.2347009 1.3988976 0.3018162 0.3021229 0.5131253 0.5669151 0.3009423 
KT307976_AvesoBmore         1.4314376 0.6492120 0.6430045 2.3800102 1.3485173 1.5719923 1.5719923 0.0726956 0.5350454 1.5634773 1.5650874 1.5650801 1.5730090 1.5650801 1.5766730 1.5589528 2.9831675 2.9851076 0.6152516 1.5401272 0.6428103 0.7006699 0.7006699 1.3474735 1.3489820 1.3490967 1.3504615 1.3510642 1.5679957 1.5379676 1.4139120 1.5810471 1.5589445 1.4382837 1.5720726 0.5597355 0.5281810 0.0000000 0.5205666 0.5281463 0.5249141 0.5242824 0.5205666 0.5242319 1.6060838 1.5728582 1.3504335 1.4314376 3.0061078 2.2466698 1.8689240 0.5666790 0.3741303 0.5561816 0.5349564 0.0726956 1.5739180 1.5722902 0.7016572 1.3501269 0.5237439 1.5921230 1.3474735 0.0035452 1.5921230 2.9964495 0.0685943 0.0416357 1.5721275 1.5721275 1.5862459 0.5558843 1.5710550 0.5239659 0.3790084 0.3719546 0.5605474 0.5602109 0.3700904 1.3486024 1.3504615 1.3495970 1.3489820 1.3503494 0.0101494 0.7033182 1.5688645 1.5730090 2.9746539 1.5708294 1.3482002 1.4803311 0.5210718 0.5186300 0.6210177 0.6776065 0.5245312 
KT995480_Bacillus_BM15      1.3022972 0.5589826 0.5544897 2.3339416 1.2238785 1.4688340 1.4688340 0.5169938 0.2984285 1.4635228 1.4652741 1.4655314 1.4697590 1.4655314 1.5624017 1.4630906 2.8728026 2.8676935 0.5425154 1.4760748 0.5601917 0.6396902 0.6396902 1.2230545 1.2252050 1.2255447 1.2255580 1.2299757 1.4636026 1.4821062 1.3041470 1.4676557 1.4633518 1.3059141 1.4689047 0.7584552 0.3015494 0.5205666 0.0000000 0.0585176 0.0578761 0.0585525 0.0000010 0.0097027 1.5409128 1.4704679 1.2244269 1.3022972 2.9715451 2.0482197 1.7382440 0.7465825 0.5883407 0.7451511 0.2999934 0.5169938 1.4673778 1.4687344 0.6417372 1.2264755 0.0618967 1.5727806 1.2230545 0.5225593 1.5727806 2.9577342 0.5154736 0.5178993 1.4682324 1.4682324 1.4767339 0.7454501 1.4685544 0.0102639 0.5931913 0.5880182 0.7586403 0.7585454 0.5880644 1.2233006 1.2255580 1.2259029 1.2252050 1.2177787 0.5194609 0.6361518 1.4641664 1.4697590 2.8560747 1.4802169 1.2235462 1.3490293 0.0511310 0.0470132 0.5216561 0.5899353 0.0578464 
KU577463_Bacillus_Deep_Blue 1.3070457 0.5592032 0.5535937 2.3420128 1.2211430 1.4818899 1.4818899 0.5298049 0.2951390 1.4766216 1.4783859 1.4786449 1.4828235 1.4786449 1.5916325 1.4754727 2.8740737 2.8663253 0.5508742 1.4851170 0.5610705 0.6320564 0.6320564 1.2202482 1.2220312 1.2226820 1.2226957 1.2287674 1.4778036 1.4893059 1.3138993 1.4801046 1.4757355 1.3123889 1.4819616 0.7554752 0.2967472 0.5281463 0.0585176 0.0000000 0.0573465 0.0577170 0.0585176 0.0615498 1.5576557 1.4835380 1.2231135 1.3070457 2.9343291 2.0570893 1.7755745 0.7555981 0.5973299 0.7396845 0.2963955 0.5298049 1.4795418 1.4814192 0.6411361 1.2240749 0.0747200 1.6002952 1.2202482 0.5302902 1.6002952 2.9225056 0.5245531 0.5265703 1.4820677 1.4820677 1.4900902 0.7392771 1.4812398 0.0634644 0.6019651 0.5966804 0.7565037 0.7548459 0.5980983 1.2214563 1.2226957 1.2220187 1.2220312 1.2177233 0.5278068 0.6342143 1.4790008 1.4828235 2.8534872 1.4934317 1.2211549 1.3530770 0.0550437 0.0540814 0.5169773 0.5884238 0.0132932 
KX495186_Bacillus_PK16      1.2911547 0.5614860 0.5577613 2.3470384 1.2083446 1.4638077 1.4638077 0.5229909 0.3041124 1.4585114 1.4609406 1.4611966 1.4647272 1.4611966 1.5509308 1.4572061 2.8691926 2.8606574 0.5406535 1.4733181 0.5623457 0.6315434 0.6315434 1.2074567 1.2104202 1.2098681 1.2098832 1.2159158 1.4596419 1.4772410 1.2818964 1.4623107 1.4574658 1.2948460 1.4638778 0.7513832 0.3065458 0.5249141 0.0578761 0.0573465 0.0000000 0.0016073 0.0578761 0.0573377 1.5319000 1.4654323 1.2100061 1.2911547 2.9498872 2.0551258 1.7515772 0.7446193 0.5872521 0.7383745 0.3053864 0.5229909 1.4612720 1.4637089 0.6365691 1.2112735 0.0835125 1.5615679 1.2074567 0.5269155 1.5615679 2.9379917 0.5212357 0.5251589 1.4632091 1.4632091 1.4713852 0.7386729 1.4635290 0.0589261 0.5948340 0.5861335 0.7502559 0.7531862 0.5870989 1.2086795 1.2098832 1.2104245 1.2104202 1.2064084 0.5239194 0.6314028 1.4607394 1.4647272 2.8505201 1.4747511 1.2083565 1.3381322 0.0295493 0.0397274 0.5110015 0.5870875 0.0568182 
MG602477_Bacillus_BCP01     1.2917700 0.5600419 0.5557006 2.3543175 1.2085180 1.4643788 1.4643788 0.5222798 0.3048812 1.4590744 1.4615089 1.4617655 1.4653004 1.4617655 1.5536665 1.4564376 2.8692559 2.8607077 0.5380734 1.4712200 0.5608302 0.6312074 0.6312074 1.2076297 1.2105943 1.2100421 1.2100572 1.2160919 1.4602085 1.4751443 1.2811757 1.4638524 1.4566977 1.2954682 1.4644492 0.7487018 0.3073164 0.5242824 0.0585525 0.0577170 0.0016073 0.0000000 0.0585525 0.0580134 1.5304638 1.4660072 1.2101801 1.2917700 2.9436933 2.0535630 1.7519893 0.7420578 0.5850717 0.7357057 0.3061559 0.5222798 1.4618375 1.4642798 0.6362400 1.2114480 0.0841297 1.5643722 1.2076297 0.5262037 1.5643722 2.9318105 0.5206045 0.5244467 1.4637789 1.4637789 1.4719841 0.7360044 1.4640996 0.0589481 0.5925402 0.5839541 0.7475753 0.7505025 0.5849203 1.2088529 1.2100572 1.2105987 1.2105943 1.2067605 0.5232090 0.6310667 1.4613037 1.4653004 2.8523555 1.4740026 1.2085298 1.3387338 0.0312559 0.0391713 0.5096300 0.5866975 0.0571880 
MH638309_Bacillus_Hobo      1.3022972 0.5589826 0.5544897 2.3339416 1.2238785 1.4688340 1.4688340 0.5169938 0.2984285 1.4635228 1.4652741 1.4655314 1.4697590 1.4655314 1.5624017 1.4630906 2.8728026 2.8676935 0.5425154 1.4760748 0.5601917 0.6396902 0.6396902 1.2230545 1.2252050 1.2255447 1.2255580 1.2299757 1.4636026 1.4821062 1.3041470 1.4676557 1.4633518 1.3059141 1.4689047 0.7584552 0.3015494 0.5205666 0.0000010 0.0585176 0.0578761 0.0585525 0.0000000 0.0097027 1.5409128 1.4704679 1.2244269 1.3022972 2.9715451 2.0482197 1.7382440 0.7465825 0.5883407 0.7451511 0.2999934 0.5169938 1.4673778 1.4687344 0.6417372 1.2264755 0.0618967 1.5727806 1.2230545 0.5225593 1.5727806 2.9577342 0.5154736 0.5178993 1.4682324 1.4682324 1.4767339 0.7454501 1.4685544 0.0102639 0.5931913 0.5880182 0.7586403 0.7585454 0.5880644 1.2233006 1.2255580 1.2259029 1.2252050 1.2177787 0.5194609 0.6361518 1.4641664 1.4697590 2.8560747 1.4802169 1.2235462 1.3490293 0.0511310 0.0470132 0.5216561 0.5899353 0.0578464 
MH638312_Bacillus_Kioshi    1.3032958 0.5596589 0.5559089 2.3462883 1.2305433 1.4745651 1.4745651 0.5187954 0.2977221 1.4692762 1.4710320 1.4712899 1.4754932 1.4712899 1.5662064 1.4689998 2.8831378 2.8755408 0.5408388 1.4856557 0.5609026 0.6403859 0.6403859 1.2297154 1.2318735 1.2322168 1.2322293 1.2366620 1.4693672 1.4917218 1.3023916 1.4735356 1.4692617 1.3079304 1.4746362 0.7578328 0.3010301 0.5242319 0.0097027 0.0615498 0.0573377 0.0580134 0.0097027 0.0000000 1.5457029 1.4762042 1.2310981 1.3032958 2.9709100 2.0621020 1.7334745 0.7449375 0.5865448 0.7452043 0.2992856 0.5187954 1.4731055 1.4744650 0.6406197 1.2331510 0.0650136 1.5766453 1.2297154 0.5262333 1.5766453 2.9579316 0.5167985 0.5212609 1.4739623 1.4739623 1.4821225 0.7455033 1.4742854 0.0034913 0.5924798 0.5863187 0.7580179 0.7574844 0.5872756 1.2299631 1.2322293 1.2325763 1.2318735 1.2248599 0.5231195 0.6368437 1.4705393 1.4754932 2.8704596 1.4862140 1.2302111 1.3509634 0.0508717 0.0464494 0.5226588 0.5898908 0.0593510 
NC_007021_Twort             1.0852008 1.4862137 1.4647704 2.6025162 0.9200466 0.3939408 0.3939408 1.5774900 1.5364208 0.3928368 0.3935337 0.3939548 0.3944524 0.3939548 0.4640875 0.3897018 3.0792828 3.0832795 1.4589577 0.4575904 1.4661347 1.4312194 1.4312194 0.9200346 0.9209409 0.9185445 0.9196740 0.9254570 0.3930703 0.4589962 1.0658669 0.3935347 0.3901331 1.0895320 0.3944648 1.6896412 1.5394436 1.6060838 1.5409128 1.5576557 1.5319000 1.5304638 1.5409128 1.5457029 0.0000000 0.3945130 0.9207313 1.0852008 3.1409013 2.0155990 1.9729978 1.6931863 1.5900097 1.6823029 1.5366707 1.5774900 0.3918365 0.3920231 1.4225143 0.9235127 1.5542362 0.4701068 0.9200346 1.6030658 0.4701068 3.1437763 1.5768146 1.5833855 0.3921867 0.3921867 0.3978745 1.6789206 0.3923796 1.5386836 1.6483838 1.5894741 1.6857307 1.6937246 1.5911162 0.9217084 0.9196740 0.9219633 0.9209409 0.9327692 1.5999577 1.4295997 0.3917595 0.3944524 3.0124315 0.3925108 0.9202813 1.1182293 1.5181147 1.5207832 1.4487374 1.4936370 1.5396166 
NC_007066_G1                1.0518426 1.4171067 1.4006566 2.5152022 0.8870988 0.0002722 0.0002722 1.5401794 1.4822944 0.0016463 0.0019287 0.0022034 0.0005446 0.0022034 0.2514043 0.0002808 3.0221237 3.0211873 1.4018792 0.3718267 1.4002774 1.3909757 1.3909757 0.8865707 0.8883470 0.8867389 0.8879548 0.8923951 0.0055145 0.3775798 1.0552031 0.0002785 0.0005616 1.0505651 0.0005446 1.6292948 1.4905858 1.5728582 1.4704679 1.4835380 1.4654323 1.4660072 1.4704679 1.4762042 0.3945130 0.0000000 0.8880554 1.0518426 3.0140780 1.9666496 1.9321905 1.6344444 1.5268105 1.6031127 1.4829349 1.5401794 0.0038223 0.0016353 1.3962395 0.8902414 1.4855888 0.2541029 0.8865707 1.5717568 0.2541029 3.0161395 1.5340143 1.5499187 0.0021825 0.0021825 0.0016709 1.6016083 0.0016358 1.4711872 1.5833209 1.5233128 1.6283976 1.6348877 1.5225740 0.8885182 0.8879548 0.8898997 0.8883470 0.9016834 1.5680430 1.3943817 0.0054704 0.0005446 2.9915887 0.0083356 0.8873681 1.0728753 1.4612211 1.4649210 1.4035477 1.4945287 1.4789340 
NC_009811_A511              0.7131584 1.2001998 1.1718890 2.3789616 0.0023387 0.8876253 0.8876253 1.3263568 1.2307218 0.8854953 0.8854940 0.8861241 0.8885013 0.8861241 0.9327009 0.8739196 2.8962509 2.8911598 1.1776841 0.9180435 1.1915375 1.1895930 1.1895930 0.0032172 0.0040942 0.0040957 0.0040963 0.0067479 0.8852595 0.9172456 0.6619050 0.8871825 0.8745580 0.7141198 0.8885303 1.4455793 1.2346988 1.3504335 1.2244269 1.2231135 1.2100061 1.2101801 1.2244269 1.2310981 0.9207313 0.8880554 0.0000000 0.7131584 2.9457652 1.8475760 1.7794849 1.4232039 1.3066601 1.4080744 1.2303106 1.3263568 0.8868600 0.8883269 1.2007122 0.0049886 1.2315666 0.9436053 0.0032172 1.3422950 0.9436053 2.9476400 1.3221226 1.3231534 0.8891384 0.8891384 0.8935451 1.4061389 0.8884113 1.2295839 1.3433765 1.3065517 1.4452316 1.4464541 1.3061867 0.0026318 0.0040963 0.0046901 0.0040942 0.0076146 1.3420680 1.1936398 0.8868262 0.8885013 2.8634078 0.8778392 0.0026308 0.7308982 1.2146106 1.2107563 1.2043682 1.2177591 1.2196389 
NC_009904_phiEF24C          0.0000010 1.3548764 1.3336341 2.4660728 0.7122211 1.0514599 1.0514599 1.4164782 1.3261976 1.0490081 1.0490991 1.0492999 1.0524209 1.0492999 1.1259711 1.0321506 2.9021712 2.8979201 1.2563576 1.0801352 1.3557697 1.2625069 1.2625069 0.7117215 0.7113403 0.7123412 0.7123875 0.7118462 1.0493938 1.0784690 0.2179906 1.0512367 1.0323523 0.0041570 1.0524544 1.5220309 1.3310530 1.4314376 1.3022972 1.3070457 1.2911547 1.2917700 1.3022972 1.3032958 1.0852008 1.0518426 0.7131584 0.0000000 2.9565220 1.8422621 1.8640997 1.5080338 1.4035559 1.4973802 1.3249757 1.4164782 1.0497989 1.0515857 1.2776871 0.7111770 1.3289608 1.1339912 0.7117215 1.4271150 1.1339912 2.9466263 1.4155445 1.4125549 1.0521186 1.0521186 1.0528008 1.4941239 1.0497952 1.3069367 1.4293459 1.3982954 1.5213254 1.5239268 1.3994038 0.7111764 0.7123875 0.7124629 0.7113403 0.7280696 1.4228098 1.2634578 1.0476459 1.0524209 2.8862923 1.0406076 0.7132239 0.0042743 1.2860494 1.2995719 1.2933382 1.3052404 1.3011615 
NC_011421_SPO1              2.9565220 3.0066518 2.9876347 3.6490741 2.9421125 3.0123794 3.0123794 2.9748638 2.9239519 3.0178802 3.0199261 3.0204258 3.0152595 3.0204258 3.2020495 3.0253522 0.7445015 0.7425408 3.0105344 3.1363372 3.0178473 2.9046544 2.9046544 2.9396980 2.9424663 2.9403019 2.9405576 2.9454919 3.0315092 3.1221262 2.9983499 3.0353015 3.0258601 2.9545331 3.0125273 3.1247090 2.9124756 3.0061078 2.9715451 2.9343291 2.9498872 2.9436933 2.9715451 2.9709100 3.1409013 3.0140780 2.9457652 2.9565220 0.0000000 3.4296387 3.1723521 3.1183066 3.0195762 3.0910243 2.9273040 2.9748638 3.0142334 3.0120330 2.9029116 2.9512181 2.9532726 3.2174875 2.9396980 3.0056504 3.2174875 0.0051189 2.9587923 2.9693979 3.0163181 3.0163181 3.0114982 3.0867212 3.0121777 2.9663560 2.9844348 3.0119166 3.1214788 3.1237919 3.0080952 2.9405289 2.9405576 2.9431963 2.9424663 2.9778817 2.9932192 2.9199371 3.0150726 3.0152595 0.7389711 3.0541616 2.9401961 2.9420355 2.9332580 2.9471067 2.9694383 2.9530948 2.9411920 
NC_012530_Lb338_1           1.8422621 2.0337324 2.0493610 2.9384304 1.8464875 1.9655607 1.9655607 2.2113614 2.0250500 1.9655378 1.9619698 1.9629941 1.9648852 1.9629941 2.0270917 1.9689318 3.5046718 3.5105659 2.0130397 2.0187715 2.0500016 2.0581172 2.0581172 1.8461700 1.8461367 1.8464848 1.8488751 1.8474392 1.9583420 2.0183315 1.8214188 1.9935880 1.9699751 1.8495504 1.9661125 2.2804887 2.0484214 2.2466698 2.0482197 2.0570893 2.0551258 2.0535630 2.0482197 2.0621020 2.0155990 1.9666496 1.8475760 1.8422621 3.4296387 0.0000000 2.5704520 2.2064066 2.1525596 2.2323606 2.0248876 2.2113614 1.9609960 1.9619327 2.0308648 1.8520562 2.0745939 2.0374252 1.8461700 2.2450022 2.0374252 3.4174808 2.2126120 2.2037863 1.9607809 1.9607809 1.9725486 2.2337692 1.9632393 2.0642321 2.1466571 2.1495584 2.2784356 2.2749024 2.1487665 1.8522919 1.8488751 1.8474461 1.8461367 1.8622249 2.2340416 2.0648267 1.9566153 1.9648852 3.4779644 1.9941665 1.8473536 1.9181283 2.0547417 2.0519591 2.0270276 2.0722694 2.0546254 
NC_015253_A9                1.8640997 1.7839921 1.7659533 2.7280535 1.7775643 1.9344025 1.9344025 1.8526806 1.8333327 1.9357047 1.9356626 1.9353388 1.9361803 1.9353388 2.0186556 1.9284199 3.1166303 3.1153450 1.7585511 1.9354478 1.8123659 1.8568602 1.8568602 1.7764429 1.7809207 1.7735365 1.7755451 1.7784984 1.9402706 1.9297517 1.8554339 1.9612518 1.9280920 1.8702781 1.9362472 1.9161385 1.8419611 1.8689240 1.7382440 1.7755745 1.7515772 1.7519893 1.7382440 1.7334745 1.9729978 1.9321905 1.7794849 1.8640997 3.1723521 2.5704520 0.0000000 1.9071422 1.8692950 1.8954032 1.8313058 1.8526806 1.9414327 1.9342620 1.8428650 1.7763050 1.7602244 2.0284374 1.7764429 1.8658504 2.0284374 3.1688398 1.8483125 1.8474770 1.9338550 1.9338550 1.9390904 1.8916435 1.9317276 1.7318028 1.9154367 1.8732940 1.9190447 1.9209952 1.8685642 1.7782304 1.7755451 1.7834265 1.7809207 1.7419626 1.8635702 1.8691187 1.9319050 1.9361803 3.0762698 1.9626800 1.7750708 1.9639956 1.7441511 1.7403346 1.7943175 1.7819437 1.7642553 
NC_016563_WPh               1.5080338 0.8103843 0.7927901 2.4945044 1.4172656 1.6325942 1.6325942 0.5648364 0.7252714 1.6250440 1.6263994 1.6266840 1.6336494 1.6266840 1.7026613 1.6187287 3.0356989 3.0364258 0.7712319 1.6118594 0.8041364 0.8547389 0.8547389 1.4174214 1.4200923 1.4196487 1.4211668 1.4230203 1.6243719 1.6054034 1.4865889 1.6292562 1.6190165 1.5107936 1.6326790 0.0819254 0.7199844 0.5666790 0.7465825 0.7555981 0.7446193 0.7420578 0.7465825 0.7449375 1.6931863 1.6344444 1.4232039 1.5080338 3.1183066 2.2064066 1.9071422 0.0000000 0.4871510 0.0813550 0.7248616 0.5648364 1.6310721 1.6331339 0.8741954 1.4219743 0.7470997 1.7200025 1.4174214 0.5661960 1.7200025 3.1212690 0.5631717 0.5618526 1.6315064 1.6315064 1.6499003 0.0813338 1.6314571 0.7426400 0.4969451 0.4878586 0.0815923 0.0825881 0.4873891 1.4197655 1.4211668 1.4197585 1.4200923 1.4403085 0.5670777 0.8607999 1.6268916 1.6336494 3.0349217 1.6278990 1.4184633 1.5735745 0.7303705 0.7268673 0.8007002 0.8471439 0.7518113 
NC_018856_Bastille          1.4035559 0.7239208 0.7098947 2.3345338 1.3049033 1.5251153 1.5251153 0.3609555 0.6041067 1.5193737 1.5209177 1.5209046 1.5260775 1.5209046 1.5980999 1.5098206 2.9202610 2.9202167 0.6674298 1.5395517 0.7218730 0.7647471 0.7647471 1.3045163 1.3061909 1.3073346 1.3086369 1.3082930 1.5240925 1.5319962 1.4027756 1.5334244 1.5098058 1.4112161 1.5251903 0.4817950 0.6071033 0.3741303 0.5883407 0.5973299 0.5872521 0.5850717 0.5883407 0.5865448 1.5900097 1.5268105 1.3066601 1.4035559 3.0195762 2.1525596 1.8692950 0.4871510 0.0000000 0.4729730 0.6030473 0.3609555 1.5297626 1.5263775 0.7704341 1.3068023 0.5906838 1.6120183 1.3045163 0.3686452 1.6120183 3.0106984 0.3642727 0.3733640 1.5241486 1.5241486 1.5449651 0.4729833 1.5245828 0.5860759 0.0107901 0.0061930 0.4810894 0.4855723 0.0061928 1.3039801 1.3086369 1.3071749 1.3061909 1.3029442 0.3660495 0.7670524 1.5252470 1.5260775 2.9145880 1.5234830 1.3057220 1.4532071 0.5814053 0.5842643 0.6800009 0.7513959 0.5982396 
NC_018857_BPS13             1.4973802 0.7828250 0.7661400 2.4752603 1.4018638 1.6012987 1.6012987 0.5604585 0.7127168 1.5936813 1.5950180 1.5952981 1.6023319 1.5952981 1.6850002 1.5866231 3.0690692 3.0648723 0.7625909 1.5908924 0.7769391 0.8511543 0.8511543 1.4020214 1.4055914 1.4039012 1.4057316 1.4079228 1.5925421 1.5886502 1.4722499 1.5979367 1.5869065 1.5006474 1.6013811 0.0558721 0.7075047 0.5561816 0.7451511 0.7396845 0.7383745 0.7357057 0.7451511 0.7452043 1.6823029 1.6031127 1.4080744 1.4973802 3.0910243 2.2323606 1.8954032 0.0813550 0.4729730 0.0000000 0.7123156 0.5604585 1.5993857 1.6017342 0.8701949 1.4055508 0.7436561 1.7016017 1.4020214 0.5560654 1.7016017 3.0939581 0.5574267 0.5534048 1.6001366 1.6001366 1.6212786 0.0010803 1.5997496 0.7420365 0.4873765 0.4726312 0.0555911 0.0570756 0.4724321 1.4044529 1.4057316 1.4033462 1.4055914 1.4247209 0.5595488 0.8555509 1.5952850 1.6023319 3.0545203 1.5946024 1.4048740 1.5564882 0.7260680 0.7192379 0.7828749 0.8412053 0.7398685 
NC_018860_BCP78             1.3249757 0.5503026 0.5511407 2.3532627 1.2306121 1.4812857 1.4812857 0.5283308 0.0013343 1.4760765 1.4767009 1.4769600 1.4822199 1.4769600 1.5470308 1.4621919 2.8618155 2.8606183 0.5380290 1.4999323 0.5520424 0.6162839 0.6162839 1.2297862 1.2304476 1.2303145 1.2303273 1.2332583 1.4765752 1.4950821 1.3296433 1.4828767 1.4624532 1.3299753 1.4813575 0.7325234 0.0242939 0.5349564 0.2999934 0.2963955 0.3053864 0.3061559 0.2999934 0.2992856 1.5366707 1.4829349 1.2303106 1.3249757 2.9273040 2.0248876 1.8313058 0.7248616 0.6030473 0.7123156 0.0000000 0.5283308 1.4768777 1.4805725 0.6207389 1.2332765 0.3072769 1.5570420 1.2297862 0.5362363 1.5570420 2.9188249 0.5289940 0.5310676 1.4812210 1.4812210 1.4938446 0.7126117 1.4805274 0.2992847 0.6084784 0.6020131 0.7331931 0.7340493 0.6033241 1.2287922 1.2303273 1.2310606 1.2304476 1.2284541 0.5348463 0.6138824 1.4790995 1.4822199 2.8766728 1.4749128 1.2306056 1.3895464 0.3006372 0.3022071 0.5135093 0.5650785 0.2995559 
NC_018863_B4                1.4164782 0.6542204 0.6468309 2.3604692 1.3244784 1.5384314 1.5384314 0.0000010 0.5273922 1.5298626 1.5314485 1.5314366 1.5394242 1.5314366 1.5320222 1.5258260 2.9655858 2.9664264 0.6086657 1.5047110 0.6457528 0.6837399 0.6837399 1.3235803 1.3263680 1.3245886 1.3259262 1.3264095 1.5325339 1.5045505 1.3997283 1.5473102 1.5258131 1.4242175 1.5385091 0.5676226 0.5230954 0.0726956 0.5169938 0.5298049 0.5229909 0.5222798 0.5169938 0.5187954 1.5774900 1.5401794 1.3263568 1.4164782 2.9748638 2.2113614 1.8526806 0.5648364 0.3609555 0.5604585 0.5283308 0.0000000 1.5386238 1.5385869 0.6908482 1.3261821 0.5225544 1.5464133 1.3235803 0.0691469 1.5464133 2.9635630 0.0143247 0.0460750 1.5380602 1.5380602 1.5517833 0.5609398 1.5379443 0.5195498 0.3709118 0.3594386 0.5677784 0.5683188 0.3589795 1.3247088 1.3259262 1.3255568 1.3263680 1.3363377 0.0675952 0.6871979 1.5349403 1.5394242 2.9530150 1.5358204 1.3241616 1.4703593 0.5230672 0.5197312 0.6150756 0.6754954 0.5301031 
NC_019448_GH15              1.0497989 1.4175280 1.4018675 2.5129092 0.8859047 0.0035481 0.0035481 1.5386238 1.4762395 0.0044002 0.0046923 0.0049687 0.0038219 0.0049687 0.2521979 0.0036598 3.0169400 3.0160042 1.4049299 0.3740879 1.4025442 1.3920785 1.3920785 0.8856708 0.8874459 0.8858388 0.8870537 0.8911970 0.0055114 0.3802210 1.0551954 0.0036295 0.0039416 1.0485236 0.0038221 1.6263239 1.4844996 1.5739180 1.4673778 1.4795418 1.4612720 1.4618375 1.4673778 1.4731055 0.3918365 0.0038223 0.8868600 1.0497989 3.0142334 1.9609960 1.9414327 1.6310721 1.5297626 1.5993857 1.4768777 1.5386238 0.0000000 0.0038232 1.3974510 0.8893388 1.4820545 0.2549091 0.8856708 1.5728159 0.2549091 3.0162945 1.5345033 1.5483500 0.0043735 0.0043735 0.0050255 1.5978850 0.0038243 1.4680928 1.5872169 1.5262581 1.6254280 1.6310695 1.5255176 0.8876173 0.8870537 0.8889978 0.8874459 0.9004310 1.5690994 1.3954856 0.0054677 0.0038219 2.9864573 0.0054480 0.8861736 1.0709417 1.4595972 1.4624195 1.4020647 1.4951553 1.4729406 
NC_019726_JD007             1.0515857 1.4153775 1.3988893 2.5153516 0.8873701 0.0013623 0.0013623 1.5385869 1.4799330 0.0016460 0.0019274 0.0022029 0.0016352 0.0022029 0.2507613 0.0014051 3.0261199 3.0251828 1.4017325 0.3722621 1.3984843 1.3881512 1.3881512 0.8868418 0.8886184 0.8870099 0.8882262 0.8926674 0.0060695 0.3783859 1.0550195 0.0013935 0.0016863 1.0503089 0.0016352 1.6284117 1.4882104 1.5722902 1.4687344 1.4814192 1.4637089 1.4642798 1.4687344 1.4744650 0.3920231 0.0016353 0.8883269 1.0515857 3.0120330 1.9619327 1.9342620 1.6331339 1.5263775 1.6017342 1.4805725 1.5385869 0.0038232 0.0000000 1.3953466 0.8905133 1.4838394 0.2534488 0.8868418 1.5711893 0.2534488 3.0140929 1.5324287 1.5488876 0.0005448 0.0005448 0.0027865 1.6002316 0.0010899 1.4694512 1.5824326 1.5228817 1.6275150 1.6340008 1.5221432 0.8887896 0.8882262 0.8901714 0.8886184 0.9019750 1.5674775 1.3921746 0.0060209 0.0016352 2.9955338 0.0083377 0.8876394 1.0729169 1.4594904 1.4631875 1.4021719 1.4941601 1.4771914 
NC_020081_phiAGATE          1.2776871 0.4864699 0.4877028 2.3411791 1.2034946 1.3955843 1.3955843 0.6908482 0.6212387 1.3876660 1.3918759 1.3916272 1.3965313 1.3916272 1.4546321 1.3878505 2.8662747 2.8621521 0.4673580 1.4413320 0.4811177 0.0963722 0.0963722 1.2021282 1.2006477 1.2026435 1.2026604 1.2046041 1.3918795 1.4338827 1.2548441 1.3880486 1.3875982 1.2810356 1.3956547 0.8744015 0.6203161 0.7016572 0.6417372 0.6411361 0.6365691 0.6362400 0.6417372 0.6406197 1.4225143 1.3962395 1.2007122 1.2776871 2.9029116 2.0308648 1.8428650 0.8741954 0.7704341 0.8701949 0.6207389 0.6908482 1.3974510 1.3953466 0.0000000 1.2063293 0.6374731 1.4660623 1.2021282 0.7026879 1.4660623 2.8979017 0.6945866 0.6972969 1.3945547 1.3945547 1.3988081 0.8695603 1.3933429 0.6432172 0.7792498 0.7672722 0.8742565 0.8776788 0.7678475 1.2027364 1.2026604 1.2066010 1.2006477 1.2139538 0.7004460 0.0969908 1.3946598 1.3965313 2.8259294 1.3966475 1.2028742 1.3052214 0.6295584 0.6334527 0.4487504 0.5080258 0.6369549 
NC_020871_AG20              0.7111770 1.2061241 1.1787819 2.3849913 0.0035079 0.8898101 0.8898101 1.3261821 1.2336886 0.8874670 0.8874662 0.8880968 0.8906872 0.8880968 0.9325274 0.8759739 2.8924253 2.8873418 1.1819167 0.9177065 1.1977573 1.1952983 1.1952983 0.0032154 0.0052738 0.0040946 0.0040951 0.0082157 0.8877193 0.9169088 0.6614586 0.8894153 0.8766128 0.7121371 0.8907163 1.4442510 1.2374803 1.3501269 1.2264755 1.2240749 1.2112735 1.2114480 1.2264755 1.2331510 0.9235127 0.8902414 0.0049886 0.7111770 2.9512181 1.8520562 1.7763050 1.4219743 1.3068023 1.4055508 1.2332765 1.3261821 0.8893388 0.8905133 1.2063293 0.0000000 1.2331636 0.9434322 0.0032154 1.3419890 0.9434322 2.9530952 1.3219485 1.3228497 0.8913258 0.8913258 0.8957824 1.4036190 0.8905976 1.2316354 1.3436550 1.3066939 1.4439040 1.4451249 1.3063290 0.0029255 0.0040951 0.0038033 0.0052738 0.0095394 1.3417623 1.1997844 0.8889741 0.8906872 2.8619955 0.8801809 0.0049751 0.7285760 1.2161290 1.2122717 1.2063967 1.2177781 1.2211572 
NC_020873_Bc431v3           1.3289608 0.5609133 0.5582165 2.3612999 1.2303416 1.4839404 1.4839404 0.5225544 0.3062927 1.4786850 1.4804492 1.4807082 1.4848743 1.4807082 1.5728151 1.4762869 2.8784729 2.8751707 0.5405268 1.4855017 0.5625255 0.6382639 0.6382639 1.2295158 1.2325047 1.2319601 1.2319726 1.2368783 1.4812739 1.4871717 1.3242654 1.4840053 1.4765497 1.3345033 1.4840122 0.7519098 0.3014276 0.5237439 0.0618967 0.0747200 0.0835125 0.0841297 0.0618967 0.0650136 1.5542362 1.4855888 1.2315666 1.3289608 2.9532726 2.0745939 1.7602244 0.7470997 0.5906838 0.7436561 0.3072769 0.5225544 1.4820545 1.4838394 0.6374731 1.2331636 0.0000000 1.5832533 1.2295158 0.5257406 1.5832533 2.9365967 0.5215105 0.5223044 1.4833352 1.4833352 1.4907085 0.7431271 1.4836604 0.0655840 0.5971476 0.5926737 0.7518186 0.7527380 0.5922371 1.2301912 1.2319726 1.2319616 1.2325047 1.2256018 0.5228112 0.6337690 1.4824595 1.4848743 2.8489315 1.4943369 1.2303535 1.3751229 0.0732551 0.0742789 0.5223289 0.5941166 0.0770480 
NC_020877_Romulus           1.1339912 1.4777699 1.4562350 2.4932174 0.9420072 0.2539461 0.2539461 1.5464133 1.5547626 0.2546521 0.2553121 0.2557124 0.2544045 0.2557124 0.0053128 0.2510890 3.2998012 3.2976219 1.4806603 0.4350491 1.4681197 1.4606226 1.4606226 0.9419301 0.9412316 0.9395674 0.9409728 0.9442896 0.2506321 0.4335933 1.1251888 0.2542165 0.2514995 1.1394535 0.2544134 1.7239759 1.5615315 1.5921230 1.5727806 1.6002952 1.5615679 1.5643722 1.5727806 1.5766453 0.4701068 0.2541029 0.9436053 1.1339912 3.2174875 2.0374252 2.0284374 1.7200025 1.6120183 1.7016017 1.5570420 1.5464133 0.2549091 0.2534488 1.4660623 0.9434322 1.5832533 0.0000000 0.9419301 1.5874096 0.0000010 3.2164929 1.5504843 1.5666889 0.2532172 0.2532172 0.2577795 1.6977167 0.2533848 1.5748694 1.6638506 1.6119591 1.7182778 1.7261693 1.6095510 0.9442939 0.9409728 0.9422273 0.9412316 0.9597318 1.5842184 1.4716277 0.2496809 0.2544045 3.2553151 0.2533858 0.9420128 1.1625546 1.5704874 1.5718308 1.5140690 1.5480941 1.5897022 
NC_021781_LP_125            0.7117215 1.2019015 1.1744974 2.3803725 0.0008747 0.8861417 0.8861417 1.3235803 1.2301971 0.8837827 0.8837809 0.8844102 0.8870163 0.8844102 0.9310608 0.8724201 2.8888219 2.8837427 1.1776298 0.9139681 1.1933274 1.1916079 1.1916079 0.0000010 0.0032168 0.0020430 0.0020433 0.0067349 0.8840627 0.9131730 0.6600666 0.8856668 0.8730576 0.7126819 0.8870453 1.4406315 1.2338781 1.3474735 1.2230545 1.2202482 1.2074567 1.2076297 1.2230545 1.2297154 0.9200346 0.8865707 0.0032172 0.7117215 2.9396980 1.8461700 1.7764429 1.4174214 1.3045163 1.4020214 1.2297862 1.3235803 0.8856708 0.8868418 1.2021282 0.0032154 1.2295158 0.9419301 0.0000000 1.3393498 0.9419301 2.9415699 1.3193530 1.3202517 0.8876520 0.8876520 0.8920215 1.4000942 0.8869262 1.2282037 1.3410402 1.3044083 1.4402861 1.4415044 1.3040438 0.0026298 0.0020433 0.0035046 0.0032168 0.0088861 1.3391258 1.1954525 0.8853432 0.8870163 2.8569879 0.8766222 0.0023351 0.7286322 1.2125056 1.2086575 1.2021253 1.2153850 1.2175316 
NC_022088_Troll             1.4271150 0.6521526 0.6459784 2.3714394 1.3403893 1.5708914 1.5708914 0.0691469 0.5363250 1.5623751 1.5639844 1.5639768 1.5719073 1.5639768 1.5720588 1.5589415 2.9830453 2.9849850 0.6140174 1.5364770 0.6453964 0.6986544 0.6986544 1.3393498 1.3408540 1.3409660 1.3423235 1.3429301 1.5668885 1.5343222 1.4143537 1.5799118 1.5589332 1.4339518 1.5709717 0.5589531 0.5291755 0.0035452 0.5225593 0.5302902 0.5269155 0.5262037 0.5225593 0.5262333 1.6030658 1.5717568 1.3422950 1.4271150 3.0056504 2.2450022 1.8658504 0.5661960 0.3686452 0.5560654 0.5362363 0.0691469 1.5728159 1.5711893 0.7026879 1.3419890 0.5257406 1.5874096 1.3393498 0.0000000 1.5874096 2.9959901 0.0666374 0.0386592 1.5710266 1.5710266 1.5851146 0.5557683 1.5699548 0.5259671 0.3732230 0.3664853 0.5597632 0.5594270 0.3646337 1.3404736 1.3423235 1.3414635 1.3408540 1.3516858 0.0065411 0.7012972 1.5677661 1.5719073 2.9719833 1.5708161 1.3400718 1.4815973 0.5230693 0.5206274 0.6212449 0.6782917 0.5265303 
NC_022090_Remus             1.1339912 1.4777699 1.4562350 2.4932174 0.9420072 0.2539461 0.2539461 1.5464133 1.5547626 0.2546521 0.2553121 0.2557124 0.2544045 0.2557124 0.0053128 0.2510890 3.2998012 3.2976219 1.4806603 0.4350491 1.4681197 1.4606226 1.4606226 0.9419301 0.9412316 0.9395674 0.9409728 0.9442896 0.2506321 0.4335933 1.1251888 0.2542165 0.2514995 1.1394535 0.2544134 1.7239759 1.5615315 1.5921230 1.5727806 1.6002952 1.5615679 1.5643722 1.5727806 1.5766453 0.4701068 0.2541029 0.9436053 1.1339912 3.2174875 2.0374252 2.0284374 1.7200025 1.6120183 1.7016017 1.5570420 1.5464133 0.2549091 0.2534488 1.4660623 0.9434322 1.5832533 0.0000010 0.9419301 1.5874096 0.0000000 3.2164929 1.5504843 1.5666889 0.2532172 0.2532172 0.2577795 1.6977167 0.2533848 1.5748694 1.6638506 1.6119591 1.7182778 1.7261693 1.6095510 0.9442939 0.9409728 0.9422273 0.9412316 0.9597318 1.5842184 1.4716277 0.2496809 0.2544045 3.2553151 0.2533858 0.9420128 1.1625546 1.5704874 1.5718308 1.5140690 1.5480941 1.5897022 
NC_022761_CampHawk          2.9466263 3.0053787 2.9894700 3.6512853 2.9439855 3.0144393 3.0144393 2.9635630 2.9154844 3.0199584 3.0220062 3.0225064 3.0173226 3.0225064 3.2010721 3.0274691 0.7462189 0.7442664 3.0065877 3.1367520 3.0157838 2.8970865 2.8970865 2.9415699 2.9443392 2.9421742 2.9424299 2.9473680 3.0336031 3.1235036 2.9882020 3.0374407 3.0279775 2.9446477 3.0145875 3.1276849 2.9004212 2.9964495 2.9577342 2.9225056 2.9379917 2.9318105 2.9577342 2.9579316 3.1437763 3.0161395 2.9476400 2.9466263 0.0051189 3.4174808 3.1688398 3.1212690 3.0106984 3.0939581 2.9188249 2.9635630 3.0162945 3.0140929 2.8979017 2.9530952 2.9365967 3.2164929 2.9415699 2.9959901 3.2164929 0.0000000 2.9475560 2.9581124 3.0183825 3.0183825 3.0135953 3.0896504 3.0142379 2.9533773 2.9774256 3.0024124 3.1244511 3.1267651 2.9986063 2.9424006 2.9424299 2.9450705 2.9443392 2.9798977 2.9835971 2.9123347 3.0171343 3.0173226 0.7405391 3.0563186 2.9420685 2.9338529 2.9214233 2.9363546 2.9620158 2.9445727 2.9293276 
NC_022763_Spock             1.4155445 0.6464554 0.6397896 2.3657281 1.3202488 1.5322731 1.5322731 0.0143247 0.5280559 1.5236927 1.5252746 1.5252618 1.5332618 1.5252618 1.5360010 1.5215620 2.9828417 2.9815277 0.6008017 1.4987956 0.6376908 0.6897324 0.6897324 1.3193530 1.3221370 1.3203590 1.3216933 1.3221785 1.5283935 1.4986362 1.3959756 1.5413321 1.5215485 1.4232831 1.5323503 0.5628259 0.5242717 0.0685943 0.5154736 0.5245531 0.5212357 0.5206045 0.5154736 0.5167985 1.5768146 1.5340143 1.3221226 1.4155445 2.9587923 2.2126120 1.8483125 0.5631717 0.3642727 0.5574267 0.5289940 0.0143247 1.5345033 1.5324287 0.6945866 1.3219485 0.5215105 1.5504843 1.3193530 0.0666374 1.5504843 2.9475560 0.0000000 0.0439668 1.5319032 1.5319032 1.5454641 0.5579069 1.5317884 0.5165470 0.3719092 0.3628414 0.5636382 0.5658860 0.3623793 1.3207432 1.3216933 1.3215890 1.3221370 1.3306196 0.0681481 0.6919069 1.5308292 1.5332618 2.9734430 1.5354638 1.3199318 1.4707928 0.5171663 0.5127848 0.6088233 0.6729706 0.5242745 
NC_022769_BigBertha         1.4125549 0.6445265 0.6388905 2.3642244 1.3212778 1.5481578 1.5481578 0.0460750 0.5301267 1.5395963 1.5411907 1.5411801 1.5491584 1.5411801 1.5517759 1.5349537 2.9760785 2.9823486 0.6050509 1.5185267 0.6371167 0.6958414 0.6958414 1.3202517 1.3225906 1.3212587 1.3225943 1.3232085 1.5423003 1.5173548 1.4015914 1.5578675 1.5349421 1.4193427 1.5482363 0.5595556 0.5250533 0.0416357 0.5178993 0.5265703 0.5251589 0.5244467 0.5178993 0.5212609 1.5833855 1.5499187 1.3231534 1.4125549 2.9693979 2.2037863 1.8474770 0.5618526 0.3733640 0.5534048 0.5310676 0.0460750 1.5483500 1.5488876 0.6972969 1.3228497 0.5223044 1.5666889 1.3202517 0.0386592 1.5666889 2.9581124 0.0439668 0.0000000 1.5487251 1.5487251 1.5617823 0.5537494 1.5476662 0.5209947 0.3792747 0.3709796 0.5603660 0.5595849 0.3705094 1.3213603 1.3225943 1.3223363 1.3225906 1.3299394 0.0377667 0.6972796 1.5433742 1.5491584 2.9731402 1.5461468 1.3209608 1.4650678 0.5220647 0.5177067 0.6194080 0.6754044 0.5243976 
NC_022918_S25_4             1.0521186 1.4149705 1.3984724 2.5140265 0.8881808 0.0019091 0.0019091 1.5380602 1.4805812 0.0021968 0.0024805 0.0027565 0.0021823 0.0027565 0.2505811 0.0019691 3.0304542 3.0295162 1.4012254 0.3724728 1.3980613 1.3866697 1.3866697 0.8876520 0.8894295 0.8878203 0.8890374 0.8934808 0.0066276 0.3785970 1.0554030 0.0019529 0.0022506 1.0508411 0.0021824 1.6267881 1.4888628 1.5721275 1.4682324 1.4820677 1.4632091 1.4637789 1.4682324 1.4739623 0.3921867 0.0021825 0.8891384 1.0521186 3.0163181 1.9607809 1.9338550 1.6315064 1.5241486 1.6001366 1.4812210 1.5380602 0.0043735 0.0005448 1.3945547 0.8913258 1.4833352 0.2532172 0.8876520 1.5710266 0.2532172 3.0183825 1.5319032 1.5487251 0.0000000 0.0000010 0.0033478 1.5986358 0.0016365 1.4689486 1.5800097 1.5206580 1.6258922 1.6323721 1.5199208 0.8896008 0.8890374 0.8909834 0.8894295 0.9028451 1.5673150 1.3906894 0.0065745 0.0021823 2.9998153 0.0089212 0.8884503 1.0735095 1.4589878 1.4626846 1.4028064 1.4940014 1.4778372 
NC_022920_S25_3             1.0521186 1.4149705 1.3984724 2.5140265 0.8881808 0.0019091 0.0019091 1.5380602 1.4805812 0.0021968 0.0024805 0.0027565 0.0021823 0.0027565 0.2505811 0.0019691 3.0304542 3.0295162 1.4012254 0.3724728 1.3980613 1.3866697 1.3866697 0.8876520 0.8894295 0.8878203 0.8890374 0.8934808 0.0066276 0.3785970 1.0554030 0.0019529 0.0022506 1.0508411 0.0021824 1.6267881 1.4888628 1.5721275 1.4682324 1.4820677 1.4632091 1.4637789 1.4682324 1.4739623 0.3921867 0.0021825 0.8891384 1.0521186 3.0163181 1.9607809 1.9338550 1.6315064 1.5241486 1.6001366 1.4812210 1.5380602 0.0043735 0.0005448 1.3945547 0.8913258 1.4833352 0.2532172 0.8876520 1.5710266 0.2532172 3.0183825 1.5319032 1.5487251 0.0000010 0.0000000 0.0033478 1.5986358 0.0016365 1.4689486 1.5800097 1.5206580 1.6258922 1.6323721 1.5199208 0.8896008 0.8890374 0.8909834 0.8894295 0.9028451 1.5673150 1.3906894 0.0065745 0.0021823 2.9998153 0.0089212 0.8884503 1.0735095 1.4589878 1.4626846 1.4028064 1.4940014 1.4778372 
NC_023009_Sb_1              1.0528008 1.4239061 1.4076579 2.5237625 0.8925636 0.0013922 0.0013922 1.5517833 1.4931885 0.0022446 0.0030984 0.0028165 0.0016709 0.0028165 0.2549623 0.0014365 3.0454782 3.0445218 1.4188236 0.3723466 1.4061686 1.3925133 1.3925133 0.8920215 0.8938402 0.8921939 0.8934404 0.8979858 0.0067686 0.3782064 1.0582616 0.0014245 0.0011491 1.0514978 0.0011136 1.6427358 1.5026355 1.5862459 1.4767339 1.4900902 1.4713852 1.4719841 1.4767339 1.4821225 0.3978745 0.0016709 0.8935451 1.0528008 3.0114982 1.9725486 1.9390904 1.6499003 1.5449651 1.6212786 1.4938446 1.5517833 0.0050255 0.0027865 1.3988081 0.8957824 1.4907085 0.2577795 0.8920215 1.5851146 0.2577795 3.0135953 1.5454641 1.5617823 0.0033478 0.0033478 0.0000000 1.6197271 0.0027879 1.4774750 1.6041931 1.5413606 1.6418157 1.6484714 1.5405985 0.8940147 0.8934404 0.8954298 0.8938402 0.9071861 1.5812951 1.3963582 0.0064356 0.0016709 3.0133458 0.0097105 0.8928396 1.0743848 1.4671243 1.4709003 1.4122793 1.5072560 1.4849122 
NC_023501_BPS10C            1.4941239 0.7831018 0.7664209 2.4729596 1.3999365 1.5997964 1.5997964 0.5609398 0.7130129 1.5921775 1.5935130 1.5937928 1.6008284 1.5937928 1.6812006 1.5851034 3.0647878 3.0605980 0.7620518 1.5897176 0.7755794 0.8496554 0.8496554 1.4000942 1.4036600 1.4019707 1.4037988 1.4059887 1.5910362 1.5874776 1.4717727 1.5963976 1.5853865 1.4987261 1.5998786 0.0555377 0.7078001 0.5558843 0.7454501 0.7392771 0.7386729 0.7360044 0.7454501 0.7455033 1.6789206 1.6016083 1.4061389 1.4941239 3.0867212 2.2337692 1.8916435 0.0813338 0.4729833 0.0010803 0.7126117 0.5609398 1.5978850 1.6002316 0.8695603 1.4036190 0.7431271 1.6977167 1.4000942 0.5557683 1.6977167 3.0896504 0.5579069 0.5537494 1.5986358 1.5986358 1.6197271 0.0000000 1.5982491 0.7423356 0.4879758 0.4731933 0.0552569 0.0567397 0.4729942 1.4025229 1.4037988 1.4014165 1.4036600 1.4226324 0.5599564 0.8540479 1.5937889 1.6008284 3.0502631 1.5930630 1.4029427 1.5528001 0.7263664 0.7195357 0.7831627 0.8399527 0.7394615 
NC_023573_phiSA012          1.0497952 1.4149463 1.3984472 2.5120182 0.8874545 0.0013627 0.0013627 1.5379443 1.4798878 0.0019215 0.0022046 0.0024805 0.0016356 0.0024805 0.2506982 0.0014055 3.0261325 3.0251952 1.4007667 0.3723536 1.3980357 1.3873255 1.3873255 0.8869262 0.8887027 0.8870943 0.8883106 0.8927516 0.0057929 0.3782109 1.0531844 0.0013939 0.0016868 1.0485201 0.0016357 1.6258742 1.4881663 1.5710550 1.4685544 1.4812398 1.4635290 1.4640996 1.4685544 1.4742854 0.3923796 0.0016358 0.8884113 1.0497952 3.0121777 1.9632393 1.9317276 1.6314571 1.5245828 1.5997496 1.4805274 1.5379443 0.0038243 0.0010899 1.3933429 0.8905976 1.4836604 0.2533848 0.8869262 1.5699548 0.2533848 3.0142379 1.5317884 1.5476662 0.0016365 0.0016365 0.0027879 1.5982491 0.0000000 1.4692710 1.5804836 1.5210911 1.6249788 1.6314556 1.5203536 0.8888740 0.8883106 0.8902557 0.8887027 0.9020643 1.5662461 1.3907236 0.0060226 0.0016356 2.9955427 0.0083401 0.8877238 1.0709339 1.4593090 1.4630064 1.4017225 1.4933021 1.4770119 
NC_024137_Bcp1              1.3069367 0.5572563 0.5528568 2.3493735 1.2290306 1.4695509 1.4695509 0.5195498 0.2977213 1.4642370 1.4659907 1.4662483 1.4704772 1.4662483 1.5644450 1.4638785 2.8824657 2.8793400 0.5410481 1.4835118 0.5583786 0.6418257 0.6418257 1.2282037 1.2303598 1.2307022 1.2307149 1.2351435 1.4643183 1.4876078 1.3032407 1.4693443 1.4641400 1.3107071 1.4696217 0.7547064 0.3016126 0.5239659 0.0102639 0.0634644 0.0589261 0.0589481 0.0102639 0.0034913 1.5386836 1.4711872 1.2295839 1.3069367 2.9663560 2.0642321 1.7318028 0.7426400 0.5860759 0.7420365 0.2992847 0.5195498 1.4680928 1.4694512 0.6432172 1.2316354 0.0655840 1.5748694 1.2282037 0.5259671 1.5748694 2.9533773 0.5165470 0.5209947 1.4689486 1.4689486 1.4774750 0.7423356 1.4692710 0.0000000 0.5919922 0.5858498 0.7548915 0.7558972 0.5868076 1.2284510 1.2307149 1.2310614 1.2303598 1.2232535 0.5228538 0.6371851 1.4655303 1.4704772 2.8699546 1.4810337 1.2286984 1.3548473 0.0517587 0.0473365 0.5251500 0.5910764 0.0612726 
NC_024205_Hoody_T           1.4293459 0.7291904 0.7143265 2.3284763 1.3414658 1.5814733 1.5814733 0.3709118 0.6095937 1.5756305 1.5772936 1.5772877 1.5825247 1.5772877 1.6480637 1.5658906 2.9008269 2.9001111 0.6727619 1.5896984 0.7280602 0.7731107 0.7731107 1.3410402 1.3428366 1.3440123 1.3455025 1.3465025 1.5808560 1.5842493 1.4316898 1.5921770 1.5658830 1.4314532 1.5815566 0.4969861 0.6103163 0.3790084 0.5931913 0.6019651 0.5948340 0.5925402 0.5931913 0.5924798 1.6483838 1.5833209 1.3433765 1.4293459 2.9844348 2.1466571 1.9154367 0.4969451 0.0107901 0.4873765 0.6084784 0.3709118 1.5872169 1.5824326 0.7792498 1.3436550 0.5971476 1.6638506 1.3410402 0.3732230 1.6638506 2.9774256 0.3719092 0.3792747 1.5800097 1.5800097 1.6041931 0.4879758 1.5804836 0.5919922 0.0000000 0.0065137 0.4962339 0.5011071 0.0065116 1.3404678 1.3455025 1.3439137 1.3428366 1.3419399 0.3720007 0.7755053 1.5826116 1.5825247 2.8876254 1.5818755 1.3423589 1.4490006 0.5894799 0.5942758 0.6942659 0.7638699 0.6033531 
NC_024207_Evoli             1.3982954 0.7236549 0.7096332 2.3356552 1.3047952 1.5216219 1.5216219 0.3594386 0.6030710 1.5158705 1.5174119 1.5173983 1.5225815 1.5173983 1.5980464 1.5059819 2.9268324 2.9261416 0.6650451 1.5363871 0.7223179 0.7619712 0.7619712 1.3044083 1.3060827 1.3072260 1.3085282 1.3081843 1.5205728 1.5288434 1.3976879 1.5298158 1.5059667 1.4052084 1.5216966 0.4823004 0.6051755 0.3719546 0.5880182 0.5966804 0.5861335 0.5839541 0.5880182 0.5863187 1.5894741 1.5233128 1.3065517 1.3982954 3.0119166 2.1495584 1.8732940 0.4878586 0.0061930 0.4726312 0.6020131 0.3594386 1.5262581 1.5228817 0.7672722 1.3066939 0.5926737 1.6119591 1.3044083 0.3664853 1.6119591 3.0024124 0.3628414 0.3709796 1.5206580 1.5206580 1.5413606 0.4731933 1.5210911 0.5858498 0.0065137 0.0000000 0.4815941 0.4861717 0.0037633 1.3038721 1.3085282 1.3070664 1.3060827 1.3028292 0.3637591 0.7642745 1.5217533 1.5225815 2.9166006 1.5195851 1.3056137 1.4480792 0.5816341 0.5850984 0.6788015 0.7530882 0.5981829 
NC_024211_Megatron          1.5213254 0.8103242 0.7909297 2.5010793 1.4401320 1.6265535 1.6265535 0.5677784 0.7334218 1.6210558 1.6224095 1.6226936 1.6276050 1.6226936 1.7009478 1.6117856 3.0777078 3.0803122 0.7765698 1.6124830 0.8025660 0.8632851 0.8632851 1.4402861 1.4426696 1.4422311 1.4441069 1.4459759 1.6196979 1.6086910 1.4940402 1.6233563 1.6120726 1.5262120 1.6266379 0.0013518 0.7250852 0.5605474 0.7586403 0.7565037 0.7502559 0.7475753 0.7586403 0.7580179 1.6857307 1.6283976 1.4452316 1.5213254 3.1214788 2.2784356 1.9190447 0.0815923 0.4810894 0.0555911 0.7331931 0.5677784 1.6254280 1.6275150 0.8742565 1.4439040 0.7518186 1.7182778 1.4402861 0.5597632 1.7182778 3.1244511 0.5636382 0.5603660 1.6258922 1.6258922 1.6418157 0.0552569 1.6249788 0.7548915 0.4962339 0.4815941 0.0000000 0.0065313 0.4810185 1.4415050 1.4441069 1.4416601 1.4426696 1.4606139 0.5643957 0.8689308 1.6204276 1.6276050 3.0670693 1.6208988 1.4432187 1.5800033 0.7405424 0.7328486 0.7983202 0.8534639 0.7551103 
NC_024213_Hakuna            1.5239268 0.8126691 0.7934337 2.4982942 1.4413504 1.6330365 1.6330365 0.5683188 0.7342781 1.6275616 1.6289190 1.6292040 1.6340923 1.6292040 1.7086696 1.6183589 3.0905067 3.0953677 0.7805532 1.6219732 0.8050109 0.8672160 0.8672160 1.4415044 1.4438896 1.4434513 1.4453285 1.4471979 1.6262105 1.6181594 1.4962463 1.6300024 1.6186468 1.5288167 1.6331213 0.0068009 0.7275579 0.5602109 0.7585454 0.7548459 0.7531862 0.7505025 0.7585454 0.7574844 1.6937246 1.6348877 1.4464541 1.5239268 3.1237919 2.2749024 1.9209952 0.0825881 0.4855723 0.0570756 0.7340493 0.5683188 1.6310695 1.6340008 0.8776788 1.4451249 0.7527380 1.7261693 1.4415044 0.5594270 1.7261693 3.1267651 0.5658860 0.5595849 1.6323721 1.6323721 1.6484714 0.0567397 1.6314556 0.7558972 0.5011071 0.4861717 0.0065313 0.0000000 0.4855956 1.4427242 1.4453285 1.4428798 1.4438896 1.4611036 0.5640607 0.8723079 1.6276020 1.6340923 3.0840941 1.6266911 1.4444393 1.5845991 0.7410590 0.7329593 0.8021658 0.8529588 0.7532653 
NC_024216_CAM003            1.3994038 0.7250648 0.7114178 2.3355837 1.3044306 1.5208840 1.5208840 0.3589795 0.6043828 1.5151308 1.5166715 1.5166579 1.5218431 1.5166579 1.5956824 1.5052355 2.9226891 2.9226444 0.6685156 1.5361569 0.7231658 0.7632521 0.7632521 1.3040438 1.3057181 1.3068611 1.3081630 1.3078193 1.5198294 1.5284640 1.4003631 1.5298970 1.5052201 1.4063187 1.5209587 0.4817247 0.6066772 0.3700904 0.5880644 0.5980983 0.5870989 0.5849203 0.5880644 0.5872756 1.5911162 1.5225740 1.3061867 1.3994038 3.0080952 2.1487665 1.8685642 0.4873891 0.0061928 0.4724321 0.6033241 0.3589795 1.5255176 1.5221432 0.7678475 1.3063290 0.5922371 1.6095510 1.3040438 0.3646337 1.6095510 2.9986063 0.3623793 0.3705094 1.5199208 1.5199208 1.5405985 0.4729942 1.5203536 0.5868076 0.0065116 0.0037633 0.4810185 0.4855956 0.0000000 1.3035076 1.3081630 1.3067015 1.3057181 1.3024407 0.3619139 0.7655550 1.5210153 1.5218431 2.9135458 1.5188262 1.3052489 1.4491647 0.5826017 0.5860684 0.6788398 0.7530240 0.5994168 
NC_024359_LP_048            0.7111764 1.2034230 1.1760537 2.3822215 0.0029222 0.8880882 0.8880882 1.3247088 1.2292029 0.8859621 0.8859609 0.8865907 0.8889638 0.8865907 0.9333801 0.8742279 2.8923275 2.8872452 1.1798939 0.9166159 1.1949275 1.1917080 1.1917080 0.0026298 0.0029196 0.0040953 0.0040958 0.0079259 0.8860235 0.9158194 0.6606225 0.8876559 0.8748660 0.7121363 0.8889928 1.4418510 1.2329789 1.3486024 1.2233006 1.2214563 1.2086795 1.2088529 1.2233006 1.2299631 0.9217084 0.8885182 0.0026318 0.7111764 2.9405289 1.8522919 1.7782304 1.4197655 1.3039801 1.4044529 1.2287922 1.3247088 0.8876173 0.8887896 1.2027364 0.0029255 1.2301912 0.9442939 0.0026298 1.3404736 0.9442939 2.9424006 1.3207432 1.3213603 0.8896008 0.8896008 0.8940147 1.4025229 0.8888740 1.2284510 1.3404678 1.3038721 1.4415050 1.4427242 1.3035076 0.0000000 0.0040958 0.0032164 0.0029196 0.0069699 1.3402484 1.1957565 0.8872897 0.8889638 2.8619044 0.8784509 0.0038016 0.7280963 1.2135843 1.2096687 1.2046560 1.2159582 1.2185447 
NC_024360_LMSP_25           0.7123875 1.2035408 1.1761566 2.3810253 0.0023353 0.8875249 0.8875249 1.3259262 1.2307385 0.8851715 0.8851701 0.8857999 0.8884005 0.8857999 0.9301165 0.8738219 2.8923697 2.8872827 1.1808364 0.9167260 1.1950457 1.1916632 1.1916632 0.0020433 0.0040983 0.0005831 0.0000010 0.0058526 0.8854178 0.9159290 0.6608832 0.8870801 0.8744600 0.7133487 0.8884295 1.4444541 1.2344227 1.3504615 1.2255580 1.2226957 1.2098832 1.2100572 1.2255580 1.2322293 0.9196740 0.8879548 0.0040963 0.7123875 2.9405576 1.8488751 1.7755451 1.4211668 1.3086369 1.4057316 1.2303273 1.3259262 0.8870537 0.8882262 1.2026604 0.0040951 1.2319726 0.9409728 0.0020433 1.3423235 0.9409728 2.9424299 1.3216933 1.3225943 0.8890374 0.8890374 0.8934404 1.4037988 0.8883106 1.2307149 1.3455025 1.3085282 1.4441069 1.4453285 1.3081630 0.0040958 0.0000000 0.0043853 0.0040983 0.0098416 1.3420964 1.1961429 0.8866890 0.8884005 2.8604880 0.8775947 0.0026275 0.7287319 1.2149465 1.2111986 1.2057398 1.2191645 1.2199738 
NC_024364_List_36           0.7124629 1.2049027 1.1775512 2.3832457 0.0032122 0.8894689 0.8894689 1.3255568 1.2314720 0.8871253 0.8871245 0.8877546 0.8903453 0.8877546 0.9313559 0.8757995 2.8917103 2.8866264 1.1827955 0.9169845 1.1964785 1.1957412 1.1957412 0.0035046 0.0038032 0.0043847 0.0043853 0.0079157 0.8874139 0.9151523 0.6613709 0.8890668 0.8764380 0.7134241 0.8903744 1.4420062 1.2352560 1.3495970 1.2259029 1.2220187 1.2104245 1.2105987 1.2259029 1.2325763 0.9219633 0.8898997 0.0046901 0.7124629 2.9431963 1.8474461 1.7834265 1.4197585 1.3071749 1.4033462 1.2310606 1.3255568 0.8889978 0.8901714 1.2066010 0.0038033 1.2319616 0.9422273 0.0035046 1.3414635 0.9422273 2.9450705 1.3215890 1.3223363 0.8909834 0.8909834 0.8954298 1.4014165 0.8902557 1.2310614 1.3439137 1.3070664 1.4416601 1.4428798 1.3067015 0.0032164 0.0043853 0.0000000 0.0038032 0.0098478 1.3412373 1.1995938 0.8886702 0.8903453 2.8612780 0.8800405 0.0040921 0.7297318 1.2153406 1.2114198 1.2078733 1.2166080 1.2191050 
NC_024383_LP_083_2          0.7113403 1.2009389 1.1735314 2.3877874 0.0035094 0.8879170 0.8879170 1.3263680 1.2308586 0.8857897 0.8857885 0.8864183 0.8887926 0.8864183 0.9303750 0.8740555 2.8979942 2.8929015 1.1776942 0.9168129 1.1923211 1.1896423 1.1896423 0.0032168 0.0000010 0.0040978 0.0040983 0.0085197 0.8858507 0.9149807 0.6608544 0.8874809 0.8746935 0.7123003 0.8888216 1.4430160 1.2345412 1.3489820 1.2252050 1.2220312 1.2104202 1.2105943 1.2252050 1.2318735 0.9209409 0.8883470 0.0040942 0.7113403 2.9424663 1.8461367 1.7809207 1.4200923 1.3061909 1.4055914 1.2304476 1.3263680 0.8874459 0.8886184 1.2006477 0.0052738 1.2325047 0.9412316 0.0032168 1.3408540 0.9412316 2.9443392 1.3221370 1.3225906 0.8894295 0.8894295 0.8938402 1.4036600 0.8887027 1.2303598 1.3428366 1.3060827 1.4426696 1.4438896 1.3057181 0.0029196 0.0040983 0.0038032 0.0000000 0.0095180 1.3406285 1.1950041 0.8871183 0.8887926 2.8660779 0.8782769 0.0038039 0.7280140 1.2154840 1.2116305 1.2035758 1.2157986 1.2193117 
NC_024787_LMTA_148          0.7280696 1.1847206 1.1548995 2.3606202 0.0085672 0.9012183 0.9012183 1.3363377 1.2288918 0.8983502 0.8990262 0.8990262 0.9021573 0.8990262 0.9477094 0.8812532 2.9160405 2.9128427 1.1741265 0.9220152 1.1753581 1.1973548 1.1973548 0.0088861 0.0095180 0.0098402 0.0098416 0.0133746 0.8988348 0.9211618 0.6753355 0.9010651 0.8812532 0.7285011 0.9021886 1.4597316 1.2344358 1.3503494 1.2177787 1.2177233 1.2064084 1.2067605 1.2177787 1.2248599 0.9327692 0.9016834 0.0076146 0.7280696 2.9778817 1.8622249 1.7419626 1.4403085 1.3029442 1.4247209 1.2284541 1.3363377 0.9004310 0.9019750 1.2139538 0.0095394 1.2256018 0.9597318 0.0088861 1.3516858 0.9597318 2.9798977 1.3306196 1.3299394 0.9028451 0.9028451 0.9071861 1.4226324 0.9020643 1.2232535 1.3419399 1.3028292 1.4606139 1.4611036 1.3024407 0.0069699 0.0098416 0.0098478 0.0095180 0.0000000 1.3514332 1.1990627 0.9009216 0.9021573 2.9079605 0.8855094 0.0088834 0.7417470 1.2111043 1.2074552 1.2095697 1.2148106 1.2165155 
NC_024788_Riley             1.4228098 0.6534027 0.6472428 2.3656869 1.3401642 1.5671801 1.5671801 0.0675952 0.5349353 1.5586623 1.5602680 1.5602600 1.5681928 1.5602600 1.5689438 1.5551795 2.9714106 2.9733414 0.6182573 1.5315482 0.6462613 0.6994324 0.6994324 1.3391258 1.3406285 1.3407404 1.3420964 1.3427026 1.5631574 1.5294004 1.4083860 1.5760810 1.5551707 1.4296299 1.5672600 0.5635822 0.5285469 0.0101494 0.5194609 0.5278068 0.5239194 0.5232090 0.5194609 0.5231195 1.5999577 1.5680430 1.3420680 1.4228098 2.9932192 2.2340416 1.8635702 0.5670777 0.3660495 0.5595488 0.5348463 0.0675952 1.5690994 1.5674775 0.7004460 1.3417623 0.5228112 1.5842184 1.3391258 0.0065411 1.5842184 2.9835971 0.0681481 0.0377667 1.5673150 1.5673150 1.5812951 0.5599564 1.5662461 0.5228538 0.3720007 0.3637591 0.5643957 0.5640607 0.3619139 1.3402484 1.3420964 1.3412373 1.3406285 1.3514332 0.0000000 0.7020760 1.5640643 1.5681928 2.9604537 1.5673125 1.3398470 1.4761692 0.5200802 0.5176392 0.6227589 0.6759500 0.5240583 
NC_024792_Bobb              1.2634578 0.4719348 0.4715253 2.3312725 1.1964090 1.3937280 1.3937280 0.6871979 0.6144193 1.3860877 1.3903104 1.3900406 1.3946727 1.3900406 1.4608799 1.3846709 2.8834683 2.8789216 0.4653601 1.4351784 0.4609695 0.0192057 0.0192057 1.1954525 1.1950041 1.1961252 1.1961429 1.1995730 1.3899017 1.4336471 1.2587002 1.3859909 1.3843975 1.2718967 1.3937981 0.8685129 0.6153397 0.7033182 0.6361518 0.6342143 0.6314028 0.6310667 0.6361518 0.6368437 1.4295997 1.3943817 1.1936398 1.2634578 2.9199371 2.0648267 1.8691187 0.8607999 0.7670524 0.8555509 0.6138824 0.6871979 1.3954856 1.3921746 0.0969908 1.1997844 0.6337690 1.4716277 1.1954525 0.7012972 1.4716277 2.9123347 0.6919069 0.6972796 1.3906894 1.3906894 1.3963582 0.8540479 1.3907236 0.6371851 0.7755053 0.7642745 0.8689308 0.8723079 0.7655550 1.1957565 1.1961429 1.1995938 1.1950041 1.1990627 0.7020760 0.0000000 1.3903022 1.3946727 2.8521552 1.3933318 1.1957933 1.2933939 0.6248470 0.6292466 0.4446623 0.5050572 0.6311276 
NC_025416_MCE_2014          1.0476459 1.4115129 1.3949339 2.5153797 0.8858707 0.0051952 0.0051952 1.5349403 1.4784606 0.0060615 0.0063600 0.0066370 0.0054700 0.0066370 0.2470476 0.0050755 3.0236282 3.0226919 1.4057919 0.3737569 1.3955053 1.3878691 1.3878691 0.8853432 0.8871183 0.8854742 0.8866890 0.8911270 0.0033020 0.3795121 1.0535810 0.0053147 0.0053579 1.0463737 0.0054702 1.6213209 1.4867309 1.5688645 1.4641664 1.4790008 1.4607394 1.4613037 1.4641664 1.4705393 0.3917595 0.0054704 0.8868262 1.0476459 3.0150726 1.9566153 1.9319050 1.6268916 1.5252470 1.5952850 1.4790995 1.5349403 0.0054677 0.0060209 1.3946598 0.8889741 1.4824595 0.2496809 0.8853432 1.5677661 0.2496809 3.0171343 1.5308292 1.5433742 0.0065745 0.0065745 0.0064356 1.5937889 0.0060226 1.4655303 1.5826116 1.5217533 1.6204276 1.6276020 1.5210153 0.8872897 0.8866890 0.8886702 0.8871183 0.9009216 1.5640643 1.3903022 0.0000000 0.0054700 2.9912586 0.0068889 0.8861397 1.0678707 1.4578886 1.4615838 1.4013135 1.4930256 1.4744121 
NC_025417_Team1             1.0524209 1.4173809 1.4009358 2.5135970 0.8875446 0.0002722 0.0002722 1.5394242 1.4815796 0.0016462 0.0019276 0.0022032 0.0000010 0.0022032 0.2517027 0.0002798 3.0233174 3.0223806 1.4021604 0.3721091 1.4005606 1.3912659 1.3912659 0.8870163 0.8887926 0.8871845 0.8884005 0.8928408 0.0055141 0.3778618 1.0557726 0.0002784 0.0005616 1.0511430 0.0005446 1.6285019 1.4898675 1.5730090 1.4697590 1.4828235 1.4647272 1.4653004 1.4697590 1.4754932 0.3944524 0.0005446 0.8885013 1.0524209 3.0152595 1.9648852 1.9361803 1.6336494 1.5260775 1.6023319 1.4822199 1.5394242 0.0038219 0.0016352 1.3965313 0.8906872 1.4848743 0.2544045 0.8870163 1.5719073 0.2544045 3.0173226 1.5332618 1.5491584 0.0021823 0.0021823 0.0016709 1.6008284 0.0016356 1.4704772 1.5825247 1.5225815 1.6276050 1.6340923 1.5218431 0.8889638 0.8884005 0.8903453 0.8887926 0.9021573 1.5681928 1.3946727 0.0054700 0.0000000 2.9927627 0.0083349 0.8878138 1.0735131 1.4605127 1.4642117 1.4038317 1.4948233 1.4782218 
NC_025423_CP_51             2.8862923 2.9757262 2.9825153 3.4724983 2.8588673 2.9898926 2.9898926 2.9530150 2.8745343 3.0010235 3.0026259 3.0031261 2.9927627 3.0031261 3.2300648 3.0042554 0.0553910 0.0571892 2.9002773 3.0910824 3.0110285 2.8428536 2.8428536 2.8569879 2.8660779 2.8571531 2.8604880 2.8648751 3.0111816 3.0814689 2.9120839 3.0096299 3.0047636 2.8947283 2.9908744 3.0668120 2.8650230 2.9746539 2.8560747 2.8534872 2.8505201 2.8523555 2.8560747 2.8704596 3.0124315 2.9915887 2.8634078 2.8862923 0.7389711 3.4779644 3.0762698 3.0349217 2.9145880 3.0545203 2.8766728 2.9530150 2.9864573 2.9955338 2.8259294 2.8619955 2.8489315 3.2553151 2.8569879 2.9719833 3.2553151 0.7405391 2.9734430 2.9731402 2.9998153 2.9998153 3.0133458 3.0502631 2.9955427 2.8699546 2.8876254 2.9166006 3.0670693 3.0840941 2.9135458 2.8619044 2.8604880 2.8612780 2.8660779 2.9079605 2.9604537 2.8521552 2.9912586 2.9927627 0.0000000 3.0349574 2.8566412 2.9148625 2.8509179 2.8628571 2.9012251 2.8914443 2.8446189 
NC_025426_P108              1.0406076 1.4086381 1.3914750 2.5296032 0.8768604 0.0080455 0.0080455 1.5358204 1.4742565 0.0089785 0.0093028 0.0095941 0.0083349 0.0095941 0.2503846 0.0080455 3.0689806 3.0678174 1.4024078 0.3699830 1.3938335 1.3901566 1.3901566 0.8766222 0.8782769 0.8763481 0.8775947 0.8822657 0.0072382 0.3763837 1.0482262 0.0079418 0.0083334 1.0393028 0.0083351 1.6218185 1.4828612 1.5708294 1.4802169 1.4934317 1.4747511 1.4740026 1.4802169 1.4862140 0.3925108 0.0083356 0.8778392 1.0406076 3.0541616 1.9941665 1.9626800 1.6278990 1.5234830 1.5946024 1.4749128 1.5358204 0.0054480 0.0083377 1.3966475 0.8801809 1.4943369 0.2533858 0.8766222 1.5708161 0.2533858 3.0563186 1.5354638 1.5461468 0.0089212 0.0089212 0.0097105 1.5930630 0.0083401 1.4810337 1.5818755 1.5195851 1.6208988 1.6266911 1.5188262 0.8784509 0.8775947 0.8800405 0.8782769 0.8855094 1.5673125 1.3933318 0.0068889 0.0083349 3.0349574 0.0000000 0.8771364 1.0707496 1.4741579 1.4758360 1.4004561 1.4970518 1.4876959 
NC_025440_WIL_1             0.7132239 1.2004069 1.1729718 2.3811505 0.0014587 0.8869385 0.8869385 1.3241616 1.2310168 0.8845825 0.8845809 0.8852106 0.8878138 0.8852106 0.9311405 0.8732261 2.8884822 2.8834019 1.1776124 0.9159934 1.1917566 1.1919474 1.1919474 0.0023351 0.0038039 0.0026272 0.0026275 0.0061470 0.8845687 0.9151967 0.6620345 0.8862886 0.8738640 0.7141857 0.8878428 1.4435654 1.2347009 1.3482002 1.2235462 1.2211549 1.2083565 1.2085298 1.2235462 1.2302111 0.9202813 0.8873681 0.0026308 0.7132239 2.9401961 1.8473536 1.7750708 1.4184633 1.3057220 1.4048740 1.2306056 1.3241616 0.8861736 0.8876394 1.2028742 0.0049751 1.2303535 0.9420128 0.0023351 1.3400718 0.9420128 2.9420685 1.3199318 1.3209608 0.8884503 0.8884503 0.8928396 1.4029427 0.8877238 1.2286984 1.3423589 1.3056137 1.4432187 1.4444393 1.3052489 0.0038016 0.0026275 0.0040921 0.0038039 0.0088834 1.3398470 1.1957933 0.8861397 0.8878138 2.8566412 0.8771364 0.0000000 0.7303166 1.2134103 1.2095603 1.2036069 1.2164008 1.2184365 
NC_027335_ECP3              0.0042743 1.3946513 1.3723029 2.5090094 0.7291942 1.0724489 1.0724489 1.4703593 1.3909097 1.0716288 1.0717312 1.0719532 1.0735131 1.0719532 1.1532253 1.0724489 2.9197573 2.9158143 1.2967707 1.1181294 1.3980385 1.2939210 1.2939210 0.7286322 0.7280140 0.7286810 0.7287319 0.7298958 1.0714087 1.1195962 0.2185970 1.0720969 1.0726701 0.0048833 1.0735505 1.5824548 1.3988976 1.4803311 1.3490293 1.3530770 1.3381322 1.3387338 1.3490293 1.3509634 1.1182293 1.0728753 0.7308982 0.0042743 2.9420355 1.9181283 1.9639956 1.5735745 1.4532071 1.5564882 1.3895464 1.4703593 1.0709417 1.0729169 1.3052214 0.7285760 1.3751229 1.1625546 0.7286322 1.4815973 1.1625546 2.9338529 1.4707928 1.4650678 1.0735095 1.0735095 1.0743848 1.5528001 1.0709339 1.3548473 1.4490006 1.4480792 1.5800033 1.5845991 1.4491647 0.7280963 0.7287319 0.7297318 0.7280140 0.7417470 1.4761692 1.2933939 1.0678707 1.0735131 2.9148625 1.0707496 0.7303166 0.0000000 1.3344476 1.3436389 1.3490467 1.3478286 1.3500158 
NC_027352_JBP901            1.2860494 0.5533691 0.5487478 2.3322699 1.2133985 1.4595895 1.4595895 0.5230672 0.2986236 1.4542232 1.4559736 1.4562308 1.4605127 1.4562308 1.5596111 1.4547906 2.8741678 2.8701101 0.5289514 1.4647382 0.5517924 0.6267295 0.6267295 1.2125056 1.2154840 1.2149319 1.2149465 1.2210098 1.4572862 1.4697026 1.2741101 1.4580062 1.4550518 1.2906377 1.4596598 0.7412088 0.3018162 0.5210718 0.0511310 0.0550437 0.0295493 0.0312559 0.0511310 0.0508717 1.5181147 1.4612211 1.2146106 1.2860494 2.9332580 2.0547417 1.7441511 0.7303705 0.5814053 0.7260680 0.3006372 0.5230672 1.4595972 1.4594904 0.6295584 1.2161290 0.0732551 1.5704874 1.2125056 0.5230693 1.5704874 2.9214233 0.5171663 0.5220647 1.4589878 1.4589878 1.4671243 0.7263664 1.4593090 0.0517587 0.5894799 0.5816341 0.7405424 0.7410590 0.5826017 1.2135843 1.2149465 1.2153406 1.2154840 1.2111043 0.5200802 0.6248470 1.4578886 1.4605127 2.8509179 1.4741579 1.2134103 1.3344476 0.0000000 0.0211014 0.5012761 0.5740569 0.0545733 
NC_027355_BCP8_2            1.2995719 0.5542899 0.5493028 2.3308630 1.2095484 1.4632868 1.4632868 0.5197312 0.3001930 1.4579374 1.4596898 1.4599473 1.4642117 1.4599473 1.5599187 1.4556623 2.8813781 2.8772738 0.5298818 1.4615160 0.5539074 0.6283419 0.6283419 1.2086575 1.2116305 1.2111836 1.2111986 1.2171444 1.4610117 1.4675220 1.2839144 1.4627313 1.4559235 1.3024153 1.4633574 0.7331157 0.3021229 0.5186300 0.0470132 0.0540814 0.0397274 0.0391713 0.0470132 0.0464494 1.5207832 1.4649210 1.2107563 1.2995719 2.9471067 2.0519591 1.7403346 0.7268673 0.5842643 0.7192379 0.3022071 0.5197312 1.4624195 1.4631875 0.6334527 1.2122717 0.0742789 1.5718308 1.2086575 0.5206274 1.5718308 2.9363546 0.5127848 0.5177067 1.4626846 1.4626846 1.4709003 0.7195357 1.4630064 0.0473365 0.5942758 0.5850984 0.7328486 0.7329593 0.5860684 1.2096687 1.2111986 1.2114198 1.2116305 1.2074552 0.5176392 0.6292466 1.4615838 1.4642117 2.8628571 1.4758360 1.2095603 1.3436389 0.0211014 0.0000000 0.5049638 0.5713121 0.0541832 
NC_027366_Mater             1.2933382 0.4054187 0.4044263 2.3085803 1.2018861 1.4029112 1.4029112 0.6150756 0.5132525 1.3941180 1.3963492 1.3966079 1.4038317 1.3966079 1.5034806 1.3829942 2.8956983 2.8940442 0.4187749 1.4763042 0.4085675 0.4464812 0.4464812 1.2021253 1.2035758 1.2076724 1.2057398 1.2109389 1.3984529 1.4709197 1.2761841 1.4010993 1.3832555 1.2999103 1.4029798 0.7975307 0.5131253 0.6210177 0.5216561 0.5169773 0.5110015 0.5096300 0.5216561 0.5226588 1.4487374 1.4035477 1.2043682 1.2933382 2.9694383 2.0270276 1.7943175 0.8007002 0.6800009 0.7828749 0.5135093 0.6150756 1.4020647 1.4021719 0.4487504 1.2063967 0.5223289 1.5140690 1.2021253 0.6212449 1.5140690 2.9620158 0.6088233 0.6194080 1.4028064 1.4028064 1.4122793 0.7831627 1.4017225 0.5251500 0.6942659 0.6788015 0.7983202 0.8021658 0.6788398 1.2046560 1.2057398 1.2078733 1.2035758 1.2095697 0.6227589 0.4446623 1.4013135 1.4038317 2.9012251 1.4004561 1.2036069 1.3490467 0.5012761 0.5049638 0.0000000 0.3322001 0.5148793 
NC_027374_Moonbeam          1.3052404 0.4519871 0.4446208 2.3356099 1.2159630 1.4938819 1.4938819 0.6754954 0.5648965 1.4851443 1.4856910 1.4859502 1.4948233 1.4859502 1.5362125 1.4769050 2.9014536 2.8951128 0.4643319 1.4969807 0.4562296 0.5068426 0.5068426 1.2153850 1.2157986 1.2191504 1.2191645 1.2233902 1.4893518 1.4993346 1.2856837 1.4913153 1.4771681 1.3119812 1.4939545 0.8517418 0.5669151 0.6776065 0.5899353 0.5884238 0.5870875 0.5866975 0.5899353 0.5898908 1.4936370 1.4945287 1.2177591 1.3052404 2.9530948 2.0722694 1.7819437 0.8471439 0.7513959 0.8412053 0.5650785 0.6754954 1.4951553 1.4941601 0.5080258 1.2177781 0.5941166 1.5480941 1.2153850 0.6782917 1.5480941 2.9445727 0.6729706 0.6754044 1.4940014 1.4940014 1.5072560 0.8399527 1.4933021 0.5910764 0.7638699 0.7530882 0.8534639 0.8529588 0.7530240 1.2159582 1.2191645 1.2166080 1.2157986 1.2148106 0.6759500 0.5050572 1.4930256 1.4948233 2.8914443 1.4970518 1.2164008 1.3478286 0.5740569 0.5713121 0.3322001 0.0000000 0.5857644 
Thurquoise                  1.3011615 0.5603769 0.5548005 2.3356923 1.2184247 1.4772917 1.4772917 0.5301031 0.2979959 1.4720113 1.4737700 1.4740282 1.4782218 1.4740282 1.5812165 1.4718927 2.8679079 2.8646146 0.5469248 1.4801739 0.5623055 0.6290267 0.6290267 1.2175316 1.2193117 1.2199599 1.2199738 1.2260353 1.4731801 1.4843490 1.3096634 1.4753903 1.4721550 1.3056134 1.4773630 0.7540840 0.3009423 0.5245312 0.0578464 0.0132932 0.0568182 0.0571880 0.0578464 0.0593510 1.5396166 1.4789340 1.2196389 1.3011615 2.9411920 2.0546254 1.7642553 0.7518113 0.5982396 0.7398685 0.2995559 0.5301031 1.4729406 1.4771914 0.6369549 1.2211572 0.0770480 1.5897022 1.2175316 0.5265303 1.5897022 2.9293276 0.5242745 0.5243976 1.4778372 1.4778372 1.4849122 0.7394615 1.4770119 0.0612726 0.6033531 0.5981829 0.7551103 0.7532653 0.5994168 1.2185447 1.2199738 1.2191050 1.2193117 1.2165155 0.5240583 0.6311276 1.4744121 1.4782218 2.8446189 1.4876959 1.2184365 1.3500158 0.0545733 0.0541832 0.5148793 0.5857644 0.0000000 
