# Supplementary material for: Genome, biology and stability of the Thurquoise phage – A new virus from the Bastillevirinae subfamily
Source: Front Microbiol. 2023 Mar 14;14:1120147. doi: 10.3389/fmicb.2023.1120147 (PMC10043171; doi:10.3389/fmicb.2023.1120147)
Supplement: Supplementary file 2 [file Data_Sheet_1.ZIP › File S1. Alignments evolution models and trees/IqTree_ML_trees/concatenated_tree_replicates/27.treefile]

(AB609718_phiEF24C_P2:0.0000020616,((((((((((((AB930182_SPG24:0.0029617050,AP013029_phiNIT1:0.0053081578)100:0.0063411736,KF669652_Grass:0.0056622646)100:0.1901204153,KC699836_SIOphi:0.1862186880)100:0.0524279627,((((KJ010547_Bp8p_C:0.0000027920,KJ010548_Bp8p_T:0.0000027920)100:0.0099540441,NC_024792_Bobb:0.0098683230)100:0.0417104661,NC_020081_phiAGATE:0.0496674234)100:0.2573795878,(NC_027366_Mater:0.1383499106,NC_027374_Moonbeam:0.2108323106)100:0.0620825954)98:0.0435037716)100:0.0831222853,(((((JN797796B_5S:0.0000027920,NC_018863_B4:0.0000021266)100:0.0087946767,NC_022763_Spock:0.0059634175)100:0.0170390744,(((KT307976_AvesoBmore:0.0036440004,NC_022088_Troll:0.0000020408)100:0.0037425214,NC_024788_Riley:0.0029822467)100:0.0300654387,NC_022769_BigBertha:0.0065373314)75:0.0170636823)100:0.1352731383,(((((KT207918_Eyuki:0.0008177488,NC_024211_Megatron:0.0005718854)100:0.0023039920,NC_024213_Hakuna:0.0038866212)100:0.0287678307,(NC_018857_BPS13:0.0006437596,NC_023501_BPS10C:0.0004699949)100:0.0278703612)90:0.0199351277,NC_016563_WPh:0.0388437375)100:0.3292632878,(NC_018856_Bastille:0.0031691323,((NC_024205_Hoody_T:0.0051175719,NC_024216_CAM003:0.0015256803)92:0.0008274095,NC_024207_Evoli:0.0015228932)99:0.0016952003)100:0.1507669659)100:0.0961882512)100:0.1845772454,(((JN797798_BCU4:0.0002552891,NC_018860_BCP78:0.0011161250)100:0.0098253311,KT224359_TsarBomba:0.0140828153)100:0.1534866036,(((((KT995480_Bacillus_BM15:0.0000027920,MH638309_Bacillus_Hobo:0.0000027920)100:0.0028893643,(MH638312_Bacillus_Kioshi:0.0016342312,NC_024137_Bcp1:0.0019659995)100:0.0058491553)100:0.0170042332,NC_020873_Bc431v3:0.0460167740)85:0.0145175333,((KX495186_Bacillus_PK16:0.0005886415,MG602477_Bacillus_BCP01:0.0010637172)100:0.0206639485,(NC_027352_JBP901:0.0081905229,NC_027355_BCP8_2:0.0135430601)69:0.0075553018)100:0.0120805624)69:0.0074305116,(KU577463_Bacillus_Deep_Blue:0.0065052593,Thurquoise:0.0072163177)100:0.0193363596)100:0.1325648499)100:0.1057969155)99:0.0679302256)100:0.3687255481,((AY682195_LP65:1.5710738244,(((KC595512_JL:0.0021745436,KC595513_Shanette:0.0043777629)100:0.0337096122,NC_025423_CP_51:0.0244228583)100:0.3235697998,(NC_011421_SPO1:0.0016048736,NC_022761_CampHawk:0.0038863816)100:0.4536766691)100:1.8008421700)99:0.2309048681,NC_015253_A9:1.1772059714)99:0.1180129368)100:0.1695910200,NC_012530_Lb338_1:1.4026001753)100:0.1614236489,(((((((((((((EU418428_A5W:0.0000000000,JX080300_Staph1N:0.0000000000):0.0000000000,KR902361_IME_SA118:0.0000000000):0.0000000000,KF766114_K:0.0000000000):0.0000027920,((FR852584_ISP:0.0000027920,(((JX080301_A3R:0.0002889214,(JX080302_676Z:0.0002887386,(JX080303_Fi200W:0.0000027920,JX080305_P4W:0.0000027920)79:0.0000023585)99:0.0008683754)99:0.0008672601,KP687432_IME_SA2:0.0000022804)57:0.0002874534,(KR908644_IME_SA119:0.0000021531,NC_023009_Sb_1:0.0011767164)77:0.0002874688)28:0.0000021193)8:0.0000020776,(((JX080304_MSA6:0.0000021128,NC_025417_Team1:0.0000021094)100:0.0002874582,JX875065_SA5:0.0000027920)12:0.0000028780,KP687431_IME_SA1:0.0000027920)3:0.0000021197)9:0.0000020797)10:0.0000021210,NC_007066_G1:0.0002874915)87:0.0005748752,((NC_019726_JD007:0.0000021453,(NC_022918_S25_4:0.0000021276,NC_022920_S25_3:0.0000021271)100:0.0005752462)100:0.0005749135,NC_023573_phiSA012:0.0005754374)95:0.0002877662)99:0.0020833172,NC_019448_GH15:0.0010849773)72:0.0014542975,NC_025426_P108:0.0043542618)100:0.0016162663,KP027446_phiIPLARODI:0.0017372760)100:0.0017282631,NC_025416_MCE_2014:0.0000027404)100:0.0926421128,(JX194239_SA11:0.0013819628,(NC_020877_Romulus:0.0000022235,NC_022090_Remus:0.0000025774)100:0.0040926718)100:0.1721882565)100:0.0908039909,(KF021268_phiIBB_SEP1:0.0029460596,KP027447_phiIPLA_C1C:0.0072784345)100:0.2204838557)98:0.0581126354,NC_007021_Twort:0.2067910701)100:0.4210518544)100:0.1266683823,(((DQ004855_P100:0.0000021354,(((KJ586795_LMTA_94:0.0003094663,(KJ591605_LMTA_57:0.0000022852,NC_024360_LMSP_25:0.0000022804)100:0.0003095841)100:0.0009258918,KJ668715_LMTA_34:0.0049686932)76:0.0006205614,NC_025440_WIL_1:0.0009283243)44:0.0006182298)40:0.0005931630,((((KJ094031_LP_124:0.0000025415,NC_024383_LP_083_2:0.0000025850)100:0.0022127897,(NC_024359_LP_048:0.0003076339,NC_024787_LMTA_148:0.0070648640)64:0.0005749698)55:0.0003337470,NC_009811_A511:0.0018336813)45:0.0009301188,(NC_020871_AG20:0.0018843330,NC_024364_List_36:0.0021414517)50:0.0008813191)42:0.0003541389)71:0.0003341771,(KJ094029_LP_064:0.0000023236,NC_021781_LP_125:0.0000023418)73:0.0000020977)100:0.3191846137)100:0.3333566088,KP339049_EFDG1:0.0956111115)100:0.1361031940,NC_027335_ECP3:0.0018069949)100:0.0007942456,KR049063_EFLK1:0.0025837513)100:0.0019589196,NC_009904_phiEF24C:0.0000023585);
