# Supplementary material for: Genome, biology and stability of the Thurquoise phage – A new virus from the Bastillevirinae subfamily
Source: Front Microbiol. 2023 Mar 14;14:1120147. doi: 10.3389/fmicb.2023.1120147 (PMC10043171; doi:10.3389/fmicb.2023.1120147)
Supplement: Supplementary file 2 [file Data_Sheet_1.ZIP › File S1. Alignments evolution models and trees/IqTree_ML_trees/concatenated_tree_replicates/28.bionj]

((NC_007066_G1:0.00027200,((KP687431_IME_SA1:0.00000008,JX875065_SA5:0.00000092):0.00000332,EU418428_A5W:-0.00000246):0.00000266):0.00000030,(NC_025417_Team1:0.00000050,JX080304_MSA6:0.00000050):0.00027120,((((((((((((((((((((Thurquoise:0.00477924,KU577463_Bacillus_Deep_Blue:0.00851326):0.02679829,(((NC_024137_Bcp1:0.00076191,MH638312_Bacillus_Kioshi:0.00272929):0.00531421,(MH638309_Bacillus_Hobo:0.00000050,KT995480_Bacillus_BM15:0.00000050):0.00363503):0.02205695,NC_020873_Bc431v3:0.03646012):0.00256619):0.00337781,((NC_027355_BCP8_2:0.01096765,NC_027352_JBP901:0.01013205):0.00572567,(MG602477_Bacillus_BCP01:0.00087750,KX495186_Bacillus_PK16:0.00072980):0.01765927):0.00644483):0.11553250,((NC_018860_BCP78:0.00083383,JN797798_BCU4:0.00050037):0.00891353,KT224359_TsarBomba:0.01423218):0.14474697):0.10558472,(((((NC_024788_Riley:0.00229481,(NC_022088_Troll:0.00072198,KT307976_AvesoBmore:0.00282302):0.00383102):0.02283260,NC_022769_BigBertha:0.01222854):0.01449052,(NC_022763_Spock:0.00559858,(NC_018863_B4:0.00000050,JN797796B_5S:0.00000050):0.00872462):0.01438544):0.15873830,((NC_024216_CAM003:0.00178423,(NC_024207_Evoli:-0.01198065,NC_024205_Hoody_T:0.01849345):0.01395962):0.00037778,NC_018856_Bastille:0.00393845):0.17766334):0.02937929,(((NC_024213_Hakuna:0.00484773,(NC_024211_Megatron:0.00042828,KT207918_Eyuki:0.00092352):0.00118350):0.03714119,(NC_023501_BPS10C:-0.00003977,NC_018857_BPS13:0.00112007):0.01607574):0.01249281,NC_016563_WPh:0.04598831):0.27001637):0.11212266):0.06526885,(((NC_027374_Moonbeam:0.19115128,NC_027366_Mater:0.14081393):0.06959270,(((KF669652_Grass:0.00365084,AB930182_SPG24:0.01073016):0.00693923,AP013029_phiNIT1:0.00222670):0.18198989,KC699836_SIOphi:0.18379821):0.01331170):0.02885424,((NC_024792_Bobb:0.01083990,(KJ010548_Bp8p_T:0.00000050,KJ010547_Bp8p_C:0.00000050):0.00836400):0.03671861,NC_020081_phiAGATE:0.05045626):0.18301500):0.03569288):0.33366647,((((NC_025423_CP_51:0.01727984,(KC595513_Shanette:0.00195901,KC595512_JL:0.00408679):0.03667163):0.32474449,(NC_022761_CampHawk:0.00103529,NC_011421_SPO1:0.00408351):0.39022425):1.66653860,AY682195_LP65:1.51242292):0.10657534,NC_015253_A9:1.04315865):0.10733420):0.08963114,NC_012530_Lb338_1:1.28385925):0.14759319,((((NC_027335_ECP3:0.01787839,KR049063_EFLK1:-0.01299449):0.01648993,(NC_009904_phiEF24C:0.00000054,AB609718_phiEF24C_P2:0.00000046):0.00066076):0.11592850,KP339049_EFDG1:0.10059068):0.31553036,(((((NC_025440_WIL_1:0.00088101,(NC_009811_A511:0.00161819,KJ668715_LMTA_34:0.00513131):0.00013316):0.00003547,DQ004855_P100:0.00054670):0.00028574,((((NC_024787_LMTA_148:0.00841593,NC_024359_LP_048:-0.00144453):0.00229711,NC_020871_AG20:0.00207362):0.00025734,NC_024364_List_36:0.00192256):0.00062331,(NC_024383_LP_083_2:0.00000050,KJ094031_LP_124:0.00000050):0.00143666):0.00061118):0.00009310,(NC_021781_LP_125:0.00000047,KJ094029_LP_064:0.00000053):0.00050182):0.00052540,((NC_024360_LMSP_25:0.00000048,KJ591605_LMTA_57:0.00000052):0.00076959,KJ586795_LMTA_94:-0.00018679):0.00116029):0.25883764):0.07217069):0.37316245,NC_007021_Twort:0.21645981):0.01793065,(KP027447_phiIPLA_C1C:0.00705806,KF021268_phiIBB_SEP1:0.00277253):0.20946965):0.06534124,((NC_022090_Remus:0.00000050,NC_020877_Romulus:0.00000050):0.00427512,JX194239_SA11:0.00103587):0.15589032):0.08938506,NC_025426_P108:0.00379760):0.00103425,(NC_025416_MCE_2014:0.00160887,KP027446_phiIPLARODI:0.00169283):0.00057787):0.00112679,NC_019448_GH15:0.00155017):0.00152466,(NC_023573_phiSA012:0.00055493,((NC_022920_S25_3:0.00000050,NC_022918_S25_4:0.00000050):0.00054817,NC_019726_JD007:-0.00000387):0.00053884):0.00032524):0.00008951,(((JX080305_P4W:0.00000050,JX080303_Fi200W:0.00000050):0.00021926,JX080302_676Z:0.00005414):0.00077885,JX080301_A3R:0.00045607):0.00041663):0.00036741,KP687432_IME_SA2:0.00020985):0.00006691,(NC_023009_Sb_1:0.00107966,KR908644_IME_SA119:0.00003394):0.00023577):0.00000392,FR852584_ISP:-0.00000131):0.00000181);
