# Supplementary material for: Genome, biology and stability of the Thurquoise phage – A new virus from the Bastillevirinae subfamily
Source: Front Microbiol. 2023 Mar 14;14:1120147. doi: 10.3389/fmicb.2023.1120147 (PMC10043171; doi:10.3389/fmicb.2023.1120147)
Supplement: Supplementary file 2 [file Data_Sheet_1.ZIP › File S1. Alignments evolution models and trees/IqTree_ML_trees/concatenated_tree_replicates/28.contree]

(AB609718_phiEF24C_P2:0.0000027944,((((((((((((AB930182_SPG24:0.0029626157,AP013029_phiNIT1:0.0053084416)100:0.0063427106,KF669652_Grass:0.0056628245)100:0.1901260080,KC699836_SIOphi:0.1862265611)100:0.0524295858,((((KJ010547_Bp8p_C:0.0000027944,KJ010548_Bp8p_T:0.0000027944)100:0.0099546340,NC_024792_Bobb:0.0098691944)100:0.0417138618,NC_020081_phiAGATE:0.0496702555)100:0.2573852807,(NC_027366_Mater:0.1383556996,NC_027374_Moonbeam:0.2108374047)100:0.0620840126)99:0.0435037382)100:0.0831212525,(((((JN797796B_5S:0.0000027944,NC_018863_B4:0.0000027944)100:0.0087963374,NC_022763_Spock:0.0059631646)100:0.0170400082,(((KT307976_AvesoBmore:0.0036447688,NC_022088_Troll:0.0000027944)100:0.0037423043,NC_024788_Riley:0.0029818667)100:0.0300675861,NC_022769_BigBertha:0.0065370525)83:0.0170650887)100:0.1352749411,(((((KT207918_Eyuki:0.0008170354,NC_024211_Megatron:0.0005717168)100:0.0023032899,NC_024213_Hakuna:0.0038868695)100:0.0287697942,(NC_018857_BPS13:0.0006435733,NC_023501_BPS10C:0.0004696952)100:0.0278719888)88:0.0199359485,NC_016563_WPh:0.0388466123)100:0.3292684809,(NC_018856_Bastille:0.0031696160,((NC_024205_Hoody_T:0.0051171978,NC_024216_CAM003:0.0015263458)91:0.0008270503,NC_024207_Evoli:0.0015226345)99:0.0016950752)100:0.1507739426)100:0.0961885781)100:0.1845803930,(((JN797798_BCU4:0.0002543928,NC_018860_BCP78:0.0011166328)100:0.0098260200,KT224359_TsarBomba:0.0140837864)100:0.1534925406,(((((KT995480_Bacillus_BM15:0.0000027944,MH638309_Bacillus_Hobo:0.0000027944)100:0.0028891533,(MH638312_Bacillus_Kioshi:0.0016347178,NC_024137_Bcp1:0.0019654308)100:0.0058489007)100:0.0170054928,NC_020873_Bc431v3:0.0460192977)83:0.0145183171,((KX495186_Bacillus_PK16:0.0005882355,MG602477_Bacillus_BCP01:0.0010633685)100:0.0206650514,(NC_027352_JBP901:0.0081903143,NC_027355_BCP8_2:0.0135441666)74:0.0075550513)100:0.0120812859)66:0.0074298979,(KU577463_Bacillus_Deep_Blue:0.0065052209,Thurquoise:0.0072167201)100:0.0193377062)100:0.1325694917)100:0.1058000656)99:0.0679324310)100:0.3687206561,((AY682195_LP65:1.5709383012,(((KC595512_JL:0.0021747302,KC595513_Shanette:0.0043779448)100:0.0337082748,NC_025423_CP_51:0.0244301389)100:0.3234958429,(NC_011421_SPO1:0.0016057506,NC_022761_CampHawk:0.0038853284)100:0.4537991853)100:1.8007307573)100:0.2309714355,NC_015253_A9:1.1772264194)99:0.1179875679)100:0.1695863503,NC_012530_Lb338_1:1.4025643194)100:0.1614203618,(((((((((((((((EU418428_A5W:0.0000000000,KR902361_IME_SA118:0.0000000000):0.0000000000,KF766114_K:0.0000000000):0.0000000000,JX080300_Staph1N:0.0000000000):0.0000027944,JX875065_SA5:0.0000027944)7:0.0000027944,(FR852584_ISP:0.0000027944,(((JX080301_A3R:0.0002886683,(JX080302_676Z:0.0002884851,(JX080303_Fi200W:0.0000027944,JX080305_P4W:0.0000027944)71:0.0000027944)99:0.0008681563)99:0.0008660431,KP687432_IME_SA2:0.0000027944)55:0.0002872004,(KR908644_IME_SA119:0.0000026670,NC_023009_Sb_1:0.0011761692)74:0.0002872177)28:0.0000022793)8:0.0000027944)3:0.0000027944,((JX080304_MSA6:0.0000027944,NC_025417_Team1:0.0000027944)100:0.0002872068,KP687431_IME_SA1:0.0000027944)15:0.0000027944)11:0.0000027944,NC_007066_G1:0.0002872401)91:0.0005748811,((NC_019726_JD007:0.0000027944,(NC_022918_S25_4:0.0000027944,NC_022920_S25_3:0.0000027944)100:0.0005752497)100:0.0005749168,NC_023573_phiSA012:0.0005754415)95:0.0002875167)98:0.0020835525,NC_019448_GH15:0.0010844909)67:0.0014549005,NC_025426_P108:0.0043536251)99:0.0016168079,KP027446_phiIPLARODI:0.0017372846)100:0.0017283544,NC_025416_MCE_2014:0.0000023468)100:0.0926495743,(JX194239_SA11:0.0013824958,(NC_020877_Romulus:0.0000027944,NC_022090_Remus:0.0000027944)100:0.0040938518)100:0.1721962747)100:0.0908085271,(KF021268_phiIBB_SEP1:0.0029485567,KP027447_phiIPLA_C1C:0.0072774080)100:0.2204924733)97:0.0581218181,NC_007021_Twort:0.2067958498)100:0.4210548495)100:0.1266706537,(((DQ004855_P100:0.0000027944,(((KJ586795_LMTA_94:0.0003085517,(KJ591605_LMTA_57:0.0000027944,NC_024360_LMSP_25:0.0000027944)100:0.0003086696)100:0.0009258493,KJ668715_LMTA_34:0.0049680864)78:0.0006198566,NC_025440_WIL_1:0.0009282780)56:0.0006175161)53:0.0005925279,((((KJ094031_LP_124:0.0000027944,NC_024383_LP_083_2:0.0000027944)100:0.0022126907,(NC_024359_LP_048:0.0003067489,NC_024787_LMTA_148:0.0070664223)54:0.0005740175)44:0.0003338455,NC_009811_A511:0.0018344733)44:0.0009300674,(NC_020871_AG20:0.0018850862,NC_024364_List_36:0.0021417934)50:0.0008812846)40:0.0003537346)56:0.0003331419,(KJ094029_LP_064:0.0000027944,NC_021781_LP_125:0.0000027944)84:0.0000023468)100:0.3191929414)100:0.3333580208,KP339049_EFDG1:0.0956255849)100:0.1361037884,NC_027335_ECP3:0.0018075202)100:0.0007943841,KR049063_EFLK1:0.0025834317)100:0.0019591159,NC_009904_phiEF24C:0.0000027944);
