# Supplementary material for: Genome, biology and stability of the Thurquoise phage – A new virus from the Bastillevirinae subfamily
Source: Front Microbiol. 2023 Mar 14;14:1120147. doi: 10.3389/fmicb.2023.1120147 (PMC10043171; doi:10.3389/fmicb.2023.1120147)
Supplement: Supplementary file 2 [file Data_Sheet_1.ZIP › File S1. Alignments evolution models and trees/IqTree_ML_trees/concatenated_tree_replicates/28.iqtree]

IQ-TREE 1.6.12 built Aug 15 2019

Partition file name: ../../partitioned_model.2.0.nex
Input file name: ../../concatenated.2.0.faa
Type of analysis: ModelFinder + tree reconstruction + ultrafast bootstrap (1000 replicates)
Random seed number: 2149

REFERENCES
----------

To cite ModelFinder please use: 

Subha Kalyaanamoorthy, Bui Quang Minh, Thomas KF Wong, Arndt von Haeseler,
and Lars S Jermiin (2017) ModelFinder: Fast model selection for
accurate phylogenetic estimates. Nature Methods, 14:587–589.
https://doi.org/10.1038/nmeth.4285

To cite IQ-TREE please use:

Lam-Tung Nguyen, Heiko A. Schmidt, Arndt von Haeseler, and Bui Quang Minh
(2015) IQ-TREE: A fast and effective stochastic algorithm for estimating
maximum likelihood phylogenies. Mol Biol Evol, 32:268-274.
https://doi.org/10.1093/molbev/msu300

Since you used ultrafast bootstrap (UFBoot) please also cite: 

Diep Thi Hoang, Olga Chernomor, Arndt von Haeseler, Bui Quang Minh,
and Le Sy Vinh (2017) UFBoot2: Improving the ultrafast bootstrap
approximation. Mol Biol Evol, in press.
https://doi.org/10.1093/molbev/msx281

Since you used partition models please also cite:

Olga Chernomor, Arndt von Haeseler, and Bui Quang Minh (2016)
Terrace aware data structure for phylogenomic inference from
supermatrices. Syst Biol, 65:997-1008.
https://doi.org/10.1093/sysbio/syw037

SEQUENCE ALIGNMENT
------------------

Input data: 100 taxa with 2 partitions and 4346 total sites (0% missing data)

  ID  Name                                             Type	Seq	Site	Unique	Infor	Invar	Const
   1  part1_part2_part3+part4_part5_part6+part7_part8  AA	97	3376	3045	2638	521	521
   2  part9_part10                                     AA	97	970	933	833	103	103

Column meanings:
  Unique: Number of unique site patterns
  Infor:  Number of parsimony-informative sites
  Invar:  Number of invariant sites
  Const:  Number of constant sites (can be subset of invariant sites)

ModelFinder
-----------

Best-fit model according to BIC: LG+F+R6:part1_part2_part3+part4_part5_part6+part7_part8,LG+F+I+G4:part9_part10

List of best-fit models per partition:

  ID  Model             LogL          AIC      w-AIC      AICc     w-AICc       BIC      w-BIC
   1  LG+F+R6         -93980.2334 188020.4668 + 0.0000 188021.0229 + 0.0000 188204.2002 + 0.0000
   2  LG+F+I+G4       -33216.5161  66477.0322 + 0.0000  66478.1008 + 0.0000  66584.3327 + 0.0000

AIC, w-AIC   : Akaike information criterion scores and weights.
AICc, w-AICc : Corrected AIC scores and weights.
BIC, w-BIC   : Bayesian information criterion scores and weights.

Plus signs denote the 95% confidence sets.
Minus signs denote significant exclusion.

SUBSTITUTION PROCESS
--------------------

Edge-linked-proportional partition model but separate models between partitions

  ID  Model           Speed  Parameters
   1  LG+F+R6        0.9084  LG+R6{0.193581,0.114469,0.213408,0.405275,0.185797,0.697352,0.147762,1.0947,0.178841,1.78371,0.0806106,3.48627}
   2  LG+F+I+G4      1.3187  LG+I{0.0377007}+G4{1.51999}

MAXIMUM LIKELIHOOD TREE
-----------------------

Log-likelihood of the tree: -127021.7339 (s.e. 1283.1833)
Unconstrained log-likelihood (without tree): -33193.3301
Number of free parameters (#branches + #model parameters): 242
Akaike information criterion (AIC) score: 254527.4677
Corrected Akaike information criterion (AICc) score: 254556.1326
Bayesian information criterion (BIC) score: 256070.7044

Total tree length (sum of branch lengths): 13.3556
Sum of internal branch lengths: 8.0056 (59.9414% of tree length)

WARNING: 8 near-zero internal branches (<0.0002) should be treated with caution
         Such branches are denoted by '**' in the figure below

NOTE: Tree is UNROOTED although outgroup taxon 'AB609718_phiEF24C_P2' is drawn at root
Numbers in parentheses are  ultrafast bootstrap support (%)

+**AB609718_phiEF24C_P2
|
|                                        +--AB930182_SPG24
|                                     +--| (100)
|                                     |  +--AP013029_phiNIT1
|                                  +--| (100)
|                                  |  +--KF669652_Grass
|                               +--| (100)
|                               |  +--KC699836_SIOphi
|                            +--| (100)
|                            |  |            +**KJ010547_Bp8p_C
|                            |  |         +--| (100)
|                            |  |         |  +**KJ010548_Bp8p_T
|                            |  |      +--| (100)
|                            |  |      |  +--NC_024792_Bobb
|                            |  |  +---| (100)
|                            |  |  |   +--NC_020081_phiAGATE
|                            |  +--| (99)
|                            |     |  +--NC_027366_Mater
|                            |     +--| (100)
|                            |        +--NC_027374_Moonbeam
|                      +-----| (100)
|                      |     |              +**JN797796B_5S
|                      |     |           +--| (100)
|                      |     |           |  +**NC_018863_B4
|                      |     |        +--| (100)
|                      |     |        |  +--NC_022763_Spock
|                      |     |     +--| (100)
|                      |     |     |  |        +--KT307976_AvesoBmore
|                      |     |     |  |     +--| (100)
|                      |     |     |  |     |  +**NC_022088_Troll
|                      |     |     |  |  +--| (100)
|                      |     |     |  |  |  +--NC_024788_Riley
|                      |     |     |  +--| (83)
|                      |     |     |     +--NC_022769_BigBertha
|                      |     |  +--| (100)
|                      |     |  |  |                +--KT207918_Eyuki
|                      |     |  |  |             +--| (100)
|                      |     |  |  |             |  +--NC_024211_Megatron
|                      |     |  |  |          +--| (100)
|                      |     |  |  |          |  +--NC_024213_Hakuna
|                      |     |  |  |       +--| (88)
|                      |     |  |  |       |  |  +--NC_018857_BPS13
|                      |     |  |  |       |  +--| (100)
|                      |     |  |  |       |     +--NC_023501_BPS10C
|                      |     |  |  |  +----| (100)
|                      |     |  |  |  |    +--NC_016563_WPh
|                      |     |  |  +--| (100)
|                      |     |  |     |  +--NC_018856_Bastille
|                      |     |  |     +--| (100)
|                      |     |  |        |     +--NC_024205_Hoody_T
|                      |     |  |        |  +--| (91)
|                      |     |  |        |  |  +--NC_024216_CAM003
|                      |     |  |        +--| (99)
|                      |     |  |           +--NC_024207_Evoli
|                      |     +--| (99)
|                      |        |        +--JN797798_BCU4
|                      |        |     +--| (100)
|                      |        |     |  +--NC_018860_BCP78
|                      |        |  +--| (100)
|                      |        |  |  +--KT224359_TsarBomba
|                      |        +--| (100)
|                      |           |              +**KT995480_Bacillus_BM15
|                      |           |           +--| (100)
|                      |           |           |  +**MH638309_Bacillus_Hobo
|                      |           |        +--| (100)
|                      |           |        |  |  +--MH638312_Bacillus_Kioshi
|                      |           |        |  +--| (100)
|                      |           |        |     +--NC_024137_Bcp1
|                      |           |     +--| (83)
|                      |           |     |  +--NC_020873_Bc431v3
|                      |           |  +--| (66)
|                      |           |  |  |     +--KX495186_Bacillus_PK16
|                      |           |  |  |  +--| (100)
|                      |           |  |  |  |  +--MG602477_Bacillus_BCP01
|                      |           |  |  +--| (100)
|                      |           |  |     |  +--NC_027352_JBP901
|                      |           |  |     +--| (74)
|                      |           |  |        +--NC_027355_BCP8_2
|                      |           +--| (100)
|                      |              |  +--KU577463_Bacillus_Deep_Blue
|                      |              +--| (100)
|                      |                 +--Thurquoise
|                   +--| (100)
|                   |  |     +-------------------------AY682195_LP65
|                   |  |  +--| (100)
|                   |  |  |  |                                     +--KC595512_JL
|                   |  |  |  |                                  +--| (100)
|                   |  |  |  |                                  |  +--KC595513_Shanette
|                   |  |  |  |                             +----| (100)
|                   |  |  |  |                             |    +--NC_025423_CP_51
|                   |  |  |  +-----------------------------| (100)
|                   |  |  |                                |      +--NC_011421_SPO1
|                   |  |  |                                +------| (100)
|                   |  |  |                                       +--NC_022761_CampHawk
|                   |  +--| (99)
|                   |     +------------------NC_015253_A9
|                +--| (100)
|                |  +----------------------NC_012530_Lb338_1
|             +--| (100)
|             |  |                                       +**EU418428_A5W
|             |  |                                    +**| (3)
|             |  |                                    |  |  +**JX875065_SA5
|             |  |                                    |  +**| (9)
|             |  |                                    |     +**KP687431_IME_SA1
|             |  |                                 +**| (6)
|             |  |                                 |  |           +--JX080301_A3R
|             |  |                                 |  |        +--| (99)
|             |  |                                 |  |        |  |  +--JX080302_676Z
|             |  |                                 |  |        |  +--| (99)
|             |  |                                 |  |        |     |  +**JX080303_Fi200W
|             |  |                                 |  |        |     +**| (71)
|             |  |                                 |  |        |        +**JX080305_P4W
|             |  |                                 |  |     +--| (55)
|             |  |                                 |  |     |  +**KP687432_IME_SA2
|             |  |                                 |  |  +**| (28)
|             |  |                                 |  |  |  |  +**KR908644_IME_SA119
|             |  |                                 |  |  |  +--| (74)
|             |  |                                 |  |  |     +--NC_023009_Sb_1
|             |  |                                 |  +**| (3)
|             |  |                                 |     |  +**JX080304_MSA6
|             |  |                                 |     +--| (100)
|             |  |                                 |        +**NC_025417_Team1
|             |  |                              +**| (11)
|             |  |                              |  +**FR852584_ISP
|             |  |                           +--| (91)
|             |  |                           |  +--NC_007066_G1
|             |  |                        +--| (98)
|             |  |                        |  |     +**NC_019726_JD007
|             |  |                        |  |  +--| (100)
|             |  |                        |  |  |  |  +**NC_022918_S25_4
|             |  |                        |  |  |  +--| (100)
|             |  |                        |  |  |     +**NC_022920_S25_3
|             |  |                        |  +--| (95)
|             |  |                        |     +--NC_023573_phiSA012
|             |  |                     +--| (67)
|             |  |                     |  +--NC_019448_GH15
|             |  |                  +--| (99)
|             |  |                  |  +--NC_025426_P108
|             |  |               +--| (100)
|             |  |               |  +--KP027446_phiIPLARODI
|             |  |            +--| (100)
|             |  |            |  +**NC_025416_MCE_2014
|             |  |         +--| (100)
|             |  |         |  |  +--JX194239_SA11
|             |  |         |  +--| (100)
|             |  |         |     |  +**NC_020877_Romulus
|             |  |         |     +--| (100)
|             |  |         |        +**NC_022090_Remus
|             |  |      +--| (97)
|             |  |      |  |  +--KF021268_phiIBB_SEP1
|             |  |      |  +--| (100)
|             |  |      |     +--KP027447_phiIPLA_C1C
|             |  +------| (100)
|             |         +--NC_007021_Twort
|        +----| (100)
|        |    |          +**DQ004855_P100
|        |    |       +--| (53)
|        |    |       |  |        +--KJ586795_LMTA_94
|        |    |       |  |     +--| (100)
|        |    |       |  |     |  |  +**KJ591605_LMTA_57
|        |    |       |  |     |  +--| (100)
|        |    |       |  |     |     +**NC_024360_LMSP_25
|        |    |       |  |  +--| (78)
|        |    |       |  |  |  +--KJ668715_LMTA_34
|        |    |       |  +--| (56)
|        |    |       |     +--NC_025440_WIL_1
|        |    |    +--| (56)
|        |    |    |  |           +**KJ094031_LP_124
|        |    |    |  |        +--| (100)
|        |    |    |  |        |  +**NC_024383_LP_083_2
|        |    |    |  |     +--| (44)
|        |    |    |  |     |  |  +--NC_024359_LP_048
|        |    |    |  |     |  +--| (54)
|        |    |    |  |     |     +--NC_024787_LMTA_148
|        |    |    |  |  +--| (44)
|        |    |    |  |  |  +--NC_009811_A511
|        |    |    |  +--| (40)
|        |    |    |     |  +--NC_020871_AG20
|        |    |    |     +--| (50)
|        |    |    |        +--NC_024364_List_36
|        |    +----| (100)
|        |         |  +**KJ094029_LP_064
|        |         +**| (84)
|        |            +**NC_021781_LP_125
|     +--| (100)
|     |  +--KP339049_EFDG1
|  +--| (100)
|  |  +--NC_027335_ECP3
+--| (100)
|  +--KR049063_EFLK1
|
+**NC_009904_phiEF24C

Tree in newick format:

(AB609718_phiEF24C_P2:0.0000028815,((((((((((((AB930182_SPG24:0.0029620225,AP013029_phiNIT1:0.0053085091)100:0.0063407319,KF669652_Grass:0.0056624932)100:0.1900990150,KC699836_SIOphi:0.1862009868)100:0.0524252026,((((KJ010547_Bp8p_C:0.0000027872,KJ010548_Bp8p_T:0.0000027872)100:0.0099533293,NC_024792_Bobb:0.0098681608)100:0.0417087321,NC_020081_phiAGATE:0.0496637649)100:0.2573494500,(NC_027366_Mater:0.1383376759,NC_027374_Moonbeam:0.2108079710)100:0.0620769038)99:0.0435004001)100:0.0831173718,(((((JN797796B_5S:0.0000027872,NC_018863_B4:0.0000027872)100:0.0087951876,NC_022763_Spock:0.0059632276)100:0.0170384372,(((KT307976_AvesoBmore:0.0036448133,NC_022088_Troll:0.0000025266)100:0.0037416326,NC_024788_Riley:0.0029815220)100:0.0300638671,NC_022769_BigBertha:0.0065370457)83:0.0170629544)100:0.1352620638,(((((KT207918_Eyuki:0.0008169243,NC_024211_Megatron:0.0005719800)100:0.0023031625,NC_024213_Hakuna:0.0038855912)100:0.0287665971,(NC_018857_BPS13:0.0006430060,NC_023501_BPS10C:0.0004705488)100:0.0278691503)88:0.0199335821,NC_016563_WPh:0.0388429186)100:0.3292277550,(NC_018856_Bastille:0.0031700433,((NC_024205_Hoody_T:0.0051172482,NC_024216_CAM003:0.0015259341)91:0.0008276418,NC_024207_Evoli:0.0015221776)99:0.0016938135)100:0.1507568850)100:0.0961794808)100:0.1845603960,(((JN797798_BCU4:0.0002556518,NC_018860_BCP78:0.0011162488)100:0.0098248396,KT224359_TsarBomba:0.0140826266)100:0.1534780063,(((((KT995480_Bacillus_BM15:0.0000027872,MH638309_Bacillus_Hobo:0.0000027872)100:0.0028896977,(MH638312_Bacillus_Kioshi:0.0016349806,NC_024137_Bcp1:0.0019650724)100:0.0058488654)100:0.0170037390,NC_020873_Bc431v3:0.0460148881)83:0.0145169692,((KX495186_Bacillus_PK16:0.0005892590,MG602477_Bacillus_BCP01:0.0010639670)100:0.0206630659,(NC_027352_JBP901:0.0081904931,NC_027355_BCP8_2:0.0135425408)74:0.0075551262)100:0.0120804460)66:0.0074299927,(KU577463_Bacillus_Deep_Blue:0.0065053414,Thurquoise:0.0072167747)100:0.0193364601)100:0.1325542154)100:0.1057888772)99:0.0679232098)100:0.3686653288,((AY682195_LP65:1.5707603719,(((KC595512_JL:0.0021747515,KC595513_Shanette:0.0043780622)100:0.0337070597,NC_025423_CP_51:0.0244211097)100:0.3235268350,(NC_011421_SPO1:0.0016045379,NC_022761_CampHawk:0.0038856334)100:0.4535990476)100:1.8004558320)100:0.2308372547,NC_015253_A9:1.1770333546)99:0.1179834652)100:0.1695607615,NC_012530_Lb338_1:1.4023322203)100:0.1613979891,((((((((((((EU418428_A5W:0.0000027872,(JX875065_SA5:0.0000026486,KP687431_IME_SA1:0.0000027872)9:0.0000020025)3:0.0000021183,((((JX080301_A3R:0.0002889982,(JX080302_676Z:0.0002888152,(JX080303_Fi200W:0.0000027872,JX080305_P4W:0.0000027872)71:0.0000024021)99:0.0008685050)99:0.0008663890,KP687432_IME_SA2:0.0000021490)55:0.0002875327,(KR908644_IME_SA119:0.0000021184,NC_023009_Sb_1:0.0011768465)74:0.0002875432)28:0.0000021168,(JX080304_MSA6:0.0000021082,NC_025417_Team1:0.0000021083)100:0.0002875336)3:0.0000020238)6:0.0000020067,FR852584_ISP:0.0000027872)11:0.0000020851,NC_007066_G1:0.0002875662)91:0.0005749623,((NC_019726_JD007:0.0000021382,(NC_022918_S25_4:0.0000021540,NC_022920_S25_3:0.0000028030)100:0.0005753338)100:0.0005750010,NC_023573_phiSA012:0.0005755248)95:0.0002878424)98:0.0020836101,NC_019448_GH15:0.0010850933)67:0.0014544525,NC_025426_P108:0.0043536007)99:0.0016164708,KP027446_phiIPLARODI:0.0017375449)100:0.0017286570,NC_025416_MCE_2014:0.0000020373)100:0.0926336285,(JX194239_SA11:0.0013825670,(NC_020877_Romulus:0.0000023782,NC_022090_Remus:0.0000024351)100:0.0040930368)100:0.1721726054)100:0.0907935090,(KF021268_phiIBB_SEP1:0.0029474589,KP027447_phiIPLA_C1C:0.0072767970)100:0.2204615741)97:0.0581078073,NC_007021_Twort:0.2067672334)100:0.4209908213)100:0.1266527346,(((DQ004855_P100:0.0000020744,(((KJ586795_LMTA_94:0.0003092265,(KJ591605_LMTA_57:0.0000027872,NC_024360_LMSP_25:0.0000027872)100:0.0003093442)100:0.0009265931,KJ668715_LMTA_34:0.0049675738)78:0.0006208060,NC_025440_WIL_1:0.0009290247)56:0.0006184756)53:0.0005933810,((((KJ094031_LP_124:0.0000025521,NC_024383_LP_083_2:0.0000024486)100:0.0022129848,(NC_024359_LP_048:0.0003073972,NC_024787_LMTA_148:0.0070654068)54:0.0005745660)44:0.0003340907,NC_009811_A511:0.0018344636)44:0.0009308233,(NC_020871_AG20:0.0018850248,NC_024364_List_36:0.0021418110)50:0.0008820393)40:0.0003538852)56:0.0003341917,(KJ094029_LP_064:0.0000021733,NC_021781_LP_125:0.0000021781)84:0.0000022206)100:0.3191450698)100:0.3333048369,KP339049_EFDG1:0.0956007477)100:0.1360886650,NC_027335_ECP3:0.0018071860)100:0.0007943335,KR049063_EFLK1:0.0025826068)100:0.0019592200,NC_009904_phiEF24C:0.0000026658);

CONSENSUS TREE
--------------

Consensus tree is constructed from 1000bootstrap trees
Log-likelihood of consensus tree: -127021.775903
Robinson-Foulds distance between ML tree and consensus tree: 8

Branches with support >0.000000% are kept (extended consensus)
Branch lengths are optimized by maximum likelihood on original alignment
Numbers in parentheses are bootstrap supports (%)

+--AB609718_phiEF24C_P2
|
|                                        +--AB930182_SPG24
|                                     +--| (100)
|                                     |  +--AP013029_phiNIT1
|                                  +--| (100)
|                                  |  +--KF669652_Grass
|                               +--| (100)
|                               |  +--KC699836_SIOphi
|                            +--| (100)
|                            |  |            +--KJ010547_Bp8p_C
|                            |  |         +--| (100)
|                            |  |         |  +--KJ010548_Bp8p_T
|                            |  |      +--| (100)
|                            |  |      |  +--NC_024792_Bobb
|                            |  |  +---| (100)
|                            |  |  |   +--NC_020081_phiAGATE
|                            |  +--| (99)
|                            |     |  +--NC_027366_Mater
|                            |     +--| (100)
|                            |        +--NC_027374_Moonbeam
|                      +-----| (100)
|                      |     |              +--JN797796B_5S
|                      |     |           +--| (100)
|                      |     |           |  +--NC_018863_B4
|                      |     |        +--| (100)
|                      |     |        |  +--NC_022763_Spock
|                      |     |     +--| (100)
|                      |     |     |  |        +--KT307976_AvesoBmore
|                      |     |     |  |     +--| (100)
|                      |     |     |  |     |  +--NC_022088_Troll
|                      |     |     |  |  +--| (100)
|                      |     |     |  |  |  +--NC_024788_Riley
|                      |     |     |  +--| (83)
|                      |     |     |     +--NC_022769_BigBertha
|                      |     |  +--| (100)
|                      |     |  |  |                +--KT207918_Eyuki
|                      |     |  |  |             +--| (100)
|                      |     |  |  |             |  +--NC_024211_Megatron
|                      |     |  |  |          +--| (100)
|                      |     |  |  |          |  +--NC_024213_Hakuna
|                      |     |  |  |       +--| (88)
|                      |     |  |  |       |  |  +--NC_018857_BPS13
|                      |     |  |  |       |  +--| (100)
|                      |     |  |  |       |     +--NC_023501_BPS10C
|                      |     |  |  |  +----| (100)
|                      |     |  |  |  |    +--NC_016563_WPh
|                      |     |  |  +--| (100)
|                      |     |  |     |  +--NC_018856_Bastille
|                      |     |  |     +--| (100)
|                      |     |  |        |     +--NC_024205_Hoody_T
|                      |     |  |        |  +--| (91)
|                      |     |  |        |  |  +--NC_024216_CAM003
|                      |     |  |        +--| (99)
|                      |     |  |           +--NC_024207_Evoli
|                      |     +--| (99)
|                      |        |        +--JN797798_BCU4
|                      |        |     +--| (100)
|                      |        |     |  +--NC_018860_BCP78
|                      |        |  +--| (100)
|                      |        |  |  +--KT224359_TsarBomba
|                      |        +--| (100)
|                      |           |              +--KT995480_Bacillus_BM15
|                      |           |           +--| (100)
|                      |           |           |  +--MH638309_Bacillus_Hobo
|                      |           |        +--| (100)
|                      |           |        |  |  +--MH638312_Bacillus_Kioshi
|                      |           |        |  +--| (100)
|                      |           |        |     +--NC_024137_Bcp1
|                      |           |     +--| (83)
|                      |           |     |  +--NC_020873_Bc431v3
|                      |           |  +--| (66)
|                      |           |  |  |     +--KX495186_Bacillus_PK16
|                      |           |  |  |  +--| (100)
|                      |           |  |  |  |  +--MG602477_Bacillus_BCP01
|                      |           |  |  +--| (100)
|                      |           |  |     |  +--NC_027352_JBP901
|                      |           |  |     +--| (74)
|                      |           |  |        +--NC_027355_BCP8_2
|                      |           +--| (100)
|                      |              |  +--KU577463_Bacillus_Deep_Blue
|                      |              +--| (100)
|                      |                 +--Thurquoise
|                   +--| (100)
|                   |  |     +-------------------------AY682195_LP65
|                   |  |  +--| (100)
|                   |  |  |  |                                     +--KC595512_JL
|                   |  |  |  |                                  +--| (100)
|                   |  |  |  |                                  |  +--KC595513_Shanette
|                   |  |  |  |                             +----| (100)
|                   |  |  |  |                             |    +--NC_025423_CP_51
|                   |  |  |  +-----------------------------| (100)
|                   |  |  |                                |      +--NC_011421_SPO1
|                   |  |  |                                +------| (100)
|                   |  |  |                                       +--NC_022761_CampHawk
|                   |  +--| (99)
|                   |     +------------------NC_015253_A9
|                +--| (100)
|                |  +----------------------NC_012530_Lb338_1
|             +--| (100)
|             |  |                                                +**EU418428_A5W
|             |  |                                             +**|
|             |  |                                             |  +**KR902361_IME_SA118
|             |  |                                          +**|
|             |  |                                          |  +**KF766114_K
|             |  |                                       +--|
|             |  |                                       |  +**JX080300_Staph1N
|             |  |                                    +--| (7)
|             |  |                                    |  +--JX875065_SA5
|             |  |                                 +--| (3)
|             |  |                                 |  |  +--FR852584_ISP
|             |  |                                 |  +--| (8)
|             |  |                                 |     |        +--JX080301_A3R
|             |  |                                 |     |     +--| (99)
|             |  |                                 |     |     |  |  +--JX080302_676Z
|             |  |                                 |     |     |  +--| (99)
|             |  |                                 |     |     |     |  +--JX080303_Fi200W
|             |  |                                 |     |     |     +--| (71)
|             |  |                                 |     |     |        +--JX080305_P4W
|             |  |                                 |     |  +--| (55)
|             |  |                                 |     |  |  +--KP687432_IME_SA2
|             |  |                                 |     +--| (28)
|             |  |                                 |        |  +--KR908644_IME_SA119
|             |  |                                 |        +--| (74)
|             |  |                                 |           +--NC_023009_Sb_1
|             |  |                              +--| (11)
|             |  |                              |  |     +--JX080304_MSA6
|             |  |                              |  |  +--| (100)
|             |  |                              |  |  |  +--NC_025417_Team1
|             |  |                              |  +--| (15)
|             |  |                              |     +--KP687431_IME_SA1
|             |  |                           +--| (91)
|             |  |                           |  +--NC_007066_G1
|             |  |                        +--| (98)
|             |  |                        |  |     +--NC_019726_JD007
|             |  |                        |  |  +--| (100)
|             |  |                        |  |  |  |  +--NC_022918_S25_4
|             |  |                        |  |  |  +--| (100)
|             |  |                        |  |  |     +--NC_022920_S25_3
|             |  |                        |  +--| (95)
|             |  |                        |     +--NC_023573_phiSA012
|             |  |                     +--| (67)
|             |  |                     |  +--NC_019448_GH15
|             |  |                  +--| (99)
|             |  |                  |  +--NC_025426_P108
|             |  |               +--| (100)
|             |  |               |  +--KP027446_phiIPLARODI
|             |  |            +--| (100)
|             |  |            |  +--NC_025416_MCE_2014
|             |  |         +--| (100)
|             |  |         |  |  +--JX194239_SA11
|             |  |         |  +--| (100)
|             |  |         |     |  +--NC_020877_Romulus
|             |  |         |     +--| (100)
|             |  |         |        +--NC_022090_Remus
|             |  |      +--| (97)
|             |  |      |  |  +--KF021268_phiIBB_SEP1
|             |  |      |  +--| (100)
|             |  |      |     +--KP027447_phiIPLA_C1C
|             |  +------| (100)
|             |         +--NC_007021_Twort
|        +----| (100)
|        |    |          +--DQ004855_P100
|        |    |       +--| (53)
|        |    |       |  |        +--KJ586795_LMTA_94
|        |    |       |  |     +--| (100)
|        |    |       |  |     |  |  +--KJ591605_LMTA_57
|        |    |       |  |     |  +--| (100)
|        |    |       |  |     |     +--NC_024360_LMSP_25
|        |    |       |  |  +--| (78)
|        |    |       |  |  |  +--KJ668715_LMTA_34
|        |    |       |  +--| (56)
|        |    |       |     +--NC_025440_WIL_1
|        |    |    +--| (56)
|        |    |    |  |           +--KJ094031_LP_124
|        |    |    |  |        +--| (100)
|        |    |    |  |        |  +--NC_024383_LP_083_2
|        |    |    |  |     +--| (44)
|        |    |    |  |     |  |  +--NC_024359_LP_048
|        |    |    |  |     |  +--| (54)
|        |    |    |  |     |     +--NC_024787_LMTA_148
|        |    |    |  |  +--| (44)
|        |    |    |  |  |  +--NC_009811_A511
|        |    |    |  +--| (40)
|        |    |    |     |  +--NC_020871_AG20
|        |    |    |     +--| (50)
|        |    |    |        +--NC_024364_List_36
|        |    +----| (100)
|        |         |  +--KJ094029_LP_064
|        |         +--| (84)
|        |            +--NC_021781_LP_125
|     +--| (100)
|     |  +--KP339049_EFDG1
|  +--| (100)
|  |  +--NC_027335_ECP3
+--| (100)
|  +--KR049063_EFLK1
|
+--NC_009904_phiEF24C


Consensus tree in newick format: 

(AB609718_phiEF24C_P2:0.0000027944,((((((((((((AB930182_SPG24:0.0029626157,AP013029_phiNIT1:0.0053084416)100:0.0063427106,KF669652_Grass:0.0056628245)100:0.1901260080,KC699836_SIOphi:0.1862265611)100:0.0524295858,((((KJ010547_Bp8p_C:0.0000027944,KJ010548_Bp8p_T:0.0000027944)100:0.0099546340,NC_024792_Bobb:0.0098691944)100:0.0417138618,NC_020081_phiAGATE:0.0496702555)100:0.2573852807,(NC_027366_Mater:0.1383556996,NC_027374_Moonbeam:0.2108374047)100:0.0620840126)99:0.0435037382)100:0.0831212525,(((((JN797796B_5S:0.0000027944,NC_018863_B4:0.0000027944)100:0.0087963374,NC_022763_Spock:0.0059631646)100:0.0170400082,(((KT307976_AvesoBmore:0.0036447688,NC_022088_Troll:0.0000027944)100:0.0037423043,NC_024788_Riley:0.0029818667)100:0.0300675861,NC_022769_BigBertha:0.0065370525)83:0.0170650887)100:0.1352749411,(((((KT207918_Eyuki:0.0008170354,NC_024211_Megatron:0.0005717168)100:0.0023032899,NC_024213_Hakuna:0.0038868695)100:0.0287697942,(NC_018857_BPS13:0.0006435733,NC_023501_BPS10C:0.0004696952)100:0.0278719888)88:0.0199359485,NC_016563_WPh:0.0388466123)100:0.3292684809,(NC_018856_Bastille:0.0031696160,((NC_024205_Hoody_T:0.0051171978,NC_024216_CAM003:0.0015263458)91:0.0008270503,NC_024207_Evoli:0.0015226345)99:0.0016950752)100:0.1507739426)100:0.0961885781)100:0.1845803930,(((JN797798_BCU4:0.0002543928,NC_018860_BCP78:0.0011166328)100:0.0098260200,KT224359_TsarBomba:0.0140837864)100:0.1534925406,(((((KT995480_Bacillus_BM15:0.0000027944,MH638309_Bacillus_Hobo:0.0000027944)100:0.0028891533,(MH638312_Bacillus_Kioshi:0.0016347178,NC_024137_Bcp1:0.0019654308)100:0.0058489007)100:0.0170054928,NC_020873_Bc431v3:0.0460192977)83:0.0145183171,((KX495186_Bacillus_PK16:0.0005882355,MG602477_Bacillus_BCP01:0.0010633685)100:0.0206650514,(NC_027352_JBP901:0.0081903143,NC_027355_BCP8_2:0.0135441666)74:0.0075550513)100:0.0120812859)66:0.0074298979,(KU577463_Bacillus_Deep_Blue:0.0065052209,Thurquoise:0.0072167201)100:0.0193377062)100:0.1325694917)100:0.1058000656)99:0.0679324310)100:0.3687206561,((AY682195_LP65:1.5709383012,(((KC595512_JL:0.0021747302,KC595513_Shanette:0.0043779448)100:0.0337082748,NC_025423_CP_51:0.0244301389)100:0.3234958429,(NC_011421_SPO1:0.0016057506,NC_022761_CampHawk:0.0038853284)100:0.4537991853)100:1.8007307573)100:0.2309714355,NC_015253_A9:1.1772264194)99:0.1179875679)100:0.1695863503,NC_012530_Lb338_1:1.4025643194)100:0.1614203618,(((((((((((((((EU418428_A5W:0.0000000000,KR902361_IME_SA118:0.0000000000):0.0000000000,KF766114_K:0.0000000000):0.0000000000,JX080300_Staph1N:0.0000000000):0.0000027944,JX875065_SA5:0.0000027944)7:0.0000027944,(FR852584_ISP:0.0000027944,(((JX080301_A3R:0.0002886683,(JX080302_676Z:0.0002884851,(JX080303_Fi200W:0.0000027944,JX080305_P4W:0.0000027944)71:0.0000027944)99:0.0008681563)99:0.0008660431,KP687432_IME_SA2:0.0000027944)55:0.0002872004,(KR908644_IME_SA119:0.0000026670,NC_023009_Sb_1:0.0011761692)74:0.0002872177)28:0.0000022793)8:0.0000027944)3:0.0000027944,((JX080304_MSA6:0.0000027944,NC_025417_Team1:0.0000027944)100:0.0002872068,KP687431_IME_SA1:0.0000027944)15:0.0000027944)11:0.0000027944,NC_007066_G1:0.0002872401)91:0.0005748811,((NC_019726_JD007:0.0000027944,(NC_022918_S25_4:0.0000027944,NC_022920_S25_3:0.0000027944)100:0.0005752497)100:0.0005749168,NC_023573_phiSA012:0.0005754415)95:0.0002875167)98:0.0020835525,NC_019448_GH15:0.0010844909)67:0.0014549005,NC_025426_P108:0.0043536251)99:0.0016168079,KP027446_phiIPLARODI:0.0017372846)100:0.0017283544,NC_025416_MCE_2014:0.0000023468)100:0.0926495743,(JX194239_SA11:0.0013824958,(NC_020877_Romulus:0.0000027944,NC_022090_Remus:0.0000027944)100:0.0040938518)100:0.1721962747)100:0.0908085271,(KF021268_phiIBB_SEP1:0.0029485567,KP027447_phiIPLA_C1C:0.0072774080)100:0.2204924733)97:0.0581218181,NC_007021_Twort:0.2067958498)100:0.4210548495)100:0.1266706537,(((DQ004855_P100:0.0000027944,(((KJ586795_LMTA_94:0.0003085517,(KJ591605_LMTA_57:0.0000027944,NC_024360_LMSP_25:0.0000027944)100:0.0003086696)100:0.0009258493,KJ668715_LMTA_34:0.0049680864)78:0.0006198566,NC_025440_WIL_1:0.0009282780)56:0.0006175161)53:0.0005925279,((((KJ094031_LP_124:0.0000027944,NC_024383_LP_083_2:0.0000027944)100:0.0022126907,(NC_024359_LP_048:0.0003067489,NC_024787_LMTA_148:0.0070664223)54:0.0005740175)44:0.0003338455,NC_009811_A511:0.0018344733)44:0.0009300674,(NC_020871_AG20:0.0018850862,NC_024364_List_36:0.0021417934)50:0.0008812846)40:0.0003537346)56:0.0003331419,(KJ094029_LP_064:0.0000027944,NC_021781_LP_125:0.0000027944)84:0.0000023468)100:0.3191929414)100:0.3333580208,KP339049_EFDG1:0.0956255849)100:0.1361037884,NC_027335_ECP3:0.0018075202)100:0.0007943841,KR049063_EFLK1:0.0025834317)100:0.0019591159,NC_009904_phiEF24C:0.0000027944);

TIME STAMP
----------

Date and time: Sat Feb 15 01:15:11 2020
Total CPU time used: 37330.59786 seconds (10h:22m:10s)
Total wall-clock time used: 3264.035941 seconds (0h:54m:24s)
