# Supplementary material for: Genome, biology and stability of the Thurquoise phage – A new virus from the Bastillevirinae subfamily
Source: Front Microbiol. 2023 Mar 14;14:1120147. doi: 10.3389/fmicb.2023.1120147 (PMC10043171; doi:10.3389/fmicb.2023.1120147)
Supplement: Supplementary file 2 [file Data_Sheet_1.ZIP › File S1. Alignments evolution models and trees/IqTree_ML_trees/concatenated_tree_replicates/28.mldist]

97
AB609718_phiEF24C_P2        0.0000000 1.3523628 1.3311357 2.4591818 0.7114376 1.0497124 1.0497124 1.4138038 1.3238013 1.0472509 1.0473418 1.0475420 1.0506717 1.0475420 1.1238526 1.0305786 2.8929463 2.8887216 1.2542269 1.0783661 1.3532202 1.2602858 1.2602858 0.7109384 0.7105598 0.7115532 0.7116022 0.7110615 1.0476286 1.0767049 0.2178700 1.0494463 1.0307797 0.0041567 1.0507063 1.5189761 1.3286580 1.4286686 1.2998998 1.3046538 1.2888402 1.2894538 1.2998998 1.3008975 1.0833945 1.0500929 0.7123763 0.0000010 2.9467034 1.8382132 1.8594276 1.5050425 1.4009412 1.4943931 1.3225762 1.4138038 1.0480539 1.0498390 1.2754129 0.7103969 1.3264702 1.1318413 0.7109384 1.4243738 1.1318413 2.9368519 1.4128620 1.4098568 1.0503693 1.0503693 1.0511213 1.4911464 1.0480518 1.3045293 1.4266166 1.3957006 1.5182722 1.5208655 1.3968048 0.7103971 0.7116022 0.7116789 0.7105598 0.7272236 1.4200965 1.2612096 1.0459058 1.0506717 2.8772091 1.0390168 0.7124389 0.0042749 1.2837322 1.2972236 1.2911856 1.3028678 1.2988098 
AB930182_SPG24              1.3523628 0.0000000 0.0079889 2.2730852 1.2001638 1.4138061 1.4138061 0.6535056 0.5505930 1.4088799 1.4117837 1.4125674 1.4146879 1.4125674 1.4618447 1.3972929 2.9775305 2.9750836 0.3647918 1.4349173 0.0143810 0.4730499 0.4730499 1.2001096 1.1991508 1.2017221 1.2017440 1.2050431 1.4084732 1.4380007 1.3271074 1.4121670 1.3980849 1.3562587 1.4138720 0.8088874 0.5573573 0.6485040 0.5584571 0.5586825 0.5609655 0.5595184 0.5584571 0.5591314 1.4832149 1.4144159 1.1984093 1.3523628 2.9962228 2.0286531 1.7798452 0.8093188 0.7230296 0.7817997 0.5497734 0.6535056 1.4148395 1.4126903 0.4860403 1.2043192 0.5603705 1.4748486 1.2001096 0.6514334 1.4748486 2.9949479 0.6457455 0.6438172 1.4122865 1.4122865 1.4212642 0.7820779 1.4122606 0.5567312 0.7282504 0.7227700 0.8092425 0.8115867 0.7241792 1.2016281 1.2017440 1.2031031 1.1991508 1.1829448 0.6526855 0.4715187 1.4088369 1.4146879 2.9654508 1.4061426 1.1986159 1.3922075 0.5528586 0.5537677 0.4051023 0.4515573 0.5598546 
AP013029_phiNIT1            1.3311357 0.0079889 0.0000000 2.2685908 1.1727887 1.3973253 1.3973253 0.6461098 0.5514233 1.3921862 1.3951563 1.3959605 1.3982256 1.3959605 1.4395835 1.3800292 2.9830314 2.9819877 0.3719096 1.4008740 0.0168682 0.4724729 0.4724729 1.1727388 1.1717767 1.1743676 1.1743931 1.1777391 1.3917285 1.4043530 1.3020059 1.3952034 1.3808422 1.3354995 1.3973921 0.7904603 0.5578708 0.6422909 0.5539400 0.5530460 0.5572160 0.5551523 0.5539400 0.5553562 1.4617891 1.3979486 1.1701368 1.3311357 2.9772562 2.0441214 1.7618268 0.7917252 0.7089905 0.7651159 0.5505766 0.6461098 1.3991622 1.3961850 0.4872462 1.1770104 0.5576437 1.4533178 1.1727388 0.6452536 1.4533178 2.9790763 0.6390729 0.6381725 1.3957712 1.3957712 1.4049999 0.7653982 1.3957444 0.5523064 0.7133728 0.7087354 0.7898508 0.7923530 0.7105177 1.1742921 1.1743931 1.1757850 1.1717767 1.1531597 0.6465200 0.4710828 1.3922409 1.3982256 2.9721514 1.3889681 1.1712142 1.3698814 0.5482127 0.5487579 0.4040947 0.4441810 0.5542511 
AY682195_LP65               2.4591818 2.2730852 2.2685908 0.0000000 2.3750216 2.5057278 2.5057278 2.3537630 2.3511233 2.5132244 2.5146575 2.5146575 2.5059359 2.5146575 2.4690873 2.4915995 3.5007512 3.4946104 2.2606097 2.5258457 2.2865166 2.3250141 2.3250141 2.3736295 2.3810217 2.3740501 2.3742750 2.3770613 2.5280168 2.5224506 2.4462634 2.5127982 2.4915995 2.4668256 2.5058855 2.4913575 2.3619232 2.3732466 2.3272894 2.3353685 2.3404057 2.3476490 2.3272894 2.3395850 2.5945759 2.5075320 2.3722300 2.4591818 3.6348247 2.9287970 2.7193205 2.4871547 2.3280045 2.4679737 2.3464529 2.3537630 2.5052382 2.5076660 2.3344866 2.3782232 2.3545527 2.4854710 2.3736295 2.3647492 2.4854710 3.6370272 2.3589986 2.3575330 2.5063512 2.5063512 2.5161157 2.4656788 2.5043673 2.3426548 2.3218273 2.3291191 2.4937171 2.4909350 2.3290410 2.3754695 2.3742750 2.3764976 2.3810217 2.3538862 2.3590248 2.3246578 2.5076966 2.5059359 3.4597677 2.5219377 2.3744017 2.5020058 2.3256983 2.3242930 2.3021929 2.3289485 2.3290490 
DQ004855_P100               0.7114376 1.2001638 1.1727887 2.3750216 0.0000000 0.8856132 0.8856132 1.3223275 1.2292218 0.8832588 0.8832545 0.8838848 0.8864870 0.8838848 0.9298692 0.8720427 2.8820242 2.8769536 1.1763584 0.9133471 1.1915301 1.1907789 1.1907789 0.0008749 0.0035102 0.0023355 0.0023358 0.0058550 0.8832343 0.9125525 0.6601117 0.8851255 0.8726813 0.7123953 0.8865168 1.4379902 1.2328979 1.3462433 1.2220697 1.2193642 1.2065760 1.2067465 1.2220697 1.2287234 0.9189067 0.8860398 0.0023392 0.7114376 2.9327730 1.8425785 1.7736817 1.4148778 1.3028475 1.3995245 1.2288125 1.3223275 0.8848499 0.8863142 1.2016283 0.0035087 1.2285243 0.9407154 0.0008749 1.3381621 0.9407154 2.9346429 1.3181097 1.3191070 0.8871214 0.8871214 0.8915600 1.3976049 0.8863972 1.2272066 1.3392622 1.3027454 1.4376516 1.4388623 1.3023791 0.0029229 0.0023358 0.0032129 0.0035102 0.0085691 1.3379592 1.1946088 0.8848098 0.8864870 2.8502367 0.8759553 0.0014591 0.7285137 1.2116335 1.2077767 1.2000761 1.2141336 1.2166480 
EU418428_A5W                1.0497124 1.4138061 1.3973253 2.5057278 0.8856132 0.0000000 0.0000010 1.5353679 1.4780301 0.0013714 0.0016517 0.0019271 0.0002722 0.0019271 0.2510848 0.0000010 3.0102565 3.0093315 1.3985535 0.3713231 1.3969298 1.3879148 1.3879148 0.8850880 0.8868608 0.8852524 0.8864668 0.8909016 0.0052366 0.3770730 1.0530682 0.0000010 0.0002798 1.0484364 0.0002722 1.6240862 1.4862847 1.5688332 1.4661128 1.4792097 1.4611447 1.4617026 1.4661128 1.4718364 0.3936224 0.0002722 0.8865670 1.0497124 3.0021635 1.9609842 1.9293870 1.6293252 1.5221528 1.5980450 1.4786707 1.5353679 0.0035479 0.0013622 1.3931680 0.8887465 1.4812100 0.2537733 0.8850880 1.5677378 0.2537733 3.0042095 1.5292315 1.5450554 0.0019089 0.0019089 0.0013922 1.5965506 0.0013626 1.4668267 1.5783096 1.5186789 1.6231940 1.6296595 1.5179454 0.8870326 0.8864668 0.8884126 0.8868608 0.9000973 1.5640427 1.3913057 0.0051948 0.0002722 2.9799131 0.0080466 0.8858832 1.0708052 1.4569250 1.4605867 1.4004749 1.4910148 1.4746348 
FR852584_ISP                1.0497124 1.4138061 1.3973253 2.5057278 0.8856132 0.0000010 0.0000000 1.5353679 1.4780301 0.0013714 0.0016517 0.0019271 0.0002722 0.0019271 0.2510848 0.0000010 3.0102565 3.0093315 1.3985535 0.3713231 1.3969298 1.3879148 1.3879148 0.8850880 0.8868608 0.8852524 0.8864668 0.8909016 0.0052366 0.3770730 1.0530682 0.0000010 0.0002798 1.0484364 0.0002722 1.6240862 1.4862847 1.5688332 1.4661128 1.4792097 1.4611447 1.4617026 1.4661128 1.4718364 0.3936224 0.0002722 0.8865670 1.0497124 3.0021635 1.9609842 1.9293870 1.6293252 1.5221528 1.5980450 1.4786707 1.5353679 0.0035479 0.0013622 1.3931680 0.8887465 1.4812100 0.2537733 0.8850880 1.5677378 0.2537733 3.0042095 1.5292315 1.5450554 0.0019089 0.0019089 0.0013922 1.5965506 0.0013626 1.4668267 1.5783096 1.5186789 1.6231940 1.6296595 1.5179454 0.8870326 0.8864668 0.8884126 0.8868608 0.9000973 1.5640427 1.3913057 0.0051948 0.0002722 2.9799131 0.0080466 0.8858832 1.0708052 1.4569250 1.4605867 1.4004749 1.4910148 1.4746348 
JN797796B_5S                1.4138038 0.6535056 0.6461098 2.3537630 1.3223275 1.5353679 1.5353679 0.0000000 0.5268931 1.5268040 1.5283847 1.5283711 1.5363550 1.5283711 1.5288439 1.5229505 2.9556126 2.9564702 0.6080530 1.5017508 0.6450119 0.6830083 0.6830083 1.3214332 1.3242088 1.3224337 1.3237722 1.3242551 1.5294599 1.5016008 1.3970659 1.5441742 1.5229360 1.4215124 1.5354449 0.5670220 0.5225952 0.0726842 0.5165468 0.5293372 0.5225295 0.5218185 0.5165468 0.5183458 1.5742339 1.5371118 1.3241939 1.4138038 2.9647355 2.2056297 1.8480685 0.5642304 0.3606952 0.5598664 0.5278311 0.0000010 1.5355555 1.5355208 0.6901016 1.3240179 0.5221071 1.5431638 1.3214332 0.0691369 1.5431638 2.9534779 0.0143237 0.0460694 1.5349971 1.5349971 1.5487240 0.5603481 1.5348808 0.5191008 0.3706112 0.3591798 0.5671785 0.5677162 0.3587224 1.3225521 1.3237722 1.3234048 1.3242088 1.3340819 0.0675855 0.6864689 1.5318796 1.5363550 2.9431322 1.5329036 1.3220106 1.4676828 0.5226140 0.5192780 0.6145144 0.6747737 0.5296350 
JN797798_BCU4               1.3238013 0.5505930 0.5514233 2.3511233 1.2292218 1.4780301 1.4780301 0.5268931 0.0000000 1.4728136 1.4734347 1.4736932 1.4789588 1.4736932 1.5418830 1.4591543 2.8502025 2.8490074 0.5358264 1.4969928 0.5523243 0.6162316 0.6162316 1.2283989 1.2290587 1.2289251 1.2289442 1.2318713 1.4732926 1.4921379 1.3284395 1.4795560 1.4594149 1.3287834 1.4781012 0.7318500 0.0234583 0.5345398 0.2982545 0.2949719 0.3039313 0.3047001 0.2982545 0.2975505 1.5334485 1.4796751 1.2289206 1.3238013 2.9141210 2.0199495 1.8288958 0.7243997 0.6034760 0.7118522 0.0013342 0.5268931 1.4736291 1.4773178 0.6206425 1.2318717 0.3061046 1.5518067 1.2283989 0.5358162 1.5518067 2.9056861 0.5275549 0.5296218 1.4779618 1.4779618 1.4905901 0.7121495 1.4772712 0.2975494 0.6089119 0.6024432 0.7325190 0.7333709 0.6037556 1.2274082 1.2289442 1.2296724 1.2290587 1.2270570 0.5344275 0.6138349 1.4758279 1.4789588 2.8649599 1.4718097 1.2292179 1.3884563 0.2984439 0.3000136 0.5128588 0.5643475 0.2978227 
JX080301_A3R                1.0472509 1.4088799 1.3921862 2.5132244 0.8832588 0.0013714 0.0013714 1.5268040 1.4728136 0.0000000 0.0013761 0.0011017 0.0016460 0.0011017 0.2517802 0.0014150 3.0216254 3.0206931 1.3931150 0.3727857 1.3917129 1.3795368 1.3795368 0.8827317 0.8847354 0.8828968 0.8841162 0.8885720 0.0060717 0.3770465 1.0504380 0.0014029 0.0011319 1.0459693 0.0016461 1.6185799 1.4810975 1.5603229 1.4607991 1.4739390 1.4558447 1.4563945 1.4607991 1.4665450 0.3925214 0.0016462 0.8844389 1.0472509 3.0076033 1.9609580 1.9306695 1.6217784 1.5164129 1.5904306 1.4734565 1.5268040 0.0043999 0.0016459 1.3852509 0.8864061 1.4759520 0.2544786 0.8827317 1.5592261 0.2544786 3.0096674 1.5206560 1.5364988 0.0021966 0.0021966 0.0022446 1.5889347 0.0019214 1.4615104 1.5724677 1.5129293 1.6176846 1.6241728 1.5121939 0.8849084 0.8841162 0.8860718 0.8847354 0.8972303 1.5555297 1.3836688 0.0060610 0.0016460 2.9909669 0.0089795 0.8835299 1.0699766 1.4515562 1.4552346 1.3916916 1.4823042 1.4693519 
JX080302_676Z               1.0473418 1.4117837 1.3951563 2.5146575 0.8832545 0.0016517 0.0016517 1.5283847 1.4734347 0.0013761 0.0000000 0.0002739 0.0019274 0.0002739 0.2524254 0.0017043 3.0232340 3.0223016 1.3966603 0.3737667 1.3947265 1.3837353 1.3837353 0.8827273 0.8847316 0.8828925 0.8841121 0.8885693 0.0063706 0.3780334 1.0514483 0.0016899 0.0019885 1.0460600 0.0019275 1.6199291 1.4817209 1.5619277 1.4625474 1.4757003 1.4582701 1.4588252 1.4625474 1.4682978 0.3932160 0.0019276 0.8844350 1.0473418 3.0096354 1.9573991 1.9306238 1.6231289 1.5179519 1.5917625 1.4740777 1.5283847 0.0046909 0.0019272 1.3894465 0.8864028 1.4777133 0.2551361 0.8827273 1.5608301 0.2551361 3.0117014 1.5222326 1.5380879 0.0024805 0.0024805 0.0030984 1.5902654 0.0022046 1.4632610 1.5741254 1.5144657 1.6190333 1.6255252 1.5137296 0.8849046 0.8841121 0.8860683 0.8847316 0.8979042 1.5571301 1.3878769 0.0063593 0.0019274 2.9925623 0.0093036 0.8835257 1.0700789 1.4533036 1.4569842 1.3939141 1.4828476 1.4711078 
JX080303_Fi200W             1.0475420 1.4125674 1.3959605 2.5146575 0.8838848 0.0019271 0.0019271 1.5283711 1.4736932 0.0011017 0.0002739 0.0000000 0.0022030 0.0000010 0.2528206 0.0019885 3.0237380 3.0228056 1.3969167 0.3741790 1.3955426 1.3834666 1.3834666 0.8833573 0.8853621 0.8835225 0.8847427 0.8892009 0.0066481 0.3784460 1.0512614 0.0019717 0.0017043 1.0462600 0.0022030 1.6202128 1.4819805 1.5619186 1.4628042 1.4759589 1.4585256 1.4590813 1.4628042 1.4685552 0.3936373 0.0022032 0.8850658 1.0475420 3.0101345 1.9584222 1.9303001 1.6234129 1.5179372 1.5920421 1.4743364 1.5283711 0.0049675 0.0022027 1.3891981 0.8870340 1.4779718 0.2555366 0.8833573 1.5608209 0.2555366 3.0122009 1.5222182 1.5380756 0.0027565 0.0027565 0.0028165 1.5905447 0.0024805 1.4635181 1.5741177 1.5144505 1.6193168 1.6258096 1.5137144 0.8855351 0.8847427 0.8866992 0.8853621 0.8979042 1.5571203 1.3876077 0.0066363 0.0022030 2.9930619 0.0095950 0.8841561 1.0703003 1.4535603 1.4572411 1.3941722 1.4831063 1.4713655 
JX080304_MSA6               1.0506717 1.4146879 1.3982256 2.5059359 0.8864870 0.0002722 0.0002722 1.5363550 1.4789588 0.0016460 0.0019274 0.0022030 0.0000000 0.0022030 0.2515363 0.0002808 3.0131521 3.0122266 1.3994604 0.3718177 1.3978432 1.3888521 1.3888521 0.8859613 0.8877351 0.8861259 0.8873412 0.8917784 0.0055136 0.3775699 1.0540135 0.0002784 0.0005616 1.0493948 0.0005445 1.6251320 1.4872188 1.5698441 1.4670326 1.4801382 1.4620591 1.4626191 1.4670326 1.4727594 0.3941335 0.0005446 0.8874417 1.0506717 3.0050321 1.9603102 1.9311604 1.6303743 1.5231095 1.5990721 1.4795998 1.5363550 0.0038217 0.0016351 1.3941099 0.8896223 1.4821387 0.2542314 0.8859613 1.5687479 0.2542314 3.0070813 1.5302145 1.5460503 0.0021822 0.0021822 0.0016709 1.5975765 0.0016355 1.4677479 1.5793551 1.5196331 1.6242393 1.6307091 1.5188990 0.8879069 0.8873412 0.8892878 0.8877351 0.9010350 1.5650496 1.3922453 0.0054696 0.0000010 2.9827725 0.0083359 0.8867572 1.0718675 1.4578432 1.4615065 1.4013905 1.4919509 1.4755598 
JX080305_P4W                1.0475420 1.4125674 1.3959605 2.5146575 0.8838848 0.0019271 0.0019271 1.5283711 1.4736932 0.0011017 0.0002739 0.0000010 0.0022030 0.0000000 0.2528206 0.0019885 3.0237380 3.0228056 1.3969167 0.3741790 1.3955426 1.3834666 1.3834666 0.8833573 0.8853621 0.8835225 0.8847427 0.8892009 0.0066481 0.3784460 1.0512614 0.0019717 0.0017043 1.0462600 0.0022030 1.6202128 1.4819805 1.5619186 1.4628042 1.4759589 1.4585256 1.4590813 1.4628042 1.4685552 0.3936373 0.0022032 0.8850658 1.0475420 3.0101345 1.9584222 1.9303001 1.6234129 1.5179372 1.5920421 1.4743364 1.5283711 0.0049675 0.0022027 1.3891981 0.8870340 1.4779718 0.2555366 0.8833573 1.5608209 0.2555366 3.0122009 1.5222182 1.5380756 0.0027565 0.0027565 0.0028165 1.5905447 0.0024805 1.4635181 1.5741177 1.5144505 1.6193168 1.6258096 1.5137144 0.8855351 0.8847427 0.8866992 0.8853621 0.8979042 1.5571203 1.3876077 0.0066363 0.0022030 2.9930619 0.0095950 0.8841561 1.0703003 1.4535603 1.4572411 1.3941722 1.4831063 1.4713655 
JX194239_SA11               1.1238526 1.4618447 1.4395835 2.4690873 0.9298692 0.2510848 0.2510848 1.5288439 1.5418830 0.2517802 0.2524254 0.2528206 0.2515363 0.2528206 0.0000000 0.2482269 3.2619010 3.2655041 1.4631082 0.4294535 1.4509232 1.4476961 1.4476961 0.9297942 0.9291087 0.9274774 0.9288524 0.9321097 0.2478213 0.4280373 1.1141630 0.2518250 0.2486321 1.1292242 0.2515451 1.7027900 1.5478526 1.5733870 1.5592751 1.5884717 1.5478746 1.5506026 1.5592751 1.5630815 0.4636399 0.2512375 0.9314303 1.1238526 3.1906971 2.0221425 2.0133402 1.6990561 1.5947980 1.6813736 1.5441185 1.5288439 0.2520299 0.2505955 1.4518690 0.9312547 1.5696639 0.0053115 0.9297942 1.5688002 0.0053115 3.1897203 1.5328365 1.5485661 0.2504157 0.2504157 0.2548165 1.6775848 0.2505328 1.5613252 1.6445501 1.5947501 1.6972231 1.7049296 1.5923964 0.9321125 0.9288524 0.9300913 0.9291087 0.9463607 1.5657005 1.4581312 0.2468847 0.2515363 3.2186876 0.2502612 0.9298749 1.1511974 1.5565251 1.5568153 1.5007035 1.5331093 1.5781160 
JX875065_SA5                1.0305786 1.3972929 1.3800292 2.4915995 0.8720427 0.0000010 0.0000010 1.5229505 1.4591543 0.0014150 0.0017043 0.0019885 0.0002808 0.0019885 0.2482269 0.0000000 3.0253162 3.0241787 1.3868897 0.3602888 1.3811564 1.3791069 1.3791069 0.8715120 0.8731460 0.8716787 0.8729095 0.8774213 0.0054038 0.3662027 1.0355524 0.0000010 0.0002798 1.0292922 0.0002808 1.6095326 1.4676105 1.5559850 1.4605138 1.4729424 1.4546935 1.4539199 1.4605138 1.4664147 0.3894378 0.0002808 0.8730070 1.0305786 3.0151212 1.9644551 1.9235661 1.6156566 1.5070610 1.5835694 1.4598022 1.5229505 0.0036601 0.0014053 1.3855898 0.8750572 1.4737130 0.2509527 0.8715120 1.5559733 0.2509527 3.0172235 1.5186976 1.5320435 0.0019693 0.0019693 0.0014367 1.5820577 0.0014057 1.4612982 1.5629406 1.5032442 1.6086280 1.6151837 1.5025020 0.8733192 0.8729095 0.8748892 0.8731460 0.8802835 1.5522277 1.3824102 0.0050759 0.0002808 2.9942548 0.0080466 0.8723164 1.0708052 1.4522638 1.4531188 1.3807813 1.4742475 1.4693802 
KC595512_JL                 2.8929463 2.9775305 2.9830314 3.5007512 2.8820242 3.0102565 3.0102565 2.9556126 2.8502025 3.0216254 3.0232340 3.0237380 3.0131521 3.0237380 3.2619010 3.0253162 0.0000000 0.0060458 2.9208539 3.1397459 3.0156658 2.8683442 2.8683442 2.8801290 2.8892504 2.8803041 2.8836683 2.8894613 3.0358905 3.1299320 2.9261624 3.0293437 3.0258282 2.9045558 3.0112433 3.0667928 2.8449988 2.9730824 2.8634795 2.8647965 2.8599826 2.8600655 2.8634795 2.8737677 3.0688677 3.0119677 2.8875320 2.8929463 0.7437229 3.4917256 3.1059959 3.0253541 2.9107106 3.0585519 2.8523201 2.9556126 3.0067940 3.0159360 2.8570281 2.8836922 2.8691329 3.2878665 2.8801290 2.9729534 3.2878665 0.7454384 2.9728327 2.9660229 3.0202291 3.0202291 3.0351977 3.0542910 3.0159486 2.8730966 2.8912444 2.9172380 3.0670032 3.0797571 2.9131250 2.8836039 2.8836683 2.8830177 2.8892504 2.9072975 2.9613887 2.8742432 3.0134193 3.0131521 0.0553848 3.0584840 2.8797954 2.9105277 2.8649483 2.8721048 2.8862697 2.8916625 2.8586514 
KC595513_Shanette           2.8887216 2.9750836 2.9819877 3.4946104 2.8769536 3.0093315 3.0093315 2.9564702 2.8490074 3.0206931 3.0223016 3.0228056 3.0122266 3.0228056 3.2655041 3.0241787 0.0060458 0.0000000 2.9203786 3.1368826 3.0130414 2.8638390 2.8638390 2.8750615 2.8841698 2.8752352 2.8785932 2.8843734 3.0349543 3.1318311 2.9216547 3.0259305 3.0246907 2.9022983 3.0103182 3.0693865 2.8426621 2.9750255 2.8583990 2.8570904 2.8514968 2.8515665 2.8583990 2.8662117 3.0728362 3.0110425 2.8824527 2.8887216 0.7417614 3.4975965 3.1047109 3.0260759 2.9106650 3.0543688 2.8511236 2.9564702 3.0058693 3.0150101 2.8529370 2.8786206 2.8658522 3.2857069 2.8750615 2.9748960 3.2857069 0.7434850 2.9715422 2.9722796 3.0193024 3.0193024 3.0342531 3.0501149 3.0150226 2.8699908 2.8905331 2.9165517 3.0695970 3.0845999 2.9130791 2.8785334 2.8785932 2.8779457 2.8841698 2.9041115 2.9633227 2.8697323 3.0124941 3.0122266 0.0571825 3.0573349 2.8747268 2.9066056 2.8609188 2.8680294 2.8846174 2.8853539 2.8553794 
KC699836_SIOphi             1.2542269 0.3647918 0.3719096 2.2606097 1.1763584 1.3985535 1.3985535 0.6080530 0.5358264 1.3931150 1.3966603 1.3969167 1.3994604 1.3969167 1.4631082 1.3868897 2.9208539 2.9203786 0.0000000 1.4279361 0.3600742 0.4666431 0.4666431 1.1759058 1.1759730 1.1790796 1.1791048 1.1744012 1.4023522 1.4260929 1.2346601 1.3951947 1.3871490 1.2550695 1.3986208 0.7752382 0.5365053 0.6146275 0.5420202 0.5503622 0.5401571 0.5375764 0.5420202 0.5403422 1.4560769 1.3991813 1.1759606 1.2542269 3.0000095 2.0080837 1.7544944 0.7702949 0.6666720 0.7616575 0.5375440 0.6080530 1.4022278 1.3990354 0.4669834 1.1801841 0.5400247 1.4776446 1.1759058 0.6133962 1.4776446 2.9960741 0.6001874 0.6044389 1.3985312 1.3985312 1.4161113 0.7611205 1.3980745 0.5405490 0.6719529 0.6642994 0.7755887 0.7795731 0.6677657 1.1781678 1.1791048 1.1810628 1.1759730 1.1723507 0.6176367 0.4649985 1.4030843 1.3994604 2.8904221 1.3998534 1.1758866 1.2946908 0.5284734 0.5293926 0.4185034 0.4639110 0.5464192 
KF021268_phiIBB_SEP1        1.0783661 1.4349173 1.4008740 2.5258457 0.9133471 0.3713231 0.3713231 1.5017508 1.4969928 0.3727857 0.3737667 0.3741790 0.3718177 0.3741790 0.4294535 0.3602888 3.1397459 3.1368826 1.4279361 0.0000000 1.4222406 1.4331253 1.4331253 0.9128178 0.9156554 0.9140014 0.9155685 0.9178673 0.3764992 0.0098306 1.0804336 0.3717156 0.3607075 1.0850800 0.3718296 1.6097413 1.4974119 1.5370896 1.4732675 1.4823244 1.4705478 1.4684469 1.4732675 1.4828177 0.4571704 0.3715348 0.9168824 1.0783661 3.1253270 2.0140254 1.9304689 1.6085348 1.5364662 1.5875511 1.4970951 1.5017508 0.3737949 0.3719707 1.4385885 0.9165463 1.4826345 0.4346115 0.9128178 1.5334601 0.4346115 3.1257266 1.4958705 1.5155401 0.3721808 0.3721808 0.3720844 1.5863837 0.3720619 1.4806819 1.5864077 1.5333090 1.6090599 1.6185297 1.5330907 0.9154609 0.9155685 0.9158330 0.9156554 0.9207972 1.5285483 1.4325167 0.3734629 0.3718177 3.0804516 0.3697553 0.9148379 1.1164234 1.4619785 1.4587484 1.4736185 1.4940512 1.4774033 
KF669652_Grass              1.3532202 0.0143810 0.0168682 2.2865166 1.1915301 1.3969298 1.3969298 0.6450119 0.5523243 1.3917129 1.3947265 1.3955426 1.3978432 1.3955426 1.4509232 1.3811564 3.0156658 3.0130414 0.3600742 1.4222406 0.0000000 0.4617622 0.4617622 1.1914749 1.1904726 1.1931641 1.1931881 1.1966488 1.3932506 1.4257731 1.3300423 1.3947652 1.3819820 1.3592377 1.3969975 0.8010576 0.5591799 0.6420724 0.5596100 0.5604990 0.5617726 0.5602539 0.5596100 0.5603188 1.4631580 1.3975621 1.1896865 1.3532202 3.0072596 2.0448544 1.8080096 0.8030169 0.7209266 0.7758576 0.5514610 0.6450119 1.3998300 1.3957729 0.4806836 1.1958911 0.5619267 1.4651389 1.1914749 0.6446486 1.4651389 3.0051940 0.6369552 0.6363822 1.3953530 1.3953530 1.4035099 0.7745006 1.3953258 0.5577973 0.7270590 0.7213777 0.8014257 0.8038697 0.7222248 1.1930718 1.1931881 1.1946180 1.1904726 1.1735142 0.6455172 0.4605578 1.3928033 1.3978432 3.0005164 1.3913072 1.1899051 1.3955467 0.5512313 0.5533347 0.4082335 0.4557581 0.5617305 
KJ010547_Bp8p_C             1.2602858 0.4730499 0.4724729 2.3250141 1.1907789 1.3879148 1.3879148 0.6830083 0.6162316 1.3795368 1.3837353 1.3834666 1.3888521 1.3834666 1.4476961 1.3791069 2.8683442 2.8638390 0.4666431 1.4331253 0.4617622 0.0000000 0.0000010 1.1898295 1.1878718 1.1898652 1.1898899 1.1934380 1.3850271 1.4314934 1.2515267 1.3802022 1.3788347 1.2686916 1.3879840 0.8623382 0.6183460 0.6999129 0.6391108 0.6314681 0.6309635 0.6306242 0.6391108 0.6398082 1.4285881 1.3885641 1.1878173 1.2602858 2.8948334 2.0530042 1.8524846 0.8536894 0.7638793 0.8500872 0.6156944 0.6830083 1.3896589 1.3857420 0.0963480 1.1935015 0.6376586 1.4578504 1.1898295 0.6979028 1.4578504 2.8872734 0.6889922 0.6950877 1.3842690 1.3842690 1.3901854 0.8485909 1.3849203 0.6412411 0.7721759 0.7611108 0.8621932 0.8661187 0.7623890 1.1899256 1.1898899 1.1939479 1.1878718 1.1955196 0.6986834 0.0192044 1.3854564 1.3888521 2.8338945 1.3878993 1.1901690 1.2918010 0.6261417 0.6277574 0.4461094 0.5063286 0.6284438 
KJ010548_Bp8p_T             1.2602858 0.4730499 0.4724729 2.3250141 1.1907789 1.3879148 1.3879148 0.6830083 0.6162316 1.3795368 1.3837353 1.3834666 1.3888521 1.3834666 1.4476961 1.3791069 2.8683442 2.8638390 0.4666431 1.4331253 0.4617622 0.0000010 0.0000000 1.1898295 1.1878718 1.1898652 1.1898899 1.1934380 1.3850271 1.4314934 1.2515267 1.3802022 1.3788347 1.2686916 1.3879840 0.8623382 0.6183460 0.6999129 0.6391108 0.6314681 0.6309635 0.6306242 0.6391108 0.6398082 1.4285881 1.3885641 1.1878173 1.2602858 2.8948334 2.0530042 1.8524846 0.8536894 0.7638793 0.8500872 0.6156944 0.6830083 1.3896589 1.3857420 0.0963480 1.1935015 0.6376586 1.4578504 1.1898295 0.6979028 1.4578504 2.8872734 0.6889922 0.6950877 1.3842690 1.3842690 1.3901854 0.8485909 1.3849203 0.6412411 0.7721759 0.7611108 0.8621932 0.8661187 0.7623890 1.1899256 1.1898899 1.1939479 1.1878718 1.1955196 0.6986834 0.0192044 1.3854564 1.3888521 2.8338945 1.3878993 1.1901690 1.2918010 0.6261417 0.6277574 0.4461094 0.5063286 0.6284438 
KJ094029_LP_064             0.7109384 1.2001096 1.1727388 2.3736295 0.0008749 0.8850880 0.8850880 1.3214332 1.2283989 0.8827317 0.8827273 0.8833573 0.8859613 0.8833573 0.9297942 0.8715120 2.8801290 2.8750615 1.1759058 0.9128178 1.1914749 1.1898295 1.1898295 0.0000000 0.0032175 0.0020435 0.0020438 0.0067365 0.8830011 0.9120237 0.6594548 0.8845890 0.8721503 0.7118956 0.8859911 1.4381483 1.2320719 1.3452026 1.2212489 1.2184722 1.2056909 1.2058611 1.2212489 1.2278989 0.9188954 0.8855142 0.0032180 0.7109384 2.9303701 1.8422658 1.7725664 1.4150376 1.3024643 1.3996860 1.2279899 1.3214332 0.8846179 0.8857884 1.2002687 0.0032162 1.2277018 0.9406386 0.0000010 1.3371257 0.9406386 2.9322388 1.3172175 1.3180838 0.8865952 0.8865952 0.8910205 1.3977666 0.8858714 1.2263831 1.3388408 1.3023622 1.4378097 1.4390203 1.3019961 0.0026305 0.0020438 0.0035055 0.0032175 0.0088880 1.3369238 1.1936571 0.8842848 0.8859613 2.8483606 0.8757191 0.0023357 0.7279521 1.2107435 1.2068887 1.2003179 1.2135588 1.2157577 
KJ094031_LP_124             0.7105598 1.1991508 1.1717767 2.3810217 0.0035102 0.8868608 0.8868608 1.3242088 1.2290587 0.8847354 0.8847316 0.8853621 0.8877351 0.8853621 0.9291087 0.8731460 2.8892504 2.8841698 1.1759730 0.9156554 1.1904726 1.1878718 1.1878718 0.0032175 0.0000000 0.0040987 0.0040992 0.0085218 0.8847866 0.9138260 0.6602436 0.8864005 0.8737847 0.7115166 0.8877649 1.4405172 1.2327333 1.3467027 1.2233914 1.2202454 1.2086409 1.2088121 1.2233914 1.2300489 0.9198007 0.8872879 0.0040952 0.7105598 2.9331258 1.8422110 1.7770278 1.4176885 1.3041323 1.4032328 1.2286495 1.3242088 0.8863906 0.8875625 1.1987940 0.0052750 1.2306771 0.9399405 0.0032175 1.3386217 0.9399405 2.9349957 1.3199895 1.3204116 0.8883702 0.8883702 0.8928367 1.4013092 0.8876455 1.2285311 1.3406299 1.3040300 1.4401776 1.4413900 1.3036637 0.0029203 0.0040992 0.0038041 0.0000010 0.0095201 1.3384183 1.1932149 0.8860575 0.8877351 2.8574008 0.8773723 0.0038048 0.7273370 1.2137084 1.2098482 1.2017650 1.2139692 1.2175280 
KJ586795_LMTA_94            0.7115532 1.2017221 1.1743676 2.3740501 0.0023355 0.8852524 0.8852524 1.3224337 1.2289251 0.8828968 0.8828925 0.8835225 0.8861259 0.8835225 0.9274774 0.8716787 2.8803041 2.8752352 1.1790796 0.9140014 1.1931641 1.1898652 1.1898652 0.0020435 0.0040987 0.0000000 0.0005833 0.0058533 0.8831294 0.9132065 0.6602243 0.8847570 0.8723170 0.7125111 0.8861557 1.4400921 1.2326018 1.3468162 1.2237248 1.2208926 1.2080890 1.2082600 1.2237248 1.2303858 0.9174096 0.8856787 0.0040967 0.7115532 2.9309729 1.8425718 1.7696761 1.4172610 1.3052702 1.4015638 1.2285157 1.3224337 0.8847823 0.8859530 1.2007793 0.0040955 1.2301325 0.9382795 0.0020435 1.3387324 0.9382795 2.9328421 1.3182159 1.3190831 0.8867598 0.8867598 0.8911892 1.3996411 0.8860360 1.2288671 1.3418000 1.3051677 1.4397526 1.4409652 1.3048011 0.0040962 0.0005833 0.0043858 0.0040987 0.0098423 1.3385289 1.1943245 0.8844122 0.8861259 2.8485264 0.8754435 0.0026278 0.7279984 1.2131564 1.2094008 1.2058442 1.2173143 1.2181726 
KJ591605_LMTA_57            0.7116022 1.2017440 1.1743931 2.3742750 0.0023358 0.8864668 0.8864668 1.3237722 1.2289442 0.8841162 0.8841121 0.8847427 0.8873412 0.8847427 0.9288524 0.8729095 2.8836683 2.8785932 1.1791048 0.9155685 1.1931881 1.1898899 1.1898899 0.0020438 0.0040992 0.0005833 0.0000000 0.0058540 0.8843519 0.9147725 0.6602720 0.8859977 0.8735483 0.7125602 0.8873710 1.4419670 1.2326204 1.3481819 1.2237445 1.2209126 1.2081103 1.2082814 1.2237445 1.2304047 0.9185388 0.8868939 0.0040972 0.7116022 2.9312262 1.8449590 1.7716840 1.4187795 1.3065736 1.4033927 1.2285348 1.3237722 0.8859965 0.8871685 1.2008029 0.0040961 1.2301514 0.9396839 0.0020438 1.3400908 0.9396839 2.9330954 1.3195511 1.3204196 0.8879762 0.8879762 0.8924350 1.4014676 0.8872515 1.2288862 1.3432906 1.3064708 1.4416267 1.4428406 1.3061040 0.0040968 0.0000010 0.0043863 0.0040992 0.0098437 1.3398859 1.1943487 0.8856263 0.8873412 2.8518527 0.8766894 0.0026281 0.7280523 1.2131773 1.2094221 1.2039172 1.2173347 1.2181928 
KJ668715_LMTA_34            0.7110615 1.2050431 1.1777391 2.3770613 0.0058550 0.8909016 0.8909016 1.3242551 1.2318713 0.8885720 0.8885693 0.8892009 0.8917784 0.8892009 0.9321097 0.8774213 2.8894613 2.8843734 1.1744012 0.9178673 1.1966488 1.1934380 1.1934380 0.0067365 0.0085218 0.0058533 0.0058540 0.0000000 0.8885231 0.9170700 0.6632688 0.8905298 0.8780612 0.7120192 0.8918083 1.4438284 1.2355547 1.3487849 1.2281522 1.2269711 1.2141298 1.2143029 1.2281522 1.2348273 0.9243127 0.8913311 0.0067495 0.7110615 2.9361406 1.8435071 1.7746209 1.4206250 1.3062353 1.4055751 1.2314613 1.3242551 0.8901373 0.8916066 1.2027262 0.0082177 1.2350433 0.9429961 0.0067365 1.3406978 0.9429961 2.9380137 1.3200359 1.3210342 0.8924165 0.8924165 0.8969772 1.4036488 0.8916895 1.2333048 1.3442953 1.3061326 1.4434876 1.4447019 1.3057660 0.0079278 0.0058540 0.0079176 0.0085218 0.0133775 1.3404924 1.1977602 0.8900612 0.8917784 2.8562329 0.8813559 0.0061485 0.7292133 1.2192274 1.2153553 1.2091074 1.2215426 1.2242412 
KP027446_phiIPLARODI        1.0476286 1.4084732 1.3917285 2.5280168 0.8832343 0.0052366 0.0052366 1.5294599 1.4732926 0.0060717 0.0063706 0.0066481 0.0055136 0.0066481 0.2478213 0.0054038 3.0358905 3.0349543 1.4023522 0.3764992 1.3932506 1.3850271 1.3850271 0.8830011 0.8847866 0.8831294 0.8843519 0.8885231 0.0000000 0.3794704 1.0538186 0.0053578 0.0056887 1.0463454 0.0055138 1.6172166 1.4815951 1.5648267 1.4608609 1.4750953 1.4569498 1.4575032 1.4608609 1.4666180 0.3927517 0.0055140 0.8841939 1.0476286 3.0211330 1.9537840 1.9352242 1.6210996 1.5211071 1.5892863 1.4739369 1.5294599 0.0055110 0.0060689 1.3894490 0.8866478 1.4785073 0.2504597 0.8830011 1.5637251 0.2504597 3.0232126 1.5253425 1.5391873 0.0066270 0.0066270 0.0067687 1.5877884 0.0057923 1.4615736 1.5776664 1.5176070 1.6163204 1.6228155 1.5168680 0.8849600 0.8843519 0.8863497 0.8847866 0.8977058 1.5600103 1.3874739 0.0033017 0.0055136 3.0010559 0.0072391 0.8835060 1.0697520 1.4545953 1.4582848 1.3959963 1.4864877 1.4704952 
KP027447_phiIPLA_C1C        1.0767049 1.4380007 1.4043530 2.5224506 0.9125525 0.3770730 0.3770730 1.5016008 1.4921379 0.3770465 0.3780334 0.3784460 0.3775699 0.3784460 0.4280373 0.3662027 3.1299320 3.1318311 1.4260929 0.0098306 1.4257731 1.4314934 1.4314934 0.9120237 0.9138260 0.9132065 0.9147725 0.9170700 0.3794704 0.0000000 1.0769157 0.3776164 0.3666225 1.0834173 0.3775819 1.6061470 1.4924774 1.5349407 1.4792946 1.4865115 1.4744685 1.4723690 1.4792946 1.4888794 0.4585765 0.3772874 0.9160855 1.0767049 3.1111992 2.0136037 1.9248033 1.6021089 1.5289472 1.5853364 1.4922471 1.5016008 0.3799279 0.3780944 1.4311678 0.9157497 1.4842992 0.4331642 0.9120237 1.5313159 0.4331642 3.1125520 1.4957217 1.5143851 0.3783049 0.3783049 0.3779440 1.5841710 0.3779204 1.4847731 1.5809877 1.5258017 1.6053003 1.6147485 1.5254352 0.9146654 0.9147725 0.9140036 0.9138260 0.9199450 1.5264110 1.4310004 0.3792176 0.3775699 3.0708966 0.3761563 0.9140422 1.1178904 1.4669385 1.4647503 1.4682576 1.4964111 1.4815768 
KP339049_EFDG1              0.2178700 1.3271074 1.3020059 2.4462634 0.6601117 1.0530682 1.0530682 1.3970659 1.3284395 1.0504380 1.0514483 1.0512614 1.0540135 1.0512614 1.1141630 1.0355524 2.9261624 2.9216547 1.2346601 1.0804336 1.3300423 1.2515267 1.2515267 0.6594548 0.6602436 0.6602243 0.6602720 0.6632688 1.0538186 1.0769157 0.0000000 1.0519444 1.0353644 0.2163686 1.0540477 1.4922732 1.3309059 1.4111526 1.3017463 1.3114844 1.2795766 1.2788556 1.3017463 1.3000011 1.0640462 1.0534435 0.6612913 0.2178700 2.9883530 1.8173266 1.8508514 1.4836725 1.4000777 1.4693375 1.3271803 1.3970659 1.0534351 1.0532632 1.2525949 0.6608443 1.3218205 1.1230627 0.6594548 1.4115941 1.1230627 2.9782425 1.3933178 1.3989049 1.0536449 1.0536449 1.0565579 1.4688631 1.0514312 1.3008471 1.4288684 1.3950084 1.4910834 1.4932875 1.3976767 0.6600111 0.6602720 0.6607571 0.6602436 0.6746631 1.4056530 1.2564748 1.0518276 1.0540135 2.9029508 1.0466081 0.6614203 0.2185213 1.2718013 1.2815862 1.2740045 1.2833303 1.3072771 
KP687431_IME_SA1            1.0494463 1.4121670 1.3952034 2.5127982 0.8851255 0.0000010 0.0000010 1.5441742 1.4795560 0.0014029 0.0016899 0.0019717 0.0002784 0.0019717 0.2518250 0.0000010 3.0293437 3.0259305 1.3951947 0.3717156 1.3947652 1.3802022 1.3802022 0.8845890 0.8864005 0.8847570 0.8859977 0.8905298 0.0053578 0.3776164 1.0519444 0.0000000 0.0002870 1.0474720 0.0002784 1.6208664 1.4880236 1.5778121 1.4648910 1.4773827 1.4596068 1.4611367 1.4648910 1.4707633 0.3931975 0.0002784 0.8861000 1.0494463 3.0249229 1.9888647 1.9561102 1.6259452 1.5303824 1.5946375 1.4802131 1.5441742 0.0036292 0.0013934 1.3855801 0.8883273 1.4812330 0.2540296 0.8845890 1.5766825 0.2540296 3.0270477 1.5382171 1.5546891 0.0019527 0.0019527 0.0014245 1.5931065 0.0013938 1.4665785 1.5889240 1.5267939 1.6199518 1.6265802 1.5268800 0.8865761 0.8859977 0.8879863 0.8864005 0.8999168 1.5728684 1.3835178 0.0053141 0.0002784 2.9995049 0.0079425 0.8852095 1.0704082 1.4553069 1.4599909 1.3986198 1.4883846 1.4726922 
KP687432_IME_SA2            1.0307797 1.3980849 1.3808422 2.4915995 0.8726813 0.0002798 0.0002798 1.5229360 1.4594149 0.0011319 0.0019885 0.0017043 0.0005616 0.0017043 0.2486321 0.0002798 3.0258282 3.0246907 1.3871490 0.3607075 1.3819820 1.3788347 1.3788347 0.8721503 0.8737847 0.8723170 0.8735483 0.8780612 0.0056887 0.3666225 1.0353644 0.0002870 0.0000000 1.0294931 0.0005616 1.6098192 1.4678724 1.5559750 1.4607745 1.4732047 1.4549527 1.4541795 1.4607745 1.4666760 0.3898693 0.0005617 0.8736461 1.0307797 3.0156284 1.9654971 1.9232383 1.6159439 1.5070446 1.5838522 1.4600630 1.5229360 0.0039420 0.0016865 1.3853379 0.8756968 1.4739753 0.2513635 0.8721503 1.5559632 0.2513635 3.0177312 1.5186825 1.5320301 0.0022508 0.0022508 0.0011493 1.5823402 0.0016869 1.4615592 1.5629312 1.5032273 1.6089145 1.6154711 1.5024850 0.8739579 0.8735483 0.8755284 0.8737847 0.8802835 1.5522172 1.3821375 0.0053583 0.0005616 2.9947624 0.0083345 0.8729551 1.0710257 1.4525245 1.4533795 1.3810420 1.4745100 1.4696419 
KR049063_EFLK1              0.0041567 1.3562587 1.3354995 2.4668256 0.7123953 1.0484364 1.0484364 1.4215124 1.3287834 1.0459693 1.0460600 1.0462600 1.0493948 1.0462600 1.1292242 1.0292922 2.9045558 2.9022983 1.2550695 1.0850800 1.3592377 1.2686916 1.2686916 0.7118956 0.7115166 0.7125111 0.7125602 0.7120192 1.0463454 1.0834173 0.2163686 1.0474720 1.0294931 0.0000000 1.0494294 1.5238427 1.3335096 1.4354818 1.3034964 1.3099754 1.2925127 1.2931332 1.3034964 1.3055127 1.0877164 1.0488164 0.7133345 0.0041567 2.9447263 1.8454861 1.8655901 1.5077860 1.4085745 1.4976428 1.3275573 1.4215124 1.0467796 1.0485631 1.2787439 0.7113539 1.3319839 1.1372956 0.7118956 1.4311779 1.1372956 2.9348851 1.4205699 1.4166121 1.0490929 1.0490929 1.0498193 1.4957312 1.0467777 1.3082787 1.4287168 1.4025892 1.5231380 1.5257344 1.4036953 0.7113537 0.7125602 0.7126369 0.7115166 0.7276511 1.4268841 1.2696216 1.0446345 1.0493948 2.8856231 1.0377129 0.7133974 0.0048839 1.2882955 1.3000465 1.2977316 1.3095898 1.3032388 
KR908644_IME_SA119          1.0507063 1.4138720 1.3973921 2.5058855 0.8865168 0.0002722 0.0002722 1.5354449 1.4781012 0.0016461 0.0019275 0.0022030 0.0005445 0.0022030 0.2515451 0.0002808 3.0112433 3.0103182 1.3986208 0.3718296 1.3969975 1.3879840 1.3879840 0.8859911 0.8877649 0.8861557 0.8873710 0.8918083 0.0055138 0.3775819 1.0540477 0.0002784 0.0005616 1.0494294 0.0000000 1.6241698 1.4863564 1.5689128 1.4661828 1.4792808 1.4612142 1.4617723 1.4661828 1.4719068 0.3941461 0.0005446 0.8874715 1.0507063 3.0023083 1.9615343 1.9312304 1.6294092 1.5222271 1.5981266 1.4787418 1.5354449 0.0038218 0.0016351 1.3932377 0.8896522 1.4812811 0.2542404 0.8859911 1.5678173 0.2542404 3.0043546 1.5293080 1.5451332 0.0021823 0.0021823 0.0011136 1.5966320 0.0016356 1.4668969 1.5783922 1.5187529 1.6232776 1.6297436 1.5180193 0.8879367 0.8873710 0.8893176 0.8877649 0.9010672 1.5641219 1.3913752 0.0054698 0.0005445 2.9808929 0.0083362 0.8867870 1.0719061 1.4569947 1.4606567 1.4005429 1.4910868 1.4747055 
KT207918_Eyuki              1.5189761 0.8088874 0.7904603 2.4913575 1.4379902 1.6240862 1.6240862 0.5670220 0.7318500 1.6185799 1.6199291 1.6202128 1.6251320 1.6202128 1.7027900 1.6095326 3.0667928 3.0693865 0.7752382 1.6097413 0.8010576 0.8623382 0.8623382 1.4381483 1.4405172 1.4400921 1.4419670 1.4438284 1.6172166 1.6061470 1.4922732 1.6208664 1.6098192 1.5238427 1.6241698 0.0000000 0.7235260 0.5591297 0.7575211 0.7545304 0.7504646 0.7477842 0.7575211 0.7568974 1.6859941 1.6259267 1.4430716 1.5189761 3.1132633 2.2743326 1.9114842 0.0819062 0.4813098 0.0558654 0.7316196 0.5670220 1.6229559 1.6250366 0.8732732 1.4417544 0.7509867 1.7201595 1.4381483 0.5583476 1.7201595 3.1162322 0.5622310 0.5589585 1.6234239 1.6234239 1.6393683 0.0555311 1.6225133 0.7537735 0.4964448 0.4818129 0.0013518 0.0068006 0.4812364 1.4393558 1.4419670 1.4395119 1.4405172 1.4571230 0.5629761 0.8674117 1.6179580 1.6251320 3.0561351 1.6186215 1.4410747 1.5793311 0.7403108 0.7322242 0.7965548 0.8505711 0.7531443 
KT224359_TsarBomba          1.3286580 0.5573573 0.5578708 2.3619232 1.2328979 1.4862847 1.4862847 0.5225952 0.0234583 1.4810975 1.4817209 1.4819805 1.4872188 1.4819805 1.5478526 1.4676105 2.8449988 2.8426621 0.5365053 1.4974119 0.5591799 0.6183460 0.6183460 1.2320719 1.2327333 1.2326018 1.2326204 1.2355547 1.4815951 1.4924774 1.3309059 1.4880236 1.4678724 1.3335096 1.4863564 0.7235260 0.0000000 0.5276785 0.3013703 0.2965701 0.3063610 0.3071316 0.3013703 0.3008523 1.5364692 1.4879387 1.2328890 1.3286580 2.9026593 2.0432724 1.8375155 0.7191183 0.6064650 0.7066534 0.0242924 0.5225952 1.4818614 1.4855673 0.6197213 1.2356550 0.3012381 1.5585515 1.2320719 0.5286710 1.5585515 2.8906443 0.5237665 0.5245497 1.4862155 1.4862155 1.5000016 0.7069499 1.4855217 0.3014350 0.6096298 0.6045417 0.7241910 0.7266582 0.6060436 1.2311759 1.2326204 1.2334481 1.2327333 1.2325834 0.5280439 0.6147526 1.4840703 1.4872188 2.8554882 1.4803853 1.2328940 1.3964377 0.3016328 0.3019390 0.5127338 0.5663740 0.3007600 
KT307976_AvesoBmore         1.4286686 0.6485040 0.6422909 2.3732466 1.3462433 1.5688332 1.5688332 0.0726842 0.5345398 1.5603229 1.5619277 1.5619186 1.5698441 1.5619186 1.5733870 1.5559850 2.9730824 2.9750255 0.6146275 1.5370896 0.6420724 0.6999129 0.6999129 1.3452026 1.3467027 1.3468162 1.3481819 1.3487849 1.5648267 1.5349407 1.4111526 1.5778121 1.5559750 1.4354818 1.5689128 0.5591297 0.5276785 0.0000000 0.5201160 0.5276826 0.5244556 0.5238239 0.5201160 0.5237759 1.6026992 1.5696958 1.3481471 1.4286686 2.9957374 2.2407668 1.8642038 0.5660624 0.3738487 0.5555845 0.5344495 0.0726842 1.5707553 1.5691294 0.7008957 1.3478383 0.5232894 1.5887607 1.3452026 0.0035450 1.5887607 2.9861025 0.0685830 0.0416307 1.5689674 1.5689674 1.5830863 0.5552886 1.5678960 0.5235103 0.3786908 0.3716765 0.5599405 0.5596017 0.3698138 1.3463220 1.3481819 1.3473219 1.3467027 1.3480188 0.0101489 0.7025688 1.5657112 1.5698441 2.9646140 1.5678196 1.3459260 1.4775997 0.5206207 0.5181806 0.6204502 0.6768749 0.5240693 
KT995480_Bacillus_BM15      1.2998998 0.5584571 0.5539400 2.3272894 1.2220697 1.4661128 1.4661128 0.5165468 0.2982545 1.4607991 1.4625474 1.4628042 1.4670326 1.4628042 1.5592751 1.4605138 2.8634795 2.8583990 0.5420202 1.4732675 0.5596100 0.6391108 0.6391108 1.2212489 1.2233914 1.2237248 1.2237445 1.2281522 1.4608609 1.4792946 1.3017463 1.4648910 1.4607745 1.3034964 1.4661828 0.7575211 0.3013703 0.5201160 0.0000000 0.0585117 0.0578695 0.0585457 0.0000010 0.0097024 1.5378976 1.4677431 1.2226131 1.2998998 2.9613453 2.0431312 1.7342604 0.7456681 0.5877486 0.7442470 0.2998194 0.5165468 1.4646559 1.4660102 0.6411314 1.2246496 0.0618891 1.5695979 1.2212489 0.5221029 1.5695979 2.9475912 0.5150267 0.5174371 1.4655111 1.4655111 1.4740547 0.7445473 1.4658293 0.0102636 0.5925459 0.5874293 0.7577060 0.7576026 0.5874764 1.2214900 1.2237445 1.2240863 1.2233914 1.2159406 0.5190068 0.6355836 1.4614420 1.4670326 2.8468289 1.4775699 1.2217374 1.3466469 0.0511248 0.0470076 0.5212716 0.5893737 0.0578405 
KU577463_Bacillus_Deep_Blue 1.3046538 0.5586825 0.5530460 2.3353685 1.2193642 1.4792097 1.4792097 0.5293372 0.2949719 1.4739390 1.4757003 1.4759589 1.4801382 1.4759589 1.5884717 1.4729424 2.8647965 2.8570904 0.5503622 1.4823244 0.5604990 0.6314681 0.6314681 1.2184722 1.2202454 1.2208926 1.2209126 1.2269711 1.4750953 1.4865115 1.3114844 1.4773827 1.4732047 1.3099754 1.4792808 0.7545304 0.2965701 0.5276826 0.0585117 0.0000000 0.0573418 0.0577121 0.0585117 0.0615439 1.5545967 1.4808543 1.2213231 1.3046538 2.9243858 2.0519418 1.7715071 0.7546707 0.5967194 0.7387875 0.2962280 0.5293372 1.4768603 1.4787355 0.6405134 1.2222778 0.0747109 1.5970826 1.2184722 0.5298202 1.5970826 2.9126038 0.5240924 0.5260951 1.4793798 1.4793798 1.4874526 0.7383817 1.4785553 0.0634580 0.6012981 0.5960731 0.7555571 0.7538930 0.5974899 1.2196703 1.2209126 1.2202361 1.2202454 1.2159057 0.5273389 0.6336270 1.4763076 1.4801382 2.8443484 1.4908219 1.2193786 1.3507061 0.0550380 0.0540758 0.5166083 0.5878664 0.0132925 
KX495186_Bacillus_PK16      1.2888402 0.5609655 0.5572160 2.3404057 1.2065760 1.4611447 1.4611447 0.5225295 0.3039313 1.4558447 1.4582701 1.4585256 1.4620591 1.4585256 1.5478746 1.4546935 2.8599826 2.8514968 0.5401571 1.4705478 0.5617726 0.6309635 0.6309635 1.2056909 1.2086409 1.2080890 1.2081103 1.2141298 1.4569498 1.4744685 1.2795766 1.4596068 1.4549527 1.2925127 1.4612142 0.7504646 0.3063610 0.5244556 0.0578695 0.0573418 0.0000000 0.0016073 0.0578695 0.0573317 1.5289222 1.4627658 1.2082265 1.2888402 2.9399112 2.0499949 1.7476059 0.7437262 0.5866685 0.7374982 0.3052048 0.5225295 1.4586082 1.4610429 0.6359580 1.2094889 0.0835001 1.5584557 1.2056909 0.5264512 1.5584557 2.9280576 0.5207775 0.5246869 1.4605459 1.4605459 1.4687669 0.7377978 1.4608622 0.0589197 0.5941927 0.5855538 0.7493395 0.7522602 0.5865189 1.2069058 1.2081103 1.2086504 1.2086409 1.2045970 0.5234569 0.6308262 1.4580642 1.4620591 2.8413910 1.4721622 1.2065903 1.3358389 0.0295465 0.0397235 0.5106345 0.5865284 0.0568126 
MG602477_Bacillus_BCP01     1.2894538 0.5595184 0.5551523 2.3476490 1.2067465 1.4617026 1.4617026 0.5218185 0.3047001 1.4563945 1.4588252 1.4590813 1.4626191 1.4590813 1.5506026 1.4539199 2.8600655 2.8515665 0.5375764 1.4684469 0.5602539 0.6306242 0.6306242 1.2058611 1.2088121 1.2082600 1.2082814 1.2143029 1.4575032 1.4723690 1.2788556 1.4611367 1.4541795 1.2931332 1.4617723 0.7477842 0.3071316 0.5238239 0.0585457 0.0577121 0.0016073 0.0000000 0.0585457 0.0580072 1.5274820 1.4633274 1.2083977 1.2894538 2.9337440 2.0484303 1.7480154 0.7411652 0.5844886 0.7348304 0.3059744 0.5218185 1.4591605 1.4616006 0.6356256 1.2096604 0.0841172 1.5612521 1.2058611 0.5257395 1.5612521 2.9219027 0.5201462 0.5239747 1.4611025 1.4611025 1.4693523 0.7351303 1.4614196 0.0589415 0.5918994 0.5833749 0.7466599 0.7495775 0.5843407 1.2070764 1.2082814 1.2088217 1.2088121 1.2049451 0.5227465 0.6304868 1.4586153 1.4626191 2.8432424 1.4714084 1.2067607 1.3364396 0.0312529 0.0391674 0.5092614 0.5861345 0.0571822 
MH638309_Bacillus_Hobo      1.2998998 0.5584571 0.5539400 2.3272894 1.2220697 1.4661128 1.4661128 0.5165468 0.2982545 1.4607991 1.4625474 1.4628042 1.4670326 1.4628042 1.5592751 1.4605138 2.8634795 2.8583990 0.5420202 1.4732675 0.5596100 0.6391108 0.6391108 1.2212489 1.2233914 1.2237248 1.2237445 1.2281522 1.4608609 1.4792946 1.3017463 1.4648910 1.4607745 1.3034964 1.4661828 0.7575211 0.3013703 0.5201160 0.0000010 0.0585117 0.0578695 0.0585457 0.0000000 0.0097024 1.5378976 1.4677431 1.2226131 1.2998998 2.9613453 2.0431312 1.7342604 0.7456681 0.5877486 0.7442470 0.2998194 0.5165468 1.4646559 1.4660102 0.6411314 1.2246496 0.0618891 1.5695979 1.2212489 0.5221029 1.5695979 2.9475912 0.5150267 0.5174371 1.4655111 1.4655111 1.4740547 0.7445473 1.4658293 0.0102636 0.5925459 0.5874293 0.7577060 0.7576026 0.5874764 1.2214900 1.2237445 1.2240863 1.2233914 1.2159406 0.5190068 0.6355836 1.4614420 1.4670326 2.8468289 1.4775699 1.2217374 1.3466469 0.0511248 0.0470076 0.5212716 0.5893737 0.0578405 
MH638312_Bacillus_Kioshi    1.3008975 0.5591314 0.5553562 2.3395850 1.2287234 1.4718364 1.4718364 0.5183458 0.2975505 1.4665450 1.4682978 1.4685552 1.4727594 1.4685552 1.5630815 1.4664147 2.8737677 2.8662117 0.5403422 1.4828177 0.5603188 0.6398082 0.6398082 1.2278989 1.2300489 1.2303858 1.2304047 1.2348273 1.4666180 1.4888794 1.3000011 1.4707633 1.4666760 1.3055127 1.4719068 0.7568974 0.3008523 0.5237759 0.0097024 0.0615439 0.0573317 0.0580072 0.0097024 0.0000000 1.5426928 1.4734718 1.2292733 1.3008975 2.9607032 2.0569457 1.7294928 0.7440258 0.5859556 0.7443055 0.2991140 0.5183458 1.4703761 1.4717333 0.6400167 1.2313139 0.0650052 1.5734643 1.2278989 0.5257716 1.5734643 2.9477709 0.5163499 0.5207933 1.4712335 1.4712335 1.4794384 0.7446058 1.4715528 0.0034912 0.5918354 0.5857321 0.7570824 0.7565417 0.5866888 1.2281416 1.2304047 1.2307486 1.2300489 1.2230100 0.5226601 0.6362773 1.4678050 1.4727594 2.8611250 1.4835579 1.2283912 1.3485814 0.0508661 0.0464440 0.5222751 0.5893229 0.0593454 
NC_007021_Twort             1.0833945 1.4832149 1.4617891 2.5945759 0.9189067 0.3936224 0.3936224 1.5742339 1.5334485 0.3925214 0.3932160 0.3936373 0.3941335 0.3936373 0.4636399 0.3894378 3.0688677 3.0728362 1.4560769 0.4571704 1.4631580 1.4285881 1.4285881 0.9188954 0.9198007 0.9174096 0.9185388 0.9243127 0.3927517 0.4585765 1.0640462 0.3931975 0.3898693 1.0877164 0.3941461 1.6859941 1.5364692 1.6026992 1.5378976 1.5545967 1.5289222 1.5274820 1.5378976 1.5426928 0.0000000 0.3941939 0.9195928 1.0833945 3.1299505 2.0109080 1.9678460 1.6896369 1.5868130 1.6787357 1.5337011 1.5742339 0.3915186 0.3917058 1.4198603 0.9223641 1.5511280 0.4696437 0.9188954 1.5997020 0.4696437 3.1327939 1.5735732 1.5800963 0.3918693 0.3918693 0.3975827 1.6753629 0.3920614 1.5356892 1.6449910 1.5862842 1.6820923 1.6900694 1.5879327 0.9205684 0.9185388 0.9208242 0.9198007 0.9315561 1.5966065 1.4269831 0.3914413 0.3941335 3.0023097 0.3922521 0.9191424 1.1164814 1.5151579 1.5178174 1.4461630 1.4907005 1.5366236 
NC_007066_G1                1.0500929 1.4144159 1.3979486 2.5075320 0.8860398 0.0002722 0.0002722 1.5371118 1.4796751 0.0016462 0.0019276 0.0022032 0.0005446 0.0022032 0.2512375 0.0002808 3.0119677 3.0110425 1.3991813 0.3715348 1.3975621 1.3885641 1.3885641 0.8855142 0.8872879 0.8856787 0.8868939 0.8913311 0.0055140 0.3772874 1.0534435 0.0002784 0.0005617 1.0488164 0.0005446 1.6259267 1.4879387 1.5696958 1.4677431 1.4808543 1.4627658 1.4633274 1.4677431 1.4734718 0.3941939 0.0000000 0.8869942 1.0500929 3.0038599 1.9620696 1.9271834 1.6311710 1.5238441 1.5998547 1.4803164 1.5371118 0.0038220 0.0016352 1.3938202 0.8891749 1.4828548 0.2539294 0.8855142 1.5685998 0.2539294 3.0059075 1.5309686 1.5468122 0.0021824 0.0021824 0.0016709 1.5983582 0.0016357 1.4684594 1.5801531 1.5203660 1.6250336 1.6315063 1.5196315 0.8874598 0.8868939 0.8888406 0.8872879 0.9005594 1.5649023 1.3919565 0.0054701 0.0005446 2.9816074 0.0083367 0.8863099 1.0712291 1.4585530 1.4622173 1.4011086 1.4916587 1.4762735 
NC_009811_A511              0.7123763 1.1984093 1.1701368 2.3722300 0.0023392 0.8865670 0.8865670 1.3241939 1.2289206 0.8844389 0.8844350 0.8850658 0.8874417 0.8850658 0.9314303 0.8730070 2.8875320 2.8824527 1.1759606 0.9168824 1.1896865 1.1878173 1.1878173 0.0032180 0.0040952 0.0040967 0.0040972 0.0067495 0.8841939 0.9160855 0.6612913 0.8861000 0.8736461 0.7133345 0.8874715 1.4430716 1.2328890 1.3481471 1.2226131 1.2213231 1.2082265 1.2083977 1.2226131 1.2292733 0.9195928 0.8869942 0.0000000 0.7123763 2.9364044 1.8436537 1.7755989 1.4207884 1.3045956 1.4057072 1.2285112 1.3241939 0.8858031 0.8872690 1.1988531 0.0049897 1.2297399 0.9423098 0.0032180 1.3400556 0.9423098 2.9382760 1.3199714 1.3209704 0.8880770 0.8880770 0.8925395 1.4037795 0.8873520 1.2277550 1.3411634 1.3044931 1.4427308 1.4439455 1.3041265 0.0026324 0.0040972 0.0046912 0.0040952 0.0076162 1.3398507 1.1918468 0.8857632 0.8874417 2.8547540 0.8769321 0.0026314 0.7302176 1.2128364 1.2089754 1.2025510 1.2159211 1.2178530 
NC_009904_phiEF24C          0.0000010 1.3523628 1.3311357 2.4591818 0.7114376 1.0497124 1.0497124 1.4138038 1.3238013 1.0472509 1.0473418 1.0475420 1.0506717 1.0475420 1.1238526 1.0305786 2.8929463 2.8887216 1.2542269 1.0783661 1.3532202 1.2602858 1.2602858 0.7109384 0.7105598 0.7115532 0.7116022 0.7110615 1.0476286 1.0767049 0.2178700 1.0494463 1.0307797 0.0041567 1.0507063 1.5189761 1.3286580 1.4286686 1.2998998 1.3046538 1.2888402 1.2894538 1.2998998 1.3008975 1.0833945 1.0500929 0.7123763 0.0000000 2.9467034 1.8382132 1.8594276 1.5050425 1.4009412 1.4943931 1.3225762 1.4138038 1.0480539 1.0498390 1.2754129 0.7103969 1.3264702 1.1318413 0.7109384 1.4243738 1.1318413 2.9368519 1.4128620 1.4098568 1.0503693 1.0503693 1.0511213 1.4911464 1.0480518 1.3045293 1.4266166 1.3957006 1.5182722 1.5208655 1.3968048 0.7103971 0.7116022 0.7116789 0.7105598 0.7272236 1.4200965 1.2612096 1.0459058 1.0506717 2.8772091 1.0390168 0.7124389 0.0042749 1.2837322 1.2972236 1.2911856 1.3028678 1.2988098 
NC_011421_SPO1              2.9467034 2.9962228 2.9772562 3.6348247 2.9327730 3.0021635 3.0021635 2.9647355 2.9141210 3.0076033 3.0096354 3.0101345 3.0050321 3.0101345 3.1906971 3.0151212 0.7437229 0.7417614 3.0000095 3.1253270 3.0072596 2.8948334 2.8948334 2.9303701 2.9331258 2.9309729 2.9312262 2.9361406 3.0211330 3.1111992 2.9883530 3.0249229 3.0156284 2.9447263 3.0023083 3.1132633 2.9026593 2.9957374 2.9613453 2.9243858 2.9399112 2.9337440 2.9613453 2.9607032 3.1299505 3.0038599 2.9364044 2.9467034 0.0000000 3.4169718 3.1611519 3.1070061 3.0090565 3.0797149 2.9174608 2.9647355 3.0040110 3.0018071 2.8930957 2.9418241 2.9431829 3.2059703 2.9303701 2.9952932 3.2059703 0.0051188 2.9487346 2.9592424 3.0060510 3.0060510 3.0014176 3.0754336 3.0019483 2.9561758 2.9739457 3.0014504 3.1100492 3.1123501 2.9976340 2.9312034 2.9312262 2.9338540 2.9331258 2.9683534 2.9829418 2.9100141 3.0048452 3.0050321 0.7381879 3.0437166 2.9308699 2.9325067 2.9233240 2.9371110 2.9595982 2.9428893 2.9312173 
NC_012530_Lb338_1           1.8382132 2.0286531 2.0441214 2.9287970 1.8425785 1.9609842 1.9609842 2.2056297 2.0199495 1.9609580 1.9573991 1.9584222 1.9603102 1.9584222 2.0221425 1.9644551 3.4917256 3.4975965 2.0080837 2.0140254 2.0448544 2.0530042 2.0530042 1.8422658 1.8422110 1.8425718 1.8449590 1.8435071 1.9537840 2.0136037 1.8173266 1.9888647 1.9654971 1.8454861 1.9615343 2.2743326 2.0432724 2.2407668 2.0431312 2.0519418 2.0499949 2.0484303 2.0431312 2.0569457 2.0109080 1.9620696 1.8436537 1.8382132 3.4169718 0.0000000 2.5625522 2.2006145 2.1468800 2.2264136 2.0197872 2.2056297 1.9564274 1.9573646 2.0258390 1.8481159 2.0694148 2.0324174 1.8422658 2.2391083 2.0324174 3.4048743 2.2068986 2.1980375 1.9562203 1.9562203 1.9680374 2.2278229 1.9586610 2.0590639 2.1408873 2.1439022 2.2722862 2.2687633 2.1431153 1.8483590 1.8449590 1.8435245 1.8422110 1.8581812 2.2281796 2.0596842 1.9520716 1.9603102 3.4650786 1.9895151 1.8434437 1.9136976 2.0496212 2.0468418 2.0221101 2.0669927 2.0495050 
NC_015253_A9                1.8594276 1.7798452 1.7618268 2.7193205 1.7736817 1.9293870 1.9293870 1.8480685 1.8288958 1.9306695 1.9306238 1.9303001 1.9311604 1.9303001 2.0133402 1.9235661 3.1059959 3.1047109 1.7544944 1.9304689 1.8080096 1.8524846 1.8524846 1.7725664 1.7770278 1.7696761 1.7716840 1.7746209 1.9352242 1.9248033 1.8508514 1.9561102 1.9232383 1.8655901 1.9312304 1.9114842 1.8375155 1.8642038 1.7342604 1.7715071 1.7476059 1.7480154 1.7342604 1.7294928 1.9678460 1.9271834 1.7755989 1.8594276 3.1611519 2.5625522 0.0000000 1.9024023 1.8646113 1.8907715 1.8268699 1.8480685 1.9364134 1.9292459 1.8385352 1.7724220 1.7562155 2.0230472 1.7725664 1.8611537 2.0230472 3.1576625 1.8437209 1.8428504 1.9288423 1.9288423 1.9341543 1.8870269 1.9267153 1.7278129 1.9105121 1.8685911 1.9143764 1.9163186 1.8638776 1.7743408 1.7716840 1.7795306 1.7770278 1.7381447 1.8588863 1.8646996 1.9269101 1.9311604 3.0658159 1.9576591 1.7711989 1.9589436 1.7401607 1.7363511 1.7903711 1.7778973 1.7602471 
NC_016563_WPh               1.5050425 0.8093188 0.7917252 2.4871547 1.4148778 1.6293252 1.6293252 0.5642304 0.7243997 1.6217784 1.6231289 1.6234129 1.6303743 1.6234129 1.6990561 1.6156566 3.0253541 3.0260759 0.7702949 1.6085348 0.8030169 0.8536894 0.8536894 1.4150376 1.4176885 1.4172610 1.4187795 1.4206250 1.6210996 1.6021089 1.4836725 1.6259452 1.6159439 1.5077860 1.6294092 0.0819062 0.7191183 0.5660624 0.7456681 0.7546707 0.7437262 0.7411652 0.7456681 0.7440258 1.6896369 1.6311710 1.4207884 1.5050425 3.1070061 2.2006145 1.9024023 0.0000000 0.4866656 0.0813359 0.7239897 0.5642304 1.6278035 1.6298571 0.8730798 1.4195782 0.7461890 1.7163180 1.4150376 0.5655803 1.7163180 3.1099615 0.5625660 0.5612422 1.6282405 1.6282405 1.6466183 0.0813147 1.6281907 0.7417298 0.4964136 0.4873735 0.0815732 0.0825672 0.4869033 1.4173623 1.4187795 1.4173646 1.4176885 1.4377682 0.5664651 0.8597381 1.6236235 1.6303743 3.0245521 1.6247944 1.4160712 1.5704843 0.7294993 0.7259972 0.7997356 0.8460204 0.7508902 
NC_018856_Bastille          1.4009412 0.7230296 0.7089905 2.3280045 1.3028475 1.5221528 1.5221528 0.3606952 0.6034760 1.5164129 1.5179519 1.5179372 1.5231095 1.5179372 1.5947980 1.5070610 2.9107106 2.9106650 0.6666720 1.5364662 0.7209266 0.7638793 0.7638793 1.3024643 1.3041323 1.3052702 1.3065736 1.3062353 1.5211071 1.5289472 1.4000777 1.5303824 1.5070446 1.4085745 1.5222271 0.4813098 0.6064650 0.3738487 0.5877486 0.5967194 0.5866685 0.5844886 0.5877486 0.5859556 1.5868130 1.5238441 1.3045956 1.4009412 3.0090565 2.1468800 1.8646113 0.4866656 0.0000000 0.4725130 0.6024168 0.3606952 1.5267872 1.5234099 0.7695381 1.3047338 0.5900929 1.6086489 1.3024643 0.3683757 1.6086489 3.0002081 0.3640063 0.3730903 1.5211943 1.5211943 1.5419686 0.4725226 1.5216234 0.5854862 0.0107885 0.0061929 0.4806050 0.4850840 0.0061927 1.3019261 1.3065736 1.3051182 1.3041323 1.3008532 0.3657829 0.7661903 1.5222808 1.5231095 2.9050399 1.5206863 1.3036664 1.4506173 0.5808262 0.5836772 0.6792989 0.7504903 0.5976324 
NC_018857_BPS13             1.4943931 0.7817997 0.7651159 2.4679737 1.3995245 1.5980450 1.5980450 0.5598664 0.7118522 1.5904306 1.5917625 1.5920421 1.5990721 1.5920421 1.6813736 1.5835694 3.0585519 3.0543688 0.7616575 1.5875511 0.7758576 0.8500872 0.8500872 1.3996860 1.4032328 1.4015638 1.4033927 1.4055751 1.5892863 1.5853364 1.4693375 1.5946375 1.5838522 1.4976428 1.5981266 0.0558654 0.7066534 0.5555845 0.7442470 0.7387875 0.7374982 0.7348304 0.7442470 0.7443055 1.6787357 1.5998547 1.4057072 1.4943931 3.0797149 2.2264136 1.8907715 0.0813359 0.4725130 0.0000000 0.7114493 0.5598664 1.5961338 1.5984736 0.8690693 1.4032028 0.7427437 1.6978937 1.3996860 0.5554678 1.6978937 3.0826416 0.5568384 0.5528172 1.5968866 1.5968866 1.6179903 0.0010803 1.5964984 0.7411388 0.4868649 0.4721715 0.0555843 0.0570686 0.4719722 1.4020978 1.4033927 1.4010002 1.4032328 1.4222522 0.5589517 0.8544761 1.5920337 1.5990721 3.0440446 1.5915230 1.4025316 1.5534264 0.7252129 0.7183869 0.7819453 0.8400779 0.7389740 
NC_018860_BCP78             1.3225762 0.5497734 0.5505766 2.3464529 1.2288125 1.4786707 1.4786707 0.5278311 0.0013342 1.4734565 1.4740777 1.4743364 1.4795998 1.4743364 1.5441185 1.4598022 2.8523201 2.8511236 0.5375440 1.4970951 0.5514610 0.6156944 0.6156944 1.2279899 1.2286495 1.2285157 1.2285348 1.2314613 1.4739369 1.4922471 1.3271803 1.4802131 1.4600630 1.3275573 1.4787418 0.7316196 0.0242924 0.5344495 0.2998194 0.2962280 0.3052048 0.3059744 0.2998194 0.2991140 1.5337011 1.4803164 1.2285112 1.3225762 2.9174608 2.0197872 1.8268699 0.7239897 0.6024168 0.7114493 0.0000000 0.5278311 1.4742680 1.4779579 0.6201427 1.2314614 0.3070879 1.5540806 1.2279899 0.5357263 1.5540806 2.9090145 0.5284924 0.5305620 1.4786023 1.4786023 1.4912469 0.7117467 1.4779115 0.2991127 0.6077968 0.6013856 0.7322886 0.7331404 0.6026971 1.2269995 1.2285348 1.2292629 1.2286495 1.2266213 0.5343372 0.6132985 1.4764675 1.4795998 2.8670861 1.4724666 1.2288086 1.3870897 0.3004573 0.3020275 0.5131151 0.5645289 0.2993826 
NC_018863_B4                1.4138038 0.6535056 0.6461098 2.3537630 1.3223275 1.5353679 1.5353679 0.0000010 0.5268931 1.5268040 1.5283847 1.5283711 1.5363550 1.5283711 1.5288439 1.5229505 2.9556126 2.9564702 0.6080530 1.5017508 0.6450119 0.6830083 0.6830083 1.3214332 1.3242088 1.3224337 1.3237722 1.3242551 1.5294599 1.5016008 1.3970659 1.5441742 1.5229360 1.4215124 1.5354449 0.5670220 0.5225952 0.0726842 0.5165468 0.5293372 0.5225295 0.5218185 0.5165468 0.5183458 1.5742339 1.5371118 1.3241939 1.4138038 2.9647355 2.2056297 1.8480685 0.5642304 0.3606952 0.5598664 0.5278311 0.0000000 1.5355555 1.5355208 0.6901016 1.3240179 0.5221071 1.5431638 1.3214332 0.0691369 1.5431638 2.9534779 0.0143237 0.0460694 1.5349971 1.5349971 1.5487240 0.5603481 1.5348808 0.5191008 0.3706112 0.3591798 0.5671785 0.5677162 0.3587224 1.3225521 1.3237722 1.3234048 1.3242088 1.3340819 0.0675855 0.6864689 1.5318796 1.5363550 2.9431322 1.5329036 1.3220106 1.4676828 0.5226140 0.5192780 0.6145144 0.6747737 0.5296350 
NC_019448_GH15              1.0480539 1.4148395 1.3991622 2.5052382 0.8848499 0.0035479 0.0035479 1.5355555 1.4736291 0.0043999 0.0046909 0.0049675 0.0038217 0.0049675 0.2520299 0.0036601 3.0067940 3.0058693 1.4022278 0.3737949 1.3998300 1.3896589 1.3896589 0.8846179 0.8863906 0.8847823 0.8859965 0.8901373 0.0055110 0.3799279 1.0534351 0.0036292 0.0039420 1.0467796 0.0038218 1.6229559 1.4818614 1.5707553 1.4646559 1.4768603 1.4586082 1.4591605 1.4646559 1.4703761 0.3915186 0.0038220 0.8858031 1.0480539 3.0040110 1.9564274 1.9364134 1.6278035 1.5267872 1.5961338 1.4742680 1.5355555 0.0000000 0.0038230 1.3950237 0.8882760 1.4793215 0.2547344 0.8846179 1.5696587 0.2547344 3.0060582 1.5314580 1.5452430 0.0043733 0.0043733 0.0050257 1.5946411 0.0038240 1.4653679 1.5840402 1.5233022 1.6220642 1.6276926 1.5225661 0.8865625 0.8859965 0.8879423 0.8863906 0.8993119 1.5659585 1.3930523 0.0054673 0.0038217 2.9764856 0.0054487 0.8851197 1.0692991 1.4569338 1.4597235 1.3996270 1.4922898 1.4702830 
NC_019726_JD007             1.0498390 1.4126903 1.3961850 2.5076660 0.8863142 0.0013622 0.0013622 1.5355208 1.4773178 0.0016459 0.0019272 0.0022027 0.0016351 0.0022027 0.2505955 0.0014053 3.0159360 3.0150101 1.3990354 0.3719707 1.3957729 1.3857420 1.3857420 0.8857884 0.8875625 0.8859530 0.8871685 0.8916066 0.0060689 0.3780944 1.0532632 0.0013934 0.0016865 1.0485631 0.0016351 1.6250366 1.4855673 1.5691294 1.4660102 1.4787355 1.4610429 1.4616006 1.4660102 1.4717333 0.3917058 0.0016352 0.8872690 1.0498390 3.0018071 1.9573646 1.9292459 1.6298571 1.5234099 1.5984736 1.4779579 1.5355208 0.0038230 0.0000000 1.3929243 0.8894500 1.4811060 0.2532764 0.8857884 1.5680339 0.2532764 3.0038531 1.5293845 1.5457835 0.0005448 0.0005448 0.0027865 1.5969790 0.0010899 1.4667240 1.5792646 1.5199336 1.6241441 1.6306123 1.5191995 0.8877344 0.8871685 0.8891155 0.8875625 0.9008544 1.5643384 1.3897486 0.0060205 0.0016351 2.9855256 0.0083387 0.8865844 1.0712723 1.4568229 1.4604844 1.3997339 1.4912919 1.4745314 
NC_020081_phiAGATE          1.2754129 0.4860403 0.4872462 2.3344866 1.2016283 1.3931680 1.3931680 0.6901016 0.6206425 1.3852509 1.3894465 1.3891981 1.3941099 1.3891981 1.4518690 1.3855898 2.8570281 2.8529370 0.4669834 1.4385885 0.4806836 0.0963480 0.0963480 1.2002687 1.1987940 1.2007793 1.2008029 1.2027262 1.3894490 1.4311678 1.2525949 1.3855801 1.3853379 1.2787439 1.3932377 0.8732732 0.6197213 0.7008957 0.6411314 0.6405134 0.6359580 0.6356256 0.6411314 0.6400167 1.4198603 1.3938202 1.1988531 1.2754129 2.8930957 2.0258390 1.8385352 0.8730798 0.7695381 0.8690693 0.6201427 0.6901016 1.3950237 1.3929243 0.0000000 1.2044476 0.6368567 1.4632491 1.2002687 0.7019228 1.4632491 2.8880868 0.6938396 0.6965386 1.3921377 1.3921377 1.3964639 0.8684372 1.3909318 0.6426068 0.7782803 0.7663847 0.8731281 0.8765464 0.7669571 1.2008706 1.2008029 1.2047254 1.1987940 1.2120295 0.6996854 0.0969668 1.3922335 1.3941099 2.8168546 1.3943783 1.2010128 1.3030716 0.6289515 0.6328462 0.4483928 0.5075135 0.6363406 
NC_020871_AG20              0.7103969 1.2043192 1.1770104 2.3782232 0.0035087 0.8887465 0.8887465 1.3240179 1.2318717 0.8864061 0.8864028 0.8870340 0.8896223 0.8870340 0.9312547 0.8750572 2.8836922 2.8786206 1.1801841 0.9165463 1.1958911 1.1935015 1.1935015 0.0032162 0.0052750 0.0040955 0.0040961 0.0082177 0.8866478 0.9157497 0.6608443 0.8883273 0.8756968 0.7113539 0.8896522 1.4417544 1.2356550 1.3478383 1.2246496 1.2222778 1.2094889 1.2096604 1.2246496 1.2313139 0.9223641 0.8891749 0.0049897 0.7103969 2.9418241 1.8481159 1.7724220 1.4195782 1.3047338 1.4032028 1.2314614 1.3240179 0.8882760 0.8894500 1.2044476 0.0000000 1.2313282 0.9421345 0.0032162 1.3397474 0.9421345 2.9436981 1.3197960 1.3206647 0.8902591 0.8902591 0.8947712 1.4012788 0.8895330 1.2297943 1.3414434 1.3046314 1.4414143 1.4426275 1.3042649 0.0029262 0.0040961 0.0038042 0.0052750 0.0095414 1.3395428 1.1979666 0.8879059 0.8896223 2.8533219 0.8792690 0.0049763 0.7278994 1.2143458 1.2104818 1.2045665 1.2159347 1.2193622 
NC_020873_Bc431v3           1.3264702 0.5603705 0.5576437 2.3545527 1.2285243 1.4812100 1.4812100 0.5221071 0.3061046 1.4759520 1.4777133 1.4779718 1.4821387 1.4779718 1.5696639 1.4737130 2.8691329 2.8658522 0.5400247 1.4826345 0.5619267 0.6376586 0.6376586 1.2277018 1.2306771 1.2301325 1.2301514 1.2350433 1.4785073 1.4842992 1.3218205 1.4812330 1.4739753 1.3319839 1.4812811 0.7509867 0.3012381 0.5232894 0.0618891 0.0747109 0.0835001 0.0841172 0.0618891 0.0650052 1.5511280 1.4828548 1.2297399 1.3264702 2.9431829 2.0694148 1.7562155 0.7461890 0.5900929 0.7427437 0.3070879 0.5221071 1.4793215 1.4811060 0.6368567 1.2313282 0.0000000 1.5800467 1.2277018 0.5252803 1.5800467 2.9265648 0.5210661 0.5218411 1.4806047 1.4806047 1.4880296 0.7422169 1.4809261 0.0655755 0.5965000 0.5920822 0.7508953 0.7518059 0.5916493 1.2283691 1.2301514 1.2301391 1.2306771 1.2237429 0.5223524 0.6331767 1.4797082 1.4821387 2.8397754 1.4916840 1.2285386 1.3726394 0.0732444 0.0742674 0.5219372 0.5935308 0.0770376 
NC_020877_Romulus           1.1318413 1.4748486 1.4533178 2.4854710 0.9407154 0.2537733 0.2537733 1.5431638 1.5518067 0.2544786 0.2551361 0.2555366 0.2542314 0.2555366 0.0053115 0.2509527 3.2878665 3.2857069 1.4776446 0.4346115 1.4651389 1.4578504 1.4578504 0.9406386 0.9399405 0.9382795 0.9396839 0.9429961 0.2504597 0.4331642 1.1230627 0.2540296 0.2513635 1.1372956 0.2542404 1.7201595 1.5585515 1.5887607 1.5695979 1.5970826 1.5584557 1.5612521 1.5695979 1.5734643 0.4696437 0.2539294 0.9423098 1.1318413 3.2059703 2.0324174 2.0230472 1.7163180 1.6086489 1.6978937 1.5540806 1.5431638 0.2547344 0.2532764 1.4632491 0.9421345 1.5800467 0.0000000 0.9406386 1.5840755 0.0000010 3.2049761 1.5472490 1.5634048 0.2530450 0.2530450 0.2576272 1.6940198 0.2532126 1.5716934 1.6602617 1.6085953 1.7144716 1.7223475 1.6061978 0.9430015 0.9396839 0.9409379 0.9399405 0.9583549 1.5809000 1.4688298 0.2495113 0.2542314 3.2437389 0.2532561 0.9407225 1.1604929 1.5673445 1.5686671 1.5112462 1.5449327 1.5865512 
NC_021781_LP_125            0.7109384 1.2001096 1.1727388 2.3736295 0.0008749 0.8850880 0.8850880 1.3214332 1.2283989 0.8827317 0.8827273 0.8833573 0.8859613 0.8833573 0.9297942 0.8715120 2.8801290 2.8750615 1.1759058 0.9128178 1.1914749 1.1898295 1.1898295 0.0000010 0.0032175 0.0020435 0.0020438 0.0067365 0.8830011 0.9120237 0.6594548 0.8845890 0.8721503 0.7118956 0.8859911 1.4381483 1.2320719 1.3452026 1.2212489 1.2184722 1.2056909 1.2058611 1.2212489 1.2278989 0.9188954 0.8855142 0.0032180 0.7109384 2.9303701 1.8422658 1.7725664 1.4150376 1.3024643 1.3996860 1.2279899 1.3214332 0.8846179 0.8857884 1.2002687 0.0032162 1.2277018 0.9406386 0.0000000 1.3371257 0.9406386 2.9322388 1.3172175 1.3180838 0.8865952 0.8865952 0.8910205 1.3977666 0.8858714 1.2263831 1.3388408 1.3023622 1.4378097 1.4390203 1.3019961 0.0026305 0.0020438 0.0035055 0.0032175 0.0088880 1.3369238 1.1936571 0.8842848 0.8859613 2.8483606 0.8757191 0.0023357 0.7279521 1.2107435 1.2068887 1.2003179 1.2135588 1.2157577 
NC_022088_Troll             1.4243738 0.6514334 0.6452536 2.3647492 1.3381621 1.5677378 1.5677378 0.0691369 0.5358162 1.5592261 1.5608301 1.5608209 1.5687479 1.5608209 1.5688002 1.5559733 2.9729534 2.9748960 0.6133962 1.5334601 0.6446486 0.6979028 0.6979028 1.3371257 1.3386217 1.3387324 1.3400908 1.3406978 1.5637251 1.5313159 1.4115941 1.5766825 1.5559632 1.4311779 1.5678173 0.5583476 0.5286710 0.0035450 0.5221029 0.5298202 0.5264512 0.5257395 0.5221029 0.5257716 1.5997020 1.5685998 1.3400556 1.4243738 2.9952932 2.2391083 1.8611537 0.5655803 0.3683757 0.5554678 0.5357263 0.0691369 1.5696587 1.5680339 0.7019228 1.3397474 0.5252803 1.5840755 1.3371257 0.0000000 1.5840755 2.9856563 0.0666268 0.0386551 1.5678720 1.5678720 1.5819606 0.5551721 1.5668013 0.5255057 0.3729186 0.3662192 0.5591566 0.5588181 0.3643691 1.3382401 1.3400908 1.3392354 1.3386217 1.3493487 0.0065408 0.7005532 1.5646183 1.5687479 2.9619650 1.5678058 1.3378445 1.4788577 0.5226125 0.5201723 0.6206766 0.6775572 0.5260627 
NC_022090_Remus             1.1318413 1.4748486 1.4533178 2.4854710 0.9407154 0.2537733 0.2537733 1.5431638 1.5518067 0.2544786 0.2551361 0.2555366 0.2542314 0.2555366 0.0053115 0.2509527 3.2878665 3.2857069 1.4776446 0.4346115 1.4651389 1.4578504 1.4578504 0.9406386 0.9399405 0.9382795 0.9396839 0.9429961 0.2504597 0.4331642 1.1230627 0.2540296 0.2513635 1.1372956 0.2542404 1.7201595 1.5585515 1.5887607 1.5695979 1.5970826 1.5584557 1.5612521 1.5695979 1.5734643 0.4696437 0.2539294 0.9423098 1.1318413 3.2059703 2.0324174 2.0230472 1.7163180 1.6086489 1.6978937 1.5540806 1.5431638 0.2547344 0.2532764 1.4632491 0.9421345 1.5800467 0.0000010 0.9406386 1.5840755 0.0000000 3.2049761 1.5472490 1.5634048 0.2530450 0.2530450 0.2576272 1.6940198 0.2532126 1.5716934 1.6602617 1.6085953 1.7144716 1.7223475 1.6061978 0.9430015 0.9396839 0.9409379 0.9399405 0.9583549 1.5809000 1.4688298 0.2495113 0.2542314 3.2437389 0.2532561 0.9407225 1.1604929 1.5673445 1.5686671 1.5112462 1.5449327 1.5865512 
NC_022761_CampHawk          2.9368519 2.9949479 2.9790763 3.6370272 2.9346429 3.0042095 3.0042095 2.9534779 2.9056861 3.0096674 3.0117014 3.0122009 3.0070813 3.0122009 3.1897203 3.0172235 0.7454384 0.7434850 2.9960741 3.1257266 3.0051940 2.8872734 2.8872734 2.9322388 2.9349957 2.9328421 2.9330954 2.9380137 3.0232126 3.1125520 2.9782425 3.0270477 3.0177312 2.9348851 3.0043546 3.1162322 2.8906443 2.9861025 2.9475912 2.9126038 2.9280576 2.9219027 2.9475912 2.9477709 3.1327939 3.0059075 2.9382760 2.9368519 0.0051188 3.4048743 3.1576625 3.1099615 3.0002081 3.0826416 2.9090145 2.9534779 3.0060582 3.0038531 2.8880868 2.9436981 2.9265648 3.2049761 2.9322388 2.9856563 3.2049761 0.0000000 2.9375414 2.9480003 3.0081014 3.0081014 3.0035004 3.0783558 3.0039946 2.9432429 2.9669514 2.9919751 3.1130145 3.1153163 2.9881741 2.9330720 2.9330954 2.9357252 2.9349957 2.9703662 2.9733428 2.9024196 3.0068931 3.0070813 0.7397521 3.0458583 2.9327392 2.9243654 2.9115303 2.9264016 2.9521919 2.9343905 2.9193947 
NC_022763_Spock             1.4128620 0.6457455 0.6390729 2.3589986 1.3181097 1.5292315 1.5292315 0.0143237 0.5275549 1.5206560 1.5222326 1.5222182 1.5302145 1.5222182 1.5328365 1.5186976 2.9728327 2.9715422 0.6001874 1.4958705 0.6369552 0.6889922 0.6889922 1.3172175 1.3199895 1.3182159 1.3195511 1.3200359 1.5253425 1.4957217 1.3933178 1.5382171 1.5186825 1.4205699 1.5293080 0.5622310 0.5237665 0.0685830 0.5150267 0.5240924 0.5207775 0.5201462 0.5150267 0.5163499 1.5735732 1.5309686 1.3199714 1.4128620 2.9487346 2.2068986 1.8437209 0.5625660 0.3640063 0.5568384 0.5284924 0.0143237 1.5314580 1.5293845 0.6938396 1.3197960 0.5210661 1.5472490 1.3172175 0.0666268 1.5472490 2.9375414 0.0000000 0.0439614 1.5288620 1.5288620 1.5424282 0.5573191 1.5287468 0.5160988 0.3716034 0.3625762 0.5630422 0.5652881 0.3621157 1.3185967 1.3195511 1.3194471 1.3199895 1.3283802 0.0681377 0.6911695 1.5277915 1.5302145 2.9634828 1.5325488 1.3177925 1.4681249 0.5167195 0.5123378 0.6082608 0.6722518 0.5238129 
NC_022769_BigBertha         1.4098568 0.6438172 0.6381725 2.3575330 1.3191070 1.5450554 1.5450554 0.0460694 0.5296218 1.5364988 1.5380879 1.5380756 1.5460503 1.5380756 1.5485661 1.5320435 2.9660229 2.9722796 0.6044389 1.5155401 0.6363822 0.6950877 0.6950877 1.3180838 1.3204116 1.3190831 1.3204196 1.3210342 1.5391873 1.5143851 1.3989049 1.5546891 1.5320301 1.4166121 1.5451332 0.5589585 0.5245497 0.0416307 0.5174371 0.5260951 0.5246869 0.5239747 0.5174371 0.5207933 1.5800963 1.5468122 1.3209704 1.4098568 2.9592424 2.1980375 1.8428504 0.5612422 0.3730903 0.5528172 0.5305620 0.0460694 1.5452430 1.5457835 0.6965386 1.3206647 0.5218411 1.5634048 1.3180838 0.0386551 1.5634048 2.9480003 0.0439614 0.0000000 1.5456217 1.5456217 1.5586826 0.5531628 1.5445639 0.5205275 0.3789644 0.3707092 0.5597679 0.5589854 0.3702407 1.3191832 1.3204196 1.3201644 1.3204116 1.3276711 0.0377627 0.6965325 1.5402766 1.5460503 2.9631306 1.5431882 1.3187898 1.4623787 0.5216043 0.5172470 0.6188480 0.6746828 0.5239239 
NC_022918_S25_4             1.0503693 1.4122865 1.3957712 2.5063512 0.8871214 0.0019089 0.0019089 1.5349971 1.4779618 0.0021966 0.0024805 0.0027565 0.0021822 0.0027565 0.2504157 0.0019693 3.0202291 3.0193024 1.3985312 0.3721808 1.3953530 1.3842690 1.3842690 0.8865952 0.8883702 0.8867598 0.8879762 0.8924165 0.0066270 0.3783049 1.0536449 0.0019527 0.0022508 1.0490929 0.0021823 1.6234239 1.4862155 1.5689674 1.4655111 1.4793798 1.4605459 1.4611025 1.4655111 1.4712335 0.3918693 0.0021824 0.8880770 1.0503693 3.0060510 1.9562203 1.9288423 1.6282405 1.5211943 1.5968866 1.4786023 1.5349971 0.0043733 0.0005448 1.3921377 0.8902591 1.4806047 0.2530450 0.8865952 1.5678720 0.2530450 3.0081014 1.5288620 1.5456217 0.0000000 0.0000010 0.0033479 1.5953937 0.0016364 1.4662243 1.5768564 1.5177232 1.6225321 1.6289946 1.5169902 0.8885420 0.8879762 0.8899240 0.8883702 0.9017207 1.5641766 1.3882719 0.0065740 0.0021822 2.9897669 0.0089223 0.8873918 1.0718621 1.4563232 1.4599844 1.4003645 1.4911340 1.4751731 
NC_022920_S25_3             1.0503693 1.4122865 1.3957712 2.5063512 0.8871214 0.0019089 0.0019089 1.5349971 1.4779618 0.0021966 0.0024805 0.0027565 0.0021822 0.0027565 0.2504157 0.0019693 3.0202291 3.0193024 1.3985312 0.3721808 1.3953530 1.3842690 1.3842690 0.8865952 0.8883702 0.8867598 0.8879762 0.8924165 0.0066270 0.3783049 1.0536449 0.0019527 0.0022508 1.0490929 0.0021823 1.6234239 1.4862155 1.5689674 1.4655111 1.4793798 1.4605459 1.4611025 1.4655111 1.4712335 0.3918693 0.0021824 0.8880770 1.0503693 3.0060510 1.9562203 1.9288423 1.6282405 1.5211943 1.5968866 1.4786023 1.5349971 0.0043733 0.0005448 1.3921377 0.8902591 1.4806047 0.2530450 0.8865952 1.5678720 0.2530450 3.0081014 1.5288620 1.5456217 0.0000010 0.0000000 0.0033479 1.5953937 0.0016364 1.4662243 1.5768564 1.5177232 1.6225321 1.6289946 1.5169902 0.8885420 0.8879762 0.8899240 0.8883702 0.9017207 1.5641766 1.3882719 0.0065740 0.0021822 2.9897669 0.0089223 0.8873918 1.0718621 1.4563232 1.4599844 1.4003645 1.4911340 1.4751731 
NC_023009_Sb_1              1.0511213 1.4212642 1.4049999 2.5161157 0.8915600 0.0013922 0.0013922 1.5487240 1.4905901 0.0022446 0.0030984 0.0028165 0.0016709 0.0028165 0.2548165 0.0014367 3.0351977 3.0342531 1.4161113 0.3720844 1.4035099 1.3901854 1.3901854 0.8910205 0.8928367 0.8911892 0.8924350 0.8969772 0.0067687 0.3779440 1.0565579 0.0014245 0.0011493 1.0498193 0.0011136 1.6393683 1.5000016 1.5830863 1.4740547 1.4874526 1.4687669 1.4693523 1.4740547 1.4794384 0.3975827 0.0016709 0.8925395 1.0511213 3.0014176 1.9680374 1.9341543 1.6466183 1.5419686 1.6179903 1.4912469 1.5487240 0.0050257 0.0027865 1.3964639 0.8947712 1.4880296 0.2576272 0.8910205 1.5819606 0.2576272 3.0035004 1.5424282 1.5586826 0.0033479 0.0033479 0.0000000 1.6164471 0.0027880 1.4747927 1.6009820 1.5383846 1.6384524 1.6450898 1.5376270 0.8930117 0.8924350 0.8944261 0.8928367 0.9061186 1.5781580 1.3940133 0.0064358 0.0016709 3.0032575 0.0097127 0.8918369 1.0728176 1.4645052 1.4682445 1.4098769 1.5043945 1.4823017 
NC_023501_BPS10C            1.4911464 0.7820779 0.7653982 2.4656788 1.3976049 1.5965506 1.5965506 0.5603481 0.7121495 1.5889347 1.5902654 1.5905447 1.5975765 1.5905447 1.6775848 1.5820577 3.0542910 3.0501149 0.7611205 1.5863837 0.7745006 0.8485909 0.8485909 1.3977666 1.4013092 1.3996411 1.4014676 1.4036488 1.5877884 1.5841710 1.4688631 1.5931065 1.5823402 1.4957312 1.5966320 0.0555311 0.7069499 0.5552886 0.7445473 0.7383817 0.7377978 0.7351303 0.7445473 0.7446058 1.6753629 1.5983582 1.4037795 1.4911464 3.0754336 2.2278229 1.8870269 0.0813147 0.4725226 0.0010803 0.7117467 0.5603481 1.5946411 1.5969790 0.8684372 1.4012788 0.7422169 1.6940198 1.3977666 0.5551721 1.6940198 3.0783558 0.5573191 0.5531628 1.5953937 1.5953937 1.6164471 0.0000000 1.5950058 0.7414392 0.4874631 0.4727326 0.0552503 0.0567329 0.4725334 1.4001756 1.4014676 1.3990783 1.4013092 1.4201721 0.5593600 0.8529757 1.5905456 1.5975765 3.0398077 1.5899917 1.4006080 1.5497496 0.7255125 0.7186859 0.7822348 0.8388273 0.7385685 
NC_023573_phiSA012          1.0480518 1.4122606 1.3957444 2.5043673 0.8863972 0.0013626 0.0013626 1.5348808 1.4772712 0.0019214 0.0022046 0.0024805 0.0016355 0.0024805 0.2505328 0.0014057 3.0159486 3.0150226 1.3980745 0.3720619 1.3953258 1.3849203 1.3849203 0.8858714 0.8876455 0.8860360 0.8872515 0.8916895 0.0057923 0.3779204 1.0514312 0.0013938 0.0016869 1.0467777 0.0016356 1.6225133 1.4855217 1.5678960 1.4658293 1.4785553 1.4608622 1.4614196 1.4658293 1.4715528 0.3920614 0.0016357 0.8873520 1.0480518 3.0019483 1.9586610 1.9267153 1.6281907 1.5216234 1.5964984 1.4779115 1.5348808 0.0038240 0.0010899 1.3909318 0.8895330 1.4809261 0.2532126 0.8858714 1.5668013 0.2532126 3.0039946 1.5287468 1.5445639 0.0016364 0.0016364 0.0027880 1.5950058 0.0000000 1.4665430 1.5773245 1.5181513 1.6216220 1.6280813 1.5174181 0.8878173 0.8872515 0.8891984 0.8876455 0.9009423 1.5631088 1.3883048 0.0060221 0.0016355 2.9855346 0.0083411 0.8866674 1.0692930 1.4566407 1.4603025 1.3992860 1.4904372 1.4743511 
NC_024137_Bcp1              1.3045293 0.5567312 0.5523064 2.3426548 1.2272066 1.4668267 1.4668267 0.5191008 0.2975494 1.4615104 1.4632610 1.4635181 1.4677479 1.4635181 1.5613252 1.4612982 2.8730966 2.8699908 0.5405490 1.4806819 0.5577973 0.6412411 0.6412411 1.2263831 1.2285311 1.2288671 1.2288862 1.2333048 1.4615736 1.4847731 1.3008471 1.4665785 1.4615592 1.3082787 1.4668969 0.7537735 0.3014350 0.5235103 0.0102636 0.0634580 0.0589197 0.0589415 0.0102636 0.0034912 1.5356892 1.4684594 1.2277550 1.3045293 2.9561758 2.0590639 1.7278129 0.7417298 0.5854862 0.7411388 0.2991127 0.5191008 1.4653679 1.4667240 0.6426068 1.2297943 0.0655755 1.5716934 1.2263831 0.5255057 1.5716934 2.9432429 0.5160988 0.5205275 1.4662243 1.4662243 1.4747927 0.7414392 1.4665430 0.0000000 0.5913472 0.5852626 0.7539584 0.7549560 0.5862203 1.2266254 1.2288862 1.2292296 1.2285311 1.2213994 0.5223947 0.6366161 1.4628005 1.4677479 2.8606191 1.4783829 1.2268745 1.3524518 0.0517530 0.0473309 0.5247608 0.5905063 0.0612663 
NC_024205_Hoody_T           1.4266166 0.7282504 0.7133728 2.3218273 1.3392622 1.5783096 1.5783096 0.3706112 0.6089119 1.5724677 1.5741254 1.5741177 1.5793551 1.5741177 1.6445501 1.5629406 2.8912444 2.8905331 0.6719529 1.5864077 0.7270590 0.7721759 0.7721759 1.3388408 1.3406299 1.3418000 1.3432906 1.3442953 1.5776664 1.5809877 1.4288684 1.5889240 1.5629312 1.4287168 1.5783922 0.4964448 0.6096298 0.3786908 0.5925459 0.6012981 0.5941927 0.5918994 0.5925459 0.5918354 1.6449910 1.5801531 1.3411634 1.4266166 2.9739457 2.1408873 1.9105121 0.4964136 0.0107885 0.4868649 0.6077968 0.3706112 1.5840402 1.5792646 0.7782803 1.3414434 0.5965000 1.6602617 1.3388408 0.3729186 1.6602617 2.9669514 0.3716034 0.3789644 1.5768564 1.5768564 1.6009820 0.4874631 1.5773245 0.5913472 0.0000000 0.0065128 0.4956936 0.5005630 0.0065106 1.3382663 1.3432906 1.3417092 1.3406299 1.3396882 0.3716951 0.7745769 1.5794438 1.5793551 2.8780767 1.5788815 1.3401554 1.4464212 0.5888435 0.5936308 0.6934950 0.7628867 0.6026903 
NC_024207_Evoli             1.3957006 0.7227700 0.7087354 2.3291191 1.3027454 1.5186789 1.5186789 0.3591798 0.6024432 1.5129293 1.5144657 1.5144505 1.5196331 1.5144505 1.5947501 1.5032442 2.9172380 2.9165517 0.6642994 1.5333090 0.7213777 0.7611108 0.7611108 1.3023622 1.3040300 1.3051677 1.3064708 1.3061326 1.5176070 1.5258017 1.3950084 1.5267939 1.5032273 1.4025892 1.5187529 0.4818129 0.6045417 0.3716765 0.5874293 0.5960731 0.5855538 0.5833749 0.5874293 0.5857321 1.5862842 1.5203660 1.3044931 1.3957006 3.0014504 2.1439022 1.8685911 0.4873735 0.0061929 0.4721715 0.6013856 0.3591798 1.5233022 1.5199336 0.7663847 1.3046314 0.5920822 1.6085953 1.3023622 0.3662192 1.6085953 2.9919751 0.3625762 0.3707092 1.5177232 1.5177232 1.5383846 0.4727326 1.5181513 0.5852626 0.0065128 0.0000000 0.4811073 0.4856816 0.0037632 1.3018241 1.3064708 1.3050157 1.3040300 1.3007446 0.3634951 0.7634197 1.5188066 1.5196331 2.9070345 1.5168109 1.3035641 1.4455083 0.5810574 0.5845137 0.6781025 0.7521833 0.5975793 
NC_024211_Megatron          1.5182722 0.8092425 0.7898508 2.4937171 1.4376516 1.6231940 1.6231940 0.5671785 0.7325190 1.6176846 1.6190333 1.6193168 1.6242393 1.6193168 1.6972231 1.6086280 3.0670032 3.0695970 0.7755887 1.6090599 0.8014257 0.8621932 0.8621932 1.4378097 1.4401776 1.4397526 1.4416267 1.4434876 1.6163204 1.6053003 1.4910834 1.6199518 1.6089145 1.5231380 1.6232776 0.0013518 0.7241910 0.5599405 0.7577060 0.7555571 0.7493395 0.7466599 0.7577060 0.7570824 1.6820923 1.6250336 1.4427308 1.5182722 3.1100492 2.2722862 1.9143764 0.0815732 0.4806050 0.0555843 0.7322886 0.5671785 1.6220642 1.6241441 0.8731281 1.4414143 0.7508953 1.7144716 1.4378097 0.5591566 1.7144716 3.1130145 0.5630422 0.5597679 1.6225321 1.6225321 1.6384524 0.0552503 1.6216220 0.7539584 0.4956936 0.4811073 0.0000000 0.0065310 0.4805310 1.4390167 1.4416267 1.4391726 1.4401776 1.4580081 0.5637885 0.8678274 1.6170689 1.6242393 3.0563883 1.6177060 1.4407349 1.5768871 0.7396448 0.7319586 0.7973428 0.8522907 0.7541687 
NC_024213_Hakuna            1.5208655 0.8115867 0.7923530 2.4909350 1.4388623 1.6296595 1.6296595 0.5677162 0.7333709 1.6241728 1.6255252 1.6258096 1.6307091 1.6258096 1.7049296 1.6151837 3.0797571 3.0845999 0.7795731 1.6185297 0.8038697 0.8661187 0.8661187 1.4390203 1.4413900 1.4409652 1.4428406 1.4447019 1.6228155 1.6147485 1.4932875 1.6265802 1.6154711 1.5257344 1.6297436 0.0068006 0.7266582 0.5596017 0.7576026 0.7538930 0.7522602 0.7495775 0.7576026 0.7565417 1.6900694 1.6315063 1.4439455 1.5208655 3.1123501 2.2687633 1.9163186 0.0825672 0.4850840 0.0570686 0.7331404 0.5677162 1.6276926 1.6306123 0.8765464 1.4426275 0.7518059 1.7223475 1.4390203 0.5588181 1.7223475 3.1153163 0.5652881 0.5589854 1.6289946 1.6289946 1.6450898 0.0567329 1.6280813 0.7549560 0.5005630 0.4856816 0.0065310 0.0000000 0.4851047 1.4402283 1.4428406 1.4403847 1.4413900 1.4584925 0.5634512 0.8712011 1.6242206 1.6307091 3.0733544 1.6234846 1.4419479 1.5814682 0.7401519 0.7320588 0.8011846 0.8517847 0.7523180 
NC_024216_CAM003            1.3968048 0.7241792 0.7105177 2.3290410 1.3023791 1.5179454 1.5179454 0.3587224 0.6037556 1.5121939 1.5137296 1.5137144 1.5188990 1.5137144 1.5923964 1.5025020 2.9131250 2.9130791 0.6677657 1.5330907 0.7222248 0.7623890 0.7623890 1.3019961 1.3036637 1.3048011 1.3061040 1.3057660 1.5168680 1.5254352 1.3976767 1.5268800 1.5024850 1.4036953 1.5180193 0.4812364 0.6060436 0.3698138 0.5874764 0.5974899 0.5865189 0.5843407 0.5874764 0.5866888 1.5879327 1.5196315 1.3041265 1.3968048 2.9976340 2.1431153 1.8638776 0.4869033 0.0061927 0.4719722 0.6026971 0.3587224 1.5225661 1.5191995 0.7669571 1.3042649 0.5916493 1.6061978 1.3019961 0.3643691 1.6061978 2.9881741 0.3621157 0.3702407 1.5169902 1.5169902 1.5376270 0.4725334 1.5174181 0.5862203 0.0065106 0.0037632 0.4805310 0.4851047 0.0000000 1.3014580 1.3061040 1.3046492 1.3036637 1.3003543 0.3616514 0.7646976 1.5180729 1.5188990 2.9040016 1.5160563 1.3031976 1.4465900 0.5820247 0.5854834 0.6781421 0.7521241 0.5988124 
NC_024359_LP_048            0.7103971 1.2016281 1.1742921 2.3754695 0.0029229 0.8870326 0.8870326 1.3225521 1.2274082 0.8849084 0.8849046 0.8855351 0.8879069 0.8855351 0.9321125 0.8733192 2.8836039 2.8785334 1.1781678 0.9154609 1.1930718 1.1899256 1.1899256 0.0026305 0.0029203 0.0040962 0.0040968 0.0079278 0.8849600 0.9146654 0.6600111 0.8865761 0.8739579 0.7113537 0.8879367 1.4393558 1.2311759 1.3463220 1.2214900 1.2196703 1.2069058 1.2070764 1.2214900 1.2281416 0.9205684 0.8874598 0.0026324 0.7103971 2.9312034 1.8483590 1.7743408 1.4173623 1.3019261 1.4020978 1.2269995 1.3225521 0.8865625 0.8877344 1.2008706 0.0029262 1.2283691 0.9430015 0.0026305 1.3382401 0.9430015 2.9330720 1.3185967 1.3191832 0.8885420 0.8885420 0.8930117 1.4001756 0.8878173 1.2266254 1.3382663 1.3018241 1.4390167 1.4402283 1.3014580 0.0000000 0.0040968 0.0032172 0.0029203 0.0069714 1.3380370 1.1939567 0.8862294 0.8879069 2.8532399 0.8775471 0.0038026 0.7274197 1.2118117 1.2078898 1.2028355 1.2141272 1.2167608 
NC_024360_LMSP_25           0.7116022 1.2017440 1.1743931 2.3742750 0.0023358 0.8864668 0.8864668 1.3237722 1.2289442 0.8841162 0.8841121 0.8847427 0.8873412 0.8847427 0.9288524 0.8729095 2.8836683 2.8785932 1.1791048 0.9155685 1.1931881 1.1898899 1.1898899 0.0020438 0.0040992 0.0005833 0.0000010 0.0058540 0.8843519 0.9147725 0.6602720 0.8859977 0.8735483 0.7125602 0.8873710 1.4419670 1.2326204 1.3481819 1.2237445 1.2209126 1.2081103 1.2082814 1.2237445 1.2304047 0.9185388 0.8868939 0.0040972 0.7116022 2.9312262 1.8449590 1.7716840 1.4187795 1.3065736 1.4033927 1.2285348 1.3237722 0.8859965 0.8871685 1.2008029 0.0040961 1.2301514 0.9396839 0.0020438 1.3400908 0.9396839 2.9330954 1.3195511 1.3204196 0.8879762 0.8879762 0.8924350 1.4014676 0.8872515 1.2288862 1.3432906 1.3064708 1.4416267 1.4428406 1.3061040 0.0040968 0.0000000 0.0043863 0.0040992 0.0098437 1.3398859 1.1943487 0.8856263 0.8873412 2.8518527 0.8766894 0.0026281 0.7280523 1.2131773 1.2094221 1.2039172 1.2173347 1.2181928 
NC_024364_List_36           0.7116789 1.2031031 1.1757850 2.3764976 0.0032129 0.8884126 0.8884126 1.3234048 1.2296724 0.8860718 0.8860683 0.8866992 0.8892878 0.8866992 0.9300913 0.8748892 2.8830177 2.8779457 1.1810628 0.9158330 1.1946180 1.1939479 1.1939479 0.0035055 0.0038041 0.0043858 0.0043863 0.0079176 0.8863497 0.9140036 0.6607571 0.8879863 0.8755284 0.7126369 0.8893176 1.4395119 1.2334481 1.3473219 1.2240863 1.2202361 1.2086504 1.2088217 1.2240863 1.2307486 0.9208242 0.8888406 0.0046912 0.7116789 2.9338540 1.8435245 1.7795306 1.4173646 1.3051182 1.4010002 1.2292629 1.3234048 0.8879423 0.8891155 1.2047254 0.0038042 1.2301391 0.9409379 0.0035055 1.3392354 0.9409379 2.9357252 1.3194471 1.3201644 0.8899240 0.8899240 0.8944261 1.3990783 0.8891984 1.2292296 1.3417092 1.3050157 1.4391726 1.4403847 1.3046492 0.0032172 0.0043863 0.0000000 0.0038041 0.0098499 1.3390314 1.1977834 0.8876092 0.8892878 2.8526443 0.8791350 0.0040930 0.7290498 1.2135675 1.2096405 1.2060542 1.2147805 1.2173243 
NC_024383_LP_083_2          0.7105598 1.1991508 1.1717767 2.3810217 0.0035102 0.8868608 0.8868608 1.3242088 1.2290587 0.8847354 0.8847316 0.8853621 0.8877351 0.8853621 0.9291087 0.8731460 2.8892504 2.8841698 1.1759730 0.9156554 1.1904726 1.1878718 1.1878718 0.0032175 0.0000010 0.0040987 0.0040992 0.0085218 0.8847866 0.9138260 0.6602436 0.8864005 0.8737847 0.7115166 0.8877649 1.4405172 1.2327333 1.3467027 1.2233914 1.2202454 1.2086409 1.2088121 1.2233914 1.2300489 0.9198007 0.8872879 0.0040952 0.7105598 2.9331258 1.8422110 1.7770278 1.4176885 1.3041323 1.4032328 1.2286495 1.3242088 0.8863906 0.8875625 1.1987940 0.0052750 1.2306771 0.9399405 0.0032175 1.3386217 0.9399405 2.9349957 1.3199895 1.3204116 0.8883702 0.8883702 0.8928367 1.4013092 0.8876455 1.2285311 1.3406299 1.3040300 1.4401776 1.4413900 1.3036637 0.0029203 0.0040992 0.0038041 0.0000000 0.0095201 1.3384183 1.1932149 0.8860575 0.8877351 2.8574008 0.8773723 0.0038048 0.7273370 1.2137084 1.2098482 1.2017650 1.2139692 1.2175280 
NC_024787_LMTA_148          0.7272236 1.1829448 1.1531597 2.3538862 0.0085691 0.9000973 0.9000973 1.3340819 1.2270570 0.8972303 0.8979042 0.8979042 0.9010350 0.8979042 0.9463607 0.8802835 2.9072975 2.9041115 1.1723507 0.9207972 1.1735142 1.1955196 1.1955196 0.0088880 0.0095201 0.0098423 0.0098437 0.0133775 0.8977058 0.9199450 0.6746631 0.8999168 0.8802835 0.7276511 0.9010672 1.4571230 1.2325834 1.3480188 1.2159406 1.2159057 1.2045970 1.2049451 1.2159406 1.2230100 0.9315561 0.9005594 0.0076162 0.7272236 2.9683534 1.8581812 1.7381447 1.4377682 1.3008532 1.4222522 1.2266213 1.3340819 0.8993119 0.9008544 1.2120295 0.0095414 1.2237429 0.9583549 0.0088880 1.3493487 0.9583549 2.9703662 1.3283802 1.3276711 0.9017207 0.9017207 0.9061186 1.4201721 0.9009423 1.2213994 1.3396882 1.3007446 1.4580081 1.4584925 1.3003543 0.0069714 0.0098437 0.0098499 0.0095201 0.0000000 1.3491200 1.1972146 0.8997931 0.9010350 2.8991553 0.8845449 0.0088853 0.7410038 1.2092924 1.2056380 1.2077005 1.2129657 1.2146907 
NC_024788_Riley             1.4200965 0.6526855 0.6465200 2.3590248 1.3379592 1.5640427 1.5640427 0.0675855 0.5344275 1.5555297 1.5571301 1.5571203 1.5650496 1.5571203 1.5657005 1.5522277 2.9613887 2.9633227 0.6176367 1.5285483 0.6455172 0.6986834 0.6986834 1.3369238 1.3384183 1.3385289 1.3398859 1.3404924 1.5600103 1.5264110 1.4056530 1.5728684 1.5522172 1.4268841 1.5641219 0.5629761 0.5280439 0.0101489 0.5190068 0.5273389 0.5234569 0.5227465 0.5190068 0.5226601 1.5966065 1.5649023 1.3398507 1.4200965 2.9829418 2.2281796 1.8588863 0.5664651 0.3657829 0.5589517 0.5343372 0.0675855 1.5659585 1.5643384 0.6996854 1.3395428 0.5223524 1.5809000 1.3369238 0.0065408 1.5809000 2.9733428 0.0681377 0.0377627 1.5641766 1.5641766 1.5781580 0.5593600 1.5631088 0.5223947 0.3716951 0.3634951 0.5637885 0.5634512 0.3616514 1.3380370 1.3398859 1.3390314 1.3384183 1.3491200 0.0000000 0.7013346 1.5609328 1.5650496 2.9505037 1.5643178 1.3376418 1.4734532 0.5196252 0.5171859 0.6221918 0.6752199 0.5235927 
NC_024792_Bobb              1.2612096 0.4715187 0.4710828 2.3246578 1.1946088 1.3913057 1.3913057 0.6864689 0.6138349 1.3836688 1.3878769 1.3876077 1.3922453 1.3876077 1.4581312 1.3824102 2.8742432 2.8697323 0.4649985 1.4325167 0.4605578 0.0192044 0.0192044 1.1936571 1.1932149 1.1943245 1.1943487 1.1977602 1.3874739 1.4310004 1.2564748 1.3835178 1.3821375 1.2696216 1.3913752 0.8674117 0.6147526 0.7025688 0.6355836 0.6336270 0.6308262 0.6304868 0.6355836 0.6362773 1.4269831 1.3919565 1.1918468 1.2612096 2.9100141 2.0596842 1.8646996 0.8597381 0.7661903 0.8544761 0.6132985 0.6864689 1.3930523 1.3897486 0.0969668 1.1979666 0.6331767 1.4688298 1.1936571 0.7005532 1.4688298 2.9024196 0.6911695 0.6965325 1.3882719 1.3882719 1.3940133 0.8529757 1.3883048 0.6366161 0.7745769 0.7634197 0.8678274 0.8712011 0.7646976 1.1939567 1.1943487 1.1977834 1.1932149 1.1972146 0.7013346 0.0000000 1.3878823 1.3922453 2.8431194 1.3910634 1.1939980 1.2912611 0.6242659 0.6286664 0.4442947 0.5045495 0.6305460 
NC_025416_MCE_2014          1.0459058 1.4088369 1.3922409 2.5076966 0.8848098 0.0051948 0.0051948 1.5318796 1.4758279 0.0060610 0.0063593 0.0066363 0.0054696 0.0066363 0.2468847 0.0050759 3.0134193 3.0124941 1.4030843 0.3734629 1.3928033 1.3854564 1.3854564 0.8842848 0.8860575 0.8844122 0.8856263 0.8900612 0.0033017 0.3792176 1.0518276 0.0053141 0.0053583 1.0446345 0.0054698 1.6179580 1.4840703 1.5657112 1.4614420 1.4763076 1.4580642 1.4586153 1.4614420 1.4678050 0.3914413 0.0054701 0.8857632 1.0459058 3.0048452 1.9520716 1.9269101 1.6236235 1.5222808 1.5920337 1.4764675 1.5318796 0.0054673 0.0060205 1.3922335 0.8879059 1.4797082 0.2495113 0.8842848 1.5646183 0.2495113 3.0068931 1.5277915 1.5402766 0.0065740 0.0065740 0.0064358 1.5905456 0.0060221 1.4628005 1.5794438 1.5188066 1.6170689 1.6242206 1.5180729 0.8862294 0.8856263 0.8876092 0.8860575 0.8997931 1.5609328 1.3878823 0.0000000 0.0054696 2.9812405 0.0068899 0.8850797 1.0662379 1.4552148 1.4588744 1.3988674 1.4901454 1.4717422 
NC_025417_Team1             1.0506717 1.4146879 1.3982256 2.5059359 0.8864870 0.0002722 0.0002722 1.5363550 1.4789588 0.0016460 0.0019274 0.0022030 0.0000010 0.0022030 0.2515363 0.0002808 3.0131521 3.0122266 1.3994604 0.3718177 1.3978432 1.3888521 1.3888521 0.8859613 0.8877351 0.8861259 0.8873412 0.8917784 0.0055136 0.3775699 1.0540135 0.0002784 0.0005616 1.0493948 0.0005445 1.6251320 1.4872188 1.5698441 1.4670326 1.4801382 1.4620591 1.4626191 1.4670326 1.4727594 0.3941335 0.0005446 0.8874417 1.0506717 3.0050321 1.9603102 1.9311604 1.6303743 1.5231095 1.5990721 1.4795998 1.5363550 0.0038217 0.0016351 1.3941099 0.8896223 1.4821387 0.2542314 0.8859613 1.5687479 0.2542314 3.0070813 1.5302145 1.5460503 0.0021822 0.0021822 0.0016709 1.5975765 0.0016355 1.4677479 1.5793551 1.5196331 1.6242393 1.6307091 1.5188990 0.8879069 0.8873412 0.8892878 0.8877351 0.9010350 1.5650496 1.3922453 0.0054696 0.0000000 2.9827725 0.0083359 0.8867572 1.0718675 1.4578432 1.4615065 1.4013905 1.4919509 1.4755598 
NC_025423_CP_51             2.8772091 2.9654508 2.9721514 3.4597677 2.8502367 2.9799131 2.9799131 2.9431322 2.8649599 2.9909669 2.9925623 2.9930619 2.9827725 2.9930619 3.2186876 2.9942548 0.0553848 0.0571825 2.8904221 3.0804516 3.0005164 2.8338945 2.8338945 2.8483606 2.8574008 2.8485264 2.8518527 2.8562329 3.0010559 3.0708966 2.9029508 2.9995049 2.9947624 2.8856231 2.9808929 3.0561351 2.8554882 2.9646140 2.8468289 2.8443484 2.8413910 2.8432424 2.8468289 2.8611250 3.0023097 2.9816074 2.8547540 2.8772091 0.7381879 3.4650786 3.0658159 3.0245521 2.9050399 3.0440446 2.8670861 2.9431322 2.9764856 2.9855256 2.8168546 2.8533219 2.8397754 3.2437389 2.8483606 2.9619650 3.2437389 0.7397521 2.9634828 2.9631306 2.9897669 2.9897669 3.0032575 3.0398077 2.9855346 2.8606191 2.8780767 2.9070345 3.0563883 3.0733544 2.9040016 2.8532399 2.8518527 2.8526443 2.8574008 2.8991553 2.9505037 2.8431194 2.9812405 2.9827725 0.0000000 3.0246784 2.8480200 2.9057680 2.8417977 2.8536587 2.8917451 2.8816513 2.8354892 
NC_025426_P108              1.0390168 1.4061426 1.3889681 2.5219377 0.8759553 0.0080466 0.0080466 1.5329036 1.4718097 0.0089795 0.0093036 0.0095950 0.0083359 0.0095950 0.2502612 0.0080466 3.0584840 3.0573349 1.3998534 0.3697553 1.3913072 1.3878993 1.3878993 0.8757191 0.8773723 0.8754435 0.8766894 0.8813559 0.0072391 0.3761563 1.0466081 0.0079425 0.0083345 1.0377129 0.0083362 1.6186215 1.4803853 1.5678196 1.4775699 1.4908219 1.4721622 1.4714084 1.4775699 1.4835579 0.3922521 0.0083367 0.8769321 1.0390168 3.0437166 1.9895151 1.9576591 1.6247944 1.5206863 1.5915230 1.4724666 1.5329036 0.0054487 0.0083387 1.3943783 0.8792690 1.4916840 0.2532561 0.8757191 1.5678058 0.2532561 3.0458583 1.5325488 1.5431882 0.0089223 0.0089223 0.0097127 1.5899917 0.0083411 1.4783829 1.5788815 1.5168109 1.6177060 1.6234846 1.5160563 0.8775471 0.8766894 0.8791350 0.8773723 0.8845449 1.5643178 1.3910634 0.0068899 0.0083359 3.0246784 0.0000000 0.8762323 1.0691087 1.4715610 1.4732147 1.3981743 1.4943239 1.4851055 
NC_025440_WIL_1             0.7124389 1.1986159 1.1712142 2.3744017 0.0014591 0.8858832 0.8858832 1.3220106 1.2292179 0.8835299 0.8835257 0.8841561 0.8867572 0.8841561 0.9298749 0.8723164 2.8797954 2.8747268 1.1758866 0.9148379 1.1899051 1.1901690 1.1901690 0.0023357 0.0038048 0.0026278 0.0026281 0.0061485 0.8835060 0.9140422 0.6614203 0.8852095 0.8729551 0.7133974 0.8867870 1.4410747 1.2328940 1.3459260 1.2217374 1.2193786 1.2065903 1.2067607 1.2217374 1.2283912 0.9191424 0.8863099 0.0026314 0.7124389 2.9308699 1.8434437 1.7711989 1.4160712 1.3036664 1.4025316 1.2288086 1.3220106 0.8851197 0.8865844 1.2010128 0.0049763 1.2285386 0.9407225 0.0023357 1.3378445 0.9407225 2.9327392 1.3177925 1.3187898 0.8873918 0.8873918 0.8918369 1.4006080 0.8866674 1.2268745 1.3401554 1.3035641 1.4407349 1.4419479 1.3031976 0.0038026 0.0026281 0.0040930 0.0038048 0.0088853 1.3376418 1.1939980 0.8850797 0.8867572 2.8480200 0.8762323 0.0000000 0.7296344 1.2116478 1.2077910 1.2017957 1.2145698 1.2166623 
NC_027335_ECP3              0.0042749 1.3922075 1.3698814 2.5020058 0.7285137 1.0708052 1.0708052 1.4676828 1.3884563 1.0699766 1.0700789 1.0703003 1.0718675 1.0703003 1.1511974 1.0708052 2.9105277 2.9066056 1.2946908 1.1164234 1.3955467 1.2918010 1.2918010 0.7279521 0.7273370 0.7279984 0.7280523 0.7292133 1.0697520 1.1178904 0.2185213 1.0704082 1.0710257 0.0048839 1.0719061 1.5793311 1.3964377 1.4775997 1.3466469 1.3507061 1.3358389 1.3364396 1.3466469 1.3485814 1.1164814 1.0712291 0.7302176 0.0042749 2.9325067 1.9136976 1.9589436 1.5704843 1.4506173 1.5534264 1.3870897 1.4676828 1.0692991 1.0712723 1.3030716 0.7278994 1.3726394 1.1604929 0.7279521 1.4788577 1.1604929 2.9243654 1.4681249 1.4623787 1.0718621 1.0718621 1.0728176 1.5497496 1.0692930 1.3524518 1.4464212 1.4455083 1.5768871 1.5814682 1.4465900 0.7274197 0.7280523 0.7290498 0.7273370 0.7410038 1.4734532 1.2912611 1.0662379 1.0718675 2.9057680 1.0691087 0.7296344 0.0000000 1.3321387 1.3413171 1.3468744 1.3454691 1.3476658 
NC_027352_JBP901            1.2837322 0.5528586 0.5482127 2.3256983 1.2116335 1.4569250 1.4569250 0.5226140 0.2984439 1.4515562 1.4533036 1.4535603 1.4578432 1.4535603 1.5565251 1.4522638 2.8649483 2.8609188 0.5284734 1.4619785 0.5512313 0.6261417 0.6261417 1.2107435 1.2137084 1.2131564 1.2131773 1.2192274 1.4545953 1.4669385 1.2718013 1.4553069 1.4525245 1.2882955 1.4569947 0.7403108 0.3016328 0.5206207 0.0511248 0.0550380 0.0295465 0.0312529 0.0511248 0.0508661 1.5151579 1.4585530 1.2128364 1.2837322 2.9233240 2.0496212 1.7401607 0.7294993 0.5808262 0.7252129 0.3004573 0.5226140 1.4569338 1.4568229 0.6289515 1.2143458 0.0732444 1.5673445 1.2107435 0.5226125 1.5673445 2.9115303 0.5167195 0.5216043 1.4563232 1.4563232 1.4645052 0.7255125 1.4566407 0.0517530 0.5888435 0.5810574 0.7396448 0.7401519 0.5820247 1.2118117 1.2131773 1.2135675 1.2137084 1.2092924 0.5196252 0.6242659 1.4552148 1.4578432 2.8417977 1.4715610 1.2116478 1.3321387 0.0000000 0.0210997 0.5009101 0.5735130 0.0545679 
NC_027355_BCP8_2            1.2972236 0.5537677 0.5487579 2.3242930 1.2077767 1.4605867 1.4605867 0.5192780 0.3000136 1.4552346 1.4569842 1.4572411 1.4615065 1.4572411 1.5568153 1.4531188 2.8721048 2.8680294 0.5293926 1.4587484 0.5533347 0.6277574 0.6277574 1.2068887 1.2098482 1.2094008 1.2094221 1.2153553 1.4582848 1.4647503 1.2815862 1.4599909 1.4533795 1.3000465 1.4606567 0.7322242 0.3019390 0.5181806 0.0470076 0.0540758 0.0397235 0.0391674 0.0470076 0.0464440 1.5178174 1.4622173 1.2089754 1.2972236 2.9371110 2.0468418 1.7363511 0.7259972 0.5836772 0.7183869 0.3020275 0.5192780 1.4597235 1.4604844 0.6328462 1.2104818 0.0742674 1.5686671 1.2068887 0.5201723 1.5686671 2.9264016 0.5123378 0.5172470 1.4599844 1.4599844 1.4682445 0.7186859 1.4603025 0.0473309 0.5936308 0.5845137 0.7319586 0.7320588 0.5854834 1.2078898 1.2094221 1.2096405 1.2098482 1.2056380 0.5171859 0.6286664 1.4588744 1.4615065 2.8536587 1.4732147 1.2077910 1.3413171 0.0210997 0.0000000 0.5045878 0.5707601 0.0541775 
NC_027366_Mater             1.2911856 0.4051023 0.4040947 2.3021929 1.2000761 1.4004749 1.4004749 0.6145144 0.5128588 1.3916916 1.3939141 1.3941722 1.4013905 1.3941722 1.5007035 1.3807813 2.8862697 2.8846174 0.4185034 1.4736185 0.4082335 0.4461094 0.4461094 1.2003179 1.2017650 1.2058442 1.2039172 1.2091074 1.3959963 1.4682576 1.2740045 1.3986198 1.3810420 1.2977316 1.4005429 0.7965548 0.5127338 0.6204502 0.5212716 0.5166083 0.5106345 0.5092614 0.5212716 0.5222751 1.4461630 1.4011086 1.2025510 1.2911856 2.9595982 2.0221101 1.7903711 0.7997356 0.6792989 0.7819453 0.5131151 0.6145144 1.3996270 1.3997339 0.4483928 1.2045665 0.5219372 1.5112462 1.2003179 0.6206766 1.5112462 2.9521919 0.6082608 0.6188480 1.4003645 1.4003645 1.4098769 0.7822348 1.3992860 0.5247608 0.6934950 0.6781025 0.7973428 0.8011846 0.6781421 1.2028355 1.2039172 1.2060542 1.2017650 1.2077005 0.6221918 0.4442947 1.3988674 1.4013905 2.8917451 1.3981743 1.2017957 1.3468744 0.5009101 0.5045878 0.0000000 0.3319652 0.5145082 
NC_027374_Moonbeam          1.3028678 0.4515573 0.4441810 2.3289485 1.2141336 1.4910148 1.4910148 0.6747737 0.5643475 1.4823042 1.4828476 1.4831063 1.4919509 1.4831063 1.5331093 1.4742475 2.8916625 2.8853539 0.4639110 1.4940512 0.4557581 0.5063286 0.5063286 1.2135588 1.2139692 1.2173143 1.2173347 1.2215426 1.4864877 1.4964111 1.2833303 1.4883846 1.4745100 1.3095898 1.4910868 0.8505711 0.5663740 0.6768749 0.5893737 0.5878664 0.5865284 0.5861345 0.5893737 0.5893229 1.4907005 1.4916587 1.2159211 1.3028678 2.9428893 2.0669927 1.7778973 0.8460204 0.7504903 0.8400779 0.5645289 0.6747737 1.4922898 1.4912919 0.5075135 1.2159347 0.5935308 1.5449327 1.2135588 0.6775572 1.5449327 2.9343905 0.6722518 0.6746828 1.4911340 1.4911340 1.5043945 0.8388273 1.4904372 0.5905063 0.7628867 0.7521833 0.8522907 0.8517847 0.7521241 1.2141272 1.2173347 1.2147805 1.2139692 1.2129657 0.6752199 0.5045495 1.4901454 1.4919509 2.8816513 1.4943239 1.2145698 1.3454691 0.5735130 0.5707601 0.3319652 0.0000000 0.5852089 
Thurquoise                  1.2988098 0.5598546 0.5542511 2.3290490 1.2166480 1.4746348 1.4746348 0.5296350 0.2978227 1.4693519 1.4711078 1.4713655 1.4755598 1.4713655 1.5781160 1.4693802 2.8586514 2.8553794 0.5464192 1.4774033 0.5617305 0.6284438 0.6284438 1.2157577 1.2175280 1.2181726 1.2181928 1.2242412 1.4704952 1.4815768 1.3072771 1.4726922 1.4696419 1.3032388 1.4747055 0.7531443 0.3007600 0.5240693 0.0578405 0.0132925 0.0568126 0.0571822 0.0578405 0.0593454 1.5366236 1.4762735 1.2178530 1.2988098 2.9312173 2.0495050 1.7602471 0.7508902 0.5976324 0.7389740 0.2993826 0.5296350 1.4702830 1.4745314 0.6363406 1.2193622 0.0770376 1.5865512 1.2157577 0.5260627 1.5865512 2.9193947 0.5238129 0.5239239 1.4751731 1.4751731 1.4823017 0.7385685 1.4743511 0.0612663 0.6026903 0.5975793 0.7541687 0.7523180 0.5988124 1.2167608 1.2181928 1.2173243 1.2175280 1.2146907 0.5235927 0.6305460 1.4717422 1.4755598 2.8354892 1.4851055 1.2166623 1.3476658 0.0545679 0.0541775 0.5145082 0.5852089 0.0000000 
