# Supplementary material for: Genome, biology and stability of the Thurquoise phage – A new virus from the Bastillevirinae subfamily
Source: Front Microbiol. 2023 Mar 14;14:1120147. doi: 10.3389/fmicb.2023.1120147 (PMC10043171; doi:10.3389/fmicb.2023.1120147)
Supplement: Supplementary file 2 [file Data_Sheet_1.ZIP › File S1. Alignments evolution models and trees/IqTree_ML_trees/concatenated_tree_replicates/28.treefile]

(AB609718_phiEF24C_P2:0.0000028815,((((((((((((AB930182_SPG24:0.0029620225,AP013029_phiNIT1:0.0053085091)100:0.0063407319,KF669652_Grass:0.0056624932)100:0.1900990150,KC699836_SIOphi:0.1862009868)100:0.0524252026,((((KJ010547_Bp8p_C:0.0000027872,KJ010548_Bp8p_T:0.0000027872)100:0.0099533293,NC_024792_Bobb:0.0098681608)100:0.0417087321,NC_020081_phiAGATE:0.0496637649)100:0.2573494500,(NC_027366_Mater:0.1383376759,NC_027374_Moonbeam:0.2108079710)100:0.0620769038)99:0.0435004001)100:0.0831173718,(((((JN797796B_5S:0.0000027872,NC_018863_B4:0.0000027872)100:0.0087951876,NC_022763_Spock:0.0059632276)100:0.0170384372,(((KT307976_AvesoBmore:0.0036448133,NC_022088_Troll:0.0000025266)100:0.0037416326,NC_024788_Riley:0.0029815220)100:0.0300638671,NC_022769_BigBertha:0.0065370457)83:0.0170629544)100:0.1352620638,(((((KT207918_Eyuki:0.0008169243,NC_024211_Megatron:0.0005719800)100:0.0023031625,NC_024213_Hakuna:0.0038855912)100:0.0287665971,(NC_018857_BPS13:0.0006430060,NC_023501_BPS10C:0.0004705488)100:0.0278691503)88:0.0199335821,NC_016563_WPh:0.0388429186)100:0.3292277550,(NC_018856_Bastille:0.0031700433,((NC_024205_Hoody_T:0.0051172482,NC_024216_CAM003:0.0015259341)91:0.0008276418,NC_024207_Evoli:0.0015221776)99:0.0016938135)100:0.1507568850)100:0.0961794808)100:0.1845603960,(((JN797798_BCU4:0.0002556518,NC_018860_BCP78:0.0011162488)100:0.0098248396,KT224359_TsarBomba:0.0140826266)100:0.1534780063,(((((KT995480_Bacillus_BM15:0.0000027872,MH638309_Bacillus_Hobo:0.0000027872)100:0.0028896977,(MH638312_Bacillus_Kioshi:0.0016349806,NC_024137_Bcp1:0.0019650724)100:0.0058488654)100:0.0170037390,NC_020873_Bc431v3:0.0460148881)83:0.0145169692,((KX495186_Bacillus_PK16:0.0005892590,MG602477_Bacillus_BCP01:0.0010639670)100:0.0206630659,(NC_027352_JBP901:0.0081904931,NC_027355_BCP8_2:0.0135425408)74:0.0075551262)100:0.0120804460)66:0.0074299927,(KU577463_Bacillus_Deep_Blue:0.0065053414,Thurquoise:0.0072167747)100:0.0193364601)100:0.1325542154)100:0.1057888772)99:0.0679232098)100:0.3686653288,((AY682195_LP65:1.5707603719,(((KC595512_JL:0.0021747515,KC595513_Shanette:0.0043780622)100:0.0337070597,NC_025423_CP_51:0.0244211097)100:0.3235268350,(NC_011421_SPO1:0.0016045379,NC_022761_CampHawk:0.0038856334)100:0.4535990476)100:1.8004558320)100:0.2308372547,NC_015253_A9:1.1770333546)99:0.1179834652)100:0.1695607615,NC_012530_Lb338_1:1.4023322203)100:0.1613979891,(((((((((((((((EU418428_A5W:0.0000000000,KR902361_IME_SA118:0.0000000000):0.0000000000,JX080300_Staph1N:0.0000000000):0.0000000000,KF766114_K:0.0000000000):0.0000027872,(JX875065_SA5:0.0000026486,KP687431_IME_SA1:0.0000027872)9:0.0000020025)3:0.0000021183,((((JX080301_A3R:0.0002889982,(JX080302_676Z:0.0002888152,(JX080303_Fi200W:0.0000027872,JX080305_P4W:0.0000027872)71:0.0000024021)99:0.0008685050)99:0.0008663890,KP687432_IME_SA2:0.0000021490)55:0.0002875327,(KR908644_IME_SA119:0.0000021184,NC_023009_Sb_1:0.0011768465)74:0.0002875432)28:0.0000021168,(JX080304_MSA6:0.0000021082,NC_025417_Team1:0.0000021083)100:0.0002875336)3:0.0000020238)6:0.0000020067,FR852584_ISP:0.0000027872)11:0.0000020851,NC_007066_G1:0.0002875662)91:0.0005749623,((NC_019726_JD007:0.0000021382,(NC_022918_S25_4:0.0000021540,NC_022920_S25_3:0.0000028030)100:0.0005753338)100:0.0005750010,NC_023573_phiSA012:0.0005755248)95:0.0002878424)98:0.0020836101,NC_019448_GH15:0.0010850933)67:0.0014544525,NC_025426_P108:0.0043536007)99:0.0016164708,KP027446_phiIPLARODI:0.0017375449)100:0.0017286570,NC_025416_MCE_2014:0.0000020373)100:0.0926336285,(JX194239_SA11:0.0013825670,(NC_020877_Romulus:0.0000023782,NC_022090_Remus:0.0000024351)100:0.0040930368)100:0.1721726054)100:0.0907935090,(KF021268_phiIBB_SEP1:0.0029474589,KP027447_phiIPLA_C1C:0.0072767970)100:0.2204615741)97:0.0581078073,NC_007021_Twort:0.2067672334)100:0.4209908213)100:0.1266527346,(((DQ004855_P100:0.0000020744,(((KJ586795_LMTA_94:0.0003092265,(KJ591605_LMTA_57:0.0000027872,NC_024360_LMSP_25:0.0000027872)100:0.0003093442)100:0.0009265931,KJ668715_LMTA_34:0.0049675738)78:0.0006208060,NC_025440_WIL_1:0.0009290247)56:0.0006184756)53:0.0005933810,((((KJ094031_LP_124:0.0000025521,NC_024383_LP_083_2:0.0000024486)100:0.0022129848,(NC_024359_LP_048:0.0003073972,NC_024787_LMTA_148:0.0070654068)54:0.0005745660)44:0.0003340907,NC_009811_A511:0.0018344636)44:0.0009308233,(NC_020871_AG20:0.0018850248,NC_024364_List_36:0.0021418110)50:0.0008820393)40:0.0003538852)56:0.0003341917,(KJ094029_LP_064:0.0000021733,NC_021781_LP_125:0.0000021781)84:0.0000022206)100:0.3191450698)100:0.3333048369,KP339049_EFDG1:0.0956007477)100:0.1360886650,NC_027335_ECP3:0.0018071860)100:0.0007943335,KR049063_EFLK1:0.0025826068)100:0.0019592200,NC_009904_phiEF24C:0.0000026658);
