# Supplementary material for: Genome, biology and stability of the Thurquoise phage – A new virus from the Bastillevirinae subfamily
Source: Front Microbiol. 2023 Mar 14;14:1120147. doi: 10.3389/fmicb.2023.1120147 (PMC10043171; doi:10.3389/fmicb.2023.1120147)
Supplement: Supplementary file 2 [file Data_Sheet_1.ZIP › File S1. Alignments evolution models and trees/IqTree_ML_trees/concatenated_tree_replicates/51.bionj]

((NC_007066_G1:0.00027198,((KP687431_IME_SA1:0.00000007,JX875065_SA5:0.00000093):0.00000332,EU418428_A5W:-0.00000246):0.00000269):0.00000028,(NC_025417_Team1:0.00000050,JX080304_MSA6:0.00000050):0.00027120,((((((((((((((((((((Thurquoise:0.00477901,KU577463_Bacillus_Deep_Blue:0.00851349):0.02680212,(((NC_024137_Bcp1:0.00076135,MH638312_Bacillus_Kioshi:0.00272985):0.00531399,(MH638309_Bacillus_Hobo:0.00000050,KT995480_Bacillus_BM15:0.00000050):0.00363611):0.02205879,NC_020873_Bc431v3:0.03645771):0.00256302):0.00337985,((NC_027355_BCP8_2:0.01096522,NC_027352_JBP901:0.01013398):0.00572462,(MG602477_Bacillus_BCP01:0.00087679,KX495186_Bacillus_PK16:0.00073041):0.01766093):0.00644376):0.11552645,((NC_018860_BCP78:0.00083352,JN797798_BCU4:0.00050068):0.00891098,KT224359_TsarBomba:0.01423458):0.14474037):0.10556935,(((((NC_024788_Riley:0.00229440,(NC_022088_Troll:0.00072260,KT307976_AvesoBmore:0.00282240):0.00383120):0.02283599,NC_022769_BigBertha:0.01222509):0.01449133,(NC_022763_Spock:0.00559813,(NC_018863_B4:0.00000055,JN797796B_5S:0.00000045):0.00872477):0.01438503):0.15873468,((NC_024216_CAM003:0.00178380,(NC_024207_Evoli:-0.01197552,NC_024205_Hoody_T:0.01848792):0.01395492):0.00037707,NC_018856_Bastille:0.00393915):0.17765623):0.02935850,(((NC_024213_Hakuna:0.00484857,(NC_024211_Megatron:0.00042828,KT207918_Eyuki:0.00092352):0.00118264):0.03714210,(NC_023501_BPS10C:-0.00004020,NC_018857_BPS13:0.00112050):0.01607569):0.01248744,NC_016563_WPh:0.04599126):0.27003115):0.11215293):0.06529677,(((NC_027374_Moonbeam:0.19111991,NC_027366_Mater:0.14082369):0.06961495,(((KF669652_Grass:0.00363873,AB930182_SPG24:0.01074147):0.00695566,AP013029_phiNIT1:0.00222875):0.18195443,KC699836_SIOphi:0.18379383):0.01329483):0.02884915,((NC_024792_Bobb:0.01083986,(KJ010548_Bp8p_T:0.00000050,KJ010547_Bp8p_C:0.00000050):0.00836365):0.03671424,NC_020081_phiAGATE:0.05045662):0.18302265):0.03569153):0.33370310,((((NC_025423_CP_51:0.01727798,(KC595513_Shanette:0.00195922,KC595512_JL:0.00408668):0.03667239):0.32481310,(NC_022761_CampHawk:0.00103416,NC_011421_SPO1:0.00408464):0.39022586):1.66707790,AY682195_LP65:1.51278627):0.10652962,NC_015253_A9:1.04326355):0.10734218):0.08966118,NC_012530_Lb338_1:1.28409290):0.14763603,((((NC_027335_ECP3:0.01791372,KR049063_EFLK1:-0.01302942):0.01652637,(NC_009904_phiEF24C:0.00000050,AB609718_phiEF24C_P2:0.00000050):0.00065905):0.11591665,KP339049_EFDG1:0.10058837):0.31551084,(((((NC_025440_WIL_1:0.00088084,(NC_009811_A511:0.00161964,KJ668715_LMTA_34:0.00513166):0.00013254):0.00003552,DQ004855_P100:0.00054675):0.00028597,((((NC_024787_LMTA_148:0.00841209,NC_024359_LP_048:-0.00143989):0.00229271,NC_020871_AG20:0.00207379):0.00025701,NC_024364_List_36:0.00192306):0.00062370,(NC_024383_LP_083_2:0.00000048,KJ094031_LP_124:0.00000052):0.00143664):0.00061112):0.00009308,(NC_021781_LP_125:0.00000050,KJ094029_LP_064:0.00000050):0.00050175):0.00052629,((NC_024360_LMSP_25:0.00000050,KJ591605_LMTA_57:0.00000050):0.00076979,KJ586795_LMTA_94:-0.00018699):0.00115978):0.25890586):0.07218349):0.37318954,NC_007021_Twort:0.21645340):0.01793083,(KP027447_phiIPLA_C1C:0.00705857,KF021268_phiIBB_SEP1:0.00277213):0.20945916):0.06533514,((NC_022090_Remus:0.00000050,NC_020877_Romulus:0.00000050):0.00427388,JX194239_SA11:0.00103652):0.15586817):0.08939418,NC_025426_P108:0.00380922):0.00102319,(NC_025416_MCE_2014:0.00160883,KP027446_phiIPLARODI:0.00169277):0.00057774):0.00112684,NC_019448_GH15:0.00155015):0.00152464,(NC_023573_phiSA012:0.00055489,((NC_022920_S25_3:0.00000050,NC_022918_S25_4:0.00000050):0.00054817,NC_019726_JD007:-0.00000387):0.00053878):0.00032524):0.00008952,(((JX080305_P4W:0.00000050,JX080303_Fi200W:0.00000050):0.00021922,JX080302_676Z:0.00005408):0.00077890,JX080301_A3R:0.00045605):0.00041661):0.00036745,KP687432_IME_SA2:0.00020991):0.00006689,(NC_023009_Sb_1:0.00107968,KR908644_IME_SA119:0.00003392):0.00023583):0.00000388,FR852584_ISP:-0.00000131):0.00000181);
