# Supplementary material for: Genome, biology and stability of the Thurquoise phage – A new virus from the Bastillevirinae subfamily
Source: Front Microbiol. 2023 Mar 14;14:1120147. doi: 10.3389/fmicb.2023.1120147 (PMC10043171; doi:10.3389/fmicb.2023.1120147)
Supplement: Supplementary file 2 [file Data_Sheet_1.ZIP › File S1. Alignments evolution models and trees/IqTree_ML_trees/concatenated_tree_replicates/51.contree]

(AB609718_phiEF24C_P2:0.0000027944,((((((((((((AB930182_SPG24:0.0029621783,AP013029_phiNIT1:0.0053084021)100:0.0063430982,KF669652_Grass:0.0056626316)100:0.1901282770,KC699836_SIOphi:0.1862288497)100:0.0524321332,((((KJ010547_Bp8p_C:0.0000027944,KJ010548_Bp8p_T:0.0000027944)100:0.0099548359,NC_024792_Bobb:0.0098694593)100:0.0417155152,NC_020081_phiAGATE:0.0496706951)100:0.2573875612,(NC_027366_Mater:0.1383544026,NC_027374_Moonbeam:0.2108431805)100:0.0620848988)98:0.0435041758)100:0.0831237034,(((((JN797796B_5S:0.0000027944,NC_018863_B4:0.0000027944)100:0.0087965941,NC_022763_Spock:0.0059633035)100:0.0170403273,(((KT307976_AvesoBmore:0.0036448604,NC_022088_Troll:0.0000027944)100:0.0037424075,NC_024788_Riley:0.0029819132)100:0.0300683970,NC_022769_BigBertha:0.0065372842)79:0.0170658102)100:0.1352786265,(((((KT207918_Eyuki:0.0008165464,NC_024211_Megatron:0.0005719048)100:0.0023034058,NC_024213_Hakuna:0.0038869031)100:0.0287704573,(NC_018857_BPS13:0.0006435786,NC_023501_BPS10C:0.0004693427)100:0.0278727207)90:0.0199366308,NC_016563_WPh:0.0388475776)100:0.3292741924,(NC_018856_Bastille:0.0031698483,((NC_024205_Hoody_T:0.0051173189,NC_024216_CAM003:0.0015263717)90:0.0008270423,NC_024207_Evoli:0.0015226768)99:0.0016949556)100:0.1507795216)100:0.0961888671)100:0.1845828082,(((JN797798_BCU4:0.0002552591,NC_018860_BCP78:0.0011163760)100:0.0098263029,KT224359_TsarBomba:0.0140836839)100:0.1534938269,(((((KT995480_Bacillus_BM15:0.0000027944,MH638309_Bacillus_Hobo:0.0000027944)100:0.0028899472,(MH638312_Bacillus_Kioshi:0.0016342075,NC_024137_Bcp1:0.0019652155)100:0.0058488385)100:0.0170056247,NC_020873_Bc431v3:0.0460196919)84:0.0145183828,((KX495186_Bacillus_PK16:0.0005884772,MG602477_Bacillus_BCP01:0.0010641837)100:0.0206651560,(NC_027352_JBP901:0.0081902063,NC_027355_BCP8_2:0.0135444052)73:0.0075561274)100:0.0120815030)69:0.0074307789,(KU577463_Bacillus_Deep_Blue:0.0065059242,Thurquoise:0.0072168380)100:0.0193380425)100:0.1325699945)100:0.1058027290)99:0.0679315966)100:0.3687210736,((AY682195_LP65:1.5709085805,(((KC595512_JL:0.0021757083,KC595513_Shanette:0.0043779288)100:0.0337083996,NC_025423_CP_51:0.0244313084)100:0.3234887166,(NC_011421_SPO1:0.0016059523,NC_022761_CampHawk:0.0038851631)100:0.4538153505)100:1.8006948839)99:0.2309914079,NC_015253_A9:1.1772178853)99:0.1179926574)100:0.1695877957,NC_012530_Lb338_1:1.4025534722)100:0.1614187248,((((((((((((((EU418428_A5W:0.0000000000,KR902361_IME_SA118:0.0000000000):0.0000000000,JX080300_Staph1N:0.0000000000):0.0000000000,KF766114_K:0.0000000000):0.0000027944,(FR852584_ISP:0.0000027944,((JX080304_MSA6:0.0000027944,NC_025417_Team1:0.0000027944)99:0.0002870280,KP687431_IME_SA1:0.0000027944)19:0.0000027944)8:0.0000027944)4:0.0000027944,(JX875065_SA5:0.0000027944,NC_007066_G1:0.0002870611)15:0.0000027944)12:0.0000027944,(((JX080301_A3R:0.0002884889,(JX080302_676Z:0.0002883061,(JX080303_Fi200W:0.0000027944,JX080305_P4W:0.0000027944)73:0.0000027944)99:0.0008680763)99:0.0008659625,KP687432_IME_SA2:0.0000027944)56:0.0002870201,(KR908644_IME_SA119:0.0000027944,NC_023009_Sb_1:0.0011770903)74:0.0002870391)34:0.0000027944)90:0.0005747251,((NC_019726_JD007:0.0000027944,(NC_022918_S25_4:0.0000027944,NC_022920_S25_3:0.0000027944)100:0.0005750934)100:0.0005747606,NC_023573_phiSA012:0.0005752850)95:0.0002873382)98:0.0020830570,NC_019448_GH15:0.0010843900)68:0.0014548435,NC_025426_P108:0.0043544776)100:0.0016163279,KP027446_phiIPLARODI:0.0017368135)100:0.0017278827,NC_025416_MCE_2014:0.0000023468)100:0.0926506379,(JX194239_SA11:0.0013823739,(NC_020877_Romulus:0.0000027944,NC_022090_Remus:0.0000027944)100:0.0040940219)100:0.1721977152)100:0.0908080995,(KF021268_phiIBB_SEP1:0.0029488875,KP027447_phiIPLA_C1C:0.0072772060)100:0.2204943791)98:0.0581257236,NC_007021_Twort:0.2067958713)100:0.4210530158)99:0.1266756375,(((DQ004855_P100:0.0000027944,(((KJ586795_LMTA_94:0.0003088228,(KJ591605_LMTA_57:0.0000027944,NC_024360_LMSP_25:0.0000027944)100:0.0003089407)100:0.0009258406,KJ668715_LMTA_34:0.0049691452)78:0.0006208260,NC_025440_WIL_1:0.0009282668)45:0.0006184904)43:0.0005934753,((((KJ094031_LP_124:0.0000027944,NC_024383_LP_083_2:0.0000027944)100:0.0022126170,(NC_024359_LP_048:0.0003071690,NC_024787_LMTA_148:0.0070664942)57:0.0005748077)55:0.0003336672,NC_009811_A511:0.0018345041)44:0.0009300548,(NC_020871_AG20:0.0018850898,NC_024364_List_36:0.0021413591)51:0.0008813164)45:0.0003531954)74:0.0003330803,(KJ094029_LP_064:0.0000027944,NC_021781_LP_125:0.0000027944)76:0.0000023468)100:0.3191977035)100:0.3333560989,KP339049_EFDG1:0.0956289713)100:0.1361029443,NC_027335_ECP3:0.0018073644)100:0.0007942501,KR049063_EFLK1:0.0025834161)100:0.0019591372,NC_009904_phiEF24C:0.0000027944);
