# Supplementary material for: Genome, biology and stability of the Thurquoise phage – A new virus from the Bastillevirinae subfamily
Source: Front Microbiol. 2023 Mar 14;14:1120147. doi: 10.3389/fmicb.2023.1120147 (PMC10043171; doi:10.3389/fmicb.2023.1120147)
Supplement: Supplementary file 2 [file Data_Sheet_1.ZIP › File S1. Alignments evolution models and trees/IqTree_ML_trees/concatenated_tree_replicates/51.iqtree]

IQ-TREE 1.6.12 built Aug 15 2019

Partition file name: ../../partitioned_model.2.0.nex
Input file name: ../../concatenated.2.0.faa
Type of analysis: ModelFinder + tree reconstruction + ultrafast bootstrap (1000 replicates)
Random seed number: 566838

REFERENCES
----------

To cite ModelFinder please use: 

Subha Kalyaanamoorthy, Bui Quang Minh, Thomas KF Wong, Arndt von Haeseler,
and Lars S Jermiin (2017) ModelFinder: Fast model selection for
accurate phylogenetic estimates. Nature Methods, 14:587–589.
https://doi.org/10.1038/nmeth.4285

To cite IQ-TREE please use:

Lam-Tung Nguyen, Heiko A. Schmidt, Arndt von Haeseler, and Bui Quang Minh
(2015) IQ-TREE: A fast and effective stochastic algorithm for estimating
maximum likelihood phylogenies. Mol Biol Evol, 32:268-274.
https://doi.org/10.1093/molbev/msu300

Since you used ultrafast bootstrap (UFBoot) please also cite: 

Diep Thi Hoang, Olga Chernomor, Arndt von Haeseler, Bui Quang Minh,
and Le Sy Vinh (2017) UFBoot2: Improving the ultrafast bootstrap
approximation. Mol Biol Evol, in press.
https://doi.org/10.1093/molbev/msx281

Since you used partition models please also cite:

Olga Chernomor, Arndt von Haeseler, and Bui Quang Minh (2016)
Terrace aware data structure for phylogenomic inference from
supermatrices. Syst Biol, 65:997-1008.
https://doi.org/10.1093/sysbio/syw037

SEQUENCE ALIGNMENT
------------------

Input data: 100 taxa with 2 partitions and 4346 total sites (0% missing data)

  ID  Name                                             Type	Seq	Site	Unique	Infor	Invar	Const
   1  part1_part2_part3+part4_part5_part6+part7_part8  AA	97	3376	3045	2638	521	521
   2  part9_part10                                     AA	97	970	933	833	103	103

Column meanings:
  Unique: Number of unique site patterns
  Infor:  Number of parsimony-informative sites
  Invar:  Number of invariant sites
  Const:  Number of constant sites (can be subset of invariant sites)

ModelFinder
-----------

Best-fit model according to BIC: LG+F+R6:part1_part2_part3+part4_part5_part6+part7_part8,LG+F+I+G4:part9_part10

List of best-fit models per partition:

  ID  Model             LogL          AIC      w-AIC      AICc     w-AICc       BIC      w-BIC
   1  LG+F+R6         -93969.2277 187998.4553 + 0.0000 187999.0114 + 0.0000 188182.1887 + 0.0000
   2  LG+F+I+G4       -33226.5495  66497.0989 + 0.0000  66498.1676 + 0.0000  66604.3995 + 0.0000

AIC, w-AIC   : Akaike information criterion scores and weights.
AICc, w-AICc : Corrected AIC scores and weights.
BIC, w-BIC   : Bayesian information criterion scores and weights.

Plus signs denote the 95% confidence sets.
Minus signs denote significant exclusion.

SUBSTITUTION PROCESS
--------------------

Edge-linked-proportional partition model but separate models between partitions

  ID  Model           Speed  Parameters
   1  LG+F+R6        0.9084  LG+R6{0.193514,0.114479,0.213238,0.404845,0.186136,0.69741,0.147394,1.09521,0.178755,1.78064,0.0809631,3.48282}
   2  LG+F+I+G4      1.3188  LG+I{0.0376873}+G4{1.52025}

MAXIMUM LIKELIHOOD TREE
-----------------------

Log-likelihood of the tree: -127021.7472 (s.e. 1283.1813)
Unconstrained log-likelihood (without tree): -33193.3301
Number of free parameters (#branches + #model parameters): 242
Akaike information criterion (AIC) score: 254527.4944
Corrected Akaike information criterion (AICc) score: 254556.1593
Bayesian information criterion (BIC) score: 256070.7311

Total tree length (sum of branch lengths): 13.3565
Sum of internal branch lengths: 8.0061 (59.9418% of tree length)

WARNING: 8 near-zero internal branches (<0.0002) should be treated with caution
         Such branches are denoted by '**' in the figure below

NOTE: Tree is UNROOTED although outgroup taxon 'AB609718_phiEF24C_P2' is drawn at root
Numbers in parentheses are  ultrafast bootstrap support (%)

+**AB609718_phiEF24C_P2
|
|                                        +--AB930182_SPG24
|                                     +--| (100)
|                                     |  +--AP013029_phiNIT1
|                                  +--| (100)
|                                  |  +--KF669652_Grass
|                               +--| (100)
|                               |  +--KC699836_SIOphi
|                            +--| (100)
|                            |  |            +**KJ010547_Bp8p_C
|                            |  |         +--| (100)
|                            |  |         |  +**KJ010548_Bp8p_T
|                            |  |      +--| (100)
|                            |  |      |  +--NC_024792_Bobb
|                            |  |  +---| (100)
|                            |  |  |   +--NC_020081_phiAGATE
|                            |  +--| (98)
|                            |     |  +--NC_027366_Mater
|                            |     +--| (100)
|                            |        +--NC_027374_Moonbeam
|                      +-----| (100)
|                      |     |              +**JN797796B_5S
|                      |     |           +--| (100)
|                      |     |           |  +**NC_018863_B4
|                      |     |        +--| (100)
|                      |     |        |  +--NC_022763_Spock
|                      |     |     +--| (100)
|                      |     |     |  |        +--KT307976_AvesoBmore
|                      |     |     |  |     +--| (100)
|                      |     |     |  |     |  +**NC_022088_Troll
|                      |     |     |  |  +--| (100)
|                      |     |     |  |  |  +--NC_024788_Riley
|                      |     |     |  +--| (79)
|                      |     |     |     +--NC_022769_BigBertha
|                      |     |  +--| (100)
|                      |     |  |  |                +--KT207918_Eyuki
|                      |     |  |  |             +--| (100)
|                      |     |  |  |             |  +--NC_024211_Megatron
|                      |     |  |  |          +--| (100)
|                      |     |  |  |          |  +--NC_024213_Hakuna
|                      |     |  |  |       +--| (90)
|                      |     |  |  |       |  |  +--NC_018857_BPS13
|                      |     |  |  |       |  +--| (100)
|                      |     |  |  |       |     +--NC_023501_BPS10C
|                      |     |  |  |  +----| (100)
|                      |     |  |  |  |    +--NC_016563_WPh
|                      |     |  |  +--| (100)
|                      |     |  |     |  +--NC_018856_Bastille
|                      |     |  |     +--| (100)
|                      |     |  |        |     +--NC_024205_Hoody_T
|                      |     |  |        |  +--| (90)
|                      |     |  |        |  |  +--NC_024216_CAM003
|                      |     |  |        +--| (99)
|                      |     |  |           +--NC_024207_Evoli
|                      |     +--| (99)
|                      |        |        +--JN797798_BCU4
|                      |        |     +--| (100)
|                      |        |     |  +--NC_018860_BCP78
|                      |        |  +--| (100)
|                      |        |  |  +--KT224359_TsarBomba
|                      |        +--| (100)
|                      |           |              +**KT995480_Bacillus_BM15
|                      |           |           +--| (100)
|                      |           |           |  +**MH638309_Bacillus_Hobo
|                      |           |        +--| (100)
|                      |           |        |  |  +--MH638312_Bacillus_Kioshi
|                      |           |        |  +--| (100)
|                      |           |        |     +--NC_024137_Bcp1
|                      |           |     +--| (84)
|                      |           |     |  +--NC_020873_Bc431v3
|                      |           |  +--| (69)
|                      |           |  |  |     +--KX495186_Bacillus_PK16
|                      |           |  |  |  +--| (100)
|                      |           |  |  |  |  +--MG602477_Bacillus_BCP01
|                      |           |  |  +--| (100)
|                      |           |  |     |  +--NC_027352_JBP901
|                      |           |  |     +--| (73)
|                      |           |  |        +--NC_027355_BCP8_2
|                      |           +--| (100)
|                      |              |  +--KU577463_Bacillus_Deep_Blue
|                      |              +--| (100)
|                      |                 +--Thurquoise
|                   +--| (100)
|                   |  |     +-------------------------AY682195_LP65
|                   |  |  +--| (99)
|                   |  |  |  |                                     +--KC595512_JL
|                   |  |  |  |                                  +--| (100)
|                   |  |  |  |                                  |  +--KC595513_Shanette
|                   |  |  |  |                             +----| (100)
|                   |  |  |  |                             |    +--NC_025423_CP_51
|                   |  |  |  +-----------------------------| (100)
|                   |  |  |                                |      +--NC_011421_SPO1
|                   |  |  |                                +------| (100)
|                   |  |  |                                       +--NC_022761_CampHawk
|                   |  +--| (99)
|                   |     +------------------NC_015253_A9
|                +--| (100)
|                |  +----------------------NC_012530_Lb338_1
|             +--| (99)
|             |  |                                    +**EU418428_A5W
|             |  |                                 +**| (6)
|             |  |                                 |  |        +**FR852584_ISP
|             |  |                                 |  |     +**| (5)
|             |  |                                 |  |     |  |  +**JX080304_MSA6
|             |  |                                 |  |     |  +--| (99)
|             |  |                                 |  |     |     +**NC_025417_Team1
|             |  |                                 |  |  +**| (1)
|             |  |                                 |  |  |  |  +**JX875065_SA5
|             |  |                                 |  |  |  +**| (4)
|             |  |                                 |  |  |     |  +**KR908644_IME_SA119
|             |  |                                 |  |  |     +--| (74)
|             |  |                                 |  |  |        +--NC_023009_Sb_1
|             |  |                                 |  +**| (0)
|             |  |                                 |     +**KP687431_IME_SA1
|             |  |                              +**| (23)
|             |  |                              |  +--NC_007066_G1
|             |  |                           +--| (90)
|             |  |                           |  |     +--JX080301_A3R
|             |  |                           |  |  +--| (99)
|             |  |                           |  |  |  |  +--JX080302_676Z
|             |  |                           |  |  |  +--| (99)
|             |  |                           |  |  |     |  +**JX080303_Fi200W
|             |  |                           |  |  |     +**| (73)
|             |  |                           |  |  |        +**JX080305_P4W
|             |  |                           |  +--| (56)
|             |  |                           |     +**KP687432_IME_SA2
|             |  |                        +--| (98)
|             |  |                        |  |     +**NC_019726_JD007
|             |  |                        |  |  +--| (100)
|             |  |                        |  |  |  |  +**NC_022918_S25_4
|             |  |                        |  |  |  +--| (100)
|             |  |                        |  |  |     +**NC_022920_S25_3
|             |  |                        |  +--| (95)
|             |  |                        |     +--NC_023573_phiSA012
|             |  |                     +--| (68)
|             |  |                     |  +--NC_019448_GH15
|             |  |                  +--| (100)
|             |  |                  |  +--NC_025426_P108
|             |  |               +--| (100)
|             |  |               |  +--KP027446_phiIPLARODI
|             |  |            +--| (100)
|             |  |            |  +**NC_025416_MCE_2014
|             |  |         +--| (100)
|             |  |         |  |  +--JX194239_SA11
|             |  |         |  +--| (100)
|             |  |         |     |  +**NC_020877_Romulus
|             |  |         |     +--| (100)
|             |  |         |        +**NC_022090_Remus
|             |  |      +--| (98)
|             |  |      |  |  +--KF021268_phiIBB_SEP1
|             |  |      |  +--| (100)
|             |  |      |     +--KP027447_phiIPLA_C1C
|             |  +------| (100)
|             |         +--NC_007021_Twort
|        +----| (100)
|        |    |          +**DQ004855_P100
|        |    |       +--| (43)
|        |    |       |  |        +--KJ586795_LMTA_94
|        |    |       |  |     +--| (100)
|        |    |       |  |     |  |  +**KJ591605_LMTA_57
|        |    |       |  |     |  +--| (100)
|        |    |       |  |     |     +**NC_024360_LMSP_25
|        |    |       |  |  +--| (78)
|        |    |       |  |  |  +--KJ668715_LMTA_34
|        |    |       |  +--| (45)
|        |    |       |     +--NC_025440_WIL_1
|        |    |    +--| (74)
|        |    |    |  |           +**KJ094031_LP_124
|        |    |    |  |        +--| (100)
|        |    |    |  |        |  +**NC_024383_LP_083_2
|        |    |    |  |     +--| (55)
|        |    |    |  |     |  |  +--NC_024359_LP_048
|        |    |    |  |     |  +--| (57)
|        |    |    |  |     |     +--NC_024787_LMTA_148
|        |    |    |  |  +--| (44)
|        |    |    |  |  |  +--NC_009811_A511
|        |    |    |  +--| (45)
|        |    |    |     |  +--NC_020871_AG20
|        |    |    |     +--| (51)
|        |    |    |        +--NC_024364_List_36
|        |    +----| (100)
|        |         |  +**KJ094029_LP_064
|        |         +**| (76)
|        |            +**NC_021781_LP_125
|     +--| (100)
|     |  +--KP339049_EFDG1
|  +--| (100)
|  |  +--NC_027335_ECP3
+--| (100)
|  +--KR049063_EFLK1
|
+**NC_009904_phiEF24C

Tree in newick format:

(AB609718_phiEF24C_P2:0.0000027848,((((((((((((AB930182_SPG24:0.0029616031,AP013029_phiNIT1:0.0053081555)100:0.0063424165,KF669652_Grass:0.0056629175)100:0.1901144299,KC699836_SIOphi:0.1862156059)100:0.0524297441,((((KJ010547_Bp8p_C:0.0000027848,KJ010548_Bp8p_T:0.0000027848)100:0.0099541815,NC_024792_Bobb:0.0098688211)100:0.0417131511,NC_020081_phiAGATE:0.0496664656)100:0.2573689446,(NC_027366_Mater:0.1383489165,NC_027374_Moonbeam:0.2108244133)100:0.0620807173)98:0.0435026530)100:0.0831216443,(((((JN797796B_5S:0.0000027848,NC_018863_B4:0.0000027848)100:0.0087959670,NC_022763_Spock:0.0059627215)100:0.0170390696,(((KT307976_AvesoBmore:0.0036450959,NC_022088_Troll:0.0000020378)100:0.0037421458,NC_024788_Riley:0.0029826356)100:0.0300662117,NC_022769_BigBertha:0.0065367123)79:0.0170646034)100:0.1352704132,(((((KT207918_Eyuki:0.0008172115,NC_024211_Megatron:0.0005719180)100:0.0023041759,NC_024213_Hakuna:0.0038866628)100:0.0287685224,(NC_018857_BPS13:0.0006428929,NC_023501_BPS10C:0.0004703141)100:0.0278708050)90:0.0199352793,NC_016563_WPh:0.0388447552)100:0.3292492809,(NC_018856_Bastille:0.0031709985,((NC_024205_Hoody_T:0.0051168645,NC_024216_CAM003:0.0015264509)90:0.0008273238,NC_024207_Evoli:0.0015225175)99:0.0016938541)100:0.1507690909)100:0.0961830495)100:0.1845721132,(((JN797798_BCU4:0.0002551338,NC_018860_BCP78:0.0011161170)100:0.0098258810,KT224359_TsarBomba:0.0140830064)100:0.1534869536,(((((KT995480_Bacillus_BM15:0.0000021205,MH638309_Bacillus_Hobo:0.0000023567)100:0.0028895251,(MH638312_Bacillus_Kioshi:0.0016343128,NC_024137_Bcp1:0.0019657628)100:0.0058484728)100:0.0170048685,NC_020873_Bc431v3:0.0460176554)84:0.0145176797,((KX495186_Bacillus_PK16:0.0005884075,MG602477_Bacillus_BCP01:0.0010638162)100:0.0206641954,(NC_027352_JBP901:0.0081897869,NC_027355_BCP8_2:0.0135438176)73:0.0075548378)100:0.0120810187)69:0.0074304553,(KU577463_Bacillus_Deep_Blue:0.0065051580,Thurquoise:0.0072173517)100:0.0193372060)100:0.1325637488)100:0.1057956459)99:0.0679263750)100:0.3686907997,((AY682195_LP65:1.5708412413,(((KC595512_JL:0.0021755366,KC595513_Shanette:0.0043777878)100:0.0337096505,NC_025423_CP_51:0.0244236571)100:0.3235414600,(NC_011421_SPO1:0.0016051253,NC_022761_CampHawk:0.0038862867)100:0.4536511255)100:1.8005474120)99:0.2308741187,NC_015253_A9:1.1771055785)99:0.1180030560)100:0.1695743808,NC_012530_Lb338_1:1.4024204317)100:0.1614098154,(((((((((((EU418428_A5W:0.0000027848,(((FR852584_ISP:0.0000027848,(JX080304_MSA6:0.0000021890,NC_025417_Team1:0.0000021908)99:0.0002872650)5:0.0000021140,(JX875065_SA5:0.0000027848,(KR908644_IME_SA119:0.0000022593,NC_023009_Sb_1:0.0011766936)74:0.0002872753)4:0.0000021046)1:0.0000021320,KP687431_IME_SA1:0.0000021232)0:0.0000021163)6:0.0000021208,NC_007066_G1:0.0002872980)23:0.0000021724,((JX080301_A3R:0.0002892026,(JX080302_676Z:0.0002885450,(JX080303_Fi200W:0.0000021397,JX080305_P4W:0.0000022398)73:0.0000021426)99:0.0008687980)99:0.0008666771,KP687432_IME_SA2:0.0000020558)56:0.0002872640)90:0.0005746738,((NC_019726_JD007:0.0000020200,(NC_022918_S25_4:0.0000021261,NC_022920_S25_3:0.0000021251)100:0.0005750500)100:0.0005747169,NC_023573_phiSA012:0.0005752401)95:0.0002880482)98:0.0020832174,NC_019448_GH15:0.0010849481)68:0.0014542585,NC_025426_P108:0.0043542904)100:0.0016162044,KP027446_phiIPLARODI:0.0017372218)100:0.0017283101,NC_025416_MCE_2014:0.0000020677)100:0.0926400897,(JX194239_SA11:0.0013816834,(NC_020877_Romulus:0.0000027848,NC_022090_Remus:0.0000027848)100:0.0040930044)100:0.1721857315)100:0.0907993315,(KF021268_phiIBB_SEP1:0.0029482371,KP027447_phiIPLA_C1C:0.0072769127)100:0.2204783372)98:0.0581155470,NC_007021_Twort:0.2067812953)100:0.4210213830)99:0.1266677267,(((DQ004855_P100:0.0000022080,(((KJ586795_LMTA_94:0.0003094257,(KJ591605_LMTA_57:0.0000027848,NC_024360_LMSP_25:0.0000027848)100:0.0003095435)100:0.0009258838,KJ668715_LMTA_34:0.0049680038)78:0.0006205435,NC_025440_WIL_1:0.0009283043)45:0.0006182177)43:0.0005930790,((((KJ094031_LP_124:0.0000025456,NC_024383_LP_083_2:0.0000022291)100:0.0022121467,(NC_024359_LP_048:0.0003075855,NC_024787_LMTA_148:0.0070659410)57:0.0005749484)55:0.0003346585,NC_009811_A511:0.0018336383)44:0.0009300914,(NC_020871_AG20:0.0018843016,NC_024364_List_36:0.0021413897)51:0.0008813107)45:0.0003540939)74:0.0003340988,(KJ094029_LP_064:0.0000021401,NC_021781_LP_125:0.0000021928)76:0.0000023496)100:0.3191719899)100:0.3333269036,KP339049_EFDG1:0.0956101319)100:0.1360974089,NC_027335_ECP3:0.0018069444)100:0.0007941099,KR049063_EFLK1:0.0025832099)100:0.0019584497,NC_009904_phiEF24C:0.0000027848);

CONSENSUS TREE
--------------

Consensus tree is constructed from 1000bootstrap trees
Log-likelihood of consensus tree: -127021.802240
Robinson-Foulds distance between ML tree and consensus tree: 12

Branches with support >0.000000% are kept (extended consensus)
Branch lengths are optimized by maximum likelihood on original alignment
Numbers in parentheses are bootstrap supports (%)

+--AB609718_phiEF24C_P2
|
|                                        +--AB930182_SPG24
|                                     +--| (100)
|                                     |  +--AP013029_phiNIT1
|                                  +--| (100)
|                                  |  +--KF669652_Grass
|                               +--| (100)
|                               |  +--KC699836_SIOphi
|                            +--| (100)
|                            |  |            +--KJ010547_Bp8p_C
|                            |  |         +--| (100)
|                            |  |         |  +--KJ010548_Bp8p_T
|                            |  |      +--| (100)
|                            |  |      |  +--NC_024792_Bobb
|                            |  |  +---| (100)
|                            |  |  |   +--NC_020081_phiAGATE
|                            |  +--| (98)
|                            |     |  +--NC_027366_Mater
|                            |     +--| (100)
|                            |        +--NC_027374_Moonbeam
|                      +-----| (100)
|                      |     |              +--JN797796B_5S
|                      |     |           +--| (100)
|                      |     |           |  +--NC_018863_B4
|                      |     |        +--| (100)
|                      |     |        |  +--NC_022763_Spock
|                      |     |     +--| (100)
|                      |     |     |  |        +--KT307976_AvesoBmore
|                      |     |     |  |     +--| (100)
|                      |     |     |  |     |  +--NC_022088_Troll
|                      |     |     |  |  +--| (100)
|                      |     |     |  |  |  +--NC_024788_Riley
|                      |     |     |  +--| (79)
|                      |     |     |     +--NC_022769_BigBertha
|                      |     |  +--| (100)
|                      |     |  |  |                +--KT207918_Eyuki
|                      |     |  |  |             +--| (100)
|                      |     |  |  |             |  +--NC_024211_Megatron
|                      |     |  |  |          +--| (100)
|                      |     |  |  |          |  +--NC_024213_Hakuna
|                      |     |  |  |       +--| (90)
|                      |     |  |  |       |  |  +--NC_018857_BPS13
|                      |     |  |  |       |  +--| (100)
|                      |     |  |  |       |     +--NC_023501_BPS10C
|                      |     |  |  |  +----| (100)
|                      |     |  |  |  |    +--NC_016563_WPh
|                      |     |  |  +--| (100)
|                      |     |  |     |  +--NC_018856_Bastille
|                      |     |  |     +--| (100)
|                      |     |  |        |     +--NC_024205_Hoody_T
|                      |     |  |        |  +--| (90)
|                      |     |  |        |  |  +--NC_024216_CAM003
|                      |     |  |        +--| (99)
|                      |     |  |           +--NC_024207_Evoli
|                      |     +--| (99)
|                      |        |        +--JN797798_BCU4
|                      |        |     +--| (100)
|                      |        |     |  +--NC_018860_BCP78
|                      |        |  +--| (100)
|                      |        |  |  +--KT224359_TsarBomba
|                      |        +--| (100)
|                      |           |              +--KT995480_Bacillus_BM15
|                      |           |           +--| (100)
|                      |           |           |  +--MH638309_Bacillus_Hobo
|                      |           |        +--| (100)
|                      |           |        |  |  +--MH638312_Bacillus_Kioshi
|                      |           |        |  +--| (100)
|                      |           |        |     +--NC_024137_Bcp1
|                      |           |     +--| (84)
|                      |           |     |  +--NC_020873_Bc431v3
|                      |           |  +--| (69)
|                      |           |  |  |     +--KX495186_Bacillus_PK16
|                      |           |  |  |  +--| (100)
|                      |           |  |  |  |  +--MG602477_Bacillus_BCP01
|                      |           |  |  +--| (100)
|                      |           |  |     |  +--NC_027352_JBP901
|                      |           |  |     +--| (73)
|                      |           |  |        +--NC_027355_BCP8_2
|                      |           +--| (100)
|                      |              |  +--KU577463_Bacillus_Deep_Blue
|                      |              +--| (100)
|                      |                 +--Thurquoise
|                   +--| (100)
|                   |  |     +-------------------------AY682195_LP65
|                   |  |  +--| (99)
|                   |  |  |  |                                     +--KC595512_JL
|                   |  |  |  |                                  +--| (100)
|                   |  |  |  |                                  |  +--KC595513_Shanette
|                   |  |  |  |                             +----| (100)
|                   |  |  |  |                             |    +--NC_025423_CP_51
|                   |  |  |  +-----------------------------| (100)
|                   |  |  |                                |      +--NC_011421_SPO1
|                   |  |  |                                +------| (100)
|                   |  |  |                                       +--NC_022761_CampHawk
|                   |  +--| (99)
|                   |     +------------------NC_015253_A9
|                +--| (100)
|                |  +----------------------NC_012530_Lb338_1
|             +--| (99)
|             |  |                                             +**EU418428_A5W
|             |  |                                          +**|
|             |  |                                          |  +**KR902361_IME_SA118
|             |  |                                       +**|
|             |  |                                       |  +**JX080300_Staph1N
|             |  |                                    +--|
|             |  |                                    |  +**KF766114_K
|             |  |                                 +--| (4)
|             |  |                                 |  |  +--FR852584_ISP
|             |  |                                 |  +--| (8)
|             |  |                                 |     |     +--JX080304_MSA6
|             |  |                                 |     |  +--| (99)
|             |  |                                 |     |  |  +--NC_025417_Team1
|             |  |                                 |     +--| (19)
|             |  |                                 |        +--KP687431_IME_SA1
|             |  |                              +--| (12)
|             |  |                              |  |  +--JX875065_SA5
|             |  |                              |  +--| (15)
|             |  |                              |     +--NC_007066_G1
|             |  |                           +--| (90)
|             |  |                           |  |        +--JX080301_A3R
|             |  |                           |  |     +--| (99)
|             |  |                           |  |     |  |  +--JX080302_676Z
|             |  |                           |  |     |  +--| (99)
|             |  |                           |  |     |     |  +--JX080303_Fi200W
|             |  |                           |  |     |     +--| (73)
|             |  |                           |  |     |        +--JX080305_P4W
|             |  |                           |  |  +--| (56)
|             |  |                           |  |  |  +--KP687432_IME_SA2
|             |  |                           |  +--| (34)
|             |  |                           |     |  +--KR908644_IME_SA119
|             |  |                           |     +--| (74)
|             |  |                           |        +--NC_023009_Sb_1
|             |  |                        +--| (98)
|             |  |                        |  |     +--NC_019726_JD007
|             |  |                        |  |  +--| (100)
|             |  |                        |  |  |  |  +--NC_022918_S25_4
|             |  |                        |  |  |  +--| (100)
|             |  |                        |  |  |     +--NC_022920_S25_3
|             |  |                        |  +--| (95)
|             |  |                        |     +--NC_023573_phiSA012
|             |  |                     +--| (68)
|             |  |                     |  +--NC_019448_GH15
|             |  |                  +--| (100)
|             |  |                  |  +--NC_025426_P108
|             |  |               +--| (100)
|             |  |               |  +--KP027446_phiIPLARODI
|             |  |            +--| (100)
|             |  |            |  +--NC_025416_MCE_2014
|             |  |         +--| (100)
|             |  |         |  |  +--JX194239_SA11
|             |  |         |  +--| (100)
|             |  |         |     |  +--NC_020877_Romulus
|             |  |         |     +--| (100)
|             |  |         |        +--NC_022090_Remus
|             |  |      +--| (98)
|             |  |      |  |  +--KF021268_phiIBB_SEP1
|             |  |      |  +--| (100)
|             |  |      |     +--KP027447_phiIPLA_C1C
|             |  +------| (100)
|             |         +--NC_007021_Twort
|        +----| (100)
|        |    |          +--DQ004855_P100
|        |    |       +--| (43)
|        |    |       |  |        +--KJ586795_LMTA_94
|        |    |       |  |     +--| (100)
|        |    |       |  |     |  |  +--KJ591605_LMTA_57
|        |    |       |  |     |  +--| (100)
|        |    |       |  |     |     +--NC_024360_LMSP_25
|        |    |       |  |  +--| (78)
|        |    |       |  |  |  +--KJ668715_LMTA_34
|        |    |       |  +--| (45)
|        |    |       |     +--NC_025440_WIL_1
|        |    |    +--| (74)
|        |    |    |  |           +--KJ094031_LP_124
|        |    |    |  |        +--| (100)
|        |    |    |  |        |  +--NC_024383_LP_083_2
|        |    |    |  |     +--| (55)
|        |    |    |  |     |  |  +--NC_024359_LP_048
|        |    |    |  |     |  +--| (57)
|        |    |    |  |     |     +--NC_024787_LMTA_148
|        |    |    |  |  +--| (44)
|        |    |    |  |  |  +--NC_009811_A511
|        |    |    |  +--| (45)
|        |    |    |     |  +--NC_020871_AG20
|        |    |    |     +--| (51)
|        |    |    |        +--NC_024364_List_36
|        |    +----| (100)
|        |         |  +--KJ094029_LP_064
|        |         +--| (76)
|        |            +--NC_021781_LP_125
|     +--| (100)
|     |  +--KP339049_EFDG1
|  +--| (100)
|  |  +--NC_027335_ECP3
+--| (100)
|  +--KR049063_EFLK1
|
+--NC_009904_phiEF24C


Consensus tree in newick format: 

(AB609718_phiEF24C_P2:0.0000027944,((((((((((((AB930182_SPG24:0.0029621783,AP013029_phiNIT1:0.0053084021)100:0.0063430982,KF669652_Grass:0.0056626316)100:0.1901282770,KC699836_SIOphi:0.1862288497)100:0.0524321332,((((KJ010547_Bp8p_C:0.0000027944,KJ010548_Bp8p_T:0.0000027944)100:0.0099548359,NC_024792_Bobb:0.0098694593)100:0.0417155152,NC_020081_phiAGATE:0.0496706951)100:0.2573875612,(NC_027366_Mater:0.1383544026,NC_027374_Moonbeam:0.2108431805)100:0.0620848988)98:0.0435041758)100:0.0831237034,(((((JN797796B_5S:0.0000027944,NC_018863_B4:0.0000027944)100:0.0087965941,NC_022763_Spock:0.0059633035)100:0.0170403273,(((KT307976_AvesoBmore:0.0036448604,NC_022088_Troll:0.0000027944)100:0.0037424075,NC_024788_Riley:0.0029819132)100:0.0300683970,NC_022769_BigBertha:0.0065372842)79:0.0170658102)100:0.1352786265,(((((KT207918_Eyuki:0.0008165464,NC_024211_Megatron:0.0005719048)100:0.0023034058,NC_024213_Hakuna:0.0038869031)100:0.0287704573,(NC_018857_BPS13:0.0006435786,NC_023501_BPS10C:0.0004693427)100:0.0278727207)90:0.0199366308,NC_016563_WPh:0.0388475776)100:0.3292741924,(NC_018856_Bastille:0.0031698483,((NC_024205_Hoody_T:0.0051173189,NC_024216_CAM003:0.0015263717)90:0.0008270423,NC_024207_Evoli:0.0015226768)99:0.0016949556)100:0.1507795216)100:0.0961888671)100:0.1845828082,(((JN797798_BCU4:0.0002552591,NC_018860_BCP78:0.0011163760)100:0.0098263029,KT224359_TsarBomba:0.0140836839)100:0.1534938269,(((((KT995480_Bacillus_BM15:0.0000027944,MH638309_Bacillus_Hobo:0.0000027944)100:0.0028899472,(MH638312_Bacillus_Kioshi:0.0016342075,NC_024137_Bcp1:0.0019652155)100:0.0058488385)100:0.0170056247,NC_020873_Bc431v3:0.0460196919)84:0.0145183828,((KX495186_Bacillus_PK16:0.0005884772,MG602477_Bacillus_BCP01:0.0010641837)100:0.0206651560,(NC_027352_JBP901:0.0081902063,NC_027355_BCP8_2:0.0135444052)73:0.0075561274)100:0.0120815030)69:0.0074307789,(KU577463_Bacillus_Deep_Blue:0.0065059242,Thurquoise:0.0072168380)100:0.0193380425)100:0.1325699945)100:0.1058027290)99:0.0679315966)100:0.3687210736,((AY682195_LP65:1.5709085805,(((KC595512_JL:0.0021757083,KC595513_Shanette:0.0043779288)100:0.0337083996,NC_025423_CP_51:0.0244313084)100:0.3234887166,(NC_011421_SPO1:0.0016059523,NC_022761_CampHawk:0.0038851631)100:0.4538153505)100:1.8006948839)99:0.2309914079,NC_015253_A9:1.1772178853)99:0.1179926574)100:0.1695877957,NC_012530_Lb338_1:1.4025534722)100:0.1614187248,((((((((((((((EU418428_A5W:0.0000000000,KR902361_IME_SA118:0.0000000000):0.0000000000,JX080300_Staph1N:0.0000000000):0.0000000000,KF766114_K:0.0000000000):0.0000027944,(FR852584_ISP:0.0000027944,((JX080304_MSA6:0.0000027944,NC_025417_Team1:0.0000027944)99:0.0002870280,KP687431_IME_SA1:0.0000027944)19:0.0000027944)8:0.0000027944)4:0.0000027944,(JX875065_SA5:0.0000027944,NC_007066_G1:0.0002870611)15:0.0000027944)12:0.0000027944,(((JX080301_A3R:0.0002884889,(JX080302_676Z:0.0002883061,(JX080303_Fi200W:0.0000027944,JX080305_P4W:0.0000027944)73:0.0000027944)99:0.0008680763)99:0.0008659625,KP687432_IME_SA2:0.0000027944)56:0.0002870201,(KR908644_IME_SA119:0.0000027944,NC_023009_Sb_1:0.0011770903)74:0.0002870391)34:0.0000027944)90:0.0005747251,((NC_019726_JD007:0.0000027944,(NC_022918_S25_4:0.0000027944,NC_022920_S25_3:0.0000027944)100:0.0005750934)100:0.0005747606,NC_023573_phiSA012:0.0005752850)95:0.0002873382)98:0.0020830570,NC_019448_GH15:0.0010843900)68:0.0014548435,NC_025426_P108:0.0043544776)100:0.0016163279,KP027446_phiIPLARODI:0.0017368135)100:0.0017278827,NC_025416_MCE_2014:0.0000023468)100:0.0926506379,(JX194239_SA11:0.0013823739,(NC_020877_Romulus:0.0000027944,NC_022090_Remus:0.0000027944)100:0.0040940219)100:0.1721977152)100:0.0908080995,(KF021268_phiIBB_SEP1:0.0029488875,KP027447_phiIPLA_C1C:0.0072772060)100:0.2204943791)98:0.0581257236,NC_007021_Twort:0.2067958713)100:0.4210530158)99:0.1266756375,(((DQ004855_P100:0.0000027944,(((KJ586795_LMTA_94:0.0003088228,(KJ591605_LMTA_57:0.0000027944,NC_024360_LMSP_25:0.0000027944)100:0.0003089407)100:0.0009258406,KJ668715_LMTA_34:0.0049691452)78:0.0006208260,NC_025440_WIL_1:0.0009282668)45:0.0006184904)43:0.0005934753,((((KJ094031_LP_124:0.0000027944,NC_024383_LP_083_2:0.0000027944)100:0.0022126170,(NC_024359_LP_048:0.0003071690,NC_024787_LMTA_148:0.0070664942)57:0.0005748077)55:0.0003336672,NC_009811_A511:0.0018345041)44:0.0009300548,(NC_020871_AG20:0.0018850898,NC_024364_List_36:0.0021413591)51:0.0008813164)45:0.0003531954)74:0.0003330803,(KJ094029_LP_064:0.0000027944,NC_021781_LP_125:0.0000027944)76:0.0000023468)100:0.3191977035)100:0.3333560989,KP339049_EFDG1:0.0956289713)100:0.1361029443,NC_027335_ECP3:0.0018073644)100:0.0007942501,KR049063_EFLK1:0.0025834161)100:0.0019591372,NC_009904_phiEF24C:0.0000027944);

TIME STAMP
----------

Date and time: Thu Feb 13 02:46:54 2020
Total CPU time used: 109179.7925 seconds (30h:19m:39s)
Total wall-clock time used: 8712.644033 seconds (2h:25m:12s)
