# Supplementary material for: Genome, biology and stability of the Thurquoise phage – A new virus from the Bastillevirinae subfamily
Source: Front Microbiol. 2023 Mar 14;14:1120147. doi: 10.3389/fmicb.2023.1120147 (PMC10043171; doi:10.3389/fmicb.2023.1120147)
Supplement: Supplementary file 2 [file Data_Sheet_1.ZIP › File S1. Alignments evolution models and trees/IqTree_ML_trees/concatenated_tree_replicates/51.log]

IQ-TREE multicore version 1.6.12 for Linux 64-bit built Aug 15 2019
Developed by Bui Quang Minh, Nguyen Lam Tung, Olga Chernomor,
Heiko Schmidt, Dominik Schrempf, Michael Woodhams.

Host:    monster1 (AVX2, FMA3, 62 GB RAM)
Command: iqtree -pre 51 -s ../../concatenated.2.0.faa -spp ../../partitioned_model.2.0.nex -m MFP+MERGE -bb 1000 -nt AUTO
Seed:    566838 (Using SPRNG - Scalable Parallel Random Number Generator)
Time:    Wed Feb 12 09:57:33 2020
Kernel:  AVX+FMA - auto-detect threads (40 CPU cores detected)

Reading partition model file ../../partitioned_model.2.0.nex ...
Reading alignment file ../../concatenated.2.0.faa ... Fasta format detected
Alignment most likely contains protein sequences
Alignment has 100 sequences with 4346 columns, 3944 distinct patterns
3471 parsimony-informative, 251 singleton sites, 624 constant sites
                             Gap/Ambiguity  Composition  p-value
   1  AB609718_phiEF24C_P2          17.12%    passed     99.94%
   2  AB930182_SPG24                13.44%    passed     40.37%
   3  AP013029_phiNIT1              16.18%    passed     52.56%
   4  AY682195_LP65                 11.99%    failed      0.00%
   5  DQ004855_P100                 20.34%    passed     96.27%
   6  EU418428_A5W                  15.85%    passed     47.95%
   7  FR852584_ISP                  15.85%    passed     47.95%
   8  JN797796B_5S                  15.00%    passed     60.15%
   9  JN797798_BCU4                 13.83%    passed     20.72%
  10  JX080300_Staph1N              15.85%    passed     47.95%
  11  JX080301_A3R                  16.41%    passed     50.88%
  12  JX080302_676Z                 16.41%    passed     53.45%
  13  JX080303_Fi200W               16.41%    passed     52.14%
  14  JX080304_MSA6                 15.85%    passed     48.48%
  15  JX080305_P4W                  16.41%    passed     52.14%
  16  JX194239_SA11                 21.74%    passed     62.47%
  17  JX875065_SA5                  17.74%    passed     53.93%
  18  KC595512_JL                   18.45%    failed      0.03%
  19  KC595513_Shanette             18.45%    failed      0.05%
  20  KC699836_SIOphi               17.07%    passed     72.70%
  21  KF021268_phiIBB_SEP1          14.82%    passed     30.66%
  22  KF669652_Grass                18.06%    passed     60.34%
  23  KF766114_K                    15.85%    passed     47.95%
  24  KJ010547_Bp8p_C               20.78%    passed     77.92%
  25  KJ010548_Bp8p_T               20.78%    passed     77.92%
  26  KJ094029_LP_064               20.34%    passed     96.94%
  27  KJ094031_LP_124               20.34%    passed     97.65%
  28  KJ586795_LMTA_94              20.36%    passed     96.34%
  29  KJ591605_LMTA_57              20.36%    passed     96.80%
  30  KJ668715_LMTA_34              20.36%    passed     95.35%
  31  KP027446_phiIPLARODI          16.54%    passed     50.01%
  32  KP027447_phiIPLA_C1C          14.84%    passed     24.22%
  33  KP339049_EFDG1                15.60%    passed     79.38%
  34  KP687431_IME_SA1              17.92%    passed     53.50%
  35  KP687432_IME_SA2              17.74%    passed     52.71%
  36  KR049063_EFLK1                16.96%    passed     99.96%
  37  KR902361_IME_SA118            15.85%    passed     47.95%
  38  KR908644_IME_SA119            15.85%    passed     47.09%
  39  KT207918_Eyuki                14.47%    passed     71.23%
  40  KT224359_TsarBomba            13.83%    passed     36.95%
  41  KT307976_AvesoBmore           14.91%    passed     48.57%
  42  KT995480_Bacillus_BM15        13.78%    passed     80.96%
  43  KU577463_Bacillus_Deep_Blue   13.67%    passed     49.54%
  44  KX495186_Bacillus_PK16        13.74%    passed     42.68%
  45  MG602477_Bacillus_BCP01       13.85%    passed     46.97%
  46  MH638309_Bacillus_Hobo        13.78%    passed     80.96%
  47  MH638312_Bacillus_Kioshi      13.78%    passed     80.21%
  48  NC_007021_Twort               15.55%    failed      2.36%
  49  NC_007066_G1                  15.85%    passed     45.12%
  50  NC_009811_A511                20.36%    passed     97.04%
  51  NC_009904_phiEF24C            17.12%    passed     99.94%
  52  NC_011421_SPO1                18.38%    failed      0.35%
  53  NC_012530_Lb338_1             15.74%    failed      0.00%
  54  NC_015253_A9                  19.97%    failed      0.00%
  55  NC_016563_WPh                 14.31%    passed     88.49%
  56  NC_018856_Bastille            13.94%    passed     79.19%
  57  NC_018857_BPS13               14.40%    passed     76.08%
  58  NC_018860_BCP78               13.83%    passed     23.78%
  59  NC_018863_B4                  15.00%    passed     60.15%
  60  NC_019448_GH15                15.85%    passed     56.93%
  61  NC_019726_JD007               15.85%    passed     50.99%
  62  NC_020081_phiAGATE            20.75%    passed     71.93%
  63  NC_020871_AG20                20.34%    passed     97.40%
  64  NC_020873_Bc431v3             13.83%    passed     64.32%
  65  NC_020877_Romulus             22.60%    passed     51.70%
  66  NC_021781_LP_125              20.34%    passed     96.94%
  67  NC_022088_Troll               14.91%    passed     56.07%
  68  NC_022090_Remus               22.60%    passed     51.70%
  69  NC_022761_CampHawk            18.38%    failed      0.59%
  70  NC_022763_Spock               14.98%    passed     70.91%
  71  NC_022769_BigBertha           14.91%    passed     66.98%
  72  NC_022918_S25_4               15.85%    passed     50.27%
  73  NC_022920_S25_3               15.85%    passed     50.27%
  74  NC_023009_Sb_1                17.30%    passed     35.31%
  75  NC_023501_BPS10C              14.40%    passed     77.92%
  76  NC_023573_phiSA012            15.85%    passed     51.72%
  77  NC_024137_Bcp1                13.90%    passed     74.93%
  78  NC_024205_Hoody_T             18.09%    passed     88.51%
  79  NC_024207_Evoli               13.94%    passed     77.35%
  80  NC_024211_Megatron            14.47%    passed     73.31%
  81  NC_024213_Hakuna              14.47%    passed     80.29%
  82  NC_024216_CAM003              13.94%    passed     76.24%
  83  NC_024359_LP_048              20.34%    passed     97.63%
  84  NC_024360_LMSP_25             20.36%    passed     96.80%
  85  NC_024364_List_36             20.34%    passed     96.15%
  86  NC_024383_LP_083_2            20.34%    passed     97.65%
  87  NC_024787_LMTA_148            25.17%    passed     97.80%
  88  NC_024788_Riley               14.91%    passed     47.84%
  89  NC_024792_Bobb                20.80%    passed     79.14%
  90  NC_025416_MCE_2014            15.85%    passed     48.54%
  91  NC_025417_Team1               15.85%    passed     48.48%
  92  NC_025423_CP_51               18.50%    failed      0.19%
  93  NC_025426_P108                18.29%    passed     66.17%
  94  NC_025440_WIL_1               20.36%    passed     95.46%
  95  NC_027335_ECP3                23.70%    passed     99.65%
  96  NC_027352_JBP901              14.24%    passed     48.79%
  97  NC_027355_BCP8_2              14.13%    passed     46.68%
  98  NC_027366_Mater               17.97%    passed     25.04%
  99  NC_027374_Moonbeam            14.50%    passed     44.41%
 100  Thurquoise                    13.69%    passed     49.72%
****  TOTAL                         16.87%  9 sequences failed composition chi2 test (p-value<5%; df=19)

Loading 4 partitions...
Subset	Type	Seqs	Sites	Infor	Invar	Model	Name
1	AA	100	1651	1254	286	LG+F+G4	part1_part2_part3
2	AA	100	1230	1016	146	LG+F+I+G4	part4_part5_part6
3	AA	100	495	368	89	LG+G4	part7_part8
4	AA	100	970	833	103	LG+I+G4	part9_part10
Degree of missing data: 0.000
Info: multi-threading strategy over partitions

NOTE: NC_009904_phiEF24C is identical to AB609718_phiEF24C_P2 but kept for subsequent analysis
NOTE: FR852584_ISP is identical to EU418428_A5W but kept for subsequent analysis
NOTE: NC_018863_B4 is identical to JN797796B_5S but kept for subsequent analysis
NOTE: JX080305_P4W is identical to JX080303_Fi200W but kept for subsequent analysis
NOTE: NC_025417_Team1 is identical to JX080304_MSA6 but kept for subsequent analysis
NOTE: KJ010548_Bp8p_T is identical to KJ010547_Bp8p_C but kept for subsequent analysis
NOTE: NC_021781_LP_125 is identical to KJ094029_LP_064 but kept for subsequent analysis
NOTE: NC_024383_LP_083_2 is identical to KJ094031_LP_124 but kept for subsequent analysis
NOTE: NC_024360_LMSP_25 is identical to KJ591605_LMTA_57 but kept for subsequent analysis
NOTE: MH638309_Bacillus_Hobo is identical to KT995480_Bacillus_BM15 but kept for subsequent analysis
NOTE: NC_022090_Remus is identical to NC_020877_Romulus but kept for subsequent analysis
NOTE: NC_022920_S25_3 is identical to NC_022918_S25_4 but kept for subsequent analysis
NOTE: 3 identical sequences (see below) will be ignored for subsequent analysis
NOTE: JX080300_Staph1N (identical to EU418428_A5W) is ignored but added at the end
NOTE: KF766114_K (identical to EU418428_A5W) is ignored but added at the end
NOTE: KR902361_IME_SA118 (identical to EU418428_A5W) is ignored but added at the end
Concatenated alignment was printed to 51.uniqueseq.phy

For your convenience alignment with unique sequences printed to 51.uniqueseq.phy


Create initial parsimony tree by phylogenetic likelihood library (PLL)... 0.341 seconds
NOTE: ModelFinder requires 633 MB RAM!
NUMBER OF THREADS FOR PARTITION FINDING: 13
Testing LG+F+G on supermatrix...
LG+F+G4 / LnL: -127362.314 / df: 211 / AIC: 255146.627 / AICc: 255168.268 / BIC: 256492.177
Selecting individual models for 4 charsets using BIC...
 No. Model        Score       Charset
   1 LG+F+G4      87463.693   part1_part2_part3
   2 LG+F+I+G4    76797.107   part4_part5_part6
   3 LG+F+I+G4    66604.399   part9_part10
   4 LG+F+G4      24047.852   part7_part8
Full partition model BIC score: 256631.394 (LnL: -127159.669  df:276)
Merging models to increase model fit (about 13 total partition schemes)...
   5 LG+F+I+G4    256610.640  part7_part8+part9_part10
   6 LG+F+I+G4    256572.883  part4_part5_part6+part7_part8
   7 LG+F+R4      256514.348  part1_part2_part3+part7_part8
   8 LG+F+I+G4    256563.705  part4_part5_part6+part9_part10
   9 LG+F+I+G4    256660.329  part1_part2_part3+part9_part10
  10 LG+F+I+G4    256511.946  part1_part2_part3+part4_part5_part6	4h:34m:51s (1h:22m:27s left)
Merging part1_part2_part3+part4_part5_part6 with BIC score: 256511.946 (LnL: -127187.904  df: 255)
  11 LG+F+R6      256418.791  part1_part2_part3+part4_part5_part6+part7_part8	7h:51m:13s (1h:25m:40s left)
  12 LG+F+I+G4    256529.080  part1_part2_part3+part4_part5_part6+part9_part10	9h:2m:32s (0h:45m:12s left)
Merging part1_part2_part3+part4_part5_part6+part7_part8 with BIC score: 256418.791 (LnL: -127195.777  df: 242)
  13 LG+F+R7      256442.745  part1_part2_part3+part4_part5_part6+part7_part8+part9_part10	14h:24m:5s (0h:0m:0s left)
BEST-FIT PARTITION MODEL: 
  charpartition BIC = LG+F+R6: part1_part2_part3 part4_part5_part6 part7_part8, LG+F+I+G4: part9_part10;
Agglomerative model selection: (((part1_part2_part3,part4_part5_part6)1:256512,part7_part8)2:256419,part9_part10)
Merging into 2 partitions...
Partition information was printed to 51.best_scheme.nex
Partition information in Raxml format was printed to 51.best_scheme

All model information printed to 51.model.gz
CPU time for ModelFinder: 139195.190 seconds (38h:39m:55s)
Wall-clock time for ModelFinder: 51847.625 seconds (14h:24m:7s)
Generating 1000 samples for ultrafast bootstrap (seed: 566838)...

NOTE: 348 MB RAM (0 GB) is required!
Measuring multi-threading efficiency up to 40 CPU cores
Increase to 10 rounds for branch lengths
3 trees examined
Threads: 1 / Time: 57.250 sec / Speedup: 1.000 / Efficiency: 100% / LogL: -421178
Threads: 2 / Time: 34.730 sec / Speedup: 1.648 / Efficiency: 82% / LogL: -421178
Threads: 3 / Time: 23.916 sec / Speedup: 2.394 / Efficiency: 80% / LogL: -421178
Threads: 4 / Time: 17.840 sec / Speedup: 3.209 / Efficiency: 80% / LogL: -421178
Threads: 5 / Time: 18.100 sec / Speedup: 3.163 / Efficiency: 63% / LogL: -421178
Threads: 6 / Time: 13.870 sec / Speedup: 4.128 / Efficiency: 69% / LogL: -421178
Threads: 7 / Time: 12.714 sec / Speedup: 4.503 / Efficiency: 64% / LogL: -421178
Threads: 8 / Time: 11.103 sec / Speedup: 5.156 / Efficiency: 64% / LogL: -421178
Threads: 9 / Time: 10.399 sec / Speedup: 5.505 / Efficiency: 61% / LogL: -421178
Threads: 10 / Time: 9.403 sec / Speedup: 6.088 / Efficiency: 61% / LogL: -421178
Threads: 11 / Time: 8.841 sec / Speedup: 6.476 / Efficiency: 59% / LogL: -421178
Threads: 12 / Time: 8.506 sec / Speedup: 6.731 / Efficiency: 56% / LogL: -421178
Threads: 13 / Time: 8.240 sec / Speedup: 6.948 / Efficiency: 53% / LogL: -421178
Threads: 14 / Time: 8.180 sec / Speedup: 6.999 / Efficiency: 50% / LogL: -421178
BEST NUMBER OF THREADS: 13

Estimate model parameters (epsilon = 0.100)
Initial log-likelihood: -127287.781
Current log-likelihood at step 1: -127195.161
Current log-likelihood at step 2: -127194.078
Current log-likelihood at step 3: -127193.462
Current log-likelihood at step 4: -127192.989
Current log-likelihood at step 5: -127192.620
Current log-likelihood at step 6: -127192.333
Current log-likelihood at step 7: -127192.103
Current log-likelihood at step 8: -127191.920
Current log-likelihood at step 9: -127191.776
Current log-likelihood at step 10: -127191.658
Current log-likelihood at step 11: -127191.563
Partition-specific rates:  0.906 1.326
Parameters optimization took 10 rounds (50.610 sec)

Computing ML distances based on estimated model parameters... 12.197 sec
Computing BIONJ tree...
0.012 seconds
Log-likelihood of BIONJ tree: -127236.988
--------------------------------------------------------------------
|             INITIALIZING CANDIDATE TREE SET                      |
--------------------------------------------------------------------
Generating 98 parsimony trees... 19.877 second
Computing log-likelihood of 98 initial trees ... 68.268 seconds
Current best score: -127076.488

Do NNI search on 20 best initial trees
Estimate model parameters (epsilon = 0.100)
Initial log-likelihood: -127024.744
Current log-likelihood at step 1: -127024.521
Current log-likelihood at step 2: -127024.436
Parameters optimization took 1 rounds (8.273 sec)

BETTER TREE FOUND at iteration 1: -127024.436
Estimate model parameters (epsilon = 0.100)
Initial log-likelihood: -127023.073
Current log-likelihood at step 1: -127023.031
Parameters optimization took 0 rounds (4.035 sec)

BETTER TREE FOUND at iteration 10: -127023.031
Iteration 10 / LogL: -127023.031 / Time: 0h:7m:37s
Iteration 20 / LogL: -127025.004 / Time: 0h:8m:34s
Finish initializing candidate tree set (20)
Current best tree score: -127023.031 / CPU time: 215.215
Number of iterations: 20
--------------------------------------------------------------------
|               OPTIMIZING CANDIDATE TREE SET                      |
--------------------------------------------------------------------
BETTER TREE FOUND at iteration 25: -127023.029
Estimate model parameters (epsilon = 0.100)
Initial log-likelihood: -127022.458
Current log-likelihood at step 1: -127022.418
Parameters optimization took 0 rounds (4.220 sec)

BETTER TREE FOUND at iteration 28: -127022.418
BETTER TREE FOUND at iteration 30: -127022.416
Iteration 30 / LogL: -127022.416 / Time: 0h:10m:25s (0h:35m:57s left)
Iteration 40 / LogL: -127038.895 / Time: 0h:12m:8s (0h:28m:0s left)
BETTER TREE FOUND at iteration 47: -127022.415
Iteration 50 / LogL: -127024.579 / Time: 0h:13m:52s (0h:27m:27s left)
Log-likelihood cutoff on original alignment: -127140.883
BETTER TREE FOUND at iteration 54: -127022.412
BETTER TREE FOUND at iteration 60: -127022.412
Iteration 60 / LogL: -127022.412 / Time: 0h:15m:40s (0h:26m:33s left)
BETTER TREE FOUND at iteration 65: -127022.408
Iteration 70 / LogL: -127025.257 / Time: 0h:17m:20s (0h:23m:53s left)
UPDATE BEST LOG-LIKELIHOOD: -127022.408
Iteration 80 / LogL: -127022.411 / Time: 0h:19m:7s (0h:20m:34s left)
UPDATE BEST LOG-LIKELIHOOD: -127022.402
Iteration 90 / LogL: -127024.060 / Time: 0h:20m:48s (0h:17m:31s left)
Estimate model parameters (epsilon = 0.100)
Initial log-likelihood: -127021.919
Current log-likelihood at step 1: -127021.882
Parameters optimization took 0 rounds (3.941 sec)

BETTER TREE FOUND at iteration 91: -127021.882
Iteration 100 / LogL: -127035.252 / Time: 0h:22m:35s (0h:20m:45s left)
Log-likelihood cutoff on original alignment: -127140.883
NOTE: Bootstrap correlation coefficient of split occurrence frequencies: 0.997
Iteration 110 / LogL: -127022.371 / Time: 0h:24m:26s (0h:20m:10s left)
Iteration 120 / LogL: -127023.984 / Time: 0h:26m:6s (0h:17m:32s left)
Iteration 130 / LogL: -127029.083 / Time: 0h:27m:35s (0h:14m:58s left)
Iteration 140 / LogL: -127025.673 / Time: 0h:29m:21s (0h:12m:40s left)
BETTER TREE FOUND at iteration 149: -127021.882
Iteration 150 / LogL: -127029.910 / Time: 0h:31m:3s (0h:20m:37s left)
Log-likelihood cutoff on original alignment: -127140.883
BETTER TREE FOUND at iteration 158: -127021.881
Iteration 160 / LogL: -127026.487 / Time: 0h:32m:48s (0h:20m:13s left)
BETTER TREE FOUND at iteration 165: -127021.879
BETTER TREE FOUND at iteration 170: -127021.878
Iteration 170 / LogL: -127021.878 / Time: 0h:34m:33s (0h:20m:26s left)
BETTER TREE FOUND at iteration 173: -127021.877
BETTER TREE FOUND at iteration 180: -127021.877
Iteration 180 / LogL: -127021.877 / Time: 0h:36m:13s (0h:20m:14s left)
BETTER TREE FOUND at iteration 183: -127021.875
Iteration 190 / LogL: -127022.372 / Time: 0h:37m:53s (0h:18m:38s left)
BETTER TREE FOUND at iteration 193: -127021.874
Iteration 200 / LogL: -127026.439 / Time: 0h:39m:30s (0h:18m:28s left)
Log-likelihood cutoff on original alignment: -127140.883
NOTE: Bootstrap correlation coefficient of split occurrence frequencies: 0.997
Iteration 210 / LogL: -127024.040 / Time: 0h:41m:4s (0h:17m:41s left)
Iteration 220 / LogL: -127022.369 / Time: 0h:42m:42s (0h:15m:36s left)
Iteration 230 / LogL: -127041.898 / Time: 0h:44m:31s (0h:13m:36s left)
BETTER TREE FOUND at iteration 233: -127021.872
BETTER TREE FOUND at iteration 235: -127021.869
Iteration 240 / LogL: -127021.882 / Time: 0h:46m:15s (0h:18m:23s left)
Iteration 250 / LogL: -127021.869 / Time: 0h:48m:4s (0h:16m:24s left)
Log-likelihood cutoff on original alignment: -127140.883
BETTER TREE FOUND at iteration 260: -127021.867
Iteration 260 / LogL: -127021.867 / Time: 0h:50m:2s (0h:19m:19s left)
Iteration 270 / LogL: -127034.271 / Time: 0h:51m:59s (0h:17m:23s left)
BETTER TREE FOUND at iteration 271: -127021.867
Iteration 280 / LogL: -127021.868 / Time: 0h:53m:58s (0h:17m:36s left)
Iteration 290 / LogL: -127021.867 / Time: 0h:55m:48s (0h:15m:38s left)
Iteration 300 / LogL: -127029.784 / Time: 0h:57m:46s (0h:13m:43s left)
Log-likelihood cutoff on original alignment: -127140.883
NOTE: Bootstrap correlation coefficient of split occurrence frequencies: 0.999
BETTER TREE FOUND at iteration 305: -127021.865
Iteration 310 / LogL: -127021.866 / Time: 0h:59m:32s (0h:18m:18s left)
Iteration 320 / LogL: -127021.868 / Time: 1h:1m:18s (0h:16m:20s left)
Iteration 330 / LogL: -127021.872 / Time: 1h:3m:12s (0h:14m:24s left)
Iteration 340 / LogL: -129585.293 / Time: 1h:4m:57s (0h:12m:27s left)
Iteration 350 / LogL: -127021.867 / Time: 1h:6m:56s (0h:10m:32s left)
Log-likelihood cutoff on original alignment: -127140.883
Iteration 360 / LogL: -127022.220 / Time: 1h:8m:47s (0h:8m:37s left)
Iteration 370 / LogL: -127026.276 / Time: 1h:10m:44s (0h:6m:42s left)
BETTER TREE FOUND at iteration 379: -127021.863
Iteration 380 / LogL: -127510.125 / Time: 1h:12m:23s (0h:18m:54s left)
Iteration 390 / LogL: -127029.782 / Time: 1h:14m:0s (0h:16m:56s left)
Iteration 400 / LogL: -127025.163 / Time: 1h:15m:39s (0h:14m:58s left)
Log-likelihood cutoff on original alignment: -127140.883
NOTE: Bootstrap correlation coefficient of split occurrence frequencies: 0.999
Iteration 410 / LogL: -127031.547 / Time: 1h:17m:16s (0h:17m:0s left)
Iteration 420 / LogL: -127021.865 / Time: 1h:18m:56s (0h:15m:4s left)
UPDATE BEST LOG-LIKELIHOOD: -127021.861
Iteration 430 / LogL: -127022.216 / Time: 1h:20m:38s (0h:13m:9s left)
Iteration 440 / LogL: -129659.435 / Time: 1h:22m:11s (0h:11m:13s left)
Iteration 450 / LogL: -127022.213 / Time: 1h:23m:43s (0h:9m:19s left)
Log-likelihood cutoff on original alignment: -127140.883
BETTER TREE FOUND at iteration 455: -127021.860
Iteration 460 / LogL: -127021.873 / Time: 1h:25m:24s (0h:17m:40s left)
Iteration 470 / LogL: -127511.740 / Time: 1h:27m:5s (0h:15m:47s left)
UPDATE BEST LOG-LIKELIHOOD: -127021.860
BETTER TREE FOUND at iteration 474: -127021.857
Iteration 480 / LogL: -127022.208 / Time: 1h:28m:41s (0h:17m:24s left)
BETTER TREE FOUND at iteration 484: -127021.856
Iteration 490 / LogL: -127024.067 / Time: 1h:30m:21s (0h:17m:22s left)
Iteration 500 / LogL: -127024.108 / Time: 1h:32m:2s (0h:15m:29s left)
Log-likelihood cutoff on original alignment: -127140.883
NOTE: Bootstrap correlation coefficient of split occurrence frequencies: 0.999
Iteration 510 / LogL: -129588.624 / Time: 1h:33m:41s (0h:16m:34s left)
Iteration 520 / LogL: -127022.350 / Time: 1h:35m:24s (0h:14m:42s left)
Iteration 530 / LogL: -127022.213 / Time: 1h:37m:8s (0h:12m:51s left)
Iteration 540 / LogL: -127026.422 / Time: 1h:38m:48s (0h:10m:59s left)
Iteration 550 / LogL: -127021.856 / Time: 1h:40m:24s (0h:9m:8s left)
Log-likelihood cutoff on original alignment: -127140.883
BETTER TREE FOUND at iteration 553: -127021.855
BETTER TREE FOUND at iteration 560: -127021.854
Iteration 560 / LogL: -127021.854 / Time: 1h:42m:2s (0h:18m:15s left)
Iteration 570 / LogL: -127021.871 / Time: 1h:43m:40s (0h:16m:23s left)
Iteration 580 / LogL: -127022.211 / Time: 1h:45m:18s (0h:14m:33s left)
Iteration 590 / LogL: -127526.488 / Time: 1h:46m:54s (0h:12m:42s left)
BETTER TREE FOUND at iteration 591: -127021.854
Iteration 600 / LogL: -127021.857 / Time: 1h:48m:34s (0h:16m:29s left)
Log-likelihood cutoff on original alignment: -127140.883
NOTE: Bootstrap correlation coefficient of split occurrence frequencies: 0.999
Iteration 610 / LogL: -127021.868 / Time: 1h:50m:10s (0h:16m:16s left)
Iteration 620 / LogL: -127021.879 / Time: 1h:51m:53s (0h:14m:27s left)
Iteration 630 / LogL: -127047.582 / Time: 1h:53m:32s (0h:12m:38s left)
Iteration 640 / LogL: -127021.857 / Time: 1h:55m:9s (0h:10m:48s left)
Iteration 650 / LogL: -127510.120 / Time: 1h:56m:40s (0h:8m:59s left)
Log-likelihood cutoff on original alignment: -127140.883
Iteration 660 / LogL: -127031.057 / Time: 1h:58m:11s (0h:7m:10s left)
Iteration 670 / LogL: -127022.206 / Time: 1h:59m:44s (0h:5m:22s left)
Iteration 680 / LogL: -127022.204 / Time: 2h:1m:17s (0h:3m:34s left)
BETTER TREE FOUND at iteration 681: -127021.853
Iteration 690 / LogL: -127022.340 / Time: 2h:2m:55s (0h:16m:14s left)
Iteration 700 / LogL: -127022.205 / Time: 2h:4m:29s (0h:14m:25s left)
Log-likelihood cutoff on original alignment: -127140.883
NOTE: Bootstrap correlation coefficient of split occurrence frequencies: 0.999
Iteration 710 / LogL: -127026.419 / Time: 2h:6m:7s (0h:16m:0s left)
Iteration 720 / LogL: -127022.347 / Time: 2h:7m:36s (0h:14m:11s left)
Iteration 730 / LogL: -127023.973 / Time: 2h:9m:6s (0h:12m:23s left)
BETTER TREE FOUND at iteration 738: -127021.853
Iteration 740 / LogL: -127021.857 / Time: 2h:10m:35s (0h:17m:19s left)
Iteration 750 / LogL: -127025.147 / Time: 2h:12m:9s (0h:15m:31s left)
Log-likelihood cutoff on original alignment: -127140.883
Iteration 760 / LogL: -127468.359 / Time: 2h:13m:38s (0h:13m:44s left)
Iteration 770 / LogL: -127022.212 / Time: 2h:15m:2s (0h:11m:56s left)
Iteration 780 / LogL: -127251.633 / Time: 2h:16m:29s (0h:10m:9s left)
Iteration 790 / LogL: -127022.390 / Time: 2h:17m:48s (0h:8m:23s left)
Iteration 800 / LogL: -127027.702 / Time: 2h:19m:8s (0h:6m:37s left)
Log-likelihood cutoff on original alignment: -127140.883
NOTE: Bootstrap correlation coefficient of split occurrence frequencies: 0.999
Iteration 810 / LogL: -127511.568 / Time: 2h:20m:39s (0h:15m:38s left)
Iteration 820 / LogL: -127032.949 / Time: 2h:22m:9s (0h:13m:53s left)
Iteration 830 / LogL: -127021.856 / Time: 2h:23m:36s (0h:12m:7s left)
TREE SEARCH COMPLETED AFTER 839 ITERATIONS / Time: 2h:24m:53s

--------------------------------------------------------------------
|                    FINALIZING TREE SEARCH                        |
--------------------------------------------------------------------
Performs final model parameters optimization
Estimate model parameters (epsilon = 0.010)
Initial log-likelihood: -127021.853
Current log-likelihood at step 1: -127021.820
Current log-likelihood at step 2: -127021.799
Current log-likelihood at step 3: -127021.783
Current log-likelihood at step 4: -127021.768
Current log-likelihood at step 5: -127021.757
Current log-likelihood at step 6: -127021.747
Partition-specific rates:  0.908 1.319
Parameters optimization took 5 rounds (15.851 sec)

BEST SCORE FOUND : -127021.747
Creating bootstrap support values...
Split supports printed to NEXUS file 51.splits.nex
Total tree length: 13.357

Total number of iterations: 839
CPU time used for tree search: 107052.938 sec (29h:44m:12s)
Wall-clock time used for tree search: 8394.828 sec (2h:19m:54s)
Total CPU time used: 109179.792 sec (30h:19m:39s)
Total wall-clock time used: 8710.503 sec (2h:25m:10s)

Computing bootstrap consensus tree...
Reading input file 51.splits.nex...
97 taxa and 713 splits.
Consensus tree written to 51.contree
Reading input trees file 51.contree
Log-likelihood of consensus tree: -127021.802

Analysis results written to: 
  IQ-TREE report:                51.iqtree
  Maximum-likelihood tree:       51.treefile
  Likelihood distances:          51.mldist
  Best partitioning scheme:      51.best_scheme.nex
           in RAxML format:      51.best_scheme

Ultrafast bootstrap approximation results written to:
  Split support values:          51.splits.nex
  Consensus tree:                51.contree
  Screen log file:               51.log

Date and Time: Thu Feb 13 02:46:54 2020
