# Supplementary material for: Genome, biology and stability of the Thurquoise phage – A new virus from the Bastillevirinae subfamily
Source: Front Microbiol. 2023 Mar 14;14:1120147. doi: 10.3389/fmicb.2023.1120147 (PMC10043171; doi:10.3389/fmicb.2023.1120147)
Supplement: Supplementary file 2 [file Data_Sheet_1.ZIP › File S1. Alignments evolution models and trees/IqTree_ML_trees/concatenated_tree_replicates/51.mldist]

97
AB609718_phiEF24C_P2        0.0000000 1.3524623 1.3312015 2.4596357 0.7114682 1.0497046 1.0497046 1.4139604 1.3239180 1.0472390 1.0473299 1.0475302 1.0506642 1.0475302 1.1238095 1.0306208 2.8935206 2.8892956 1.2543540 1.0784055 1.3533102 1.2603841 1.2603841 0.7109692 0.7105907 0.7115832 0.7116327 0.7110916 1.0476120 1.0767403 0.2178531 1.0494222 1.0308220 0.0041565 1.0506987 1.5191755 1.3287835 1.4288272 1.3000123 1.3047668 1.2889516 1.2895640 1.3000123 1.3010087 1.0834100 1.0500855 0.7124070 0.0000010 2.9472102 1.8384966 1.8595899 1.5052427 1.4010860 1.4945902 1.3226930 1.4139604 1.0480454 1.0498313 1.2755159 0.7104282 1.3265727 1.1317941 0.7109692 1.4245359 1.1317941 2.9373538 1.4130159 1.4100119 1.0503618 1.0503618 1.0511437 1.4913414 1.0480435 1.3046377 1.4267446 1.3958454 1.5184710 1.5210665 1.3969493 0.7104282 0.7116327 0.7117098 0.7105907 0.7272419 1.4202545 1.2613031 1.0458927 1.0506642 2.8777876 1.0390602 0.7124700 0.0042752 1.2838434 1.2973332 1.2913391 1.3029799 1.2989232 
AB930182_SPG24              1.3524623 0.0000000 0.0079887 2.2734158 1.2003297 1.4138990 1.4138990 0.6535071 0.5505776 1.4089663 1.4118735 1.4126573 1.4147816 1.4126573 1.4619478 1.3974453 2.9780455 2.9755999 0.3647619 1.4350048 0.0143802 0.4730298 0.4730298 1.2002750 1.1993150 1.2018860 1.2019082 1.2052104 1.4085640 1.4380893 1.3272001 1.4122437 1.3982375 1.3563604 1.4139649 0.8088926 0.5573429 0.6485099 0.5584567 0.5586831 0.5609724 0.5595238 0.5584567 0.5591309 1.4833258 1.4145092 1.1985743 1.3524623 2.9967344 2.0289171 1.7799970 0.8093343 0.7230225 0.7818066 0.5497578 0.6535071 1.4149330 1.4127834 0.4860210 1.2044854 0.5603623 1.4749483 1.2002750 0.6514353 1.4749483 2.9954555 0.6457466 0.6438186 1.4123801 1.4123801 1.4213906 0.7820846 1.4123529 0.5567310 0.7282217 0.7227627 0.8092479 0.8115925 0.7241718 1.2017920 1.2019082 1.2032686 1.1993150 1.1830972 0.6526879 0.4714998 1.4089298 1.4147816 2.9659632 1.4063043 1.1987807 1.3923938 0.5528619 0.5537669 0.4050887 0.4515209 0.5598556 
AP013029_phiNIT1            1.3312015 0.0079887 0.0000000 2.2688881 1.1729232 1.3973881 1.3973881 0.6461039 0.5513968 1.3922423 1.3952157 1.3960201 1.3982892 1.3960201 1.4396488 1.3801528 2.9835172 2.9824741 0.3718720 1.4009182 0.0168669 0.4724417 0.4724417 1.1728728 1.1719094 1.1745001 1.1745260 1.1778749 1.3917889 1.4043988 1.3020666 1.3952487 1.3809660 1.3355678 1.3974549 0.7904520 0.5578452 0.6422904 0.5539274 0.5530342 0.5572110 0.5551456 0.5539274 0.5553434 1.4618653 1.3980118 1.1702698 1.3312015 2.9777188 2.0443664 1.7619445 0.7917255 0.7089662 0.7651098 0.5505499 0.6461039 1.3992259 1.3962480 0.4872160 1.1771453 0.5576236 1.4533796 1.1728728 0.6452491 1.4533796 2.9795372 0.6390667 0.6381669 1.3958348 1.3958348 1.4050971 0.7653919 1.3958066 0.5522939 0.7133254 0.7087108 0.7898423 0.7923451 0.7104932 1.1744245 1.1745260 1.1759191 1.1719094 1.1532777 0.6465160 0.4710527 1.3923039 1.3982892 2.9726312 1.3891011 1.1713476 1.3700335 0.5482037 0.5487446 0.4040735 0.4441337 0.5542397 
AY682195_LP65               2.4596357 2.2734158 2.2688881 0.0000000 2.3755162 2.5061317 2.5061317 2.3541269 2.3514696 2.5136235 2.5150590 2.5150590 2.5063402 2.5150590 2.4693846 2.4920774 3.5016770 3.4955418 2.2608946 2.5262734 2.2868267 2.3253462 2.3253462 2.3741226 2.3815155 2.3745461 2.3747683 2.3775536 2.5284240 2.5228744 2.4467015 2.5131825 2.4920774 2.4672826 2.5062897 2.4917822 2.3622748 2.3736161 2.3276496 2.3357247 2.3407677 2.3480143 2.3276496 2.3399419 2.5950179 2.5079379 2.3727257 2.4596357 3.6357794 2.9294376 2.7197789 2.4875801 2.3283603 2.4683927 2.3467983 2.3541269 2.5056414 2.5080697 2.3348583 2.3787120 2.3549061 2.4857652 2.3741226 2.3651222 2.4857652 3.6379846 2.3593640 2.3579022 2.5067571 2.5067571 2.5165676 2.4660966 2.5047719 2.3430149 2.3221373 2.3294748 2.4941437 2.4913644 2.3293962 2.3759615 2.3747683 2.3769912 2.3815155 2.3543545 2.3593894 2.3250059 2.5081014 2.5063402 3.4606736 2.5224240 2.3748950 2.5025353 2.3260397 2.3246438 2.3025606 2.3292937 2.3294005 
DQ004855_P100               0.7114682 1.2003297 1.1729232 2.3755162 0.0000000 0.8857105 0.8857105 1.3225563 1.2294004 0.8833527 0.8833489 0.8839793 0.8865847 0.8839793 0.9299348 0.8721865 2.8828408 2.8777703 1.1765308 0.9134511 1.1916762 1.1909411 1.1909411 0.0008750 0.0035106 0.0023358 0.0023361 0.0058557 0.8833247 0.9126543 0.6601603 0.8852136 0.8728252 0.7124268 0.8866144 1.4382538 1.2330851 1.3464782 1.2222783 1.2195724 1.2067803 1.2069509 1.2222783 1.2289318 0.9190051 0.8861373 0.0023395 0.7114682 2.9334535 1.8429165 1.7740015 1.4151400 1.3030804 1.3997885 1.2289907 1.3225563 0.8849463 0.8864118 1.2017885 0.0035091 1.2287242 0.9407766 0.0008750 1.3384032 0.9407766 2.9353244 1.3183365 1.3193343 0.8872186 0.8872186 0.8916854 1.3978673 0.8864944 1.2274134 1.3394880 1.3029768 1.4379141 1.4391277 1.3026123 0.0029232 0.0023361 0.0032133 0.0035106 0.0085701 1.3381979 1.1947715 0.8849049 0.8865847 2.8510508 0.8761042 0.0014592 0.7286061 1.2118391 1.2079782 1.2002604 1.2143134 1.2168572 
EU418428_A5W                1.0497046 1.4138990 1.3973881 2.5061317 0.8857105 0.0000000 0.0000010 1.5355261 1.4781708 0.0013713 0.0016516 0.0019271 0.0002722 0.0019271 0.2510602 0.0000010 3.0108872 3.0099667 1.3986445 0.3713019 1.3969924 1.3880557 1.3880557 0.8851850 0.8869579 0.8853474 0.8865622 0.8909984 0.0052364 0.3770527 1.0530733 0.0000010 0.0002798 1.0484290 0.0002722 1.6242763 1.4864328 1.5689944 1.4662398 1.4793481 1.4612706 1.4618268 1.4662398 1.4719633 0.3936056 0.0002722 0.8866655 1.0497046 3.0026933 1.9612832 1.9295572 1.6295359 1.5223028 1.5982351 1.4788108 1.5355261 0.0035478 0.0013622 1.3933222 0.8888435 1.4813346 0.2537469 0.8851850 1.5679000 0.2537469 3.0047394 1.5293880 1.5452072 0.0019089 0.0019089 0.0013922 1.5967394 0.0013626 1.4669509 1.5784580 1.5188269 1.6233831 1.6298526 1.5180905 0.8871297 0.8865622 0.8885105 0.8869579 0.9001845 1.5642028 1.3914479 0.0051947 0.0002722 2.9805376 0.0080471 0.8859807 1.0708738 1.4570509 1.4607058 1.4006428 1.4911145 1.4747706 
FR852584_ISP                1.0497046 1.4138990 1.3973881 2.5061317 0.8857105 0.0000010 0.0000000 1.5355261 1.4781708 0.0013713 0.0016516 0.0019271 0.0002722 0.0019271 0.2510602 0.0000010 3.0108872 3.0099667 1.3986445 0.3713019 1.3969924 1.3880557 1.3880557 0.8851850 0.8869579 0.8853474 0.8865622 0.8909984 0.0052364 0.3770527 1.0530733 0.0000010 0.0002798 1.0484290 0.0002722 1.6242763 1.4864328 1.5689944 1.4662398 1.4793481 1.4612706 1.4618268 1.4662398 1.4719633 0.3936056 0.0002722 0.8866655 1.0497046 3.0026933 1.9612832 1.9295572 1.6295359 1.5223028 1.5982351 1.4788108 1.5355261 0.0035478 0.0013622 1.3933222 0.8888435 1.4813346 0.2537469 0.8851850 1.5679000 0.2537469 3.0047394 1.5293880 1.5452072 0.0019089 0.0019089 0.0013922 1.5967394 0.0013626 1.4669509 1.5784580 1.5188269 1.6233831 1.6298526 1.5180905 0.8871297 0.8865622 0.8885105 0.8869579 0.9001845 1.5642028 1.3914479 0.0051947 0.0002722 2.9805376 0.0080471 0.8859807 1.0708738 1.4570509 1.4607058 1.4006428 1.4911145 1.4747706 
JN797796B_5S                1.4139604 0.6535071 0.6461039 2.3541269 1.3225563 1.5355261 1.5355261 0.0000000 0.5268787 1.5269550 1.5285378 1.5285243 1.5365142 1.5285243 1.5289869 1.5231681 2.9561480 2.9570058 0.6080539 1.5018955 0.6449951 0.6830398 0.6830398 1.3216613 1.3244366 1.3226603 1.3239995 1.3244834 1.5296118 1.5017456 1.3972028 1.5443225 1.5231536 1.4216740 1.5356032 0.5670136 0.5225773 0.0726845 0.5165442 0.5293345 0.5225266 0.5218151 0.5165442 0.5183447 1.5744063 1.5372707 1.3244227 1.4139604 2.9652835 2.2059740 1.8482303 0.5642199 0.3606832 0.5598578 0.5278171 0.0000010 1.5357145 1.5356793 0.6901266 1.3242452 0.5221036 1.5433038 1.3216613 0.0691375 1.5433038 2.9540215 0.0143234 0.0460689 1.5351568 1.5351568 1.5489145 0.5603399 1.5350391 0.5190999 0.3705870 0.3591673 0.5671700 0.5677079 0.3587097 1.3227798 1.3239995 1.3236349 1.3244366 1.3342873 0.0675859 0.6865006 1.5320363 1.5365142 2.9436787 1.5331284 1.3222393 1.4679311 0.5226082 0.5192751 0.6145571 0.6747895 0.5296332 
JN797798_BCU4               1.3239180 0.5505776 0.5513968 2.3514696 1.2294004 1.4781708 1.4781708 0.5268787 0.0000000 1.4729482 1.4735706 1.4738293 1.4791004 1.4738293 1.5420093 1.4593554 2.8506729 2.8494747 0.5358221 1.4971059 0.5522922 0.6162398 0.6162398 1.2285769 1.2292370 1.2291038 1.2291232 1.2320510 1.4734254 1.4922493 1.3285558 1.4796844 1.4596163 1.3289062 1.4782419 0.7318505 0.0234582 0.5345275 0.2982417 0.2949598 0.3039186 0.3046876 0.2982417 0.2975385 1.5336084 1.4798164 1.2291001 1.3239180 2.9146162 2.0201828 1.8290559 0.7244102 0.6034720 0.7118556 0.0013342 0.5268787 1.4737687 1.4774584 0.6206506 1.2320492 0.3060869 1.5519273 1.2285769 0.5358037 1.5519273 2.9061785 0.5275404 0.5296067 1.4781026 1.4781026 1.4907631 0.7121529 1.4774120 0.2975370 0.6088885 0.6024381 0.7325197 0.7333722 0.6037510 1.2275870 1.2291232 1.2298523 1.2292370 1.2272235 0.5344142 0.6138428 1.4759642 1.4791004 2.8654361 1.4720108 1.2293963 1.3886473 0.2984296 0.2999988 0.5128828 0.5643489 0.2978104 
JX080301_A3R                1.0472390 1.4089663 1.3922423 2.5136235 0.8833527 0.0013713 0.0013713 1.5269550 1.4729482 0.0000000 0.0013760 0.0011017 0.0016460 0.0011017 0.2517555 0.0014150 3.0222564 3.0213286 1.3932004 0.3727644 1.3917687 1.3796710 1.3796710 0.8828253 0.8848289 0.8829883 0.8842080 0.8886654 0.0060715 0.3770263 1.0504400 0.0014029 0.0011319 1.0459577 0.0016460 1.6187608 1.4812395 1.5604768 1.4609197 1.4740709 1.4559643 1.4565123 1.4609197 1.4666654 0.3925050 0.0016461 0.8845337 1.0472390 3.0081315 1.9612523 1.9308345 1.6219808 1.5165554 1.5906125 1.4735905 1.5269550 0.0043998 0.0016458 1.3853970 0.8864996 1.4760701 0.2544520 0.8828253 1.5593810 0.2544520 3.0101956 1.5208051 1.5366433 0.0021965 0.0021965 0.0022447 1.5891153 0.0019213 1.4616281 1.5726078 1.5130697 1.6178645 1.6243568 1.5123315 0.8850019 0.8842080 0.8861663 0.8848289 0.8973134 1.5556824 1.3838032 0.0060607 0.0016460 2.9915917 0.0089801 0.8836239 1.0700432 1.4516757 1.4553472 1.3918527 1.4823968 1.4694812 
JX080302_676Z               1.0473299 1.4118735 1.3952157 2.5150590 0.8833489 0.0016516 0.0016516 1.5285378 1.4735706 0.0013760 0.0000000 0.0002738 0.0019274 0.0002738 0.2524004 0.0017044 3.0238671 3.0229393 1.3967491 0.3737455 1.3947857 1.3838733 1.3838733 0.8828214 0.8848256 0.8829845 0.8842045 0.8886631 0.0063703 0.3780133 1.0514512 0.0016898 0.0019886 1.0460484 0.0019274 1.6201119 1.4818643 1.5620838 1.4626694 1.4758337 1.4583915 1.4589448 1.4626694 1.4684197 0.3931998 0.0019275 0.8845303 1.0473299 3.0101664 1.9576921 1.9307907 1.6233332 1.5180965 1.5919463 1.4742131 1.5285378 0.0046909 0.0019272 1.3895965 0.8864968 1.4778328 0.2551093 0.8828214 1.5609871 0.2551093 3.0122324 1.5223839 1.5382345 0.0024805 0.0024805 0.0030984 1.5904479 0.0022046 1.4633802 1.5742678 1.5146081 1.6192151 1.6257111 1.5138693 0.8849986 0.8842045 0.8861633 0.8848256 0.8979879 1.5572849 1.3880152 0.0063590 0.0019274 2.9931892 0.0093042 0.8836202 1.0701456 1.4534246 1.4570982 1.3940779 1.4829414 1.4712385 
JX080303_Fi200W             1.0475302 1.4126573 1.3960201 2.5150590 0.8839793 0.0019271 0.0019271 1.5285243 1.4738293 0.0011017 0.0002738 0.0000000 0.0022029 0.0000010 0.2527957 0.0019886 3.0243717 3.0234439 1.3970057 0.3741578 1.3956019 1.3836045 1.3836045 0.8834514 0.8854562 0.8836146 0.8848351 0.8892948 0.0066478 0.3784259 1.0512641 0.0019716 0.0017044 1.0462485 0.0022030 1.6203958 1.4821241 1.5620748 1.4629263 1.4760924 1.4586472 1.4592010 1.4629263 1.4686772 0.3936212 0.0022031 0.8851612 1.0475302 3.0106661 1.9587154 1.9304668 1.6236174 1.5180818 1.5922260 1.4744719 1.5285243 0.0049675 0.0022027 1.3893480 0.8871281 1.4780915 0.2555099 0.8834514 1.5609779 0.2555099 3.0127326 1.5223695 1.5382223 0.0027565 0.0027565 0.0028165 1.5907274 0.0024805 1.4636375 1.5742602 1.5145931 1.6194989 1.6259957 1.5138541 0.8856291 0.8848351 0.8867942 0.8854562 0.8979879 1.5572753 1.3877459 0.0066361 0.0022029 2.9936894 0.0095955 0.8842507 1.0703671 1.4536814 1.4573553 1.3943362 1.4832003 1.4714964 
JX080304_MSA6               1.0506642 1.4147816 1.3982892 2.5063402 0.8865847 0.0002722 0.0002722 1.5365142 1.4791004 0.0016460 0.0019274 0.0022029 0.0000000 0.0022029 0.2515117 0.0002808 3.0137841 3.0128631 1.3995522 0.3717965 1.3979067 1.3889941 1.3889941 0.8860587 0.8878326 0.8862212 0.8874369 0.8918755 0.0055134 0.3775497 1.0540189 0.0002784 0.0005616 1.0493877 0.0005445 1.6253232 1.4873678 1.5700064 1.4671606 1.4802775 1.4621860 1.4627442 1.4671606 1.4728872 0.3941169 0.0005445 0.8875405 1.0506642 3.0055632 1.9606083 1.9313312 1.6305861 1.5232606 1.5992633 1.4797409 1.5365142 0.0038216 0.0016350 1.3942650 0.8897196 1.4822642 0.2542051 0.8860587 1.5689111 0.2542051 3.0076124 1.5303720 1.5462031 0.0021821 0.0021821 0.0016709 1.5977664 0.0016355 1.4678731 1.5795045 1.5197821 1.6244294 1.6309033 1.5190451 0.8880044 0.8874369 0.8893860 0.8878326 0.9011225 1.5652107 1.3923885 0.0054694 0.0000010 2.9833983 0.0083365 0.8868550 1.0719365 1.4579701 1.4616265 1.4015593 1.4920516 1.4756965 
JX080305_P4W                1.0475302 1.4126573 1.3960201 2.5150590 0.8839793 0.0019271 0.0019271 1.5285243 1.4738293 0.0011017 0.0002738 0.0000010 0.0022029 0.0000000 0.2527957 0.0019886 3.0243717 3.0234439 1.3970057 0.3741578 1.3956019 1.3836045 1.3836045 0.8834514 0.8854562 0.8836146 0.8848351 0.8892948 0.0066478 0.3784259 1.0512641 0.0019716 0.0017044 1.0462485 0.0022030 1.6203958 1.4821241 1.5620748 1.4629263 1.4760924 1.4586472 1.4592010 1.4629263 1.4686772 0.3936212 0.0022031 0.8851612 1.0475302 3.0106661 1.9587154 1.9304668 1.6236174 1.5180818 1.5922260 1.4744719 1.5285243 0.0049675 0.0022027 1.3893480 0.8871281 1.4780915 0.2555099 0.8834514 1.5609779 0.2555099 3.0127326 1.5223695 1.5382223 0.0027565 0.0027565 0.0028165 1.5907274 0.0024805 1.4636375 1.5742602 1.5145931 1.6194989 1.6259957 1.5138541 0.8856291 0.8848351 0.8867942 0.8854562 0.8979879 1.5572753 1.3877459 0.0066361 0.0022029 2.9936894 0.0095955 0.8842507 1.0703671 1.4536814 1.4573553 1.3943362 1.4832003 1.4714964 
JX194239_SA11               1.1238095 1.4619478 1.4396488 2.4693846 0.9299348 0.2510602 0.2510602 1.5289869 1.5420093 0.2517555 0.2524004 0.2527957 0.2515117 0.2527957 0.0000000 0.2482166 3.2626162 3.2662243 1.4631842 0.4294103 1.4509876 1.4478319 1.4478319 0.9298597 0.9291737 0.9275430 0.9289184 0.9321743 0.2477954 0.4279949 1.1141326 0.2517947 0.2486219 1.1291854 0.2515206 1.7029794 1.5479885 1.5735436 1.5593877 1.5885970 1.5479857 1.5507132 1.5593877 1.5631957 0.4636149 0.2512128 0.9314969 1.1238095 3.1913065 2.0224363 2.0135188 1.6992661 1.5949371 1.6815614 1.5442464 1.5289869 0.2520052 0.2505708 1.4520109 0.9313207 1.5697767 0.0053109 0.9298597 1.5689594 0.0053109 3.1903273 1.5329820 1.5487096 0.2503911 0.2503911 0.2548025 1.6777705 0.2505082 1.5614372 1.6446770 1.5948872 1.6974100 1.7051197 1.5925331 0.9321787 0.9289184 0.9301568 0.9291737 0.9464097 1.5658572 1.4582760 0.2468601 0.2515117 3.2193951 0.2502549 0.9299402 1.1512338 1.5566386 1.5569225 1.5008642 1.5332115 1.5782406 
JX875065_SA5                1.0306208 1.3974453 1.3801528 2.4920774 0.8721865 0.0000010 0.0000010 1.5231681 1.4593554 0.0014150 0.0017044 0.0019886 0.0002808 0.0019886 0.2482166 0.0000000 3.0260194 3.0248871 1.3870336 0.3602914 1.3812788 1.3792968 1.3792968 0.8716555 0.8732900 0.8718200 0.8730513 0.8775646 0.0054040 0.3662067 1.0356054 0.0000010 0.0002798 1.0293346 0.0002808 1.6097837 1.4678198 1.5562074 1.4606948 1.4731344 1.4548733 1.4540990 1.4606948 1.4665951 0.3894425 0.0002808 0.8731520 1.0306208 3.0157180 1.9648098 1.9237994 1.6159275 1.5072726 1.5838201 1.4600029 1.5231681 0.0036602 0.0014053 1.3857941 0.8752011 1.4738942 0.2509408 0.8716555 1.5561949 0.2509408 3.0178203 1.5189140 1.5322545 0.0019694 0.0019694 0.0014369 1.5823070 0.0014057 1.4614760 1.5631543 1.5034543 1.6088781 1.6154379 1.5027093 0.8734634 0.8730513 0.8750338 0.8732900 0.8804120 1.5524471 1.3826015 0.0050760 0.0002808 2.9949501 0.0080471 0.8724604 1.0708738 1.4524419 1.4532935 1.3810126 1.4744090 1.4695694 
KC595512_JL                 2.8935206 2.9780455 2.9835172 3.5016770 2.8828408 3.0108872 3.0108872 2.9561480 2.8506729 3.0222564 3.0238671 3.0243717 3.0137841 3.0243717 3.2626162 3.0260194 0.0000000 0.0060459 2.9213056 3.1404722 3.0161562 2.8688907 2.8688907 2.8809441 2.8900657 2.8811199 2.8844837 2.8902810 3.0365199 3.1306549 2.9267570 3.0299581 3.0265320 2.9051382 3.0118750 3.0673931 2.8454735 2.9736297 2.8640229 2.8653359 2.8605363 2.8606193 2.8640229 2.8743120 3.0695616 3.0126000 2.8883544 2.8935206 0.7437925 3.4926046 3.1066466 3.0259329 2.9112499 3.0591511 2.8527906 2.9561480 3.0074239 3.0165671 2.8575859 2.8845066 2.8696659 3.2885857 2.8809441 2.9735030 3.2885857 0.7455079 2.9733727 2.9665734 3.0208577 3.0208577 3.0358743 3.0548871 3.0165804 2.8736402 2.8917318 2.9177788 3.0676036 3.0803634 2.9136628 2.8844206 2.8844837 2.8838404 2.8900657 2.9081315 2.9619367 2.8747879 3.0140475 3.0137841 0.0553841 3.0591906 2.8806114 2.9112092 2.8655008 2.8726520 2.8868310 2.8921779 2.8592027 
KC595513_Shanette           2.8892956 2.9755999 2.9824741 3.4955418 2.8777703 3.0099667 3.0099667 2.9570058 2.8494747 3.0213286 3.0229393 3.0234439 3.0128631 3.0234439 3.2662243 3.0248871 0.0060459 0.0000000 2.9208325 3.1376075 3.0135333 2.8643866 2.8643866 2.8758767 2.8849852 2.8760510 2.8794087 2.8851931 3.0355884 3.1325535 2.9222435 3.0265493 3.0253997 2.9028803 3.0109545 3.0699866 2.8431347 2.9755703 2.8589411 2.8576284 2.8520505 2.8521203 2.8589411 2.8667547 3.0735295 3.0116793 2.8832752 2.8892956 0.7418293 3.4984794 3.1053609 3.0266522 2.9112029 3.0549646 2.8515910 2.9570058 3.0065038 3.0156457 2.8534947 2.8794351 2.8663842 3.2864313 2.8758767 2.9754430 3.2864313 0.7435529 2.9720818 2.9728299 3.0199356 3.0199356 3.0349344 3.0507076 3.0156589 2.8705334 2.8910197 2.9170917 3.0701971 3.0852065 2.9136155 2.8793502 2.8794087 2.8787683 2.8849852 2.9049463 2.9638682 2.8702780 3.0131269 3.0128631 0.0571818 3.0580468 2.8755429 2.9072857 2.8614717 2.8685771 2.8851759 2.8858672 2.8559296 
KC699836_SIOphi             1.2543540 0.3647619 0.3718720 2.2608946 1.1765308 1.3986445 1.3986445 0.6080539 0.5358221 1.3932004 1.3967491 1.3970057 1.3995522 1.3970057 1.4631842 1.3870336 2.9213056 2.9208325 0.0000000 1.4280459 0.3600390 0.4666456 0.4666456 1.1760774 1.1761436 1.1792503 1.1792759 1.1745726 1.4024400 1.4262004 1.2347553 1.3952675 1.3872931 1.2551998 1.3987118 0.7752596 0.5365043 0.6146300 0.5420243 0.5503662 0.5401640 0.5375821 0.5420243 0.5403466 1.4561948 1.3992727 1.1761323 1.2543540 3.0004595 2.0083464 1.7546532 0.7703230 0.6666707 0.7616809 0.5375404 0.6080539 1.4023206 1.3991268 0.4669834 1.1803565 0.5400231 1.4777156 1.1760774 0.6133982 1.4777156 2.9965215 0.6001848 0.6044404 1.3986237 1.3986237 1.4162297 0.7611435 1.3981651 0.5405517 0.6719330 0.6642987 0.7756103 0.7795955 0.6677640 1.1783380 1.1792759 1.1812351 1.1761436 1.1725003 0.6176401 0.4650030 1.4031749 1.3995522 2.8908809 1.4000033 1.1760582 1.2948974 0.5284759 0.5293929 0.4185103 0.4638825 0.5464237 
KF021268_phiIBB_SEP1        1.0784055 1.4350048 1.4009182 2.5262734 0.9134511 0.3713019 0.3713019 1.5018955 1.4971059 0.3727644 0.3737455 0.3741578 0.3717965 0.3741578 0.4294103 0.3602914 3.1404722 3.1376075 1.4280459 0.0000000 1.4222918 1.4332453 1.4332453 0.9129214 0.9157585 0.9141042 0.9156711 0.9179714 0.3764763 0.0098307 1.0804573 0.3716870 0.3607102 1.0851236 0.3718084 1.6099239 1.4975316 1.5372525 1.4733880 1.4824530 1.4706731 1.4685714 1.4733880 1.4829377 0.4571473 0.3715135 0.9169863 1.0784055 3.1259036 2.0143556 1.9306662 1.6087327 1.5366232 1.5877310 1.4972088 1.5018955 0.3737742 0.3719496 1.4387120 0.9166505 1.4827476 0.4345658 0.9129214 1.5336258 0.4345658 3.1263007 1.4960076 1.5156925 0.3721593 0.3721593 0.3720755 1.5865622 0.3720408 1.4807989 1.5865587 1.5334628 1.6092421 1.6187164 1.5332450 0.9155644 0.9156711 0.9159379 0.9157585 0.9208849 1.5287111 1.4326390 0.3734400 0.3717965 3.0811586 0.3697614 0.9149424 1.1165407 1.4620967 1.4588610 1.4737795 1.4941806 1.4775301 
KF669652_Grass              1.3533102 0.0143802 0.0168669 2.2868267 1.1916762 1.3969924 1.3969924 0.6449951 0.5522922 1.3917687 1.3947857 1.3956019 1.3979067 1.3956019 1.4509876 1.3812788 3.0161562 3.0135333 0.3600390 1.4222918 0.0000000 0.4617354 0.4617354 1.1916204 1.1906169 1.1933080 1.1933324 1.1967963 1.3933113 1.4258257 1.3301090 1.3948101 1.3821045 1.3593300 1.3970602 0.8010355 0.5591489 0.6420603 0.5595895 0.5604814 0.5617602 0.5602399 0.5595895 0.5602981 1.4632395 1.3976252 1.1898315 1.3533102 3.0077286 2.0451119 1.8081383 0.8030067 0.7208982 0.7758375 0.5514288 0.6449951 1.3998939 1.3958357 0.4806564 1.1960376 0.5618977 1.4651999 1.1916204 0.6446329 1.4651999 3.0056580 0.6369380 0.6363652 1.3954165 1.3954165 1.4036081 0.7744798 1.3953879 0.5577770 0.7270071 0.7213492 0.8014038 0.8038484 0.7221962 1.1932158 1.1933324 1.1947637 1.1906169 1.1736436 0.6455016 0.4605317 1.3928666 1.3979067 3.0010051 1.3914396 1.1900500 1.3957233 0.5512146 0.5533141 0.4082121 0.4557039 0.5617117 
KJ010547_Bp8p_C             1.2603841 0.4730298 0.4724417 2.3253462 1.1909411 1.3880557 1.3880557 0.6830398 0.6162398 1.3796710 1.3838733 1.3836045 1.3889941 1.3836045 1.4478319 1.3792968 2.8688907 2.8643866 0.4666456 1.4332453 0.4617354 0.0000000 0.0000010 1.1899909 1.1880342 1.1900280 1.1900530 1.1936003 1.3851625 1.4316117 1.2516236 1.3803257 1.3790244 1.2687959 1.3881251 0.8624029 0.6183523 0.6999467 0.6391408 0.6314891 0.6309900 0.6306493 0.6391408 0.6398395 1.4287556 1.3887056 1.1879805 1.2603841 2.8953719 2.0533075 1.8527024 0.8537597 0.7639037 0.8501526 0.6157024 0.6830398 1.3898022 1.3858826 0.0963436 1.1936654 0.6376756 1.4579807 1.1899909 0.6979356 1.4579807 2.8878068 0.6890231 0.6951172 1.3844104 1.3844104 1.3903656 0.8486555 1.3850603 0.6412693 0.7721834 0.7611353 0.8622577 0.8661852 0.7624132 1.1900884 1.1900530 1.1941103 1.1880342 1.1956599 0.6987159 0.0192040 1.3855967 1.3889941 2.8344522 1.3881014 1.1903303 1.2919907 0.6261646 0.6277814 0.4460896 0.5062949 0.6284661 
KJ010548_Bp8p_T             1.2603841 0.4730298 0.4724417 2.3253462 1.1909411 1.3880557 1.3880557 0.6830398 0.6162398 1.3796710 1.3838733 1.3836045 1.3889941 1.3836045 1.4478319 1.3792968 2.8688907 2.8643866 0.4666456 1.4332453 0.4617354 0.0000010 0.0000000 1.1899909 1.1880342 1.1900280 1.1900530 1.1936003 1.3851625 1.4316117 1.2516236 1.3803257 1.3790244 1.2687959 1.3881251 0.8624029 0.6183523 0.6999467 0.6391408 0.6314891 0.6309900 0.6306493 0.6391408 0.6398395 1.4287556 1.3887056 1.1879805 1.2603841 2.8953719 2.0533075 1.8527024 0.8537597 0.7639037 0.8501526 0.6157024 0.6830398 1.3898022 1.3858826 0.0963436 1.1936654 0.6376756 1.4579807 1.1899909 0.6979356 1.4579807 2.8878068 0.6890231 0.6951172 1.3844104 1.3844104 1.3903656 0.8486555 1.3850603 0.6412693 0.7721834 0.7611353 0.8622577 0.8661852 0.7624132 1.1900884 1.1900530 1.1941103 1.1880342 1.1956599 0.6987159 0.0192040 1.3855967 1.3889941 2.8344522 1.3881014 1.1903303 1.2919907 0.6261646 0.6277814 0.4460896 0.5062949 0.6284661 
KJ094029_LP_064             0.7109692 1.2002750 1.1728728 2.3741226 0.0008750 0.8851850 0.8851850 1.3216613 1.2285769 0.8828253 0.8828214 0.8834514 0.8860587 0.8834514 0.9298597 0.8716555 2.8809441 2.8758767 1.1760774 0.9129214 1.1916204 1.1899909 1.1899909 0.0000000 0.0032179 0.0020437 0.0020440 0.0067373 0.8830916 0.9121252 0.6595029 0.8846768 0.8722938 0.7119273 0.8860884 1.4384115 1.2322585 1.3454368 1.2214570 1.2186798 1.2058946 1.2060649 1.2214570 1.2281067 0.9189939 0.8856114 0.0032184 0.7109692 2.9310481 1.8426031 1.7728853 1.4152993 1.3026966 1.3999495 1.2281675 1.3216613 0.8847144 0.8858858 1.2004276 0.0032165 1.2279012 0.9406998 0.0000010 1.3373660 0.9406998 2.9329178 1.3174437 1.3183104 0.8866920 0.8866920 0.8911456 1.3980285 0.8859683 1.2265893 1.3390659 1.3025930 1.4380717 1.4392852 1.3022287 0.0026308 0.0020440 0.0035059 0.0032179 0.0088891 1.3371617 1.1938190 0.8843796 0.8860587 2.8491732 0.8758680 0.0023359 0.7280446 1.2109485 1.2070896 1.2005018 1.2137381 1.2159663 
KJ094031_LP_124             0.7105907 1.1993150 1.1719094 2.3815155 0.0035106 0.8869579 0.8869579 1.3244366 1.2292370 0.8848289 0.8848256 0.8854562 0.8878326 0.8854562 0.9291737 0.8732900 2.8900657 2.8849852 1.1761436 0.9157585 1.1906169 1.1880342 1.1880342 0.0032179 0.0000000 0.0040991 0.0040997 0.0085229 0.8848772 0.9139265 0.6602918 0.8864884 0.8739289 0.7115483 0.8878623 1.4407808 1.2329202 1.3469353 1.2236003 1.2204518 1.2088446 1.2090159 1.2236003 1.2302576 0.9198992 0.8873853 0.0040957 0.7105907 2.9338034 1.8425472 1.7773475 1.4179482 1.3043643 1.4034953 1.2288274 1.3244366 0.8864872 0.8876600 1.1989540 0.0052756 1.2308764 0.9400011 0.0032179 1.3388604 0.9400011 2.9356741 1.3202153 1.3206374 0.8884672 0.8884672 0.8929619 1.4015701 0.8877425 1.2287381 1.3408547 1.3042605 1.4404401 1.4416553 1.3038960 0.0029206 0.0040997 0.0038045 0.0000010 0.0095212 1.3386547 1.1933777 0.8861524 0.8878326 2.8582136 0.8775218 0.0038053 0.7274291 1.2139133 1.2100491 1.2019477 1.2141464 1.2177355 
KJ586795_LMTA_94            0.7115832 1.2018860 1.1745001 2.3745461 0.0023358 0.8853474 0.8853474 1.3226603 1.2291038 0.8829883 0.8829845 0.8836146 0.8862212 0.8836146 0.9275430 0.8718200 2.8811199 2.8760510 1.1792503 0.9141042 1.1933080 1.1900280 1.1900280 0.0020437 0.0040991 0.0000000 0.0005833 0.0058539 0.8832181 0.9133071 0.6602730 0.8848427 0.8724584 0.7125421 0.8862509 1.4403575 1.2327891 1.3470495 1.2239310 1.2210986 1.2082910 1.2084623 1.2239310 1.2305918 0.9175084 0.8857739 0.0040971 0.7115832 2.9316504 1.8429086 1.7699935 1.4175243 1.3055016 1.4018296 1.2286940 1.3226603 0.8848768 0.8860483 1.2009386 0.0040960 1.2303302 0.9383407 0.0020437 1.3389719 0.9383407 2.9335205 1.3184405 1.3193081 0.8868547 0.8868547 0.8913122 1.3999052 0.8861308 1.2290715 1.3420244 1.3053976 1.4400168 1.4412322 1.3050328 0.0040967 0.0005833 0.0043862 0.0040991 0.0098434 1.3387659 1.1944862 0.8845053 0.8862212 2.8493397 0.8755913 0.0026281 0.7280909 1.2133597 1.2095999 1.2060275 1.2174959 1.2183796 
KJ591605_LMTA_57            0.7116327 1.2019082 1.1745260 2.3747683 0.0023361 0.8865622 0.8865622 1.3239995 1.2291232 0.8842080 0.8842045 0.8848351 0.8874369 0.8848351 0.9289184 0.8730513 2.8844837 2.8794087 1.1792759 0.9156711 1.1933324 1.1900530 1.1900530 0.0020440 0.0040997 0.0005833 0.0000000 0.0058547 0.8844410 0.9148729 0.6603212 0.8860838 0.8736902 0.7125916 0.8874666 1.4422323 1.2328081 1.3484157 1.2239511 1.2211189 1.2083127 1.2084840 1.2239511 1.2306111 0.9186381 0.8869894 0.0040977 0.7116327 2.9319028 1.8452952 1.7720018 1.4190432 1.3068056 1.4036584 1.2287135 1.3239995 0.8860913 0.8872642 1.2009626 0.0040965 1.2303495 0.9397455 0.0020440 1.3403309 0.9397455 2.9337729 1.3197764 1.3206453 0.8880714 0.8880714 0.8925584 1.4017317 0.8873467 1.2290910 1.3435155 1.3067014 1.4418908 1.4431076 1.3063363 0.0040972 0.0000010 0.0043868 0.0040997 0.0098449 1.3401235 1.1945107 0.8857198 0.8874369 2.8526656 0.8768376 0.0026284 0.7281453 1.2133810 1.2096215 1.2041004 1.2175167 1.2184002 
KJ668715_LMTA_34            0.7110916 1.2052104 1.1778749 2.3775536 0.0058557 0.8909984 0.8909984 1.3244834 1.2320510 0.8886654 0.8886631 0.8892948 0.8918755 0.8892948 0.9321743 0.8775646 2.8902810 2.8851931 1.1745726 0.9179714 1.1967963 1.1936003 1.1936003 0.0067373 0.0085229 0.0058539 0.0058547 0.0000000 0.8886134 0.9171719 0.6633181 0.8906174 0.8782047 0.7120502 0.8919054 1.4440931 1.2357430 1.3490200 1.2283607 1.2271790 1.2143337 1.2145071 1.2283607 1.2350356 0.9244120 0.8914281 0.0067513 0.7110916 2.9368216 1.8438430 1.7749420 1.4208882 1.3064695 1.4058410 1.2316406 1.3244834 0.8902333 0.8917038 1.2028860 0.0082186 1.2352427 0.9430563 0.0067373 1.3409390 0.9430563 2.9386955 1.3202623 1.3212611 0.8925132 0.8925132 0.8971021 1.4039130 0.8917862 1.2335114 1.3445231 1.3063654 1.4437510 1.4449683 1.3060005 0.0079288 0.0058547 0.0079185 0.0085229 0.0133791 1.3407313 1.1979220 0.8901561 0.8918755 2.8570514 0.8815046 0.0061492 0.7293064 1.2194327 1.2155566 1.2092930 1.2217263 1.2244500 
KP027446_phiIPLARODI        1.0476120 1.4085640 1.3917889 2.5284240 0.8833247 0.0052364 0.0052364 1.5296118 1.4734254 0.0060715 0.0063703 0.0066478 0.0055134 0.0066478 0.2477954 0.0054040 3.0365199 3.0355884 1.4024400 0.3764763 1.3933113 1.3851625 1.3851625 0.8830916 0.8848772 0.8832181 0.8844410 0.8886134 0.0000000 0.3794482 1.0538181 0.0053575 0.0056889 1.0463291 0.0055135 1.6173982 1.4817353 1.5649818 1.4609800 1.4752242 1.4570664 1.4576180 1.4609800 1.4667369 0.3927329 0.0055138 0.8842854 1.0476120 3.0216638 1.9540788 1.9353820 1.6213021 1.5212518 1.5894684 1.4740692 1.5296118 0.0055108 0.0060687 1.3895984 0.8867385 1.4786223 0.2504320 0.8830916 1.5638810 0.2504320 3.0237435 1.5254929 1.5393327 0.0066267 0.0066267 0.0067687 1.5879692 0.0057921 1.4616899 1.5778091 1.5177497 1.6165009 1.6230000 1.5170078 0.8850505 0.8844410 0.8864410 0.8848772 0.8977855 1.5601641 1.3876114 0.0033016 0.0055134 3.0016797 0.0072395 0.8835966 1.0698144 1.4547120 1.4583946 1.3961545 1.4865782 1.4706216 
KP027447_phiIPLA_C1C        1.0767403 1.4380893 1.4043988 2.5228744 0.9126543 0.3770527 0.3770527 1.5017456 1.4922493 0.3770263 0.3780133 0.3784259 0.3775497 0.3784259 0.4279949 0.3662067 3.1306549 3.1325535 1.4262004 0.0098307 1.4258257 1.4316117 1.4316117 0.9121252 0.9139265 0.9133071 0.9148729 0.9171719 0.3794482 0.0000000 1.0769382 0.3775889 0.3666266 1.0834568 0.3775618 1.6063241 1.4925952 1.5351032 1.4794179 1.4866417 1.4745962 1.4724958 1.4794179 1.4890022 0.4585533 0.3772672 0.9161872 1.0767403 3.1117637 2.0139324 1.9249925 1.6023020 1.5290981 1.5855120 1.4923591 1.5017456 0.3799083 0.3780744 1.4312870 0.9158517 1.4844146 0.4331194 0.9121252 1.5314812 0.4331194 3.1131125 1.4958588 1.5145376 0.3782846 0.3782846 0.3779362 1.5843453 0.3779005 1.4848926 1.5811333 1.5259494 1.6054769 1.6149296 1.5255831 0.9147667 0.9148729 0.9141059 0.9139265 0.9200303 1.5265735 1.4311214 0.3791958 0.3775497 3.0715998 0.3761639 0.9141445 1.1180048 1.4670594 1.4648657 1.4684157 1.4965410 1.4817051 
KP339049_EFDG1              0.2178531 1.3272001 1.3020666 2.4467015 0.6601603 1.0530733 1.0530733 1.3972028 1.3285558 1.0504400 1.0514512 1.0512641 1.0540189 1.0512641 1.1141326 1.0356054 2.9267570 2.9222435 1.2347553 1.0804573 1.3301090 1.2516236 1.2516236 0.6595029 0.6602918 0.6602730 0.6603212 0.6633181 1.0538181 1.0769382 0.0000000 1.0519364 1.0354173 0.2163519 1.0540529 1.4924673 1.3310289 1.4112989 1.3018697 1.3116102 1.2796997 1.2789782 1.3018697 1.3001245 1.0640469 1.0534490 0.6613396 0.2178531 2.9888602 1.8175814 1.8510249 1.4838595 1.4002236 1.4695275 1.3272964 1.3972028 1.0534405 1.0532688 1.2526923 0.6608926 1.3219371 1.1230297 0.6595029 1.4117397 1.1230297 2.9787406 1.3934539 1.3990480 1.0536509 1.0536509 1.0565896 1.4690525 1.0514356 1.3009703 1.4289966 1.3951541 1.4912766 1.4934808 1.3978215 0.6600595 0.6603212 0.6608055 0.6602918 0.6746991 1.4057934 1.2565682 1.0518306 1.0540189 2.9035367 1.0466642 0.6614693 0.2185244 1.2719157 1.2817018 1.2741451 1.2834329 1.3074054 
KP687431_IME_SA1            1.0494222 1.4122437 1.3952487 2.5131825 0.8852136 0.0000010 0.0000010 1.5443225 1.4796844 0.0014029 0.0016898 0.0019716 0.0002784 0.0019716 0.2517947 0.0000010 3.0299581 3.0265493 1.3952675 0.3716870 1.3948101 1.3803257 1.3803257 0.8846768 0.8864884 0.8848427 0.8860838 0.8906174 0.0053575 0.3775889 1.0519364 0.0000000 0.0002870 1.0474482 0.0002784 1.6210394 1.4881598 1.5779642 1.4650023 1.4775054 1.4597168 1.4612459 1.4650023 1.4708745 0.3931732 0.0002784 0.8861893 1.0494222 3.0254420 1.9891633 1.9562733 1.6261392 1.5305222 1.5948108 1.4803410 1.5443225 0.0036290 0.0013933 1.3857172 0.8884151 1.4813429 0.2539973 0.8846768 1.5768354 0.2539973 3.0275668 1.5383642 1.5548317 0.0019526 0.0019526 0.0014245 1.5932785 0.0013937 1.4666879 1.5890622 1.5269316 1.6201238 1.6267562 1.5270150 0.8866641 0.8860838 0.8880750 0.8864884 0.8999939 1.5730192 1.3836424 0.0053138 0.0002784 3.0001148 0.0079429 0.8852977 1.0704613 1.4554170 1.4600948 1.3987721 1.4884692 1.4728121 
KP687432_IME_SA2            1.0308220 1.3982375 1.3809660 2.4920774 0.8728252 0.0002798 0.0002798 1.5231536 1.4596163 0.0011319 0.0019886 0.0017044 0.0005616 0.0017044 0.2486219 0.0002798 3.0265320 3.0253997 1.3872931 0.3607102 1.3821045 1.3790244 1.3790244 0.8722938 0.8739289 0.8724584 0.8736902 0.8782047 0.0056889 0.3666266 1.0354173 0.0002870 0.0000000 1.0295356 0.0005617 1.6100705 1.4680819 1.5561974 1.4609556 1.4733969 1.4551327 1.4543588 1.4609556 1.4668565 0.3898741 0.0005617 0.8737912 1.0308220 3.0162259 1.9658519 1.9234714 1.6162150 1.5072563 1.5841031 1.4602638 1.5231536 0.0039421 0.0016865 1.3855420 0.8758408 1.4741566 0.2513517 0.8722938 1.5561849 0.2513517 3.0183286 1.5188989 1.5322413 0.0022509 0.0022509 0.0011494 1.5825897 0.0016870 1.4617371 1.5631450 1.5034375 1.6091648 1.6157255 1.5026924 0.8741022 0.8736902 0.8756730 0.8739289 0.8804120 1.5524367 1.3823286 0.0053585 0.0005616 2.9954582 0.0083351 0.8730991 1.0710945 1.4527027 1.4535544 1.3812734 1.4746717 1.4698313 
KR049063_EFLK1              0.0041565 1.3563604 1.3355678 2.4672826 0.7124268 1.0484290 1.0484290 1.4216740 1.3289062 1.0459577 1.0460484 1.0462485 1.0493877 1.0462485 1.1291854 1.0293346 2.9051382 2.9028803 1.2551998 1.0851236 1.3593300 1.2687959 1.2687959 0.7119273 0.7115483 0.7125421 0.7125916 0.7120502 1.0463291 1.0834568 0.2163519 1.0474482 1.0295356 0.0000000 1.0494221 1.5240459 1.3336413 1.4356454 1.3036137 1.3100938 1.2926286 1.2932479 1.3036137 1.3056287 1.0877353 1.0488094 0.7133661 0.0041565 2.9452313 1.8457732 1.8657562 1.5079903 1.4087253 1.4978435 1.3276803 1.4216740 1.0467714 1.0485558 1.2788502 0.7113860 1.3320927 1.1372527 0.7119273 1.4313450 1.1372527 2.9353851 1.4207288 1.4167721 1.0490857 1.0490857 1.0498420 1.4959301 1.0467697 1.3083918 1.4288464 1.4027391 1.5233404 1.5259391 1.4038450 0.7113858 0.7125916 0.7126687 0.7115483 0.7276703 1.4270470 1.2697212 1.0446217 1.0493877 2.8862062 1.0377566 0.7134294 0.0048843 1.2884124 1.3001606 1.2978897 1.3097071 1.3033576 
KR908644_IME_SA119          1.0506987 1.4139649 1.3974549 2.5062897 0.8866144 0.0002722 0.0002722 1.5356032 1.4782419 0.0016460 0.0019274 0.0022030 0.0005445 0.0022030 0.2515206 0.0002808 3.0118750 3.0109545 1.3987118 0.3718084 1.3970602 1.3881251 1.3881251 0.8860884 0.8878623 0.8862509 0.8874666 0.8919054 0.0055135 0.3775618 1.0540529 0.0002784 0.0005617 1.0494221 0.0000000 1.6243600 1.4865046 1.5690742 1.4663099 1.4794193 1.4613402 1.4618966 1.4663099 1.4720338 0.3941295 0.0005446 0.8875703 1.0506987 3.0028383 1.9618338 1.9314010 1.6296201 1.5223772 1.5983168 1.4788820 1.5356032 0.0038218 0.0016351 1.3933920 0.8897494 1.4814058 0.2542141 0.8860884 1.5679796 0.2542141 3.0048847 1.5294646 1.5452851 0.0021822 0.0021822 0.0011136 1.5968210 0.0016355 1.4670212 1.5785407 1.5189010 1.6234668 1.6299368 1.5181646 0.8880341 0.8874666 0.8894158 0.8878623 0.9011546 1.5642821 1.3915175 0.0054696 0.0005445 2.9815184 0.0083368 0.8868848 1.0719750 1.4571207 1.4607758 1.4007109 1.4911865 1.4748413 
KT207918_Eyuki              1.5191755 0.8088926 0.7904520 2.4917822 1.4382538 1.6242763 1.6242763 0.5670136 0.7318505 1.6187608 1.6201119 1.6203958 1.6253232 1.6203958 1.7029794 1.6097837 3.0673931 3.0699866 0.7752596 1.6099239 0.8010355 0.8624029 0.8624029 1.4384115 1.4407808 1.4403575 1.4422323 1.4440931 1.6173982 1.6063241 1.4924673 1.6210394 1.6100705 1.5240459 1.6243600 0.0000000 0.7235232 0.5591196 0.7575308 0.7545412 0.7504760 0.7477941 0.7575308 0.7569049 1.6862094 1.6261176 1.4433370 1.5191755 3.1138240 2.2747443 1.9116901 0.0819030 0.4812878 0.0558650 0.7316204 0.5670136 1.6231461 1.6252266 0.8733389 1.4420179 0.7509944 1.7203477 1.4384115 0.5583347 1.7203477 3.1167976 0.5622226 0.5589473 1.6236147 1.6236147 1.6395918 0.0555308 1.6227029 0.7537790 0.4964108 0.4817904 0.0013518 0.0068006 0.4812134 1.4396188 1.4422323 1.4397769 1.4407808 1.4573730 0.5629641 0.8674731 1.6181453 1.6253232 3.0567298 1.6188794 1.4413395 1.5796152 0.7403176 0.7322310 0.7966185 0.8506194 0.7531543 
KT224359_TsarBomba          1.3287835 0.5573429 0.5578452 2.3622748 1.2330851 1.4864328 1.4864328 0.5225773 0.0234582 1.4812395 1.4818643 1.4821241 1.4873678 1.4821241 1.5479885 1.4678198 2.8454735 2.8431347 0.5365043 1.4975316 0.5591489 0.6183523 0.6183523 1.2322585 1.2329202 1.2327891 1.2328081 1.2357430 1.4817353 1.4925952 1.3310289 1.4881598 1.4680819 1.3336413 1.4865046 0.7235232 0.0000000 0.5276606 0.3013564 0.2965557 0.3063471 0.3071180 0.3013564 0.3008389 1.5366360 1.4880874 1.2330774 1.3287835 2.9031449 2.0435123 1.8376754 0.7191260 0.6064620 0.7066530 0.0242923 0.5225773 1.4820084 1.4857153 0.6197273 1.2358413 0.3012179 1.5586825 1.2322585 0.5286533 1.5586825 2.8911252 0.5237485 0.5245309 1.4863638 1.4863638 1.5001817 0.7069495 1.4856699 0.3014215 0.6096065 0.6045372 0.7241884 0.7266567 0.6060399 1.2313634 1.2328081 1.2336367 1.2329202 1.2327580 0.5280254 0.6147582 1.4842140 1.4873678 2.8559700 1.4805946 1.2330810 1.3966385 0.3016173 0.3019225 0.5127579 0.5663779 0.3007456 
KT307976_AvesoBmore         1.4288272 0.6485099 0.6422904 2.3736161 1.3464782 1.5689944 1.5689944 0.0726845 0.5345275 1.5604768 1.5620838 1.5620748 1.5700064 1.5620748 1.5735436 1.5562074 2.9736297 2.9755703 0.6146300 1.5372525 0.6420603 0.6999467 0.6999467 1.3454368 1.3469353 1.3470495 1.3484157 1.3490200 1.5649818 1.5351032 1.4112989 1.5779642 1.5561974 1.4356454 1.5690742 0.5591196 0.5276606 0.0000000 0.5201119 0.5276790 0.5244517 0.5238196 0.5201119 0.5237732 1.6028753 1.5698577 1.3483821 1.4288272 2.9962829 2.2411311 1.8643672 0.5660518 0.3738352 0.5555734 0.5344373 0.0726845 1.5709174 1.5692907 0.7009232 1.3480717 0.5232836 1.5889154 1.3454368 0.0035450 1.5889154 2.9866399 0.0685829 0.0416302 1.5691297 1.5691297 1.5832797 0.5552774 1.5680571 0.5235075 0.3786642 0.3716630 0.5599308 0.5595917 0.3697998 1.3465557 1.3484157 1.3475583 1.3469353 1.3482363 0.0101488 0.7026046 1.5658705 1.5700064 2.9651655 1.5680487 1.3461608 1.4778561 0.5206126 0.5181763 0.6204950 0.6768930 0.5240648 
KT995480_Bacillus_BM15      1.3000123 0.5584567 0.5539274 2.3276496 1.2222783 1.4662398 1.4662398 0.5165442 0.2982417 1.4609197 1.4626694 1.4629263 1.4671606 1.4629263 1.5593877 1.4606948 2.8640229 2.8589411 0.5420243 1.4733880 0.5595895 0.6391408 0.6391408 1.2214570 1.2236003 1.2239310 1.2239511 1.2283607 1.4609800 1.4794179 1.3018697 1.4650023 1.4609556 1.3036137 1.4663099 0.7575308 0.3013564 0.5201119 0.0000000 0.0585118 0.0578696 0.0585457 0.0000010 0.0097024 1.5380501 1.4678707 1.2228223 1.3000123 2.9618595 2.0434199 1.7344496 0.7456779 0.5877384 0.7442582 0.2998070 0.5165442 1.4647826 1.4661379 0.6411574 1.2248563 0.0618887 1.5697039 1.2214570 0.5220969 1.5697039 2.9481022 0.5150244 0.5174302 1.4656399 1.4656399 1.4742165 0.7445584 1.4659568 0.0102635 0.5925188 0.5874194 0.7577161 0.7576133 0.5874661 1.2216975 1.2239511 1.2242964 1.2236003 1.2161275 0.5189995 0.6356134 1.4615655 1.4671606 2.8473661 1.4777534 1.2219459 1.3468355 0.0511243 0.0470069 0.5213085 0.5893902 0.0578405 
KU577463_Bacillus_Deep_Blue 1.3047668 0.5586831 0.5530342 2.3357247 1.2195724 1.4793481 1.4793481 0.5293345 0.2949598 1.4740709 1.4758337 1.4760924 1.4802775 1.4760924 1.5885970 1.4731344 2.8653359 2.8576284 0.5503662 1.4824530 0.5604814 0.6314891 0.6314891 1.2186798 1.2204518 1.2210986 1.2211189 1.2271790 1.4752242 1.4866417 1.3116102 1.4775054 1.4733969 1.3100938 1.4794193 0.7545412 0.2965557 0.5276790 0.0585118 0.0000000 0.0573423 0.0577125 0.0585118 0.0615444 1.5547501 1.4809933 1.2215317 1.3047668 2.9248894 2.0522343 1.7717052 0.7546869 0.5967070 0.7388029 0.2962161 0.5293345 1.4769983 1.4788744 0.6405305 1.2224844 0.0747117 1.5972020 1.2186798 0.5298143 1.5972020 2.9131032 0.5240896 0.5260888 1.4795189 1.4795189 1.4876259 0.7383968 1.4786939 0.0634585 0.6012676 0.5960606 0.7555683 0.7539045 0.5974778 1.2198770 1.2211189 1.2204451 1.2204518 1.2160961 0.5273319 0.6336479 1.4764419 1.4802775 2.8448825 1.4910154 1.2195866 1.3508951 0.0550380 0.0540756 0.5166450 0.5878812 0.0132925 
KX495186_Bacillus_PK16      1.2889516 0.5609724 0.5572110 2.3407677 1.2067803 1.4612706 1.4612706 0.5225266 0.3039186 1.4559643 1.4583915 1.4586472 1.4621860 1.4586472 1.5479857 1.4548733 2.8605363 2.8520505 0.5401640 1.4706731 0.5617602 0.6309900 0.6309900 1.2058946 1.2088446 1.2082910 1.2083127 1.2143337 1.4570664 1.4745962 1.2796997 1.4597168 1.4551327 1.2926286 1.4613402 0.7504760 0.3063471 0.5244517 0.0578696 0.0573423 0.0000000 0.0016072 0.0578696 0.0573320 1.5290698 1.4628923 1.2084309 1.2889516 2.9404299 2.0502896 1.7477996 0.7437441 0.5866604 0.7375151 0.3051924 0.5225266 1.4587339 1.4611695 0.6359793 1.2096911 0.0835004 1.5585603 1.2058946 0.5264454 1.5585603 2.9285722 0.5207743 0.5246812 1.4606735 1.4606735 1.4689288 0.7378146 1.4609885 0.0589200 0.5941678 0.5855458 0.7493503 0.7522727 0.5865107 1.2071081 1.2083127 1.2088562 1.2088446 1.2047812 0.5234499 0.6308517 1.4581862 1.4621860 2.8419427 1.4723446 1.2067944 1.3360259 0.0295461 0.0397231 0.5106730 0.5865445 0.0568129 
MG602477_Bacillus_BCP01     1.2895640 0.5595238 0.5551456 2.3480143 1.2069509 1.4618268 1.4618268 0.5218151 0.3046876 1.4565123 1.4589448 1.4592010 1.4627442 1.4592010 1.5507132 1.4540990 2.8606193 2.8521203 0.5375821 1.4685714 0.5602399 0.6306493 0.6306493 1.2060649 1.2090159 1.2084623 1.2084840 1.2145071 1.4576180 1.4724958 1.2789782 1.4612459 1.4543588 1.2932479 1.4618966 0.7477941 0.3071180 0.5238196 0.0585457 0.0577125 0.0016072 0.0000000 0.0585457 0.0580075 1.5276278 1.4634522 1.2086022 1.2895640 2.9342610 2.0487231 1.7482088 0.7411814 0.5844792 0.7348458 0.3059622 0.5218151 1.4592845 1.4617254 0.6356455 1.2098629 0.0841176 1.5613562 1.2060649 0.5257332 1.5613562 2.9224156 0.5201427 0.5239685 1.4612285 1.4612285 1.4695125 0.7351456 1.4615442 0.0589417 0.5918730 0.5833654 0.7466691 0.7495885 0.5843312 1.2072788 1.2084840 1.2090276 1.2090159 1.2051292 0.5227390 0.6305110 1.4587356 1.4627442 2.8437964 1.4715901 1.2069650 1.3366256 0.0312526 0.0391669 0.5092992 0.5861490 0.0571824 
MH638309_Bacillus_Hobo      1.3000123 0.5584567 0.5539274 2.3276496 1.2222783 1.4662398 1.4662398 0.5165442 0.2982417 1.4609197 1.4626694 1.4629263 1.4671606 1.4629263 1.5593877 1.4606948 2.8640229 2.8589411 0.5420243 1.4733880 0.5595895 0.6391408 0.6391408 1.2214570 1.2236003 1.2239310 1.2239511 1.2283607 1.4609800 1.4794179 1.3018697 1.4650023 1.4609556 1.3036137 1.4663099 0.7575308 0.3013564 0.5201119 0.0000010 0.0585118 0.0578696 0.0585457 0.0000000 0.0097024 1.5380501 1.4678707 1.2228223 1.3000123 2.9618595 2.0434199 1.7344496 0.7456779 0.5877384 0.7442582 0.2998070 0.5165442 1.4647826 1.4661379 0.6411574 1.2248563 0.0618887 1.5697039 1.2214570 0.5220969 1.5697039 2.9481022 0.5150244 0.5174302 1.4656399 1.4656399 1.4742165 0.7445584 1.4659568 0.0102635 0.5925188 0.5874194 0.7577161 0.7576133 0.5874661 1.2216975 1.2239511 1.2242964 1.2236003 1.2161275 0.5189995 0.6356134 1.4615655 1.4671606 2.8473661 1.4777534 1.2219459 1.3468355 0.0511243 0.0470069 0.5213085 0.5893902 0.0578405 
MH638312_Bacillus_Kioshi    1.3010087 0.5591309 0.5553434 2.3399419 1.2289318 1.4719633 1.4719633 0.5183447 0.2975385 1.4666654 1.4684197 1.4686772 1.4728872 1.4686772 1.5631957 1.4665951 2.8743120 2.8667547 0.5403466 1.4829377 0.5602981 0.6398395 0.6398395 1.2281067 1.2302576 1.2305918 1.2306111 1.2350356 1.4667369 1.4890022 1.3001245 1.4708745 1.4668565 1.3056287 1.4720338 0.7569049 0.3008389 0.5237732 0.0097024 0.0615444 0.0573320 0.0580075 0.0097024 0.0000000 1.5428448 1.4735993 1.2294823 1.3010087 2.9612123 2.0572377 1.7296787 0.7440346 0.5859462 0.7443162 0.2991023 0.5183447 1.4705028 1.4718609 0.6400432 1.2315204 0.0650048 1.5735719 1.2281067 0.5257670 1.5735719 2.9482750 0.5163490 0.5207880 1.4713621 1.4713621 1.4796007 0.7446164 1.4716802 0.0034912 0.5918090 0.5857225 0.7570901 0.7565499 0.5866791 1.2283489 1.2306111 1.2309586 1.2302576 1.2231967 0.5226542 0.6363082 1.4679293 1.4728872 2.8616679 1.4837407 1.2285996 1.3487691 0.0508658 0.0464435 0.5223135 0.5893385 0.0593459 
NC_007021_Twort             1.0834100 1.4833258 1.4618653 2.5950179 0.9190051 0.3936056 0.3936056 1.5744063 1.5336084 0.3925050 0.3931998 0.3936212 0.3941169 0.3936212 0.4636149 0.3894425 3.0695616 3.0735295 1.4561948 0.4571473 1.4632395 1.4287556 1.4287556 0.9189939 0.9198992 0.9175084 0.9186381 0.9244120 0.3927329 0.4585533 1.0640469 0.3931732 0.3898741 1.0877353 0.3941295 1.6862094 1.5366360 1.6028753 1.5380501 1.5547501 1.5290698 1.5276278 1.5380501 1.5428448 0.0000000 0.3941772 0.9196916 1.0834100 3.1305429 2.0112173 1.9679931 1.6898735 1.5869910 1.6789522 1.5338602 1.5744063 0.3915016 0.3916891 1.4200294 0.9224637 1.5512645 0.4696152 0.9189939 1.5998825 0.4696152 3.1333803 1.5737440 1.5802634 0.3918529 0.3918529 0.3975797 1.6755775 0.3920442 1.5358380 1.6451654 1.5864617 1.6823057 1.6902867 1.5881077 0.9206676 0.9186381 0.9209235 0.9198992 0.9316406 1.5967855 1.4271514 0.3914227 0.3941169 3.0029816 0.3922610 0.9192409 1.1165688 1.5152985 1.5179589 1.4463568 1.4908133 1.5367705 
NC_007066_G1                1.0500855 1.4145092 1.3980118 2.5079379 0.8861373 0.0002722 0.0002722 1.5372707 1.4798164 0.0016461 0.0019275 0.0022031 0.0005445 0.0022031 0.2512128 0.0002808 3.0126000 3.0116793 1.3992727 0.3715135 1.3976252 1.3887056 1.3887056 0.8856114 0.8873853 0.8857739 0.8869894 0.8914281 0.0055138 0.3772672 1.0534490 0.0002784 0.0005617 1.0488094 0.0005446 1.6261176 1.4880874 1.5698577 1.4678707 1.4809933 1.4628923 1.4634522 1.4678707 1.4735993 0.3941772 0.0000000 0.8870929 1.0500855 3.0043913 1.9623694 1.9273526 1.6313825 1.5239948 1.6000455 1.4804571 1.5372707 0.0038220 0.0016352 1.3939749 0.8892721 1.4829800 0.2539028 0.8856114 1.5687626 0.2539028 3.0064390 1.5311258 1.5469648 0.0021823 0.0021823 0.0016709 1.5985477 0.0016356 1.4685842 1.5803022 1.5205146 1.6252234 1.6317001 1.5197773 0.8875571 0.8869894 0.8889387 0.8873853 0.9006468 1.5650629 1.3920992 0.0054699 0.0005445 2.9822334 0.0083372 0.8864076 1.0712983 1.4586796 1.4623370 1.4012770 1.4917588 1.4764099 
NC_009811_A511              0.7124070 1.1985743 1.1702698 2.3727257 0.0023395 0.8866655 0.8866655 1.3244227 1.2291001 0.8845337 0.8845303 0.8851612 0.8875405 0.8851612 0.9314969 0.8731520 2.8883544 2.8832752 1.1761323 0.9169863 1.1898315 1.1879805 1.1879805 0.0032184 0.0040957 0.0040971 0.0040977 0.0067513 0.8842854 0.9161872 0.6613396 0.8861893 0.8737912 0.7133661 0.8875703 1.4433370 1.2330774 1.3483821 1.2228223 1.2215317 1.2084309 1.2086022 1.2228223 1.2294823 0.9196916 0.8870929 0.0000000 0.7124070 2.9370870 1.8439962 1.7759182 1.4210505 1.3048288 1.4059714 1.2286904 1.3244227 0.8859008 0.8873678 1.1990141 0.0049903 1.2299394 0.9423722 0.0032184 1.3402968 0.9423722 2.9389596 1.3201983 1.3211978 0.8881753 0.8881753 0.8926661 1.4040420 0.8874503 1.2279623 1.3413897 1.3047249 1.4429950 1.4442127 1.3043601 0.0026326 0.0040977 0.0046917 0.0040957 0.0076170 1.3400895 1.1920101 0.8858594 0.8875405 2.8555729 0.8770822 0.0026317 0.7303101 1.2130415 1.2091765 1.2027355 1.2161013 1.2180617 
NC_009904_phiEF24C          0.0000010 1.3524623 1.3312015 2.4596357 0.7114682 1.0497046 1.0497046 1.4139604 1.3239180 1.0472390 1.0473299 1.0475302 1.0506642 1.0475302 1.1238095 1.0306208 2.8935206 2.8892956 1.2543540 1.0784055 1.3533102 1.2603841 1.2603841 0.7109692 0.7105907 0.7115832 0.7116327 0.7110916 1.0476120 1.0767403 0.2178531 1.0494222 1.0308220 0.0041565 1.0506987 1.5191755 1.3287835 1.4288272 1.3000123 1.3047668 1.2889516 1.2895640 1.3000123 1.3010087 1.0834100 1.0500855 0.7124070 0.0000000 2.9472102 1.8384966 1.8595899 1.5052427 1.4010860 1.4945902 1.3226930 1.4139604 1.0480454 1.0498313 1.2755159 0.7104282 1.3265727 1.1317941 0.7109692 1.4245359 1.1317941 2.9373538 1.4130159 1.4100119 1.0503618 1.0503618 1.0511437 1.4913414 1.0480435 1.3046377 1.4267446 1.3958454 1.5184710 1.5210665 1.3969493 0.7104282 0.7116327 0.7117098 0.7105907 0.7272419 1.4202545 1.2613031 1.0458927 1.0506642 2.8777876 1.0390602 0.7124700 0.0042752 1.2838434 1.2973332 1.2913391 1.3029799 1.2989232 
NC_011421_SPO1              2.9472102 2.9967344 2.9777188 3.6357794 2.9334535 3.0026933 3.0026933 2.9652835 2.9146162 3.0081315 3.0101664 3.0106661 3.0055632 3.0106661 3.1913065 3.0157180 0.7437925 0.7418293 3.0004595 3.1259036 3.0077286 2.8953719 2.8953719 2.9310481 2.9338034 2.9316504 2.9319028 2.9368216 3.0216638 3.1117637 2.9888602 3.0254420 3.0162259 2.9452313 3.0028383 3.1138240 2.9031449 2.9962829 2.9618595 2.9248894 2.9404299 2.9342610 2.9618595 2.9612123 3.1305429 3.0043913 2.9370870 2.9472102 0.0000000 3.4177249 3.1616759 3.1075754 3.0096054 3.0802548 2.9179555 2.9652835 3.0045423 3.0023359 2.8936459 2.9425059 2.9436949 3.2065734 2.9310481 2.9958379 3.2065734 0.0051188 2.9492747 2.9597948 3.0065772 3.0065772 3.0020052 3.0759704 3.0024766 2.9566847 2.9744335 3.0019966 3.1106088 3.1129102 2.9981769 2.9318854 2.9319028 2.9345335 2.9338034 2.9690437 2.9834867 2.9105460 3.0053750 3.0055632 0.7382541 3.0443158 2.9315491 2.9331082 2.9238420 2.9376243 2.9602014 2.9433808 2.9317302 
NC_012530_Lb338_1           1.8384966 2.0289171 2.0443664 2.9294376 1.8429165 1.9612832 1.9612832 2.2059740 2.0201828 1.9612523 1.9576921 1.9587154 1.9606083 1.9587154 2.0224363 1.9648098 3.4926046 3.4984794 2.0083464 2.0143556 2.0451119 2.0533075 2.0533075 1.8426031 1.8425472 1.8429086 1.8452952 1.8438430 1.9540788 2.0139324 1.8175814 1.9891633 1.9658519 1.8457732 1.9618338 2.2747443 2.0435123 2.2411311 2.0434199 2.0522343 2.0502896 2.0487231 2.0434199 2.0572377 2.0112173 1.9623694 1.8439962 1.8384966 3.4177249 0.0000000 2.5629102 2.2010279 2.1472055 2.2268180 2.0200205 2.2059740 1.9567246 1.9576646 2.0261367 1.8484498 2.0696942 2.0327129 1.8426031 2.2394739 2.0327129 3.4056205 2.2072510 2.1983790 1.9565217 1.9565217 1.9683816 2.2282272 1.9589594 2.0593538 2.1411754 2.1442279 2.2726974 2.2691740 2.1434411 1.8486970 1.8452952 1.8438642 1.8425472 1.8584862 2.2285386 2.0599879 1.9523702 1.9606083 3.4659291 1.9898716 1.8437822 1.9140286 2.0499116 2.0471313 2.0224129 2.0672691 2.0497996 
NC_015253_A9                1.8595899 1.7799970 1.7619445 2.7197789 1.7740015 1.9295572 1.9295572 1.8482303 1.8290559 1.9308345 1.9307907 1.9304668 1.9313312 1.9304668 2.0135188 1.9237994 3.1066466 3.1053609 1.7546532 1.9306662 1.8081383 1.8527024 1.8527024 1.7728853 1.7773475 1.7699935 1.7720018 1.7749420 1.9353820 1.9249925 1.8510249 1.9562733 1.9234714 1.8657562 1.9314010 1.9116901 1.8376754 1.8643672 1.7344496 1.7717052 1.7477996 1.7482088 1.7344496 1.7296787 1.9679931 1.9273526 1.7759182 1.8595899 3.1616759 2.5629102 0.0000000 1.9026117 1.8647938 1.8909745 1.8270298 1.8482303 1.9365848 1.9294164 1.8387458 1.7727399 1.7563988 2.0232227 1.7728853 1.8613192 2.0232227 3.1581853 1.8438781 1.8430043 1.9290136 1.9290136 1.9343703 1.8872273 1.9268829 1.7279955 1.9106775 1.8687730 1.9145868 1.9165285 1.8640593 1.7746600 1.7720018 1.7798533 1.7773475 1.7384233 1.8590512 1.8649155 1.9270775 1.9313312 3.0664511 1.9578908 1.7715167 1.9591856 1.7403441 1.7365290 1.7905946 1.7781063 1.7604474 
NC_016563_WPh               1.5052427 0.8093343 0.7917255 2.4875801 1.4151400 1.6295359 1.6295359 0.5642199 0.7244102 1.6219808 1.6233332 1.6236174 1.6305861 1.6236174 1.6992661 1.6159275 3.0259329 3.0266522 0.7703230 1.6087327 0.8030067 0.8537597 0.8537597 1.4152993 1.4179482 1.4175243 1.4190432 1.4208882 1.6213021 1.6023020 1.4838595 1.6261392 1.6162150 1.5079903 1.6296201 0.0819030 0.7191260 0.5660518 0.7456779 0.7546869 0.7437441 0.7411814 0.7456779 0.7440346 1.6898735 1.6313825 1.4210505 1.5052427 3.1075754 2.2010279 1.9026117 0.0000000 0.4866476 0.0813330 0.7240001 0.5642199 1.6280125 1.6300672 0.8731476 1.4198403 0.7461968 1.7165272 1.4152993 0.5655684 1.7165272 3.1105354 0.5625558 0.5612312 1.6284514 1.6284514 1.6468609 0.0813119 1.6284012 0.7417369 0.4963827 0.4873556 0.0815701 0.0825637 0.4868849 1.4176220 1.4190432 1.4176282 1.4179482 1.4380135 0.5664537 0.8598055 1.6238301 1.6305861 3.0251198 1.6250696 1.4163337 1.5707672 0.7295126 0.7260100 0.7998050 0.8460769 0.7509055 
NC_018856_Bastille          1.4010860 0.7230225 0.7089662 2.3283603 1.3030804 1.5223028 1.5223028 0.3606832 0.6034720 1.5165554 1.5180965 1.5180818 1.5232606 1.5180818 1.5949371 1.5072726 2.9112499 2.9112029 0.6666707 1.5366232 0.7208982 0.7639037 0.7639037 1.3026966 1.3043643 1.3055016 1.3068056 1.3064695 1.5212518 1.5290981 1.4002236 1.5305222 1.5072563 1.4087253 1.5223772 0.4812878 0.6064620 0.3738352 0.5877384 0.5967070 0.5866604 0.5844792 0.5877384 0.5859462 1.5869910 1.5239948 1.3048288 1.4010860 3.0096054 2.1472055 1.8647938 0.4866476 0.0000000 0.4724934 0.6024125 0.3606832 1.5269396 1.5235599 0.7695561 1.3049655 0.5900763 1.6087861 1.3026966 0.3683652 1.6087861 3.0007502 0.3639928 0.3730789 1.5213458 1.5213458 1.5421483 0.4725030 1.5217732 0.5854754 0.0107879 0.0061928 0.4805828 0.4850631 0.0061927 1.3021586 1.3068056 1.3053537 1.3043643 1.3010632 0.3657716 0.7662143 1.5224315 1.5232606 2.9055849 1.5209085 1.3038991 1.4508533 0.5808122 0.5836663 0.6793414 0.7505043 0.5976241 
NC_018857_BPS13             1.4945902 0.7818066 0.7651098 2.4683927 1.3997885 1.5982351 1.5982351 0.5598578 0.7118556 1.5906125 1.5919463 1.5922260 1.5992633 1.5922260 1.6815614 1.5838201 3.0591511 3.0549646 0.7616809 1.5877310 0.7758375 0.8501526 0.8501526 1.3999495 1.4034953 1.4018296 1.4036584 1.4058410 1.5894684 1.5855120 1.4695275 1.5948108 1.5841031 1.4978435 1.5983168 0.0558650 0.7066530 0.5555734 0.7442582 0.7388029 0.7375151 0.7348458 0.7442582 0.7443162 1.6789522 1.6000455 1.4059714 1.4945902 3.0802548 2.2268180 1.8909745 0.0813330 0.4724934 0.0000000 0.7114528 0.5598578 1.5963223 1.5986635 0.8691337 1.4034666 0.7427493 1.6980802 1.3999495 0.5554551 1.6980802 3.0831861 0.5568295 0.5528047 1.5970773 1.5970773 1.6182112 0.0010803 1.5966881 0.7411480 0.4868341 0.4721519 0.0555839 0.0570682 0.4719523 1.4023596 1.4036584 1.4012655 1.4034953 1.4225019 0.5589399 0.8545403 1.5922200 1.5992633 3.0446393 1.5917790 1.4027967 1.5537036 0.7252264 0.7183993 0.7820096 0.8401254 0.7389890 
NC_018860_BCP78             1.3226930 0.5497578 0.5505499 2.3467983 1.2289907 1.4788108 1.4788108 0.5278171 0.0013342 1.4735905 1.4742131 1.4744719 1.4797409 1.4744719 1.5442464 1.4600029 2.8527906 2.8515910 0.5375404 1.4972088 0.5514288 0.6157024 0.6157024 1.2281675 1.2288274 1.2286940 1.2287135 1.2316406 1.4740692 1.4923591 1.3272964 1.4803410 1.4602638 1.3276803 1.4788820 0.7316204 0.0242923 0.5344373 0.2998070 0.2962161 0.3051924 0.3059622 0.2998070 0.2991023 1.5338602 1.4804571 1.2286904 1.3226930 2.9179555 2.0200205 1.8270298 0.7240001 0.6024125 0.7114528 0.0000000 0.5278171 1.4744070 1.4780980 0.6201505 1.2316386 0.3070704 1.5542028 1.2281675 0.5357138 1.5542028 2.9095064 0.5284784 0.5305474 1.4787426 1.4787426 1.4914194 0.7117501 1.4780517 0.2991007 0.6077730 0.6013801 0.7322897 0.7331420 0.6026922 1.2271778 1.2287135 1.2294423 1.2288274 1.2267873 0.5343239 0.6133062 1.4766033 1.4797409 2.8675624 1.4726672 1.2289866 1.3872809 0.3004434 0.3020132 0.5131393 0.5645304 0.2993706 
NC_018863_B4                1.4139604 0.6535071 0.6461039 2.3541269 1.3225563 1.5355261 1.5355261 0.0000010 0.5268787 1.5269550 1.5285378 1.5285243 1.5365142 1.5285243 1.5289869 1.5231681 2.9561480 2.9570058 0.6080539 1.5018955 0.6449951 0.6830398 0.6830398 1.3216613 1.3244366 1.3226603 1.3239995 1.3244834 1.5296118 1.5017456 1.3972028 1.5443225 1.5231536 1.4216740 1.5356032 0.5670136 0.5225773 0.0726845 0.5165442 0.5293345 0.5225266 0.5218151 0.5165442 0.5183447 1.5744063 1.5372707 1.3244227 1.4139604 2.9652835 2.2059740 1.8482303 0.5642199 0.3606832 0.5598578 0.5278171 0.0000000 1.5357145 1.5356793 0.6901266 1.3242452 0.5221036 1.5433038 1.3216613 0.0691375 1.5433038 2.9540215 0.0143234 0.0460689 1.5351568 1.5351568 1.5489145 0.5603399 1.5350391 0.5190999 0.3705870 0.3591673 0.5671700 0.5677079 0.3587097 1.3227798 1.3239995 1.3236349 1.3244366 1.3342873 0.0675859 0.6865006 1.5320363 1.5365142 2.9436787 1.5331284 1.3222393 1.4679311 0.5226082 0.5192751 0.6145571 0.6747895 0.5296332 
NC_019448_GH15              1.0480454 1.4149330 1.3992259 2.5056414 0.8849463 0.0035478 0.0035478 1.5357145 1.4737687 0.0043998 0.0046909 0.0049675 0.0038216 0.0049675 0.2520052 0.0036602 3.0074239 3.0065038 1.4023206 0.3737742 1.3998939 1.3898022 1.3898022 0.8847144 0.8864872 0.8848768 0.8860913 0.8902333 0.0055108 0.3799083 1.0534405 0.0036290 0.0039421 1.0467714 0.0038218 1.6231461 1.4820084 1.5709174 1.4647826 1.4769983 1.4587339 1.4592845 1.4647826 1.4705028 0.3915016 0.0038220 0.8859008 1.0480454 3.0045423 1.9567246 1.9365848 1.6280125 1.5269396 1.5963223 1.4744070 1.5357145 0.0000000 0.0038229 1.3951807 0.8883724 1.4794462 0.2547079 0.8847144 1.5698217 0.2547079 3.0065896 1.5316155 1.5453955 0.0043732 0.0043732 0.0050258 1.5948283 0.0038239 1.4654919 1.5841912 1.5234526 1.6222533 1.6278851 1.5227137 0.8866591 0.8860913 0.8880397 0.8864872 0.8993982 1.5661193 1.3931968 0.0054671 0.0038216 2.9771092 0.0054490 0.8852164 1.0693671 1.4570596 1.4598416 1.3997950 1.4923897 1.4704178 
NC_019726_JD007             1.0498313 1.4127834 1.3962480 2.5080697 0.8864118 0.0013622 0.0013622 1.5356793 1.4774584 0.0016458 0.0019272 0.0022027 0.0016350 0.0022027 0.2505708 0.0014053 3.0165671 3.0156457 1.3991268 0.3719496 1.3958357 1.3858826 1.3858826 0.8858858 0.8876600 0.8860483 0.8872642 0.8917038 0.0060687 0.3780744 1.0532688 0.0013933 0.0016865 1.0485558 0.0016351 1.6252266 1.4857153 1.5692907 1.4661379 1.4788744 1.4611695 1.4617254 1.4661379 1.4718609 0.3916891 0.0016352 0.8873678 1.0498313 3.0023359 1.9576646 1.9294164 1.6300672 1.5235599 1.5986635 1.4780980 1.5356793 0.0038229 0.0000000 1.3930772 0.8895473 1.4812313 0.2532499 0.8858858 1.5681962 0.2532499 3.0043819 1.5295413 1.5459357 0.0005448 0.0005448 0.0027865 1.5971675 0.0010898 1.4668489 1.5794127 1.5200816 1.6243330 1.6308053 1.5193447 0.8878319 0.8872642 0.8892138 0.8876600 0.9009419 1.5644986 1.3898895 0.0060203 0.0016350 2.9861506 0.0083393 0.8866822 1.0713413 1.4569496 1.4606042 1.3999023 1.4913918 1.4746679 
NC_020081_phiAGATE          1.2755159 0.4860210 0.4872160 2.3348583 1.2017885 1.3933222 1.3933222 0.6901266 0.6206506 1.3853970 1.3895965 1.3893480 1.3942650 1.3893480 1.4520109 1.3857941 2.8575859 2.8534947 0.4669834 1.4387120 0.4806564 0.0963436 0.0963436 1.2004276 1.1989540 1.2009386 1.2009626 1.2028860 1.3895984 1.4312870 1.2526923 1.3857172 1.3855420 1.2788502 1.3933920 0.8733389 0.6197273 0.7009232 0.6411574 0.6405305 0.6359793 0.6356455 0.6411574 0.6400432 1.4200294 1.3939749 1.1990141 1.2755159 2.8936459 2.0261367 1.8387458 0.8731476 0.7695561 0.8691337 0.6201505 0.6901266 1.3951807 1.3930772 0.0000000 1.2046081 0.6368720 1.4633857 1.2004276 0.7019490 1.4633857 2.8886304 0.6938639 0.6965626 1.3922913 1.3922913 1.3966559 0.8685010 1.3910851 0.6426311 0.7782828 0.7664024 0.8731935 0.8766135 0.7669744 1.2010310 1.2009626 1.2048856 1.1989540 1.2121670 0.6997107 0.0969627 1.3923882 1.3942650 2.8174147 1.3945958 1.2011720 1.3032684 0.6289716 0.6328665 0.4483767 0.5074816 0.6363586 
NC_020871_AG20              0.7104282 1.2044854 1.1771453 2.3787120 0.0035091 0.8888435 0.8888435 1.3242452 1.2320492 0.8864996 0.8864968 0.8871281 0.8897196 0.8871281 0.9313207 0.8752011 2.8845066 2.8794351 1.1803565 0.9166505 1.1960376 1.1936654 1.1936654 0.0032165 0.0052756 0.0040960 0.0040965 0.0082186 0.8867385 0.9158517 0.6608926 0.8884151 0.8758408 0.7113860 0.8897494 1.4420179 1.2358413 1.3480717 1.2248563 1.2224844 1.2096911 1.2098629 1.2248563 1.2315204 0.9224637 0.8892721 0.0049903 0.7104282 2.9425059 1.8484498 1.7727399 1.4198403 1.3049655 1.4034666 1.2316386 1.3242452 0.8883724 0.8895473 1.2046081 0.0000000 1.2315263 0.9421962 0.0032165 1.3399870 0.9421962 2.9443809 1.3200214 1.3208905 0.8903559 0.8903559 0.8948963 1.4015410 0.8896298 1.2299992 1.3416671 1.3048616 1.4416766 1.4428927 1.3044969 0.0029266 0.0040965 0.0038046 0.0052756 0.0095425 1.3397800 1.1981294 0.8880009 0.8897196 2.8541335 0.8794186 0.0049769 0.7279922 1.2145495 1.2106814 1.2047509 1.2161137 1.2195695 
NC_020873_Bc431v3           1.3265727 0.5603623 0.5576236 2.3549061 1.2287242 1.4813346 1.4813346 0.5221036 0.3060869 1.4760701 1.4778328 1.4780915 1.4822642 1.4780915 1.5697767 1.4738942 2.8696659 2.8663842 0.5400231 1.4827476 0.5618977 0.6376756 0.6376756 1.2279012 1.2308764 1.2303302 1.2303495 1.2352427 1.4786223 1.4844146 1.3219371 1.4813429 1.4741566 1.3320927 1.4814058 0.7509944 0.3012179 0.5232836 0.0618887 0.0747117 0.0835004 0.0841176 0.0618887 0.0650048 1.5512645 1.4829800 1.2299394 1.3265727 2.9436949 2.0696942 1.7563988 0.7461968 0.5900763 0.7427493 0.3070704 0.5221036 1.4794462 1.4812313 0.6368720 1.2315263 0.0000000 1.5801529 1.2279012 0.5252726 1.5801529 2.9270690 0.5210622 0.5218334 1.4807310 1.4807310 1.4881931 0.7422221 1.4810512 0.0655751 0.5964645 0.5920647 0.7509028 0.7518146 0.5916330 1.2285680 1.2303495 1.2303415 1.2308764 1.2239206 0.5223436 0.6331928 1.4798283 1.4822642 2.8402997 1.4918678 1.2287384 1.3728211 0.0732442 0.0742671 0.5219703 0.5935375 0.0770384 
NC_020877_Romulus           1.1317941 1.4749483 1.4533796 2.4857652 0.9407766 0.2537469 0.2537469 1.5433038 1.5519273 0.2544520 0.2551093 0.2555099 0.2542051 0.2555099 0.0053109 0.2509408 3.2885857 3.2864313 1.4777156 0.4345658 1.4651999 1.4579807 1.4579807 0.9406998 0.9400011 0.9383407 0.9397455 0.9430563 0.2504320 0.4331194 1.1230297 0.2539973 0.2513517 1.1372527 0.2542141 1.7203477 1.5586825 1.5889154 1.5697039 1.5972020 1.5585603 1.5613562 1.5697039 1.5735719 0.4696152 0.2539028 0.9423722 1.1317941 3.2065734 2.0327129 2.0232227 1.7165272 1.6087861 1.6980802 1.5542028 1.5433038 0.2547079 0.2532499 1.4633857 0.9421962 1.5801529 0.0000000 0.9406998 1.5842328 0.0000010 3.2055768 1.5473916 1.5635459 0.2530185 0.2530185 0.2576115 1.6942041 0.2531862 1.5717989 1.6603871 1.6087305 1.7146570 1.7225363 1.6063326 0.9430634 0.9397455 0.9409991 0.9400011 0.9583989 1.5810547 1.4689690 0.2494850 0.2542051 3.2444501 0.2532482 0.9407834 1.1605261 1.5674515 1.5687687 1.5114027 1.5450297 1.5866697 
NC_021781_LP_125            0.7109692 1.2002750 1.1728728 2.3741226 0.0008750 0.8851850 0.8851850 1.3216613 1.2285769 0.8828253 0.8828214 0.8834514 0.8860587 0.8834514 0.9298597 0.8716555 2.8809441 2.8758767 1.1760774 0.9129214 1.1916204 1.1899909 1.1899909 0.0000010 0.0032179 0.0020437 0.0020440 0.0067373 0.8830916 0.9121252 0.6595029 0.8846768 0.8722938 0.7119273 0.8860884 1.4384115 1.2322585 1.3454368 1.2214570 1.2186798 1.2058946 1.2060649 1.2214570 1.2281067 0.9189939 0.8856114 0.0032184 0.7109692 2.9310481 1.8426031 1.7728853 1.4152993 1.3026966 1.3999495 1.2281675 1.3216613 0.8847144 0.8858858 1.2004276 0.0032165 1.2279012 0.9406998 0.0000000 1.3373660 0.9406998 2.9329178 1.3174437 1.3183104 0.8866920 0.8866920 0.8911456 1.3980285 0.8859683 1.2265893 1.3390659 1.3025930 1.4380717 1.4392852 1.3022287 0.0026308 0.0020440 0.0035059 0.0032179 0.0088891 1.3371617 1.1938190 0.8843796 0.8860587 2.8491732 0.8758680 0.0023359 0.7280446 1.2109485 1.2070896 1.2005018 1.2137381 1.2159663 
NC_022088_Troll             1.4245359 0.6514353 0.6452491 2.3651222 1.3384032 1.5679000 1.5679000 0.0691375 0.5358037 1.5593810 1.5609871 1.5609779 1.5689111 1.5609779 1.5689594 1.5561949 2.9735030 2.9754430 0.6133982 1.5336258 0.6446329 0.6979356 0.6979356 1.3373660 1.3388604 1.3389719 1.3403309 1.3409390 1.5638810 1.5314812 1.4117397 1.5768354 1.5561849 1.4313450 1.5679796 0.5583347 0.5286533 0.0035450 0.5220969 0.5298143 0.5264454 0.5257332 0.5220969 0.5257670 1.5998825 1.5687626 1.3402968 1.4245359 2.9958379 2.2394739 1.8613192 0.5655684 0.3683652 0.5554551 0.5357138 0.0691375 1.5698217 1.5681962 0.7019490 1.3399870 0.5252726 1.5842328 1.3373660 0.0000000 1.5842328 2.9861929 0.0666268 0.0386548 1.5680352 1.5680352 1.5821549 0.5551593 1.5669633 0.5255010 0.3728952 0.3662086 0.5591441 0.5588054 0.3643580 1.3384801 1.3403309 1.3394780 1.3388604 1.3495663 0.0065407 0.7005879 1.5647785 1.5689111 2.9625202 1.5680342 1.3380855 1.4791131 0.5226024 0.5201660 0.6207196 0.6775738 0.5260562 
NC_022090_Remus             1.1317941 1.4749483 1.4533796 2.4857652 0.9407766 0.2537469 0.2537469 1.5433038 1.5519273 0.2544520 0.2551093 0.2555099 0.2542051 0.2555099 0.0053109 0.2509408 3.2885857 3.2864313 1.4777156 0.4345658 1.4651999 1.4579807 1.4579807 0.9406998 0.9400011 0.9383407 0.9397455 0.9430563 0.2504320 0.4331194 1.1230297 0.2539973 0.2513517 1.1372527 0.2542141 1.7203477 1.5586825 1.5889154 1.5697039 1.5972020 1.5585603 1.5613562 1.5697039 1.5735719 0.4696152 0.2539028 0.9423722 1.1317941 3.2065734 2.0327129 2.0232227 1.7165272 1.6087861 1.6980802 1.5542028 1.5433038 0.2547079 0.2532499 1.4633857 0.9421962 1.5801529 0.0000010 0.9406998 1.5842328 0.0000000 3.2055768 1.5473916 1.5635459 0.2530185 0.2530185 0.2576115 1.6942041 0.2531862 1.5717989 1.6603871 1.6087305 1.7146570 1.7225363 1.6063326 0.9430634 0.9397455 0.9409991 0.9400011 0.9583989 1.5810547 1.4689690 0.2494850 0.2542051 3.2444501 0.2532482 0.9407834 1.1605261 1.5674515 1.5687687 1.5114027 1.5450297 1.5866697 
NC_022761_CampHawk          2.9373538 2.9954555 2.9795372 3.6379846 2.9353244 3.0047394 3.0047394 2.9540215 2.9061785 3.0101956 3.0122324 3.0127326 3.0076124 3.0127326 3.1903273 3.0178203 0.7455079 0.7435529 2.9965215 3.1263007 3.0056580 2.8878068 2.8878068 2.9329178 2.9356741 2.9335205 2.9337729 2.9386955 3.0237435 3.1131125 2.9787406 3.0275668 3.0183286 2.9353851 3.0048847 3.1167976 2.8911252 2.9866399 2.9481022 2.9131032 2.9285722 2.9224156 2.9481022 2.9482750 3.1333803 3.0064390 2.9389596 2.9373538 0.0051188 3.4056205 3.1581853 3.1105354 3.0007502 3.0831861 2.9095064 2.9540215 3.0065896 3.0043819 2.8886304 2.9443809 2.9270690 3.2055768 2.9329178 2.9861929 3.2055768 0.0000000 2.9380772 2.9485482 3.0086277 3.0086277 3.0040881 3.0788972 3.0045229 2.9437467 2.9674343 2.9925135 3.1135789 3.1158811 2.9887092 2.9337549 2.9337729 2.9364055 2.9356741 2.9710575 2.9738795 2.9029463 3.0074229 3.0076124 0.7398185 3.0464575 2.9334193 2.9249625 2.9120440 2.9269116 2.9527895 2.9348782 2.9199034 
NC_022763_Spock             1.4130159 0.6457466 0.6390667 2.3593640 1.3183365 1.5293880 1.5293880 0.0143234 0.5275404 1.5208051 1.5223839 1.5223695 1.5303720 1.5223695 1.5329820 1.5189140 2.9733727 2.9720818 0.6001848 1.4960076 0.6369380 0.6890231 0.6890231 1.3174437 1.3202153 1.3184405 1.3197764 1.3202623 1.5254929 1.4958588 1.3934539 1.5383642 1.5188989 1.4207288 1.5294646 0.5622226 0.5237485 0.0685829 0.5150244 0.5240896 0.5207743 0.5201427 0.5150244 0.5163490 1.5737440 1.5311258 1.3201983 1.4130159 2.9492747 2.2072510 1.8438781 0.5625558 0.3639928 0.5568295 0.5284784 0.0143234 1.5316155 1.5295413 0.6938639 1.3200214 0.5210622 1.5473916 1.3174437 0.0666268 1.5473916 2.9380772 0.0000000 0.0439607 1.5290199 1.5290199 1.5426168 0.5573105 1.5289033 0.5160978 0.3715769 0.3625621 0.5630342 0.5652806 0.3621015 1.3188219 1.3197764 1.3196748 1.3202153 1.3285858 0.0681378 0.6912001 1.5279467 1.5303720 2.9640327 1.5327704 1.3180192 1.4683720 0.5167129 0.5123334 0.6083016 0.6722681 0.5238104 
NC_022769_BigBertha         1.4100119 0.6438186 0.6381669 2.3579022 1.3193343 1.5452072 1.5452072 0.0460689 0.5296067 1.5366433 1.5382345 1.5382223 1.5462031 1.5382223 1.5487096 1.5322545 2.9665734 2.9728299 0.6044404 1.5156925 0.6363652 0.6951172 0.6951172 1.3183104 1.3206374 1.3193081 1.3206453 1.3212611 1.5393327 1.5145376 1.3990480 1.5548317 1.5322413 1.4167721 1.5452851 0.5589473 0.5245309 0.0416302 0.5174302 0.5260888 0.5246812 0.5239685 0.5174302 0.5207880 1.5802634 1.5469648 1.3211978 1.4100119 2.9597948 2.1983790 1.8430043 0.5612312 0.3730789 0.5528047 0.5305474 0.0460689 1.5453955 1.5459357 0.6965626 1.3208905 0.5218334 1.5635459 1.3183104 0.0386548 1.5635459 2.9485482 0.0439607 0.0000000 1.5457748 1.5457748 1.5588665 0.5531504 1.5447158 0.5205221 0.3789405 0.3706979 0.5597571 0.5589739 0.3702292 1.3194093 1.3206453 1.3203932 1.3206374 1.3278747 0.0377624 0.6965639 1.5404265 1.5462031 2.9636890 1.5434050 1.3190170 1.4626289 0.5215950 0.5172398 0.6188919 0.6747005 0.5239172 
NC_022918_S25_4             1.0503618 1.4123801 1.3958348 2.5067571 0.8872186 0.0019089 0.0019089 1.5351568 1.4781026 0.0021965 0.0024805 0.0027565 0.0021821 0.0027565 0.2503911 0.0019694 3.0208577 3.0199356 1.3986237 0.3721593 1.3954165 1.3844104 1.3844104 0.8866920 0.8884672 0.8868547 0.8880714 0.8925132 0.0066267 0.3782846 1.0536509 0.0019526 0.0022509 1.0490857 0.0021822 1.6236147 1.4863638 1.5691297 1.4656399 1.4795189 1.4606735 1.4612285 1.4656399 1.4713621 0.3918529 0.0021823 0.8881753 1.0503618 3.0065772 1.9565217 1.9290136 1.6284514 1.5213458 1.5970773 1.4787426 1.5351568 0.0043732 0.0005448 1.3922913 0.8903559 1.4807310 0.2530185 0.8866920 1.5680352 0.2530185 3.0086277 1.5290199 1.5457748 0.0000000 0.0000010 0.0033479 1.5955831 0.0016363 1.4663503 1.5770061 1.5178727 1.6227220 1.6291884 1.5171369 0.8886390 0.8880714 0.8900217 0.8884672 0.9018077 1.5643377 1.3884137 0.0065738 0.0021821 2.9903894 0.0089229 0.8874891 1.0719312 1.4564509 1.4601052 1.4005332 1.4912348 1.4753098 
NC_022920_S25_3             1.0503618 1.4123801 1.3958348 2.5067571 0.8872186 0.0019089 0.0019089 1.5351568 1.4781026 0.0021965 0.0024805 0.0027565 0.0021821 0.0027565 0.2503911 0.0019694 3.0208577 3.0199356 1.3986237 0.3721593 1.3954165 1.3844104 1.3844104 0.8866920 0.8884672 0.8868547 0.8880714 0.8925132 0.0066267 0.3782846 1.0536509 0.0019526 0.0022509 1.0490857 0.0021822 1.6236147 1.4863638 1.5691297 1.4656399 1.4795189 1.4606735 1.4612285 1.4656399 1.4713621 0.3918529 0.0021823 0.8881753 1.0503618 3.0065772 1.9565217 1.9290136 1.6284514 1.5213458 1.5970773 1.4787426 1.5351568 0.0043732 0.0005448 1.3922913 0.8903559 1.4807310 0.2530185 0.8866920 1.5680352 0.2530185 3.0086277 1.5290199 1.5457748 0.0000010 0.0000000 0.0033479 1.5955831 0.0016363 1.4663503 1.5770061 1.5178727 1.6227220 1.6291884 1.5171369 0.8886390 0.8880714 0.8900217 0.8884672 0.9018077 1.5643377 1.3884137 0.0065738 0.0021821 2.9903894 0.0089229 0.8874891 1.0719312 1.4564509 1.4601052 1.4005332 1.4912348 1.4753098 
NC_023009_Sb_1              1.0511437 1.4213906 1.4050971 2.5165676 0.8916854 0.0013922 0.0013922 1.5489145 1.4907631 0.0022447 0.0030984 0.0028165 0.0016709 0.0028165 0.2548025 0.0014369 3.0358743 3.0349344 1.4162297 0.3720755 1.4036081 1.3903656 1.3903656 0.8911456 0.8929619 0.8913122 0.8925584 0.8971021 0.0067687 0.3779362 1.0565896 0.0014245 0.0011494 1.0498420 0.0011136 1.6395918 1.5001817 1.5832797 1.4742165 1.4876259 1.4689288 1.4695125 1.4742165 1.4796007 0.3975797 0.0016709 0.8926661 1.0511437 3.0020052 1.9683816 1.9343703 1.6468609 1.5421483 1.6182112 1.4914194 1.5489145 0.0050258 0.0027865 1.3966559 0.8948963 1.4881931 0.2576115 0.8911456 1.5821549 0.2576115 3.0040881 1.5426168 1.5588665 0.0033479 0.0033479 0.0000000 1.6166666 0.0027880 1.4749517 1.6011614 1.5385622 1.6386749 1.6453163 1.5378018 0.8931370 0.8925584 0.8945522 0.8929619 0.9062354 1.5783502 1.3941943 0.0064359 0.0016709 3.0039296 0.0097139 0.8919625 1.0729211 1.4646673 1.4683996 1.4100785 1.5045256 1.4824730 
NC_023501_BPS10C            1.4913414 0.7820846 0.7653919 2.4660966 1.3978673 1.5967394 1.5967394 0.5603399 0.7121529 1.5891153 1.5904479 1.5907274 1.5977664 1.5907274 1.6777705 1.5823070 3.0548871 3.0507076 0.7611435 1.5865622 0.7744798 0.8486555 0.8486555 1.3980285 1.4015701 1.3999052 1.4017317 1.4039130 1.5879692 1.5843453 1.4690525 1.5932785 1.5825897 1.4959301 1.5968210 0.0555308 0.7069495 0.5552774 0.7445584 0.7383968 0.7378146 0.7351456 0.7445584 0.7446164 1.6755775 1.5985477 1.4040420 1.4913414 3.0759704 2.2282272 1.8872273 0.0813119 0.4725030 0.0010803 0.7117501 0.5603399 1.5948283 1.5971675 0.8685010 1.4015410 0.7422221 1.6942041 1.3980285 0.5551593 1.6942041 3.0788972 0.5573105 0.5531504 1.5955831 1.5955831 1.6166666 0.0000000 1.5951942 0.7414482 0.4874325 0.4727132 0.0552499 0.0567326 0.4725136 1.4004357 1.4017317 1.3993420 1.4015701 1.4204201 0.5593483 0.8530391 1.5907306 1.5977664 3.0403993 1.5902464 1.4008716 1.5500246 0.7255260 0.7186982 0.7822989 0.8388742 0.7385832 
NC_023573_phiSA012          1.0480435 1.4123529 1.3958066 2.5047719 0.8864944 0.0013626 0.0013626 1.5350391 1.4774120 0.0019213 0.0022046 0.0024805 0.0016355 0.0024805 0.2505082 0.0014057 3.0165804 3.0156589 1.3981651 0.3720408 1.3953879 1.3850603 1.3850603 0.8859683 0.8877425 0.8861308 0.8873467 0.8917862 0.0057921 0.3779005 1.0514356 0.0013937 0.0016870 1.0467697 0.0016355 1.6227029 1.4856699 1.5680571 1.4659568 1.4786939 1.4609885 1.4615442 1.4659568 1.4716802 0.3920442 0.0016356 0.8874503 1.0480435 3.0024766 1.9589594 1.9268829 1.6284012 1.5217732 1.5966881 1.4780517 1.5350391 0.0038239 0.0010898 1.3910851 0.8896298 1.4810512 0.2531862 0.8859683 1.5669633 0.2531862 3.0045229 1.5289033 1.5447158 0.0016363 0.0016363 0.0027880 1.5951942 0.0000000 1.4666677 1.5774723 1.5182990 1.6218106 1.6282739 1.5175630 0.8879144 0.8873467 0.8892962 0.8877425 0.9010293 1.5632687 1.3884461 0.0060220 0.0016355 2.9861602 0.0083417 0.8867648 1.0693612 1.4567671 1.4604220 1.3994536 1.4905366 1.4744873 
NC_024137_Bcp1              1.3046377 0.5567310 0.5522939 2.3430149 1.2274134 1.4669509 1.4669509 0.5190999 0.2975370 1.4616281 1.4633802 1.4636375 1.4678731 1.4636375 1.5614372 1.4614760 2.8736402 2.8705334 0.5405517 1.4807989 0.5577770 0.6412693 0.6412693 1.2265893 1.2287381 1.2290715 1.2290910 1.2335114 1.4616899 1.4848926 1.3009703 1.4666879 1.4617371 1.3083918 1.4670212 0.7537790 0.3014215 0.5235075 0.0102635 0.0634585 0.0589200 0.0589417 0.0102635 0.0034912 1.5358380 1.4685842 1.2279623 1.3046377 2.9566847 2.0593538 1.7279955 0.7417369 0.5854754 0.7411480 0.2991007 0.5190999 1.4654919 1.4668489 0.6426311 1.2299992 0.0655751 1.5717989 1.2265893 0.5255010 1.5717989 2.9437467 0.5160978 0.5205221 1.4663503 1.4663503 1.4749517 0.7414482 1.4666677 0.0000000 0.5913194 0.5852517 0.7539642 0.7549627 0.5862093 1.2268311 1.2290910 1.2294379 1.2287381 1.2215843 0.5223887 0.6366455 1.4629221 1.4678731 2.8611615 1.4785631 1.2270812 1.3526368 0.0517527 0.0473304 0.5247979 0.5905208 0.0612665 
NC_024205_Hoody_T           1.4267446 0.7282217 0.7133254 2.3221373 1.3394880 1.5784580 1.5784580 0.3705870 0.6088885 1.5726078 1.5742678 1.5742602 1.5795045 1.5742602 1.6446770 1.5631543 2.8917318 2.8910197 0.6719330 1.5865587 0.7270071 0.7721834 0.7721834 1.3390659 1.3408547 1.3420244 1.3435155 1.3445231 1.5778091 1.5811333 1.4289966 1.5890622 1.5631450 1.4288464 1.5785407 0.4964108 0.6096065 0.3786642 0.5925188 0.6012676 0.5941678 0.5918730 0.5925188 0.5918090 1.6451654 1.5803022 1.3413897 1.4267446 2.9744335 2.1411754 1.9106775 0.4963827 0.0107879 0.4868341 0.6077730 0.3705870 1.5841912 1.5794127 0.7782828 1.3416671 0.5964645 1.6603871 1.3390659 0.3728952 1.6603871 2.9674343 0.3715769 0.3789405 1.5770061 1.5770061 1.6011614 0.4874325 1.5774723 0.5913194 0.0000000 0.0065124 0.4956592 0.5005299 0.0065103 1.3384915 1.3435155 1.3419377 1.3408547 1.3398891 0.3716711 0.7745839 1.5795929 1.5795045 2.8785725 1.5791063 1.3403809 1.4466466 0.5888127 0.5936034 0.6935219 0.7628826 0.6026643 
NC_024207_Evoli             1.3958454 0.7227627 0.7087108 2.3294748 1.3029768 1.5188269 1.5188269 0.3591673 0.6024381 1.5130697 1.5146081 1.5145931 1.5197821 1.5145931 1.5948872 1.5034543 2.9177788 2.9170917 0.6642987 1.5334628 0.7213492 0.7611353 0.7611353 1.3025930 1.3042605 1.3053976 1.3067014 1.3063654 1.5177497 1.5259494 1.3951541 1.5269316 1.5034375 1.4027391 1.5189010 0.4817904 0.6045372 0.3716630 0.5874194 0.5960606 0.5855458 0.5833654 0.5874194 0.5857225 1.5864617 1.5205146 1.3047249 1.3958454 3.0019966 2.1442279 1.8687730 0.4873556 0.0061928 0.4721519 0.6013801 0.3591673 1.5234526 1.5200816 0.7664024 1.3048616 0.5920647 1.6087305 1.3025930 0.3662086 1.6087305 2.9925135 0.3625621 0.3706979 1.5178727 1.5178727 1.5385622 0.4727132 1.5182990 0.5852517 0.0065124 0.0000000 0.4810846 0.4856600 0.0037632 1.3020551 1.3067014 1.3052497 1.3042605 1.3009530 0.3634838 0.7634438 1.5189552 1.5197821 2.9075823 1.5170316 1.3037953 1.4457434 0.5810436 0.5845032 0.6781442 0.7521977 0.5975712 
NC_024211_Megatron          1.5184710 0.8092479 0.7898423 2.4941437 1.4379141 1.6233831 1.6233831 0.5671700 0.7325197 1.6178645 1.6192151 1.6194989 1.6244294 1.6194989 1.6974100 1.6088781 3.0676036 3.0701971 0.7756103 1.6092421 0.8014038 0.8622577 0.8622577 1.4380717 1.4404401 1.4400168 1.4418908 1.4437510 1.6165009 1.6054769 1.4912766 1.6201238 1.6091648 1.5233404 1.6234668 0.0013518 0.7241884 0.5599308 0.7577161 0.7555683 0.7493503 0.7466691 0.7577161 0.7570901 1.6823057 1.6252234 1.4429950 1.5184710 3.1106088 2.2726974 1.9145868 0.0815701 0.4805828 0.0555839 0.7322897 0.5671700 1.6222533 1.6243330 0.8731935 1.4416766 0.7509028 1.7146570 1.4380717 0.5591441 1.7146570 3.1135789 0.5630342 0.5597571 1.6227220 1.6227220 1.6386749 0.0552499 1.6218106 0.7539642 0.4956592 0.4810846 0.0000000 0.0065309 0.4805077 1.4392785 1.4418908 1.4394364 1.4404401 1.4582582 0.5637768 0.8678891 1.6172551 1.6244294 3.0569832 1.6179629 1.4409985 1.5771695 0.7396514 0.7319652 0.7974068 0.8523396 0.7541791 
NC_024213_Hakuna            1.5210665 0.8115925 0.7923451 2.4913644 1.4391277 1.6298526 1.6298526 0.5677079 0.7333722 1.6243568 1.6257111 1.6259957 1.6309033 1.6259957 1.7051197 1.6154379 3.0803634 3.0852065 0.7795955 1.6187164 0.8038484 0.8661852 0.8661852 1.4392852 1.4416553 1.4412322 1.4431076 1.4449683 1.6230000 1.6149296 1.4934808 1.6267562 1.6157255 1.5259391 1.6299368 0.0068006 0.7266567 0.5595917 0.7576133 0.7539045 0.7522727 0.7495885 0.7576133 0.7565499 1.6902867 1.6317001 1.4442127 1.5210665 3.1129102 2.2691740 1.9165285 0.0825637 0.4850631 0.0570682 0.7331420 0.5677079 1.6278851 1.6308053 0.8766135 1.4428927 0.7518146 1.7225363 1.4392852 0.5588054 1.7225363 3.1158811 0.5652806 0.5589739 1.6291884 1.6291884 1.6453163 0.0567326 1.6282739 0.7549627 0.5005299 0.4856600 0.0065309 0.0000000 0.4850825 1.4404929 1.4431076 1.4406514 1.4416553 1.4587451 0.5634393 0.8712643 1.6244116 1.6309033 3.0739582 1.6237450 1.4422143 1.5817541 0.7401596 0.7320664 0.8012492 0.8518330 0.7523285 
NC_024216_CAM003            1.3969493 0.7241718 0.7104932 2.3293962 1.3026123 1.5180905 1.5180905 0.3587097 0.6037510 1.5123315 1.5138693 1.5138541 1.5190451 1.5138541 1.5925331 1.5027093 2.9136628 2.9136155 0.6677640 1.5332450 0.7221962 0.7624132 0.7624132 1.3022287 1.3038960 1.3050328 1.3063363 1.3060005 1.5170078 1.5255831 1.3978215 1.5270150 1.5026924 1.4038450 1.5181646 0.4812134 0.6060399 0.3697998 0.5874661 0.5974778 0.5865107 0.5843312 0.5874661 0.5866791 1.5881077 1.5197773 1.3043601 1.3969493 2.9981769 2.1434411 1.8640593 0.4868849 0.0061927 0.4719523 0.6026922 0.3587097 1.5227137 1.5193447 0.7669744 1.3044969 0.5916330 1.6063326 1.3022287 0.3643580 1.6063326 2.9887092 0.3621015 0.3702292 1.5171369 1.5171369 1.5378018 0.4725136 1.5175630 0.5862093 0.0065103 0.0037632 0.4805077 0.4850825 0.0000000 1.3016908 1.3063363 1.3048850 1.3038960 1.3005646 0.3616396 0.7647214 1.5182188 1.5190451 2.9045456 1.5162741 1.3034307 1.4468250 0.5820108 0.5854728 0.6781834 0.7521389 0.5988045 
NC_024359_LP_048            0.7104282 1.2017920 1.1744245 2.3759615 0.0029232 0.8871297 0.8871297 1.3227798 1.2275870 0.8850019 0.8849986 0.8856291 0.8880044 0.8856291 0.9321787 0.8734634 2.8844206 2.8793502 1.1783380 0.9155644 1.1932158 1.1900884 1.1900884 0.0026308 0.0029206 0.0040967 0.0040972 0.0079288 0.8850505 0.9147667 0.6600595 0.8866641 0.8741022 0.7113858 0.8880341 1.4396188 1.2313634 1.3465557 1.2216975 1.2198770 1.2071081 1.2072788 1.2216975 1.2283489 0.9206676 0.8875571 0.0026326 0.7104282 2.9318854 1.8486970 1.7746600 1.4176220 1.3021586 1.4023596 1.2271778 1.3227798 0.8866591 0.8878319 1.2010310 0.0029266 1.2285680 0.9430634 0.0026308 1.3384801 0.9430634 2.9337549 1.3188219 1.3194093 0.8886390 0.8886390 0.8931370 1.4004357 0.8879144 1.2268311 1.3384915 1.3020551 1.4392785 1.4404929 1.3016908 0.0000000 0.0040972 0.0032176 0.0029206 0.0069722 1.3382746 1.1941196 0.8863243 0.8880044 2.8540537 0.8776967 0.0038030 0.7275117 1.2120153 1.2080895 1.2030177 1.2143059 1.2169682 
NC_024360_LMSP_25           0.7116327 1.2019082 1.1745260 2.3747683 0.0023361 0.8865622 0.8865622 1.3239995 1.2291232 0.8842080 0.8842045 0.8848351 0.8874369 0.8848351 0.9289184 0.8730513 2.8844837 2.8794087 1.1792759 0.9156711 1.1933324 1.1900530 1.1900530 0.0020440 0.0040997 0.0005833 0.0000010 0.0058547 0.8844410 0.9148729 0.6603212 0.8860838 0.8736902 0.7125916 0.8874666 1.4422323 1.2328081 1.3484157 1.2239511 1.2211189 1.2083127 1.2084840 1.2239511 1.2306111 0.9186381 0.8869894 0.0040977 0.7116327 2.9319028 1.8452952 1.7720018 1.4190432 1.3068056 1.4036584 1.2287135 1.3239995 0.8860913 0.8872642 1.2009626 0.0040965 1.2303495 0.9397455 0.0020440 1.3403309 0.9397455 2.9337729 1.3197764 1.3206453 0.8880714 0.8880714 0.8925584 1.4017317 0.8873467 1.2290910 1.3435155 1.3067014 1.4418908 1.4431076 1.3063363 0.0040972 0.0000000 0.0043868 0.0040997 0.0098449 1.3401235 1.1945107 0.8857198 0.8874369 2.8526656 0.8768376 0.0026284 0.7281453 1.2133810 1.2096215 1.2041004 1.2175167 1.2184002 
NC_024364_List_36           0.7117098 1.2032686 1.1759191 2.3769912 0.0032133 0.8885105 0.8885105 1.3236349 1.2298523 0.8861663 0.8861633 0.8867942 0.8893860 0.8867942 0.9301568 0.8750338 2.8838404 2.8787683 1.1812351 0.9159379 1.1947637 1.1941103 1.1941103 0.0035059 0.0038045 0.0043862 0.0043868 0.0079185 0.8864410 0.9141059 0.6608055 0.8880750 0.8756730 0.7126687 0.8894158 1.4397769 1.2336367 1.3475583 1.2242964 1.2204451 1.2088562 1.2090276 1.2242964 1.2309586 0.9209235 0.8889387 0.0046917 0.7117098 2.9345335 1.8438642 1.7798533 1.4176282 1.3053537 1.4012655 1.2294423 1.3236349 0.8880397 0.8892138 1.2048856 0.0038046 1.2303415 0.9409991 0.0035059 1.3394780 0.9409991 2.9364055 1.3196748 1.3203932 0.8900217 0.8900217 0.8945522 1.3993420 0.8892962 1.2294379 1.3419377 1.3052497 1.4394364 1.4406514 1.3048850 0.0032176 0.0043868 0.0000000 0.0038045 0.0098511 1.3392715 1.1979463 0.8877049 0.8893860 2.8534639 0.8792850 0.0040935 0.7291420 1.2137746 1.2098437 1.2062393 1.2149615 1.2175341 
NC_024383_LP_083_2          0.7105907 1.1993150 1.1719094 2.3815155 0.0035106 0.8869579 0.8869579 1.3244366 1.2292370 0.8848289 0.8848256 0.8854562 0.8878326 0.8854562 0.9291737 0.8732900 2.8900657 2.8849852 1.1761436 0.9157585 1.1906169 1.1880342 1.1880342 0.0032179 0.0000010 0.0040991 0.0040997 0.0085229 0.8848772 0.9139265 0.6602918 0.8864884 0.8739289 0.7115483 0.8878623 1.4407808 1.2329202 1.3469353 1.2236003 1.2204518 1.2088446 1.2090159 1.2236003 1.2302576 0.9198992 0.8873853 0.0040957 0.7105907 2.9338034 1.8425472 1.7773475 1.4179482 1.3043643 1.4034953 1.2288274 1.3244366 0.8864872 0.8876600 1.1989540 0.0052756 1.2308764 0.9400011 0.0032179 1.3388604 0.9400011 2.9356741 1.3202153 1.3206374 0.8884672 0.8884672 0.8929619 1.4015701 0.8877425 1.2287381 1.3408547 1.3042605 1.4404401 1.4416553 1.3038960 0.0029206 0.0040997 0.0038045 0.0000000 0.0095212 1.3386547 1.1933777 0.8861524 0.8878326 2.8582136 0.8775218 0.0038053 0.7274291 1.2139133 1.2100491 1.2019477 1.2141464 1.2177355 
NC_024787_LMTA_148          0.7272419 1.1830972 1.1532777 2.3543545 0.0085701 0.9001845 0.9001845 1.3342873 1.2272235 0.8973134 0.8979879 0.8979879 0.9011225 0.8979879 0.9464097 0.8804120 2.9081315 2.9049463 1.1725003 0.9208849 1.1736436 1.1956599 1.1956599 0.0088891 0.0095212 0.0098434 0.0098449 0.0133791 0.8977855 0.9200303 0.6746991 0.8999939 0.8804120 0.7276703 0.9011546 1.4573730 1.2327580 1.3482363 1.2161275 1.2160961 1.2047812 1.2051292 1.2161275 1.2231967 0.9316406 0.9006468 0.0076170 0.7272419 2.9690437 1.8584862 1.7384233 1.4380135 1.3010632 1.4225019 1.2267873 1.3342873 0.8993982 0.9009419 1.2121670 0.0095425 1.2239206 0.9583989 0.0088891 1.3495663 0.9583989 2.9710575 1.3285858 1.3278747 0.9018077 0.9018077 0.9062354 1.4204201 0.9010293 1.2215843 1.3398891 1.3009530 1.4582582 1.4587451 1.3005646 0.0069722 0.0098449 0.0098511 0.0095212 0.0000000 1.3493350 1.1973531 0.8998772 0.9011225 2.8999939 0.8846785 0.0088864 0.7410784 1.2094778 1.2058195 1.2078731 1.2131354 1.2148811 
NC_024788_Riley             1.4202545 0.6526879 0.6465160 2.3593894 1.3381979 1.5642028 1.5642028 0.0675859 0.5344142 1.5556824 1.5572849 1.5572753 1.5652107 1.5572753 1.5658572 1.5524471 2.9619367 2.9638682 0.6176401 1.5287111 0.6455016 0.6987159 0.6987159 1.3371617 1.3386547 1.3387659 1.3401235 1.3407313 1.5601641 1.5265735 1.4057934 1.5730192 1.5524367 1.4270470 1.5642821 0.5629641 0.5280254 0.0101488 0.5189995 0.5273319 0.5234499 0.5227390 0.5189995 0.5226542 1.5967855 1.5650629 1.3400895 1.4202545 2.9834867 2.2285386 1.8590512 0.5664537 0.3657716 0.5589399 0.5343239 0.0675859 1.5661193 1.5644986 0.6997107 1.3397800 0.5223436 1.5810547 1.3371617 0.0065407 1.5810547 2.9738795 0.0681378 0.0377624 1.5643377 1.5643377 1.5783502 0.5593483 1.5632687 0.5223887 0.3716711 0.3634838 0.5637768 0.5634393 0.3616396 1.3382746 1.3401235 1.3392715 1.3386547 1.3493350 0.0000000 0.7013690 1.5610909 1.5652107 2.9510572 1.5645443 1.3378804 1.4737043 0.5196139 0.5171784 0.6222353 0.6752354 0.5235851 
NC_024792_Bobb              1.2613031 0.4714998 0.4710527 2.3250059 1.1947715 1.3914479 1.3914479 0.6865006 0.6138428 1.3838032 1.3880152 1.3877459 1.3923885 1.3877459 1.4582760 1.3826015 2.8747879 2.8702780 0.4650030 1.4326390 0.4605317 0.0192040 0.0192040 1.1938190 1.1933777 1.1944862 1.1945107 1.1979220 1.3876114 1.4311214 1.2565682 1.3836424 1.3823286 1.2697212 1.3915175 0.8674731 0.6147582 0.7026046 0.6356134 0.6336479 0.6308517 0.6305110 0.6356134 0.6363082 1.4271514 1.3920992 1.1920101 1.2613031 2.9105460 2.0599879 1.8649155 0.8598055 0.7662143 0.8545403 0.6133062 0.6865006 1.3931968 1.3898895 0.0969627 1.1981294 0.6331928 1.4689690 1.1938190 0.7005879 1.4689690 2.9029463 0.6912001 0.6965639 1.3884137 1.3884137 1.3941943 0.8530391 1.3884461 0.6366455 0.7745839 0.7634438 0.8678891 0.8712643 0.7647214 1.1941196 1.1945107 1.1979463 1.1933777 1.1973531 0.7013690 0.0000000 1.3880247 1.3923885 2.8436753 1.3912678 1.1941597 1.2914499 0.6242867 0.6286897 0.4442764 0.5045178 0.6305681 
NC_025416_MCE_2014          1.0458927 1.4089298 1.3923039 2.5081014 0.8849049 0.0051947 0.0051947 1.5320363 1.4759642 0.0060607 0.0063590 0.0066361 0.0054694 0.0066361 0.2468601 0.0050760 3.0140475 3.0131269 1.4031749 0.3734400 1.3928666 1.3855967 1.3855967 0.8843796 0.8861524 0.8845053 0.8857198 0.8901561 0.0033016 0.3791958 1.0518306 0.0053138 0.0053585 1.0446217 0.0054696 1.6181453 1.4842140 1.5658705 1.4615655 1.4764419 1.4581862 1.4587356 1.4615655 1.4679293 0.3914227 0.0054699 0.8858594 1.0458927 3.0053750 1.9523702 1.9270775 1.6238301 1.5224315 1.5922200 1.4766033 1.5320363 0.0054671 0.0060203 1.3923882 0.8880009 1.4798283 0.2494850 0.8843796 1.5647785 0.2494850 3.0074229 1.5279467 1.5404265 0.0065738 0.0065738 0.0064359 1.5907306 0.0060220 1.4629221 1.5795929 1.5189552 1.6172551 1.6244116 1.5182188 0.8863243 0.8857198 0.8877049 0.8861524 0.8998772 1.5610909 1.3880247 0.0000000 0.0054694 2.9818644 0.0068904 0.8851750 1.0663014 1.4553364 1.4589891 1.3990297 1.4902403 1.4718739 
NC_025417_Team1             1.0506642 1.4147816 1.3982892 2.5063402 0.8865847 0.0002722 0.0002722 1.5365142 1.4791004 0.0016460 0.0019274 0.0022029 0.0000010 0.0022029 0.2515117 0.0002808 3.0137841 3.0128631 1.3995522 0.3717965 1.3979067 1.3889941 1.3889941 0.8860587 0.8878326 0.8862212 0.8874369 0.8918755 0.0055134 0.3775497 1.0540189 0.0002784 0.0005616 1.0493877 0.0005445 1.6253232 1.4873678 1.5700064 1.4671606 1.4802775 1.4621860 1.4627442 1.4671606 1.4728872 0.3941169 0.0005445 0.8875405 1.0506642 3.0055632 1.9606083 1.9313312 1.6305861 1.5232606 1.5992633 1.4797409 1.5365142 0.0038216 0.0016350 1.3942650 0.8897196 1.4822642 0.2542051 0.8860587 1.5689111 0.2542051 3.0076124 1.5303720 1.5462031 0.0021821 0.0021821 0.0016709 1.5977664 0.0016355 1.4678731 1.5795045 1.5197821 1.6244294 1.6309033 1.5190451 0.8880044 0.8874369 0.8893860 0.8878326 0.9011225 1.5652107 1.3923885 0.0054694 0.0000000 2.9833983 0.0083365 0.8868550 1.0719365 1.4579701 1.4616265 1.4015593 1.4920516 1.4756965 
NC_025423_CP_51             2.8777876 2.9659632 2.9726312 3.4606736 2.8510508 2.9805376 2.9805376 2.9436787 2.8654361 2.9915917 2.9931892 2.9936894 2.9833983 2.9936894 3.2193951 2.9949501 0.0553841 0.0571818 2.8908809 3.0811586 3.0010051 2.8344522 2.8344522 2.8491732 2.8582136 2.8493397 2.8526656 2.8570514 3.0016797 3.0715998 2.9035367 3.0001148 2.9954582 2.8862062 2.9815184 3.0567298 2.8559700 2.9651655 2.8473661 2.8448825 2.8419427 2.8437964 2.8473661 2.8616679 3.0029816 2.9822334 2.8555729 2.8777876 0.7382541 3.4659291 3.0664511 3.0251198 2.9055849 3.0446393 2.8675624 2.9436787 2.9771092 2.9861506 2.8174147 2.8541335 2.8402997 3.2444501 2.8491732 2.9625202 3.2444501 0.7398185 2.9640327 2.9636890 2.9903894 2.9903894 3.0039296 3.0403993 2.9861602 2.8611615 2.8785725 2.9075823 3.0569832 3.0739582 2.9045456 2.8540537 2.8526656 2.8534639 2.8582136 2.8999939 2.9510572 2.8436753 2.9818644 2.9833983 0.0000000 3.0253802 2.8488334 2.9064554 2.8423477 2.8542045 2.8923137 2.8821619 2.8360303 
NC_025426_P108              1.0390602 1.4063043 1.3891011 2.5224240 0.8761042 0.0080471 0.0080471 1.5331284 1.4720108 0.0089801 0.0093042 0.0095955 0.0083365 0.0095955 0.2502549 0.0080471 3.0591906 3.0580468 1.4000033 0.3697614 1.3914396 1.3881014 1.3881014 0.8758680 0.8775218 0.8755913 0.8768376 0.8815046 0.0072395 0.3761639 1.0466642 0.0079429 0.0083351 1.0377566 0.0083368 1.6188794 1.4805946 1.5680487 1.4777534 1.4910154 1.4723446 1.4715901 1.4777534 1.4837407 0.3922610 0.0083372 0.8770822 1.0390602 3.0443158 1.9898716 1.9578908 1.6250696 1.5209085 1.5917790 1.4726672 1.5331284 0.0054490 0.0083393 1.3945958 0.8794186 1.4918678 0.2532482 0.8758680 1.5680342 0.2532482 3.0464575 1.5327704 1.5434050 0.0089229 0.0089229 0.0097139 1.5902464 0.0083417 1.4785631 1.5791063 1.5170316 1.6179629 1.6237450 1.5162741 0.8776967 0.8768376 0.8792850 0.8775218 0.8846785 1.5645443 1.3912678 0.0068904 0.0083365 3.0253802 0.0000000 0.8763814 1.0691757 1.4717413 1.4733903 1.3984060 1.4944887 1.4852957 
NC_025440_WIL_1             0.7124700 1.1987807 1.1713476 2.3748950 0.0014592 0.8859807 0.8859807 1.3222393 1.2293963 0.8836239 0.8836202 0.8842507 0.8868550 0.8842507 0.9299402 0.8724604 2.8806114 2.8755429 1.1760582 0.9149424 1.1900500 1.1903303 1.1903303 0.0023359 0.0038053 0.0026281 0.0026284 0.0061492 0.8835966 0.9141445 0.6614693 0.8852977 0.8730991 0.7134294 0.8868848 1.4413395 1.2330810 1.3461608 1.2219459 1.2195866 1.2067944 1.2069650 1.2219459 1.2285996 0.9192409 0.8864076 0.0026317 0.7124700 2.9315491 1.8437822 1.7715167 1.4163337 1.3038991 1.4027967 1.2289866 1.3222393 0.8852164 0.8866822 1.2011720 0.0049769 1.2287384 0.9407834 0.0023359 1.3380855 0.9407834 2.9334193 1.3180192 1.3190170 0.8874891 0.8874891 0.8919625 1.4008716 0.8867648 1.2270812 1.3403809 1.3037953 1.4409985 1.4422143 1.3034307 0.0038030 0.0026284 0.0040935 0.0038053 0.0088864 1.3378804 1.1941597 0.8851750 0.8868550 2.8488334 0.8763814 0.0000000 0.7297273 1.2118533 1.2079924 1.2019805 1.2147491 1.2168713 
NC_027335_ECP3              0.0042752 1.3923938 1.3700335 2.5025353 0.7286061 1.0708738 1.0708738 1.4679311 1.3886473 1.0700432 1.0701456 1.0703671 1.0719365 1.0703671 1.1512338 1.0708738 2.9112092 2.9072857 1.2948974 1.1165407 1.3957233 1.2919907 1.2919907 0.7280446 0.7274291 0.7280909 0.7281453 0.7293064 1.0698144 1.1180048 0.2185244 1.0704613 1.0710945 0.0048843 1.0719750 1.5796152 1.3966385 1.4778561 1.3468355 1.3508951 1.3360259 1.3366256 1.3468355 1.3487691 1.1165688 1.0712983 0.7303101 0.0042752 2.9331082 1.9140286 1.9591856 1.5707672 1.4508533 1.5537036 1.3872809 1.4679311 1.0693671 1.0713413 1.3032684 0.7279922 1.3728211 1.1605261 0.7280446 1.4791131 1.1605261 2.9249625 1.4683720 1.4626289 1.0719312 1.0719312 1.0729211 1.5500246 1.0693612 1.3526368 1.4466466 1.4457434 1.5771695 1.5817541 1.4468250 0.7275117 0.7281453 0.7291420 0.7274291 0.7410784 1.4737043 1.2914499 1.0663014 1.0719365 2.9064554 1.0691757 0.7297273 0.0000000 1.3323258 1.3415034 1.3471034 1.3456533 1.3478538 
NC_027352_JBP901            1.2838434 0.5528619 0.5482037 2.3260397 1.2118391 1.4570509 1.4570509 0.5226082 0.2984296 1.4516757 1.4534246 1.4536814 1.4579701 1.4536814 1.5566386 1.4524419 2.8655008 2.8614717 0.5284759 1.4620967 0.5512146 0.6261646 0.6261646 1.2109485 1.2139133 1.2133597 1.2133810 1.2194327 1.4547120 1.4670594 1.2719157 1.4554170 1.4527027 1.2884124 1.4571207 0.7403176 0.3016173 0.5206126 0.0511243 0.0550380 0.0295461 0.0312526 0.0511243 0.0508658 1.5152985 1.4586796 1.2130415 1.2838434 2.9238420 2.0499116 1.7403441 0.7295126 0.5808122 0.7252264 0.3004434 0.5226082 1.4570596 1.4569496 0.6289716 1.2145495 0.0732442 1.5674515 1.2109485 0.5226024 1.5674515 2.9120440 0.5167129 0.5215950 1.4564509 1.4564509 1.4646673 0.7255260 1.4567671 0.0517527 0.5888127 0.5810436 0.7396514 0.7401596 0.5820108 1.2120153 1.2133810 1.2137746 1.2139133 1.2094778 0.5196139 0.6242867 1.4553364 1.4579701 2.8423477 1.4717413 1.2118533 1.3323258 0.0000000 0.0210992 0.5009433 0.5735235 0.0545679 
NC_027355_BCP8_2            1.2973332 0.5537669 0.5487446 2.3246438 1.2079782 1.4607058 1.4607058 0.5192751 0.2999988 1.4553472 1.4570982 1.4573553 1.4616265 1.4573553 1.5569225 1.4532935 2.8726520 2.8685771 0.5293929 1.4588610 0.5533141 0.6277814 0.6277814 1.2070896 1.2100491 1.2095999 1.2096215 1.2155566 1.4583946 1.4648657 1.2817018 1.4600948 1.4535544 1.3001606 1.4607758 0.7322310 0.3019225 0.5181763 0.0470069 0.0540756 0.0397231 0.0391669 0.0470069 0.0464435 1.5179589 1.4623370 1.2091765 1.2973332 2.9376243 2.0471313 1.7365290 0.7260100 0.5836663 0.7183993 0.3020132 0.5192751 1.4598416 1.4606042 0.6328665 1.2106814 0.0742671 1.5687687 1.2070896 0.5201660 1.5687687 2.9269116 0.5123334 0.5172398 1.4601052 1.4601052 1.4683996 0.7186982 1.4604220 0.0473304 0.5936034 0.5845032 0.7319652 0.7320664 0.5854728 1.2080895 1.2096215 1.2098437 1.2100491 1.2058195 0.5171784 0.6286897 1.4589891 1.4616265 2.8542045 1.4733903 1.2079924 1.3415034 0.0210992 0.0000000 0.5046202 0.5707669 0.0541772 
NC_027366_Mater             1.2913391 0.4050887 0.4040735 2.3025606 1.2002604 1.4006428 1.4006428 0.6145571 0.5128828 1.3918527 1.3940779 1.3943362 1.4015593 1.3943362 1.5008642 1.3810126 2.8868310 2.8851759 0.4185103 1.4737795 0.4082121 0.4460896 0.4460896 1.2005018 1.2019477 1.2060275 1.2041004 1.2092930 1.3961545 1.4684157 1.2741451 1.3987721 1.3812734 1.2978897 1.4007109 0.7966185 0.5127579 0.6204950 0.5213085 0.5166450 0.5106730 0.5092992 0.5213085 0.5223135 1.4463568 1.4012770 1.2027355 1.2913391 2.9602014 2.0224129 1.7905946 0.7998050 0.6793414 0.7820096 0.5131393 0.6145571 1.3997950 1.3999023 0.4483767 1.2047509 0.5219703 1.5114027 1.2005018 0.6207196 1.5114027 2.9527895 0.6083016 0.6188919 1.4005332 1.4005332 1.4100785 0.7822989 1.3994536 0.5247979 0.6935219 0.6781442 0.7974068 0.8012492 0.6781834 1.2030177 1.2041004 1.2062393 1.2019477 1.2078731 0.6222353 0.4442764 1.3990297 1.4015593 2.8923137 1.3984060 1.2019805 1.3471034 0.5009433 0.5046202 0.0000000 0.3319436 0.5145458 
NC_027374_Moonbeam          1.3029799 0.4515209 0.4441337 2.3292937 1.2143134 1.4911145 1.4911145 0.6747895 0.5643489 1.4823968 1.4829414 1.4832003 1.4920516 1.4832003 1.5332115 1.4744090 2.8921779 2.8858672 0.4638825 1.4941806 0.4557039 0.5062949 0.5062949 1.2137381 1.2141464 1.2174959 1.2175167 1.2217263 1.4865782 1.4965410 1.2834329 1.4884692 1.4746717 1.3097071 1.4911865 0.8506194 0.5663779 0.6768930 0.5893902 0.5878812 0.5865445 0.5861490 0.5893902 0.5893385 1.4908133 1.4917588 1.2161013 1.3029799 2.9433808 2.0672691 1.7781063 0.8460769 0.7505043 0.8401254 0.5645304 0.6747895 1.4923897 1.4913918 0.5074816 1.2161137 0.5935375 1.5450297 1.2137381 0.6775738 1.5450297 2.9348782 0.6722681 0.6747005 1.4912348 1.4912348 1.5045256 0.8388742 1.4905366 0.5905208 0.7628826 0.7521977 0.8523396 0.8518330 0.7521389 1.2143059 1.2175167 1.2149615 1.2141464 1.2131354 0.6752354 0.5045178 1.4902403 1.4920516 2.8821619 1.4944887 1.2147491 1.3456533 0.5735235 0.5707669 0.3319436 0.0000000 0.5852253 
Thurquoise                  1.2989232 0.5598556 0.5542397 2.3294005 1.2168572 1.4747706 1.4747706 0.5296332 0.2978104 1.4694812 1.4712385 1.4714964 1.4756965 1.4714964 1.5782406 1.4695694 2.8592027 2.8559296 0.5464237 1.4775301 0.5617117 0.6284661 0.6284661 1.2159663 1.2177355 1.2183796 1.2184002 1.2244500 1.4706216 1.4817051 1.3074054 1.4728121 1.4698313 1.3033576 1.4748413 0.7531543 0.3007456 0.5240648 0.0578405 0.0132925 0.0568129 0.0571824 0.0578405 0.0593459 1.5367705 1.4764099 1.2180617 1.2989232 2.9317302 2.0497996 1.7604474 0.7509055 0.5976241 0.7389890 0.2993706 0.5296332 1.4704178 1.4746679 0.6363586 1.2195695 0.0770384 1.5866697 1.2159663 0.5260562 1.5866697 2.9199034 0.5238104 0.5239172 1.4753098 1.4753098 1.4824730 0.7385832 1.4744873 0.0612665 0.6026643 0.5975712 0.7541791 0.7523285 0.5988045 1.2169682 1.2184002 1.2175341 1.2177355 1.2148811 0.5235851 0.6305681 1.4718739 1.4756965 2.8360303 1.4852957 1.2168713 1.3478538 0.0545679 0.0541772 0.5145458 0.5852253 0.0000000 
