# Supplementary material for: Genome, biology and stability of the Thurquoise phage – A new virus from the Bastillevirinae subfamily
Source: Front Microbiol. 2023 Mar 14;14:1120147. doi: 10.3389/fmicb.2023.1120147 (PMC10043171; doi:10.3389/fmicb.2023.1120147)
Supplement: Supplementary file 2 [file Data_Sheet_1.ZIP › File S1. Alignments evolution models and trees/IqTree_ML_trees/concatenated_tree_replicates/51.treefile]

(AB609718_phiEF24C_P2:0.0000027848,((((((((((((AB930182_SPG24:0.0029616031,AP013029_phiNIT1:0.0053081555)100:0.0063424165,KF669652_Grass:0.0056629175)100:0.1901144299,KC699836_SIOphi:0.1862156059)100:0.0524297441,((((KJ010547_Bp8p_C:0.0000027848,KJ010548_Bp8p_T:0.0000027848)100:0.0099541815,NC_024792_Bobb:0.0098688211)100:0.0417131511,NC_020081_phiAGATE:0.0496664656)100:0.2573689446,(NC_027366_Mater:0.1383489165,NC_027374_Moonbeam:0.2108244133)100:0.0620807173)98:0.0435026530)100:0.0831216443,(((((JN797796B_5S:0.0000027848,NC_018863_B4:0.0000027848)100:0.0087959670,NC_022763_Spock:0.0059627215)100:0.0170390696,(((KT307976_AvesoBmore:0.0036450959,NC_022088_Troll:0.0000020378)100:0.0037421458,NC_024788_Riley:0.0029826356)100:0.0300662117,NC_022769_BigBertha:0.0065367123)79:0.0170646034)100:0.1352704132,(((((KT207918_Eyuki:0.0008172115,NC_024211_Megatron:0.0005719180)100:0.0023041759,NC_024213_Hakuna:0.0038866628)100:0.0287685224,(NC_018857_BPS13:0.0006428929,NC_023501_BPS10C:0.0004703141)100:0.0278708050)90:0.0199352793,NC_016563_WPh:0.0388447552)100:0.3292492809,(NC_018856_Bastille:0.0031709985,((NC_024205_Hoody_T:0.0051168645,NC_024216_CAM003:0.0015264509)90:0.0008273238,NC_024207_Evoli:0.0015225175)99:0.0016938541)100:0.1507690909)100:0.0961830495)100:0.1845721132,(((JN797798_BCU4:0.0002551338,NC_018860_BCP78:0.0011161170)100:0.0098258810,KT224359_TsarBomba:0.0140830064)100:0.1534869536,(((((KT995480_Bacillus_BM15:0.0000021205,MH638309_Bacillus_Hobo:0.0000023567)100:0.0028895251,(MH638312_Bacillus_Kioshi:0.0016343128,NC_024137_Bcp1:0.0019657628)100:0.0058484728)100:0.0170048685,NC_020873_Bc431v3:0.0460176554)84:0.0145176797,((KX495186_Bacillus_PK16:0.0005884075,MG602477_Bacillus_BCP01:0.0010638162)100:0.0206641954,(NC_027352_JBP901:0.0081897869,NC_027355_BCP8_2:0.0135438176)73:0.0075548378)100:0.0120810187)69:0.0074304553,(KU577463_Bacillus_Deep_Blue:0.0065051580,Thurquoise:0.0072173517)100:0.0193372060)100:0.1325637488)100:0.1057956459)99:0.0679263750)100:0.3686907997,((AY682195_LP65:1.5708412413,(((KC595512_JL:0.0021755366,KC595513_Shanette:0.0043777878)100:0.0337096505,NC_025423_CP_51:0.0244236571)100:0.3235414600,(NC_011421_SPO1:0.0016051253,NC_022761_CampHawk:0.0038862867)100:0.4536511255)100:1.8005474120)99:0.2308741187,NC_015253_A9:1.1771055785)99:0.1180030560)100:0.1695743808,NC_012530_Lb338_1:1.4024204317)100:0.1614098154,((((((((((((((EU418428_A5W:0.0000000000,JX080300_Staph1N:0.0000000000):0.0000000000,KR902361_IME_SA118:0.0000000000):0.0000000000,KF766114_K:0.0000000000):0.0000027848,(((FR852584_ISP:0.0000027848,(JX080304_MSA6:0.0000021890,NC_025417_Team1:0.0000021908)99:0.0002872650)5:0.0000021140,(JX875065_SA5:0.0000027848,(KR908644_IME_SA119:0.0000022593,NC_023009_Sb_1:0.0011766936)74:0.0002872753)4:0.0000021046)1:0.0000021320,KP687431_IME_SA1:0.0000021232)0:0.0000021163)6:0.0000021208,NC_007066_G1:0.0002872980)23:0.0000021724,((JX080301_A3R:0.0002892026,(JX080302_676Z:0.0002885450,(JX080303_Fi200W:0.0000021397,JX080305_P4W:0.0000022398)73:0.0000021426)99:0.0008687980)99:0.0008666771,KP687432_IME_SA2:0.0000020558)56:0.0002872640)90:0.0005746738,((NC_019726_JD007:0.0000020200,(NC_022918_S25_4:0.0000021261,NC_022920_S25_3:0.0000021251)100:0.0005750500)100:0.0005747169,NC_023573_phiSA012:0.0005752401)95:0.0002880482)98:0.0020832174,NC_019448_GH15:0.0010849481)68:0.0014542585,NC_025426_P108:0.0043542904)100:0.0016162044,KP027446_phiIPLARODI:0.0017372218)100:0.0017283101,NC_025416_MCE_2014:0.0000020677)100:0.0926400897,(JX194239_SA11:0.0013816834,(NC_020877_Romulus:0.0000027848,NC_022090_Remus:0.0000027848)100:0.0040930044)100:0.1721857315)100:0.0907993315,(KF021268_phiIBB_SEP1:0.0029482371,KP027447_phiIPLA_C1C:0.0072769127)100:0.2204783372)98:0.0581155470,NC_007021_Twort:0.2067812953)100:0.4210213830)99:0.1266677267,(((DQ004855_P100:0.0000022080,(((KJ586795_LMTA_94:0.0003094257,(KJ591605_LMTA_57:0.0000027848,NC_024360_LMSP_25:0.0000027848)100:0.0003095435)100:0.0009258838,KJ668715_LMTA_34:0.0049680038)78:0.0006205435,NC_025440_WIL_1:0.0009283043)45:0.0006182177)43:0.0005930790,((((KJ094031_LP_124:0.0000025456,NC_024383_LP_083_2:0.0000022291)100:0.0022121467,(NC_024359_LP_048:0.0003075855,NC_024787_LMTA_148:0.0070659410)57:0.0005749484)55:0.0003346585,NC_009811_A511:0.0018336383)44:0.0009300914,(NC_020871_AG20:0.0018843016,NC_024364_List_36:0.0021413897)51:0.0008813107)45:0.0003540939)74:0.0003340988,(KJ094029_LP_064:0.0000021401,NC_021781_LP_125:0.0000021928)76:0.0000023496)100:0.3191719899)100:0.3333269036,KP339049_EFDG1:0.0956101319)100:0.1360974089,NC_027335_ECP3:0.0018069444)100:0.0007941099,KR049063_EFLK1:0.0025832099)100:0.0019584497,NC_009904_phiEF24C:0.0000027848);
