# Supplementary material for: Genome, biology and stability of the Thurquoise phage – A new virus from the Bastillevirinae subfamily
Source: Front Microbiol. 2023 Mar 14;14:1120147. doi: 10.3389/fmicb.2023.1120147 (PMC10043171; doi:10.3389/fmicb.2023.1120147)
Supplement: Supplementary file 2 [file Data_Sheet_1.ZIP › File S1. Alignments evolution models and trees/IqTree_ML_trees/concatenated_tree_replicates/52.bionj]

((NC_007066_G1:0.00027198,((KP687431_IME_SA1:0.00000008,JX875065_SA5:0.00000092):0.00000332,EU418428_A5W:-0.00000246):0.00000269):0.00000028,(NC_025417_Team1:0.00000050,JX080304_MSA6:0.00000050):0.00027120,((((((((((((((((((((Thurquoise:0.00477860,KU577463_Bacillus_Deep_Blue:0.00851400):0.02680380,(((NC_024137_Bcp1:0.00076085,MH638312_Bacillus_Kioshi:0.00273035):0.00531529,(MH638309_Bacillus_Hobo:0.00000050,KT995480_Bacillus_BM15:0.00000050):0.00363542):0.02205861,NC_020873_Bc431v3:0.03646028):0.00256267):0.00338173,((NC_027355_BCP8_2:0.01096513,NC_027352_JBP901:0.01013437):0.00572385,(MG602477_Bacillus_BCP01:0.00087662,KX495186_Bacillus_PK16:0.00073058):0.01766238):0.00644241):0.11554191,((NC_018860_BCP78:0.00083389,JN797798_BCU4:0.00050031):0.00891116,KT224359_TsarBomba:0.01423465):0.14476791):0.10559957,(((((NC_024788_Riley:0.00229457,(NC_022088_Troll:0.00072241,KT307976_AvesoBmore:0.00282259):0.00383098):0.02283745,NC_022769_BigBertha:0.01222417):0.01449278,(NC_022763_Spock:0.00559737,(NC_018863_B4:0.00000050,JN797796B_5S:0.00000050):0.00872563):0.01438495):0.15875907,((NC_024216_CAM003:0.00178395,(NC_024207_Evoli:-0.01197685,NC_024205_Hoody_T:0.01848935):0.01395609):0.00037747,NC_018856_Bastille:0.00393879):0.17768426):0.02936570,(((NC_024213_Hakuna:0.00484871,(NC_024211_Megatron:0.00042790,KT207918_Eyuki:0.00092390):0.00118270):0.03714584,(NC_023501_BPS10C:-0.00004003,NC_018857_BPS13:0.00112033):0.01607337):0.01248835,NC_016563_WPh:0.04599621):0.27008045):0.11216848):0.06530989,(((NC_027374_Moonbeam:0.19115394,NC_027366_Mater:0.14084375):0.06962918,(((KF669652_Grass:0.00363599,AB930182_SPG24:0.01074441):0.00695870,AP013029_phiNIT1:0.00223024):0.18198642,KC699836_SIOphi:0.18381876):0.01329658):0.02885627,((NC_024792_Bobb:0.01084053,(KJ010548_Bp8p_T:0.00000050,KJ010547_Bp8p_C:0.00000050):0.00836338):0.03671808,NC_020081_phiAGATE:0.05045928):0.18305716):0.03569577):0.33380038,((((NC_025423_CP_51:0.01727007,(KC595513_Shanette:0.00195711,KC595512_JL:0.00408879):0.03668417):0.32486767,(NC_022761_CampHawk:0.00103384,NC_011421_SPO1:0.00408496):0.39029205):1.66736627,AY682195_LP65:1.51300430):0.10660064,NC_015253_A9:1.04348350):0.10736316):0.08966649,NC_012530_Lb338_1:1.28437960):0.14766729,((((NC_027335_ECP3:0.01792108,KR049063_EFLK1:-0.01303678):0.01653337,(NC_009904_phiEF24C:0.00000059,AB609718_phiEF24C_P2:0.00000041):0.00065951):0.11593167,KP339049_EFDG1:0.10059940):0.31558141,(((((NC_025440_WIL_1:0.00088086,(NC_009811_A511:0.00161869,KJ668715_LMTA_34:0.00513251):0.00013301):0.00003561,DQ004855_P100:0.00054666):0.00028574,((((NC_024787_LMTA_148:0.00841300,NC_024359_LP_048:-0.00144080):0.00229335,NC_020871_AG20:0.00207396):0.00025716,NC_024364_List_36:0.00192301):0.00062358,(NC_024383_LP_083_2:0.00000050,KJ094031_LP_124:0.00000050):0.00143673):0.00061136):0.00009333,(NC_021781_LP_125:0.00000050,KJ094029_LP_064:0.00000050):0.00050151):0.00052632,((NC_024360_LMSP_25:0.00000050,KJ591605_LMTA_57:0.00000050):0.00076992,KJ586795_LMTA_94:-0.00018712):0.00115994):0.25894925):0.07220099):0.37327713,NC_007021_Twort:0.21648568):0.01793451,(KP027447_phiIPLA_C1C:0.00705900,KF021268_phiIBB_SEP1:0.00277170):0.20949590):0.06534673,((NC_022090_Remus:0.00000050,NC_020877_Romulus:0.00000050):0.00427410,JX194239_SA11:0.00103640):0.15588848):0.08940326,NC_025426_P108:0.00380899):0.00102338,(NC_025416_MCE_2014:0.00160883,KP027446_phiIPLARODI:0.00169277):0.00057773):0.00112690,NC_019448_GH15:0.00155015):0.00152464,(NC_023573_phiSA012:0.00055494,((NC_022920_S25_3:0.00000050,NC_022918_S25_4:0.00000050):0.00054817,NC_019726_JD007:-0.00000387):0.00053883):0.00032519):0.00008952,(((JX080305_P4W:0.00000050,JX080303_Fi200W:0.00000050):0.00021922,JX080302_676Z:0.00005408):0.00077890,JX080301_A3R:0.00045605):0.00041660):0.00036746,KP687432_IME_SA2:0.00020991):0.00006686,(NC_023009_Sb_1:0.00107969,KR908644_IME_SA119:0.00003391):0.00023580):0.00000391,FR852584_ISP:-0.00000131):0.00000181);
