# Supplementary material for: Genome, biology and stability of the Thurquoise phage – A new virus from the Bastillevirinae subfamily
Source: Front Microbiol. 2023 Mar 14;14:1120147. doi: 10.3389/fmicb.2023.1120147 (PMC10043171; doi:10.3389/fmicb.2023.1120147)
Supplement: Supplementary file 2 [file Data_Sheet_1.ZIP › File S1. Alignments evolution models and trees/IqTree_ML_trees/concatenated_tree_replicates/52.contree]

(AB609718_phiEF24C_P2:0.0000027944,((((((((((((AB930182_SPG24:0.0029626059,AP013029_phiNIT1:0.0053084178)100:0.0063427731,KF669652_Grass:0.0056627255)100:0.1901258532,KC699836_SIOphi:0.1862262753)100:0.0524304146,((((KJ010547_Bp8p_C:0.0000027944,KJ010548_Bp8p_T:0.0000027944)100:0.0099546385,NC_024792_Bobb:0.0098691663)100:0.0417141592,NC_020081_phiAGATE:0.0496699203)100:0.2573854333,(NC_027366_Mater:0.1383554821,NC_027374_Moonbeam:0.2108373767)100:0.0620835731)98:0.0435035487)100:0.0831222102,(((((JN797796B_5S:0.0000027944,NC_018863_B4:0.0000027944)100:0.0087963274,NC_022763_Spock:0.0059631507)100:0.0170401644,(((KT307976_AvesoBmore:0.0036447621,NC_022088_Troll:0.0000027944)100:0.0037422876,NC_024788_Riley:0.0029818607)100:0.0300674851,NC_022769_BigBertha:0.0065371155)80:0.0170649066)100:0.1352750913,(((((KT207918_Eyuki:0.0008165423,NC_024211_Megatron:0.0005718889)100:0.0023033142,NC_024213_Hakuna:0.0038868406)100:0.0287696204,(NC_018857_BPS13:0.0006435534,NC_023501_BPS10C:0.0004697100)100:0.0278720270)89:0.0199359732,NC_016563_WPh:0.0388465030)100:0.3292686491,(NC_018856_Bastille:0.0031696924,((NC_024205_Hoody_T:0.0051171736,NC_024216_CAM003:0.0015263330)91:0.0008270402,NC_024207_Evoli:0.0015226363)99:0.0016949820)100:0.1507743724)100:0.0961882194)100:0.1845802187,(((JN797798_BCU4:0.0002543942,NC_018860_BCP78:0.0011166236)100:0.0098261439,KT224359_TsarBomba:0.0140835940)100:0.1534925148,(((((KT995480_Bacillus_BM15:0.0000027944,MH638309_Bacillus_Hobo:0.0000027944)100:0.0028898767,(MH638312_Bacillus_Kioshi:0.0016347186,NC_024137_Bcp1:0.0019654148)100:0.0058489493)100:0.0170055060,NC_020873_Bc431v3:0.0460192434)84:0.0145182903,((KX495186_Bacillus_PK16:0.0005886716,MG602477_Bacillus_BCP01:0.0010634626)100:0.0206648394,(NC_027352_JBP901:0.0081907259,NC_027355_BCP8_2:0.0135441958)74:0.0075554087)100:0.0120814956)68:0.0074299236,(KU577463_Bacillus_Deep_Blue:0.0065052101,Thurquoise:0.0072166944)100:0.0193375592)100:0.1325701101)100:0.1058008149)99:0.0679310523)100:0.3687216709,((AY682195_LP65:1.5709422703,(((KC595512_JL:0.0021747361,KC595513_Shanette:0.0043779377)100:0.0337080710,NC_025423_CP_51:0.0244305273)100:0.3234970513,(NC_011421_SPO1:0.0016057083,NC_022761_CampHawk:0.0038853877)100:0.4538026907)100:1.8007249840)100:0.2309785295,NC_015253_A9:1.1772206414)100:0.1179907736)100:0.1695873063,NC_012530_Lb338_1:1.4025720943)100:0.1614217810,(((((((((((((((EU418428_A5W:0.0000000000,KR902361_IME_SA118:0.0000000000):0.0000000000,JX080300_Staph1N:0.0000000000):0.0000000000,KF766114_K:0.0000000000):0.0000027944,FR852584_ISP:0.0000027944)16:0.0000027944,((((JX080301_A3R:0.0002886658,(JX080302_676Z:0.0002884826,(JX080303_Fi200W:0.0000027944,JX080305_P4W:0.0000027944)72:0.0000027944)99:0.0008681448)99:0.0008660318,KP687432_IME_SA2:0.0000027944)59:0.0002871979,(KR908644_IME_SA119:0.0000026670,NC_023009_Sb_1:0.0011761561)67:0.0002872152)31:0.0000022793,(KP687431_IME_SA1:0.0000027944,NC_007066_G1:0.0002872374)12:0.0000027944)6:0.0000027944)11:0.0000027944,JX875065_SA5:0.0000027944)21:0.0000027944,(JX080304_MSA6:0.0000027944,NC_025417_Team1:0.0000027944)99:0.0002872046)88:0.0005748774,((NC_019726_JD007:0.0000027944,(NC_022918_S25_4:0.0000027944,NC_022920_S25_3:0.0000027944)100:0.0005752464)100:0.0005749134,NC_023573_phiSA012:0.0005754381)95:0.0002875146)99:0.0020835372,NC_019448_GH15:0.0010854814)73:0.0014548905,NC_025426_P108:0.0043547957)99:0.0016164815,KP027446_phiIPLARODI:0.0017372755)100:0.0017283448,NC_025416_MCE_2014:0.0000023468)100:0.0926492700,(JX194239_SA11:0.0013824469,(NC_020877_Romulus:0.0000027944,NC_022090_Remus:0.0000027944)100:0.0040938736)100:0.1721960300)100:0.0908079886,(KF021268_phiIBB_SEP1:0.0029486327,KP027447_phiIPLA_C1C:0.0072773063)100:0.2204937491)97:0.0581227823,NC_007021_Twort:0.2067955144)100:0.4210554339)100:0.1266728580,(((DQ004855_P100:0.0000027944,(((KJ586795_LMTA_94:0.0003085467,(KJ591605_LMTA_57:0.0000027944,NC_024360_LMSP_25:0.0000027944)100:0.0003086646)100:0.0009258473,KJ668715_LMTA_34:0.0049690729)75:0.0006198461,NC_025440_WIL_1:0.0009282751)53:0.0006175062)49:0.0005925192,((((KJ094031_LP_124:0.0000027944,NC_024383_LP_083_2:0.0000027944)100:0.0022126828,(NC_024359_LP_048:0.0003067392,NC_024787_LMTA_148:0.0070664096)56:0.0005740112)46:0.0003338440,NC_009811_A511:0.0018344713)48:0.0009300638,(NC_020871_AG20:0.0018850840,NC_024364_List_36:0.0021417914)54:0.0008812811)48:0.0003537345)60:0.0003331363,(KJ094029_LP_064:0.0000027944,NC_021781_LP_125:0.0000027944)81:0.0000023468)100:0.3191960326)100:0.3333586293,KP339049_EFDG1:0.0956251857)100:0.1361037703,NC_027335_ECP3:0.0018075281)99:0.0007943711,KR049063_EFLK1:0.0025834200)100:0.0019591148,NC_009904_phiEF24C:0.0000027944);
