# Supplementary material for: Genome, biology and stability of the Thurquoise phage – A new virus from the Bastillevirinae subfamily
Source: Front Microbiol. 2023 Mar 14;14:1120147. doi: 10.3389/fmicb.2023.1120147 (PMC10043171; doi:10.3389/fmicb.2023.1120147)
Supplement: Supplementary file 2 [file Data_Sheet_1.ZIP › File S1. Alignments evolution models and trees/IqTree_ML_trees/concatenated_tree_replicates/52.iqtree]

IQ-TREE 1.6.12 built Aug 15 2019

Partition file name: ../../partitioned_model.2.0.nex
Input file name: ../../concatenated.2.0.faa
Type of analysis: ModelFinder + tree reconstruction + ultrafast bootstrap (1000 replicates)
Random seed number: 447317

REFERENCES
----------

To cite ModelFinder please use: 

Subha Kalyaanamoorthy, Bui Quang Minh, Thomas KF Wong, Arndt von Haeseler,
and Lars S Jermiin (2017) ModelFinder: Fast model selection for
accurate phylogenetic estimates. Nature Methods, 14:587–589.
https://doi.org/10.1038/nmeth.4285

To cite IQ-TREE please use:

Lam-Tung Nguyen, Heiko A. Schmidt, Arndt von Haeseler, and Bui Quang Minh
(2015) IQ-TREE: A fast and effective stochastic algorithm for estimating
maximum likelihood phylogenies. Mol Biol Evol, 32:268-274.
https://doi.org/10.1093/molbev/msu300

Since you used ultrafast bootstrap (UFBoot) please also cite: 

Diep Thi Hoang, Olga Chernomor, Arndt von Haeseler, Bui Quang Minh,
and Le Sy Vinh (2017) UFBoot2: Improving the ultrafast bootstrap
approximation. Mol Biol Evol, in press.
https://doi.org/10.1093/molbev/msx281

Since you used partition models please also cite:

Olga Chernomor, Arndt von Haeseler, and Bui Quang Minh (2016)
Terrace aware data structure for phylogenomic inference from
supermatrices. Syst Biol, 65:997-1008.
https://doi.org/10.1093/sysbio/syw037

SEQUENCE ALIGNMENT
------------------

Input data: 100 taxa with 2 partitions and 4346 total sites (0% missing data)

  ID  Name                                             Type	Seq	Site	Unique	Infor	Invar	Const
   1  part1_part2_part3+part4_part5_part6+part7_part8  AA	97	3376	3045	2638	521	521
   2  part9_part10                                     AA	97	970	933	833	103	103

Column meanings:
  Unique: Number of unique site patterns
  Infor:  Number of parsimony-informative sites
  Invar:  Number of invariant sites
  Const:  Number of constant sites (can be subset of invariant sites)

ModelFinder
-----------

Best-fit model according to BIC: LG+F+R6:part1_part2_part3+part4_part5_part6+part7_part8,LG+F+I+G4:part9_part10

List of best-fit models per partition:

  ID  Model             LogL          AIC      w-AIC      AICc     w-AICc       BIC      w-BIC
   1  LG+F+R6         -93961.9242 187983.8485 + 0.0000 187984.4045 + 0.0000 188167.5819 + 0.0000
   2  LG+F+I+G4       -33229.2074  66502.4149 + 0.0000  66503.4835 + 0.0000  66609.7154 + 0.0000

AIC, w-AIC   : Akaike information criterion scores and weights.
AICc, w-AICc : Corrected AIC scores and weights.
BIC, w-BIC   : Bayesian information criterion scores and weights.

Plus signs denote the 95% confidence sets.
Minus signs denote significant exclusion.

SUBSTITUTION PROCESS
--------------------

Edge-linked-proportional partition model but separate models between partitions

  ID  Model           Speed  Parameters
   1  LG+F+R6        0.9084  LG+R6{0.19358,0.114527,0.211864,0.404422,0.186649,0.694945,0.147972,1.09335,0.179145,1.78151,0.0807892,3.4844}
   2  LG+F+I+G4      1.3189  LG+I{0.0376734}+G4{1.5194}

MAXIMUM LIKELIHOOD TREE
-----------------------

Log-likelihood of the tree: -127021.7590 (s.e. 1283.1828)
Unconstrained log-likelihood (without tree): -33193.3301
Number of free parameters (#branches + #model parameters): 242
Akaike information criterion (AIC) score: 254527.5181
Corrected Akaike information criterion (AICc) score: 254556.1830
Bayesian information criterion (BIC) score: 256070.7548

Total tree length (sum of branch lengths): 13.3563
Sum of internal branch lengths: 8.0060 (59.9417% of tree length)

WARNING: 8 near-zero internal branches (<0.0002) should be treated with caution
         Such branches are denoted by '**' in the figure below

NOTE: Tree is UNROOTED although outgroup taxon 'AB609718_phiEF24C_P2' is drawn at root
Numbers in parentheses are  ultrafast bootstrap support (%)

+**AB609718_phiEF24C_P2
|
|                                        +--AB930182_SPG24
|                                     +--| (100)
|                                     |  +--AP013029_phiNIT1
|                                  +--| (100)
|                                  |  +--KF669652_Grass
|                               +--| (100)
|                               |  +--KC699836_SIOphi
|                            +--| (100)
|                            |  |            +**KJ010547_Bp8p_C
|                            |  |         +--| (100)
|                            |  |         |  +**KJ010548_Bp8p_T
|                            |  |      +--| (100)
|                            |  |      |  +--NC_024792_Bobb
|                            |  |  +---| (100)
|                            |  |  |   +--NC_020081_phiAGATE
|                            |  +--| (98)
|                            |     |  +--NC_027366_Mater
|                            |     +--| (100)
|                            |        +--NC_027374_Moonbeam
|                      +-----| (100)
|                      |     |              +**JN797796B_5S
|                      |     |           +--| (100)
|                      |     |           |  +**NC_018863_B4
|                      |     |        +--| (100)
|                      |     |        |  +--NC_022763_Spock
|                      |     |     +--| (100)
|                      |     |     |  |        +--KT307976_AvesoBmore
|                      |     |     |  |     +--| (100)
|                      |     |     |  |     |  +**NC_022088_Troll
|                      |     |     |  |  +--| (100)
|                      |     |     |  |  |  +--NC_024788_Riley
|                      |     |     |  +--| (80)
|                      |     |     |     +--NC_022769_BigBertha
|                      |     |  +--| (100)
|                      |     |  |  |                +--KT207918_Eyuki
|                      |     |  |  |             +--| (100)
|                      |     |  |  |             |  +--NC_024211_Megatron
|                      |     |  |  |          +--| (100)
|                      |     |  |  |          |  +--NC_024213_Hakuna
|                      |     |  |  |       +--| (89)
|                      |     |  |  |       |  |  +--NC_018857_BPS13
|                      |     |  |  |       |  +--| (100)
|                      |     |  |  |       |     +--NC_023501_BPS10C
|                      |     |  |  |  +----| (100)
|                      |     |  |  |  |    +--NC_016563_WPh
|                      |     |  |  +--| (100)
|                      |     |  |     |  +--NC_018856_Bastille
|                      |     |  |     +--| (100)
|                      |     |  |        |     +--NC_024205_Hoody_T
|                      |     |  |        |  +--| (91)
|                      |     |  |        |  |  +--NC_024216_CAM003
|                      |     |  |        +--| (99)
|                      |     |  |           +--NC_024207_Evoli
|                      |     +--| (99)
|                      |        |        +--JN797798_BCU4
|                      |        |     +--| (100)
|                      |        |     |  +--NC_018860_BCP78
|                      |        |  +--| (100)
|                      |        |  |  +--KT224359_TsarBomba
|                      |        +--| (100)
|                      |           |              +**KT995480_Bacillus_BM15
|                      |           |           +--| (100)
|                      |           |           |  +**MH638309_Bacillus_Hobo
|                      |           |        +--| (100)
|                      |           |        |  |  +--MH638312_Bacillus_Kioshi
|                      |           |        |  +--| (100)
|                      |           |        |     +--NC_024137_Bcp1
|                      |           |     +--| (84)
|                      |           |     |  +--NC_020873_Bc431v3
|                      |           |  +--| (68)
|                      |           |  |  |     +--KX495186_Bacillus_PK16
|                      |           |  |  |  +--| (100)
|                      |           |  |  |  |  +--MG602477_Bacillus_BCP01
|                      |           |  |  +--| (100)
|                      |           |  |     |  +--NC_027352_JBP901
|                      |           |  |     +--| (74)
|                      |           |  |        +--NC_027355_BCP8_2
|                      |           +--| (100)
|                      |              |  +--KU577463_Bacillus_Deep_Blue
|                      |              +--| (100)
|                      |                 +--Thurquoise
|                   +--| (100)
|                   |  |     +-------------------------AY682195_LP65
|                   |  |  +--| (100)
|                   |  |  |  |                                     +--KC595512_JL
|                   |  |  |  |                                  +--| (100)
|                   |  |  |  |                                  |  +--KC595513_Shanette
|                   |  |  |  |                             +----| (100)
|                   |  |  |  |                             |    +--NC_025423_CP_51
|                   |  |  |  +-----------------------------| (100)
|                   |  |  |                                |      +--NC_011421_SPO1
|                   |  |  |                                +------| (100)
|                   |  |  |                                       +--NC_022761_CampHawk
|                   |  +--| (100)
|                   |     +------------------NC_015253_A9
|                +--| (100)
|                |  +----------------------NC_012530_Lb338_1
|             +--| (100)
|             |  |                                       +**EU418428_A5W
|             |  |                                    +**| (13)
|             |  |                                    |  +**KP687431_IME_SA1
|             |  |                                 +**| (3)
|             |  |                                 |  |  +**JX875065_SA5
|             |  |                                 |  +**| (5)
|             |  |                                 |     +--NC_007066_G1
|             |  |                              +**| (21)
|             |  |                              |  |  +**FR852584_ISP
|             |  |                              |  +**| (8)
|             |  |                              |     |        +--JX080301_A3R
|             |  |                              |     |     +--| (99)
|             |  |                              |     |     |  |  +--JX080302_676Z
|             |  |                              |     |     |  +--| (99)
|             |  |                              |     |     |     |  +**JX080303_Fi200W
|             |  |                              |     |     |     +**| (72)
|             |  |                              |     |     |        +**JX080305_P4W
|             |  |                              |     |  +--| (59)
|             |  |                              |     |  |  +**KP687432_IME_SA2
|             |  |                              |     +**| (31)
|             |  |                              |        |  +**KR908644_IME_SA119
|             |  |                              |        +--| (67)
|             |  |                              |           +--NC_023009_Sb_1
|             |  |                           +--| (88)
|             |  |                           |  |  +**JX080304_MSA6
|             |  |                           |  +--| (99)
|             |  |                           |     +**NC_025417_Team1
|             |  |                        +--| (99)
|             |  |                        |  |     +**NC_019726_JD007
|             |  |                        |  |  +--| (100)
|             |  |                        |  |  |  |  +**NC_022918_S25_4
|             |  |                        |  |  |  +--| (100)
|             |  |                        |  |  |     +**NC_022920_S25_3
|             |  |                        |  +--| (95)
|             |  |                        |     +--NC_023573_phiSA012
|             |  |                     +--| (73)
|             |  |                     |  +--NC_019448_GH15
|             |  |                  +--| (99)
|             |  |                  |  +--NC_025426_P108
|             |  |               +--| (100)
|             |  |               |  +--KP027446_phiIPLARODI
|             |  |            +--| (100)
|             |  |            |  +**NC_025416_MCE_2014
|             |  |         +--| (100)
|             |  |         |  |  +--JX194239_SA11
|             |  |         |  +--| (100)
|             |  |         |     |  +**NC_020877_Romulus
|             |  |         |     +--| (100)
|             |  |         |        +**NC_022090_Remus
|             |  |      +--| (97)
|             |  |      |  |  +--KF021268_phiIBB_SEP1
|             |  |      |  +--| (100)
|             |  |      |     +--KP027447_phiIPLA_C1C
|             |  +------| (100)
|             |         +--NC_007021_Twort
|        +----| (100)
|        |    |          +**DQ004855_P100
|        |    |       +--| (49)
|        |    |       |  |        +--KJ586795_LMTA_94
|        |    |       |  |     +--| (100)
|        |    |       |  |     |  |  +**KJ591605_LMTA_57
|        |    |       |  |     |  +--| (100)
|        |    |       |  |     |     +**NC_024360_LMSP_25
|        |    |       |  |  +--| (75)
|        |    |       |  |  |  +--KJ668715_LMTA_34
|        |    |       |  +--| (53)
|        |    |       |     +--NC_025440_WIL_1
|        |    |    +--| (60)
|        |    |    |  |           +**KJ094031_LP_124
|        |    |    |  |        +--| (100)
|        |    |    |  |        |  +**NC_024383_LP_083_2
|        |    |    |  |     +--| (46)
|        |    |    |  |     |  |  +--NC_024359_LP_048
|        |    |    |  |     |  +--| (56)
|        |    |    |  |     |     +--NC_024787_LMTA_148
|        |    |    |  |  +--| (48)
|        |    |    |  |  |  +--NC_009811_A511
|        |    |    |  +--| (48)
|        |    |    |     |  +--NC_020871_AG20
|        |    |    |     +--| (54)
|        |    |    |        +--NC_024364_List_36
|        |    +----| (100)
|        |         |  +**KJ094029_LP_064
|        |         +**| (81)
|        |            +**NC_021781_LP_125
|     +--| (100)
|     |  +--KP339049_EFDG1
|  +--| (99)
|  |  +--NC_027335_ECP3
+--| (100)
|  +--KR049063_EFLK1
|
+**NC_009904_phiEF24C

Tree in newick format:

(AB609718_phiEF24C_P2:0.0000027910,((((((((((((AB930182_SPG24:0.0029623691,AP013029_phiNIT1:0.0053079416)100:0.0063419948,KF669652_Grass:0.0056629534)100:0.1901095021,KC699836_SIOphi:0.1862108778)100:0.0524276599,((((KJ010547_Bp8p_C:0.0000027910,KJ010548_Bp8p_T:0.0000027910)100:0.0099538614,NC_024792_Bobb:0.0098684606)100:0.0417112095,NC_020081_phiAGATE:0.0496654666)100:0.2573636495,(NC_027366_Mater:0.1383447229,NC_027374_Moonbeam:0.2108195068)100:0.0620793974)98:0.0435015987)100:0.0831196031,(((((JN797796B_5S:0.0000027910,NC_018863_B4:0.0000027910)100:0.0087957043,NC_022763_Spock:0.0059625211)100:0.0170388767,(((KT307976_AvesoBmore:0.0036440103,NC_022088_Troll:0.0000020867)100:0.0037424138,NC_024788_Riley:0.0029826712)100:0.0300652748,NC_022769_BigBertha:0.0065364485)80:0.0170636605)100:0.1352666975,(((((KT207918_Eyuki:0.0008176260,NC_024211_Megatron:0.0005718500)100:0.0023040457,NC_024213_Hakuna:0.0038857202)100:0.0287676436,(NC_018857_BPS13:0.0006434780,NC_023501_BPS10C:0.0004701120)100:0.0278701397)89:0.0199346200,NC_016563_WPh:0.0388437567)100:0.3292432130,(NC_018856_Bastille:0.0031705979,((NC_024205_Hoody_T:0.0051174702,NC_024216_CAM003:0.0015261197)91:0.0008282840,NC_024207_Evoli:0.0015228318)99:0.0016945041)100:0.1507638992)100:0.0961818682)100:0.1845667716,(((JN797798_BCU4:0.0002553800,NC_018860_BCP78:0.0011160213)100:0.0098254401,KT224359_TsarBomba:0.0140826519)100:0.1534826618,(((((KT995480_Bacillus_BM15:0.0000027910,MH638309_Bacillus_Hobo:0.0000027910)100:0.0028897113,(MH638312_Bacillus_Kioshi:0.0016342808,NC_024137_Bcp1:0.0019656489)100:0.0058483776)100:0.0170043433,NC_020873_Bc431v3:0.0460162475)84:0.0145172693,((KX495186_Bacillus_PK16:0.0005885971,MG602477_Bacillus_BCP01:0.0010646515)100:0.0206635456,(NC_027352_JBP901:0.0081903784,NC_027355_BCP8_2:0.0135431793)74:0.0075545060)100:0.0120806280)68:0.0074302830,(KU577463_Bacillus_Deep_Blue:0.0065054562,Thurquoise:0.0072170533)100:0.0193364788)100:0.1325602791)100:0.1057934720)99:0.0679249644)100:0.3686863787,((AY682195_LP65:1.5708326340,(((KC595512_JL:0.0021755128,KC595513_Shanette:0.0043773767)100:0.0337084269,NC_025423_CP_51:0.0244232880)100:0.3235405937,(NC_011421_SPO1:0.0016055764,NC_022761_CampHawk:0.0038852190)100:0.4536401438)100:1.8005401000)100:0.2308796837,NC_015253_A9:1.1770837521)100:0.1180052694)100:0.1695706348,NC_012530_Lb338_1:1.4024131893)100:0.1614106691,((((((((((((EU418428_A5W:0.0000027910,KP687431_IME_SA1:0.0000027910)13:0.0000020443,(JX875065_SA5:0.0000021818,NC_007066_G1:0.0002872860)5:0.0000020407)3:0.0000020345,(FR852584_ISP:0.0000027910,(((JX080301_A3R:0.0002887161,(JX080302_676Z:0.0002886889,(JX080303_Fi200W:0.0000027910,JX080305_P4W:0.0000027910)72:0.0000026940)99:0.0008692288)99:0.0008671109,KP687432_IME_SA2:0.0000021441)59:0.0002874040,(KR908644_IME_SA119:0.0000022137,NC_023009_Sb_1:0.0011765995)67:0.0002872636)31:0.0000020511)8:0.0000021543)21:0.0000021173,(JX080304_MSA6:0.0000021055,NC_025417_Team1:0.0000021057)99:0.0002872530)88:0.0005748266,((NC_019726_JD007:0.0000022732,(NC_022918_S25_4:0.0000021913,NC_022920_S25_3:0.0000020458)100:0.0005755072)100:0.0005748680,NC_023573_phiSA012:0.0005753915)95:0.0002875630)99:0.0020827435,NC_019448_GH15:0.0010848714)73:0.0014541737,NC_025426_P108:0.0043542484)99:0.0016159729,KP027446_phiIPLARODI:0.0017367402)100:0.0017278090,NC_025416_MCE_2014:0.0000022717)100:0.0926379148,(JX194239_SA11:0.0013821383,(NC_020877_Romulus:0.0000027910,NC_022090_Remus:0.0000027910)100:0.0040927499)100:0.1721804824)100:0.0907980022,(KF021268_phiIBB_SEP1:0.0029470083,KP027447_phiIPLA_C1C:0.0072774255)100:0.2204733179)97:0.0581127374,NC_007021_Twort:0.2067766927)100:0.4210143238)100:0.1266632171,(((DQ004855_P100:0.0000020336,(((KJ586795_LMTA_94:0.0003091088,(KJ591605_LMTA_57:0.0000027910,NC_024360_LMSP_25:0.0000027910)100:0.0003092264)100:0.0009258538,KJ668715_LMTA_34:0.0049678071)75:0.0006205227,NC_025440_WIL_1:0.0009282800)53:0.0006182435)49:0.0005940378,((((KJ094031_LP_124:0.0000024135,NC_024383_LP_083_2:0.0000020769)100:0.0022122041,(NC_024359_LP_048:0.0003072804,NC_024787_LMTA_148:0.0070657404)56:0.0005744782)46:0.0003339560,NC_009811_A511:0.0018337800)48:0.0009300727,(NC_020871_AG20:0.0018843074,NC_024364_List_36:0.0021410128)54:0.0008813292)48:0.0003540504)60:0.0003337444,(KJ094029_LP_064:0.0000027910,NC_021781_LP_125:0.0000027910)81:0.0000022993)100:0.3191644378)100:0.3333235779,KP339049_EFDG1:0.0956068819)100:0.1360946797,NC_027335_ECP3:0.0018066338)99:0.0007940679,KR049063_EFLK1:0.0025832592)100:0.0019584432,NC_009904_phiEF24C:0.0000027910);

CONSENSUS TREE
--------------

Consensus tree is constructed from 1000bootstrap trees
Log-likelihood of consensus tree: -127021.798788
Robinson-Foulds distance between ML tree and consensus tree: 8

Branches with support >0.000000% are kept (extended consensus)
Branch lengths are optimized by maximum likelihood on original alignment
Numbers in parentheses are bootstrap supports (%)

+--AB609718_phiEF24C_P2
|
|                                        +--AB930182_SPG24
|                                     +--| (100)
|                                     |  +--AP013029_phiNIT1
|                                  +--| (100)
|                                  |  +--KF669652_Grass
|                               +--| (100)
|                               |  +--KC699836_SIOphi
|                            +--| (100)
|                            |  |            +--KJ010547_Bp8p_C
|                            |  |         +--| (100)
|                            |  |         |  +--KJ010548_Bp8p_T
|                            |  |      +--| (100)
|                            |  |      |  +--NC_024792_Bobb
|                            |  |  +---| (100)
|                            |  |  |   +--NC_020081_phiAGATE
|                            |  +--| (98)
|                            |     |  +--NC_027366_Mater
|                            |     +--| (100)
|                            |        +--NC_027374_Moonbeam
|                      +-----| (100)
|                      |     |              +--JN797796B_5S
|                      |     |           +--| (100)
|                      |     |           |  +--NC_018863_B4
|                      |     |        +--| (100)
|                      |     |        |  +--NC_022763_Spock
|                      |     |     +--| (100)
|                      |     |     |  |        +--KT307976_AvesoBmore
|                      |     |     |  |     +--| (100)
|                      |     |     |  |     |  +--NC_022088_Troll
|                      |     |     |  |  +--| (100)
|                      |     |     |  |  |  +--NC_024788_Riley
|                      |     |     |  +--| (80)
|                      |     |     |     +--NC_022769_BigBertha
|                      |     |  +--| (100)
|                      |     |  |  |                +--KT207918_Eyuki
|                      |     |  |  |             +--| (100)
|                      |     |  |  |             |  +--NC_024211_Megatron
|                      |     |  |  |          +--| (100)
|                      |     |  |  |          |  +--NC_024213_Hakuna
|                      |     |  |  |       +--| (89)
|                      |     |  |  |       |  |  +--NC_018857_BPS13
|                      |     |  |  |       |  +--| (100)
|                      |     |  |  |       |     +--NC_023501_BPS10C
|                      |     |  |  |  +----| (100)
|                      |     |  |  |  |    +--NC_016563_WPh
|                      |     |  |  +--| (100)
|                      |     |  |     |  +--NC_018856_Bastille
|                      |     |  |     +--| (100)
|                      |     |  |        |     +--NC_024205_Hoody_T
|                      |     |  |        |  +--| (91)
|                      |     |  |        |  |  +--NC_024216_CAM003
|                      |     |  |        +--| (99)
|                      |     |  |           +--NC_024207_Evoli
|                      |     +--| (99)
|                      |        |        +--JN797798_BCU4
|                      |        |     +--| (100)
|                      |        |     |  +--NC_018860_BCP78
|                      |        |  +--| (100)
|                      |        |  |  +--KT224359_TsarBomba
|                      |        +--| (100)
|                      |           |              +--KT995480_Bacillus_BM15
|                      |           |           +--| (100)
|                      |           |           |  +--MH638309_Bacillus_Hobo
|                      |           |        +--| (100)
|                      |           |        |  |  +--MH638312_Bacillus_Kioshi
|                      |           |        |  +--| (100)
|                      |           |        |     +--NC_024137_Bcp1
|                      |           |     +--| (84)
|                      |           |     |  +--NC_020873_Bc431v3
|                      |           |  +--| (68)
|                      |           |  |  |     +--KX495186_Bacillus_PK16
|                      |           |  |  |  +--| (100)
|                      |           |  |  |  |  +--MG602477_Bacillus_BCP01
|                      |           |  |  +--| (100)
|                      |           |  |     |  +--NC_027352_JBP901
|                      |           |  |     +--| (74)
|                      |           |  |        +--NC_027355_BCP8_2
|                      |           +--| (100)
|                      |              |  +--KU577463_Bacillus_Deep_Blue
|                      |              +--| (100)
|                      |                 +--Thurquoise
|                   +--| (100)
|                   |  |     +-------------------------AY682195_LP65
|                   |  |  +--| (100)
|                   |  |  |  |                                     +--KC595512_JL
|                   |  |  |  |                                  +--| (100)
|                   |  |  |  |                                  |  +--KC595513_Shanette
|                   |  |  |  |                             +----| (100)
|                   |  |  |  |                             |    +--NC_025423_CP_51
|                   |  |  |  +-----------------------------| (100)
|                   |  |  |                                |      +--NC_011421_SPO1
|                   |  |  |                                +------| (100)
|                   |  |  |                                       +--NC_022761_CampHawk
|                   |  +--| (100)
|                   |     +------------------NC_015253_A9
|                +--| (100)
|                |  +----------------------NC_012530_Lb338_1
|             +--| (100)
|             |  |                                                +**EU418428_A5W
|             |  |                                             +**|
|             |  |                                             |  +**KR902361_IME_SA118
|             |  |                                          +**|
|             |  |                                          |  +**JX080300_Staph1N
|             |  |                                       +--|
|             |  |                                       |  +**KF766114_K
|             |  |                                    +--| (16)
|             |  |                                    |  +--FR852584_ISP
|             |  |                                 +--| (11)
|             |  |                                 |  |           +--JX080301_A3R
|             |  |                                 |  |        +--| (99)
|             |  |                                 |  |        |  |  +--JX080302_676Z
|             |  |                                 |  |        |  +--| (99)
|             |  |                                 |  |        |     |  +--JX080303_Fi200W
|             |  |                                 |  |        |     +--| (72)
|             |  |                                 |  |        |        +--JX080305_P4W
|             |  |                                 |  |     +--| (59)
|             |  |                                 |  |     |  +--KP687432_IME_SA2
|             |  |                                 |  |  +--| (31)
|             |  |                                 |  |  |  |  +--KR908644_IME_SA119
|             |  |                                 |  |  |  +--| (67)
|             |  |                                 |  |  |     +--NC_023009_Sb_1
|             |  |                                 |  +--| (6)
|             |  |                                 |     |  +--KP687431_IME_SA1
|             |  |                                 |     +--| (12)
|             |  |                                 |        +--NC_007066_G1
|             |  |                              +--| (21)
|             |  |                              |  +--JX875065_SA5
|             |  |                           +--| (88)
|             |  |                           |  |  +--JX080304_MSA6
|             |  |                           |  +--| (99)
|             |  |                           |     +--NC_025417_Team1
|             |  |                        +--| (99)
|             |  |                        |  |     +--NC_019726_JD007
|             |  |                        |  |  +--| (100)
|             |  |                        |  |  |  |  +--NC_022918_S25_4
|             |  |                        |  |  |  +--| (100)
|             |  |                        |  |  |     +--NC_022920_S25_3
|             |  |                        |  +--| (95)
|             |  |                        |     +--NC_023573_phiSA012
|             |  |                     +--| (73)
|             |  |                     |  +--NC_019448_GH15
|             |  |                  +--| (99)
|             |  |                  |  +--NC_025426_P108
|             |  |               +--| (100)
|             |  |               |  +--KP027446_phiIPLARODI
|             |  |            +--| (100)
|             |  |            |  +--NC_025416_MCE_2014
|             |  |         +--| (100)
|             |  |         |  |  +--JX194239_SA11
|             |  |         |  +--| (100)
|             |  |         |     |  +--NC_020877_Romulus
|             |  |         |     +--| (100)
|             |  |         |        +--NC_022090_Remus
|             |  |      +--| (97)
|             |  |      |  |  +--KF021268_phiIBB_SEP1
|             |  |      |  +--| (100)
|             |  |      |     +--KP027447_phiIPLA_C1C
|             |  +------| (100)
|             |         +--NC_007021_Twort
|        +----| (100)
|        |    |          +--DQ004855_P100
|        |    |       +--| (49)
|        |    |       |  |        +--KJ586795_LMTA_94
|        |    |       |  |     +--| (100)
|        |    |       |  |     |  |  +--KJ591605_LMTA_57
|        |    |       |  |     |  +--| (100)
|        |    |       |  |     |     +--NC_024360_LMSP_25
|        |    |       |  |  +--| (75)
|        |    |       |  |  |  +--KJ668715_LMTA_34
|        |    |       |  +--| (53)
|        |    |       |     +--NC_025440_WIL_1
|        |    |    +--| (60)
|        |    |    |  |           +--KJ094031_LP_124
|        |    |    |  |        +--| (100)
|        |    |    |  |        |  +--NC_024383_LP_083_2
|        |    |    |  |     +--| (46)
|        |    |    |  |     |  |  +--NC_024359_LP_048
|        |    |    |  |     |  +--| (56)
|        |    |    |  |     |     +--NC_024787_LMTA_148
|        |    |    |  |  +--| (48)
|        |    |    |  |  |  +--NC_009811_A511
|        |    |    |  +--| (48)
|        |    |    |     |  +--NC_020871_AG20
|        |    |    |     +--| (54)
|        |    |    |        +--NC_024364_List_36
|        |    +----| (100)
|        |         |  +--KJ094029_LP_064
|        |         +--| (81)
|        |            +--NC_021781_LP_125
|     +--| (100)
|     |  +--KP339049_EFDG1
|  +--| (99)
|  |  +--NC_027335_ECP3
+--| (100)
|  +--KR049063_EFLK1
|
+--NC_009904_phiEF24C


Consensus tree in newick format: 

(AB609718_phiEF24C_P2:0.0000027944,((((((((((((AB930182_SPG24:0.0029626059,AP013029_phiNIT1:0.0053084178)100:0.0063427731,KF669652_Grass:0.0056627255)100:0.1901258532,KC699836_SIOphi:0.1862262753)100:0.0524304146,((((KJ010547_Bp8p_C:0.0000027944,KJ010548_Bp8p_T:0.0000027944)100:0.0099546385,NC_024792_Bobb:0.0098691663)100:0.0417141592,NC_020081_phiAGATE:0.0496699203)100:0.2573854333,(NC_027366_Mater:0.1383554821,NC_027374_Moonbeam:0.2108373767)100:0.0620835731)98:0.0435035487)100:0.0831222102,(((((JN797796B_5S:0.0000027944,NC_018863_B4:0.0000027944)100:0.0087963274,NC_022763_Spock:0.0059631507)100:0.0170401644,(((KT307976_AvesoBmore:0.0036447621,NC_022088_Troll:0.0000027944)100:0.0037422876,NC_024788_Riley:0.0029818607)100:0.0300674851,NC_022769_BigBertha:0.0065371155)80:0.0170649066)100:0.1352750913,(((((KT207918_Eyuki:0.0008165423,NC_024211_Megatron:0.0005718889)100:0.0023033142,NC_024213_Hakuna:0.0038868406)100:0.0287696204,(NC_018857_BPS13:0.0006435534,NC_023501_BPS10C:0.0004697100)100:0.0278720270)89:0.0199359732,NC_016563_WPh:0.0388465030)100:0.3292686491,(NC_018856_Bastille:0.0031696924,((NC_024205_Hoody_T:0.0051171736,NC_024216_CAM003:0.0015263330)91:0.0008270402,NC_024207_Evoli:0.0015226363)99:0.0016949820)100:0.1507743724)100:0.0961882194)100:0.1845802187,(((JN797798_BCU4:0.0002543942,NC_018860_BCP78:0.0011166236)100:0.0098261439,KT224359_TsarBomba:0.0140835940)100:0.1534925148,(((((KT995480_Bacillus_BM15:0.0000027944,MH638309_Bacillus_Hobo:0.0000027944)100:0.0028898767,(MH638312_Bacillus_Kioshi:0.0016347186,NC_024137_Bcp1:0.0019654148)100:0.0058489493)100:0.0170055060,NC_020873_Bc431v3:0.0460192434)84:0.0145182903,((KX495186_Bacillus_PK16:0.0005886716,MG602477_Bacillus_BCP01:0.0010634626)100:0.0206648394,(NC_027352_JBP901:0.0081907259,NC_027355_BCP8_2:0.0135441958)74:0.0075554087)100:0.0120814956)68:0.0074299236,(KU577463_Bacillus_Deep_Blue:0.0065052101,Thurquoise:0.0072166944)100:0.0193375592)100:0.1325701101)100:0.1058008149)99:0.0679310523)100:0.3687216709,((AY682195_LP65:1.5709422703,(((KC595512_JL:0.0021747361,KC595513_Shanette:0.0043779377)100:0.0337080710,NC_025423_CP_51:0.0244305273)100:0.3234970513,(NC_011421_SPO1:0.0016057083,NC_022761_CampHawk:0.0038853877)100:0.4538026907)100:1.8007249840)100:0.2309785295,NC_015253_A9:1.1772206414)100:0.1179907736)100:0.1695873063,NC_012530_Lb338_1:1.4025720943)100:0.1614217810,(((((((((((((((EU418428_A5W:0.0000000000,KR902361_IME_SA118:0.0000000000):0.0000000000,JX080300_Staph1N:0.0000000000):0.0000000000,KF766114_K:0.0000000000):0.0000027944,FR852584_ISP:0.0000027944)16:0.0000027944,((((JX080301_A3R:0.0002886658,(JX080302_676Z:0.0002884826,(JX080303_Fi200W:0.0000027944,JX080305_P4W:0.0000027944)72:0.0000027944)99:0.0008681448)99:0.0008660318,KP687432_IME_SA2:0.0000027944)59:0.0002871979,(KR908644_IME_SA119:0.0000026670,NC_023009_Sb_1:0.0011761561)67:0.0002872152)31:0.0000022793,(KP687431_IME_SA1:0.0000027944,NC_007066_G1:0.0002872374)12:0.0000027944)6:0.0000027944)11:0.0000027944,JX875065_SA5:0.0000027944)21:0.0000027944,(JX080304_MSA6:0.0000027944,NC_025417_Team1:0.0000027944)99:0.0002872046)88:0.0005748774,((NC_019726_JD007:0.0000027944,(NC_022918_S25_4:0.0000027944,NC_022920_S25_3:0.0000027944)100:0.0005752464)100:0.0005749134,NC_023573_phiSA012:0.0005754381)95:0.0002875146)99:0.0020835372,NC_019448_GH15:0.0010854814)73:0.0014548905,NC_025426_P108:0.0043547957)99:0.0016164815,KP027446_phiIPLARODI:0.0017372755)100:0.0017283448,NC_025416_MCE_2014:0.0000023468)100:0.0926492700,(JX194239_SA11:0.0013824469,(NC_020877_Romulus:0.0000027944,NC_022090_Remus:0.0000027944)100:0.0040938736)100:0.1721960300)100:0.0908079886,(KF021268_phiIBB_SEP1:0.0029486327,KP027447_phiIPLA_C1C:0.0072773063)100:0.2204937491)97:0.0581227823,NC_007021_Twort:0.2067955144)100:0.4210554339)100:0.1266728580,(((DQ004855_P100:0.0000027944,(((KJ586795_LMTA_94:0.0003085467,(KJ591605_LMTA_57:0.0000027944,NC_024360_LMSP_25:0.0000027944)100:0.0003086646)100:0.0009258473,KJ668715_LMTA_34:0.0049690729)75:0.0006198461,NC_025440_WIL_1:0.0009282751)53:0.0006175062)49:0.0005925192,((((KJ094031_LP_124:0.0000027944,NC_024383_LP_083_2:0.0000027944)100:0.0022126828,(NC_024359_LP_048:0.0003067392,NC_024787_LMTA_148:0.0070664096)56:0.0005740112)46:0.0003338440,NC_009811_A511:0.0018344713)48:0.0009300638,(NC_020871_AG20:0.0018850840,NC_024364_List_36:0.0021417914)54:0.0008812811)48:0.0003537345)60:0.0003331363,(KJ094029_LP_064:0.0000027944,NC_021781_LP_125:0.0000027944)81:0.0000023468)100:0.3191960326)100:0.3333586293,KP339049_EFDG1:0.0956251857)100:0.1361037703,NC_027335_ECP3:0.0018075281)99:0.0007943711,KR049063_EFLK1:0.0025834200)100:0.0019591148,NC_009904_phiEF24C:0.0000027944);

TIME STAMP
----------

Date and time: Fri Feb 14 07:30:19 2020
Total CPU time used: 47054.39821 seconds (13h:4m:14s)
Total wall-clock time used: 6902.702135 seconds (1h:55m:2s)
