# Supplementary material for: Genome, biology and stability of the Thurquoise phage – A new virus from the Bastillevirinae subfamily
Source: Front Microbiol. 2023 Mar 14;14:1120147. doi: 10.3389/fmicb.2023.1120147 (PMC10043171; doi:10.3389/fmicb.2023.1120147)
Supplement: Supplementary file 2 [file Data_Sheet_1.ZIP › File S1. Alignments evolution models and trees/IqTree_ML_trees/concatenated_tree_replicates/52.mldist]

97
AB609718_phiEF24C_P2        0.0000000 1.3527347 1.3314712 2.4601159 0.7116023 1.0499194 1.0499194 1.4142278 1.3241806 1.0474524 1.0475434 1.0477436 1.0508792 1.0477436 1.1240349 1.0308299 2.8941169 2.8898845 1.2545932 1.0786214 1.3535823 1.2606392 1.2606392 0.7111030 0.7107246 0.7117175 0.7117669 0.7112257 1.0478262 1.0769579 0.2178797 1.0496365 1.0310311 0.0041566 1.0509138 1.5194594 1.3290457 1.4290925 1.3002661 1.3050219 1.2892053 1.2898181 1.3002661 1.3012636 1.0836274 1.0503002 0.7125413 0.0000010 2.9478319 1.8388643 1.8599443 1.5055239 1.4013558 1.4948644 1.3229542 1.4142278 1.0482600 1.0500461 1.2757749 0.7105621 1.3268366 1.1320202 0.7111030 1.4247996 1.1320202 2.9379688 1.4132818 1.4102772 1.0505767 1.0505767 1.0513615 1.4916159 1.0482580 1.3048947 1.4270155 1.3961140 1.5187539 1.5213492 1.3972181 0.7105620 0.7117669 0.7118441 0.7107246 0.7273803 1.4205209 1.2615578 1.0461080 1.0508792 2.8783629 1.0392754 0.7126042 0.0042752 1.2840932 1.2975876 1.2915991 1.3032323 1.2991775 
AB930182_SPG24              1.3527347 0.0000000 0.0079888 2.2738964 1.2005800 1.4142043 1.4142043 0.6536220 0.5506758 1.4092700 1.4121759 1.4129605 1.4150868 1.4129605 1.4622451 1.3977486 2.9787030 2.9762502 0.3648205 1.4353102 0.0143804 0.4731125 0.4731125 1.2005259 1.1995661 1.2021378 1.2021601 1.2054622 1.4088650 1.4383943 1.3274676 1.4125455 1.3985416 1.3566333 1.4142702 0.8090454 0.5574420 0.6486224 0.5585521 0.5587790 0.5610663 0.5596174 0.5585521 0.5592263 1.4836351 1.4148144 1.1988240 1.3527347 2.9973727 2.0293675 1.7803727 0.8094837 0.7231574 0.7819513 0.5498557 0.6536220 1.4152378 1.4130882 0.4861059 1.2047376 0.5604605 1.4752474 1.2005259 0.6515494 1.4752474 2.9960989 0.6458586 0.6439301 1.4126847 1.4126847 1.4217037 0.7822296 1.4126579 0.5568256 0.7283578 0.7228978 0.8094007 0.8117461 0.7243074 1.2020438 1.2021601 1.2035207 1.1995661 1.1833408 0.6528025 0.4715820 1.4092323 1.4150868 2.9665910 1.4066131 1.1990310 1.3926836 0.5529549 0.5538602 0.4051571 0.4516015 0.5599517 
AP013029_phiNIT1            1.3314712 0.0079888 0.0000000 2.2693587 1.1731688 1.3976859 1.3976859 0.6462174 0.5514942 1.3925384 1.3955106 1.3963157 1.3985870 1.3963157 1.4399398 1.3804484 2.9841749 2.9831268 0.3719322 1.4012202 0.0168672 0.4725245 0.4725245 1.1731190 1.1721558 1.1747472 1.1747731 1.1781220 1.3920823 1.4047002 1.3023280 1.3955428 1.3812624 1.3358379 1.3977527 0.7906007 0.5579433 0.6424015 0.5540214 0.5531280 0.5573033 0.5552375 0.5540214 0.5554376 1.4621691 1.3983095 1.1705149 1.3314712 2.9783569 2.0448114 1.7623205 0.7918718 0.7090982 0.7652511 0.5506471 0.6462174 1.3995239 1.3965453 0.4873016 1.1773927 0.5577203 1.4536721 1.1731190 0.6453617 1.4536721 2.9801791 0.6391776 0.6382774 1.3961319 1.3961319 1.4054027 0.7655335 1.3961042 0.5523871 0.7134587 0.7088431 0.7899908 0.7924943 0.7106260 1.1746716 1.1747731 1.1761664 1.1721558 1.1535163 0.6466291 0.4711353 1.3925988 1.3985870 2.9732654 1.3894022 1.1715931 1.3703203 0.5482951 0.5488365 0.4041420 0.4442135 0.5543337 
AY682195_LP65               2.4601159 2.2738964 2.2693587 0.0000000 2.3759572 2.5065748 2.5065748 2.3546042 2.3519275 2.5140672 2.5155025 2.5155025 2.5067832 2.5155025 2.4698273 2.4925289 3.5022351 3.4960910 2.2613612 2.5267298 2.2872955 2.3258134 2.3258134 2.3745640 2.3819616 2.3749859 2.3752073 2.3779976 2.5288699 2.5233381 2.4471733 2.5136199 2.4925289 2.4677604 2.5067327 2.4922740 2.3627262 2.3740933 2.3280976 2.3361902 2.3412293 2.3484755 2.3280976 2.3403971 2.5955086 2.5083801 2.3731676 2.4601159 3.6363780 2.9300256 2.7202872 2.4880671 2.3288279 2.4688782 2.3472528 2.3546042 2.5060857 2.5085129 2.3353170 2.3791554 2.3553655 2.4862098 2.3745640 2.3655976 2.4862098 3.6385823 2.3598423 2.3583812 2.5071999 2.5071999 2.5170215 2.4665800 2.5052145 2.3434664 2.3225907 2.3299470 2.4946340 2.4918508 2.3298672 2.3764028 2.3752073 2.3774361 2.3819616 2.3547869 2.3598706 2.3254747 2.5085467 2.5067832 3.4612081 2.5228798 2.3753380 2.5030528 2.3265022 2.3250950 2.3030352 2.3297631 2.3298589 
DQ004855_P100               0.7116023 1.2005800 1.1731688 2.3759572 0.0000000 0.8858829 0.8858829 1.3228146 1.2296641 0.8835250 0.8835209 0.8841515 0.8867572 0.8841515 0.9301153 0.8723549 2.8834295 2.8783510 1.1767658 0.9136279 1.1919187 1.1911791 1.1911791 0.0008750 0.0035106 0.0023358 0.0023361 0.0058556 0.8834976 0.9128320 0.6602813 0.8853853 0.8729938 0.7125604 0.8867870 1.4385434 1.2333462 1.3467367 1.2225238 1.2198192 1.2070223 1.2071929 1.2225238 1.2291802 0.9191865 0.8863095 0.0023395 0.7116023 2.9340517 1.8433207 1.7743558 1.4154228 1.3033347 1.4000659 1.2292544 1.3228146 0.8851188 0.8865845 1.2020298 0.0035091 1.2289728 0.9409599 0.0008750 1.3386584 0.9409599 2.9359222 1.3185941 1.3195909 0.8873916 0.8873916 0.8918622 1.3981453 0.8866670 1.2276612 1.3397467 1.3032331 1.4382044 1.4394161 1.3028669 0.0029232 0.0023361 0.0032133 0.0035106 0.0085701 1.3384566 1.1950098 0.8850776 0.8867572 2.8516025 0.8762768 0.0014592 0.7287471 1.2120826 1.2082197 1.2004997 1.2145589 1.2171015 
EU418428_A5W                1.0499194 1.4142043 1.3976859 2.5065748 0.8858829 0.0000000 0.0000010 1.5358450 1.4785048 0.0013713 0.0016516 0.0019271 0.0002722 0.0019271 0.2510898 0.0000010 3.0114460 3.0105219 1.3989338 0.3713593 1.3972873 1.3883524 1.3883524 0.8853574 0.8871309 0.8855202 0.8867353 0.8911727 0.0052364 0.3771111 1.0532884 0.0000010 0.0002798 1.0486431 0.0002722 1.6246085 1.4867664 1.5693160 1.4665618 1.4796753 1.4615931 1.4621492 1.4665618 1.4722886 0.3936626 0.0002722 0.8868376 1.0499194 3.0033042 1.9617101 1.9299449 1.6298765 1.5226221 1.5985595 1.4791455 1.5358450 0.0035478 0.0013622 1.3936149 0.8890169 1.4816607 0.2537768 0.8853574 1.5682209 0.2537768 3.0053519 1.5297031 1.5455271 0.0019089 0.0019089 0.0013922 1.5970644 0.0013626 1.4672744 1.5787847 1.5191466 1.6237155 1.6301849 1.5184109 0.8873027 0.8867353 0.8886837 0.8871309 0.9003604 1.5645253 1.3917452 0.0051947 0.0002722 2.9810832 0.0080471 0.8861531 1.0710950 1.4573684 1.4610234 1.4009371 1.4914416 1.4750976 
FR852584_ISP                1.0499194 1.4142043 1.3976859 2.5065748 0.8858829 0.0000010 0.0000000 1.5358450 1.4785048 0.0013713 0.0016516 0.0019271 0.0002722 0.0019271 0.2510898 0.0000010 3.0114460 3.0105219 1.3989338 0.3713593 1.3972873 1.3883524 1.3883524 0.8853574 0.8871309 0.8855202 0.8867353 0.8911727 0.0052364 0.3771111 1.0532884 0.0000010 0.0002798 1.0486431 0.0002722 1.6246085 1.4867664 1.5693160 1.4665618 1.4796753 1.4615931 1.4621492 1.4665618 1.4722886 0.3936626 0.0002722 0.8868376 1.0499194 3.0033042 1.9617101 1.9299449 1.6298765 1.5226221 1.5985595 1.4791455 1.5358450 0.0035478 0.0013622 1.3936149 0.8890169 1.4816607 0.2537768 0.8853574 1.5682209 0.2537768 3.0053519 1.5297031 1.5455271 0.0019089 0.0019089 0.0013922 1.5970644 0.0013626 1.4672744 1.5787847 1.5191466 1.6237155 1.6301849 1.5184109 0.8873027 0.8867353 0.8886837 0.8871309 0.9003604 1.5645253 1.3917452 0.0051947 0.0002722 2.9810832 0.0080471 0.8861531 1.0710950 1.4573684 1.4610234 1.4009371 1.4914416 1.4750976 
JN797796B_5S                1.4142278 0.6536220 0.6462174 2.3546042 1.3228146 1.5358450 1.5358450 0.0000000 0.5269668 1.5272703 1.5288525 1.5288390 1.5368329 1.5288390 1.5292817 1.5234875 2.9567789 2.9576407 0.6081545 1.5022109 0.6451083 0.6831531 0.6831531 1.3219198 1.3246952 1.3229189 1.3242587 1.3247419 1.5299258 1.5020622 1.3974737 1.5446378 1.5234730 1.4219421 1.5359221 0.5671061 0.5226649 0.0726867 0.5166271 0.5294210 0.5226107 0.5218991 0.5166271 0.5184275 1.5747323 1.5375900 1.3246807 1.4142278 2.9658491 2.2064736 1.8485985 0.5643121 0.3607349 0.5599483 0.5279052 0.0000010 1.5360315 1.5359972 0.6902441 1.3245040 0.5221887 1.5436002 1.3219198 0.0691392 1.5436002 2.9545849 0.0143235 0.0460699 1.5354744 1.5354744 1.5492435 0.5604304 1.5353570 0.5191831 0.3706403 0.3592189 0.5672627 0.5678006 0.3587613 1.3230379 1.3242587 1.3238930 1.3246952 1.3345490 0.0675876 0.6866151 1.5323533 1.5368329 2.9442904 1.5334518 1.3224974 1.4682187 0.5226936 0.5193582 0.6146537 0.6749049 0.5297190 
JN797798_BCU4               1.3241806 0.5506758 0.5514942 2.3519275 1.2296641 1.4785048 1.4785048 0.5269668 0.0000000 1.4732792 1.4739015 1.4741601 1.4794343 1.4741601 1.5423448 1.4596870 2.8513181 2.8501223 0.5359089 1.4974420 0.5523904 0.6163474 0.6163474 1.2288407 1.2295004 1.2293675 1.2293870 1.2323159 1.4737554 1.4925821 1.3288162 1.4800156 1.4599477 1.3291682 1.4785759 0.7319846 0.0234584 0.5346172 0.2982838 0.2950013 0.3039615 0.3047306 0.2982838 0.2975804 1.5339299 1.4801509 1.2293630 1.3241806 2.9151994 2.0206555 1.8294418 0.7245390 0.6035773 0.7119826 0.0013342 0.5269668 1.4741001 1.4777919 0.6207590 1.2323136 0.3061316 1.5522652 1.2288407 0.5358939 1.5522652 2.9067569 0.5276280 0.5296959 1.4784364 1.4784364 1.4911070 0.7122801 1.4777454 0.2975789 0.6089952 0.6025436 0.7326541 0.7335065 0.6038566 1.2278496 1.2293870 1.2301155 1.2295004 1.2274844 0.5345044 0.6139502 1.4762965 1.4794343 2.8660782 1.4723506 1.2296604 1.3889382 0.2984713 0.3000412 0.5129623 0.5644417 0.2978521 
JX080301_A3R                1.0474524 1.4092700 1.3925384 2.5140672 0.8835250 0.0013713 0.0013713 1.5272703 1.4732792 0.0000000 0.0013760 0.0011017 0.0016460 0.0011017 0.2517852 0.0014150 3.0228192 3.0218878 1.3934877 0.3728221 1.3920618 1.3799642 1.3799642 0.8829976 0.8850020 0.8831611 0.8843812 0.8888396 0.0060715 0.3770847 1.0506540 0.0014029 0.0011319 1.0461704 0.0016460 1.6190901 1.4815701 1.5607946 1.4612387 1.4743951 1.4562838 1.4568318 1.4612387 1.4669877 0.3925617 0.0016461 0.8847059 1.0474524 3.0087431 1.9616814 1.9312223 1.6223175 1.5168730 1.5909334 1.4739223 1.5272703 0.0043998 0.0016458 1.3856870 0.8866730 1.4763932 0.2544820 0.8829976 1.5596982 0.2544820 3.0108089 1.5211167 1.5369595 0.0021965 0.0021965 0.0022447 1.5894367 0.0019213 1.4619486 1.5729328 1.5133878 1.6181939 1.6246861 1.5126504 0.8851749 0.8843812 0.8863395 0.8850020 0.8974891 1.5560012 1.3840975 0.0060608 0.0016460 2.9921411 0.0089801 0.8837963 1.0702635 1.4519902 1.4556618 1.3921438 1.4827220 1.4698053 
JX080302_676Z               1.0475434 1.4121759 1.3955106 2.5155025 0.8835209 0.0016516 0.0016516 1.5288525 1.4739015 0.0013760 0.0000000 0.0002738 0.0019274 0.0002738 0.2524302 0.0017044 3.0244293 3.0234978 1.3970359 0.3738030 1.3950776 1.3841660 1.3841660 0.8829934 0.8849983 0.8831569 0.8843773 0.8888370 0.0063704 0.3780716 1.0516651 0.0016898 0.0019886 1.0462612 0.0019274 1.6204407 1.4821946 1.5624010 1.4629888 1.4761582 1.4587111 1.4592644 1.4629888 1.4687423 0.3932563 0.0019275 0.8847021 1.0475434 3.0107771 1.9581193 1.9311769 1.6236695 1.5184136 1.5922666 1.4745447 1.5288525 0.0046909 0.0019272 1.3898859 0.8866698 1.4781562 0.2551394 0.8829934 1.5613038 0.2551394 3.0128449 1.5226949 1.5385502 0.0024805 0.0024805 0.0030984 1.5907688 0.0022046 1.4637010 1.5745922 1.5149257 1.6195440 1.6260399 1.5141876 0.8851713 0.8843773 0.8863362 0.8849983 0.8981636 1.5576032 1.3883090 0.0063591 0.0019274 2.9937381 0.0093042 0.8837923 1.0703660 1.4537394 1.4574131 1.3943684 1.4832664 1.4715629 
JX080303_Fi200W             1.0477436 1.4129605 1.3963157 2.5155025 0.8841515 0.0019271 0.0019271 1.5288390 1.4741601 0.0011017 0.0002738 0.0000000 0.0022029 0.0000010 0.2528256 0.0019886 3.0249338 3.0240023 1.3972924 0.3742155 1.3958945 1.3838974 1.3838974 0.8836237 0.8856292 0.8837873 0.8850082 0.8894690 0.0066479 0.3784843 1.0514781 0.0019716 0.0017044 1.0464612 0.0022030 1.6207245 1.4824544 1.5623920 1.4632456 1.4764168 1.4589667 1.4595205 1.4632456 1.4689998 0.3936779 0.0022031 0.8853333 1.0477436 3.0112767 1.9591440 1.9308532 1.6239536 1.5183991 1.5925463 1.4748034 1.5288390 0.0049675 0.0022027 1.3896376 0.8873014 1.4784148 0.2555401 0.8836237 1.5612946 0.2555401 3.0133449 1.5226806 1.5385380 0.0027565 0.0027565 0.0028165 1.5910482 0.0024805 1.4639582 1.5745847 1.5149107 1.6198277 1.6263244 1.5141725 0.8858021 0.8850082 0.8869674 0.8856292 0.8981636 1.5575936 1.3880398 0.0066361 0.0022029 2.9942381 0.0095956 0.8844230 1.0705874 1.4539961 1.4576701 1.3946266 1.4835251 1.4718207 
JX080304_MSA6               1.0508792 1.4150868 1.3985870 2.5067832 0.8867572 0.0002722 0.0002722 1.5368329 1.4794343 0.0016460 0.0019274 0.0022029 0.0000000 0.0022029 0.2515414 0.0002808 3.0143443 3.0134196 1.3998415 0.3718540 1.3982014 1.3892906 1.3892906 0.8862313 0.8880058 0.8863941 0.8876102 0.8920500 0.0055134 0.3776082 1.0542343 0.0002784 0.0005616 1.0496019 0.0005445 1.6256553 1.4877013 1.5703277 1.4674825 1.4806046 1.4625083 1.4630665 1.4674825 1.4732124 0.3941739 0.0005445 0.8877128 1.0508792 3.0061754 1.9610354 1.9317193 1.6309265 1.5235797 1.5995876 1.4800755 1.5368329 0.0038216 0.0016350 1.3945576 0.8898932 1.4825902 0.2542350 0.8862313 1.5692318 0.2542350 3.0082263 1.5306869 1.5465228 0.0021821 0.0021821 0.0016709 1.5980912 0.0016355 1.4681965 1.5798311 1.5201016 1.6247616 1.6312355 1.5193654 0.8881775 0.8876102 0.8895595 0.8880058 0.9012987 1.5655330 1.3926857 0.0054695 0.0000010 2.9839452 0.0083365 0.8870277 1.0721580 1.4582874 1.4619440 1.4018535 1.4923785 1.4760234 
JX080305_P4W                1.0477436 1.4129605 1.3963157 2.5155025 0.8841515 0.0019271 0.0019271 1.5288390 1.4741601 0.0011017 0.0002738 0.0000010 0.0022029 0.0000000 0.2528256 0.0019886 3.0249338 3.0240023 1.3972924 0.3742155 1.3958945 1.3838974 1.3838974 0.8836237 0.8856292 0.8837873 0.8850082 0.8894690 0.0066479 0.3784843 1.0514781 0.0019716 0.0017044 1.0464612 0.0022030 1.6207245 1.4824544 1.5623920 1.4632456 1.4764168 1.4589667 1.4595205 1.4632456 1.4689998 0.3936779 0.0022031 0.8853333 1.0477436 3.0112767 1.9591440 1.9308532 1.6239536 1.5183991 1.5925463 1.4748034 1.5288390 0.0049675 0.0022027 1.3896376 0.8873014 1.4784148 0.2555401 0.8836237 1.5612946 0.2555401 3.0133449 1.5226806 1.5385380 0.0027565 0.0027565 0.0028165 1.5910482 0.0024805 1.4639582 1.5745847 1.5149107 1.6198277 1.6263244 1.5141725 0.8858021 0.8850082 0.8869674 0.8856292 0.8981636 1.5575936 1.3880398 0.0066361 0.0022029 2.9942381 0.0095956 0.8844230 1.0705874 1.4539961 1.4576701 1.3946266 1.4835251 1.4718207 
JX194239_SA11               1.1240349 1.4622451 1.4399398 2.4698273 0.9301153 0.2510898 0.2510898 1.5292817 1.5423448 0.2517852 0.2524302 0.2528256 0.2515414 0.2528256 0.0000000 0.2482449 3.2631508 3.2667612 1.4634782 0.4294809 1.4512777 1.4481250 1.4481250 0.9300402 0.9293544 0.9277229 0.9290987 0.9323561 0.2478247 0.4280653 1.1143538 0.2518248 0.2486502 1.1294114 0.2515502 1.7033056 1.5483239 1.5738483 1.5597204 1.5889409 1.5483207 1.5510489 1.5597204 1.5635308 0.4636822 0.2512425 0.9316771 1.1240349 3.1918685 2.0228482 2.0139253 1.6996015 1.5952552 1.6818861 1.5445823 1.5292817 0.2520349 0.2506004 1.4523043 0.9315018 1.5701103 0.0053110 0.9300402 1.5692624 0.0053110 3.1908904 1.5332787 1.5490113 0.2504206 0.2504206 0.2548327 1.6780954 0.2505378 1.5617727 1.6450015 1.5952073 1.6977344 1.7054444 1.5928527 0.9323601 0.9290987 0.9303376 0.9293544 0.9465942 1.5661606 1.4585710 0.2468890 0.2515414 3.2199144 0.2502836 0.9301210 1.1514690 1.5569747 1.5572574 1.5011828 1.5335275 1.5785822 
JX875065_SA5                1.0308299 1.3977486 1.3804484 2.4925289 0.8723549 0.0000010 0.0000010 1.5234875 1.4596870 0.0014150 0.0017044 0.0019886 0.0002808 0.0019886 0.2482449 0.0000000 3.0265929 3.0254568 1.3873233 0.3603444 1.3815720 1.3795954 1.3795954 0.8718238 0.8734590 0.8719889 0.8732205 0.8777350 0.0054040 0.3662606 1.0358156 0.0000010 0.0002798 1.0295431 0.0002808 1.6101161 1.4681510 1.5565292 1.4610198 1.4734645 1.4551984 1.4544234 1.4610198 1.4669236 0.3894977 0.0002808 0.8733201 1.0308299 3.0163451 1.9652470 1.9241935 1.6162684 1.5075909 1.5841445 1.4603351 1.5234875 0.0036602 0.0014053 1.3860892 0.8753705 1.4742224 0.2509694 0.8718238 1.5565167 0.2509694 3.0184491 1.5192302 1.5325748 0.0019694 0.0019694 0.0014369 1.5826319 0.0014057 1.4618025 1.5634805 1.5037729 1.6092106 1.6157704 1.5030285 0.8736323 0.8732205 0.8752031 0.8734590 0.8805806 1.5527705 1.3829008 0.0050760 0.0002808 2.9955106 0.0080471 0.8726288 1.0710950 1.4527627 1.4536132 1.3813032 1.4747344 1.4698997 
KC595512_JL                 2.8941169 2.9787030 2.9841749 3.5022351 2.8834295 3.0114460 3.0114460 2.9567789 2.8513181 3.0228192 3.0244293 3.0249338 3.0143443 3.0249338 3.2631508 3.0265929 0.0000000 0.0060459 2.9219564 3.1410091 3.0168266 2.8695457 2.8695457 2.8815336 2.8906573 2.8817089 2.8850768 2.8908773 3.0370800 3.1311882 2.9273880 3.0305159 3.0271053 2.9057361 3.0124334 3.0679834 2.8461153 2.9742616 2.8646743 2.8659938 2.8611995 2.8612814 2.8646743 2.8749680 3.0701056 3.0131579 2.8889404 2.8941169 0.7439085 3.4932581 3.1072559 3.0265305 2.9118691 3.0597635 2.8534378 2.9567789 3.0079779 3.0171318 2.8582143 2.8850915 2.8703125 3.2891064 2.8815336 2.9741339 3.2891064 0.7456247 2.9740242 2.9671921 3.0214228 3.0214228 3.0364471 3.0554973 3.0171442 2.8742955 2.8923278 2.9184039 3.0681934 3.0809564 2.9142883 2.8850038 2.8850768 2.8844248 2.8906573 2.9087158 2.9625577 2.8754389 3.0146017 3.0143443 0.0553860 3.0597635 2.8812013 2.9118210 2.8661544 2.8733019 2.8874774 2.8927664 2.8598498 
KC595513_Shanette           2.8898845 2.9762502 2.9831268 3.4960910 2.8783510 3.0105219 3.0105219 2.9576407 2.8501223 3.0218878 3.0234978 3.0240023 3.0134196 3.0240023 3.2667612 3.0254568 0.0060459 0.0000000 2.9214751 3.1381362 3.0141961 2.8650362 2.8650362 2.8764582 2.8855687 2.8766321 2.8799937 2.8857813 3.0361449 3.1330834 2.9228691 3.0271008 3.0259693 2.9034740 3.0115092 3.0705799 2.8437756 2.9762113 2.8595877 2.8582793 2.8527034 2.8527721 2.8595877 2.8674033 3.0740734 3.0122336 2.8838532 2.8898845 0.7419451 3.4991386 3.1059645 3.0272524 2.9118240 3.0555749 2.8522405 2.9576407 3.0070541 3.0162068 2.8541181 2.8800120 2.8670290 3.2869479 2.8764582 2.9760832 3.2869479 0.7436695 2.9727339 2.9734606 3.0204971 3.0204971 3.0355035 3.0513156 3.0162191 2.8711864 2.8916148 2.9177162 3.0707900 3.0858061 2.9142428 2.8799254 2.8799937 2.8793448 2.8855687 2.9055240 2.9644984 2.8709237 3.0136775 3.0134196 0.0571839 3.0586159 2.8761248 2.9078928 2.8621200 2.8692217 2.8858178 2.8864477 2.8565749 
KC699836_SIOphi             1.2545932 0.3648205 0.3719322 2.2613612 1.1767658 1.3989338 1.3989338 0.6081545 0.5359089 1.3934877 1.3970359 1.3972924 1.3998415 1.3972924 1.4634782 1.3873233 2.9219564 2.9214751 0.0000000 1.4283363 0.3600970 0.4667183 0.4667183 1.1763132 1.1763797 1.1794873 1.1795129 1.1748062 1.4027298 1.4264927 1.2349961 1.3955533 1.3875827 1.2554378 1.3990012 0.7753935 0.5365904 0.6147323 0.5421101 0.5504538 0.5402482 0.5376657 0.5421101 0.5404316 1.4564967 1.3995619 1.1763675 1.2545932 3.0010951 2.0087772 1.7550101 0.7704556 0.6667866 0.7618113 0.5376275 0.6081545 1.4026103 1.3994161 0.4670572 1.1805937 0.5401100 1.4780114 1.1763132 0.6135001 1.4780114 2.9971595 0.6002836 0.6045393 1.3989127 1.3989127 1.4165301 0.7612740 1.3984547 0.5406371 0.6720493 0.6644145 0.7757442 0.7797308 0.6678811 1.1785751 1.1795129 1.1814728 1.1763797 1.1727349 0.6177430 0.4650747 1.4034660 1.3998415 2.8914996 1.4002998 1.1762936 1.2951561 0.5285586 0.5294754 0.4185738 0.4639572 0.5465102 
KF021268_phiIBB_SEP1        1.0786214 1.4353102 1.4012202 2.5267298 0.9136279 0.3713593 0.3713593 1.5022109 1.4974420 0.3728221 0.3738030 0.3742155 0.3718540 0.3742155 0.4294809 0.3603444 3.1410091 3.1381362 1.4283363 0.0000000 1.4225909 1.4335545 1.4335545 0.9130983 0.9159365 0.9142815 0.9158490 0.9181497 0.3765351 0.0098307 1.0806751 0.3717448 0.3607633 1.0853411 0.3718659 1.6102502 1.4978670 1.5375729 1.4737064 1.4827735 1.4709906 1.4688864 1.4737064 1.4832598 0.4572238 0.3715709 0.9171640 1.0786214 3.1265361 2.0147942 1.9310372 1.6090637 1.5369413 1.5880500 1.4975435 1.5022109 0.3738318 0.3720070 1.4390171 0.9168285 1.4830646 0.4346371 0.9130983 1.5339446 0.4346371 3.1269346 1.4963242 1.5160078 0.3722169 0.3722169 0.3721330 1.5868815 0.3720983 1.4811208 1.5868829 1.5337816 1.6095686 1.6190436 1.5335645 0.9157422 0.9158490 0.9161156 0.9159365 0.9210644 1.5290286 1.4329493 0.3734984 0.3718540 3.0816546 0.3698169 0.9151197 1.1167698 1.4624115 1.4591718 1.4741033 1.4944947 1.4778506 
KF669652_Grass              1.3535823 0.0143804 0.0168672 2.2872955 1.1919187 1.3972873 1.3972873 0.6451083 0.5523904 1.3920618 1.3950776 1.3958945 1.3982014 1.3958945 1.4512777 1.3815720 3.0168266 3.0141961 0.3600970 1.4225909 0.0000000 0.4618162 0.4618162 1.1918636 1.1908603 1.1935522 1.1935766 1.1970404 1.3936030 1.4261243 1.3303749 1.3951011 1.3823985 1.3596035 1.3973551 0.8011863 0.5592480 0.6421715 0.5596853 0.5605776 0.5618541 0.5603335 0.5596853 0.5603940 1.4635421 1.3979199 1.1900734 1.3535823 3.0083725 2.0455640 1.8085202 0.8031544 0.7210320 0.7759810 0.5515267 0.6451083 1.4001895 1.3961301 0.4807409 1.1962820 0.5619965 1.4654914 1.1918636 0.6447455 1.4654914 3.0063075 0.6370483 0.6364756 1.3957106 1.3957106 1.4039102 0.7746232 1.3956825 0.5578720 0.7271424 0.7214835 0.8015545 0.8039998 0.7223309 1.1934599 1.1935766 1.1950080 1.1908603 1.1738792 0.6456148 0.4606123 1.3931590 1.3982014 3.0016446 1.3917389 1.1902925 1.3960138 0.5513071 0.5534072 0.4082816 0.4557864 0.5618085 
KJ010547_Bp8p_C             1.2606392 0.4731125 0.4725245 2.3258134 1.1911791 1.3883524 1.3883524 0.6831531 0.6163474 1.3799642 1.3841660 1.3838974 1.3892906 1.3838974 1.4481250 1.3795954 2.8695457 2.8650362 0.4667183 1.4335545 0.4618162 0.0000000 0.0000010 1.1902292 1.1882718 1.1902661 1.1902911 1.1938380 1.3854564 1.4319195 1.2518735 1.3806142 1.3793231 1.2690517 1.3884217 0.8625548 0.6184608 0.7000650 0.6392506 0.6315995 0.6310985 0.6307578 0.6392506 0.6399494 1.4290474 1.3890020 1.1882168 1.2606392 2.8959316 2.0537525 1.8530899 0.8539084 0.7640454 0.8503002 0.6158098 0.6831531 1.3900969 1.3861779 0.0963503 1.1939035 0.6377877 1.4582759 1.1902292 0.6980534 1.4582759 2.8883642 0.6891385 0.6952347 1.3847051 1.3847051 1.3906678 0.8488030 1.3853558 0.6413802 0.7723241 0.7612762 0.8624096 0.8663378 0.7625546 1.1903254 1.1902911 1.1943494 1.1882718 1.1959006 0.6988342 0.0192044 1.3858914 1.3892906 2.8350543 1.3884034 1.1905689 1.2922603 0.6262716 0.6278888 0.4461647 0.5063871 0.6285752 
KJ010548_Bp8p_T             1.2606392 0.4731125 0.4725245 2.3258134 1.1911791 1.3883524 1.3883524 0.6831531 0.6163474 1.3799642 1.3841660 1.3838974 1.3892906 1.3838974 1.4481250 1.3795954 2.8695457 2.8650362 0.4667183 1.4335545 0.4618162 0.0000010 0.0000000 1.1902292 1.1882718 1.1902661 1.1902911 1.1938380 1.3854564 1.4319195 1.2518735 1.3806142 1.3793231 1.2690517 1.3884217 0.8625548 0.6184608 0.7000650 0.6392506 0.6315995 0.6310985 0.6307578 0.6392506 0.6399494 1.4290474 1.3890020 1.1882168 1.2606392 2.8959316 2.0537525 1.8530899 0.8539084 0.7640454 0.8503002 0.6158098 0.6831531 1.3900969 1.3861779 0.0963503 1.1939035 0.6377877 1.4582759 1.1902292 0.6980534 1.4582759 2.8883642 0.6891385 0.6952347 1.3847051 1.3847051 1.3906678 0.8488030 1.3853558 0.6413802 0.7723241 0.7612762 0.8624096 0.8663378 0.7625546 1.1903254 1.1902911 1.1943494 1.1882718 1.1959006 0.6988342 0.0192044 1.3858914 1.3892906 2.8350543 1.3884034 1.1905689 1.2922603 0.6262716 0.6278888 0.4461647 0.5063871 0.6285752 
KJ094029_LP_064             0.7111030 1.2005259 1.1731190 2.3745640 0.0008750 0.8853574 0.8853574 1.3219198 1.2288407 0.8829976 0.8829934 0.8836237 0.8862313 0.8836237 0.9300402 0.8718238 2.8815336 2.8764582 1.1763132 0.9130983 1.1918636 1.1902292 1.1902292 0.0000000 0.0032179 0.0020437 0.0020440 0.0067372 0.8832644 0.9123029 0.6596239 0.8848484 0.8724625 0.7120606 0.8862610 1.4387021 1.2325198 1.3456955 1.2217026 1.2189268 1.2061368 1.2063071 1.2217026 1.2283553 0.9191753 0.8857836 0.0032183 0.7111030 2.9316474 1.8430091 1.7732399 1.4155830 1.3029509 1.4002279 1.2284314 1.3219198 0.8848868 0.8860584 1.2006692 0.0032165 1.2281500 0.9408830 0.0000010 1.3376214 0.9408830 2.9335167 1.3177015 1.3185673 0.8868650 0.8868650 0.8913225 1.3983074 0.8861410 1.2268373 1.3393246 1.3028493 1.4383631 1.4395746 1.3024833 0.0026307 0.0020440 0.0035058 0.0032179 0.0088891 1.3374207 1.1940576 0.8845523 0.8862313 2.8497258 0.8760405 0.0023359 0.7281853 1.2111922 1.2073312 1.2007418 1.2139837 1.2162108 
KJ094031_LP_124             0.7107246 1.1995661 1.1721558 2.3819616 0.0035106 0.8871309 0.8871309 1.3246952 1.2295004 0.8850020 0.8849983 0.8856292 0.8880058 0.8856292 0.9293544 0.8734590 2.8906573 2.8855687 1.1763797 0.9159365 1.1908603 1.1882718 1.1882718 0.0032179 0.0000000 0.0040991 0.0040997 0.0085228 0.8850507 0.9141052 0.6604131 0.8866607 0.8740982 0.7116817 0.8880356 1.4410718 1.2331811 1.3471943 1.2238458 1.2206991 1.2090869 1.2092583 1.2238458 1.2305060 0.9200810 0.8875582 0.0040956 0.7107246 2.9344078 1.8429506 1.7777034 1.4182330 1.3046193 1.4037745 1.2290910 1.3246952 0.8866603 0.8878333 1.1991951 0.0052756 1.2311254 0.9401845 0.0032179 1.3391161 0.9401845 2.9362783 1.3204733 1.3208944 0.8886409 0.8886409 0.8931394 1.4018499 0.8879158 1.2289860 1.3411143 1.3045176 1.4407318 1.4419450 1.3041514 0.0029206 0.0040997 0.0038045 0.0000010 0.0095212 1.3389140 1.1936161 0.8863257 0.8880058 2.8587681 0.8776949 0.0038052 0.7275698 1.2141572 1.2102909 1.2021885 1.2143924 1.2179803 
KJ586795_LMTA_94            0.7117175 1.2021378 1.1747472 2.3749859 0.0023358 0.8855202 0.8855202 1.3229189 1.2293675 0.8831611 0.8831569 0.8837873 0.8863941 0.8837873 0.9277229 0.8719889 2.8817089 2.8766321 1.1794873 0.9142815 1.1935522 1.1902661 1.1902661 0.0020437 0.0040991 0.0000000 0.0005833 0.0058539 0.8833913 0.9134853 0.6603942 0.8850147 0.8726276 0.7126758 0.8864239 1.4406483 1.2330502 1.3473082 1.2241775 1.2213464 1.2085341 1.2087053 1.2241775 1.2308412 0.9176894 0.8859465 0.0040971 0.7117175 2.9322494 1.8433131 1.7703477 1.4178084 1.3057572 1.4021080 1.2289578 1.3229189 0.8850496 0.8862213 1.2011802 0.0040959 1.2305799 0.9385233 0.0020437 1.3392273 0.9385233 2.9341192 1.3186985 1.3195651 0.8870281 0.8870281 0.8914895 1.4001842 0.8863039 1.2293203 1.3422845 1.3056552 1.4403083 1.4415218 1.3052886 0.0040966 0.0005833 0.0043862 0.0040991 0.0098434 1.3390250 1.1947249 0.8846784 0.8863941 2.8498917 0.8757640 0.0026281 0.7282318 1.2136043 1.2098425 1.2062694 1.2177420 1.2186249 
KJ591605_LMTA_57            0.7117669 1.2021601 1.1747731 2.3752073 0.0023361 0.8867353 0.8867353 1.3242587 1.2293870 0.8843812 0.8843773 0.8850082 0.8876102 0.8850082 0.9290987 0.8732205 2.8850768 2.8799937 1.1795129 0.9158490 1.1935766 1.1902911 1.1902911 0.0020440 0.0040997 0.0005833 0.0000000 0.0058546 0.8846146 0.9150517 0.6604423 0.8862563 0.8738597 0.7127253 0.8876400 1.4425240 1.2330693 1.3486751 1.2241975 1.2213668 1.2085558 1.2087270 1.2241975 1.2308605 0.9188194 0.8871625 0.0040976 0.7117669 2.9325021 1.8457014 1.7723574 1.4193280 1.3070617 1.4039377 1.2289773 1.3242587 0.8862645 0.8874376 1.2012042 0.0040965 1.2305992 0.9399285 0.0020440 1.3405869 0.9399285 2.9343719 1.3200349 1.3209028 0.8882452 0.8882452 0.8927361 1.4020116 0.8875202 1.2293398 1.3437762 1.3069595 1.4421832 1.4433981 1.3065927 0.0040972 0.0000010 0.0043868 0.0040997 0.0098448 1.3403832 1.1947495 0.8858933 0.8876102 2.8532216 0.8770107 0.0026284 0.7282861 1.2136256 1.2098641 1.2043416 1.2177628 1.2186456 
KJ668715_LMTA_34            0.7112257 1.2054622 1.1781220 2.3779976 0.0058556 0.8911727 0.8911727 1.3247419 1.2323159 0.8888396 0.8888370 0.8894690 0.8920500 0.8894690 0.9323561 0.8777350 2.8908773 2.8857813 1.1748062 0.9181497 1.1970404 1.1938380 1.1938380 0.0067372 0.0085228 0.0058539 0.0058546 0.0000000 0.8887881 0.9173510 0.6634399 0.8907910 0.8783753 0.7121837 0.8920799 1.4443845 1.2360054 1.3492786 1.2286083 1.2274286 1.2145785 1.2147519 1.2286083 1.2352862 0.9245952 0.8916023 0.0067512 0.7112257 2.9374217 1.8442426 1.7752999 1.4211727 1.3067248 1.4061198 1.2319056 1.3247419 0.8904076 0.8918783 1.2031264 0.0082185 1.2354938 0.9432408 0.0067372 1.3411943 0.9432408 2.9392953 1.3205201 1.3215179 0.8926881 0.8926881 0.8972809 1.4041924 0.8919607 1.2337614 1.3447836 1.3066226 1.4440432 1.4452585 1.3062560 0.0079287 0.0058546 0.0079184 0.0085228 0.0133791 1.3409902 1.1981603 0.8903307 0.8920500 2.8576076 0.8816792 0.0061491 0.7294473 1.2196791 1.2158008 1.2095346 1.2219724 1.2246972 
KP027446_phiIPLARODI        1.0478262 1.4088650 1.3920823 2.5288699 0.8834976 0.0052364 0.0052364 1.5299258 1.4737554 0.0060715 0.0063704 0.0066479 0.0055134 0.0066479 0.2478247 0.0054040 3.0370800 3.0361449 1.4027298 0.3765351 1.3936030 1.3854564 1.3854564 0.8832644 0.8850507 0.8833913 0.8846146 0.8887881 0.0000000 0.3795077 1.0540332 0.0053576 0.0056889 1.0465426 0.0055136 1.6177257 1.4820648 1.5653003 1.4612979 1.4755480 1.4573856 1.4579371 1.4612979 1.4670581 0.3927901 0.0055139 0.8844581 1.0478262 3.0222674 1.9544970 1.9357738 1.6216384 1.5215690 1.5897887 1.4743998 1.5299258 0.0055108 0.0060687 1.3898883 0.8869124 1.4789452 0.2504616 0.8832644 1.5641990 0.2504616 3.0243488 1.5258051 1.5396476 0.0066268 0.0066268 0.0067688 1.5882901 0.0057922 1.4620092 1.5781335 1.5180673 1.6168286 1.6233275 1.5173262 0.8852240 0.8846146 0.8866148 0.8850507 0.8979620 1.5604837 1.3879056 0.0033016 0.0055134 3.0022276 0.0072395 0.8837696 1.0700353 1.4550278 1.4587105 1.3964471 1.4869045 1.4709452 
KP027447_phiIPLA_C1C        1.0769579 1.4383943 1.4047002 2.5233381 0.9128320 0.3771111 0.3771111 1.5020622 1.4925821 0.3770847 0.3780716 0.3784843 0.3776082 0.3784843 0.4280653 0.3662606 3.1311882 3.1330834 1.4264927 0.0098307 1.4261243 1.4319195 1.4319195 0.9123029 0.9141052 0.9134853 0.9150517 0.9173510 0.3795077 0.0000000 1.0771558 0.3776477 0.3666807 1.0836761 0.3776202 1.6066518 1.4929273 1.5354237 1.4797388 1.4869640 1.4749149 1.4728120 1.4797388 1.4893269 0.4586298 0.3773255 0.9163658 1.0769579 3.1123990 2.0143708 1.9253670 1.6026319 1.5294161 1.5858328 1.4926905 1.5020622 0.3799670 0.3781330 1.4315893 0.9160305 1.4847301 0.4331904 0.9123029 1.5318000 0.4331904 3.1137520 1.4961767 1.5148542 0.3783433 0.3783433 0.3779948 1.5846665 0.3779591 1.4852162 1.5814577 1.5262680 1.6058048 1.6152582 1.5259025 0.9149453 0.9150517 0.9142842 0.9141052 0.9202107 1.5268910 1.4314303 0.3792551 0.3776082 3.0720918 0.3762205 0.9143226 1.1182367 1.4673758 1.4651788 1.4687381 1.4968546 1.4820274 
KP339049_EFDG1              0.2178797 1.3274676 1.3023280 2.4471733 0.6602813 1.0532884 1.0532884 1.3974737 1.3288162 1.0506540 1.0516651 1.0514781 1.0542343 1.0514781 1.1143538 1.0358156 2.9273880 2.9228691 1.2349961 1.0806751 1.3303749 1.2518735 1.2518735 0.6596239 0.6604131 0.6603942 0.6604423 0.6634399 1.0540332 1.0771558 0.0000000 1.0521509 1.0356275 0.2163784 1.0542683 1.4927454 1.3312900 1.4115627 1.3021204 1.3118630 1.2799454 1.2792236 1.3021204 1.3003752 1.0642616 1.0536641 0.6614609 0.2178797 2.9894723 1.8179475 1.8513836 1.4841387 1.4004897 1.4697992 1.3275554 1.3974737 1.0536554 1.0534839 1.2529411 0.6610142 1.3221955 1.1232522 0.6596239 1.4120038 1.1232522 2.9793550 1.3937232 1.3993162 1.0538661 1.0538661 1.0568090 1.4693244 1.0516506 1.3012212 1.4292661 1.3954202 1.4915541 1.4937582 1.3980886 0.6601806 0.6604423 0.6609269 0.6604131 0.6748243 1.4060598 1.2568202 1.0520467 1.0542343 2.9041468 1.0468804 0.6615906 0.2185503 1.2721595 1.2819483 1.2743964 1.2836794 1.3076576 
KP687431_IME_SA1            1.0496365 1.4125455 1.3955428 2.5136199 0.8853853 0.0000010 0.0000010 1.5446378 1.4800156 0.0014029 0.0016898 0.0019716 0.0002784 0.0019716 0.2518248 0.0000010 3.0305159 3.0271008 1.3955533 0.3717448 1.3951011 1.3806142 1.3806142 0.8848484 0.8866607 0.8850147 0.8862563 0.8907910 0.0053576 0.3776477 1.0521509 0.0000000 0.0002870 1.0476613 0.0002784 1.6213651 1.4884904 1.5782815 1.4653212 1.4778286 1.4600362 1.4615658 1.4653212 1.4711967 0.3932302 0.0002784 0.8863606 1.0496365 3.0260445 1.9895876 1.9566634 1.6264733 1.5308368 1.5951285 1.4806728 1.5446378 0.0036290 0.0013933 1.3860017 0.8885878 1.4816665 0.2540277 0.8848484 1.5771522 0.2540277 3.0281710 1.5386757 1.5551482 0.0019526 0.0019526 0.0014245 1.5935968 0.0013937 1.4670088 1.5893837 1.5272466 1.6204496 1.6270819 1.5273317 0.8868363 0.8862563 0.8882475 0.8866607 0.9001692 1.5733377 1.3839317 0.0053139 0.0002784 3.0006578 0.0079429 0.8854694 1.0706816 1.4557319 1.4604098 1.3990621 1.4887886 1.4731353 
KP687432_IME_SA2            1.0310311 1.3985416 1.3812624 2.4925289 0.8729938 0.0002798 0.0002798 1.5234730 1.4599477 0.0011319 0.0019886 0.0017044 0.0005616 0.0017044 0.2486502 0.0002798 3.0271053 3.0259693 1.3875827 0.3607633 1.3823985 1.3793231 1.3793231 0.8724625 0.8740982 0.8726276 0.8738597 0.8783753 0.0056889 0.3666807 1.0356275 0.0002870 0.0000000 1.0297440 0.0005616 1.6104028 1.4684130 1.5565193 1.4612806 1.4737269 1.4554577 1.4546831 1.4612806 1.4671849 0.3899295 0.0005617 0.8739596 1.0310311 3.0168528 1.9662906 1.9238656 1.6165558 1.5075746 1.5844274 1.4605960 1.5234730 0.0039421 0.0016865 1.3858373 0.8760105 1.4744847 0.2513803 0.8724625 1.5565068 0.2513803 3.0189573 1.5192151 1.5325615 0.0022509 0.0022509 0.0011494 1.5829146 0.0016870 1.4620636 1.5634713 1.5037561 1.6094972 1.6160579 1.5030117 0.8742714 0.8738597 0.8758426 0.8740982 0.8805806 1.5527601 1.3826280 0.0053585 0.0005616 2.9960187 0.0083351 0.8732679 1.0713157 1.4530235 1.4538740 1.3815639 1.4749970 1.4701616 
KR049063_EFLK1              0.0041566 1.3566333 1.3358379 2.4677604 0.7125604 1.0486431 1.0486431 1.4219421 1.3291682 1.0461704 1.0462612 1.0464612 1.0496019 1.0464612 1.1294114 1.0295431 2.9057361 2.9034740 1.2554378 1.0853411 1.3596035 1.2690517 1.2690517 0.7120606 0.7116817 0.7126758 0.7127253 0.7121837 1.0465426 1.0836761 0.2163784 1.0476613 1.0297440 0.0000000 1.0496365 1.5243283 1.3339030 1.4359105 1.3038664 1.3103481 1.2928815 1.2935012 1.3038664 1.3058831 1.0879528 1.0490234 0.7134998 0.0041566 2.9458530 1.8461418 1.8661093 1.5082695 1.4089949 1.4981168 1.3279409 1.4219421 1.0469853 1.0487699 1.2791090 0.7115194 1.3323548 1.1374795 0.7120606 1.4316086 1.1374795 2.9360001 1.4209954 1.4170375 1.0492999 1.0492999 1.0500590 1.4962040 1.0469836 1.3086477 1.4291173 1.4030079 1.5236218 1.5262203 1.4041139 0.7115190 0.7127253 0.7128025 0.7116817 0.7278078 1.4273134 1.2699765 1.0448364 1.0496019 2.8867830 1.0379711 0.7135631 0.0048843 1.2886609 1.3004137 1.2981498 1.3099598 1.3036105 
KR908644_IME_SA119          1.0509138 1.4142702 1.3977527 2.5067327 0.8867870 0.0002722 0.0002722 1.5359221 1.4785759 0.0016460 0.0019274 0.0022030 0.0005445 0.0022030 0.2515502 0.0002808 3.0124334 3.0115092 1.3990012 0.3718659 1.3973551 1.3884217 1.3884217 0.8862610 0.8880356 0.8864239 0.8876400 0.8920799 0.0055136 0.3776202 1.0542683 0.0002784 0.0005616 1.0496365 0.0000000 1.6246923 1.4868381 1.5693957 1.4666320 1.4797464 1.4616627 1.4622190 1.4666320 1.4723592 0.3941865 0.0005446 0.8877426 1.0509138 3.0034489 1.9622603 1.9317896 1.6299606 1.5226965 1.5986412 1.4792167 1.5359221 0.0038218 0.0016351 1.3936846 0.8899231 1.4817319 0.2542440 0.8862610 1.5683006 0.2542440 3.0054969 1.5297797 1.5456050 0.0021822 0.0021822 0.0011136 1.5971460 0.0016355 1.4673447 1.5788674 1.5192207 1.6237992 1.6302691 1.5184850 0.8882073 0.8876400 0.8895893 0.8880356 0.9013308 1.5646046 1.3918148 0.0054696 0.0005445 2.9820635 0.0083368 0.8870574 1.0721965 1.4574382 1.4610934 1.4010052 1.4915136 1.4751684 
KT207918_Eyuki              1.5194594 0.8090454 0.7906007 2.4922740 1.4385434 1.6246085 1.6246085 0.5671061 0.7319846 1.6190901 1.6204407 1.6207245 1.6256553 1.6207245 1.7033056 1.6101161 3.0679834 3.0705799 0.7753935 1.6102502 0.8011863 0.8625548 0.8625548 1.4387021 1.4410718 1.4406483 1.4425240 1.4443845 1.6177257 1.6066518 1.4927454 1.6213651 1.6104028 1.5243283 1.6246923 0.0000000 0.7236559 0.5592109 0.7576697 0.7546784 0.7506127 0.7479302 0.7576697 0.7570442 1.6865481 1.6264504 1.4436271 1.5194594 3.1143795 2.2752232 1.9121002 0.0819075 0.4813653 0.0558666 0.7317543 0.5671061 1.6234767 1.6255583 0.8734938 1.4423093 0.7511319 1.7206755 1.4387021 0.5584262 1.7206755 3.1173512 0.5623136 0.5590385 1.6239458 1.6239458 1.6399347 0.0555324 1.6230347 0.7539178 0.4964904 0.4818682 0.0013518 0.0068006 0.4812913 1.4399091 1.4425240 1.4400666 1.4410718 1.4576636 0.5630567 0.8676270 1.6184747 1.6256553 3.0573210 1.6192170 1.4416306 1.5799228 0.7404521 0.7323628 0.7967562 0.8507653 0.7532914 
KT224359_TsarBomba          1.3290457 0.5574420 0.5579433 2.3627262 1.2333462 1.4867664 1.4867664 0.5226649 0.0234584 1.4815701 1.4821946 1.4824544 1.4877013 1.4824544 1.5483239 1.4681510 2.8461153 2.8437756 0.5365904 1.4978670 0.5592480 0.6184608 0.6184608 1.2325198 1.2331811 1.2330502 1.2330693 1.2360054 1.4820648 1.4929273 1.3312900 1.4884904 1.4684130 1.3339030 1.4868381 0.7236559 0.0000000 0.5277500 0.3013991 0.2965978 0.3063909 0.3071619 0.3013991 0.3008815 1.5369582 1.4884214 1.2333377 1.3290457 2.9037329 2.0439950 1.8380696 0.7192539 0.6065673 0.7067801 0.0242925 0.5226649 1.4823394 1.4860484 0.6198360 1.2361032 0.3012624 1.5590202 1.2325198 0.5287431 1.5590202 2.8917056 0.5238356 0.5246195 1.4866971 1.4866971 1.5005256 0.7070769 1.4860029 0.3014642 0.6097130 0.6046427 0.7243213 0.7267899 0.6061454 1.2316236 1.2330693 1.2338975 1.2331811 1.2330171 0.5281155 0.6148663 1.4845458 1.4877013 2.8566023 1.4809340 1.2333425 1.3969303 0.3016600 0.3019657 0.5128371 0.5664708 0.3007882 
KT307976_AvesoBmore         1.4290925 0.6486224 0.6424015 2.3740933 1.3467367 1.5693160 1.5693160 0.0726867 0.5346172 1.5607946 1.5624010 1.5623920 1.5703277 1.5623920 1.5738483 1.5565292 2.9742616 2.9762113 0.6147323 1.5375729 0.6421715 0.7000650 0.7000650 1.3456955 1.3471943 1.3473082 1.3486751 1.3492786 1.5653003 1.5354237 1.4115627 1.5782815 1.5565193 1.4359105 1.5693957 0.5592109 0.5277500 0.0000000 0.5201970 0.5277664 0.5245380 0.5239059 0.5201970 0.5238588 1.6031982 1.5701789 1.3486402 1.4290925 2.9968929 2.2416323 1.8647399 0.5661447 0.3738902 0.5556639 0.5345267 0.0726867 1.5712392 1.5696125 0.7010438 1.3483306 0.5233701 1.5892218 1.3456955 0.0035450 1.5892218 2.9872528 0.0685851 0.0416311 1.5694512 1.5694512 1.5836116 0.5553679 1.5683778 0.5235931 0.3787203 0.3717177 0.5600222 0.5596831 0.3698543 1.3468140 1.3486751 1.3478166 1.3471943 1.3484936 0.0101488 0.7027235 1.5661916 1.5703277 2.9657835 1.5683769 1.3464190 1.4781396 0.5206993 0.5182609 0.6205935 0.6770085 0.5241511 
KT995480_Bacillus_BM15      1.3002661 0.5585521 0.5540214 2.3280976 1.2225238 1.4665618 1.4665618 0.5166271 0.2982838 1.4612387 1.4629888 1.4632456 1.4674825 1.4632456 1.5597204 1.4610198 2.8646743 2.8595877 0.5421101 1.4737064 0.5596853 0.6392506 0.6392506 1.2217026 1.2238458 1.2241775 1.2241975 1.2286083 1.4612979 1.4797388 1.3021204 1.4653212 1.4612806 1.3038664 1.4666320 0.7576697 0.3013991 0.5201970 0.0000000 0.0585134 0.0578711 0.0585473 0.0000010 0.0097024 1.5383842 1.4681933 1.2230675 1.3002661 2.9624755 2.0438811 1.7347918 0.7458126 0.5878416 0.7443927 0.2998493 0.5166271 1.4651031 1.4664592 0.6412670 1.2251026 0.0618909 1.5700386 1.2217026 0.5221830 1.5700386 2.9487074 0.5151067 0.5175145 1.4659608 1.4659608 1.4745462 0.7446932 1.4662781 0.0102636 0.5926219 0.5875226 0.7578550 0.7577511 0.5875694 1.2219428 1.2241975 1.2245418 1.2238458 1.2163721 0.5190854 0.6357228 1.4618852 1.4674825 2.8479998 1.4780870 1.2221912 1.3471125 0.0511256 0.0470082 0.5213880 0.5894858 0.0578420 
KU577463_Bacillus_Deep_Blue 1.3050219 0.5587790 0.5531280 2.3361902 1.2198192 1.4796753 1.4796753 0.5294210 0.2950013 1.4743951 1.4761582 1.4764168 1.4806046 1.4764168 1.5889409 1.4734645 2.8659938 2.8582793 0.5504538 1.4827735 0.5605776 0.6315995 0.6315995 1.2189268 1.2206991 1.2213464 1.2213668 1.2274286 1.4755480 1.4869640 1.3118630 1.4778286 1.4737269 1.3103481 1.4797464 0.7546784 0.2965978 0.5277664 0.0585134 0.0000000 0.0573435 0.0577138 0.0585134 0.0615460 1.5550889 1.4813210 1.2217786 1.3050219 2.9254916 2.0526867 1.7720594 0.7548228 0.5968134 0.7389352 0.2962578 0.5294210 1.4773229 1.4792009 0.6406429 1.2227323 0.0747143 1.5975473 1.2189268 0.5299028 1.5975473 2.9136977 0.5241748 0.5261758 1.4798457 1.4798457 1.4879610 0.7385292 1.4790205 0.0634602 0.6013742 0.5961671 0.7557057 0.7540404 0.5975844 1.2201239 1.2213668 1.2206921 1.2206991 1.2163410 0.5274202 0.6337590 1.4767675 1.4806046 2.8455254 1.4913539 1.2198339 1.3511733 0.0550393 0.0540769 0.5167246 0.5879783 0.0132926 
KX495186_Bacillus_PK16      1.2892053 0.5610663 0.5573033 2.3412293 1.2070223 1.4615931 1.4615931 0.5226107 0.3039615 1.4562838 1.4587111 1.4589667 1.4625083 1.4589667 1.5483207 1.4551984 2.8611995 2.8527034 0.5402482 1.4709906 0.5618541 0.6310985 0.6310985 1.2061368 1.2090869 1.2085341 1.2085558 1.2145785 1.4573856 1.4749149 1.2799454 1.4600362 1.4554577 1.2928815 1.4616627 0.7506127 0.3063909 0.5245380 0.0578711 0.0573435 0.0000000 0.0016072 0.0578711 0.0573334 1.5293981 1.4632152 1.2086730 1.2892053 2.9410411 2.0507494 1.7481546 0.7438772 0.5867636 0.7376472 0.3052354 0.5226107 1.4590538 1.4614911 0.6360889 1.2099348 0.0835038 1.5588971 1.2061368 0.5265326 1.5588971 2.9291756 0.5208581 0.5247668 1.4609949 1.4609949 1.4692587 0.7379470 1.4613103 0.0589215 0.5942717 0.5856489 0.7494870 0.7524091 0.5866141 1.2073509 1.2085558 1.2090988 1.2090869 1.2050232 0.5235369 0.6309604 1.4585072 1.4625083 2.8425804 1.4726780 1.2070368 1.3363041 0.0295466 0.0397239 0.5107499 0.5866393 0.0568142 
MG602477_Bacillus_BCP01     1.2898181 0.5596174 0.5552375 2.3484755 1.2071929 1.4621492 1.4621492 0.5218991 0.3047306 1.4568318 1.4592644 1.4595205 1.4630665 1.4595205 1.5510489 1.4544234 2.8612814 2.8527721 0.5376657 1.4688864 0.5603335 0.6307578 0.6307578 1.2063071 1.2092583 1.2087053 1.2087270 1.2147519 1.4579371 1.4728120 1.2792236 1.4615658 1.4546831 1.2935012 1.4622190 0.7479302 0.3071619 0.5239059 0.0585473 0.0577138 0.0016072 0.0000000 0.0585473 0.0580089 1.5279546 1.4637750 1.2088443 1.2898181 2.9348626 2.0491809 1.7485653 0.7413139 0.5845821 0.7349773 0.3060053 0.5218991 1.4596043 1.4620470 0.6357550 1.2101065 0.0841210 1.5616937 1.2063071 0.5258204 1.5616937 2.9230093 0.5202265 0.5240541 1.4615497 1.4615497 1.4698424 0.7352774 1.4618658 0.0589433 0.5919767 0.5834683 0.7468053 0.7497243 0.5844343 1.2075216 1.2087270 1.2092703 1.2092583 1.2053712 0.5228260 0.6306196 1.4590564 1.4630665 2.8444329 1.4719229 1.2072075 1.3369043 0.0312532 0.0391677 0.5093757 0.5862438 0.0571838 
MH638309_Bacillus_Hobo      1.3002661 0.5585521 0.5540214 2.3280976 1.2225238 1.4665618 1.4665618 0.5166271 0.2982838 1.4612387 1.4629888 1.4632456 1.4674825 1.4632456 1.5597204 1.4610198 2.8646743 2.8595877 0.5421101 1.4737064 0.5596853 0.6392506 0.6392506 1.2217026 1.2238458 1.2241775 1.2241975 1.2286083 1.4612979 1.4797388 1.3021204 1.4653212 1.4612806 1.3038664 1.4666320 0.7576697 0.3013991 0.5201970 0.0000010 0.0585134 0.0578711 0.0585473 0.0000000 0.0097024 1.5383842 1.4681933 1.2230675 1.3002661 2.9624755 2.0438811 1.7347918 0.7458126 0.5878416 0.7443927 0.2998493 0.5166271 1.4651031 1.4664592 0.6412670 1.2251026 0.0618909 1.5700386 1.2217026 0.5221830 1.5700386 2.9487074 0.5151067 0.5175145 1.4659608 1.4659608 1.4745462 0.7446932 1.4662781 0.0102636 0.5926219 0.5875226 0.7578550 0.7577511 0.5875694 1.2219428 1.2241975 1.2245418 1.2238458 1.2163721 0.5190854 0.6357228 1.4618852 1.4674825 2.8479998 1.4780870 1.2221912 1.3471125 0.0511256 0.0470082 0.5213880 0.5894858 0.0578420 
MH638312_Bacillus_Kioshi    1.3012636 0.5592263 0.5554376 2.3403971 1.2291802 1.4722886 1.4722886 0.5184275 0.2975804 1.4669877 1.4687423 1.4689998 1.4732124 1.4689998 1.5635308 1.4669236 2.8749680 2.8674033 0.5404316 1.4832598 0.5603940 0.6399494 0.6399494 1.2283553 1.2305060 1.2308412 1.2308605 1.2352862 1.4670581 1.4893269 1.3003752 1.4711967 1.4671849 1.3058831 1.4723592 0.7570442 0.3008815 0.5238588 0.0097024 0.0615460 0.0573334 0.0580089 0.0097024 0.0000000 1.5431823 1.4739252 1.2297305 1.3012636 2.9618331 2.0576983 1.7300194 0.7441694 0.5860489 0.7444514 0.2991444 0.5184275 1.4708265 1.4721854 0.6401527 1.2317697 0.0650072 1.5739091 1.2283553 0.5258534 1.5739091 2.9488883 0.5164312 0.5208725 1.4716863 1.4716863 1.4799337 0.7447519 1.4720048 0.0034912 0.5919119 0.5858254 0.7572294 0.7566881 0.5867823 1.2285970 1.2308605 1.2312069 1.2305060 1.2234444 0.5227404 0.6364177 1.4682521 1.4732124 2.8623032 1.4840779 1.2288478 1.3490479 0.0508670 0.0464447 0.5223928 0.5894337 0.0593473 
NC_007021_Twort             1.0836274 1.4836351 1.4621691 2.5955086 0.9191865 0.3936626 0.3936626 1.5747323 1.5339299 0.3925617 0.3932563 0.3936779 0.3941739 0.3936779 0.4636822 0.3894977 3.0701056 3.0740734 1.4564967 0.4572238 1.4635421 1.4290474 1.4290474 0.9191753 0.9200810 0.9176894 0.9188194 0.9245952 0.3927901 0.4586298 1.0642616 0.3932302 0.3899295 1.0879528 0.3941865 1.6865481 1.5369582 1.6031982 1.5383842 1.5550889 1.5293981 1.5279546 1.5383842 1.5431823 0.0000000 0.3942342 0.9198731 1.0836274 3.1311372 2.0116570 1.9684040 1.6902181 1.5873234 1.6792901 1.5341826 1.5747323 0.3915579 0.3917456 1.4203134 0.9226460 1.5515999 0.4696836 0.9191753 1.6002041 0.4696836 3.1339834 1.5740709 1.5805886 0.3919093 0.3919093 0.3976378 1.6759154 0.3921010 1.5361736 1.6455091 1.5867952 1.6826434 1.6906248 1.5884446 0.9208495 0.9188194 0.9211055 0.9200810 0.9318253 1.5971083 1.4274420 0.3914797 0.3941739 3.0034754 0.3923173 0.9194224 1.1167997 1.5156238 1.5182846 1.4466629 1.4911276 1.5371061 
NC_007066_G1                1.0503002 1.4148144 1.3983095 2.5083801 0.8863095 0.0002722 0.0002722 1.5375900 1.4801509 0.0016461 0.0019275 0.0022031 0.0005445 0.0022031 0.2512425 0.0002808 3.0131579 3.0122336 1.3995619 0.3715709 1.3979199 1.3890020 1.3890020 0.8857836 0.8875582 0.8859465 0.8871625 0.8916023 0.0055139 0.3773255 1.0536641 0.0002784 0.0005617 1.0490234 0.0005446 1.6264504 1.4884214 1.5701789 1.4681933 1.4813210 1.4632152 1.4637750 1.4681933 1.4739252 0.3942342 0.0000000 0.8872649 1.0503002 3.0050013 1.9627956 1.9277398 1.6317236 1.5243145 1.6003705 1.4807923 1.5375900 0.0038220 0.0016352 1.3942674 0.8894454 1.4833066 0.2539328 0.8857836 1.5690832 0.2539328 3.0070506 1.5314413 1.5472851 0.0021823 0.0021823 0.0016709 1.5988732 0.0016356 1.4689082 1.5806295 1.5208348 1.6255563 1.6320330 1.5200982 0.8877299 0.8871625 0.8891118 0.8875582 0.9008226 1.5653851 1.3923963 0.0054699 0.0005445 2.9827781 0.0083372 0.8865799 1.0715194 1.4589976 1.4626551 1.4015712 1.4920857 1.4767374 
NC_009811_A511              0.7125413 1.1988240 1.1705149 2.3731676 0.0023395 0.8868376 0.8868376 1.3246807 1.2293630 0.8847059 0.8847021 0.8853333 0.8877128 0.8853333 0.9316771 0.8733201 2.8889404 2.8838532 1.1763675 0.9171640 1.1900734 1.1882168 1.1882168 0.0032183 0.0040956 0.0040971 0.0040976 0.0067512 0.8844581 0.9163658 0.6614609 0.8863606 0.8739596 0.7134998 0.8877426 1.4436271 1.2333377 1.3486402 1.2230675 1.2217786 1.2086730 1.2088443 1.2230675 1.2297305 0.9198731 0.8872649 0.0000000 0.7125413 2.9376859 1.8443984 1.7762743 1.4213344 1.3050830 1.4062498 1.2289533 1.3246807 0.8860729 0.8875401 1.1992538 0.0049902 1.2301882 0.9425551 0.0032183 1.3405516 0.9425551 2.9395581 1.3204556 1.3214541 0.8883481 0.8883481 0.8928427 1.4043210 0.8876227 1.2282099 1.3416483 1.3049811 1.4432858 1.4445015 1.3046145 0.0026326 0.0040976 0.0046917 0.0040956 0.0076170 1.3403479 1.1922469 0.8860319 0.8877128 2.8561220 0.8772545 0.0026317 0.7304516 1.2132852 1.2094181 1.2029750 1.2163463 1.2183062 
NC_009904_phiEF24C          0.0000010 1.3527347 1.3314712 2.4601159 0.7116023 1.0499194 1.0499194 1.4142278 1.3241806 1.0474524 1.0475434 1.0477436 1.0508792 1.0477436 1.1240349 1.0308299 2.8941169 2.8898845 1.2545932 1.0786214 1.3535823 1.2606392 1.2606392 0.7111030 0.7107246 0.7117175 0.7117669 0.7112257 1.0478262 1.0769579 0.2178797 1.0496365 1.0310311 0.0041566 1.0509138 1.5194594 1.3290457 1.4290925 1.3002661 1.3050219 1.2892053 1.2898181 1.3002661 1.3012636 1.0836274 1.0503002 0.7125413 0.0000000 2.9478319 1.8388643 1.8599443 1.5055239 1.4013558 1.4948644 1.3229542 1.4142278 1.0482600 1.0500461 1.2757749 0.7105621 1.3268366 1.1320202 0.7111030 1.4247996 1.1320202 2.9379688 1.4132818 1.4102772 1.0505767 1.0505767 1.0513615 1.4916159 1.0482580 1.3048947 1.4270155 1.3961140 1.5187539 1.5213492 1.3972181 0.7105620 0.7117669 0.7118441 0.7107246 0.7273803 1.4205209 1.2615578 1.0461080 1.0508792 2.8783629 1.0392754 0.7126042 0.0042752 1.2840932 1.2975876 1.2915991 1.3032323 1.2991775 
NC_011421_SPO1              2.9478319 2.9973727 2.9783569 3.6363780 2.9340517 3.0033042 3.0033042 2.9658491 2.9151994 3.0087431 3.0107771 3.0112767 3.0061754 3.0112767 3.1918685 3.0163451 0.7439085 0.7419451 3.0010951 3.1265361 3.0083725 2.8959316 2.8959316 2.9316474 2.9344078 2.9322494 2.9325021 2.9374217 3.0222674 3.1123990 2.9894723 3.0260445 3.0168528 2.9458530 3.0034489 3.1143795 2.9037329 2.9968929 2.9624755 2.9254916 2.9410411 2.9348626 2.9624755 2.9618331 3.1311372 3.0050013 2.9376859 2.9478319 0.0000000 3.4184044 3.1623790 3.1081467 3.0101738 3.0808126 2.9185432 2.9658491 3.0051501 3.0029468 2.8942207 2.9431083 2.9443033 3.2071242 2.9316474 2.9964488 3.2071242 0.0051188 2.9498453 2.9603539 3.0071886 3.0071886 3.0026311 3.0765263 3.0030869 2.9573013 2.9749731 3.0025623 3.1111635 3.1134649 2.9987429 2.9324829 2.9325021 2.9351367 2.9344078 2.9696378 2.9840850 2.9111091 3.0059837 3.0061754 0.7383687 3.0449500 2.9321476 2.9337598 2.9244237 2.9382209 2.9608576 2.9439891 2.9323329 
NC_012530_Lb338_1           1.8388643 2.0293675 2.0448114 2.9300256 1.8433207 1.9617101 1.9617101 2.2064736 2.0206555 1.9616814 1.9581193 1.9591440 1.9610354 1.9591440 2.0228482 1.9652470 3.4932581 3.4991386 2.0087772 2.0147942 2.0455640 2.0537525 2.0537525 1.8430091 1.8429506 1.8433131 1.8457014 1.8442426 1.9544970 2.0143708 1.8179475 1.9895876 1.9662906 1.8461418 1.9622603 2.2752232 2.0439950 2.2416323 2.0438811 2.0526867 2.0507494 2.0491809 2.0438811 2.0576983 2.0116570 1.9627956 1.8443984 1.8388643 3.4184044 0.0000000 2.5634575 2.2014871 2.1476795 2.2272848 2.0204939 2.2064736 1.9571448 1.9580884 2.0265671 1.8488573 2.0701722 2.0331192 1.8430091 2.2399743 2.0331192 3.4062998 2.2077477 2.1988672 1.9569450 1.9569450 1.9688196 2.2286956 1.9593835 2.0598177 2.1416300 2.1447034 2.2731755 2.2696462 2.1439134 1.8491041 1.8457014 1.8442679 1.8429506 1.8588979 2.2290360 2.0604309 1.9527907 1.9610354 3.4665576 1.9903144 1.8441877 1.9144304 2.0503718 2.0475854 2.0228684 2.0677190 2.0502533 
NC_015253_A9                1.8599443 1.7803727 1.7623205 2.7202872 1.7743558 1.9299449 1.9299449 1.8485985 1.8294418 1.9312223 1.9311769 1.9308532 1.9317193 1.9308532 2.0139253 1.9241935 3.1072559 3.1059645 1.7550101 1.9310372 1.8085202 1.8530899 1.8530899 1.7732399 1.7777034 1.7703477 1.7723574 1.7752999 1.9357738 1.9253670 1.8513836 1.9566634 1.9238656 1.8661093 1.9317896 1.9121002 1.8380696 1.8647399 1.7347918 1.7720594 1.7481546 1.7485653 1.7347918 1.7300194 1.9684040 1.9277398 1.7762743 1.8599443 3.1623790 2.5634575 0.0000000 1.9030030 1.8651689 1.8913775 1.8274144 1.8485985 1.9369780 1.9298050 1.8391371 1.7730937 1.7567590 2.0236269 1.7732399 1.8616910 2.0236269 3.1588866 1.8442423 1.8433763 1.9294021 1.9294021 1.9347674 1.8876304 1.9272711 1.7283368 1.9110577 1.8691484 1.9149961 1.9169389 1.8644327 1.7750141 1.7723574 1.7802102 1.7777034 1.7387680 1.8594266 1.8653078 1.9274671 1.9317193 3.0670258 1.9583033 1.7718712 1.9595740 1.7406903 1.7368759 1.7909735 1.7784626 1.7607991 
NC_016563_WPh               1.5055239 0.8094837 0.7918718 2.4880671 1.4154228 1.6298765 1.6298765 0.5643121 0.7245390 1.6223175 1.6236695 1.6239536 1.6309265 1.6239536 1.6996015 1.6162684 3.0265305 3.0272524 0.7704556 1.6090637 0.8031544 0.8539084 0.8539084 1.4155830 1.4182330 1.4178084 1.4193280 1.4211727 1.6216384 1.6026319 1.4841387 1.6264733 1.6165558 1.5082695 1.6299606 0.0819075 0.7192539 0.5661447 0.7458126 0.7548228 0.7438772 0.7413139 0.7458126 0.7441694 1.6902181 1.6317236 1.4213344 1.5055239 3.1081467 2.2014871 1.9030030 0.0000000 0.4867252 0.0813373 0.7241288 0.5643121 1.6283528 1.6304071 0.8733013 1.4201256 0.7463321 1.7168649 1.4155830 0.5656613 1.7168649 3.1111048 0.5626469 0.5613222 1.6287907 1.6287907 1.6472137 0.0813161 1.6287410 0.7418714 0.4964616 0.4874334 0.0815746 0.0825685 0.4869627 1.4179060 1.4193280 1.4179117 1.4182330 1.4382980 0.5665469 0.8599565 1.6241689 1.6309265 3.0257290 1.6254176 1.4166163 1.5710742 0.7296418 0.7261382 0.7999422 0.8462205 0.7510406 
NC_018856_Bastille          1.4013558 0.7231574 0.7090982 2.3288279 1.3033347 1.5226221 1.5226221 0.3607349 0.6035773 1.5168730 1.5184136 1.5183991 1.5235797 1.5183991 1.5952552 1.5075909 2.9118691 2.9118240 0.6667866 1.5369413 0.7210320 0.7640454 0.7640454 1.3029509 1.3046193 1.3057572 1.3070617 1.3067248 1.5215690 1.5294161 1.4004897 1.5308368 1.5075746 1.4089949 1.5226965 0.4813653 0.6065673 0.3738902 0.5878416 0.5968134 0.5867636 0.5845821 0.5878416 0.5860489 1.5873234 1.5243145 1.3050830 1.4013558 3.0101738 2.1476795 1.8651689 0.4867252 0.0000000 0.4725690 0.6025175 0.3607349 1.5272591 1.5238796 0.7696998 1.3052202 0.5901825 1.6091058 1.3029509 0.3684180 1.6091058 3.0013220 0.3640456 0.3731327 1.5216646 1.5216646 1.5424801 0.4725786 1.5220931 0.5855783 0.0107881 0.0061929 0.4806603 0.4851412 0.0061927 1.3024122 1.3070617 1.3056082 1.3046193 1.3013186 0.3658244 0.7663568 1.5227505 1.5235797 2.9061930 1.5212334 1.3041544 1.4511432 0.5809147 0.5837682 0.6794577 0.7506413 0.5977292 
NC_018857_BPS13             1.4948644 0.7819513 0.7652511 2.4688782 1.4000659 1.5985595 1.5985595 0.5599483 0.7119826 1.5909334 1.5922666 1.5925463 1.5995876 1.5925463 1.6818861 1.5841445 3.0597635 3.0555749 0.7618113 1.5880500 0.7759810 0.8503002 0.8503002 1.4002279 1.4037745 1.4021080 1.4039377 1.4061198 1.5897887 1.5858328 1.4697992 1.5951285 1.5844274 1.4981168 1.5986412 0.0558666 0.7067801 0.5556639 0.7443927 0.7389352 0.7376472 0.7349773 0.7443927 0.7444514 1.6792901 1.6003705 1.4062498 1.4948644 3.0808126 2.2272848 1.8913775 0.0813373 0.4725690 0.0000000 0.7115796 0.5599483 1.5966466 1.5989872 0.8692866 1.4037458 0.7428843 1.6984055 1.4002279 0.5555457 1.6984055 3.0837419 0.5569191 0.5528947 1.5974005 1.5974005 1.6185478 0.0010803 1.5970120 0.7412823 0.4869114 0.4722274 0.0555856 0.0570699 0.4720280 1.4026382 1.4039377 1.4015430 1.4037745 1.4227819 0.5590315 0.8546891 1.5925428 1.5995876 3.0452463 1.5921098 1.4030754 1.5540028 0.7253549 0.7185259 0.7821441 0.8402693 0.7391214 
NC_018860_BCP78             1.3229542 0.5498557 0.5506471 2.3472528 1.2292544 1.4791455 1.4791455 0.5279052 0.0013342 1.4739223 1.4745447 1.4748034 1.4800755 1.4748034 1.5445823 1.4603351 2.8534378 2.8522405 0.5376275 1.4975435 0.5515267 0.6158098 0.6158098 1.2284314 1.2290910 1.2289578 1.2289773 1.2319056 1.4743998 1.4926905 1.3275554 1.4806728 1.4605960 1.3279409 1.4792167 0.7317543 0.0242925 0.5345267 0.2998493 0.2962578 0.3052354 0.3060053 0.2998493 0.2991444 1.5341826 1.4807923 1.2289533 1.3229542 2.9185432 2.0204939 1.8274144 0.7241288 0.6025175 0.7115796 0.0000000 0.5279052 1.4747392 1.4784323 0.6202588 1.2319030 0.3071152 1.5545411 1.2284314 0.5358038 1.5545411 2.9100892 0.5285660 0.5306365 1.4790771 1.4790771 1.4917641 0.7118771 1.4783859 0.2991429 0.6078796 0.6014854 0.7324238 0.7332760 0.6027976 1.2274405 1.2289773 1.2297057 1.2290910 1.2270483 0.5344139 0.6134135 1.4769363 1.4800755 2.8682064 1.4730077 1.2292508 1.3875701 0.3004855 0.3020559 0.5132187 0.5646232 0.2994126 
NC_018863_B4                1.4142278 0.6536220 0.6462174 2.3546042 1.3228146 1.5358450 1.5358450 0.0000010 0.5269668 1.5272703 1.5288525 1.5288390 1.5368329 1.5288390 1.5292817 1.5234875 2.9567789 2.9576407 0.6081545 1.5022109 0.6451083 0.6831531 0.6831531 1.3219198 1.3246952 1.3229189 1.3242587 1.3247419 1.5299258 1.5020622 1.3974737 1.5446378 1.5234730 1.4219421 1.5359221 0.5671061 0.5226649 0.0726867 0.5166271 0.5294210 0.5226107 0.5218991 0.5166271 0.5184275 1.5747323 1.5375900 1.3246807 1.4142278 2.9658491 2.2064736 1.8485985 0.5643121 0.3607349 0.5599483 0.5279052 0.0000000 1.5360315 1.5359972 0.6902441 1.3245040 0.5221887 1.5436002 1.3219198 0.0691392 1.5436002 2.9545849 0.0143235 0.0460699 1.5354744 1.5354744 1.5492435 0.5604304 1.5353570 0.5191831 0.3706403 0.3592189 0.5672627 0.5678006 0.3587613 1.3230379 1.3242587 1.3238930 1.3246952 1.3345490 0.0675876 0.6866151 1.5323533 1.5368329 2.9442904 1.5334518 1.3224974 1.4682187 0.5226936 0.5193582 0.6146537 0.6749049 0.5297190 
NC_019448_GH15              1.0482600 1.4152378 1.3995239 2.5060857 0.8851188 0.0035478 0.0035478 1.5360315 1.4741001 0.0043998 0.0046909 0.0049675 0.0038216 0.0049675 0.2520349 0.0036602 3.0079779 3.0070541 1.4026103 0.3738318 1.4001895 1.3900969 1.3900969 0.8848868 0.8866603 0.8850496 0.8862645 0.8904076 0.0055108 0.3799670 1.0536554 0.0036290 0.0039421 1.0469853 0.0038218 1.6234767 1.4823394 1.5712392 1.4651031 1.4773229 1.4590538 1.4596043 1.4651031 1.4708265 0.3915579 0.0038220 0.8860729 1.0482600 3.0051501 1.9571448 1.9369780 1.6283528 1.5272591 1.5966466 1.4747392 1.5360315 0.0000000 0.0038229 1.3954720 0.8885459 1.4797697 0.2547378 0.8848868 1.5701429 0.2547378 3.0071991 1.5319307 1.5457136 0.0043732 0.0043732 0.0050258 1.5951531 0.0038239 1.4658137 1.5845190 1.5237725 1.6225841 1.6282161 1.5230343 0.8868321 0.8862645 0.8882130 0.8866603 0.8995742 1.5664421 1.3934922 0.0054672 0.0038216 2.9776500 0.0054490 0.8853889 1.0695880 1.4573768 1.4601592 1.4000885 1.4927166 1.4707415 
NC_019726_JD007             1.0500461 1.4130882 1.3965453 2.5085129 0.8865845 0.0013622 0.0013622 1.5359972 1.4777919 0.0016458 0.0019272 0.0022027 0.0016350 0.0022027 0.2506004 0.0014053 3.0171318 3.0162068 1.3994161 0.3720070 1.3961301 1.3861779 1.3861779 0.8860584 0.8878333 0.8862213 0.8874376 0.8918783 0.0060687 0.3781330 1.0534839 0.0013933 0.0016865 1.0487699 0.0016351 1.6255583 1.4860484 1.5696125 1.4664592 1.4792009 1.4614911 1.4620470 1.4664592 1.4721854 0.3917456 0.0016352 0.8875401 1.0500461 3.0029468 1.9580884 1.9298050 1.6304071 1.5238796 1.5989872 1.4784323 1.5359972 0.0038229 0.0000000 1.3933702 0.8897210 1.4815566 0.2532797 0.8860584 1.5685174 0.2532797 3.0049944 1.5298554 1.5462556 0.0005448 0.0005448 0.0027865 1.5974918 0.0010899 1.4671716 1.5797401 1.5204017 1.6246648 1.6311370 1.5196655 0.8880051 0.8874376 0.8893873 0.8878333 0.9011182 1.5648213 1.3901859 0.0060203 0.0016350 2.9867020 0.0083393 0.8868549 1.0715624 1.4572662 1.4609209 1.4001959 1.4917189 1.4749941 
NC_020081_phiAGATE          1.2757749 0.4861059 0.4873016 2.3353170 1.2020298 1.3936149 1.3936149 0.6902441 0.6207590 1.3856870 1.3898859 1.3896376 1.3945576 1.3896376 1.4523043 1.3860892 2.8582143 2.8541181 0.4670572 1.4390171 0.4807409 0.0963503 0.0963503 1.2006692 1.1991951 1.2011802 1.2012042 1.2031264 1.3898883 1.4315893 1.2529411 1.3860017 1.3858373 1.2791090 1.3936846 0.8734938 0.6198360 0.7010438 0.6412670 0.6406429 0.6360889 0.6357550 0.6412670 0.6401527 1.4203134 1.3942674 1.1992538 1.2757749 2.8942207 2.0265671 1.8391371 0.8733013 0.7696998 0.8692866 0.6202588 0.6902441 1.3954720 1.3933702 0.0000000 1.2048497 0.6369829 1.4636809 1.2006692 0.7020702 1.4636809 2.8892079 0.6939828 0.6966827 1.3925839 1.3925839 1.3969545 0.8686541 1.3913777 0.6427415 0.7784245 0.7665456 0.8733484 0.8767691 0.7671177 1.2012714 1.2012042 1.2051279 1.1991951 1.2124130 0.6998316 0.0969692 1.3926788 1.3945576 2.8179881 1.3948947 1.2014139 1.3035420 0.6290789 0.6329748 0.4484526 0.5075736 0.6364697 
NC_020871_AG20              0.7105621 1.2047376 1.1773927 2.3791554 0.0035091 0.8890169 0.8890169 1.3245040 1.2323136 0.8866730 0.8866698 0.8873014 0.8898932 0.8873014 0.9315018 0.8753705 2.8850915 2.8800120 1.1805937 0.9168285 1.1962820 1.1939035 1.1939035 0.0032165 0.0052756 0.0040959 0.0040965 0.0082185 0.8869124 0.9160305 0.6610142 0.8885878 0.8760105 0.7115194 0.8899231 1.4423093 1.2361032 1.3483306 1.2251026 1.2227323 1.2099348 1.2101065 1.2251026 1.2317697 0.9226460 0.8894454 0.0049902 0.7105621 2.9431083 1.8488573 1.7730937 1.4201256 1.3052202 1.4037458 1.2319030 1.3245040 0.8885459 0.8897210 1.2048497 0.0000000 1.2317759 0.9423799 0.0032165 1.3402427 0.9423799 2.9449829 1.3202795 1.3211477 0.8905300 0.8905300 0.8950743 1.4018208 0.8898035 1.2302479 1.3419269 1.3051182 1.4419688 1.4431829 1.3047518 0.0029265 0.0040965 0.0038046 0.0052756 0.0095425 1.3400392 1.1983681 0.8881746 0.8898932 2.8546846 0.8795922 0.0049768 0.7281331 1.2147940 1.2109239 1.2049912 1.2163588 1.2198148 
NC_020873_Bc431v3           1.3268366 0.5604605 0.5577203 2.3553655 1.2289728 1.4816607 1.4816607 0.5221887 0.3061316 1.4763932 1.4781562 1.4784148 1.4825902 1.4784148 1.5701103 1.4742224 2.8703125 2.8670290 0.5401100 1.4830646 0.5619965 0.6377877 0.6377877 1.2281500 1.2311254 1.2305799 1.2305992 1.2354938 1.4789452 1.4847301 1.3221955 1.4816665 1.4744847 1.3323548 1.4817319 0.7511319 0.3012624 0.5233701 0.0618909 0.0747143 0.0835038 0.0841210 0.0618909 0.0650072 1.5515999 1.4833066 1.2301882 1.3268366 2.9443033 2.0701722 1.7567590 0.7463321 0.5901825 0.7428843 0.3071152 0.5221887 1.4797697 1.4815566 0.6369829 1.2317759 0.0000000 1.5804886 1.2281500 0.5253600 1.5804886 2.9276670 0.5211472 0.5219194 1.4810560 1.4810560 1.4885261 0.7423571 1.4813765 0.0655776 0.5965718 0.5921719 0.7510404 0.7519513 0.5917399 1.2288165 1.2305992 1.2305898 1.2311254 1.2241681 0.5224307 0.6333043 1.4801529 1.4825902 2.8409262 1.4922042 1.2289875 1.3731058 0.0732470 0.0742700 0.5220510 0.5936362 0.0770413 
NC_020877_Romulus           1.1320202 1.4752474 1.4536721 2.4862098 0.9409599 0.2537768 0.2537768 1.5436002 1.5522652 0.2544820 0.2551394 0.2555401 0.2542350 0.2555401 0.0053110 0.2509694 3.2891064 3.2869479 1.4780114 0.4346371 1.4654914 1.4582759 1.4582759 0.9408830 0.9401845 0.9385233 0.9399285 0.9432408 0.2504616 0.4331904 1.1232522 0.2540277 0.2513803 1.1374795 0.2542440 1.7206755 1.5590202 1.5892218 1.5700386 1.5975473 1.5588971 1.5616937 1.5700386 1.5739091 0.4696836 0.2539328 0.9425551 1.1320202 3.2071242 2.0331192 2.0236269 1.7168649 1.6091058 1.6984055 1.5545411 1.5436002 0.2547378 0.2532797 1.4636809 0.9423799 1.5804886 0.0000000 0.9408830 1.5845375 0.0000010 3.2061286 1.5476899 1.5638493 0.2530483 0.2530483 0.2576420 1.6945295 0.2532161 1.5721365 1.6607135 1.6090523 1.7149831 1.7228627 1.6066539 0.9432475 0.9399285 0.9411826 0.9401845 0.9585864 1.5813598 1.4692659 0.2495141 0.2542350 3.2449555 0.2532773 0.9409669 1.1607623 1.5677895 1.5691052 1.5117225 1.5453465 1.5870129 
NC_021781_LP_125            0.7111030 1.2005259 1.1731190 2.3745640 0.0008750 0.8853574 0.8853574 1.3219198 1.2288407 0.8829976 0.8829934 0.8836237 0.8862313 0.8836237 0.9300402 0.8718238 2.8815336 2.8764582 1.1763132 0.9130983 1.1918636 1.1902292 1.1902292 0.0000010 0.0032179 0.0020437 0.0020440 0.0067372 0.8832644 0.9123029 0.6596239 0.8848484 0.8724625 0.7120606 0.8862610 1.4387021 1.2325198 1.3456955 1.2217026 1.2189268 1.2061368 1.2063071 1.2217026 1.2283553 0.9191753 0.8857836 0.0032183 0.7111030 2.9316474 1.8430091 1.7732399 1.4155830 1.3029509 1.4002279 1.2284314 1.3219198 0.8848868 0.8860584 1.2006692 0.0032165 1.2281500 0.9408830 0.0000000 1.3376214 0.9408830 2.9335167 1.3177015 1.3185673 0.8868650 0.8868650 0.8913225 1.3983074 0.8861410 1.2268373 1.3393246 1.3028493 1.4383631 1.4395746 1.3024833 0.0026307 0.0020440 0.0035058 0.0032179 0.0088891 1.3374207 1.1940576 0.8845523 0.8862313 2.8497258 0.8760405 0.0023359 0.7281853 1.2111922 1.2073312 1.2007418 1.2139837 1.2162108 
NC_022088_Troll             1.4247996 0.6515494 0.6453617 2.3655976 1.3386584 1.5682209 1.5682209 0.0691392 0.5358939 1.5596982 1.5613038 1.5612946 1.5692318 1.5612946 1.5692624 1.5565167 2.9741339 2.9760832 0.6135001 1.5339446 0.6447455 0.6980534 0.6980534 1.3376214 1.3391161 1.3392273 1.3405869 1.3411943 1.5641990 1.5318000 1.4120038 1.5771522 1.5565068 1.4316086 1.5683006 0.5584262 0.5287431 0.0035450 0.5221830 0.5299028 0.5265326 0.5258204 0.5221830 0.5258534 1.6002041 1.5690832 1.3405516 1.4247996 2.9964488 2.2399743 1.8616910 0.5656613 0.3684180 0.5555457 0.5358038 0.0691392 1.5701429 1.5685174 0.7020702 1.3402427 0.5253600 1.5845375 1.3376214 0.0000000 1.5845375 2.9868066 0.0666288 0.0386555 1.5683562 1.5683562 1.5824863 0.5552500 1.5672834 0.5255876 0.3729490 0.3662612 0.5592356 0.5588968 0.3644104 1.3387350 1.3405869 1.3397329 1.3391161 1.3498241 0.0065407 0.7007063 1.5650991 1.5692318 2.9631374 1.5683624 1.3383404 1.4793970 0.5226901 0.5202516 0.6208185 0.6776898 0.5261435 
NC_022090_Remus             1.1320202 1.4752474 1.4536721 2.4862098 0.9409599 0.2537768 0.2537768 1.5436002 1.5522652 0.2544820 0.2551394 0.2555401 0.2542350 0.2555401 0.0053110 0.2509694 3.2891064 3.2869479 1.4780114 0.4346371 1.4654914 1.4582759 1.4582759 0.9408830 0.9401845 0.9385233 0.9399285 0.9432408 0.2504616 0.4331904 1.1232522 0.2540277 0.2513803 1.1374795 0.2542440 1.7206755 1.5590202 1.5892218 1.5700386 1.5975473 1.5588971 1.5616937 1.5700386 1.5739091 0.4696836 0.2539328 0.9425551 1.1320202 3.2071242 2.0331192 2.0236269 1.7168649 1.6091058 1.6984055 1.5545411 1.5436002 0.2547378 0.2532797 1.4636809 0.9423799 1.5804886 0.0000010 0.9408830 1.5845375 0.0000000 3.2061286 1.5476899 1.5638493 0.2530483 0.2530483 0.2576420 1.6945295 0.2532161 1.5721365 1.6607135 1.6090523 1.7149831 1.7228627 1.6066539 0.9432475 0.9399285 0.9411826 0.9401845 0.9585864 1.5813598 1.4692659 0.2495141 0.2542350 3.2449555 0.2532773 0.9409669 1.1607623 1.5677895 1.5691052 1.5117225 1.5453465 1.5870129 
NC_022761_CampHawk          2.9379688 2.9960989 2.9801791 3.6385823 2.9359222 3.0053519 3.0053519 2.9545849 2.9067569 3.0108089 3.0128449 3.0133449 3.0082263 3.0133449 3.1908904 3.0184491 0.7456247 0.7436695 2.9971595 3.1269346 3.0063075 2.8883642 2.8883642 2.9335167 2.9362783 2.9341192 2.9343719 2.9392953 3.0243488 3.1137520 2.9793550 3.0281710 3.0189573 2.9360001 3.0054969 3.1173512 2.8917056 2.9872528 2.9487074 2.9136977 2.9291756 2.9230093 2.9487074 2.9488883 3.1339834 3.0070506 2.9395581 2.9379688 0.0051188 3.4062998 3.1588866 3.1111048 3.0013220 3.0837419 2.9100892 2.9545849 3.0071991 3.0049944 2.8892079 2.9449829 2.9276670 3.2061286 2.9335167 2.9868066 3.2061286 0.0000000 2.9386457 2.9491052 3.0092408 3.0092408 3.0047157 3.0794510 3.0051349 2.9443557 2.9679756 2.9930825 3.1141316 3.1164339 2.9892785 2.9343522 2.9343719 2.9370085 2.9362783 2.9716513 2.9744808 2.9035070 3.0080333 3.0082263 0.7399336 3.0470935 2.9340175 2.9256098 2.9126181 2.9274999 2.9534455 2.9354832 2.9204983 
NC_022763_Spock             1.4132818 0.6458586 0.6391776 2.3598423 1.3185941 1.5297031 1.5297031 0.0143235 0.5276280 1.5211167 1.5226949 1.5226806 1.5306869 1.5226806 1.5332787 1.5192302 2.9740242 2.9727339 0.6002836 1.4963242 0.6370483 0.6891385 0.6891385 1.3177015 1.3204733 1.3186985 1.3200349 1.3205201 1.5258051 1.4961767 1.3937232 1.5386757 1.5192151 1.4209954 1.5297797 0.5623136 0.5238356 0.0685851 0.5151067 0.5241748 0.5208581 0.5202265 0.5151067 0.5164312 1.5740709 1.5314413 1.3204556 1.4132818 2.9498453 2.2077477 1.8442423 0.5626469 0.3640456 0.5569191 0.5285660 0.0143235 1.5319307 1.5298554 0.6939828 1.3202795 0.5211472 1.5476899 1.3177015 0.0666288 1.5476899 2.9386457 0.0000000 0.0439618 1.5293337 1.5293337 1.5429419 0.5574001 1.5292175 0.5161801 0.3716312 0.3626149 0.5631253 0.5653724 0.3621543 1.3190795 1.3200349 1.3199324 1.3204733 1.3288455 0.0681398 0.6913164 1.5282619 1.5306869 2.9646677 1.5330935 1.3182767 1.4686599 0.5167971 0.5124151 0.6083969 0.6723828 0.5238950 
NC_022769_BigBertha         1.4102772 0.6439301 0.6382774 2.3583812 1.3195909 1.5455271 1.5455271 0.0460699 0.5296959 1.5369595 1.5385502 1.5385380 1.5465228 1.5385380 1.5490113 1.5325748 2.9671921 2.9734606 0.6045393 1.5160078 0.6364756 0.6952347 0.6952347 1.3185673 1.3208944 1.3195651 1.3209028 1.3215179 1.5396476 1.5148542 1.3993162 1.5551482 1.5325615 1.4170375 1.5456050 0.5590385 0.5246195 0.0416311 0.5175145 0.5261758 0.5247668 0.5240541 0.5175145 0.5208725 1.5805886 1.5472851 1.3214541 1.4102772 2.9603539 2.1988672 1.8433763 0.5613222 0.3731327 0.5528947 0.5306365 0.0460699 1.5457136 1.5462556 0.6966827 1.3211477 0.5219194 1.5638493 1.3185673 0.0386555 1.5638493 2.9491052 0.0439618 0.0000000 1.5460946 1.5460946 1.5591966 0.5532406 1.5450347 0.5206067 0.3789952 0.3707513 0.5598484 0.5590653 0.3702827 1.3196658 1.3209028 1.3206496 1.3208944 1.3281338 0.0377630 0.6966815 1.5407438 1.5465228 2.9643041 1.5437298 1.3192734 1.4629127 0.5216815 0.5173241 0.6189898 0.6748155 0.5240034 
NC_022918_S25_4             1.0505767 1.4126847 1.3961319 2.5071999 0.8873916 0.0019089 0.0019089 1.5354744 1.4784364 0.0021965 0.0024805 0.0027565 0.0021821 0.0027565 0.2504206 0.0019694 3.0214228 3.0204971 1.3989127 0.3722169 1.3957106 1.3847051 1.3847051 0.8868650 0.8886409 0.8870281 0.8882452 0.8926881 0.0066268 0.3783433 1.0538661 0.0019526 0.0022509 1.0492999 0.0021822 1.6239458 1.4866971 1.5694512 1.4659608 1.4798457 1.4609949 1.4615497 1.4659608 1.4716863 0.3919093 0.0021823 0.8883481 1.0505767 3.0071886 1.9569450 1.9294021 1.6287907 1.5216646 1.5974005 1.4790771 1.5354744 0.0043732 0.0005448 1.3925839 0.8905300 1.4810560 0.2530483 0.8868650 1.5683562 0.2530483 3.0092408 1.5293337 1.5460946 0.0000000 0.0000010 0.0033479 1.5959068 0.0016363 1.4666726 1.5773325 1.5181919 1.6230532 1.6295196 1.5174568 0.8888126 0.8882452 0.8901956 0.8886409 0.9019843 1.5646603 1.3887094 0.0065739 0.0021821 2.9909412 0.0089229 0.8876622 1.0721525 1.4567672 1.4604217 1.4008269 1.4915617 1.4756363 
NC_022920_S25_3             1.0505767 1.4126847 1.3961319 2.5071999 0.8873916 0.0019089 0.0019089 1.5354744 1.4784364 0.0021965 0.0024805 0.0027565 0.0021821 0.0027565 0.2504206 0.0019694 3.0214228 3.0204971 1.3989127 0.3722169 1.3957106 1.3847051 1.3847051 0.8868650 0.8886409 0.8870281 0.8882452 0.8926881 0.0066268 0.3783433 1.0538661 0.0019526 0.0022509 1.0492999 0.0021822 1.6239458 1.4866971 1.5694512 1.4659608 1.4798457 1.4609949 1.4615497 1.4659608 1.4716863 0.3919093 0.0021823 0.8883481 1.0505767 3.0071886 1.9569450 1.9294021 1.6287907 1.5216646 1.5974005 1.4790771 1.5354744 0.0043732 0.0005448 1.3925839 0.8905300 1.4810560 0.2530483 0.8868650 1.5683562 0.2530483 3.0092408 1.5293337 1.5460946 0.0000010 0.0000000 0.0033479 1.5959068 0.0016363 1.4666726 1.5773325 1.5181919 1.6230532 1.6295196 1.5174568 0.8888126 0.8882452 0.8901956 0.8886409 0.9019843 1.5646603 1.3887094 0.0065739 0.0021821 2.9909412 0.0089229 0.8876622 1.0721525 1.4567672 1.4604217 1.4008269 1.4915617 1.4756363 
NC_023009_Sb_1              1.0513615 1.4217037 1.4054027 2.5170215 0.8918622 0.0013922 0.0013922 1.5492435 1.4911070 0.0022447 0.0030984 0.0028165 0.0016709 0.0028165 0.2548327 0.0014369 3.0364471 3.0355035 1.4165301 0.3721330 1.4039102 1.3906678 1.3906678 0.8913225 0.8931394 0.8914895 0.8927361 0.8972809 0.0067688 0.3779948 1.0568090 0.0014245 0.0011494 1.0500590 0.0011136 1.6399347 1.5005256 1.5836116 1.4745462 1.4879610 1.4692587 1.4698424 1.4745462 1.4799337 0.3976378 0.0016709 0.8928427 1.0513615 3.0026311 1.9688196 1.9347674 1.6472137 1.5424801 1.6185478 1.4917641 1.5492435 0.0050258 0.0027865 1.3969545 0.8950743 1.4885261 0.2576420 0.8913225 1.5824863 0.2576420 3.0047157 1.5429419 1.5591966 0.0033479 0.0033479 0.0000000 1.6170038 0.0027880 1.4752829 1.6015022 1.5388944 1.6390179 1.6456594 1.5381348 0.8933144 0.8927361 0.8947299 0.8931394 0.9064160 1.5786831 1.3944973 0.0064359 0.0016709 3.0044887 0.0097139 0.8921394 1.0731459 1.4649922 1.4687245 1.4103807 1.5048624 1.4828078 
NC_023501_BPS10C            1.4916159 0.7822296 0.7655335 2.4665800 1.3981453 1.5970644 1.5970644 0.5604304 0.7122801 1.5894367 1.5907688 1.5910482 1.5980912 1.5910482 1.6780954 1.5826319 3.0554973 3.0513156 0.7612740 1.5868815 0.7746232 0.8488030 0.8488030 1.3983074 1.4018499 1.4001842 1.4020116 1.4041924 1.5882901 1.5846665 1.4693244 1.5935968 1.5829146 1.4962040 1.5971460 0.0555324 0.7070769 0.5553679 0.7446932 0.7385292 0.7379470 0.7352774 0.7446932 0.7447519 1.6759154 1.5988732 1.4043210 1.4916159 3.0765263 2.2286956 1.8876304 0.0813161 0.4725786 0.0010803 0.7118771 0.5604304 1.5951531 1.5974918 0.8686541 1.4018208 0.7423571 1.6945295 1.3983074 0.5552500 1.6945295 3.0794510 0.5574001 0.5532406 1.5959068 1.5959068 1.6170038 0.0000000 1.5955187 0.7415829 0.4875099 0.4727888 0.0552515 0.0567343 0.4725893 1.4007150 1.4020116 1.3996200 1.4018499 1.4207006 0.5594400 0.8531877 1.5910540 1.5980912 3.0410040 1.5905778 1.4011509 1.5503238 0.7256548 0.7188251 0.7824337 0.8390180 0.7387157 
NC_023573_phiSA012          1.0482580 1.4126579 1.3961042 2.5052145 0.8866670 0.0013626 0.0013626 1.5353570 1.4777454 0.0019213 0.0022046 0.0024805 0.0016355 0.0024805 0.2505378 0.0014057 3.0171442 3.0162191 1.3984547 0.3720983 1.3956825 1.3853558 1.3853558 0.8861410 0.8879158 0.8863039 0.8875202 0.8919607 0.0057922 0.3779591 1.0516506 0.0013937 0.0016870 1.0469836 0.0016355 1.6230347 1.4860029 1.5683778 1.4662781 1.4790205 1.4613103 1.4618658 1.4662781 1.4720048 0.3921010 0.0016356 0.8876227 1.0482580 3.0030869 1.9593835 1.9272711 1.6287410 1.5220931 1.5970120 1.4783859 1.5353570 0.0038239 0.0010899 1.3913777 0.8898035 1.4813765 0.2532161 0.8861410 1.5672834 0.2532161 3.0051349 1.5292175 1.5450347 0.0016363 0.0016363 0.0027880 1.5955187 0.0000000 1.4669904 1.5777999 1.5186193 1.6221425 1.6286058 1.5178840 0.8880876 0.8875202 0.8894698 0.8879158 0.9012055 1.5635904 1.3887423 0.0060220 0.0016355 2.9867107 0.0083417 0.8869375 1.0695820 1.4570839 1.4607389 1.3997474 1.4908640 1.4748136 
NC_024137_Bcp1              1.3048947 0.5568256 0.5523871 2.3434664 1.2276612 1.4672744 1.4672744 0.5191831 0.2975789 1.4619486 1.4637010 1.4639582 1.4681965 1.4639582 1.5617727 1.4618025 2.8742955 2.8711864 0.5406371 1.4811208 0.5578720 0.6413802 0.6413802 1.2268373 1.2289860 1.2293203 1.2293398 1.2337614 1.4620092 1.4852162 1.3012212 1.4670088 1.4620636 1.3086477 1.4673447 0.7539178 0.3014642 0.5235931 0.0102636 0.0634602 0.0589215 0.0589433 0.0102636 0.0034912 1.5361736 1.4689082 1.2282099 1.3048947 2.9573013 2.0598177 1.7283368 0.7418714 0.5855783 0.7412823 0.2991429 0.5191831 1.4658137 1.4671716 0.6427415 1.2302479 0.0655776 1.5721365 1.2268373 0.5255876 1.5721365 2.9443557 0.5161801 0.5206067 1.4666726 1.4666726 1.4752829 0.7415829 1.4669904 0.0000000 0.5914224 0.5853548 0.7541031 0.7551008 0.5863126 1.2270786 1.2293398 1.2296856 1.2289860 1.2218313 0.5224750 0.6367554 1.4632431 1.4681965 2.8617960 1.4788983 1.2273288 1.3529173 0.0517540 0.0473317 0.5248780 0.5906166 0.0612682 
NC_024205_Hoody_T           1.4270155 0.7283578 0.7134587 2.3225907 1.3397467 1.5787847 1.5787847 0.3706403 0.6089952 1.5729328 1.5745922 1.5745847 1.5798311 1.5745847 1.6450015 1.5634805 2.8923278 2.8916148 0.6720493 1.5868829 0.7271424 0.7723241 0.7723241 1.3393246 1.3411143 1.3422845 1.3437762 1.3447836 1.5781335 1.5814577 1.4292661 1.5893837 1.5634713 1.4291173 1.5788674 0.4964904 0.6097130 0.3787203 0.5926219 0.6013742 0.5942717 0.5919767 0.5926219 0.5919119 1.6455091 1.5806295 1.3416483 1.4270155 2.9749731 2.1416300 1.9110577 0.4964616 0.0107881 0.4869114 0.6078796 0.3706403 1.5845190 1.5797401 0.7784245 1.3419269 0.5965718 1.6607135 1.3393246 0.3729490 1.6607135 2.9679756 0.3716312 0.3789952 1.5773325 1.5773325 1.6015022 0.4875099 1.5777999 0.5914224 0.0000000 0.0065125 0.4957388 0.5006104 0.0065103 1.3387496 1.3437762 1.3421967 1.3411143 1.3401493 0.3717248 0.7747256 1.5799200 1.5798311 2.8791430 1.5794407 1.3406408 1.4469350 0.5889160 0.5937066 0.6936399 0.7630206 0.6027697 
NC_024207_Evoli             1.3961140 0.7228978 0.7088431 2.3299470 1.3032331 1.5191466 1.5191466 0.3592189 0.6025436 1.5133878 1.5149257 1.5149107 1.5201016 1.5149107 1.5952073 1.5037729 2.9184039 2.9177162 0.6644145 1.5337816 0.7214835 0.7612762 0.7612762 1.3028493 1.3045176 1.3056552 1.3069595 1.3066226 1.5180673 1.5262680 1.3954202 1.5272466 1.5037561 1.4030079 1.5192207 0.4818682 0.6046427 0.3717177 0.5875226 0.5961671 0.5856489 0.5834683 0.5875226 0.5858254 1.5867952 1.5208348 1.3049811 1.3961140 3.0025623 2.1447034 1.8691484 0.4874334 0.0061929 0.4722274 0.6014854 0.3592189 1.5237725 1.5204017 0.7665456 1.3051182 0.5921719 1.6090523 1.3028493 0.3662612 1.6090523 2.9930825 0.3626149 0.3707513 1.5181919 1.5181919 1.5388944 0.4727888 1.5186193 0.5853548 0.0065125 0.0000000 0.4811624 0.4857386 0.0037632 1.3023107 1.3069595 1.3055062 1.3045176 1.3012106 0.3635362 0.7635856 1.5192747 1.5201016 2.9081885 1.5173567 1.3040526 1.4460322 0.5811463 0.5846055 0.6782604 0.7523352 0.5976766 
NC_024211_Megatron          1.5187539 0.8094007 0.7899908 2.4946340 1.4382044 1.6237155 1.6237155 0.5672627 0.7326541 1.6181939 1.6195440 1.6198277 1.6247616 1.6198277 1.6977344 1.6092106 3.0681934 3.0707900 0.7757442 1.6095686 0.8015545 0.8624096 0.8624096 1.4383631 1.4407318 1.4403083 1.4421832 1.4440432 1.6168286 1.6058048 1.4915541 1.6204496 1.6094972 1.5236218 1.6237992 0.0013518 0.7243213 0.5600222 0.7578550 0.7557057 0.7494870 0.7468053 0.7578550 0.7572294 1.6826434 1.6255563 1.4432858 1.5187539 3.1111635 2.2731755 1.9149961 0.0815746 0.4806603 0.0555856 0.7324238 0.5672627 1.6225841 1.6246648 0.8733484 1.4419688 0.7510404 1.7149831 1.4383631 0.5592356 1.7149831 3.1141316 0.5631253 0.5598484 1.6230532 1.6230532 1.6390179 0.0552515 1.6221425 0.7541031 0.4957388 0.4811624 0.0000000 0.0065310 0.4805856 1.4395696 1.4421832 1.4397269 1.4407318 1.4585494 0.5638696 0.8680429 1.6175847 1.6247616 3.0575742 1.6183006 1.4412902 1.5774766 0.7397859 0.7320971 0.7975448 0.8524859 0.7543164 
NC_024213_Hakuna            1.5213492 0.8117461 0.7924943 2.4918508 1.4394161 1.6301849 1.6301849 0.5678006 0.7335065 1.6246861 1.6260399 1.6263244 1.6312355 1.6263244 1.7054444 1.6157704 3.0809564 3.0858061 0.7797308 1.6190436 0.8039998 0.8663378 0.8663378 1.4395746 1.4419450 1.4415218 1.4433981 1.4452585 1.6233275 1.6152582 1.4937582 1.6270819 1.6160579 1.5262203 1.6302691 0.0068006 0.7267899 0.5596831 0.7577511 0.7540404 0.7524091 0.7497243 0.7577511 0.7566881 1.6906248 1.6320330 1.4445015 1.5213492 3.1134649 2.2696462 1.9169389 0.0825685 0.4851412 0.0570699 0.7332760 0.5678006 1.6282161 1.6311370 0.8767691 1.4431829 0.7519513 1.7228627 1.4395746 0.5588968 1.7228627 3.1164339 0.5653724 0.5590653 1.6295196 1.6295196 1.6456594 0.0567343 1.6286058 0.7551008 0.5006104 0.4857386 0.0065310 0.0000000 0.4851612 1.4407821 1.4433981 1.4409399 1.4419450 1.4590344 0.5635321 0.8714189 1.6247409 1.6312355 3.0745547 1.6240829 1.4425042 1.5820603 0.7402929 0.7321970 0.8013885 0.8519794 0.7524644 
NC_024216_CAM003            1.3972181 0.7243074 0.7106260 2.3298672 1.3028669 1.5184109 1.5184109 0.3587613 0.6038566 1.5126504 1.5141876 1.5141725 1.5193654 1.5141725 1.5928527 1.5030285 2.9142883 2.9142428 0.6678811 1.5335645 0.7223309 0.7625546 0.7625546 1.3024833 1.3041514 1.3052886 1.3065927 1.3062560 1.5173262 1.5259025 1.3980886 1.5273317 1.5030117 1.4041139 1.5184850 0.4812913 0.6061454 0.3698543 0.5875694 0.5975844 0.5866141 0.5844343 0.5875694 0.5867823 1.5884446 1.5200982 1.3046145 1.3972181 2.9987429 2.1439134 1.8644327 0.4869627 0.0061927 0.4720280 0.6027976 0.3587613 1.5230343 1.5196655 0.7671177 1.3047518 0.5917399 1.6066539 1.3024833 0.3644104 1.6066539 2.9892785 0.3621543 0.3702827 1.5174568 1.5174568 1.5381348 0.4725893 1.5178840 0.5863126 0.0065103 0.0037632 0.4805856 0.4851612 0.0000000 1.3019447 1.3065927 1.3051398 1.3041514 1.3008204 0.3616917 0.7648637 1.5185389 1.5193654 2.9051542 1.5166000 1.3036862 1.4471140 0.5821138 0.5855754 0.6782999 0.7522766 0.5989100 
NC_024359_LP_048            0.7105620 1.2020438 1.1746716 2.3764028 0.0029232 0.8873027 0.8873027 1.3230379 1.2278496 0.8851749 0.8851713 0.8858021 0.8881775 0.8858021 0.9323601 0.8736323 2.8850038 2.8799254 1.1785751 0.9157422 1.1934599 1.1903254 1.1903254 0.0026307 0.0029206 0.0040966 0.0040972 0.0079287 0.8852240 0.9149453 0.6601806 0.8868363 0.8742714 0.7115190 0.8882073 1.4399091 1.2316236 1.3468140 1.2219428 1.2201239 1.2073509 1.2075216 1.2219428 1.2285970 0.9208495 0.8877299 0.0026326 0.7105620 2.9324829 1.8491041 1.7750141 1.4179060 1.3024122 1.4026382 1.2274405 1.3230379 0.8868321 0.8880051 1.2012714 0.0029265 1.2288165 0.9432475 0.0026307 1.3387350 0.9432475 2.9343522 1.3190795 1.3196658 0.8888126 0.8888126 0.8933144 1.4007150 0.8880876 1.2270786 1.3387496 1.3023107 1.4395696 1.4407821 1.3019447 0.0000000 0.0040972 0.0032175 0.0029206 0.0069722 1.3385331 1.1943571 0.8864976 0.8881775 2.8546031 0.8778697 0.0038029 0.7276524 1.2122589 1.2083310 1.2032580 1.2145507 1.2172126 
NC_024360_LMSP_25           0.7117669 1.2021601 1.1747731 2.3752073 0.0023361 0.8867353 0.8867353 1.3242587 1.2293870 0.8843812 0.8843773 0.8850082 0.8876102 0.8850082 0.9290987 0.8732205 2.8850768 2.8799937 1.1795129 0.9158490 1.1935766 1.1902911 1.1902911 0.0020440 0.0040997 0.0005833 0.0000010 0.0058546 0.8846146 0.9150517 0.6604423 0.8862563 0.8738597 0.7127253 0.8876400 1.4425240 1.2330693 1.3486751 1.2241975 1.2213668 1.2085558 1.2087270 1.2241975 1.2308605 0.9188194 0.8871625 0.0040976 0.7117669 2.9325021 1.8457014 1.7723574 1.4193280 1.3070617 1.4039377 1.2289773 1.3242587 0.8862645 0.8874376 1.2012042 0.0040965 1.2305992 0.9399285 0.0020440 1.3405869 0.9399285 2.9343719 1.3200349 1.3209028 0.8882452 0.8882452 0.8927361 1.4020116 0.8875202 1.2293398 1.3437762 1.3069595 1.4421832 1.4433981 1.3065927 0.0040972 0.0000000 0.0043868 0.0040997 0.0098448 1.3403832 1.1947495 0.8858933 0.8876102 2.8532216 0.8770107 0.0026284 0.7282861 1.2136256 1.2098641 1.2043416 1.2177628 1.2186456 
NC_024364_List_36           0.7118441 1.2035207 1.1761664 2.3774361 0.0032133 0.8886837 0.8886837 1.3238930 1.2301155 0.8863395 0.8863362 0.8869674 0.8895595 0.8869674 0.9303376 0.8752031 2.8844248 2.8793448 1.1814728 0.9161156 1.1950080 1.1943494 1.1943494 0.0035058 0.0038045 0.0043862 0.0043868 0.0079184 0.8866148 0.9142842 0.6609269 0.8882475 0.8758426 0.7128025 0.8895893 1.4400666 1.2338975 1.3478166 1.2245418 1.2206921 1.2090988 1.2092703 1.2245418 1.2312069 0.9211055 0.8891118 0.0046917 0.7118441 2.9351367 1.8442679 1.7802102 1.4179117 1.3056082 1.4015430 1.2297057 1.3238930 0.8882130 0.8893873 1.2051279 0.0038046 1.2305898 0.9411826 0.0035058 1.3397329 0.9411826 2.9370085 1.3199324 1.3206496 0.8901956 0.8901956 0.8947299 1.3996200 0.8894698 1.2296856 1.3421967 1.3055062 1.4397269 1.4409399 1.3051398 0.0032175 0.0043868 0.0000000 0.0038045 0.0098510 1.3395301 1.1981856 0.8878785 0.8895595 2.8540146 0.8794585 0.0040935 0.7292833 1.2140181 1.2100851 1.2064810 1.2152068 1.2177785 
NC_024383_LP_083_2          0.7107246 1.1995661 1.1721558 2.3819616 0.0035106 0.8871309 0.8871309 1.3246952 1.2295004 0.8850020 0.8849983 0.8856292 0.8880058 0.8856292 0.9293544 0.8734590 2.8906573 2.8855687 1.1763797 0.9159365 1.1908603 1.1882718 1.1882718 0.0032179 0.0000010 0.0040991 0.0040997 0.0085228 0.8850507 0.9141052 0.6604131 0.8866607 0.8740982 0.7116817 0.8880356 1.4410718 1.2331811 1.3471943 1.2238458 1.2206991 1.2090869 1.2092583 1.2238458 1.2305060 0.9200810 0.8875582 0.0040956 0.7107246 2.9344078 1.8429506 1.7777034 1.4182330 1.3046193 1.4037745 1.2290910 1.3246952 0.8866603 0.8878333 1.1991951 0.0052756 1.2311254 0.9401845 0.0032179 1.3391161 0.9401845 2.9362783 1.3204733 1.3208944 0.8886409 0.8886409 0.8931394 1.4018499 0.8879158 1.2289860 1.3411143 1.3045176 1.4407318 1.4419450 1.3041514 0.0029206 0.0040997 0.0038045 0.0000000 0.0095212 1.3389140 1.1936161 0.8863257 0.8880058 2.8587681 0.8776949 0.0038052 0.7275698 1.2141572 1.2102909 1.2021885 1.2143924 1.2179803 
NC_024787_LMTA_148          0.7273803 1.1833408 1.1535163 2.3547869 0.0085701 0.9003604 0.9003604 1.3345490 1.2274844 0.8974891 0.8981636 0.8981636 0.9012987 0.8981636 0.9465942 0.8805806 2.9087158 2.9055240 1.1727349 0.9210644 1.1738792 1.1959006 1.1959006 0.0088891 0.0095212 0.0098434 0.0098448 0.0133791 0.8979620 0.9202107 0.6748243 0.9001692 0.8805806 0.7278078 0.9013308 1.4576636 1.2330171 1.3484936 1.2163721 1.2163410 1.2050232 1.2053712 1.2163721 1.2234444 0.9318253 0.9008226 0.0076170 0.7273803 2.9696378 1.8588979 1.7387680 1.4382980 1.3013186 1.4227819 1.2270483 1.3345490 0.8995742 0.9011182 1.2124130 0.0095425 1.2241681 0.9585864 0.0088891 1.3498241 0.9585864 2.9716513 1.3288455 1.3281338 0.9019843 0.9019843 0.9064160 1.4207006 0.9012055 1.2218313 1.3401493 1.3012106 1.4585494 1.4590344 1.3008204 0.0069722 0.0098448 0.0098510 0.0095212 0.0000000 1.3495967 1.1975942 0.9000538 0.9012987 2.9005506 0.8848515 0.0088864 0.7412220 1.2097205 1.2060601 1.2081126 1.2133781 1.2151242 
NC_024788_Riley             1.4205209 0.6528025 0.6466291 2.3598706 1.3384566 1.5645253 1.5645253 0.0675876 0.5345044 1.5560012 1.5576032 1.5575936 1.5655330 1.5575936 1.5661606 1.5527705 2.9625577 2.9644984 0.6177430 1.5290286 0.6456148 0.6988342 0.6988342 1.3374207 1.3389140 1.3390250 1.3403832 1.3409902 1.5604837 1.5268910 1.4060598 1.5733377 1.5527601 1.4273134 1.5646046 0.5630567 0.5281155 0.0101488 0.5190854 0.5274202 0.5235369 0.5228260 0.5190854 0.5227404 1.5971083 1.5653851 1.3403479 1.4205209 2.9840850 2.2290360 1.8594266 0.5665469 0.3658244 0.5590315 0.5344139 0.0675876 1.5664421 1.5648213 0.6998316 1.3400392 0.5224307 1.5813598 1.3374207 0.0065407 1.5813598 2.9744808 0.0681398 0.0377630 1.5646603 1.5646603 1.5786831 0.5594400 1.5635904 0.5224750 0.3717248 0.3635362 0.5638696 0.5635321 0.3616917 1.3385331 1.3403832 1.3395301 1.3389140 1.3495967 0.0000000 0.7014880 1.5614130 1.5655330 2.9516646 1.5648741 1.3381390 1.4739887 0.5197014 0.5172637 0.6223346 0.6753512 0.5236722 
NC_024792_Bobb              1.2615578 0.4715820 0.4711353 2.3254747 1.1950098 1.3917452 1.3917452 0.6866151 0.6139502 1.3840975 1.3883090 1.3880398 1.3926857 1.3880398 1.4585710 1.3829008 2.8754389 2.8709237 0.4650747 1.4329493 0.4606123 0.0192044 0.0192044 1.1940576 1.1936161 1.1947249 1.1947495 1.1981603 1.3879056 1.4314303 1.2568202 1.3839317 1.3826280 1.2699765 1.3918148 0.8676270 0.6148663 0.7027235 0.6357228 0.6337590 0.6309604 0.6306196 0.6357228 0.6364177 1.4274420 1.3923963 1.1922469 1.2615578 2.9111091 2.0604309 1.8653078 0.8599565 0.7663568 0.8546891 0.6134135 0.6866151 1.3934922 1.3901859 0.0969692 1.1983681 0.6333043 1.4692659 1.1940576 0.7007063 1.4692659 2.9035070 0.6913164 0.6966815 1.3887094 1.3887094 1.3944973 0.8531877 1.3887423 0.6367554 0.7747256 0.7635856 0.8680429 0.8714189 0.7648637 1.1943571 1.1947495 1.1981856 1.1936161 1.1975942 0.7014880 0.0000000 1.3883196 1.3926857 2.8442802 1.3915704 1.1943986 1.2917179 0.6243942 0.6287975 0.4443508 0.5046089 0.6306779 
NC_025416_MCE_2014          1.0461080 1.4092323 1.3925988 2.5085467 0.8850776 0.0051947 0.0051947 1.5323533 1.4762965 0.0060608 0.0063591 0.0066361 0.0054695 0.0066361 0.2468890 0.0050760 3.0146017 3.0136775 1.4034660 0.3734984 1.3931590 1.3858914 1.3858914 0.8845523 0.8863257 0.8846784 0.8858933 0.8903307 0.0033016 0.3792551 1.0520467 0.0053139 0.0053585 1.0448364 0.0054696 1.6184747 1.4845458 1.5661916 1.4618852 1.4767675 1.4585072 1.4590564 1.4618852 1.4682521 0.3914797 0.0054699 0.8860319 1.0461080 3.0059837 1.9527907 1.9274671 1.6241689 1.5227505 1.5925428 1.4769363 1.5323533 0.0054672 0.0060203 1.3926788 0.8881746 1.4801529 0.2495141 0.8845523 1.5650991 0.2495141 3.0080333 1.5282619 1.5407438 0.0065739 0.0065739 0.0064359 1.5910540 0.0060220 1.4632431 1.5799200 1.5192747 1.6175847 1.6247409 1.5185389 0.8864976 0.8858933 0.8878785 0.8863257 0.9000538 1.5614130 1.3883196 0.0000000 0.0054695 2.9824052 0.0068903 0.8853477 1.0665230 1.4556542 1.4593070 1.3993247 1.4905674 1.4721994 
NC_025417_Team1             1.0508792 1.4150868 1.3985870 2.5067832 0.8867572 0.0002722 0.0002722 1.5368329 1.4794343 0.0016460 0.0019274 0.0022029 0.0000010 0.0022029 0.2515414 0.0002808 3.0143443 3.0134196 1.3998415 0.3718540 1.3982014 1.3892906 1.3892906 0.8862313 0.8880058 0.8863941 0.8876102 0.8920500 0.0055134 0.3776082 1.0542343 0.0002784 0.0005616 1.0496019 0.0005445 1.6256553 1.4877013 1.5703277 1.4674825 1.4806046 1.4625083 1.4630665 1.4674825 1.4732124 0.3941739 0.0005445 0.8877128 1.0508792 3.0061754 1.9610354 1.9317193 1.6309265 1.5235797 1.5995876 1.4800755 1.5368329 0.0038216 0.0016350 1.3945576 0.8898932 1.4825902 0.2542350 0.8862313 1.5692318 0.2542350 3.0082263 1.5306869 1.5465228 0.0021821 0.0021821 0.0016709 1.5980912 0.0016355 1.4681965 1.5798311 1.5201016 1.6247616 1.6312355 1.5193654 0.8881775 0.8876102 0.8895595 0.8880058 0.9012987 1.5655330 1.3926857 0.0054695 0.0000000 2.9839452 0.0083365 0.8870277 1.0721580 1.4582874 1.4619440 1.4018535 1.4923785 1.4760234 
NC_025423_CP_51             2.8783629 2.9665910 2.9732654 3.4612081 2.8516025 2.9810832 2.9810832 2.9442904 2.8660782 2.9921411 2.9937381 2.9942381 2.9839452 2.9942381 3.2199144 2.9955106 0.0553860 0.0571839 2.8914996 3.0816546 3.0016446 2.8350543 2.8350543 2.8497258 2.8587681 2.8498917 2.8532216 2.8576076 3.0022276 3.0720918 2.9041468 3.0006578 2.9960187 2.8867830 2.9820635 3.0573210 2.8566023 2.9657835 2.8479998 2.8455254 2.8425804 2.8444329 2.8479998 2.8623032 3.0034754 2.9827781 2.8561220 2.8783629 0.7383687 3.4665576 3.0670258 3.0257290 2.9061930 3.0452463 2.8682064 2.9442904 2.9776500 2.9867020 2.8179881 2.8546846 2.8409262 3.2449555 2.8497258 2.9631374 3.2449555 0.7399336 2.9646677 2.9643041 2.9909412 2.9909412 3.0044887 3.0410040 2.9867107 2.8617960 2.8791430 2.9081885 3.0575742 3.0745547 2.9051542 2.8546031 2.8532216 2.8540146 2.8587681 2.9005506 2.9516646 2.8442802 2.9824052 2.9839452 0.0000000 3.0259399 2.8493864 2.9070517 2.8429753 2.8548305 2.8929568 2.8827326 2.8366640 
NC_025426_P108              1.0392754 1.4066131 1.3894022 2.5228798 0.8762768 0.0080471 0.0080471 1.5334518 1.4723506 0.0089801 0.0093042 0.0095956 0.0083365 0.0095956 0.2502836 0.0080471 3.0597635 3.0586159 1.4002998 0.3698169 1.3917389 1.3884034 1.3884034 0.8760405 0.8776949 0.8757640 0.8770107 0.8816792 0.0072395 0.3762205 1.0468804 0.0079429 0.0083351 1.0379711 0.0083368 1.6192170 1.4809340 1.5683769 1.4780870 1.4913539 1.4726780 1.4719229 1.4780870 1.4840779 0.3923173 0.0083372 0.8772545 1.0392754 3.0449500 1.9903144 1.9583033 1.6254176 1.5212334 1.5921098 1.4730077 1.5334518 0.0054490 0.0083393 1.3948947 0.8795922 1.4922042 0.2532773 0.8760405 1.5683624 0.2532773 3.0470935 1.5330935 1.5437298 0.0089229 0.0089229 0.0097139 1.5905778 0.0083417 1.4788983 1.5794407 1.5173567 1.6183006 1.6240829 1.5166000 0.8778697 0.8770107 0.8794585 0.8776949 0.8848515 1.5648741 1.3915704 0.0068903 0.0083365 3.0259399 0.0000000 0.8765540 1.0693969 1.4720726 1.4737212 1.3987065 1.4948240 1.4856336 
NC_025440_WIL_1             0.7126042 1.1990310 1.1715931 2.3753380 0.0014592 0.8861531 0.8861531 1.3224974 1.2296604 0.8837963 0.8837923 0.8844230 0.8870277 0.8844230 0.9301210 0.8726288 2.8812013 2.8761248 1.1762936 0.9151197 1.1902925 1.1905689 1.1905689 0.0023359 0.0038052 0.0026281 0.0026284 0.0061491 0.8837696 0.9143226 0.6615906 0.8854694 0.8732679 0.7135631 0.8870574 1.4416306 1.2333425 1.3464190 1.2221912 1.2198339 1.2070368 1.2072075 1.2221912 1.2288478 0.9194224 0.8865799 0.0026317 0.7126042 2.9321476 1.8441877 1.7718712 1.4166163 1.3041544 1.4030754 1.2292508 1.3224974 0.8853889 0.8868549 1.2014139 0.0049768 1.2289875 0.9409669 0.0023359 1.3383404 0.9409669 2.9340175 1.3182767 1.3192734 0.8876622 0.8876622 0.8921394 1.4011509 0.8869375 1.2273288 1.3406408 1.3040526 1.4412902 1.4425042 1.3036862 0.0038029 0.0026284 0.0040935 0.0038052 0.0088864 1.3381390 1.1943986 0.8853477 0.8870277 2.8493864 0.8765540 0.0000000 0.7298685 1.2120973 1.2082343 1.2022205 1.2149948 1.2171161 
NC_027335_ECP3              0.0042752 1.3926836 1.3703203 2.5030528 0.7287471 1.0710950 1.0710950 1.4682187 1.3889382 1.0702635 1.0703660 1.0705874 1.0721580 1.0705874 1.1514690 1.0710950 2.9118210 2.9078928 1.2951561 1.1167698 1.3960138 1.2922603 1.2922603 0.7281853 0.7275698 0.7282318 0.7282861 0.7294473 1.0700353 1.1182367 0.2185503 1.0706816 1.0713157 0.0048843 1.0721965 1.5799228 1.3969303 1.4781396 1.3471125 1.3511733 1.3363041 1.3369043 1.3471125 1.3490479 1.1167997 1.0715194 0.7304516 0.0042752 2.9337598 1.9144304 1.9595740 1.5710742 1.4511432 1.5540028 1.3875701 1.4682187 1.0695880 1.0715624 1.3035420 0.7281331 1.3731058 1.1607623 0.7281853 1.4793970 1.1607623 2.9256098 1.4686599 1.4629127 1.0721525 1.0721525 1.0731459 1.5503238 1.0695820 1.3529173 1.4469350 1.4460322 1.5774766 1.5820603 1.4471140 0.7276524 0.7282861 0.7292833 0.7275698 0.7412220 1.4739887 1.2917179 1.0665230 1.0721580 2.9070517 1.0693969 0.7298685 0.0000000 1.3325986 1.3417802 1.3473896 1.3459275 1.3481317 
NC_027352_JBP901            1.2840932 0.5529549 0.5482951 2.3265022 1.2120826 1.4573684 1.4573684 0.5226936 0.2984713 1.4519902 1.4537394 1.4539961 1.4582874 1.4539961 1.5569747 1.4527627 2.8661544 2.8621200 0.5285586 1.4624115 0.5513071 0.6262716 0.6262716 1.2111922 1.2141572 1.2136043 1.2136256 1.2196791 1.4550278 1.4673758 1.2721595 1.4557319 1.4530235 1.2886609 1.4574382 0.7404521 0.3016600 0.5206993 0.0511256 0.0550393 0.0295466 0.0312532 0.0511256 0.0508670 1.5156238 1.4589976 1.2132852 1.2840932 2.9244237 2.0503718 1.7406903 0.7296418 0.5809147 0.7253549 0.3004855 0.5226936 1.4573768 1.4572662 0.6290789 1.2147940 0.0732470 1.5677895 1.2111922 0.5226901 1.5677895 2.9126181 0.5167971 0.5216815 1.4567672 1.4567672 1.4649922 0.7256548 1.4570839 0.0517540 0.5889160 0.5811463 0.7397859 0.7402929 0.5821138 1.2122589 1.2136256 1.2140181 1.2141572 1.2097205 0.5197014 0.6243942 1.4556542 1.4582874 2.8429753 1.4720726 1.2120973 1.3325986 0.0000000 0.0210995 0.5010184 0.5736166 0.0545691 
NC_027355_BCP8_2            1.2975876 0.5538602 0.5488365 2.3250950 1.2082197 1.4610234 1.4610234 0.5193582 0.3000412 1.4556618 1.4574131 1.4576701 1.4619440 1.4576701 1.5572574 1.4536132 2.8733019 2.8692217 0.5294754 1.4591718 0.5534072 0.6278888 0.6278888 1.2073312 1.2102909 1.2098425 1.2098641 1.2158008 1.4587105 1.4651788 1.2819483 1.4604098 1.4538740 1.3004137 1.4610934 0.7323628 0.3019657 0.5182609 0.0470082 0.0540769 0.0397239 0.0391677 0.0470082 0.0464447 1.5182846 1.4626551 1.2094181 1.2975876 2.9382209 2.0475854 1.7368759 0.7261382 0.5837682 0.7185259 0.3020559 0.5193582 1.4601592 1.4609209 0.6329748 1.2109239 0.0742700 1.5691052 1.2073312 0.5202516 1.5691052 2.9274999 0.5124151 0.5173241 1.4604217 1.4604217 1.4687245 0.7188251 1.4607389 0.0473317 0.5937066 0.5846055 0.7320971 0.7321970 0.5855754 1.2083310 1.2098641 1.2100851 1.2102909 1.2060601 0.5172637 0.6287975 1.4593070 1.4619440 2.8548305 1.4737212 1.2082343 1.3417802 0.0210995 0.0000000 0.5046957 0.5708597 0.0541786 
NC_027366_Mater             1.2915991 0.4051571 0.4041420 2.3030352 1.2004997 1.4009371 1.4009371 0.6146537 0.5129623 1.3921438 1.3943684 1.3946266 1.4018535 1.3946266 1.5011828 1.3813032 2.8874774 2.8858178 0.4185738 1.4741033 0.4082816 0.4461647 0.4461647 1.2007418 1.2021885 1.2062694 1.2043416 1.2095346 1.3964471 1.4687381 1.2743964 1.3990621 1.3815639 1.2981498 1.4010052 0.7967562 0.5128371 0.6205935 0.5213880 0.5167246 0.5107499 0.5093757 0.5213880 0.5223928 1.4466629 1.4015712 1.2029750 1.2915991 2.9608576 2.0228684 1.7909735 0.7999422 0.6794577 0.7821441 0.5132187 0.6146537 1.4000885 1.4001959 0.4484526 1.2049912 0.5220510 1.5117225 1.2007418 0.6208185 1.5117225 2.9534455 0.6083969 0.6189898 1.4008269 1.4008269 1.4103807 0.7824337 1.3997474 0.5248780 0.6936399 0.6782604 0.7975448 0.8013885 0.6782999 1.2032580 1.2043416 1.2064810 1.2021885 1.2081126 0.6223346 0.4443508 1.3993247 1.4018535 2.8929568 1.3987065 1.2022205 1.3473896 0.5010184 0.5046957 0.0000000 0.3319977 0.5146240 
NC_027374_Moonbeam          1.3032323 0.4516015 0.4442135 2.3297631 1.2145589 1.4914416 1.4914416 0.6749049 0.5644417 1.4827220 1.4832664 1.4835251 1.4923785 1.4835251 1.5335275 1.4747344 2.8927664 2.8864477 0.4639572 1.4944947 0.4557864 0.5063871 0.5063871 1.2139837 1.2143924 1.2177420 1.2177628 1.2219724 1.4869045 1.4968546 1.2836794 1.4887886 1.4749970 1.3099598 1.4915136 0.8507653 0.5664708 0.6770085 0.5894858 0.5879783 0.5866393 0.5862438 0.5894858 0.5894337 1.4911276 1.4920857 1.2163463 1.3032323 2.9439891 2.0677190 1.7784626 0.8462205 0.7506413 0.8402693 0.5646232 0.6749049 1.4927166 1.4917189 0.5075736 1.2163588 0.5936362 1.5453465 1.2139837 0.6776898 1.5453465 2.9354832 0.6723828 0.6748155 1.4915617 1.4915617 1.5048624 0.8390180 1.4908640 0.5906166 0.7630206 0.7523352 0.8524859 0.8519794 0.7522766 1.2145507 1.2177628 1.2152068 1.2143924 1.2133781 0.6753512 0.5046089 1.4905674 1.4923785 2.8827326 1.4948240 1.2149948 1.3459275 0.5736166 0.5708597 0.3319977 0.0000000 0.5853206 
Thurquoise                  1.2991775 0.5599517 0.5543337 2.3298589 1.2171015 1.4750976 1.4750976 0.5297190 0.2978521 1.4698053 1.4715629 1.4718207 1.4760234 1.4718207 1.5785822 1.4698997 2.8598498 2.8565749 0.5465102 1.4778506 0.5618085 0.6285752 0.6285752 1.2162108 1.2179803 1.2186249 1.2186456 1.2246972 1.4709452 1.4820274 1.3076576 1.4731353 1.4701616 1.3036105 1.4751684 0.7532914 0.3007882 0.5241511 0.0578420 0.0132926 0.0568142 0.0571838 0.0578420 0.0593473 1.5371061 1.4767374 1.2183062 1.2991775 2.9323329 2.0502533 1.7607991 0.7510406 0.5977292 0.7391214 0.2994126 0.5297190 1.4707415 1.4749941 0.6364697 1.2198148 0.0770413 1.5870129 1.2162108 0.5261435 1.5870129 2.9204983 0.5238950 0.5240034 1.4756363 1.4756363 1.4828078 0.7387157 1.4748136 0.0612682 0.6027697 0.5976766 0.7543164 0.7524644 0.5989100 1.2172126 1.2186456 1.2177785 1.2179803 1.2151242 0.5236722 0.6306779 1.4721994 1.4760234 2.8366640 1.4856336 1.2171161 1.3481317 0.0545691 0.0541786 0.5146240 0.5853206 0.0000000 
