# Supplementary material for: Genome, biology and stability of the Thurquoise phage – A new virus from the Bastillevirinae subfamily
Source: Front Microbiol. 2023 Mar 14;14:1120147. doi: 10.3389/fmicb.2023.1120147 (PMC10043171; doi:10.3389/fmicb.2023.1120147)
Supplement: Supplementary file 2 [file Data_Sheet_1.ZIP › File S1. Alignments evolution models and trees/IqTree_ML_trees/concatenated_tree_replicates/52.treefile]

(AB609718_phiEF24C_P2:0.0000027910,((((((((((((AB930182_SPG24:0.0029623691,AP013029_phiNIT1:0.0053079416)100:0.0063419948,KF669652_Grass:0.0056629534)100:0.1901095021,KC699836_SIOphi:0.1862108778)100:0.0524276599,((((KJ010547_Bp8p_C:0.0000027910,KJ010548_Bp8p_T:0.0000027910)100:0.0099538614,NC_024792_Bobb:0.0098684606)100:0.0417112095,NC_020081_phiAGATE:0.0496654666)100:0.2573636495,(NC_027366_Mater:0.1383447229,NC_027374_Moonbeam:0.2108195068)100:0.0620793974)98:0.0435015987)100:0.0831196031,(((((JN797796B_5S:0.0000027910,NC_018863_B4:0.0000027910)100:0.0087957043,NC_022763_Spock:0.0059625211)100:0.0170388767,(((KT307976_AvesoBmore:0.0036440103,NC_022088_Troll:0.0000020867)100:0.0037424138,NC_024788_Riley:0.0029826712)100:0.0300652748,NC_022769_BigBertha:0.0065364485)80:0.0170636605)100:0.1352666975,(((((KT207918_Eyuki:0.0008176260,NC_024211_Megatron:0.0005718500)100:0.0023040457,NC_024213_Hakuna:0.0038857202)100:0.0287676436,(NC_018857_BPS13:0.0006434780,NC_023501_BPS10C:0.0004701120)100:0.0278701397)89:0.0199346200,NC_016563_WPh:0.0388437567)100:0.3292432130,(NC_018856_Bastille:0.0031705979,((NC_024205_Hoody_T:0.0051174702,NC_024216_CAM003:0.0015261197)91:0.0008282840,NC_024207_Evoli:0.0015228318)99:0.0016945041)100:0.1507638992)100:0.0961818682)100:0.1845667716,(((JN797798_BCU4:0.0002553800,NC_018860_BCP78:0.0011160213)100:0.0098254401,KT224359_TsarBomba:0.0140826519)100:0.1534826618,(((((KT995480_Bacillus_BM15:0.0000027910,MH638309_Bacillus_Hobo:0.0000027910)100:0.0028897113,(MH638312_Bacillus_Kioshi:0.0016342808,NC_024137_Bcp1:0.0019656489)100:0.0058483776)100:0.0170043433,NC_020873_Bc431v3:0.0460162475)84:0.0145172693,((KX495186_Bacillus_PK16:0.0005885971,MG602477_Bacillus_BCP01:0.0010646515)100:0.0206635456,(NC_027352_JBP901:0.0081903784,NC_027355_BCP8_2:0.0135431793)74:0.0075545060)100:0.0120806280)68:0.0074302830,(KU577463_Bacillus_Deep_Blue:0.0065054562,Thurquoise:0.0072170533)100:0.0193364788)100:0.1325602791)100:0.1057934720)99:0.0679249644)100:0.3686863787,((AY682195_LP65:1.5708326340,(((KC595512_JL:0.0021755128,KC595513_Shanette:0.0043773767)100:0.0337084269,NC_025423_CP_51:0.0244232880)100:0.3235405937,(NC_011421_SPO1:0.0016055764,NC_022761_CampHawk:0.0038852190)100:0.4536401438)100:1.8005401000)100:0.2308796837,NC_015253_A9:1.1770837521)100:0.1180052694)100:0.1695706348,NC_012530_Lb338_1:1.4024131893)100:0.1614106691,(((((((((((((((EU418428_A5W:0.0000000000,KR902361_IME_SA118:0.0000000000):0.0000000000,KF766114_K:0.0000000000):0.0000000000,JX080300_Staph1N:0.0000000000):0.0000027910,KP687431_IME_SA1:0.0000027910)13:0.0000020443,(JX875065_SA5:0.0000021818,NC_007066_G1:0.0002872860)5:0.0000020407)3:0.0000020345,(FR852584_ISP:0.0000027910,(((JX080301_A3R:0.0002887161,(JX080302_676Z:0.0002886889,(JX080303_Fi200W:0.0000027910,JX080305_P4W:0.0000027910)72:0.0000026940)99:0.0008692288)99:0.0008671109,KP687432_IME_SA2:0.0000021441)59:0.0002874040,(KR908644_IME_SA119:0.0000022137,NC_023009_Sb_1:0.0011765995)67:0.0002872636)31:0.0000020511)8:0.0000021543)21:0.0000021173,(JX080304_MSA6:0.0000021055,NC_025417_Team1:0.0000021057)99:0.0002872530)88:0.0005748266,((NC_019726_JD007:0.0000022732,(NC_022918_S25_4:0.0000021913,NC_022920_S25_3:0.0000020458)100:0.0005755072)100:0.0005748680,NC_023573_phiSA012:0.0005753915)95:0.0002875630)99:0.0020827435,NC_019448_GH15:0.0010848714)73:0.0014541737,NC_025426_P108:0.0043542484)99:0.0016159729,KP027446_phiIPLARODI:0.0017367402)100:0.0017278090,NC_025416_MCE_2014:0.0000022717)100:0.0926379148,(JX194239_SA11:0.0013821383,(NC_020877_Romulus:0.0000027910,NC_022090_Remus:0.0000027910)100:0.0040927499)100:0.1721804824)100:0.0907980022,(KF021268_phiIBB_SEP1:0.0029470083,KP027447_phiIPLA_C1C:0.0072774255)100:0.2204733179)97:0.0581127374,NC_007021_Twort:0.2067766927)100:0.4210143238)100:0.1266632171,(((DQ004855_P100:0.0000020336,(((KJ586795_LMTA_94:0.0003091088,(KJ591605_LMTA_57:0.0000027910,NC_024360_LMSP_25:0.0000027910)100:0.0003092264)100:0.0009258538,KJ668715_LMTA_34:0.0049678071)75:0.0006205227,NC_025440_WIL_1:0.0009282800)53:0.0006182435)49:0.0005940378,((((KJ094031_LP_124:0.0000024135,NC_024383_LP_083_2:0.0000020769)100:0.0022122041,(NC_024359_LP_048:0.0003072804,NC_024787_LMTA_148:0.0070657404)56:0.0005744782)46:0.0003339560,NC_009811_A511:0.0018337800)48:0.0009300727,(NC_020871_AG20:0.0018843074,NC_024364_List_36:0.0021410128)54:0.0008813292)48:0.0003540504)60:0.0003337444,(KJ094029_LP_064:0.0000027910,NC_021781_LP_125:0.0000027910)81:0.0000022993)100:0.3191644378)100:0.3333235779,KP339049_EFDG1:0.0956068819)100:0.1360946797,NC_027335_ECP3:0.0018066338)99:0.0007940679,KR049063_EFLK1:0.0025832592)100:0.0019584432,NC_009904_phiEF24C:0.0000027910);
