# Supplementary material for: Genome, biology and stability of the Thurquoise phage – A new virus from the Bastillevirinae subfamily
Source: Front Microbiol. 2023 Mar 14;14:1120147. doi: 10.3389/fmicb.2023.1120147 (PMC10043171; doi:10.3389/fmicb.2023.1120147)
Supplement: Supplementary file 2 [file Data_Sheet_1.ZIP › File S1. Alignments evolution models and trees/IqTree_ML_trees/concatenated_tree_replicates/53.bionj]

((NC_007066_G1:0.00027200,((KP687431_IME_SA1:0.00000019,JX875065_SA5:0.00000081):0.00000320,EU418428_A5W:-0.00000251):0.00000271):0.00000030,(NC_025417_Team1:0.00000050,JX080304_MSA6:0.00000050):0.00027120,((((((((((((((((((((Thurquoise:0.00477168,KU577463_Bacillus_Deep_Blue:0.00852142):0.02678731,(((NC_024137_Bcp1:0.00076146,MH638312_Bacillus_Kioshi:0.00272984):0.00531850,(MH638309_Bacillus_Hobo:0.00000050,KT995480_Bacillus_BM15:0.00000050):0.00363170):0.02205520,NC_020873_Bc431v3:0.03647012):0.00258586):0.00338811,((NC_027355_BCP8_2:0.01097579,NC_027352_JBP901:0.01012541):0.00572579,(MG602477_Bacillus_BCP01:0.00088012,KX495186_Bacillus_PK16:0.00072718):0.01765841):0.00643056):0.11563605,((NC_018860_BCP78:0.00082190,JN797798_BCU4:0.00051230):0.00890621,KT224359_TsarBomba:0.01424260):0.14483500):0.10560588,(((((NC_024788_Riley:0.00228593,(NC_022088_Troll:0.00071655,KT307976_AvesoBmore:0.00282865):0.00384088):0.02285408,NC_022769_BigBertha:0.01221563):0.01451519,(NC_022763_Spock:0.00559396,(NC_018863_B4:0.00000050,JN797796B_5S:0.00000050):0.00873014):0.01436891):0.15890589,((NC_024216_CAM003:0.00178317,(NC_024207_Evoli:-0.01204588,NC_024205_Hoody_T:0.01855948):0.01402602):0.00037283,NC_018856_Bastille:0.00394357):0.17776978):0.02936235,(((NC_024213_Hakuna:0.00485238,(NC_024211_Megatron:0.00042723,KT207918_Eyuki:0.00092457):0.00117976):0.03719103,(NC_023501_BPS10C:-0.00004273,NC_018857_BPS13:0.00112303):0.01603887):0.01252363,NC_016563_WPh:0.04600825):0.27043119):0.11244445):0.06543452,(((NC_027374_Moonbeam:0.19138876,NC_027366_Mater:0.14080855):0.06967079,(((KF669652_Grass:0.00367081,AB930182_SPG24:0.01071209):0.00693641,AP013029_phiNIT1:0.00220010):0.18218625,KC699836_SIOphi:0.18394792):0.01333646):0.02893963,((NC_024792_Bobb:0.01087883,(KJ010548_Bp8p_T:0.00000050,KJ010547_Bp8p_C:0.00000050):0.00832627):0.03672101,NC_020081_phiAGATE:0.05048470):0.18316486):0.03566727):0.33442903,((((NC_025423_CP_51:0.01723046,(KC595513_Shanette:0.00195170,KC595512_JL:0.00409410):0.03673448):0.32495213,(NC_022761_CampHawk:0.00103052,NC_011421_SPO1:0.00408838):0.39088804):1.67440903,AY682195_LP65:1.51802194):0.10675094,NC_015253_A9:1.04618680):0.10764993):0.09029543,NC_012530_Lb338_1:1.28764558):0.14765398,((((NC_027335_ECP3:0.01786297,KR049063_EFLK1:-0.01297957):0.01648117,(NC_009904_phiEF24C:0.00000050,AB609718_phiEF24C_P2:0.00000050):0.00065490):0.11601719,KP339049_EFDG1:0.10062805):0.31617460,(((((NC_025440_WIL_1:0.00087880,(NC_009811_A511:0.00161640,KJ668715_LMTA_34:0.00513180):0.00013594):0.00003627,DQ004855_P100:0.00054623):0.00028555,((((NC_024787_LMTA_148:0.00843707,NC_024359_LP_048:-0.00146686):0.00231637,NC_020871_AG20:0.00207619):0.00025949,NC_024364_List_36:0.00192177):0.00062278,(NC_024383_LP_083_2:0.00000050,KJ094031_LP_124:0.00000050):0.00143536):0.00061213):0.00009436,(NC_021781_LP_125:0.00000047,KJ094029_LP_064:0.00000053):0.00050013):0.00052529,((NC_024360_LMSP_25:0.00000048,KJ591605_LMTA_57:0.00000052):0.00076999,KJ586795_LMTA_94:-0.00018739):0.00116101):0.25886169):0.07222046):0.37409756,NC_007021_Twort:0.21667841):0.01794180,(KP027447_phiIPLA_C1C:0.00705743,KF021268_phiIBB_SEP1:0.00277327):0.20966980):0.06542535,((NC_022090_Remus:0.00000050,NC_020877_Romulus:0.00000050):0.00427973,JX194239_SA11:0.00103237):0.15605177):0.08936274,NC_025426_P108:0.00377508):0.00105585,(NC_025416_MCE_2014:0.00160897,KP027446_phiIPLARODI:0.00169303):0.00057800):0.00112668,NC_019448_GH15:0.00155027):0.00152475,(NC_023573_phiSA012:0.00055493,((NC_022920_S25_3:0.00000050,NC_022918_S25_4:0.00000050):0.00054816,NC_019726_JD007:-0.00000386):0.00053883):0.00032533):0.00008949,(((JX080305_P4W:0.00000050,JX080303_Fi200W:0.00000050):0.00021922,JX080302_676Z:0.00005418):0.00077891,JX080301_A3R:0.00045600):0.00041677):0.00036729,KP687432_IME_SA2:0.00020971):0.00006702,(NC_023009_Sb_1:0.00107962,KR908644_IME_SA119:0.00003398):0.00023574):0.00000393,FR852584_ISP:-0.00000131):0.00000181);
