# Supplementary material for: Genome, biology and stability of the Thurquoise phage – A new virus from the Bastillevirinae subfamily
Source: Front Microbiol. 2023 Mar 14;14:1120147. doi: 10.3389/fmicb.2023.1120147 (PMC10043171; doi:10.3389/fmicb.2023.1120147)
Supplement: Supplementary file 2 [file Data_Sheet_1.ZIP › File S1. Alignments evolution models and trees/IqTree_ML_trees/concatenated_tree_replicates/53.contree]

(AB609718_phiEF24C_P2:0.0000027944,((((((((((((AB930182_SPG24:0.0029620855,AP013029_phiNIT1:0.0053082082)100:0.0063424335,KF669652_Grass:0.0056628750)100:0.1901310230,KC699836_SIOphi:0.1862298858)100:0.0524312878,((((KJ010547_Bp8p_C:0.0000027944,KJ010548_Bp8p_T:0.0000027944)100:0.0099546026,NC_024792_Bobb:0.0098689546)100:0.0417127828,NC_020081_phiAGATE:0.0496712173)100:0.2573944154,(NC_027366_Mater:0.1383542559,NC_027374_Moonbeam:0.2108478402)100:0.0620866563)97:0.0435054668)100:0.0831243610,(((((JN797796B_5S:0.0000027944,NC_018863_B4:0.0000027944)100:0.0087963081,NC_022763_Spock:0.0059631407)100:0.0170403684,(((KT307976_AvesoBmore:0.0036447314,NC_022088_Troll:0.0000027944)100:0.0037422830,NC_024788_Riley:0.0029817862)100:0.0300675200,NC_022769_BigBertha:0.0065370348)76:0.0170647568)100:0.1352805475,(((((KT207918_Eyuki:0.0008170102,NC_024211_Megatron:0.0005716980)100:0.0023032207,NC_024213_Hakuna:0.0038868265)100:0.0287695872,(NC_018857_BPS13:0.0006436169,NC_023501_BPS10C:0.0004692453)100:0.0278721328)91:0.0199362260,NC_016563_WPh:0.0388466259)100:0.3292844962,(NC_018856_Bastille:0.0031703362,((NC_024205_Hoody_T:0.0051171171,NC_024216_CAM003:0.0015263167)92:0.0008270041,NC_024207_Evoli:0.0015225979)100:0.0016942356)100:0.1507773312)100:0.0961935427)100:0.1845870132,(((JN797798_BCU4:0.0002552417,NC_018860_BCP78:0.0011163333)100:0.0098257788,KT224359_TsarBomba:0.0140834357)100:0.1534931810,(((((KT995480_Bacillus_BM15:0.0000027944,MH638309_Bacillus_Hobo:0.0000027944)100:0.0028898166,(MH638312_Bacillus_Kioshi:0.0016341224,NC_024137_Bcp1:0.0019651362)100:0.0058486423)100:0.0170049767,NC_020873_Bc431v3:0.0460185692)83:0.0145181091,((KX495186_Bacillus_PK16:0.0005884057,MG602477_Bacillus_BCP01:0.0010643046)100:0.0206645044,(NC_027352_JBP901:0.0081903066,NC_027355_BCP8_2:0.0135442700)69:0.0075549409)100:0.0120805833)68:0.0074307725,(KU577463_Bacillus_Deep_Blue:0.0065055280,Thurquoise:0.0072166936)100:0.0193370510)100:0.1325703795)100:0.1058035882)99:0.0679346260)100:0.3687457815,((AY682195_LP65:1.5711200279,(((KC595512_JL:0.0021756604,KC595513_Shanette:0.0043777716)100:0.0337074475,NC_025423_CP_51:0.0244309604)100:0.3235057608,(NC_011421_SPO1:0.0016057531,NC_022761_CampHawk:0.0038851745)100:0.4538416658)100:1.8009652980)100:0.2310144019,NC_015253_A9:1.1773050073)99:0.1179986843)100:0.1696049036,NC_012530_Lb338_1:1.4027035025)100:0.1614311727,((((((((((((((EU418428_A5W:0.0000000000,KR902361_IME_SA118:0.0000000000):0.0000000000,JX080300_Staph1N:0.0000000000):0.0000000000,KF766114_K:0.0000000000):0.0000027944,(FR852584_ISP:0.0000027944,KP687431_IME_SA1:0.0000027944)12:0.0000027944)4:0.0000027944,(((JX080304_MSA6:0.0000027944,NC_025417_Team1:0.0000027944)100:0.0002870143,NC_007066_G1:0.0002870474)19:0.0000027944,JX875065_SA5:0.0000027944)11:0.0000027944)11:0.0000027944,(((JX080301_A3R:0.0002884746,(JX080302_676Z:0.0002882915,(JX080303_Fi200W:0.0000027944,JX080305_P4W:0.0000027944)74:0.0000027944)99:0.0008680319)99:0.0008659194,KP687432_IME_SA2:0.0000027944)54:0.0002870078,(KR908644_IME_SA119:0.0000026604,NC_023009_Sb_1:0.0011770567)72:0.0002870251)33:0.0000022777)91:0.0005747046,((NC_019726_JD007:0.0000027944,(NC_022918_S25_4:0.0000027944,NC_022920_S25_3:0.0000027944)100:0.0005750724)100:0.0005747397,NC_023573_phiSA012:0.0005752642)95:0.0002873236)98:0.0020829892,NC_019448_GH15:0.0010853420)72:0.0014547986,NC_025426_P108:0.0043545836)100:0.0016162754,KP027446_phiIPLARODI:0.0017367479)100:0.0017278229,NC_025416_MCE_2014:0.0000023468)100:0.0926510074,(JX194239_SA11:0.0013824725,(NC_020877_Romulus:0.0000027944,NC_022090_Remus:0.0000027944)100:0.0040937017)100:0.1721959847)100:0.0908106000,(KF021268_phiIBB_SEP1:0.0029482753,KP027447_phiIPLA_C1C:0.0072775347)100:0.2204951179)98:0.0581236322,NC_007021_Twort:0.2067996948)100:0.4210763143)100:0.1266769319,(((DQ004855_P100:0.0000027944,(((KJ586795_LMTA_94:0.0003088085,(KJ591605_LMTA_57:0.0000027944,NC_024360_LMSP_25:0.0000027944)100:0.0003089264)100:0.0009258043,KJ668715_LMTA_34:0.0049690015)82:0.0006208089,NC_025440_WIL_1:0.0009282329)48:0.0006184721)43:0.0005934569,((((KJ094031_LP_124:0.0000027944,NC_024383_LP_083_2:0.0000027944)100:0.0022125426,(NC_024359_LP_048:0.0003070067,NC_024787_LMTA_148:0.0070662921)62:0.0005747930)47:0.0003336527,NC_009811_A511:0.0018344480)42:0.0009300239,(NC_020871_AG20:0.0018850347,NC_024364_List_36:0.0021412833)51:0.0008812848)43:0.0003531735)59:0.0003330612,(KJ094029_LP_064:0.0000027944,NC_021781_LP_125:0.0000027944)80:0.0000023468)100:0.3192053700)100:0.3333781294,KP339049_EFDG1:0.0956286863)100:0.1361051544,NC_027335_ECP3:0.0018073156)100:0.0007942448,KR049063_EFLK1:0.0025833279)100:0.0019590702,NC_009904_phiEF24C:0.0000027944);
