# Supplementary material for: Genome, biology and stability of the Thurquoise phage – A new virus from the Bastillevirinae subfamily
Source: Front Microbiol. 2023 Mar 14;14:1120147. doi: 10.3389/fmicb.2023.1120147 (PMC10043171; doi:10.3389/fmicb.2023.1120147)
Supplement: Supplementary file 2 [file Data_Sheet_1.ZIP › File S1. Alignments evolution models and trees/IqTree_ML_trees/concatenated_tree_replicates/53.iqtree]

IQ-TREE 1.6.12 built Aug 15 2019

Partition file name: ../../partitioned_model.2.0.nex
Input file name: ../../concatenated.2.0.faa
Type of analysis: ModelFinder + tree reconstruction + ultrafast bootstrap (1000 replicates)
Random seed number: 987669

REFERENCES
----------

To cite ModelFinder please use: 

Subha Kalyaanamoorthy, Bui Quang Minh, Thomas KF Wong, Arndt von Haeseler,
and Lars S Jermiin (2017) ModelFinder: Fast model selection for
accurate phylogenetic estimates. Nature Methods, 14:587–589.
https://doi.org/10.1038/nmeth.4285

To cite IQ-TREE please use:

Lam-Tung Nguyen, Heiko A. Schmidt, Arndt von Haeseler, and Bui Quang Minh
(2015) IQ-TREE: A fast and effective stochastic algorithm for estimating
maximum likelihood phylogenies. Mol Biol Evol, 32:268-274.
https://doi.org/10.1093/molbev/msu300

Since you used ultrafast bootstrap (UFBoot) please also cite: 

Diep Thi Hoang, Olga Chernomor, Arndt von Haeseler, Bui Quang Minh,
and Le Sy Vinh (2017) UFBoot2: Improving the ultrafast bootstrap
approximation. Mol Biol Evol, in press.
https://doi.org/10.1093/molbev/msx281

Since you used partition models please also cite:

Olga Chernomor, Arndt von Haeseler, and Bui Quang Minh (2016)
Terrace aware data structure for phylogenomic inference from
supermatrices. Syst Biol, 65:997-1008.
https://doi.org/10.1093/sysbio/syw037

SEQUENCE ALIGNMENT
------------------

Input data: 100 taxa with 2 partitions and 4346 total sites (0% missing data)

  ID  Name                                             Type	Seq	Site	Unique	Infor	Invar	Const
   1  part1_part2_part3+part4_part5_part6+part7_part8  AA	97	3376	3045	2638	521	521
   2  part9_part10                                     AA	97	970	933	833	103	103

Column meanings:
  Unique: Number of unique site patterns
  Infor:  Number of parsimony-informative sites
  Invar:  Number of invariant sites
  Const:  Number of constant sites (can be subset of invariant sites)

ModelFinder
-----------

Best-fit model according to BIC: LG+F+R6:part1_part2_part3+part4_part5_part6+part7_part8,LG+F+I+G4:part9_part10

List of best-fit models per partition:

  ID  Model             LogL          AIC      w-AIC      AICc     w-AICc       BIC      w-BIC
   1  LG+F+R6         -93919.1638 187898.3275 + 0.0000 187898.8836 + 0.0000 188082.0609 + 0.0000
   2  LG+F+I+G4       -33178.2430  66400.4860 + 0.0000  66401.5547 + 0.0000  66507.7865 + 0.0000

AIC, w-AIC   : Akaike information criterion scores and weights.
AICc, w-AICc : Corrected AIC scores and weights.
BIC, w-BIC   : Bayesian information criterion scores and weights.

Plus signs denote the 95% confidence sets.
Minus signs denote significant exclusion.

SUBSTITUTION PROCESS
--------------------

Edge-linked-proportional partition model but separate models between partitions

  ID  Model           Speed  Parameters
   1  LG+F+R6        0.9083  LG+R6{0.192784,0.114083,0.207813,0.400917,0.187622,0.685856,0.151166,1.08649,0.180116,1.78157,0.0804992,3.48923}
   2  LG+F+I+G4      1.3191  LG+I{0.0376843}+G4{1.51983}

MAXIMUM LIKELIHOOD TREE
-----------------------

Log-likelihood of the tree: -127021.6623 (s.e. 1283.1843)
Unconstrained log-likelihood (without tree): -33193.3301
Number of free parameters (#branches + #model parameters): 242
Akaike information criterion (AIC) score: 254527.3246
Corrected Akaike information criterion (AICc) score: 254555.9895
Bayesian information criterion (BIC) score: 256070.5613

Total tree length (sum of branch lengths): 13.3582
Sum of internal branch lengths: 8.0070 (59.9408% of tree length)

WARNING: 8 near-zero internal branches (<0.0002) should be treated with caution
         Such branches are denoted by '**' in the figure below

NOTE: Tree is UNROOTED although outgroup taxon 'AB609718_phiEF24C_P2' is drawn at root
Numbers in parentheses are  ultrafast bootstrap support (%)

+**AB609718_phiEF24C_P2
|
|                                        +--AB930182_SPG24
|                                     +--| (100)
|                                     |  +--AP013029_phiNIT1
|                                  +--| (100)
|                                  |  +--KF669652_Grass
|                               +--| (100)
|                               |  +--KC699836_SIOphi
|                            +--| (100)
|                            |  |            +**KJ010547_Bp8p_C
|                            |  |         +--| (100)
|                            |  |         |  +**KJ010548_Bp8p_T
|                            |  |      +--| (100)
|                            |  |      |  +--NC_024792_Bobb
|                            |  |  +---| (100)
|                            |  |  |   +--NC_020081_phiAGATE
|                            |  +--| (97)
|                            |     |  +--NC_027366_Mater
|                            |     +--| (100)
|                            |        +--NC_027374_Moonbeam
|                      +-----| (100)
|                      |     |              +**JN797796B_5S
|                      |     |           +--| (100)
|                      |     |           |  +**NC_018863_B4
|                      |     |        +--| (100)
|                      |     |        |  +--NC_022763_Spock
|                      |     |     +--| (100)
|                      |     |     |  |        +--KT307976_AvesoBmore
|                      |     |     |  |     +--| (100)
|                      |     |     |  |     |  +**NC_022088_Troll
|                      |     |     |  |  +--| (100)
|                      |     |     |  |  |  +--NC_024788_Riley
|                      |     |     |  +--| (76)
|                      |     |     |     +--NC_022769_BigBertha
|                      |     |  +--| (100)
|                      |     |  |  |                +--KT207918_Eyuki
|                      |     |  |  |             +--| (100)
|                      |     |  |  |             |  +--NC_024211_Megatron
|                      |     |  |  |          +--| (100)
|                      |     |  |  |          |  +--NC_024213_Hakuna
|                      |     |  |  |       +--| (91)
|                      |     |  |  |       |  |  +--NC_018857_BPS13
|                      |     |  |  |       |  +--| (100)
|                      |     |  |  |       |     +--NC_023501_BPS10C
|                      |     |  |  |  +----| (100)
|                      |     |  |  |  |    +--NC_016563_WPh
|                      |     |  |  +--| (100)
|                      |     |  |     |  +--NC_018856_Bastille
|                      |     |  |     +--| (100)
|                      |     |  |        |     +--NC_024205_Hoody_T
|                      |     |  |        |  +--| (92)
|                      |     |  |        |  |  +--NC_024216_CAM003
|                      |     |  |        +--| (100)
|                      |     |  |           +--NC_024207_Evoli
|                      |     +--| (99)
|                      |        |        +--JN797798_BCU4
|                      |        |     +--| (100)
|                      |        |     |  +--NC_018860_BCP78
|                      |        |  +--| (100)
|                      |        |  |  +--KT224359_TsarBomba
|                      |        +--| (100)
|                      |           |              +**KT995480_Bacillus_BM15
|                      |           |           +--| (100)
|                      |           |           |  +**MH638309_Bacillus_Hobo
|                      |           |        +--| (100)
|                      |           |        |  |  +--MH638312_Bacillus_Kioshi
|                      |           |        |  +--| (100)
|                      |           |        |     +--NC_024137_Bcp1
|                      |           |     +--| (83)
|                      |           |     |  +--NC_020873_Bc431v3
|                      |           |  +--| (68)
|                      |           |  |  |     +--KX495186_Bacillus_PK16
|                      |           |  |  |  +--| (100)
|                      |           |  |  |  |  +--MG602477_Bacillus_BCP01
|                      |           |  |  +--| (100)
|                      |           |  |     |  +--NC_027352_JBP901
|                      |           |  |     +--| (69)
|                      |           |  |        +--NC_027355_BCP8_2
|                      |           +--| (100)
|                      |              |  +--KU577463_Bacillus_Deep_Blue
|                      |              +--| (100)
|                      |                 +--Thurquoise
|                   +--| (100)
|                   |  |     +-------------------------AY682195_LP65
|                   |  |  +--| (100)
|                   |  |  |  |                                     +--KC595512_JL
|                   |  |  |  |                                  +--| (100)
|                   |  |  |  |                                  |  +--KC595513_Shanette
|                   |  |  |  |                             +----| (100)
|                   |  |  |  |                             |    +--NC_025423_CP_51
|                   |  |  |  +-----------------------------| (100)
|                   |  |  |                                |      +--NC_011421_SPO1
|                   |  |  |                                +------| (100)
|                   |  |  |                                       +--NC_022761_CampHawk
|                   |  +--| (99)
|                   |     +------------------NC_015253_A9
|                +--| (100)
|                |  +----------------------NC_012530_Lb338_1
|             +--| (100)
|             |  |                                    +**EU418428_A5W
|             |  |                                 +**| (10)
|             |  |                                 |  +**KP687431_IME_SA1
|             |  |                              +**| (15)
|             |  |                              |  |     +**FR852584_ISP
|             |  |                              |  |  +**| (5)
|             |  |                              |  |  |  +**JX875065_SA5
|             |  |                              |  +**| (1)
|             |  |                              |     |           +--JX080301_A3R
|             |  |                              |     |        +--| (99)
|             |  |                              |     |        |  |  +--JX080302_676Z
|             |  |                              |     |        |  +--| (99)
|             |  |                              |     |        |     |  +**JX080303_Fi200W
|             |  |                              |     |        |     +**| (74)
|             |  |                              |     |        |        +**JX080305_P4W
|             |  |                              |     |     +--| (54)
|             |  |                              |     |     |  +**KP687432_IME_SA2
|             |  |                              |     |  +**| (33)
|             |  |                              |     |  |  |  +**KR908644_IME_SA119
|             |  |                              |     |  |  +--| (72)
|             |  |                              |     |  |     +--NC_023009_Sb_1
|             |  |                              |     +**| (7)
|             |  |                              |        +--NC_007066_G1
|             |  |                           +--| (91)
|             |  |                           |  |  +**JX080304_MSA6
|             |  |                           |  +--| (100)
|             |  |                           |     +**NC_025417_Team1
|             |  |                        +--| (98)
|             |  |                        |  |     +**NC_019726_JD007
|             |  |                        |  |  +--| (100)
|             |  |                        |  |  |  |  +**NC_022918_S25_4
|             |  |                        |  |  |  +--| (100)
|             |  |                        |  |  |     +**NC_022920_S25_3
|             |  |                        |  +--| (95)
|             |  |                        |     +--NC_023573_phiSA012
|             |  |                     +--| (72)
|             |  |                     |  +--NC_019448_GH15
|             |  |                  +--| (100)
|             |  |                  |  +--NC_025426_P108
|             |  |               +--| (100)
|             |  |               |  +--KP027446_phiIPLARODI
|             |  |            +--| (100)
|             |  |            |  +**NC_025416_MCE_2014
|             |  |         +--| (100)
|             |  |         |  |  +--JX194239_SA11
|             |  |         |  +--| (100)
|             |  |         |     |  +**NC_020877_Romulus
|             |  |         |     +--| (100)
|             |  |         |        +**NC_022090_Remus
|             |  |      +--| (98)
|             |  |      |  |  +--KF021268_phiIBB_SEP1
|             |  |      |  +--| (100)
|             |  |      |     +--KP027447_phiIPLA_C1C
|             |  +------| (100)
|             |         +--NC_007021_Twort
|        +----| (100)
|        |    |          +**DQ004855_P100
|        |    |       +--| (43)
|        |    |       |  |        +--KJ586795_LMTA_94
|        |    |       |  |     +--| (100)
|        |    |       |  |     |  |  +**KJ591605_LMTA_57
|        |    |       |  |     |  +--| (100)
|        |    |       |  |     |     +**NC_024360_LMSP_25
|        |    |       |  |  +--| (82)
|        |    |       |  |  |  +--KJ668715_LMTA_34
|        |    |       |  +--| (48)
|        |    |       |     +--NC_025440_WIL_1
|        |    |    +--| (59)
|        |    |    |  |           +**KJ094031_LP_124
|        |    |    |  |        +--| (100)
|        |    |    |  |        |  +**NC_024383_LP_083_2
|        |    |    |  |     +--| (47)
|        |    |    |  |     |  |  +--NC_024359_LP_048
|        |    |    |  |     |  +--| (62)
|        |    |    |  |     |     +--NC_024787_LMTA_148
|        |    |    |  |  +--| (42)
|        |    |    |  |  |  +--NC_009811_A511
|        |    |    |  +--| (43)
|        |    |    |     |  +--NC_020871_AG20
|        |    |    |     +--| (51)
|        |    |    |        +--NC_024364_List_36
|        |    +----| (100)
|        |         |  +**KJ094029_LP_064
|        |         +**| (80)
|        |            +**NC_021781_LP_125
|     +--| (100)
|     |  +--KP339049_EFDG1
|  +--| (100)
|  |  +--NC_027335_ECP3
+--| (100)
|  +--KR049063_EFLK1
|
+**NC_009904_phiEF24C

Tree in newick format:

(AB609718_phiEF24C_P2:0.0000027862,((((((((((((AB930182_SPG24:0.0029620202,AP013029_phiNIT1:0.0053084568)100:0.0063420870,KF669652_Grass:0.0056633826)100:0.1901279877,KC699836_SIOphi:0.1862255597)100:0.0524299044,((((KJ010547_Bp8p_C:0.0000027862,KJ010548_Bp8p_T:0.0000027862)100:0.0099545639,NC_024792_Bobb:0.0098679424)100:0.0417125859,NC_020081_phiAGATE:0.0496686484)100:0.2573893559,(NC_027366_Mater:0.1383549335,NC_027374_Moonbeam:0.2108402987)100:0.0620840993)97:0.0435051400)100:0.0831247680,(((((JN797796B_5S:0.0000021624,NC_018863_B4:0.0000023951)100:0.0087951533,NC_022763_Spock:0.0059636423)100:0.0170395988,(((KT307976_AvesoBmore:0.0036444433,NC_022088_Troll:0.0000020684)100:0.0037417212,NC_024788_Riley:0.0029827354)100:0.0300665901,NC_022769_BigBertha:0.0065375490)76:0.0170644140)100:0.1352776895,(((((KT207918_Eyuki:0.0008178091,NC_024211_Megatron:0.0005719401)100:0.0023033141,NC_024213_Hakuna:0.0038866811)100:0.0287688215,(NC_018857_BPS13:0.0006439087,NC_023501_BPS10C:0.0004697646)100:0.0278713234)91:0.0199359629,NC_016563_WPh:0.0388447907)100:0.3292749142,(NC_018856_Bastille:0.0031704025,((NC_024205_Hoody_T:0.0051176076,NC_024216_CAM003:0.0015268938)92:0.0008274685,NC_024207_Evoli:0.0015230039)100:0.0016944577)100:0.1507730087)100:0.0961904926)100:0.1845838656,(((JN797798_BCU4:0.0002553394,NC_018860_BCP78:0.0011160761)100:0.0098248915,KT224359_TsarBomba:0.0140831066)100:0.1534913837,(((((KT995480_Bacillus_BM15:0.0000027862,MH638309_Bacillus_Hobo:0.0000024451)100:0.0028898546,(MH638312_Bacillus_Kioshi:0.0016344264,NC_024137_Bcp1:0.0019660282)100:0.0058492965)100:0.0170049583,NC_020873_Bc431v3:0.0460182582)83:0.0145180208,((KX495186_Bacillus_PK16:0.0005887281,MG602477_Bacillus_BCP01:0.0010637874)100:0.0206644020,(NC_027352_JBP901:0.0081907074,NC_027355_BCP8_2:0.0135435982)69:0.0075556678)100:0.0120812573)68:0.0074298655,(KU577463_Bacillus_Deep_Blue:0.0065055200,Thurquoise:0.0072166762)100:0.0193369126)100:0.1325700671)100:0.1058008308)99:0.0679322652)100:0.3687391284,((AY682195_LP65:1.5711630102,(((KC595512_JL:0.0021748654,KC595513_Shanette:0.0043780112)100:0.0337114507,NC_025423_CP_51:0.0244232995)100:0.3235903490,(NC_011421_SPO1:0.0016055794,NC_022761_CampHawk:0.0038856601)100:0.4536848700)100:1.8009361000)100:0.2309023432,NC_015253_A9:1.1772742212)99:0.1180093947)100:0.1696002593,NC_012530_Lb338_1:1.4026693178)100:0.1614276084,(((((((((((EU418428_A5W:0.0000027862,KP687431_IME_SA1:0.0000027862)10:0.0000020541,((FR852584_ISP:0.0000027862,JX875065_SA5:0.0000027862)5:0.0000020541,((((JX080301_A3R:0.0002889467,(JX080302_676Z:0.0002887661,(JX080303_Fi200W:0.0000020657,JX080305_P4W:0.0000027862)74:0.0000021570)99:0.0008694498)99:0.0008673362,KP687432_IME_SA2:0.0000023325)54:0.0002874789,(KR908644_IME_SA119:0.0000021199,NC_023009_Sb_1:0.0011768730)72:0.0002874941)33:0.0000020616,NC_007066_G1:0.0002875166)7:0.0000020537)1:0.0000020846)15:0.0000024700,(JX080304_MSA6:0.0000021701,NC_025417_Team1:0.0000021674)100:0.0002874836)91:0.0005749393,((NC_019726_JD007:0.0000022010,(NC_022918_S25_4:0.0000021128,NC_022920_S25_3:0.0000021126)100:0.0005753099)100:0.0005749769,NC_023573_phiSA012:0.0005755012)95:0.0002877912)98:0.0020835567,NC_019448_GH15:0.0010851257)72:0.0014544909,NC_025426_P108:0.0043537461)100:0.0016164587,KP027446_phiIPLARODI:0.0017374652)100:0.0017284511,NC_025416_MCE_2014:0.0000027643)100:0.0926456455,(JX194239_SA11:0.0013824732,(NC_020877_Romulus:0.0000027862,NC_022090_Remus:0.0000027862)100:0.0040930906)100:0.1721970490)100:0.0908070136,(KF021268_phiIBB_SEP1:0.0029473464,KP027447_phiIPLA_C1C:0.0072780444)100:0.2204952123)98:0.0581150652,NC_007021_Twort:0.2068008884)100:0.4210710160)100:0.1266750138,(((DQ004855_P100:0.0000024113,(((KJ586795_LMTA_94:0.0003090311,(KJ591605_LMTA_57:0.0000021906,NC_024360_LMSP_25:0.0000021927)100:0.0003091487)100:0.0009259993,KJ668715_LMTA_34:0.0049689208)82:0.0006206492,NC_025440_WIL_1:0.0009284391)48:0.0006183161)43:0.0005931876,((((KJ094031_LP_124:0.0000026153,NC_024383_LP_083_2:0.0000024315)100:0.0022129555,(NC_024359_LP_048:0.0003072063,NC_024787_LMTA_148:0.0070661834)62:0.0005745278)47:0.0003338664,NC_009811_A511:0.0018340133)42:0.0009302333,(NC_020871_AG20:0.0018845214,NC_024364_List_36:0.0021417111)51:0.0008815283)43:0.0003536047)59:0.0003338058,(KJ094029_LP_064:0.0000027862,NC_021781_LP_125:0.0000027862)80:0.0000022636)100:0.3192014939)100:0.3333703419,KP339049_EFDG1:0.0956131670)100:0.1361104145,NC_027335_ECP3:0.0018072362)100:0.0007943580,KR049063_EFLK1:0.0025837868)100:0.0019585987,NC_009904_phiEF24C:0.0000027862);

CONSENSUS TREE
--------------

Consensus tree is constructed from 1000bootstrap trees
Log-likelihood of consensus tree: -127021.707582
Robinson-Foulds distance between ML tree and consensus tree: 10

Branches with support >0.000000% are kept (extended consensus)
Branch lengths are optimized by maximum likelihood on original alignment
Numbers in parentheses are bootstrap supports (%)

+--AB609718_phiEF24C_P2
|
|                                        +--AB930182_SPG24
|                                     +--| (100)
|                                     |  +--AP013029_phiNIT1
|                                  +--| (100)
|                                  |  +--KF669652_Grass
|                               +--| (100)
|                               |  +--KC699836_SIOphi
|                            +--| (100)
|                            |  |            +--KJ010547_Bp8p_C
|                            |  |         +--| (100)
|                            |  |         |  +--KJ010548_Bp8p_T
|                            |  |      +--| (100)
|                            |  |      |  +--NC_024792_Bobb
|                            |  |  +---| (100)
|                            |  |  |   +--NC_020081_phiAGATE
|                            |  +--| (97)
|                            |     |  +--NC_027366_Mater
|                            |     +--| (100)
|                            |        +--NC_027374_Moonbeam
|                      +-----| (100)
|                      |     |              +--JN797796B_5S
|                      |     |           +--| (100)
|                      |     |           |  +--NC_018863_B4
|                      |     |        +--| (100)
|                      |     |        |  +--NC_022763_Spock
|                      |     |     +--| (100)
|                      |     |     |  |        +--KT307976_AvesoBmore
|                      |     |     |  |     +--| (100)
|                      |     |     |  |     |  +--NC_022088_Troll
|                      |     |     |  |  +--| (100)
|                      |     |     |  |  |  +--NC_024788_Riley
|                      |     |     |  +--| (76)
|                      |     |     |     +--NC_022769_BigBertha
|                      |     |  +--| (100)
|                      |     |  |  |                +--KT207918_Eyuki
|                      |     |  |  |             +--| (100)
|                      |     |  |  |             |  +--NC_024211_Megatron
|                      |     |  |  |          +--| (100)
|                      |     |  |  |          |  +--NC_024213_Hakuna
|                      |     |  |  |       +--| (91)
|                      |     |  |  |       |  |  +--NC_018857_BPS13
|                      |     |  |  |       |  +--| (100)
|                      |     |  |  |       |     +--NC_023501_BPS10C
|                      |     |  |  |  +----| (100)
|                      |     |  |  |  |    +--NC_016563_WPh
|                      |     |  |  +--| (100)
|                      |     |  |     |  +--NC_018856_Bastille
|                      |     |  |     +--| (100)
|                      |     |  |        |     +--NC_024205_Hoody_T
|                      |     |  |        |  +--| (92)
|                      |     |  |        |  |  +--NC_024216_CAM003
|                      |     |  |        +--| (100)
|                      |     |  |           +--NC_024207_Evoli
|                      |     +--| (99)
|                      |        |        +--JN797798_BCU4
|                      |        |     +--| (100)
|                      |        |     |  +--NC_018860_BCP78
|                      |        |  +--| (100)
|                      |        |  |  +--KT224359_TsarBomba
|                      |        +--| (100)
|                      |           |              +--KT995480_Bacillus_BM15
|                      |           |           +--| (100)
|                      |           |           |  +--MH638309_Bacillus_Hobo
|                      |           |        +--| (100)
|                      |           |        |  |  +--MH638312_Bacillus_Kioshi
|                      |           |        |  +--| (100)
|                      |           |        |     +--NC_024137_Bcp1
|                      |           |     +--| (83)
|                      |           |     |  +--NC_020873_Bc431v3
|                      |           |  +--| (68)
|                      |           |  |  |     +--KX495186_Bacillus_PK16
|                      |           |  |  |  +--| (100)
|                      |           |  |  |  |  +--MG602477_Bacillus_BCP01
|                      |           |  |  +--| (100)
|                      |           |  |     |  +--NC_027352_JBP901
|                      |           |  |     +--| (69)
|                      |           |  |        +--NC_027355_BCP8_2
|                      |           +--| (100)
|                      |              |  +--KU577463_Bacillus_Deep_Blue
|                      |              +--| (100)
|                      |                 +--Thurquoise
|                   +--| (100)
|                   |  |     +-------------------------AY682195_LP65
|                   |  |  +--| (100)
|                   |  |  |  |                                     +--KC595512_JL
|                   |  |  |  |                                  +--| (100)
|                   |  |  |  |                                  |  +--KC595513_Shanette
|                   |  |  |  |                             +----| (100)
|                   |  |  |  |                             |    +--NC_025423_CP_51
|                   |  |  |  +-----------------------------| (100)
|                   |  |  |                                |      +--NC_011421_SPO1
|                   |  |  |                                +------| (100)
|                   |  |  |                                       +--NC_022761_CampHawk
|                   |  +--| (99)
|                   |     +------------------NC_015253_A9
|                +--| (100)
|                |  +----------------------NC_012530_Lb338_1
|             +--| (100)
|             |  |                                             +**EU418428_A5W
|             |  |                                          +**|
|             |  |                                          |  +**KR902361_IME_SA118
|             |  |                                       +**|
|             |  |                                       |  +**JX080300_Staph1N
|             |  |                                    +--|
|             |  |                                    |  +**KF766114_K
|             |  |                                 +--| (4)
|             |  |                                 |  |  +--FR852584_ISP
|             |  |                                 |  +--| (12)
|             |  |                                 |     +--KP687431_IME_SA1
|             |  |                              +--| (11)
|             |  |                              |  |        +--JX080304_MSA6
|             |  |                              |  |     +--| (100)
|             |  |                              |  |     |  +--NC_025417_Team1
|             |  |                              |  |  +--| (19)
|             |  |                              |  |  |  +--NC_007066_G1
|             |  |                              |  +--| (11)
|             |  |                              |     +--JX875065_SA5
|             |  |                           +--| (91)
|             |  |                           |  |        +--JX080301_A3R
|             |  |                           |  |     +--| (99)
|             |  |                           |  |     |  |  +--JX080302_676Z
|             |  |                           |  |     |  +--| (99)
|             |  |                           |  |     |     |  +--JX080303_Fi200W
|             |  |                           |  |     |     +--| (74)
|             |  |                           |  |     |        +--JX080305_P4W
|             |  |                           |  |  +--| (54)
|             |  |                           |  |  |  +--KP687432_IME_SA2
|             |  |                           |  +--| (33)
|             |  |                           |     |  +--KR908644_IME_SA119
|             |  |                           |     +--| (72)
|             |  |                           |        +--NC_023009_Sb_1
|             |  |                        +--| (98)
|             |  |                        |  |     +--NC_019726_JD007
|             |  |                        |  |  +--| (100)
|             |  |                        |  |  |  |  +--NC_022918_S25_4
|             |  |                        |  |  |  +--| (100)
|             |  |                        |  |  |     +--NC_022920_S25_3
|             |  |                        |  +--| (95)
|             |  |                        |     +--NC_023573_phiSA012
|             |  |                     +--| (72)
|             |  |                     |  +--NC_019448_GH15
|             |  |                  +--| (100)
|             |  |                  |  +--NC_025426_P108
|             |  |               +--| (100)
|             |  |               |  +--KP027446_phiIPLARODI
|             |  |            +--| (100)
|             |  |            |  +--NC_025416_MCE_2014
|             |  |         +--| (100)
|             |  |         |  |  +--JX194239_SA11
|             |  |         |  +--| (100)
|             |  |         |     |  +--NC_020877_Romulus
|             |  |         |     +--| (100)
|             |  |         |        +--NC_022090_Remus
|             |  |      +--| (98)
|             |  |      |  |  +--KF021268_phiIBB_SEP1
|             |  |      |  +--| (100)
|             |  |      |     +--KP027447_phiIPLA_C1C
|             |  +------| (100)
|             |         +--NC_007021_Twort
|        +----| (100)
|        |    |          +--DQ004855_P100
|        |    |       +--| (43)
|        |    |       |  |        +--KJ586795_LMTA_94
|        |    |       |  |     +--| (100)
|        |    |       |  |     |  |  +--KJ591605_LMTA_57
|        |    |       |  |     |  +--| (100)
|        |    |       |  |     |     +--NC_024360_LMSP_25
|        |    |       |  |  +--| (82)
|        |    |       |  |  |  +--KJ668715_LMTA_34
|        |    |       |  +--| (48)
|        |    |       |     +--NC_025440_WIL_1
|        |    |    +--| (59)
|        |    |    |  |           +--KJ094031_LP_124
|        |    |    |  |        +--| (100)
|        |    |    |  |        |  +--NC_024383_LP_083_2
|        |    |    |  |     +--| (47)
|        |    |    |  |     |  |  +--NC_024359_LP_048
|        |    |    |  |     |  +--| (62)
|        |    |    |  |     |     +--NC_024787_LMTA_148
|        |    |    |  |  +--| (42)
|        |    |    |  |  |  +--NC_009811_A511
|        |    |    |  +--| (43)
|        |    |    |     |  +--NC_020871_AG20
|        |    |    |     +--| (51)
|        |    |    |        +--NC_024364_List_36
|        |    +----| (100)
|        |         |  +--KJ094029_LP_064
|        |         +--| (80)
|        |            +--NC_021781_LP_125
|     +--| (100)
|     |  +--KP339049_EFDG1
|  +--| (100)
|  |  +--NC_027335_ECP3
+--| (100)
|  +--KR049063_EFLK1
|
+--NC_009904_phiEF24C


Consensus tree in newick format: 

(AB609718_phiEF24C_P2:0.0000027944,((((((((((((AB930182_SPG24:0.0029620855,AP013029_phiNIT1:0.0053082082)100:0.0063424335,KF669652_Grass:0.0056628750)100:0.1901310230,KC699836_SIOphi:0.1862298858)100:0.0524312878,((((KJ010547_Bp8p_C:0.0000027944,KJ010548_Bp8p_T:0.0000027944)100:0.0099546026,NC_024792_Bobb:0.0098689546)100:0.0417127828,NC_020081_phiAGATE:0.0496712173)100:0.2573944154,(NC_027366_Mater:0.1383542559,NC_027374_Moonbeam:0.2108478402)100:0.0620866563)97:0.0435054668)100:0.0831243610,(((((JN797796B_5S:0.0000027944,NC_018863_B4:0.0000027944)100:0.0087963081,NC_022763_Spock:0.0059631407)100:0.0170403684,(((KT307976_AvesoBmore:0.0036447314,NC_022088_Troll:0.0000027944)100:0.0037422830,NC_024788_Riley:0.0029817862)100:0.0300675200,NC_022769_BigBertha:0.0065370348)76:0.0170647568)100:0.1352805475,(((((KT207918_Eyuki:0.0008170102,NC_024211_Megatron:0.0005716980)100:0.0023032207,NC_024213_Hakuna:0.0038868265)100:0.0287695872,(NC_018857_BPS13:0.0006436169,NC_023501_BPS10C:0.0004692453)100:0.0278721328)91:0.0199362260,NC_016563_WPh:0.0388466259)100:0.3292844962,(NC_018856_Bastille:0.0031703362,((NC_024205_Hoody_T:0.0051171171,NC_024216_CAM003:0.0015263167)92:0.0008270041,NC_024207_Evoli:0.0015225979)100:0.0016942356)100:0.1507773312)100:0.0961935427)100:0.1845870132,(((JN797798_BCU4:0.0002552417,NC_018860_BCP78:0.0011163333)100:0.0098257788,KT224359_TsarBomba:0.0140834357)100:0.1534931810,(((((KT995480_Bacillus_BM15:0.0000027944,MH638309_Bacillus_Hobo:0.0000027944)100:0.0028898166,(MH638312_Bacillus_Kioshi:0.0016341224,NC_024137_Bcp1:0.0019651362)100:0.0058486423)100:0.0170049767,NC_020873_Bc431v3:0.0460185692)83:0.0145181091,((KX495186_Bacillus_PK16:0.0005884057,MG602477_Bacillus_BCP01:0.0010643046)100:0.0206645044,(NC_027352_JBP901:0.0081903066,NC_027355_BCP8_2:0.0135442700)69:0.0075549409)100:0.0120805833)68:0.0074307725,(KU577463_Bacillus_Deep_Blue:0.0065055280,Thurquoise:0.0072166936)100:0.0193370510)100:0.1325703795)100:0.1058035882)99:0.0679346260)100:0.3687457815,((AY682195_LP65:1.5711200279,(((KC595512_JL:0.0021756604,KC595513_Shanette:0.0043777716)100:0.0337074475,NC_025423_CP_51:0.0244309604)100:0.3235057608,(NC_011421_SPO1:0.0016057531,NC_022761_CampHawk:0.0038851745)100:0.4538416658)100:1.8009652980)100:0.2310144019,NC_015253_A9:1.1773050073)99:0.1179986843)100:0.1696049036,NC_012530_Lb338_1:1.4027035025)100:0.1614311727,((((((((((((((EU418428_A5W:0.0000000000,KR902361_IME_SA118:0.0000000000):0.0000000000,JX080300_Staph1N:0.0000000000):0.0000000000,KF766114_K:0.0000000000):0.0000027944,(FR852584_ISP:0.0000027944,KP687431_IME_SA1:0.0000027944)12:0.0000027944)4:0.0000027944,(((JX080304_MSA6:0.0000027944,NC_025417_Team1:0.0000027944)100:0.0002870143,NC_007066_G1:0.0002870474)19:0.0000027944,JX875065_SA5:0.0000027944)11:0.0000027944)11:0.0000027944,(((JX080301_A3R:0.0002884746,(JX080302_676Z:0.0002882915,(JX080303_Fi200W:0.0000027944,JX080305_P4W:0.0000027944)74:0.0000027944)99:0.0008680319)99:0.0008659194,KP687432_IME_SA2:0.0000027944)54:0.0002870078,(KR908644_IME_SA119:0.0000026604,NC_023009_Sb_1:0.0011770567)72:0.0002870251)33:0.0000022777)91:0.0005747046,((NC_019726_JD007:0.0000027944,(NC_022918_S25_4:0.0000027944,NC_022920_S25_3:0.0000027944)100:0.0005750724)100:0.0005747397,NC_023573_phiSA012:0.0005752642)95:0.0002873236)98:0.0020829892,NC_019448_GH15:0.0010853420)72:0.0014547986,NC_025426_P108:0.0043545836)100:0.0016162754,KP027446_phiIPLARODI:0.0017367479)100:0.0017278229,NC_025416_MCE_2014:0.0000023468)100:0.0926510074,(JX194239_SA11:0.0013824725,(NC_020877_Romulus:0.0000027944,NC_022090_Remus:0.0000027944)100:0.0040937017)100:0.1721959847)100:0.0908106000,(KF021268_phiIBB_SEP1:0.0029482753,KP027447_phiIPLA_C1C:0.0072775347)100:0.2204951179)98:0.0581236322,NC_007021_Twort:0.2067996948)100:0.4210763143)100:0.1266769319,(((DQ004855_P100:0.0000027944,(((KJ586795_LMTA_94:0.0003088085,(KJ591605_LMTA_57:0.0000027944,NC_024360_LMSP_25:0.0000027944)100:0.0003089264)100:0.0009258043,KJ668715_LMTA_34:0.0049690015)82:0.0006208089,NC_025440_WIL_1:0.0009282329)48:0.0006184721)43:0.0005934569,((((KJ094031_LP_124:0.0000027944,NC_024383_LP_083_2:0.0000027944)100:0.0022125426,(NC_024359_LP_048:0.0003070067,NC_024787_LMTA_148:0.0070662921)62:0.0005747930)47:0.0003336527,NC_009811_A511:0.0018344480)42:0.0009300239,(NC_020871_AG20:0.0018850347,NC_024364_List_36:0.0021412833)51:0.0008812848)43:0.0003531735)59:0.0003330612,(KJ094029_LP_064:0.0000027944,NC_021781_LP_125:0.0000027944)80:0.0000023468)100:0.3192053700)100:0.3333781294,KP339049_EFDG1:0.0956286863)100:0.1361051544,NC_027335_ECP3:0.0018073156)100:0.0007942448,KR049063_EFLK1:0.0025833279)100:0.0019590702,NC_009904_phiEF24C:0.0000027944);

TIME STAMP
----------

Date and time: Sat Feb 15 06:26:37 2020
Total CPU time used: 96775.67545 seconds (26h:52m:55s)
Total wall-clock time used: 13198.25265 seconds (3h:39m:58s)
