# Supplementary material for: Genome, biology and stability of the Thurquoise phage – A new virus from the Bastillevirinae subfamily
Source: Front Microbiol. 2023 Mar 14;14:1120147. doi: 10.3389/fmicb.2023.1120147 (PMC10043171; doi:10.3389/fmicb.2023.1120147)
Supplement: Supplementary file 2 [file Data_Sheet_1.ZIP › File S1. Alignments evolution models and trees/IqTree_ML_trees/concatenated_tree_replicates/53.mldist]

97
AB609718_phiEF24C_P2        0.0000000 1.3549726 1.3337182 2.4663493 0.7122553 1.0514996 1.0514996 1.4165974 1.3262969 1.0490458 1.0491368 1.0493376 1.0524608 1.0493376 1.1260015 1.0322067 2.9025147 2.8982605 1.2564586 1.0801916 1.3558631 1.2625960 1.2625960 0.7117557 0.7113745 0.7123752 0.7124216 0.7118803 1.0494293 1.0785241 0.2179862 1.0512714 1.0324083 0.0041570 1.0524943 1.5221655 1.3311557 1.4315545 1.3023972 1.3071446 1.2912548 1.2918701 1.3023972 1.3033953 1.0852490 1.0518824 0.7131928 0.0000010 2.9568611 1.8424475 1.8642352 1.5081694 1.4036687 1.4975098 1.3250744 1.4165974 1.0498382 1.0516256 1.2777814 0.7112114 1.3290577 1.1340209 0.7117557 1.4272328 1.1340209 2.9469615 1.4156625 1.4126719 1.0521586 1.0521586 1.0528510 1.4942529 1.0498348 1.3070364 1.4294549 1.3984082 1.5214594 1.5240617 1.3995163 0.7112107 0.7124216 0.7124972 0.7113745 0.7281003 1.4229275 1.2635449 1.0476836 1.0524608 2.8866266 1.0406643 0.7132583 0.0042744 1.2861472 1.2996713 1.2934526 1.3053353 1.3012606 
AB930182_SPG24              1.3549726 0.0000000 0.0079895 2.2795228 1.2020692 1.4165975 1.4165975 0.6542404 0.5511292 1.4116667 1.4145855 1.4153690 1.4174843 1.4153690 1.4648176 1.3999013 2.9880671 2.9856014 0.3650602 1.4378779 0.0143829 0.4734706 0.4734706 1.2020111 1.2010483 1.2036342 1.2036502 1.2069587 1.4112566 1.4409554 1.3296464 1.4149946 1.4006932 1.3588807 1.4166640 0.8099965 0.5579066 0.6492336 0.5589968 0.5592175 0.5615027 0.5600581 0.5589968 0.5596732 1.4863205 1.4172102 1.2003089 1.3549726 3.0069881 2.0339323 1.7841352 0.8104168 0.7239411 0.7828539 0.5503106 0.6542404 1.4176311 1.4154807 0.4864737 1.2062344 0.5609250 1.4778765 1.2020111 0.6521729 1.4778765 3.0057162 0.6464745 0.6445462 1.4150738 1.4150738 1.4240217 0.7831308 1.4150493 0.5572706 0.7292039 0.7236752 0.8103537 0.8126990 0.7250851 1.2035324 1.2036502 1.2050128 1.2010483 1.1848245 0.6534230 0.4719385 1.4116150 1.4174843 2.9760577 1.4087652 1.2005159 1.3947805 0.5533843 0.5543041 0.4054217 0.4519844 0.5603913 
AP013029_phiNIT1            1.3337182 0.0079895 0.0000000 2.2751116 1.1746495 1.4001211 1.4001211 0.6468484 0.5519908 1.3949776 1.3979630 1.3987670 1.4010266 1.3987670 1.4425334 1.3826373 2.9936310 2.9925801 0.3721996 1.4037463 0.0168711 0.4729174 0.4729174 1.1745957 1.1736294 1.1762350 1.1762547 1.1796100 1.3945166 1.4072227 1.3045255 1.3980371 1.3834501 1.3380956 1.4001885 0.7915630 0.5584519 0.6430237 0.5544996 0.5536037 0.5577740 0.5557126 0.5544996 0.5559189 1.4648638 1.4007474 1.1719864 1.3337182 2.9879566 2.0495528 1.7660853 0.7928166 0.7099086 0.7661636 0.5511452 0.6468484 1.4019581 1.3989798 0.4877030 1.1788809 0.5582242 1.4563272 1.1745957 0.6459964 1.4563272 2.9897934 0.6398063 0.6389079 1.3985630 1.3985630 1.4077610 0.7664446 1.3985375 0.5528668 0.7143330 0.7096471 0.7909537 0.7934580 0.7114319 1.1761517 1.1762547 1.1776500 1.1736294 1.1549910 0.6472608 0.4715253 1.3950233 1.4010266 2.9828410 1.3915898 1.1730694 1.3724200 0.5487588 0.5493125 0.4044266 0.4446140 0.5548106 
AY682195_LP65               2.4663493 2.2795228 2.2751116 0.0000000 2.3820222 2.5136164 2.5136164 2.3607058 2.3581649 2.5211796 2.5226211 2.5226211 2.5138254 2.5226211 2.4769257 2.4992702 3.5141278 3.5079385 2.2671382 2.5336210 2.2930986 2.3319265 2.3319265 2.3806225 2.3880393 2.3810419 2.3812743 2.3840904 2.5360393 2.5302005 2.4534611 2.5207443 2.4992702 2.4740169 2.5137758 2.4989741 2.3690093 2.3802482 2.3341645 2.3422447 2.3472697 2.3545498 2.3341645 2.3465123 2.6027764 2.5154308 2.3792131 2.4663493 3.6495542 2.9387976 2.7283385 2.4947624 2.3347646 2.4755183 2.3534822 2.3607058 2.5131375 2.5155800 2.3414117 2.3852402 2.3615234 2.4934211 2.3806225 2.3716785 2.4934211 3.6517660 2.3659661 2.3644620 2.5142560 2.5142560 2.5240055 2.4732165 2.5122466 2.3495973 2.3286884 2.3358881 2.5013419 2.4985551 2.3358156 2.3824708 2.3812743 2.3834974 2.3880393 2.3608566 2.3659263 2.3315037 2.5156100 2.5138254 3.4729254 2.5298582 2.3814013 2.5093148 2.3324942 2.3310859 2.3088128 2.3358403 2.3359180 
DQ004855_P100               0.7122553 1.2020692 1.1746495 2.3820222 0.0000000 0.8867354 0.8867354 1.3246130 1.2311440 0.8843770 0.8843754 0.8850051 0.8876106 0.8850051 0.9311941 0.8730344 2.8911279 2.8860414 1.1781991 0.9145684 1.1934884 1.1926717 1.1926717 0.0008747 0.0035095 0.0023351 0.0023354 0.0058539 0.8843614 0.9137713 0.6607624 0.8862689 0.8736724 0.7132168 0.8876396 1.4406326 1.2348297 1.3486535 1.2240047 1.2212699 1.2084688 1.2086421 1.2240047 1.2306697 0.9201172 0.8871650 0.0023388 0.7122553 2.9424744 1.8467025 1.7777522 1.4174208 1.3050417 1.4020172 1.2307326 1.3246130 0.8859706 0.8874363 1.2036048 0.0035080 1.2304648 0.9420648 0.0008747 1.3405273 0.9420648 2.9443481 1.3203833 1.3214118 0.8882469 0.8882469 0.8926397 1.4000897 0.8875206 1.2291563 1.3416042 1.3049338 1.4402874 1.4415061 1.3045688 0.0029223 0.0023354 0.0032123 0.0035095 0.0085676 1.3403030 1.1965183 0.8859360 0.8876106 2.8592566 0.8769439 0.0014588 0.7292509 1.2135232 1.2096706 1.2020024 1.2160766 1.2185507 
EU418428_A5W                1.0514996 1.4165975 1.4001211 2.5136164 0.8867354 0.0000000 0.0000010 1.5385622 1.4807808 0.0013714 0.0016518 0.0019273 0.0002722 0.0019273 0.2512445 0.0000010 3.0207560 3.0198198 1.4013472 0.3716129 1.3997317 1.3904462 1.3904462 0.8862076 0.8879830 0.8863749 0.8875903 0.8920293 0.0052370 0.3773636 1.0548712 0.0000010 0.0002798 1.0502225 0.0002722 1.6275952 1.4890652 1.5721256 1.4689576 1.4820208 1.4639312 1.4645014 1.4689576 1.4746899 0.3939423 0.0002722 0.8876915 1.0514996 3.0127149 1.9657690 1.9345470 1.6327561 1.5252455 1.6014420 1.4814207 1.5385622 0.0035480 0.0013623 1.3957086 0.8898764 1.4840641 0.2539392 0.8862076 1.5710252 0.2539392 3.0147760 1.5324025 1.5482880 0.0019090 0.0019090 0.0013922 1.5999396 0.0013627 1.4696740 1.5816083 1.5217518 1.6266988 1.6331828 1.5210133 0.8881544 0.8875903 0.8895355 0.8879830 0.9012816 1.5673136 1.3938510 0.0051951 0.0002722 2.9902296 0.0080457 0.8870044 1.0725162 1.4597102 1.4634047 1.4030369 1.4939942 1.4774219 
FR852584_ISP                1.0514996 1.4165975 1.4001211 2.5136164 0.8867354 0.0000010 0.0000000 1.5385622 1.4807808 0.0013714 0.0016518 0.0019273 0.0002722 0.0019273 0.2512445 0.0000010 3.0207560 3.0198198 1.4013472 0.3716129 1.3997317 1.3904462 1.3904462 0.8862076 0.8879830 0.8863749 0.8875903 0.8920293 0.0052370 0.3773636 1.0548712 0.0000010 0.0002798 1.0502225 0.0002722 1.6275952 1.4890652 1.5721256 1.4689576 1.4820208 1.4639312 1.4645014 1.4689576 1.4746899 0.3939423 0.0002722 0.8876915 1.0514996 3.0127149 1.9657690 1.9345470 1.6327561 1.5252455 1.6014420 1.4814207 1.5385622 0.0035480 0.0013623 1.3957086 0.8898764 1.4840641 0.2539392 0.8862076 1.5710252 0.2539392 3.0147760 1.5324025 1.5482880 0.0019090 0.0019090 0.0013922 1.5999396 0.0013627 1.4696740 1.5816083 1.5217518 1.6266988 1.6331828 1.5210133 0.8881544 0.8875903 0.8895355 0.8879830 0.9012816 1.5673136 1.3938510 0.0051951 0.0002722 2.9902296 0.0080457 0.8870044 1.0725162 1.4597102 1.4634047 1.4030369 1.4939942 1.4774219 
JN797796B_5S                1.4165974 0.6542404 0.6468484 2.3607058 1.3246130 1.5385622 1.5385622 0.0000000 0.5273995 1.5299894 1.5315757 1.5315639 1.5395551 1.5315639 1.5321424 1.5259771 2.9659264 2.9667681 0.6086827 1.5048355 0.6457660 0.6837723 0.6837723 1.3237149 1.3265020 1.3247225 1.3260606 1.3265444 1.5326606 1.5046753 1.3998381 1.5474368 1.5259642 1.4243378 1.5386400 0.5676356 0.5231014 0.0726959 0.5170045 0.5298160 0.5230020 0.5222908 0.5170045 0.5188068 1.5776280 1.5403106 1.3264913 1.4165974 2.9751898 2.2115996 1.8528222 0.5648485 0.3609571 0.5604710 0.5283382 0.0000010 1.5387541 1.5387174 0.6908795 1.3263162 0.5225647 1.5465333 1.3237149 0.0691472 1.5465333 2.9638857 0.0143246 0.0460749 1.5381910 1.5381910 1.5519258 0.5609524 1.5380748 0.5195612 0.3709094 0.3594399 0.5677913 0.5683319 0.3589807 1.3248429 1.3260606 1.3256919 1.3265020 1.3364650 0.0675955 0.6872304 1.5350697 1.5395551 2.9533492 1.5359736 1.3242961 1.4705121 0.5230768 0.5197420 0.6151075 0.6755211 0.5301145 
JN797798_BCU4               1.3262969 0.5511292 0.5519908 2.3581649 1.2311440 1.4807808 1.4807808 0.5273995 0.0000000 1.4755656 1.4761904 1.4764495 1.4817147 1.4764495 1.5449222 1.4616996 2.8600063 2.8588108 0.5363218 1.4999456 0.5529073 0.6168411 0.6168411 1.2303176 1.2309789 1.2308465 1.2308595 1.2337921 1.4760616 1.4950868 1.3309943 1.4823507 1.4619608 1.3312992 1.4808526 0.7327768 0.0234597 0.5350538 0.2984271 0.2951376 0.3041113 0.3048801 0.2984271 0.2977209 1.5365535 1.4824297 1.2308427 1.3262969 2.9242612 2.0252471 1.8334834 0.7252989 0.6041224 0.7127411 0.0013342 0.5273995 1.4763727 1.4800677 0.6212587 1.2338089 0.3062898 1.5548944 1.2303176 0.5363333 1.5548944 2.9157905 0.5280630 0.5301341 1.4807161 1.4807161 1.4933358 0.7130371 1.4800225 0.2977199 0.6096030 0.6030862 0.7334466 0.7343031 0.6043983 1.2293232 1.2308595 1.2315931 1.2309789 1.2290081 0.5349434 0.6144386 1.4785927 1.4817147 2.8748565 1.4744118 1.2311376 1.3910391 0.2986218 0.3001909 0.5132720 0.5649113 0.2979947 
JX080301_A3R                1.0490458 1.4116667 1.3949776 2.5211796 0.8843770 0.0013714 0.0013714 1.5299894 1.4755656 0.0000000 0.0013762 0.0011017 0.0016461 0.0011017 0.2519406 0.0014149 3.0322073 3.0312635 1.3958997 0.3730765 1.3945105 1.3820572 1.3820572 0.8838473 0.8858545 0.8840154 0.8852357 0.8896958 0.0060722 0.3773352 1.0522446 0.0014031 0.0011318 1.0477630 0.0016462 1.6220960 1.4838794 1.5636066 1.4636428 1.4767488 1.4586312 1.4591933 1.4636428 1.4693973 0.3928383 0.0016463 0.8855603 1.0490458 3.0182157 1.9657455 1.9358476 1.6252013 1.5195005 1.5938202 1.4762078 1.5299894 0.0044002 0.0016460 1.3877863 0.8875321 1.4788050 0.2546451 0.8838473 1.5625047 0.2546451 3.0202950 1.5238181 1.5397225 0.0021967 0.0021967 0.0022446 1.5923161 0.0019215 1.4643565 1.5757619 1.5159971 1.6211965 1.6277034 1.5152568 0.8860270 0.8852357 0.8871908 0.8858545 0.8984120 1.5587917 1.3862066 0.0060614 0.0016461 3.0013628 0.0089787 0.8846472 1.0716950 1.4543403 1.4580516 1.3942400 1.4852529 1.4721377 
JX080302_676Z               1.0491368 1.4145855 1.3979630 2.5226211 0.8843754 0.0016518 0.0016518 1.5315757 1.4761904 0.0013762 0.0000000 0.0002739 0.0019276 0.0002739 0.2525882 0.0017042 3.0338235 3.0328796 1.3994595 0.3740611 1.3975396 1.3862713 1.3862713 0.8838455 0.8858532 0.8840136 0.8852343 0.8896956 0.0063712 0.3783258 1.0532578 0.0016901 0.0019884 1.0478538 0.0019277 1.6234508 1.4845065 1.5652172 1.4653949 1.4785139 1.4610613 1.4616287 1.4653949 1.4711540 0.3935353 0.0019287 0.8855589 1.0491368 3.0202620 1.9621761 1.9358054 1.6265574 1.5210450 1.5951575 1.4768328 1.5315757 0.0046922 0.0019274 1.3919973 0.8875313 1.4805701 0.2553051 0.8838455 1.5641144 0.2553051 3.0223433 1.5254004 1.5413173 0.0024805 0.0024805 0.0030984 1.5936523 0.0022046 1.4661110 1.5774255 1.5175389 1.6225509 1.6290614 1.5167979 0.8860258 0.8852343 0.8871899 0.8858532 0.8990882 1.5603978 1.3904305 0.0063599 0.0019276 3.0029657 0.0093029 0.8846456 1.0717975 1.4560915 1.4598048 1.3964719 1.4858000 1.4738973 
JX080303_Fi200W             1.0493376 1.4153690 1.3987670 2.5226211 0.8850051 0.0019273 0.0019273 1.5315639 1.4764495 0.0011017 0.0002739 0.0000000 0.0022031 0.0000010 0.2529833 0.0019884 3.0343281 3.0333842 1.3997166 0.3744733 1.3983554 1.3860021 1.3860021 0.8844750 0.8864832 0.8846431 0.8858643 0.8903267 0.0066488 0.3787382 1.0530705 0.0019719 0.0017042 1.0480544 0.0022032 1.6237351 1.4847667 1.5652098 1.4656522 1.4787730 1.4613174 1.4618854 1.4656522 1.4714119 0.3939564 0.0022033 0.8861893 1.0493376 3.0207618 1.9632011 1.9354815 1.6268419 1.5210319 1.5954376 1.4770919 1.5315639 0.0049686 0.0022029 1.3917486 0.8881620 1.4808291 0.2557055 0.8844750 1.5641070 0.2557055 3.0228435 1.5253877 1.5413067 0.0027565 0.0027565 0.0028165 1.5939321 0.0024805 1.4663686 1.5774196 1.5175254 1.6228350 1.6293464 1.5167843 0.8866558 0.8858643 0.8878202 0.8864832 0.8990882 1.5603898 1.3901607 0.0066369 0.0022031 3.0034659 0.0095943 0.8852754 1.0720195 1.4563487 1.4600623 1.3967307 1.4860592 1.4741556 
JX080304_MSA6               1.0524608 1.4174843 1.4010266 2.5138254 0.8876106 0.0002722 0.0002722 1.5395551 1.4817147 0.0016461 0.0019276 0.0022031 0.0000000 0.0022031 0.2516963 0.0002798 3.0236637 3.0227269 1.4022593 0.3721079 1.4006503 1.3913888 1.3913888 0.8870823 0.8888587 0.8872498 0.8884661 0.8929075 0.0055140 0.3778610 1.0558184 0.0002784 0.0005616 1.0511828 0.0005446 1.6286473 1.4900046 1.5731425 1.4698827 1.4829546 1.4648509 1.4654232 1.4698827 1.4756182 0.3944539 0.0005446 0.8885676 1.0524608 3.0155959 1.9650934 1.9363252 1.6338114 1.5262078 1.6024753 1.4823551 1.5395551 0.0038219 0.0016352 1.3966558 0.8907536 1.4849981 0.2543976 0.8870823 1.5720412 0.2543976 3.0176602 1.5333912 1.5492887 0.0021823 0.0021823 0.0016709 1.6009716 0.0016356 1.4706005 1.5826599 1.5227116 1.6277504 1.6342388 1.5219725 0.8890301 0.8884661 0.8904121 0.8888587 0.9022208 1.5683264 1.3947959 0.0054699 0.0000010 2.9931007 0.0083351 0.8878798 1.0735806 1.4606336 1.4643297 1.4039576 1.4949358 1.4783521 
JX080305_P4W                1.0493376 1.4153690 1.3987670 2.5226211 0.8850051 0.0019273 0.0019273 1.5315639 1.4764495 0.0011017 0.0002739 0.0000010 0.0022031 0.0000000 0.2529833 0.0019884 3.0343281 3.0333842 1.3997166 0.3744733 1.3983554 1.3860021 1.3860021 0.8844750 0.8864832 0.8846431 0.8858643 0.8903267 0.0066488 0.3787382 1.0530705 0.0019719 0.0017042 1.0480544 0.0022032 1.6237351 1.4847667 1.5652098 1.4656522 1.4787730 1.4613174 1.4618854 1.4656522 1.4714119 0.3939564 0.0022033 0.8861893 1.0493376 3.0207618 1.9632011 1.9354815 1.6268419 1.5210319 1.5954376 1.4770919 1.5315639 0.0049686 0.0022029 1.3917486 0.8881620 1.4808291 0.2557055 0.8844750 1.5641070 0.2557055 3.0228435 1.5253877 1.5413067 0.0027565 0.0027565 0.0028165 1.5939321 0.0024805 1.4663686 1.5774196 1.5175254 1.6228350 1.6293464 1.5167843 0.8866558 0.8858643 0.8878202 0.8864832 0.8990882 1.5603898 1.3901607 0.0066369 0.0022031 3.0034659 0.0095943 0.8852754 1.0720195 1.4563487 1.4600623 1.3967307 1.4860592 1.4741556 
JX194239_SA11               1.1260015 1.4648176 1.4425334 2.4769257 0.9311941 0.2512445 0.2512445 1.5321424 1.5449222 0.2519406 0.2525882 0.2529833 0.2516963 0.2529833 0.0000000 0.2483554 3.2739934 3.2776136 1.4661597 0.4298726 1.4539338 1.4505389 1.4505389 0.9311187 0.9304328 0.9287983 0.9301745 0.9334364 0.2479802 0.4284482 1.1163028 0.2519970 0.2487604 1.1313828 0.2517050 1.7066711 1.5509169 1.5768027 1.5625272 1.5917678 1.5510567 1.5537924 1.5625272 1.5663332 0.4640889 0.2513979 0.9327593 1.1260015 3.2023937 2.0272988 2.0188112 1.7028252 1.5982272 1.6851465 1.5471636 1.5321424 0.2521916 0.2507549 1.4547531 0.9325859 1.5729403 0.0053126 0.9311187 1.5721893 0.0053126 3.2014168 1.5361237 1.5519003 0.2505747 0.2505747 0.2549597 1.6813462 0.2506918 1.5645712 1.6481930 1.5981741 1.7010928 1.7088161 1.5958096 0.9334385 0.9301745 0.9314143 0.9304328 0.9477629 1.5690738 1.4610020 0.2470412 0.2516963 3.2304188 0.2503844 0.9311982 1.1532850 1.5597378 1.5600431 1.5036148 1.5363239 1.5813508 
JX875065_SA5                1.0322067 1.3999013 1.3826373 2.4992702 0.8730344 0.0000010 0.0000010 1.5259771 1.4616996 0.0014149 0.0017042 0.0019884 0.0002798 0.0019884 0.2483554 0.0000000 3.0358756 3.0347247 1.3895309 0.3605201 1.3837804 1.3814939 1.3814939 0.8725011 0.8741368 0.8726707 0.8739024 0.8784183 0.0054036 0.3664346 1.0372036 0.0000010 0.0002798 1.0309192 0.0002808 1.6128607 1.4701860 1.5591072 1.4632330 1.4756221 1.4573482 1.4565790 1.4632330 1.4691433 0.3897104 0.0002808 0.8740010 1.0322067 3.0257103 1.9691595 1.9285861 1.6189114 1.5099717 1.5867873 1.4623468 1.5259771 0.0036598 0.0014052 1.3879918 0.8760555 1.4764303 0.2510869 0.8725011 1.5590956 0.2510869 3.0278284 1.5217120 1.5351040 0.0019691 0.0019691 0.0014365 1.5852674 0.0014056 1.4640202 1.5660480 1.5061330 1.6119519 1.6185264 1.5053859 0.8743095 0.8739024 0.8758814 0.8741368 0.8813295 1.5553333 1.3848104 0.0050755 0.0002798 3.0046155 0.0080457 0.8733071 1.0725162 1.4549295 1.4557992 1.3831411 1.4770383 1.4720415 
KC595512_JL                 2.9025147 2.9880671 2.9936310 3.5141278 2.8911279 3.0207560 3.0207560 2.9659264 2.8600063 3.0322073 3.0338235 3.0343281 3.0236637 3.0343281 3.2739934 3.0358756 0.0000000 0.0060458 2.9311923 3.1510512 3.0264556 2.8778429 2.8778429 2.8892291 2.8984017 2.8894036 2.8927781 2.8985821 3.0465937 3.1411737 2.9358004 3.0399828 3.0363883 2.9141708 3.0217452 3.0778382 2.8547820 2.9835093 2.8731591 2.8744371 2.8695563 2.8696200 2.8731591 2.8834967 3.0796353 3.0224694 2.8966597 2.9025147 0.7445500 3.5051368 3.1170121 3.0360365 2.9205982 3.0694225 2.8621371 2.9659264 3.0172832 3.0264680 2.8666309 2.8928290 2.8788215 3.3001646 2.8892291 2.9833887 3.3001646 0.7462675 2.9831894 2.9764179 3.0308009 3.0308009 3.0458356 3.0651396 3.0264807 2.8828242 2.9011404 2.9271737 3.0780531 3.0908561 2.9230282 2.8927320 2.8927781 2.8921172 2.8984017 2.9164517 2.9717483 2.8838304 3.0239696 3.0236637 0.0553908 3.0693479 2.8888898 2.9201306 2.8745288 2.8817371 2.8960477 2.9017662 2.8682692 
KC595513_Shanette           2.8982605 2.9856014 2.9925801 3.5079385 2.8860414 3.0198198 3.0198198 2.9667681 2.8588108 3.0312635 3.0328796 3.0333842 3.0227269 3.0333842 3.2776136 3.0347247 0.0060458 0.0000000 2.9306979 3.1481830 3.0238103 2.8733013 2.8733013 2.8841457 2.8933048 2.8843187 2.8876869 2.8934779 3.0456459 3.1430916 2.9312784 3.0365449 3.0352374 2.9118933 3.0208089 3.0804432 2.8524335 2.9854523 2.8680474 2.8666848 2.8610162 2.8610668 2.8680474 2.8758958 3.0836309 3.0215329 2.8915644 2.8982605 0.7425885 3.5110339 3.1157231 3.0367637 2.9205532 3.0652232 2.8609403 2.9667681 3.0163474 3.0255308 2.8625069 2.8877413 2.8755180 3.2979854 2.8841457 2.9853313 3.2979854 0.7443142 2.9818752 2.9826926 3.0298629 3.0298629 3.0448792 3.0609473 3.0255433 2.8796971 2.9004232 2.9264815 3.0806582 3.0957192 2.9229829 2.8876455 2.8876869 2.8870292 2.8933048 2.9132506 2.9736820 2.8792826 3.0230332 3.0227269 0.0571890 3.0681848 2.8838053 2.9161856 2.8704685 2.8776303 2.8943908 2.8954210 2.8649744 
KC699836_SIOphi             1.2564586 0.3650602 0.3721996 2.2671382 1.1781991 1.4013472 1.4013472 0.6086827 0.5363218 1.3958997 1.3994595 1.3997166 1.4022593 1.3997166 1.4661597 1.3895309 2.9311923 2.9306979 0.0000000 1.4308610 0.3603475 0.4670221 0.4670221 1.1777418 1.1778059 1.1809290 1.1809484 1.1762453 1.4051632 1.4289859 1.2369054 1.3980245 1.3897908 1.2573067 1.4014151 0.7762507 0.5369955 0.6152695 0.5425303 0.5508896 0.5406695 0.5380889 0.5425303 0.5408538 1.4590710 1.4019780 1.1777961 1.2564586 3.0108544 2.0132364 1.7586969 0.7712674 0.6674508 0.7626253 0.5380403 0.6086827 1.4050291 1.4018311 0.4673675 1.1820294 0.5405398 1.4807596 1.1777418 0.6140349 1.4807596 3.0069073 0.6008171 0.6050678 1.4013244 1.4013244 1.4189326 0.7620861 1.4008654 0.5410626 0.6727767 0.6650660 0.7766032 0.7805873 0.6685364 1.1800058 1.1809484 1.1829085 1.1778059 1.1742314 0.6182755 0.4653710 1.4058908 1.4022593 2.9005949 1.4025268 1.1777239 1.2969025 0.5289650 0.5298948 0.4187842 0.4643315 0.5469403 
KF021268_phiIBB_SEP1        1.0801916 1.4378779 1.4037463 2.5336210 0.9145684 0.3716129 0.3716129 1.5048355 1.4999456 0.3730765 0.3740611 0.3744733 0.3721079 0.3744733 0.4298726 0.3605201 3.1510512 3.1481830 1.4308610 0.0000000 1.4252101 1.4359228 1.4359228 0.9140361 0.9168809 0.9152246 0.9167937 0.9190976 0.3767956 0.0098307 1.0823239 0.3720231 0.3609386 1.0869113 0.3721196 1.6133042 1.5003701 1.5402612 1.4761897 1.4852364 1.4734356 1.4713361 1.4761897 1.4857717 0.4575926 0.3718255 0.9181117 1.0801916 3.1366838 2.0189952 1.9355966 1.6120092 1.5396837 1.5910281 1.5000529 1.5048355 0.3740871 0.3722610 1.4414468 0.9177752 1.4856121 0.4350423 0.9140361 1.5366121 0.4350423 3.1370993 1.4989179 1.5186552 0.3724716 0.3724716 0.3723497 1.5898530 0.3723525 1.4836267 1.5898324 1.5365182 1.6126217 1.6221140 1.5362885 0.9166842 0.9167937 0.9170535 0.9168809 0.9220779 1.5316814 1.4352982 0.3737552 0.3721079 3.0914133 0.3699912 0.9160616 1.1182139 1.4648513 1.4616242 1.4764366 1.4970982 1.4802934 
KF669652_Grass              1.3558631 0.0143829 0.0168711 2.2930986 1.1934884 1.3997317 1.3997317 0.6457660 0.5529073 1.3945105 1.3975396 1.3983554 1.4006503 1.3983554 1.4539338 1.3837804 3.0264556 3.0238103 0.3603475 1.4252101 0.0000000 0.4621745 0.4621745 1.1934291 1.1924225 1.1951294 1.1951474 1.1986178 1.3960471 1.4287371 1.3326752 1.3976058 1.3846057 1.3618940 1.3998001 0.8022157 0.5597758 0.6428252 0.5601995 0.5610788 0.5623561 0.5608400 0.5601995 0.5609104 1.4662309 1.4003671 1.1916388 1.3558631 3.0181749 2.0502014 1.8125068 0.8041598 0.7218866 0.7769586 0.5520451 0.6457660 1.4026342 1.3985738 0.4811184 1.1978598 0.5625304 1.4682111 1.1934291 0.6454101 1.4682111 3.0161124 0.6377032 0.6371297 1.3981509 1.3981509 1.4062712 0.7755988 1.3981250 0.5583864 0.7280663 0.7223315 0.8025860 0.8050313 0.7231795 1.1950290 1.1951474 1.1965808 1.1924225 1.1754532 0.6462750 0.4609701 1.3955940 1.4006503 3.0113612 1.3939475 1.1918577 1.3981651 0.5518010 0.5539150 0.4085678 0.4562210 0.5623135 
KJ010547_Bp8p_C             1.2625960 0.4734706 0.4729174 2.3319265 1.1926717 1.3904462 1.3904462 0.6837723 0.6168411 1.3820572 1.3862713 1.3860021 1.3913888 1.3860021 1.4505389 1.3814939 2.8778429 2.8733013 0.4670221 1.4359228 0.4621745 0.0000000 0.0000010 1.1917171 1.1897520 1.1917549 1.1917734 1.1953407 1.3875673 1.4342746 1.2538192 1.3827758 1.3812210 1.2710308 1.3905161 0.8634841 0.6189583 0.7007041 0.6397182 0.6320809 0.6315700 0.6312335 0.6397182 0.6404145 1.4313478 1.3910986 1.1897027 1.2625960 2.9049704 2.0583302 1.8570332 0.8547943 0.7647829 0.8512079 0.6163035 0.6837723 1.3922004 1.3882731 0.0963707 1.1954082 0.6382876 1.4607411 1.1917171 0.6986880 1.4607411 2.8973998 0.6897647 0.6958739 1.3867917 1.3867917 1.3926499 0.8497088 1.3874474 0.6418532 0.7731408 0.7620067 0.8633391 0.8672709 0.7632874 1.1918173 1.1917734 1.1958511 1.1897520 1.1974573 0.6994661 0.0192056 1.3879903 1.3913888 2.8431976 1.3902989 1.1920569 1.2940429 0.6267545 0.6283676 0.4464832 0.5068436 0.6290514 
KJ010548_Bp8p_T             1.2625960 0.4734706 0.4729174 2.3319265 1.1926717 1.3904462 1.3904462 0.6837723 0.6168411 1.3820572 1.3862713 1.3860021 1.3913888 1.3860021 1.4505389 1.3814939 2.8778429 2.8733013 0.4670221 1.4359228 0.4621745 0.0000010 0.0000000 1.1917171 1.1897520 1.1917549 1.1917734 1.1953407 1.3875673 1.4342746 1.2538192 1.3827758 1.3812210 1.2710308 1.3905161 0.8634841 0.6189583 0.7007041 0.6397182 0.6320809 0.6315700 0.6312335 0.6397182 0.6404145 1.4313478 1.3910986 1.1897027 1.2625960 2.9049704 2.0583302 1.8570332 0.8547943 0.7647829 0.8512079 0.6163035 0.6837723 1.3922004 1.3882731 0.0963707 1.1954082 0.6382876 1.4607411 1.1917171 0.6986880 1.4607411 2.8973998 0.6897647 0.6958739 1.3867917 1.3867917 1.3926499 0.8497088 1.3874474 0.6418532 0.7731408 0.7620067 0.8633391 0.8672709 0.7632874 1.1918173 1.1917734 1.1958511 1.1897520 1.1974573 0.6994661 0.0192056 1.3879903 1.3913888 2.8431976 1.3902989 1.1920569 1.2940429 0.6267545 0.6283676 0.4464832 0.5068436 0.6290514 
KJ094029_LP_064             0.7117557 1.2020111 1.1745957 2.3806225 0.0008747 0.8862076 0.8862076 1.3237149 1.2303176 0.8838473 0.8838455 0.8844750 0.8870823 0.8844750 0.9311187 0.8725011 2.8892291 2.8841457 1.1777418 0.9140361 1.1934291 1.1917171 1.1917171 0.0000000 0.0032169 0.0020431 0.0020434 0.0067352 0.8841262 0.9132395 0.6601035 0.8857297 0.8731388 0.7127166 0.8871112 1.4407870 1.2340003 1.3476096 1.2231805 1.2203750 1.2075808 1.2077538 1.2231805 1.2298417 0.9201051 0.8866368 0.0032174 0.7117557 2.9400597 1.8463854 1.7766306 1.4175769 1.3046544 1.4021751 1.2299066 1.3237149 0.8857367 0.8869080 1.2022381 0.0032155 1.2296390 0.9419877 0.0000010 1.3394877 0.9419877 2.9419322 1.3194873 1.3203855 0.8877181 0.8877181 0.8920975 1.4002477 0.8869922 1.2283293 1.3411783 1.3045467 1.4404418 1.4416603 1.3041818 0.0026299 0.0020434 0.0035048 0.0032169 0.0088865 1.3392645 1.1955615 0.8854084 0.8870823 2.8573768 0.8767057 0.0023352 0.7286888 1.2126302 1.2087797 1.2022420 1.2154986 1.2176576 
KJ094031_LP_124             0.7113745 1.2010483 1.1736294 2.3880393 0.0035095 0.8879830 0.8879830 1.3265020 1.2309789 0.8858545 0.8858532 0.8864832 0.8888587 0.8864832 0.9304328 0.8741368 2.8984017 2.8933048 1.1778059 0.9168809 1.1924225 1.1897520 1.1897520 0.0032169 0.0000000 0.0040979 0.0040984 0.0085201 0.8859144 0.9150471 0.6608913 0.8875439 0.8747750 0.7123350 0.8888877 1.4431713 1.2346631 1.3491174 1.2253308 1.2221575 1.2105439 1.2107179 1.2253308 1.2319996 0.9210115 0.8884132 0.0040944 0.7113745 2.9428306 1.8463503 1.7811092 1.4202471 1.3063292 1.4057445 1.2305678 1.3265020 0.8875120 0.8886848 1.2007579 0.0052740 1.2326274 0.9412892 0.0032169 1.3409913 0.9412892 2.9447043 1.3222708 1.3227239 0.8894958 0.8894958 0.8939164 1.4038129 0.8887689 1.2304851 1.3429749 1.3062212 1.4428251 1.4440454 1.3058562 0.0029197 0.0040984 0.0038033 0.0000010 0.0095184 1.3407666 1.1951135 0.8871837 0.8888587 2.8664671 0.8783606 0.0038041 0.7280704 1.2156082 1.2117523 1.2036922 1.2159115 1.2194372 
KJ586795_LMTA_94            0.7123752 1.2036342 1.1762350 2.3810419 0.0023351 0.8863749 0.8863749 1.3247225 1.2308465 0.8840154 0.8840136 0.8846431 0.8872498 0.8846431 0.9287983 0.8726707 2.8894036 2.8843187 1.1809290 0.9152246 1.1951294 1.1917549 1.1917549 0.0020431 0.0040979 0.0000000 0.0005831 0.0058521 0.8842575 0.9144271 0.6608749 0.8859007 0.8733085 0.7133369 0.8872787 1.4427337 1.2345328 1.3492321 1.2256701 1.2228084 1.2099917 1.2101657 1.2256701 1.2323425 0.9186150 0.8868042 0.0040959 0.7123752 2.9406632 1.8466994 1.7737236 1.4198048 1.3074730 1.4040556 1.2304351 1.3247225 0.8859040 0.8870755 1.2027535 0.0040947 1.2320827 0.9396248 0.0020431 1.3411033 0.9396248 2.9425361 1.3204927 1.3213919 0.8878857 0.8878857 0.8922692 1.4021249 0.8871597 1.2308271 1.3441508 1.3073648 1.4423875 1.4436080 1.3069995 0.0040954 0.0005831 0.0043849 0.0040979 0.0098406 1.3408784 1.1962342 0.8855388 0.8872498 2.8575420 0.8764312 0.0026273 0.7287377 1.2150561 1.2113052 1.2077892 1.2192648 1.2200853 
KJ591605_LMTA_57            0.7124216 1.2036502 1.1762547 2.3812743 0.0023354 0.8875903 0.8875903 1.3260606 1.2308595 0.8852357 0.8852343 0.8858643 0.8884661 0.8858643 0.9301745 0.8739024 2.8927781 2.8876869 1.1809484 0.9167937 1.1951474 1.1917734 1.1917734 0.0020434 0.0040984 0.0005831 0.0000000 0.0058529 0.8854810 0.9159952 0.6609204 0.8871425 0.8745407 0.7133833 0.8884951 1.4446107 1.2345454 1.3505974 1.2256837 1.2228223 1.2100071 1.2101810 1.2256837 1.2323553 0.9197448 0.8880204 0.0040964 0.7124216 2.9409185 1.8490901 1.7757328 1.4213235 1.3087759 1.4058864 1.2304481 1.3260606 0.8871192 0.8882919 1.2027708 0.0040952 1.2320955 0.9410305 0.0020434 1.3424613 0.9410305 2.9427915 1.3218276 1.3227280 0.8891031 0.8891031 0.8935160 1.4039533 0.8883762 1.2308401 1.3456415 1.3086675 1.4442637 1.4454856 1.3083019 0.0040960 0.0000010 0.0043855 0.0040984 0.0098420 1.3422350 1.1962522 0.8867539 0.8884661 2.8608781 0.8776781 0.0026276 0.7287887 1.2150709 1.2113205 1.2058563 1.2192792 1.2200996 
KJ668715_LMTA_34            0.7118803 1.2069587 1.1796100 2.3840904 0.0058539 0.8920293 0.8920293 1.3265444 1.2337921 0.8896958 0.8896956 0.8903267 0.8929075 0.8903267 0.9334364 0.8784183 2.8985821 2.8934779 1.1762453 0.9190976 1.1986178 1.1953407 1.1953407 0.0067352 0.0085201 0.0058521 0.0058529 0.0000000 0.8896559 0.9182976 0.6639230 0.8916789 0.8790577 0.7128418 0.8929366 1.4464800 1.2374851 1.3512005 1.2301025 1.2288953 1.2160409 1.2162170 1.2301025 1.2367890 0.9255287 0.8924619 0.0067482 0.7118803 2.9458547 1.8476519 1.7786880 1.4231767 1.3084327 1.4080776 1.2333801 1.3265444 0.8912635 0.8927343 1.2047140 0.0082160 1.2370022 0.9443474 0.0067352 1.3430684 0.9443474 2.9477316 1.3223132 1.3233427 0.8935476 0.8935476 0.8980625 1.4061433 0.8928184 1.2352698 1.3466428 1.3083244 1.4461324 1.4473548 1.3079590 0.0079262 0.0058529 0.0079161 0.0085201 0.0133752 1.3428416 1.1996820 0.8911930 0.8929075 2.8652673 0.8823500 0.0061473 0.7299530 1.2211355 1.2172676 1.2110564 1.2235059 1.2261623 
KP027446_phiIPLARODI        1.0494293 1.4112566 1.3945166 2.5360393 0.8843614 0.0052370 0.0052370 1.5326606 1.4760616 0.0060722 0.0063712 0.0066488 0.0055140 0.0066488 0.2479802 0.0054036 3.0465937 3.0456459 1.4051632 0.3767956 1.3960471 1.3875673 1.3875673 0.8841262 0.8859144 0.8842575 0.8854810 0.8896559 0.0000000 0.3797632 1.0556409 0.0053584 0.0056885 1.0481450 0.0055142 1.6207387 1.4843941 1.5681259 1.4637214 1.4779295 1.4597603 1.4603261 1.4637214 1.4694872 0.3930708 0.0055145 0.8853234 1.0494293 3.0318434 1.9585458 1.9404116 1.6245289 1.5242198 1.5926809 1.4767052 1.5326606 0.0055114 0.0060694 1.3920008 0.8877834 1.4813925 0.2506247 0.8841262 1.5670191 0.2506247 3.0339385 1.5285197 1.5424263 0.0066275 0.0066275 0.0067686 1.5911748 0.0057928 1.4644366 1.5809880 1.5206998 1.6198383 1.6263520 1.5199558 0.8860874 0.8854810 0.8874782 0.8859144 0.8988956 1.5632877 1.3900218 0.0033020 0.0055140 3.0115195 0.0072384 0.8846322 1.0714728 1.4574029 1.4611254 1.3985737 1.4894598 1.4733052 
KP027447_phiIPLA_C1C        1.0785241 1.4409554 1.4072227 2.5302005 0.9137713 0.3773636 0.3773636 1.5046753 1.4950868 0.3773352 0.3783258 0.3787382 0.3778610 0.3787382 0.4284482 0.3664346 3.1411737 3.1430916 1.4289859 0.0098307 1.4287371 1.4342746 1.4342746 0.9132395 0.9150471 0.9144271 0.9159952 0.9182976 0.3797632 0.0000000 1.0787989 0.3779249 0.3668542 1.0852422 0.3778728 1.6096762 1.4954310 1.5381011 1.4822230 1.4894265 1.4773595 1.4752614 1.4822230 1.4918397 0.4589984 0.3775790 0.9173123 1.0785241 3.1224715 2.0185548 1.9298987 1.6055507 1.5321259 1.5887850 1.4952000 1.5046753 0.3802204 0.3783852 1.4339940 0.9169760 1.4872821 0.4335866 0.9132395 1.5344566 0.4335866 3.1238505 1.4987589 1.5174833 0.3785962 0.3785962 0.3782098 1.5876120 0.3782102 1.4877240 1.5843816 1.5289722 1.6088281 1.6182986 1.5285933 0.9158861 0.9159952 0.9152196 0.9150471 0.9212229 1.5295330 1.4337651 0.3795107 0.3778610 3.0817977 0.3763923 0.9152633 1.1196802 1.4698172 1.4676320 1.4710496 1.4994511 1.4844698 
KP339049_EFDG1              0.2179862 1.3296464 1.3045255 2.4534611 0.6607624 1.0548712 1.0548712 1.3998381 1.3309943 1.0522446 1.0532578 1.0530705 1.0558184 1.0530705 1.1163028 1.0372036 2.9358004 2.9312784 1.2369054 1.0823239 1.3326752 1.2538192 1.2538192 0.6601035 0.6608913 0.6608749 0.6609204 0.6639230 1.0556409 1.0787989 0.0000000 1.0537775 1.0370151 0.2164837 1.0558515 1.4953624 1.3334508 1.4140208 1.3042465 1.3139985 1.2819951 1.2812741 1.3042465 1.3024911 1.0659094 1.0552488 0.6619419 0.2179862 2.9986773 1.8215917 1.8555745 1.4867200 1.4028848 1.4723761 1.3297379 1.3998381 1.0552412 1.0550654 1.2549329 0.6614955 1.3243636 1.1252223 0.6601035 1.4144620 1.1252223 2.9885280 1.3960848 1.4017021 1.0554491 1.0554491 1.0583168 1.4718987 1.0532299 1.3033401 1.4317956 1.3977971 1.4941702 1.4963764 1.4004722 0.6606594 0.6609204 0.6614079 0.6608913 0.6753688 1.4084937 1.2587872 1.0536263 1.0558184 2.9124297 1.0482891 0.6620716 0.2185995 1.2742029 1.2840089 1.2762890 1.2857717 1.3097634 
KP687431_IME_SA1            1.0512714 1.4149946 1.3980371 2.5207443 0.8862689 0.0000010 0.0000010 1.5474368 1.4823507 0.0014031 0.0016901 0.0019719 0.0002784 0.0019719 0.2519970 0.0000010 3.0399828 3.0365449 1.3980245 0.3720231 1.3976058 1.3827758 1.3827758 0.8857297 0.8875439 0.8859007 0.8871425 0.8916789 0.0053584 0.3779249 1.0537775 0.0000000 0.0002870 1.0492964 0.0002784 1.6244125 1.4908489 1.5811761 1.4677734 1.4802294 1.4624284 1.4639698 1.4677734 1.4736545 0.3935336 0.0002785 0.8872458 1.0512714 3.0356340 1.9937965 1.9613962 1.6294105 1.5335500 1.5980719 1.4830070 1.5474368 0.0036295 0.0013935 1.3881635 0.8894786 1.4841239 0.2542076 0.8857297 1.5800412 0.2542076 3.0377745 1.5414574 1.5579937 0.0019528 0.0019528 0.0014245 1.5965327 0.0013939 1.4694621 1.5923075 1.5299411 1.6234936 1.6301408 1.5300221 0.8877191 0.8871425 0.8891305 0.8875439 0.9011252 1.5762101 1.3861045 0.0053146 0.0002784 3.0099644 0.0079420 0.8863515 1.0721593 1.4581217 1.4628438 1.4012178 1.4914191 1.4755143 
KP687432_IME_SA2            1.0324083 1.4006932 1.3834501 2.4992702 0.8736724 0.0002798 0.0002798 1.5259642 1.4619608 0.0011318 0.0019884 0.0017042 0.0005616 0.0017042 0.2487604 0.0002798 3.0363883 3.0352374 1.3897908 0.3609386 1.3846057 1.3812210 1.3812210 0.8731388 0.8747750 0.8733085 0.8745407 0.8790577 0.0056885 0.3668542 1.0370151 0.0002870 0.0000000 1.0311207 0.0005616 1.6131479 1.4704484 1.5590989 1.4634942 1.4758850 1.4576080 1.4568391 1.4634942 1.4694051 0.3901417 0.0005616 0.8746395 1.0324083 3.0262183 1.9702034 1.9282581 1.6191993 1.5099570 1.5870707 1.4626082 1.5259642 0.0039417 0.0016863 1.3877395 0.8766946 1.4766930 0.2514975 0.8731388 1.5590873 0.2514975 3.0283369 1.5216986 1.5350925 0.0022506 0.0022506 0.0011491 1.5855505 0.0016868 1.4642818 1.5660405 1.5061178 1.6122390 1.6188143 1.5053705 0.8749477 0.8745407 0.8765201 0.8747750 0.8813295 1.5553245 1.3845370 0.0053580 0.0005616 3.0051238 0.0083336 0.8739453 1.0727374 1.4551908 1.4560605 1.3834023 1.4773014 1.4723037 
KR049063_EFLK1              0.0041570 1.3588807 1.3380956 2.4740169 0.7132168 1.0502225 1.0502225 1.4243378 1.3312992 1.0477630 1.0478538 1.0480544 1.0511828 1.0480544 1.1313828 1.0309192 2.9141708 2.9118933 1.2573067 1.0869113 1.3618940 1.2710308 1.2710308 0.7127166 0.7123350 0.7133369 0.7133833 0.7128418 1.0481450 1.0852422 0.2164837 1.0492964 1.0311207 0.0000000 1.0512163 1.5270529 1.3360270 1.4384012 1.3060149 1.3124892 1.2949471 1.2955693 1.3060149 1.3080310 1.0895812 1.0506048 0.7141547 0.0041570 2.9548704 1.8497381 1.8704145 1.5109289 1.4113302 1.5007770 1.3300757 1.4243378 1.0485628 1.0503487 1.2811308 0.7121721 1.3346015 1.1394850 0.7127166 1.4340703 1.1394850 2.9449811 1.4234022 1.4194604 1.0508810 1.0508810 1.0515479 1.4988555 1.0485595 1.3108076 1.4315621 1.4053221 1.5263457 1.5289513 1.4064322 0.7121712 0.7133833 0.7134590 0.7123350 0.7285323 1.4297483 1.2719861 1.0464112 1.0511828 2.8950644 1.0393593 0.7142206 0.0048834 1.2907366 1.3025154 1.3000255 1.3120777 1.3057137 
KR908644_IME_SA119          1.0524943 1.4166640 1.4001885 2.5137758 0.8876396 0.0002722 0.0002722 1.5386400 1.4808526 0.0016462 0.0019277 0.0022032 0.0005446 0.0022032 0.2517050 0.0002808 3.0217452 3.0208089 1.4014151 0.3721196 1.3998001 1.3905161 1.3905161 0.8871112 0.8888877 0.8872787 0.8884951 0.8929366 0.0055142 0.3778728 1.0558515 0.0002784 0.0005616 1.0512163 0.0000000 1.6276796 1.4891376 1.5722060 1.4690283 1.4820926 1.4640014 1.4645718 1.4690283 1.4747611 0.3944663 0.0005446 0.8885966 1.0524943 3.0128627 1.9663209 1.9363923 1.6328409 1.5253205 1.6015244 1.4814925 1.5386400 0.0038220 0.0016352 1.3957790 0.8907826 1.4841359 0.2544065 0.8871112 1.5711055 0.2544065 3.0149241 1.5324797 1.5483665 0.0021824 0.0021824 0.0011136 1.6000218 0.0016357 1.4697449 1.5816917 1.5218266 1.6267832 1.6332677 1.5210880 0.8890591 0.8884951 0.8904411 0.8888877 0.9022521 1.5673935 1.3939212 0.0054701 0.0005446 2.9912117 0.0083353 0.8879088 1.0736180 1.4597806 1.4634753 1.4031056 1.4940668 1.4774932 
KT207918_Eyuki              1.5221655 0.8099965 0.7915630 2.4989741 1.4406326 1.6275952 1.6275952 0.5676356 0.7327768 1.6220960 1.6234508 1.6237351 1.6286473 1.6237351 1.7066711 1.6128607 3.0778382 3.0804432 0.7762507 1.6133042 0.8022157 0.8634841 0.8634841 1.4407870 1.4431713 1.4427337 1.4446107 1.4464800 1.6207387 1.6096762 1.4953624 1.6244125 1.6131479 1.5270529 1.6276796 0.0000000 0.7244428 0.5597475 0.7584841 0.7555036 0.7514121 0.7487303 0.7584841 0.7578611 1.6897937 1.6294406 1.4457352 1.5221655 3.1250306 2.2807375 1.9163123 0.0819244 0.4817992 0.0558720 0.7325481 0.5676356 1.6264687 1.6285567 0.8744567 1.4444066 0.7519378 1.7241234 1.4407870 0.5589640 1.7241234 3.1280070 0.5628387 0.5595673 1.6269332 1.6269332 1.6428930 0.0555376 1.6260192 0.7547340 0.4969868 0.4823045 0.0013518 0.0068009 0.4817287 1.4420060 1.4446107 1.4421617 1.4431713 1.4598832 0.5635935 0.8685663 1.6214639 1.6286473 3.0671572 1.6219875 1.4437214 1.5826184 0.7412353 0.7331417 0.7975802 0.8517886 0.7541121 
KT224359_TsarBomba          1.3311557 0.5579066 0.5584519 2.3690093 1.2348297 1.4890652 1.4890652 0.5231014 0.0234597 1.4838794 1.4845065 1.4847667 1.4900046 1.4847667 1.5509169 1.4701860 2.8547820 2.8524335 0.5369955 1.5003701 0.5597758 0.6189583 0.6189583 1.2340003 1.2346631 1.2345328 1.2345454 1.2374851 1.4843941 1.4954310 1.3334508 1.4908489 1.4704484 1.3360270 1.4891376 0.7244428 0.0000000 0.5281873 0.3015477 0.2967453 0.3065443 0.3073149 0.3015477 0.3010285 1.5395783 1.4907231 1.2348212 1.3311557 2.9127810 2.0486264 1.8421154 0.7200109 0.6071194 0.7075275 0.0242939 0.5231014 1.4846348 1.4883469 0.6203356 1.2376022 0.3014238 1.5616665 1.2340003 0.5291819 1.5616665 2.9007219 0.5242777 0.5250593 1.4889996 1.4889996 1.5027848 0.7078228 1.4883028 0.3016110 0.6103257 0.6051910 0.7251085 0.7275814 0.6066930 1.2331008 1.2345454 1.2353787 1.2346631 1.2345537 0.5285531 0.6153586 1.4868649 1.4900046 2.8653427 1.4830185 1.2348233 1.3990311 0.3018140 0.3021203 0.5131448 0.5669309 0.3009406 
KT307976_AvesoBmore         1.4315545 0.6492336 0.6430237 2.3802482 1.3486535 1.5721256 1.5721256 0.0726959 0.5350538 1.5636066 1.5652172 1.5652098 1.5731425 1.5652098 1.5768027 1.5591072 2.9835093 2.9854523 0.6152695 1.5402612 0.6428252 0.7007041 0.7007041 1.3476096 1.3491174 1.3492321 1.3505974 1.3512005 1.5681259 1.5381011 1.4140208 1.5811761 1.5590989 1.4384012 1.5722060 0.5597475 0.5281873 0.0000000 0.5205767 0.5281570 0.5249249 0.5242932 0.5205767 0.5242429 1.6062215 1.5729915 1.3505695 1.4315545 3.0064581 2.2469139 1.8690678 0.5666911 0.3741318 0.5561929 0.5349648 0.0726959 1.5740520 1.5724236 0.7016897 1.3502625 0.5237536 1.5922532 1.3476096 0.0035452 1.5922532 2.9967982 0.0685944 0.0416356 1.5722612 1.5722612 1.5863910 0.5558955 1.5711880 0.5239767 0.3790056 0.3719560 0.5605595 0.5602229 0.3700916 1.3487380 1.3505974 1.3497335 1.3491174 1.3504797 0.0101494 0.7033532 1.5689970 1.5731425 2.9749917 1.5709871 1.3483361 1.4804835 0.5210805 0.5186401 0.6210505 0.6776333 0.5245415 
KT995480_Bacillus_BM15      1.3023972 0.5589968 0.5544996 2.3341645 1.2240047 1.4689576 1.4689576 0.5170045 0.2984271 1.4636428 1.4653949 1.4656522 1.4698827 1.4656522 1.5625272 1.4632330 2.8731591 2.8680474 0.5425303 1.4761897 0.5601995 0.6397182 0.6397182 1.2231805 1.2253308 1.2256701 1.2256837 1.2301025 1.4637214 1.4822230 1.3042465 1.4677734 1.4634942 1.3060149 1.4690283 0.7584841 0.3015477 0.5205767 0.0000000 0.0585176 0.0578762 0.0585526 0.0000010 0.0097027 1.5410462 1.4705920 1.2245531 1.3023972 2.9718819 2.0484368 1.7383927 0.7466102 0.5883533 0.7451796 0.2999921 0.5170045 1.4675005 1.4688580 0.6417644 1.2266009 0.0618966 1.5729054 1.2231805 0.5225689 1.5729054 2.9580644 0.5154843 0.5179087 1.4683564 1.4683564 1.4768702 0.7454785 1.4686777 0.0102639 0.5931985 0.5880309 0.7586692 0.7585746 0.5880768 1.2234260 1.2256837 1.2260293 1.2253308 1.2178978 0.5194700 0.6361794 1.4642875 1.4698827 2.8564201 1.4803604 1.2236722 1.3491586 0.0511308 0.0470130 0.5216809 0.5899569 0.0578465 
KU577463_Bacillus_Deep_Blue 1.3071446 0.5592175 0.5536037 2.3422447 1.2212699 1.4820208 1.4820208 0.5298160 0.2951376 1.4767488 1.4785139 1.4787730 1.4829546 1.4787730 1.5917678 1.4756221 2.8744371 2.8666848 0.5508896 1.4852364 0.5610788 0.6320809 0.6320809 1.2203750 1.2221575 1.2228084 1.2228223 1.2288953 1.4779295 1.4894265 1.3139985 1.4802294 1.4758850 1.3124892 1.4820926 0.7555036 0.2967453 0.5281570 0.0585176 0.0000000 0.0573468 0.0577172 0.0585176 0.0615501 1.5577903 1.4836694 1.2232403 1.3071446 2.9346578 2.0573029 1.7757307 0.7556284 0.5973421 0.7397136 0.2963942 0.5298160 1.4796712 1.4815500 0.6411600 1.2242012 0.0747204 1.6004299 1.2203750 0.5303002 1.6004299 2.9228290 0.5245639 0.5265802 1.4821987 1.4821987 1.4902340 0.7393061 1.4813704 0.0634646 0.6019716 0.5966926 0.7565323 0.7548746 0.5981106 1.2215824 1.2228223 1.2221460 1.2221575 1.2178437 0.5278164 0.6342388 1.4791290 1.4829546 2.8538386 1.4935817 1.2212819 1.3532055 0.0550437 0.0540814 0.5170015 0.5884448 0.0132931 
KX495186_Bacillus_PK16      1.2912548 0.5615027 0.5577740 2.3472697 1.2084688 1.4639312 1.4639312 0.5230020 0.3041113 1.4586312 1.4610613 1.4613174 1.4648509 1.4613174 1.5510567 1.4573482 2.8695563 2.8610162 0.5406695 1.4734356 0.5623561 0.6315700 0.6315700 1.2075808 1.2105439 1.2099917 1.2100071 1.2160409 1.4597603 1.4773595 1.2819951 1.4624284 1.4576080 1.2949471 1.4640014 0.7514121 0.3065443 0.5249249 0.0578762 0.0573468 0.0000000 0.0016073 0.0578762 0.0573379 1.5320284 1.4655563 1.2101301 1.2912548 2.9502234 2.0553436 1.7517325 0.7446496 0.5872654 0.7384043 0.3053854 0.5230020 1.4613942 1.4638324 0.6365942 1.2113974 0.0835128 1.5616930 1.2075808 0.5269257 1.5616930 2.9383225 0.5212466 0.5251691 1.4633329 1.4633329 1.4715220 0.7387026 1.4636523 0.0589263 0.5948423 0.5861469 0.7502845 0.7532156 0.5871121 1.2088031 1.2100071 1.2105493 1.2105439 1.2065261 0.5239291 0.6314290 1.4608605 1.4648509 2.8508705 1.4748942 1.2084807 1.3382628 0.0295492 0.0397272 0.5110262 0.5871088 0.0568183 
MG602477_Bacillus_BCP01     1.2918701 0.5600581 0.5557126 2.3545498 1.2086421 1.4645014 1.4645014 0.5222908 0.3048801 1.4591933 1.4616287 1.4618854 1.4654232 1.4618854 1.5537924 1.4565790 2.8696200 2.8610668 0.5380889 1.4713361 0.5608400 0.6312335 0.6312335 1.2077538 1.2107179 1.2101657 1.2101810 1.2162170 1.4603261 1.4752614 1.2812741 1.4639698 1.4568391 1.2955693 1.4645718 0.7487303 0.3073149 0.5242932 0.0585526 0.0577172 0.0016073 0.0000000 0.0585526 0.0580136 1.5305909 1.4661302 1.2103042 1.2918701 2.9440249 2.0537793 1.7521449 0.7420876 0.5850846 0.7357351 0.3061550 0.5222908 1.4619589 1.4644024 0.6362647 1.2115718 0.0841299 1.5644974 1.2077538 0.5262138 1.5644974 2.9321367 0.5206154 0.5244568 1.4639018 1.4639018 1.4721200 0.7360336 1.4642219 0.0589482 0.5925480 0.5839669 0.7476034 0.7505315 0.5849330 1.2089765 1.2101810 1.2107235 1.2107179 1.2068780 0.5232186 0.6310925 1.4614239 1.4654232 2.8527067 1.4741450 1.2086541 1.3388645 0.0312558 0.0391712 0.5096545 0.5867183 0.0571881 
MH638309_Bacillus_Hobo      1.3023972 0.5589968 0.5544996 2.3341645 1.2240047 1.4689576 1.4689576 0.5170045 0.2984271 1.4636428 1.4653949 1.4656522 1.4698827 1.4656522 1.5625272 1.4632330 2.8731591 2.8680474 0.5425303 1.4761897 0.5601995 0.6397182 0.6397182 1.2231805 1.2253308 1.2256701 1.2256837 1.2301025 1.4637214 1.4822230 1.3042465 1.4677734 1.4634942 1.3060149 1.4690283 0.7584841 0.3015477 0.5205767 0.0000010 0.0585176 0.0578762 0.0585526 0.0000000 0.0097027 1.5410462 1.4705920 1.2245531 1.3023972 2.9718819 2.0484368 1.7383927 0.7466102 0.5883533 0.7451796 0.2999921 0.5170045 1.4675005 1.4688580 0.6417644 1.2266009 0.0618966 1.5729054 1.2231805 0.5225689 1.5729054 2.9580644 0.5154843 0.5179087 1.4683564 1.4683564 1.4768702 0.7454785 1.4686777 0.0102639 0.5931985 0.5880309 0.7586692 0.7585746 0.5880768 1.2234260 1.2256837 1.2260293 1.2253308 1.2178978 0.5194700 0.6361794 1.4642875 1.4698827 2.8564201 1.4803604 1.2236722 1.3491586 0.0511308 0.0470130 0.5216809 0.5899569 0.0578465 
MH638312_Bacillus_Kioshi    1.3033953 0.5596732 0.5559189 2.3465123 1.2306697 1.4746899 1.4746899 0.5188068 0.2977209 1.4693973 1.4711540 1.4714119 1.4756182 1.4714119 1.5663332 1.4691433 2.8834967 2.8758958 0.5408538 1.4857717 0.5609104 0.6404145 0.6404145 1.2298417 1.2319996 1.2323425 1.2323553 1.2367890 1.4694872 1.4918397 1.3024911 1.4736545 1.4694051 1.3080310 1.4747611 0.7578611 0.3010285 0.5242429 0.0097027 0.0615501 0.0573379 0.0580136 0.0097027 0.0000000 1.5458374 1.4763294 1.2312246 1.3033953 2.9712472 2.0623199 1.7336213 0.7449651 0.5865575 0.7452328 0.2992845 0.5188068 1.4732294 1.4745898 0.6406471 1.2332766 0.0650136 1.5767714 1.2298417 0.5262437 1.5767714 2.9582633 0.5168099 0.5212711 1.4740875 1.4740875 1.4822603 0.7455318 1.4744100 0.0034913 0.5924874 0.5863315 0.7580462 0.7575130 0.5872883 1.2300888 1.2323553 1.2327030 1.2319996 1.2249793 0.5231294 0.6368720 1.4706619 1.4756182 2.8708076 1.4863585 1.2303373 1.3510927 0.0508716 0.0464492 0.5226841 0.5899120 0.0593512 
NC_007021_Twort             1.0852490 1.4863205 1.4648638 2.6027764 0.9201172 0.3939423 0.3939423 1.5776280 1.5365535 0.3928383 0.3935353 0.3939564 0.3944539 0.3939564 0.4640889 0.3897104 3.0796353 3.0836309 1.4590710 0.4575926 1.4662309 1.4313478 1.4313478 0.9201051 0.9210115 0.9186150 0.9197448 0.9255287 0.3930708 0.4589984 1.0659094 0.3935336 0.3901417 1.0895812 0.3944663 1.6897937 1.5395783 1.6062215 1.5410462 1.5577903 1.5320284 1.5305909 1.5410462 1.5458374 0.0000000 0.3945144 0.9208021 1.0852490 3.1412447 2.0158202 1.9731410 1.6933549 1.5901540 1.6824574 1.5368035 1.5776280 0.3918378 0.3920245 1.4226378 0.9235841 1.5543622 0.4701072 0.9201051 1.6032050 0.4701072 3.1441231 1.5769528 1.5835214 0.3921882 0.3921882 0.3978808 1.6790744 0.3923808 1.5388163 1.6485336 1.5896187 1.6858824 1.6938785 1.5912616 0.9217795 0.9197448 0.9220346 0.9210115 0.9328356 1.6000966 1.4297277 0.3917602 0.3944539 3.0127523 0.3925211 0.9203517 1.1183040 1.5182400 1.5209092 1.4488760 1.4937486 1.5397487 
NC_007066_G1                1.0518824 1.4172102 1.4007474 2.5154308 0.8871650 0.0002722 0.0002722 1.5403106 1.4824297 0.0016463 0.0019287 0.0022033 0.0005446 0.0022033 0.2513979 0.0002808 3.0224694 3.0215329 1.4019780 0.3718255 1.4003671 1.3910986 1.3910986 0.8866368 0.8884132 0.8868042 0.8880204 0.8924619 0.0055145 0.3775790 1.0552488 0.0002785 0.0005616 1.0506048 0.0005446 1.6294406 1.4907231 1.5729915 1.4705920 1.4836694 1.4655563 1.4661302 1.4705920 1.4763294 0.3945144 0.0000000 0.8881218 1.0518824 3.0144138 1.9668579 1.9323345 1.6346067 1.5269411 1.6032565 1.4830703 1.5403106 0.0038222 0.0016353 1.3963639 0.8903079 1.4857130 0.2540959 0.8866368 1.5718905 0.2540959 3.0164764 1.5341441 1.5500494 0.0021825 0.0021825 0.0016709 1.6017519 0.0016358 1.4713107 1.5834564 1.5234432 1.6285433 1.6350345 1.5227037 0.8885846 0.8880204 0.8899666 0.8884132 0.9017470 1.5681764 1.3945049 0.0054704 0.0005446 2.9919260 0.0083358 0.8874342 1.0729428 1.4613423 1.4650393 1.4036736 1.4946412 1.4790645 
NC_009811_A511              0.7131928 1.2003089 1.1719864 2.3792131 0.0023388 0.8876915 0.8876915 1.3264913 1.2308427 0.8855603 0.8855589 0.8861893 0.8885676 0.8861893 0.9327593 0.8740010 2.8966597 2.8915644 1.1777961 0.9181117 1.1916388 1.1897027 1.1897027 0.0032174 0.0040944 0.0040959 0.0040964 0.0067482 0.8853234 0.9173123 0.6619419 0.8872458 0.8746395 0.7141547 0.8885966 1.4457352 1.2348212 1.3505695 1.2245531 1.2232403 1.2101301 1.2103042 1.2245531 1.2312246 0.9208021 0.8881218 0.0000000 0.7131928 2.9461288 1.8477922 1.7796736 1.4233594 1.3067988 1.4082281 1.2304313 1.3264913 0.8869262 0.8883935 1.2008224 0.0049888 1.2316897 0.9436634 0.0032174 1.3424329 0.9436634 2.9480043 1.3222569 1.3232872 0.8892049 0.8892049 0.8936215 1.4062924 0.8884777 1.2297097 1.3435153 1.3066907 1.4453878 1.4466105 1.3063253 0.0026319 0.0040964 0.0046903 0.0040944 0.0076149 1.3422066 1.1937490 0.8868917 0.8885676 2.8637980 0.8779230 0.0026309 0.7309551 1.2147351 1.2108784 1.2044848 1.2178729 1.2197648 
NC_009904_phiEF24C          0.0000010 1.3549726 1.3337182 2.4663493 0.7122553 1.0514996 1.0514996 1.4165974 1.3262969 1.0490458 1.0491368 1.0493376 1.0524608 1.0493376 1.1260015 1.0322067 2.9025147 2.8982605 1.2564586 1.0801916 1.3558631 1.2625960 1.2625960 0.7117557 0.7113745 0.7123752 0.7124216 0.7118803 1.0494293 1.0785241 0.2179862 1.0512714 1.0324083 0.0041570 1.0524943 1.5221655 1.3311557 1.4315545 1.3023972 1.3071446 1.2912548 1.2918701 1.3023972 1.3033953 1.0852490 1.0518824 0.7131928 0.0000000 2.9568611 1.8424475 1.8642352 1.5081694 1.4036687 1.4975098 1.3250744 1.4165974 1.0498382 1.0516256 1.2777814 0.7112114 1.3290577 1.1340209 0.7117557 1.4272328 1.1340209 2.9469615 1.4156625 1.4126719 1.0521586 1.0521586 1.0528510 1.4942529 1.0498348 1.3070364 1.4294549 1.3984082 1.5214594 1.5240617 1.3995163 0.7112107 0.7124216 0.7124972 0.7113745 0.7281003 1.4229275 1.2635449 1.0476836 1.0524608 2.8866266 1.0406643 0.7132583 0.0042744 1.2861472 1.2996713 1.2934526 1.3053353 1.3012606 
NC_011421_SPO1              2.9568611 3.0069881 2.9879566 3.6495542 2.9424744 3.0127149 3.0127149 2.9751898 2.9242612 3.0182157 3.0202620 3.0207618 3.0155959 3.0207618 3.2023937 3.0257103 0.7445500 0.7425885 3.0108544 3.1366838 3.0181749 2.9049704 2.9049704 2.9400597 2.9428306 2.9406632 2.9409185 2.9458547 3.0318434 3.1224715 2.9986773 3.0356340 3.0262183 2.9548704 3.0128627 3.1250306 2.9127810 3.0064581 2.9718819 2.9346578 2.9502234 2.9440249 2.9718819 2.9712472 3.1412447 3.0144138 2.9461288 2.9568611 0.0000000 3.4300826 3.1727342 3.1186382 3.0198992 3.0913359 2.9276154 2.9751898 3.0145688 3.0123680 2.9032439 2.9515824 2.9536031 3.2178264 2.9400597 3.0059997 3.2178264 0.0051189 2.9591183 2.9697231 3.0166519 3.0166519 3.0118513 3.0870313 3.0125124 2.9666918 2.9847267 3.0122364 3.1217992 3.1241129 3.0084144 2.9408915 2.9409185 2.9435603 2.9428306 2.9782474 2.9935618 2.9202515 3.0154059 3.0155959 0.7390185 3.0545196 2.9405578 2.9424049 2.9335805 2.9474351 2.9698072 2.9534114 2.9415259 
NC_012530_Lb338_1           1.8424475 2.0339323 2.0495528 2.9387976 1.8467025 1.9657690 1.9657690 2.2115996 2.0252471 1.9657455 1.9621761 1.9632011 1.9650934 1.9632011 2.0272988 1.9691595 3.5051368 3.5110339 2.0132364 2.0189952 2.0502014 2.0583302 2.0583302 1.8463854 1.8463503 1.8466994 1.8490901 1.8476519 1.9585458 2.0185548 1.8215917 1.9937965 1.9702034 1.8497381 1.9663209 2.2807375 2.0486264 2.2469139 2.0484368 2.0573029 2.0553436 2.0537793 2.0484368 2.0623199 2.0158202 1.9668579 1.8477922 1.8424475 3.4300826 0.0000000 2.5707144 2.2066495 2.1527814 2.2326029 2.0250849 2.2115996 1.9612011 1.9621404 2.0310694 1.8522701 2.0748120 2.0376318 1.8463854 2.2452471 2.0376318 3.4179216 2.2128535 2.2040184 1.9609891 1.9609891 1.9727730 2.2340122 1.9634461 2.0644508 2.1468618 2.1497811 2.2786837 2.2751482 2.1489879 1.8525078 1.8490901 1.8476611 1.8463503 1.8624306 2.2342832 2.0650381 1.9568214 1.9650934 3.4784089 1.9943933 1.8475694 1.9183310 2.0549578 2.0521733 2.0272437 2.0724758 2.0548405 
NC_015253_A9                1.8642352 1.7841352 1.7660853 2.7283385 1.7777522 1.9345470 1.9345470 1.8528222 1.8334834 1.9358476 1.9358054 1.9354815 1.9363252 1.9354815 2.0188112 1.9285861 3.1170121 3.1157231 1.7586969 1.9355966 1.8125068 1.8570332 1.8570332 1.7766306 1.7811092 1.7737236 1.7757328 1.7786880 1.9404116 1.9298987 1.8555745 1.9613962 1.9282581 1.8704145 1.9363923 1.9163123 1.8421154 1.8690678 1.7383927 1.7757307 1.7517325 1.7521449 1.7383927 1.7336213 1.9731410 1.9323345 1.7796736 1.8642352 3.1727342 2.5707144 0.0000000 1.9073078 1.8694477 1.8955722 1.8314557 1.8528222 1.9415802 1.9344066 1.8430363 1.7764918 1.7603768 2.0285912 1.7766306 1.8659949 2.0285912 3.1692202 1.8484525 1.8476176 1.9340000 1.9340000 1.9392505 1.8918118 1.9318710 1.7319486 1.9155891 1.8734463 1.9192189 1.9211703 1.8687156 1.7784181 1.7757328 1.7836163 1.7811092 1.7421357 1.8637158 1.8692911 1.9320483 1.9363252 3.0766298 1.9628486 1.7752583 1.9641611 1.7442979 1.7404802 1.7944892 1.7821020 1.7644117 
NC_016563_WPh               1.5081694 0.8104168 0.7928166 2.4947624 1.4174208 1.6327561 1.6327561 0.5648485 0.7252989 1.6252013 1.6265574 1.6268419 1.6338114 1.6268419 1.7028252 1.6189114 3.0360365 3.0367637 0.7712674 1.6120092 0.8041598 0.8547943 0.8547943 1.4175769 1.4202471 1.4198048 1.4213235 1.4231767 1.6245289 1.6055507 1.4867200 1.6294105 1.6191993 1.5109289 1.6328409 0.0819244 0.7200109 0.5666911 0.7466102 0.7556284 0.7446496 0.7420876 0.7466102 0.7449651 1.6933549 1.6346067 1.4233594 1.5081694 3.1186382 2.2066495 1.9073078 0.0000000 0.4871569 0.0813542 0.7248890 0.5648485 1.6312331 1.6332950 0.8742514 1.4221304 0.7471272 1.7201679 1.4175769 0.5662075 1.7201679 3.1216010 0.5631837 0.5618645 1.6316676 1.6316676 1.6500737 0.0813329 1.6316186 0.7426670 0.4969468 0.4878645 0.0815913 0.0825870 0.4873949 1.4199203 1.4213235 1.4199145 1.4202471 1.4404586 0.5670894 0.8608548 1.6270508 1.6338114 3.0352627 1.6280839 1.4186185 1.5737394 0.7303980 0.7268942 0.8007515 0.8471931 0.7518410 
NC_018856_Bastille          1.4036687 0.7239411 0.7099086 2.3347646 1.3050417 1.5252455 1.5252455 0.3609571 0.6041224 1.5195005 1.5210450 1.5210319 1.5262078 1.5210319 1.5982272 1.5099717 2.9205982 2.9205532 0.6674508 1.5396837 0.7218866 0.7647829 0.7647829 1.3046544 1.3063292 1.3074730 1.3087759 1.3084327 1.5242198 1.5321259 1.4028848 1.5335500 1.5099570 1.4113302 1.5253205 0.4817992 0.6071194 0.3741318 0.5883533 0.5973421 0.5872654 0.5850846 0.5883533 0.5865575 1.5901540 1.5269411 1.3067988 1.4036687 3.0198992 2.1527814 1.8694477 0.4871569 0.0000000 0.4729775 0.6030628 0.3609571 1.5298937 1.5265077 0.7704682 1.3069401 0.5906941 1.6121463 1.3046544 0.3686475 1.6121463 3.0110200 0.3642738 0.3733662 1.5242792 1.5242792 1.5451067 0.4729879 1.5247131 0.5860882 0.0107899 0.0061930 0.4810935 0.4855770 0.0061928 1.3041180 1.3087759 1.3073141 1.3063292 1.3030757 0.3660515 0.7670883 1.5253769 1.5262078 2.9149216 1.5236389 1.3058608 1.4533541 0.5814161 0.5842764 0.6800371 0.7514261 0.5982532 
NC_018857_BPS13             1.4975098 0.7828539 0.7661636 2.4755183 1.4020172 1.6014420 1.6014420 0.5604710 0.7127411 1.5938202 1.5951575 1.5954376 1.6024753 1.5954376 1.6851465 1.5867873 3.0694225 3.0652232 0.7626253 1.5910281 0.7769586 0.8512079 0.8512079 1.4021751 1.4057445 1.4040556 1.4058864 1.4080776 1.5926809 1.5887850 1.4723761 1.5980719 1.5870707 1.5007770 1.6015244 0.0558720 0.7075275 0.5561929 0.7451796 0.7397136 0.7384043 0.7357351 0.7451796 0.7452328 1.6824574 1.6032565 1.4082281 1.4975098 3.0913359 2.2326029 1.8955722 0.0813542 0.4729775 0.0000000 0.7123397 0.5604710 1.5995285 1.6018769 0.8702497 1.4057047 0.7436826 1.7017484 1.4021751 0.5560760 1.7017484 3.0942702 0.5574389 0.5534158 1.6002795 1.6002795 1.6214331 0.0010803 1.5998925 0.7420645 0.4873779 0.4726358 0.0555910 0.0570755 0.4724365 1.4046058 1.4058864 1.4034999 1.4057445 1.4248706 0.5595598 0.8556044 1.5954260 1.6024753 3.0548708 1.5947692 1.4050282 1.5566460 0.7260958 0.7192647 0.7829241 0.8412523 0.7398977 
NC_018860_BCP78             1.3250744 0.5503106 0.5511452 2.3534822 1.2307326 1.4814207 1.4814207 0.5283382 0.0013342 1.4762078 1.4768328 1.4770919 1.4823551 1.4770919 1.5471636 1.4623468 2.8621371 2.8609403 0.5380403 1.5000529 0.5520451 0.6163035 0.6163035 1.2299066 1.2305678 1.2304351 1.2304481 1.2333801 1.4767052 1.4952000 1.3297379 1.4830070 1.4626082 1.3300757 1.4814925 0.7325481 0.0242939 0.5349648 0.2999921 0.2963942 0.3053854 0.3061550 0.2999921 0.2992845 1.5368035 1.4830703 1.2304313 1.3250744 2.9276154 2.0250849 1.8314557 0.7248890 0.6030628 0.7123397 0.0000000 0.5283382 1.4770109 1.4807072 0.6207588 1.2333966 0.3072740 1.5571744 1.2299066 0.5362447 1.5571744 2.9191332 0.5290013 0.5310751 1.4813559 1.4813559 1.4939920 0.7126358 1.4806621 0.2992835 0.6084876 0.6020282 0.7332178 0.7340743 0.6033394 1.2289124 1.2304481 1.2311815 1.2305678 1.2285702 0.5348543 0.6139017 1.4792317 1.4823551 2.8769961 1.4750681 1.2307263 1.3896751 0.3006355 0.3022051 0.5135288 0.5650934 0.2995548 
NC_018863_B4                1.4165974 0.6542404 0.6468484 2.3607058 1.3246130 1.5385622 1.5385622 0.0000010 0.5273995 1.5299894 1.5315757 1.5315639 1.5395551 1.5315639 1.5321424 1.5259771 2.9659264 2.9667681 0.6086827 1.5048355 0.6457660 0.6837723 0.6837723 1.3237149 1.3265020 1.3247225 1.3260606 1.3265444 1.5326606 1.5046753 1.3998381 1.5474368 1.5259642 1.4243378 1.5386400 0.5676356 0.5231014 0.0726959 0.5170045 0.5298160 0.5230020 0.5222908 0.5170045 0.5188068 1.5776280 1.5403106 1.3264913 1.4165974 2.9751898 2.2115996 1.8528222 0.5648485 0.3609571 0.5604710 0.5283382 0.0000000 1.5387541 1.5387174 0.6908795 1.3263162 0.5225647 1.5465333 1.3237149 0.0691472 1.5465333 2.9638857 0.0143246 0.0460749 1.5381910 1.5381910 1.5519258 0.5609524 1.5380748 0.5195612 0.3709094 0.3594399 0.5677913 0.5683319 0.3589807 1.3248429 1.3260606 1.3256919 1.3265020 1.3364650 0.0675955 0.6872304 1.5350697 1.5395551 2.9533492 1.5359736 1.3242961 1.4705121 0.5230768 0.5197420 0.6151075 0.6755211 0.5301145 
NC_019448_GH15              1.0498382 1.4176311 1.4019581 2.5131375 0.8859706 0.0035480 0.0035480 1.5387541 1.4763727 0.0044002 0.0046922 0.0049686 0.0038219 0.0049686 0.2521916 0.0036598 3.0172832 3.0163474 1.4050291 0.3740871 1.4026342 1.3922004 1.3922004 0.8857367 0.8875120 0.8859040 0.8871192 0.8912635 0.0055114 0.3802204 1.0552412 0.0036295 0.0039417 1.0485628 0.0038220 1.6264687 1.4846348 1.5740520 1.4675005 1.4796712 1.4613942 1.4619589 1.4675005 1.4732294 0.3918378 0.0038222 0.8869262 1.0498382 3.0145688 1.9612011 1.9415802 1.6312331 1.5298937 1.5995285 1.4770109 1.5387541 0.0000000 0.0038232 1.3975748 0.8894051 1.4821768 0.2549023 0.8857367 1.5729503 0.2549023 3.0166311 1.5346332 1.5484798 0.0043735 0.0043735 0.0050256 1.5980277 0.0038242 1.4682150 1.5873534 1.5263889 1.6255728 1.6312154 1.5256478 0.8876835 0.8871192 0.8890645 0.8875120 0.9004943 1.5692335 1.3956077 0.0054676 0.0038219 2.9867923 0.0054481 0.8862395 1.0710085 1.4597179 1.4625372 1.4021898 1.4952681 1.4730688 
NC_019726_JD007             1.0516256 1.4154807 1.3989798 2.5155800 0.8874363 0.0013623 0.0013623 1.5387174 1.4800677 0.0016460 0.0019274 0.0022029 0.0016352 0.0022029 0.2507549 0.0014052 3.0264680 3.0255308 1.4018311 0.3722610 1.3985738 1.3882731 1.3882731 0.8869080 0.8886848 0.8870755 0.8882919 0.8927343 0.0060694 0.3783852 1.0550654 0.0013935 0.0016863 1.0503487 0.0016352 1.6285567 1.4883469 1.5724236 1.4688580 1.4815500 1.4638324 1.4644024 1.4688580 1.4745898 0.3920245 0.0016353 0.8883935 1.0516256 3.0123680 1.9621404 1.9344066 1.6332950 1.5265077 1.6018769 1.4807072 1.5387174 0.0038232 0.0000000 1.3954704 0.8905799 1.4839631 0.2534419 0.8869080 1.5713230 0.2534419 3.0144290 1.5325577 1.5490179 0.0005448 0.0005448 0.0027865 1.6003741 0.0010899 1.4695742 1.5825677 1.5230116 1.6276600 1.6341468 1.5222725 0.8888562 0.8882919 0.8902384 0.8886848 0.9020387 1.5676110 1.3922965 0.0060208 0.0016352 2.9958734 0.0083379 0.8877056 1.0729844 1.4596111 1.4633053 1.4022976 1.4942724 1.4773215 
NC_020081_phiAGATE          1.2777814 0.4864737 0.4877030 2.3414117 1.2036048 1.3957086 1.3957086 0.6908795 0.6212587 1.3877863 1.3919973 1.3917486 1.3966558 1.3917486 1.4547531 1.3879918 2.8666309 2.8625069 0.4673675 1.4414468 0.4811184 0.0963707 0.0963707 1.2022381 1.2007579 1.2027535 1.2027708 1.2047140 1.3920008 1.4339940 1.2549329 1.3881635 1.3877395 1.2811308 1.3957790 0.8744567 0.6203356 0.7016897 0.6417644 0.6411600 0.6365942 0.6362647 0.6417644 0.6406471 1.4226378 1.3963639 1.2008224 1.2777814 2.9032439 2.0310694 1.8430363 0.8742514 0.7704682 0.8702497 0.6207588 0.6908795 1.3975748 1.3954704 0.0000000 1.2064394 0.6374967 1.4661832 1.2022381 0.7027200 1.4661832 2.8982333 0.6946174 0.6973281 1.3946786 1.3946786 1.3989459 0.8696149 1.3934669 0.6432439 0.7792786 0.7673057 0.8743117 0.8777347 0.7678810 1.2028462 1.2027708 1.2067114 1.2007579 1.2140572 0.7004778 0.0969894 1.3947828 1.3966558 2.8262620 1.3967923 1.2029843 1.3053499 0.6295827 0.6334775 0.4487535 0.5080272 0.6369789 
NC_020871_AG20              0.7112114 1.2062344 1.1788809 2.3852402 0.0035080 0.8898764 0.8898764 1.3263162 1.2338089 0.8875321 0.8875313 0.8881620 0.8907536 0.8881620 0.9325859 0.8760555 2.8928290 2.8877413 1.1820294 0.9177752 1.1978598 1.1954082 1.1954082 0.0032155 0.0052740 0.0040947 0.0040952 0.0082160 0.8877834 0.9169760 0.6614955 0.8894786 0.8766946 0.7121721 0.8907826 1.4444066 1.2376022 1.3502625 1.2266009 1.2242012 1.2113974 1.2115718 1.2266009 1.2332766 0.9235841 0.8903079 0.0049888 0.7112114 2.9515824 1.8522701 1.7764918 1.4221304 1.3069401 1.4057047 1.2333966 1.3263162 0.8894051 0.8905799 1.2064394 0.0000000 1.2332862 0.9434905 0.0032155 1.3421265 0.9434905 2.9534602 1.3220823 1.3229831 0.8913923 0.8913923 0.8958588 1.4037728 0.8906641 1.2317604 1.3437927 1.3068319 1.4440599 1.4452811 1.3064667 0.0029257 0.0040952 0.0038035 0.0052740 0.0095398 1.3419005 1.1998934 0.8890398 0.8907536 2.8623821 0.8802651 0.0049753 0.7286327 1.2162531 1.2123933 1.2065133 1.2178910 1.2212826 
NC_020873_Bc431v3           1.3290577 0.5609250 0.5582242 2.3615234 1.2304648 1.4840641 1.4840641 0.5225647 0.3062898 1.4788050 1.4805701 1.4808291 1.4849981 1.4808291 1.5729403 1.4764303 2.8788215 2.8755180 0.5405398 1.4856121 0.5625304 0.6382876 0.6382876 1.2296390 1.2326274 1.2320827 1.2320955 1.2370022 1.4813925 1.4872821 1.3243636 1.4841239 1.4766930 1.3346015 1.4841359 0.7519378 0.3014238 0.5237536 0.0618966 0.0747204 0.0835128 0.0841299 0.0618966 0.0650136 1.5543622 1.4857130 1.2316897 1.3290577 2.9536031 2.0748120 1.7603768 0.7471272 0.5906941 0.7436826 0.3072740 0.5225647 1.4821768 1.4839631 0.6374967 1.2332862 0.0000000 1.5833778 1.2296390 0.5257497 1.5833778 2.9369201 0.5215204 0.5223134 1.4834592 1.4834592 1.4908464 0.7431535 1.4837838 0.0655839 0.5971520 0.5926838 0.7518465 0.7527664 0.5922476 1.2303138 1.2320955 1.2320855 1.2326274 1.2257173 0.5228197 0.6337920 1.4825803 1.4849981 2.8492645 1.4944809 1.2304768 1.3752491 0.0732551 0.0742789 0.5223524 0.5941350 0.0770484 
NC_020877_Romulus           1.1340209 1.4778765 1.4563272 2.4934211 0.9420648 0.2539392 0.2539392 1.5465333 1.5548944 0.2546451 0.2553051 0.2557055 0.2543976 0.2557055 0.0053126 0.2510869 3.3001646 3.2979854 1.4807596 0.4350423 1.4682111 1.4607411 1.4607411 0.9419877 0.9412892 0.9396248 0.9410305 0.9443474 0.2506247 0.4335866 1.1252223 0.2542076 0.2514975 1.1394850 0.2544065 1.7241234 1.5616665 1.5922532 1.5729054 1.6004299 1.5616930 1.5644974 1.5729054 1.5767714 0.4701072 0.2540959 0.9436634 1.1340209 3.2178264 2.0376318 2.0285912 1.7201679 1.6121463 1.7017484 1.5571744 1.5465333 0.2549023 0.2534419 1.4661832 0.9434905 1.5833778 0.0000000 0.9419877 1.5875406 0.0000010 3.2168322 1.5506069 1.5668136 0.2532102 0.2532102 0.2577764 1.6978627 0.2533778 1.5749949 1.6639807 1.6120874 1.7184238 1.7263169 1.6096789 0.9443521 0.9410305 0.9422855 0.9412892 0.9597849 1.5843489 1.4717498 0.2496739 0.2543976 3.2556664 0.2533852 0.9420703 1.1626139 1.5706133 1.5719544 1.5142035 1.5482050 1.5898358 
NC_021781_LP_125            0.7117557 1.2020111 1.1745957 2.3806225 0.0008747 0.8862076 0.8862076 1.3237149 1.2303176 0.8838473 0.8838455 0.8844750 0.8870823 0.8844750 0.9311187 0.8725011 2.8892291 2.8841457 1.1777418 0.9140361 1.1934291 1.1917171 1.1917171 0.0000010 0.0032169 0.0020431 0.0020434 0.0067352 0.8841262 0.9132395 0.6601035 0.8857297 0.8731388 0.7127166 0.8871112 1.4407870 1.2340003 1.3476096 1.2231805 1.2203750 1.2075808 1.2077538 1.2231805 1.2298417 0.9201051 0.8866368 0.0032174 0.7117557 2.9400597 1.8463854 1.7766306 1.4175769 1.3046544 1.4021751 1.2299066 1.3237149 0.8857367 0.8869080 1.2022381 0.0032155 1.2296390 0.9419877 0.0000000 1.3394877 0.9419877 2.9419322 1.3194873 1.3203855 0.8877181 0.8877181 0.8920975 1.4002477 0.8869922 1.2283293 1.3411783 1.3045467 1.4404418 1.4416603 1.3041818 0.0026299 0.0020434 0.0035048 0.0032169 0.0088865 1.3392645 1.1955615 0.8854084 0.8870823 2.8573768 0.8767057 0.0023352 0.7286888 1.2126302 1.2087797 1.2022420 1.2154986 1.2176576 
NC_022088_Troll             1.4272328 0.6521729 0.6459964 2.3716785 1.3405273 1.5710252 1.5710252 0.0691472 0.5363333 1.5625047 1.5641144 1.5641070 1.5720412 1.5641070 1.5721893 1.5590956 2.9833887 2.9853313 0.6140349 1.5366121 0.6454101 0.6986880 0.6986880 1.3394877 1.3409913 1.3411033 1.3424613 1.3430684 1.5670191 1.5344566 1.4144620 1.5800412 1.5590873 1.4340703 1.5711055 0.5589640 0.5291819 0.0035452 0.5225689 0.5303002 0.5269257 0.5262138 0.5225689 0.5262437 1.6032050 1.5718905 1.3424329 1.4272328 3.0059997 2.2452471 1.8659949 0.5662075 0.3686475 0.5560760 0.5362447 0.0691472 1.5729503 1.5713230 0.7027200 1.3421265 0.5257497 1.5875406 1.3394877 0.0000000 1.5875406 2.9963379 0.0666375 0.0386592 1.5711607 1.5711607 1.5852600 0.5557789 1.5700882 0.5259774 0.3732211 0.3664875 0.5597742 0.5594379 0.3646357 1.3406111 1.3424613 1.3416020 1.3409913 1.3518161 0.0065410 0.7013316 1.5678991 1.5720412 2.9723231 1.5709735 1.3402096 1.4817493 0.5230774 0.5206369 0.6212771 0.6783180 0.5265401 
NC_022090_Remus             1.1340209 1.4778765 1.4563272 2.4934211 0.9420648 0.2539392 0.2539392 1.5465333 1.5548944 0.2546451 0.2553051 0.2557055 0.2543976 0.2557055 0.0053126 0.2510869 3.3001646 3.2979854 1.4807596 0.4350423 1.4682111 1.4607411 1.4607411 0.9419877 0.9412892 0.9396248 0.9410305 0.9443474 0.2506247 0.4335866 1.1252223 0.2542076 0.2514975 1.1394850 0.2544065 1.7241234 1.5616665 1.5922532 1.5729054 1.6004299 1.5616930 1.5644974 1.5729054 1.5767714 0.4701072 0.2540959 0.9436634 1.1340209 3.2178264 2.0376318 2.0285912 1.7201679 1.6121463 1.7017484 1.5571744 1.5465333 0.2549023 0.2534419 1.4661832 0.9434905 1.5833778 0.0000010 0.9419877 1.5875406 0.0000000 3.2168322 1.5506069 1.5668136 0.2532102 0.2532102 0.2577764 1.6978627 0.2533778 1.5749949 1.6639807 1.6120874 1.7184238 1.7263169 1.6096789 0.9443521 0.9410305 0.9422855 0.9412892 0.9597849 1.5843489 1.4717498 0.2496739 0.2543976 3.2556664 0.2533852 0.9420703 1.1626139 1.5706133 1.5719544 1.5142035 1.5482050 1.5898358 
NC_022761_CampHawk          2.9469615 3.0057162 2.9897934 3.6517660 2.9443481 3.0147760 3.0147760 2.9638857 2.9157905 3.0202950 3.0223433 3.0228435 3.0176602 3.0228435 3.2014168 3.0278284 0.7462675 0.7443142 3.0069073 3.1370993 3.0161124 2.8973998 2.8973998 2.9419322 2.9447043 2.9425361 2.9427915 2.9477316 3.0339385 3.1238505 2.9885280 3.0377745 3.0283369 2.9449811 3.0149241 3.1280070 2.9007219 2.9967982 2.9580644 2.9228290 2.9383225 2.9321367 2.9580644 2.9582633 3.1441231 3.0164764 2.9480043 2.9469615 0.0051189 3.4179216 3.1692202 3.1216010 3.0110200 3.0942702 2.9191332 2.9638857 3.0166311 3.0144290 2.8982333 2.9534602 2.9369201 3.2168322 2.9419322 2.9963379 3.2168322 0.0000000 2.9478787 2.9584344 3.0187175 3.0187175 3.0139495 3.0899609 3.0145738 2.9537075 2.9777162 3.0027307 3.1247720 3.1270865 2.9989239 2.9427638 2.9427915 2.9454353 2.9447043 2.9802642 2.9839382 2.9126462 3.0174688 3.0176602 0.7405867 3.0566778 2.9424308 2.9342196 2.9217405 2.9366780 2.9623826 2.9448863 2.9296563 
NC_022763_Spock             1.4156625 0.6464745 0.6398063 2.3659661 1.3203833 1.5324025 1.5324025 0.0143246 0.5280630 1.5238181 1.5254004 1.5253877 1.5333912 1.5253877 1.5361237 1.5217120 2.9831894 2.9818752 0.6008171 1.4989179 0.6377032 0.6897647 0.6897647 1.3194873 1.3222708 1.3204927 1.3218276 1.3223132 1.5285197 1.4987589 1.3960848 1.5414574 1.5216986 1.4234022 1.5324797 0.5628387 0.5242777 0.0685944 0.5154843 0.5245639 0.5212466 0.5206154 0.5154843 0.5168099 1.5769528 1.5341441 1.3222569 1.4156625 2.9591183 2.2128535 1.8484525 0.5631837 0.3642738 0.5574389 0.5290013 0.0143246 1.5346332 1.5325577 0.6946174 1.3220823 0.5215204 1.5506069 1.3194873 0.0666375 1.5506069 2.9478787 0.0000000 0.0439667 1.5320326 1.5320326 1.5456052 0.5579192 1.5319175 0.5165583 0.3719062 0.3628423 0.5636512 0.5658990 0.3623801 1.3208769 1.3218276 1.3217237 1.3222708 1.3307471 0.0681483 0.6919391 1.5309582 1.5333912 2.9737872 1.5356161 1.3200661 1.4709459 0.5171754 0.5127947 0.6088542 0.6729961 0.5242855 
NC_022769_BigBertha         1.4126719 0.6445462 0.6389079 2.3644620 1.3214118 1.5482880 1.5482880 0.0460749 0.5301341 1.5397225 1.5413173 1.5413067 1.5492887 1.5413067 1.5519003 1.5351040 2.9764179 2.9826926 0.6050678 1.5186552 0.6371297 0.6958739 0.6958739 1.3203855 1.3227239 1.3213919 1.3227280 1.3233427 1.5424263 1.5174833 1.4017021 1.5579937 1.5350925 1.4194604 1.5483665 0.5595673 0.5250593 0.0416356 0.5179087 0.5265802 0.5251691 0.5244568 0.5179087 0.5212711 1.5835214 1.5500494 1.3232872 1.4126719 2.9697231 2.2040184 1.8476176 0.5618645 0.3733662 0.5534158 0.5310751 0.0460749 1.5484798 1.5490179 0.6973281 1.3229831 0.5223134 1.5668136 1.3203855 0.0386592 1.5668136 2.9584344 0.0439667 0.0000000 1.5488557 1.5488557 1.5619242 0.5537604 1.5477961 0.5210048 0.3792728 0.3709816 0.5603779 0.5595965 0.3705113 1.3214937 1.3227280 1.3224706 1.3227239 1.3300655 0.0377666 0.6973126 1.5435026 1.5492887 2.9734799 1.5462988 1.3210945 1.4652189 0.5220732 0.5177159 0.6194404 0.6754308 0.5244074 
NC_022918_S25_4             1.0521586 1.4150738 1.3985630 2.5142560 0.8882469 0.0019090 0.0019090 1.5381910 1.4807161 0.0021967 0.0024805 0.0027565 0.0021823 0.0027565 0.2505747 0.0019691 3.0308009 3.0298629 1.4013244 0.3724716 1.3981509 1.3867917 1.3867917 0.8877181 0.8894958 0.8878857 0.8891031 0.8935476 0.0066275 0.3785962 1.0554491 0.0019528 0.0022506 1.0508810 0.0021824 1.6269332 1.4889996 1.5722612 1.4683564 1.4821987 1.4633329 1.4639018 1.4683564 1.4740875 0.3921882 0.0021825 0.8892049 1.0521586 3.0166519 1.9609891 1.9340000 1.6316676 1.5242792 1.6002795 1.4813559 1.5381910 0.0043735 0.0005448 1.3946786 0.8913923 1.4834592 0.2532102 0.8877181 1.5711607 0.2532102 3.0187175 1.5320326 1.5488557 0.0000000 0.0000010 0.0033478 1.5987785 0.0016365 1.4690720 1.5801452 1.5207884 1.6260373 1.6325182 1.5200505 0.8896672 0.8891031 0.8910503 0.8894958 0.9029087 1.5674488 1.3908115 0.0065745 0.0021823 3.0001537 0.0089214 0.8885164 1.0735770 1.4591089 1.4628028 1.4029323 1.4941141 1.4779676 
NC_022920_S25_3             1.0521586 1.4150738 1.3985630 2.5142560 0.8882469 0.0019090 0.0019090 1.5381910 1.4807161 0.0021967 0.0024805 0.0027565 0.0021823 0.0027565 0.2505747 0.0019691 3.0308009 3.0298629 1.4013244 0.3724716 1.3981509 1.3867917 1.3867917 0.8877181 0.8894958 0.8878857 0.8891031 0.8935476 0.0066275 0.3785962 1.0554491 0.0019528 0.0022506 1.0508810 0.0021824 1.6269332 1.4889996 1.5722612 1.4683564 1.4821987 1.4633329 1.4639018 1.4683564 1.4740875 0.3921882 0.0021825 0.8892049 1.0521586 3.0166519 1.9609891 1.9340000 1.6316676 1.5242792 1.6002795 1.4813559 1.5381910 0.0043735 0.0005448 1.3946786 0.8913923 1.4834592 0.2532102 0.8877181 1.5711607 0.2532102 3.0187175 1.5320326 1.5488557 0.0000010 0.0000000 0.0033478 1.5987785 0.0016365 1.4690720 1.5801452 1.5207884 1.6260373 1.6325182 1.5200505 0.8896672 0.8891031 0.8910503 0.8894958 0.9029087 1.5674488 1.3908115 0.0065745 0.0021823 3.0001537 0.0089214 0.8885164 1.0735770 1.4591089 1.4628028 1.4029323 1.4941141 1.4779676 
NC_023009_Sb_1              1.0528510 1.4240217 1.4077610 2.5240055 0.8926397 0.0013922 0.0013922 1.5519258 1.4933358 0.0022446 0.0030984 0.0028165 0.0016709 0.0028165 0.2549597 0.0014365 3.0458356 3.0448792 1.4189326 0.3723497 1.4062712 1.3926499 1.3926499 0.8920975 0.8939164 0.8922692 0.8935160 0.8980625 0.0067686 0.3782098 1.0583168 0.0014245 0.0011491 1.0515479 0.0011136 1.6428930 1.5027848 1.5863910 1.4768702 1.4902340 1.4715220 1.4721200 1.4768702 1.4822603 0.3978808 0.0016709 0.8936215 1.0528510 3.0118513 1.9727730 1.9392505 1.6500737 1.5451067 1.6214331 1.4939920 1.5519258 0.0050256 0.0027865 1.3989459 0.8958588 1.4908464 0.2577764 0.8920975 1.5852600 0.2577764 3.0139495 1.5456052 1.5619242 0.0033478 0.0033478 0.0000000 1.6198814 0.0027879 1.4776108 1.6043403 1.5415020 1.6419728 1.6486297 1.5407393 0.8940910 0.8935160 0.8955066 0.8939164 0.9072600 1.5814403 1.3964951 0.0064356 0.0016709 3.0136956 0.0097109 0.8929156 1.0744643 1.4672583 1.4710314 1.4124174 1.5073803 1.4850554 
NC_023501_BPS10C            1.4942529 0.7831308 0.7664446 2.4732165 1.4000897 1.5999396 1.5999396 0.5609524 0.7130371 1.5923161 1.5936523 1.5939321 1.6009716 1.5939321 1.6813462 1.5852674 3.0651396 3.0609473 0.7620861 1.5898530 0.7755988 0.8497088 0.8497088 1.4002477 1.4038129 1.4021249 1.4039533 1.4061433 1.5911748 1.5876120 1.4718987 1.5965327 1.5855505 1.4988555 1.6000218 0.0555376 0.7078228 0.5558955 0.7454785 0.7393061 0.7387026 0.7360336 0.7454785 0.7455318 1.6790744 1.6017519 1.4062924 1.4942529 3.0870313 2.2340122 1.8918118 0.0813329 0.4729879 0.0010803 0.7126358 0.5609524 1.5980277 1.6003741 0.8696149 1.4037728 0.7431535 1.6978627 1.4002477 0.5557789 1.6978627 3.0899609 0.5579192 0.5537604 1.5987785 1.5987785 1.6198814 0.0000000 1.5983918 0.7423636 0.4879772 0.4731980 0.0552568 0.0567397 0.4729987 1.4026756 1.4039533 1.4015700 1.4038129 1.4227818 0.5599675 0.8541012 1.5939298 1.6009716 3.0506120 1.5932297 1.4030967 1.5529572 0.7263941 0.7195624 0.7832119 0.8399994 0.7394905 
NC_023573_phiSA012          1.0498348 1.4150493 1.3985375 2.5122466 0.8875206 0.0013627 0.0013627 1.5380748 1.4800225 0.0019215 0.0022046 0.0024805 0.0016356 0.0024805 0.2506918 0.0014056 3.0264807 3.0255433 1.4008654 0.3723525 1.3981250 1.3874474 1.3874474 0.8869922 0.8887689 0.8871597 0.8883762 0.8928184 0.0057928 0.3782102 1.0532299 0.0013939 0.0016868 1.0485595 0.0016357 1.6260192 1.4883028 1.5711880 1.4686777 1.4813704 1.4636523 1.4642219 1.4686777 1.4744100 0.3923808 0.0016358 0.8884777 1.0498348 3.0125124 1.9634461 1.9318710 1.6316186 1.5247131 1.5998925 1.4806621 1.5380748 0.0038242 0.0010899 1.3934669 0.8906641 1.4837838 0.2533778 0.8869922 1.5700882 0.2533778 3.0145738 1.5319175 1.5477961 0.0016365 0.0016365 0.0027879 1.5983918 0.0000000 1.4693938 1.5806188 1.5212211 1.6251237 1.6316016 1.5204830 0.8889403 0.8883762 0.8903226 0.8887689 0.9021278 1.5663792 1.3908459 0.0060225 0.0016356 2.9958825 0.0083403 0.8877898 1.0710009 1.4594295 1.4631240 1.4018480 1.4934145 1.4771418 
NC_024137_Bcp1              1.3070364 0.5572706 0.5528668 2.3495973 1.2291563 1.4696740 1.4696740 0.5195612 0.2977199 1.4643565 1.4661110 1.4663686 1.4706005 1.4663686 1.5645712 1.4640202 2.8828242 2.8796971 0.5410626 1.4836267 0.5583864 0.6418532 0.6418532 1.2283293 1.2304851 1.2308271 1.2308401 1.2352698 1.4644366 1.4877240 1.3033401 1.4694621 1.4642818 1.3108076 1.4697449 0.7547340 0.3016110 0.5239767 0.0102639 0.0634646 0.0589263 0.0589482 0.0102639 0.0034913 1.5388163 1.4713107 1.2297097 1.3070364 2.9666918 2.0644508 1.7319486 0.7426670 0.5860882 0.7420645 0.2992835 0.5195612 1.4682150 1.4695742 0.6432439 1.2317604 0.0655839 1.5749949 1.2283293 0.5259774 1.5749949 2.9537075 0.5165583 0.5210048 1.4690720 1.4690720 1.4776108 0.7423636 1.4693938 0.0000000 0.5919993 0.5858621 0.7549191 0.7559252 0.5868199 1.2285760 1.2308401 1.2311873 1.2304851 1.2233721 0.5228636 0.6372127 1.4656511 1.4706005 2.8703021 1.4811765 1.2288239 1.3549766 0.0517587 0.0473363 0.5251749 0.5910973 0.0612727 
NC_024205_Hoody_T           1.4294549 0.7292039 0.7143330 2.3286884 1.3416042 1.5816083 1.5816083 0.3709094 0.6096030 1.5757619 1.5774255 1.5774196 1.5826599 1.5774196 1.6481930 1.5660480 2.9011404 2.9004232 0.6727767 1.5898324 0.7280663 0.7731408 0.7731408 1.3411783 1.3429749 1.3441508 1.3456415 1.3466428 1.5809880 1.5843816 1.4317956 1.5923075 1.5660405 1.4315621 1.5816917 0.4969868 0.6103257 0.3790056 0.5931985 0.6019716 0.5948423 0.5925480 0.5931985 0.5924874 1.6485336 1.5834564 1.3435153 1.4294549 2.9847267 2.1468618 1.9155891 0.4969468 0.0107899 0.4873779 0.6084876 0.3709094 1.5873534 1.5825677 0.7792786 1.3437927 0.5971520 1.6639807 1.3411783 0.3732211 1.6639807 2.9777162 0.3719062 0.3792728 1.5801452 1.5801452 1.6043403 0.4879772 1.5806188 0.5919993 0.0000000 0.0065136 0.4962345 0.5011083 0.0065114 1.3406057 1.3456415 1.3440529 1.3429749 1.3420711 0.3719986 0.7755356 1.5827467 1.5826599 2.8879296 1.5820385 1.3424978 1.4491445 0.5894856 0.5942831 0.6942979 0.7638946 0.6033611 
NC_024207_Evoli             1.3984082 0.7236752 0.7096471 2.3358881 1.3049338 1.5217518 1.5217518 0.3594399 0.6030862 1.5159971 1.5175389 1.5175254 1.5227116 1.5175254 1.5981741 1.5061330 2.9271737 2.9264815 0.6650660 1.5365182 0.7223315 0.7620067 0.7620067 1.3045467 1.3062212 1.3073648 1.3086675 1.3083244 1.5206998 1.5289722 1.3977971 1.5299411 1.5061178 1.4053221 1.5218266 0.4823045 0.6051910 0.3719560 0.5880309 0.5966926 0.5861469 0.5839669 0.5880309 0.5863315 1.5896187 1.5234432 1.3066907 1.3984082 3.0122364 2.1497811 1.8734463 0.4878645 0.0061930 0.4726358 0.6020282 0.3594399 1.5263889 1.5230116 0.7673057 1.3068319 0.5926838 1.6120874 1.3045467 0.3664875 1.6120874 3.0027307 0.3628423 0.3709816 1.5207884 1.5207884 1.5415020 0.4731980 1.5212211 0.5858621 0.0065136 0.0000000 0.4815981 0.4861762 0.0037633 1.3040103 1.3086675 1.3072059 1.3062212 1.3029610 0.3637610 0.7643101 1.5218829 1.5227116 2.9169349 1.5197410 1.3057528 1.4482258 0.5816451 0.5851107 0.6788375 0.7531184 0.5981966 
NC_024211_Megatron          1.5214594 0.8103537 0.7909537 2.5013419 1.4402874 1.6266988 1.6266988 0.5677913 0.7334466 1.6211965 1.6225509 1.6228350 1.6277504 1.6228350 1.7010928 1.6119519 3.0780531 3.0806582 0.7766032 1.6126217 0.8025860 0.8633391 0.8633391 1.4404418 1.4428251 1.4423875 1.4442637 1.4461324 1.6198383 1.6088281 1.4941702 1.6234936 1.6122390 1.5263457 1.6267832 0.0013518 0.7251085 0.5605595 0.7586692 0.7565323 0.7502845 0.7476034 0.7586692 0.7580462 1.6858824 1.6285433 1.4453878 1.5214594 3.1217992 2.2786837 1.9192189 0.0815913 0.4810935 0.0555910 0.7332178 0.5677913 1.6255728 1.6276600 0.8743117 1.4440599 0.7518465 1.7184238 1.4404418 0.5597742 1.7184238 3.1247720 0.5636512 0.5603779 1.6260373 1.6260373 1.6419728 0.0552568 1.6251237 0.7549191 0.4962345 0.4815981 0.0000000 0.0065313 0.4810223 1.4416603 1.4442637 1.4418158 1.4428251 1.4607657 0.5644071 0.8689843 1.6205706 1.6277504 3.0674145 1.6210677 1.4433749 1.5801664 0.7405687 0.7328744 0.7983698 0.8535110 0.7551385 
NC_024213_Hakuna            1.5240617 0.8126990 0.7934580 2.4985551 1.4415061 1.6331828 1.6331828 0.5683319 0.7343031 1.6277034 1.6290614 1.6293464 1.6342388 1.6293464 1.7088161 1.6185264 3.0908561 3.0957192 0.7805873 1.6221140 0.8050313 0.8672709 0.8672709 1.4416603 1.4440454 1.4436080 1.4454856 1.4473548 1.6263520 1.6182986 1.4963764 1.6301408 1.6188143 1.5289513 1.6332677 0.0068009 0.7275814 0.5602229 0.7585746 0.7548746 0.7532156 0.7505315 0.7585746 0.7575130 1.6938785 1.6350345 1.4466105 1.5240617 3.1241129 2.2751482 1.9211703 0.0825870 0.4855770 0.0570755 0.7340743 0.5683319 1.6312154 1.6341468 0.8777347 1.4452811 0.7527664 1.7263169 1.4416603 0.5594379 1.7263169 3.1270865 0.5658990 0.5595965 1.6325182 1.6325182 1.6486297 0.0567397 1.6316016 0.7559252 0.5011083 0.4861762 0.0065313 0.0000000 0.4855999 1.4428798 1.4454856 1.4430358 1.4440454 1.4612559 0.5640720 0.8723621 1.6277463 1.6342388 3.0844448 1.6268612 1.4445959 1.5847631 0.7410857 0.7329855 0.8022160 0.8530059 0.7532935 
NC_024216_CAM003            1.3995163 0.7250851 0.7114319 2.3358156 1.3045688 1.5210133 1.5210133 0.3589807 0.6043983 1.5152568 1.5167979 1.5167843 1.5219725 1.5167843 1.5958096 1.5053859 2.9230282 2.9229829 0.6685364 1.5362885 0.7231795 0.7632874 0.7632874 1.3041818 1.3058562 1.3069995 1.3083019 1.3079590 1.5199558 1.5285933 1.4004722 1.5300221 1.5053705 1.4064322 1.5210880 0.4817287 0.6066930 0.3700916 0.5880768 0.5981106 0.5871121 0.5849330 0.5880768 0.5872883 1.5912616 1.5227037 1.3063253 1.3995163 3.0084144 2.1489879 1.8687156 0.4873949 0.0061928 0.4724365 0.6033394 0.3589807 1.5256478 1.5222725 0.7678810 1.3064667 0.5922476 1.6096789 1.3041818 0.3646357 1.6096789 2.9989239 0.3623801 0.3705113 1.5200505 1.5200505 1.5407393 0.4729987 1.5204830 0.5868199 0.0065114 0.0037633 0.4810223 0.4855999 0.0000000 1.3036454 1.3083019 1.3068407 1.3058562 1.3025721 0.3619156 0.7655905 1.5211443 1.5219725 2.9138789 1.5189813 1.3053876 1.4493112 0.5826126 0.5860807 0.6788756 0.7530545 0.5994305 
NC_024359_LP_048            0.7112107 1.2035324 1.1761517 2.3824708 0.0029223 0.8881544 0.8881544 1.3248429 1.2293232 0.8860270 0.8860258 0.8866558 0.8890301 0.8866558 0.9334385 0.8743095 2.8927320 2.8876455 1.1800058 0.9166842 1.1950290 1.1918173 1.1918173 0.0026299 0.0029197 0.0040954 0.0040960 0.0079262 0.8860874 0.9158861 0.6606594 0.8877191 0.8749477 0.7121712 0.8890591 1.4420060 1.2331008 1.3487380 1.2234260 1.2215824 1.2088031 1.2089765 1.2234260 1.2300888 0.9217795 0.8885846 0.0026319 0.7112107 2.9408915 1.8525078 1.7784181 1.4199203 1.3041180 1.4046058 1.2289124 1.3248429 0.8876835 0.8888562 1.2028462 0.0029257 1.2303138 0.9443521 0.0026299 1.3406111 0.9443521 2.9427638 1.3208769 1.3214937 0.8896672 0.8896672 0.8940910 1.4026756 0.8889403 1.2285760 1.3406057 1.3040103 1.4416603 1.4428798 1.3036454 0.0000000 0.0040960 0.0032165 0.0029197 0.0069702 1.3403867 1.1958653 0.8873552 0.8890301 2.8622918 0.8785349 0.0038018 0.7281528 1.2137081 1.2097901 1.2047718 1.2160711 1.2186699 
NC_024360_LMSP_25           0.7124216 1.2036502 1.1762547 2.3812743 0.0023354 0.8875903 0.8875903 1.3260606 1.2308595 0.8852357 0.8852343 0.8858643 0.8884661 0.8858643 0.9301745 0.8739024 2.8927781 2.8876869 1.1809484 0.9167937 1.1951474 1.1917734 1.1917734 0.0020434 0.0040984 0.0005831 0.0000010 0.0058529 0.8854810 0.9159952 0.6609204 0.8871425 0.8745407 0.7133833 0.8884951 1.4446107 1.2345454 1.3505974 1.2256837 1.2228223 1.2100071 1.2101810 1.2256837 1.2323553 0.9197448 0.8880204 0.0040964 0.7124216 2.9409185 1.8490901 1.7757328 1.4213235 1.3087759 1.4058864 1.2304481 1.3260606 0.8871192 0.8882919 1.2027708 0.0040952 1.2320955 0.9410305 0.0020434 1.3424613 0.9410305 2.9427915 1.3218276 1.3227280 0.8891031 0.8891031 0.8935160 1.4039533 0.8883762 1.2308401 1.3456415 1.3086675 1.4442637 1.4454856 1.3083019 0.0040960 0.0000000 0.0043855 0.0040984 0.0098420 1.3422350 1.1962522 0.8867539 0.8884661 2.8608781 0.8776781 0.0026276 0.7287887 1.2150709 1.2113205 1.2058563 1.2192792 1.2200996 
NC_024364_List_36           0.7124972 1.2050128 1.1776500 2.3834974 0.0032123 0.8895355 0.8895355 1.3256919 1.2315931 0.8871908 0.8871899 0.8878202 0.8904121 0.8878202 0.9314143 0.8758814 2.8921172 2.8870292 1.1829085 0.9170535 1.1965808 1.1958511 1.1958511 0.0035048 0.0038033 0.0043849 0.0043855 0.0079161 0.8874782 0.9152196 0.6614079 0.8891305 0.8765201 0.7134590 0.8904411 1.4421617 1.2353787 1.3497335 1.2260293 1.2221460 1.2105493 1.2107235 1.2260293 1.2327030 0.9220346 0.8899666 0.0046903 0.7124972 2.9435603 1.8476611 1.7836163 1.4199145 1.3073141 1.4034999 1.2311815 1.3256919 0.8890645 0.8902384 1.2067114 0.0038035 1.2320855 0.9422855 0.0035048 1.3416020 0.9422855 2.9454353 1.3217237 1.3224706 0.8910503 0.8910503 0.8955066 1.4015700 0.8903226 1.2311873 1.3440529 1.3072059 1.4418158 1.4430358 1.3068407 0.0032165 0.0043855 0.0000000 0.0038033 0.0098482 1.3413766 1.1997033 0.8887362 0.8904121 2.8616678 0.8801248 0.0040922 0.7297885 1.2154656 1.2115424 1.2079910 1.2167222 1.2192314 
NC_024383_LP_083_2          0.7113745 1.2010483 1.1736294 2.3880393 0.0035095 0.8879830 0.8879830 1.3265020 1.2309789 0.8858545 0.8858532 0.8864832 0.8888587 0.8864832 0.9304328 0.8741368 2.8984017 2.8933048 1.1778059 0.9168809 1.1924225 1.1897520 1.1897520 0.0032169 0.0000010 0.0040979 0.0040984 0.0085201 0.8859144 0.9150471 0.6608913 0.8875439 0.8747750 0.7123350 0.8888877 1.4431713 1.2346631 1.3491174 1.2253308 1.2221575 1.2105439 1.2107179 1.2253308 1.2319996 0.9210115 0.8884132 0.0040944 0.7113745 2.9428306 1.8463503 1.7811092 1.4202471 1.3063292 1.4057445 1.2305678 1.3265020 0.8875120 0.8886848 1.2007579 0.0052740 1.2326274 0.9412892 0.0032169 1.3409913 0.9412892 2.9447043 1.3222708 1.3227239 0.8894958 0.8894958 0.8939164 1.4038129 0.8887689 1.2304851 1.3429749 1.3062212 1.4428251 1.4440454 1.3058562 0.0029197 0.0040984 0.0038033 0.0000000 0.0095184 1.3407666 1.1951135 0.8871837 0.8888587 2.8664671 0.8783606 0.0038041 0.7280704 1.2156082 1.2117523 1.2036922 1.2159115 1.2194372 
NC_024787_LMTA_148          0.7281003 1.1848245 1.1549910 2.3608566 0.0085676 0.9012816 0.9012816 1.3364650 1.2290081 0.8984120 0.8990882 0.8990882 0.9022208 0.8990882 0.9477629 0.8813295 2.9164517 2.9132506 1.1742314 0.9220779 1.1754532 1.1974573 1.1974573 0.0088865 0.0095184 0.0098406 0.0098420 0.0133752 0.8988956 0.9212229 0.6753688 0.9011252 0.8813295 0.7285323 0.9022521 1.4598832 1.2345537 1.3504797 1.2178978 1.2178437 1.2065261 1.2068780 1.2178978 1.2249793 0.9328356 0.9017470 0.0076149 0.7281003 2.9782474 1.8624306 1.7421357 1.4404586 1.3030757 1.4248706 1.2285702 1.3364650 0.9004943 0.9020387 1.2140572 0.0095398 1.2257173 0.9597849 0.0088865 1.3518161 0.9597849 2.9802642 1.3307471 1.3300655 0.9029087 0.9029087 0.9072600 1.4227818 0.9021278 1.2233721 1.3420711 1.3029610 1.4607657 1.4612559 1.3025721 0.0069702 0.0098420 0.0098482 0.0095184 0.0000000 1.3515644 1.1991642 0.9009840 0.9022208 2.9083605 0.8855881 0.0088838 0.7417980 1.2112219 1.2075705 1.2096820 1.2149202 1.2166348 
NC_024788_Riley             1.4229275 0.6534230 0.6472608 2.3659263 1.3403030 1.5673136 1.5673136 0.0675955 0.5349434 1.5587917 1.5603978 1.5603898 1.5683264 1.5603898 1.5690738 1.5553333 2.9717483 2.9736820 0.6182755 1.5316814 0.6462750 0.6994661 0.6994661 1.3392645 1.3407666 1.3408784 1.3422350 1.3428416 1.5632877 1.5295330 1.4084937 1.5762101 1.5553245 1.4297483 1.5673935 0.5635935 0.5285531 0.0101494 0.5194700 0.5278164 0.5239291 0.5232186 0.5194700 0.5231294 1.6000966 1.5681764 1.3422066 1.4229275 2.9935618 2.2342832 1.8637158 0.5670894 0.3660515 0.5595598 0.5348543 0.0675955 1.5692335 1.5676110 0.7004778 1.3419005 0.5228197 1.5843489 1.3392645 0.0065410 1.5843489 2.9839382 0.0681483 0.0377666 1.5674488 1.5674488 1.5814403 0.5599675 1.5663792 0.5228636 0.3719986 0.3637610 0.5644071 0.5640720 0.3619156 1.3403867 1.3422350 1.3413766 1.3407666 1.3515644 0.0000000 0.7021105 1.5641970 1.5683264 2.9607878 1.5674696 1.3399856 1.4763199 0.5200878 0.5176482 0.6227913 0.6759758 0.5240676 
NC_024792_Bobb              1.2635449 0.4719385 0.4715253 2.3315037 1.1965183 1.3938510 1.3938510 0.6872304 0.6144386 1.3862066 1.3904305 1.3901607 1.3947959 1.3901607 1.4610020 1.3848104 2.8838304 2.8792826 0.4653710 1.4352982 0.4609701 0.0192056 0.0192056 1.1955615 1.1951135 1.1962342 1.1962522 1.1996820 1.3900218 1.4337651 1.2587872 1.3861045 1.3845370 1.2719861 1.3939212 0.8685663 0.6153586 0.7033532 0.6361794 0.6342388 0.6314290 0.6310925 0.6361794 0.6368720 1.4297277 1.3945049 1.1937490 1.2635449 2.9202515 2.0650381 1.8692911 0.8608548 0.7670883 0.8556044 0.6139017 0.6872304 1.3956077 1.3922965 0.0969894 1.1998934 0.6337920 1.4717498 1.1955615 0.7013316 1.4717498 2.9126462 0.6919391 0.6973126 1.3908115 1.3908115 1.3964951 0.8541012 1.3908459 0.6372127 0.7755356 0.7643101 0.8689843 0.8723621 0.7655905 1.1958653 1.1962522 1.1997033 1.1951135 1.1991642 0.7021105 0.0000000 1.3904239 1.3947959 2.8525003 1.3934749 1.1959025 1.2935150 0.6248710 0.6292721 0.4446648 0.5050587 0.6311522 
NC_025416_MCE_2014          1.0476836 1.4116150 1.3950233 2.5156100 0.8859360 0.0051951 0.0051951 1.5350697 1.4785927 0.0060614 0.0063599 0.0066369 0.0054699 0.0066369 0.2470412 0.0050755 3.0239696 3.0230332 1.4058908 0.3737552 1.3955940 1.3879903 1.3879903 0.8854084 0.8871837 0.8855388 0.8867539 0.8911930 0.0033020 0.3795107 1.0536263 0.0053146 0.0053580 1.0464112 0.0054701 1.6214639 1.4868649 1.5689970 1.4642875 1.4791290 1.4608605 1.4614239 1.4642875 1.4706619 0.3917602 0.0054704 0.8868917 1.0476836 3.0154059 1.9568214 1.9320483 1.6270508 1.5253769 1.5954260 1.4792317 1.5350697 0.0054676 0.0060208 1.3947828 0.8890398 1.4825803 0.2496739 0.8854084 1.5678991 0.2496739 3.0174688 1.5309582 1.5435026 0.0065745 0.0065745 0.0064356 1.5939298 0.0060225 1.4656511 1.5827467 1.5218829 1.6205706 1.6277463 1.5211443 0.8873552 0.8867539 0.8887362 0.8871837 0.9009840 1.5641970 1.3904239 0.0000000 0.0054699 2.9915927 0.0068891 0.8862049 1.0679359 1.4580077 1.4617000 1.4014370 1.4931360 1.4745396 
NC_025417_Team1             1.0524608 1.4174843 1.4010266 2.5138254 0.8876106 0.0002722 0.0002722 1.5395551 1.4817147 0.0016461 0.0019276 0.0022031 0.0000010 0.0022031 0.2516963 0.0002798 3.0236637 3.0227269 1.4022593 0.3721079 1.4006503 1.3913888 1.3913888 0.8870823 0.8888587 0.8872498 0.8884661 0.8929075 0.0055140 0.3778610 1.0558184 0.0002784 0.0005616 1.0511828 0.0005446 1.6286473 1.4900046 1.5731425 1.4698827 1.4829546 1.4648509 1.4654232 1.4698827 1.4756182 0.3944539 0.0005446 0.8885676 1.0524608 3.0155959 1.9650934 1.9363252 1.6338114 1.5262078 1.6024753 1.4823551 1.5395551 0.0038219 0.0016352 1.3966558 0.8907536 1.4849981 0.2543976 0.8870823 1.5720412 0.2543976 3.0176602 1.5333912 1.5492887 0.0021823 0.0021823 0.0016709 1.6009716 0.0016356 1.4706005 1.5826599 1.5227116 1.6277504 1.6342388 1.5219725 0.8890301 0.8884661 0.8904121 0.8888587 0.9022208 1.5683264 1.3947959 0.0054699 0.0000000 2.9931007 0.0083351 0.8878798 1.0735806 1.4606336 1.4643297 1.4039576 1.4949358 1.4783521 
NC_025423_CP_51             2.8866266 2.9760577 2.9828410 3.4729254 2.8592566 2.9902296 2.9902296 2.9533492 2.8748565 3.0013628 3.0029657 3.0034659 2.9931007 3.0034659 3.2304188 3.0046155 0.0553908 0.0571890 2.9005949 3.0914133 3.0113612 2.8431976 2.8431976 2.8573768 2.8664671 2.8575420 2.8608781 2.8652673 3.0115195 3.0817977 2.9124297 3.0099644 3.0051238 2.8950644 2.9912117 3.0671572 2.8653427 2.9749917 2.8564201 2.8538386 2.8508705 2.8527067 2.8564201 2.8708076 3.0127523 2.9919260 2.8637980 2.8866266 0.7390185 3.4784089 3.0766298 3.0352627 2.9149216 3.0548708 2.8769961 2.9533492 2.9867923 2.9958734 2.8262620 2.8623821 2.8492645 3.2556664 2.8573768 2.9723231 3.2556664 0.7405867 2.9737872 2.9734799 3.0001537 3.0001537 3.0136956 3.0506120 2.9958825 2.8703021 2.8879296 2.9169349 3.0674145 3.0844448 2.9138789 2.8622918 2.8608781 2.8616678 2.8664671 2.9083605 2.9607878 2.8525003 2.9915927 2.9931007 0.0000000 3.0353166 2.8570305 2.9152279 2.8512647 2.8632025 2.9015789 2.8917488 2.8449678 
NC_025426_P108              1.0406643 1.4087652 1.3915898 2.5298582 0.8769439 0.0080457 0.0080457 1.5359736 1.4744118 0.0089787 0.0093029 0.0095943 0.0083351 0.0095943 0.2503844 0.0080457 3.0693479 3.0681848 1.4025268 0.3699912 1.3939475 1.3902989 1.3902989 0.8767057 0.8783606 0.8764312 0.8776781 0.8823500 0.0072384 0.3763923 1.0482891 0.0079420 0.0083336 1.0393593 0.0083353 1.6219875 1.4830185 1.5709871 1.4803604 1.4935817 1.4748942 1.4741450 1.4803604 1.4863585 0.3925211 0.0083358 0.8779230 1.0406643 3.0545196 1.9943933 1.9628486 1.6280839 1.5236389 1.5947692 1.4750681 1.5359736 0.0054481 0.0083379 1.3967923 0.8802651 1.4944809 0.2533852 0.8767057 1.5709735 0.2533852 3.0566778 1.5356161 1.5462988 0.0089214 0.0089214 0.0097109 1.5932297 0.0083403 1.4811765 1.5820385 1.5197410 1.6210677 1.6268612 1.5189813 0.8785349 0.8776781 0.8801248 0.8783606 0.8855881 1.5674696 1.3934749 0.0068891 0.0083351 3.0353166 0.0000000 0.8772199 1.0708158 1.4742987 1.4759748 1.4006033 1.4971879 1.4878447 
NC_025440_WIL_1             0.7132583 1.2005159 1.1730694 2.3814013 0.0014588 0.8870044 0.8870044 1.3242961 1.2311376 0.8846472 0.8846456 0.8852754 0.8878798 0.8852754 0.9311982 0.8733071 2.8888898 2.8838053 1.1777239 0.9160616 1.1918577 1.1920569 1.1920569 0.0023352 0.0038041 0.0026273 0.0026276 0.0061473 0.8846322 0.9152633 0.6620716 0.8863515 0.8739453 0.7142206 0.8879088 1.4437214 1.2348233 1.3483361 1.2236722 1.2212819 1.2084807 1.2086541 1.2236722 1.2303373 0.9203517 0.8874342 0.0026309 0.7132583 2.9405578 1.8475694 1.7752583 1.4186185 1.3058608 1.4050282 1.2307263 1.3242961 0.8862395 0.8877056 1.2029843 0.0049753 1.2304768 0.9420703 0.0023352 1.3402096 0.9420703 2.9424308 1.3200661 1.3210945 0.8885164 0.8885164 0.8929156 1.4030967 0.8877898 1.2288239 1.3424978 1.3057528 1.4433749 1.4445959 1.3053876 0.0038018 0.0026276 0.0040922 0.0038041 0.0088838 1.3399856 1.1959025 0.8862049 0.8878798 2.8570305 0.8772199 0.0000000 0.7303735 1.2135352 1.2096826 1.2037236 1.2165144 1.2185627 
NC_027335_ECP3              0.0042744 1.3947805 1.3724200 2.5093148 0.7292509 1.0725162 1.0725162 1.4705121 1.3910391 1.0716950 1.0717975 1.0720195 1.0735806 1.0720195 1.1532850 1.0725162 2.9201306 2.9161856 1.2969025 1.1182139 1.3981651 1.2940429 1.2940429 0.7286888 0.7280704 0.7287377 0.7287887 0.7299530 1.0714728 1.1196802 0.2185995 1.0721593 1.0727374 0.0048834 1.0736180 1.5826184 1.3990311 1.4804835 1.3491586 1.3532055 1.3382628 1.3388645 1.3491586 1.3510927 1.1183040 1.0729428 0.7309551 0.0042744 2.9424049 1.9183310 1.9641611 1.5737394 1.4533541 1.5566460 1.3896751 1.4705121 1.0710085 1.0729844 1.3053499 0.7286327 1.3752491 1.1626139 0.7286888 1.4817493 1.1626139 2.9342196 1.4709459 1.4652189 1.0735770 1.0735770 1.0744643 1.5529572 1.0710009 1.3549766 1.4491445 1.4482258 1.5801664 1.5847631 1.4493112 0.7281528 0.7287887 0.7297885 0.7280704 0.7417980 1.4763199 1.2935150 1.0679359 1.0735806 2.9152279 1.0708158 0.7303735 0.0000000 1.3345747 1.3437681 1.3491906 1.3479514 1.3501438 
NC_027352_JBP901            1.2861472 0.5533843 0.5487588 2.3324942 1.2135232 1.4597102 1.4597102 0.5230768 0.2986218 1.4543403 1.4560915 1.4563487 1.4606336 1.4563487 1.5597378 1.4549295 2.8745288 2.8704685 0.5289650 1.4648513 0.5518010 0.6267545 0.6267545 1.2126302 1.2156082 1.2150561 1.2150709 1.2211355 1.4574029 1.4698172 1.2742029 1.4581217 1.4551908 1.2907366 1.4597806 0.7412353 0.3018140 0.5210805 0.0511308 0.0550437 0.0295492 0.0312558 0.0511308 0.0508716 1.5182400 1.4613423 1.2147351 1.2861472 2.9335805 2.0549578 1.7442979 0.7303980 0.5814161 0.7260958 0.3006355 0.5230768 1.4597179 1.4596111 0.6295827 1.2162531 0.0732551 1.5706133 1.2126302 0.5230774 1.5706133 2.9217405 0.5171754 0.5220732 1.4591089 1.4591089 1.4672583 0.7263941 1.4594295 0.0517587 0.5894856 0.5816451 0.7405687 0.7410857 0.5826126 1.2137081 1.2150709 1.2154656 1.2156082 1.2112219 0.5200878 0.6248710 1.4580077 1.4606336 2.8512647 1.4742987 1.2135352 1.3345747 0.0000000 0.0211012 0.5012987 0.5740758 0.0545733 
NC_027355_BCP8_2            1.2996713 0.5543041 0.5493125 2.3310859 1.2096706 1.4634047 1.4634047 0.5197420 0.3001909 1.4580516 1.4598048 1.4600623 1.4643297 1.4600623 1.5600431 1.4557992 2.8817371 2.8776303 0.5298948 1.4616242 0.5539150 0.6283676 0.6283676 1.2087797 1.2117523 1.2113052 1.2113205 1.2172676 1.4611254 1.4676320 1.2840089 1.4628438 1.4560605 1.3025154 1.4634753 0.7331417 0.3021203 0.5186401 0.0470130 0.0540814 0.0397272 0.0391712 0.0470130 0.0464492 1.5209092 1.4650393 1.2108784 1.2996713 2.9474351 2.0521733 1.7404802 0.7268942 0.5842764 0.7192647 0.3022051 0.5197420 1.4625372 1.4633053 0.6334775 1.2123933 0.0742789 1.5719544 1.2087797 0.5206369 1.5719544 2.9366780 0.5127947 0.5177159 1.4628028 1.4628028 1.4710314 0.7195624 1.4631240 0.0473363 0.5942831 0.5851107 0.7328744 0.7329855 0.5860807 1.2097901 1.2113205 1.2115424 1.2117523 1.2075705 0.5176482 0.6292721 1.4617000 1.4643297 2.8632025 1.4759748 1.2096826 1.3437681 0.0211012 0.0000000 0.5049864 0.5713297 0.0541832 
NC_027366_Mater             1.2934526 0.4054217 0.4044266 2.3088128 1.2020024 1.4030369 1.4030369 0.6151075 0.5132720 1.3942400 1.3964719 1.3967307 1.4039576 1.3967307 1.5036148 1.3831411 2.8960477 2.8943908 0.4187842 1.4764366 0.4085678 0.4464832 0.4464832 1.2022420 1.2036922 1.2077892 1.2058563 1.2110564 1.3985737 1.4710496 1.2762890 1.4012178 1.3834023 1.3000255 1.4031056 0.7975802 0.5131448 0.6210505 0.5216809 0.5170015 0.5110262 0.5096545 0.5216809 0.5226841 1.4488760 1.4036736 1.2044848 1.2934526 2.9698072 2.0272437 1.7944892 0.8007515 0.6800371 0.7829241 0.5135288 0.6151075 1.4021898 1.4022976 0.4487535 1.2065133 0.5223524 1.5142035 1.2022420 0.6212771 1.5142035 2.9623826 0.6088542 0.6194404 1.4029323 1.4029323 1.4124174 0.7832119 1.4018480 0.5251749 0.6942979 0.6788375 0.7983698 0.8022160 0.6788756 1.2047718 1.2058563 1.2079910 1.2036922 1.2096820 0.6227913 0.4446648 1.4014370 1.4039576 2.9015789 1.4006033 1.2037236 1.3491906 0.5012987 0.5049864 0.0000000 0.3321973 0.5149037 
NC_027374_Moonbeam          1.3053353 0.4519844 0.4446140 2.3358403 1.2160766 1.4939942 1.4939942 0.6755211 0.5649113 1.4852529 1.4858000 1.4860592 1.4949358 1.4860592 1.5363239 1.4770383 2.9017662 2.8954210 0.4643315 1.4970982 0.4562210 0.5068436 0.5068436 1.2154986 1.2159115 1.2192648 1.2192792 1.2235059 1.4894598 1.4994511 1.2857717 1.4914191 1.4773014 1.3120777 1.4940668 0.8517886 0.5669309 0.6776333 0.5899569 0.5884448 0.5871088 0.5867183 0.5899569 0.5899120 1.4937486 1.4946412 1.2178729 1.3053353 2.9534114 2.0724758 1.7821020 0.8471931 0.7514261 0.8412523 0.5650934 0.6755211 1.4952681 1.4942724 0.5080272 1.2178910 0.5941350 1.5482050 1.2154986 0.6783180 1.5482050 2.9448863 0.6729961 0.6754308 1.4941141 1.4941141 1.5073803 0.8399994 1.4934145 0.5910973 0.7638946 0.7531184 0.8535110 0.8530059 0.7530545 1.2160711 1.2192792 1.2167222 1.2159115 1.2149202 0.6759758 0.5050587 1.4931360 1.4949358 2.8917488 1.4971879 1.2165144 1.3479514 0.5740758 0.5713297 0.3321973 0.0000000 0.5857858 
Thurquoise                  1.3012606 0.5603913 0.5548106 2.3359180 1.2185507 1.4774219 1.4774219 0.5301145 0.2979947 1.4721377 1.4738973 1.4741556 1.4783521 1.4741556 1.5813508 1.4720415 2.8682692 2.8649744 0.5469403 1.4802934 0.5623135 0.6290514 0.6290514 1.2176576 1.2194372 1.2200853 1.2200996 1.2261623 1.4733052 1.4844698 1.3097634 1.4755143 1.4723037 1.3057137 1.4774932 0.7541121 0.3009406 0.5245415 0.0578465 0.0132931 0.0568183 0.0571881 0.0578465 0.0593512 1.5397487 1.4790645 1.2197648 1.3012606 2.9415259 2.0548405 1.7644117 0.7518410 0.5982532 0.7398977 0.2995548 0.5301145 1.4730688 1.4773215 0.6369789 1.2212826 0.0770484 1.5898358 1.2176576 0.5265401 1.5898358 2.9296563 0.5242855 0.5244074 1.4779676 1.4779676 1.4850554 0.7394905 1.4771418 0.0612727 0.6033611 0.5981966 0.7551385 0.7532935 0.5994305 1.2186699 1.2200996 1.2192314 1.2194372 1.2166348 0.5240676 0.6311522 1.4745396 1.4783521 2.8449678 1.4878447 1.2185627 1.3501438 0.0545733 0.0541832 0.5149037 0.5857858 0.0000000 
