# Supplementary material for: Genome, biology and stability of the Thurquoise phage – A new virus from the Bastillevirinae subfamily
Source: Front Microbiol. 2023 Mar 14;14:1120147. doi: 10.3389/fmicb.2023.1120147 (PMC10043171; doi:10.3389/fmicb.2023.1120147)
Supplement: Supplementary file 2 [file Data_Sheet_1.ZIP › File S1. Alignments evolution models and trees/IqTree_ML_trees/concatenated_tree_replicates/53.treefile]

(AB609718_phiEF24C_P2:0.0000027862,((((((((((((AB930182_SPG24:0.0029620202,AP013029_phiNIT1:0.0053084568)100:0.0063420870,KF669652_Grass:0.0056633826)100:0.1901279877,KC699836_SIOphi:0.1862255597)100:0.0524299044,((((KJ010547_Bp8p_C:0.0000027862,KJ010548_Bp8p_T:0.0000027862)100:0.0099545639,NC_024792_Bobb:0.0098679424)100:0.0417125859,NC_020081_phiAGATE:0.0496686484)100:0.2573893559,(NC_027366_Mater:0.1383549335,NC_027374_Moonbeam:0.2108402987)100:0.0620840993)97:0.0435051400)100:0.0831247680,(((((JN797796B_5S:0.0000021624,NC_018863_B4:0.0000023951)100:0.0087951533,NC_022763_Spock:0.0059636423)100:0.0170395988,(((KT307976_AvesoBmore:0.0036444433,NC_022088_Troll:0.0000020684)100:0.0037417212,NC_024788_Riley:0.0029827354)100:0.0300665901,NC_022769_BigBertha:0.0065375490)76:0.0170644140)100:0.1352776895,(((((KT207918_Eyuki:0.0008178091,NC_024211_Megatron:0.0005719401)100:0.0023033141,NC_024213_Hakuna:0.0038866811)100:0.0287688215,(NC_018857_BPS13:0.0006439087,NC_023501_BPS10C:0.0004697646)100:0.0278713234)91:0.0199359629,NC_016563_WPh:0.0388447907)100:0.3292749142,(NC_018856_Bastille:0.0031704025,((NC_024205_Hoody_T:0.0051176076,NC_024216_CAM003:0.0015268938)92:0.0008274685,NC_024207_Evoli:0.0015230039)100:0.0016944577)100:0.1507730087)100:0.0961904926)100:0.1845838656,(((JN797798_BCU4:0.0002553394,NC_018860_BCP78:0.0011160761)100:0.0098248915,KT224359_TsarBomba:0.0140831066)100:0.1534913837,(((((KT995480_Bacillus_BM15:0.0000027862,MH638309_Bacillus_Hobo:0.0000024451)100:0.0028898546,(MH638312_Bacillus_Kioshi:0.0016344264,NC_024137_Bcp1:0.0019660282)100:0.0058492965)100:0.0170049583,NC_020873_Bc431v3:0.0460182582)83:0.0145180208,((KX495186_Bacillus_PK16:0.0005887281,MG602477_Bacillus_BCP01:0.0010637874)100:0.0206644020,(NC_027352_JBP901:0.0081907074,NC_027355_BCP8_2:0.0135435982)69:0.0075556678)100:0.0120812573)68:0.0074298655,(KU577463_Bacillus_Deep_Blue:0.0065055200,Thurquoise:0.0072166762)100:0.0193369126)100:0.1325700671)100:0.1058008308)99:0.0679322652)100:0.3687391284,((AY682195_LP65:1.5711630102,(((KC595512_JL:0.0021748654,KC595513_Shanette:0.0043780112)100:0.0337114507,NC_025423_CP_51:0.0244232995)100:0.3235903490,(NC_011421_SPO1:0.0016055794,NC_022761_CampHawk:0.0038856601)100:0.4536848700)100:1.8009361000)100:0.2309023432,NC_015253_A9:1.1772742212)99:0.1180093947)100:0.1696002593,NC_012530_Lb338_1:1.4026693178)100:0.1614276084,((((((((((((((EU418428_A5W:0.0000000000,JX080300_Staph1N:0.0000000000):0.0000000000,KR902361_IME_SA118:0.0000000000):0.0000000000,KF766114_K:0.0000000000):0.0000027862,KP687431_IME_SA1:0.0000027862)10:0.0000020541,((FR852584_ISP:0.0000027862,JX875065_SA5:0.0000027862)5:0.0000020541,((((JX080301_A3R:0.0002889467,(JX080302_676Z:0.0002887661,(JX080303_Fi200W:0.0000020657,JX080305_P4W:0.0000027862)74:0.0000021570)99:0.0008694498)99:0.0008673362,KP687432_IME_SA2:0.0000023325)54:0.0002874789,(KR908644_IME_SA119:0.0000021199,NC_023009_Sb_1:0.0011768730)72:0.0002874941)33:0.0000020616,NC_007066_G1:0.0002875166)7:0.0000020537)1:0.0000020846)15:0.0000024700,(JX080304_MSA6:0.0000021701,NC_025417_Team1:0.0000021674)100:0.0002874836)91:0.0005749393,((NC_019726_JD007:0.0000022010,(NC_022918_S25_4:0.0000021128,NC_022920_S25_3:0.0000021126)100:0.0005753099)100:0.0005749769,NC_023573_phiSA012:0.0005755012)95:0.0002877912)98:0.0020835567,NC_019448_GH15:0.0010851257)72:0.0014544909,NC_025426_P108:0.0043537461)100:0.0016164587,KP027446_phiIPLARODI:0.0017374652)100:0.0017284511,NC_025416_MCE_2014:0.0000027643)100:0.0926456455,(JX194239_SA11:0.0013824732,(NC_020877_Romulus:0.0000027862,NC_022090_Remus:0.0000027862)100:0.0040930906)100:0.1721970490)100:0.0908070136,(KF021268_phiIBB_SEP1:0.0029473464,KP027447_phiIPLA_C1C:0.0072780444)100:0.2204952123)98:0.0581150652,NC_007021_Twort:0.2068008884)100:0.4210710160)100:0.1266750138,(((DQ004855_P100:0.0000024113,(((KJ586795_LMTA_94:0.0003090311,(KJ591605_LMTA_57:0.0000021906,NC_024360_LMSP_25:0.0000021927)100:0.0003091487)100:0.0009259993,KJ668715_LMTA_34:0.0049689208)82:0.0006206492,NC_025440_WIL_1:0.0009284391)48:0.0006183161)43:0.0005931876,((((KJ094031_LP_124:0.0000026153,NC_024383_LP_083_2:0.0000024315)100:0.0022129555,(NC_024359_LP_048:0.0003072063,NC_024787_LMTA_148:0.0070661834)62:0.0005745278)47:0.0003338664,NC_009811_A511:0.0018340133)42:0.0009302333,(NC_020871_AG20:0.0018845214,NC_024364_List_36:0.0021417111)51:0.0008815283)43:0.0003536047)59:0.0003338058,(KJ094029_LP_064:0.0000027862,NC_021781_LP_125:0.0000027862)80:0.0000022636)100:0.3192014939)100:0.3333703419,KP339049_EFDG1:0.0956131670)100:0.1361104145,NC_027335_ECP3:0.0018072362)100:0.0007943580,KR049063_EFLK1:0.0025837868)100:0.0019585987,NC_009904_phiEF24C:0.0000027862);
