# Supplementary material for: Genome, biology and stability of the Thurquoise phage – A new virus from the Bastillevirinae subfamily
Source: Front Microbiol. 2023 Mar 14;14:1120147. doi: 10.3389/fmicb.2023.1120147 (PMC10043171; doi:10.3389/fmicb.2023.1120147)
Supplement: Supplementary file 2 [file Data_Sheet_1.ZIP › File S1. Alignments evolution models and trees/IqTree_ML_trees/partitioned_model.2.0.nex]

#nexus
begin sets;
  charset part1_part2_part3 = 1-469 470-1010 1011-1651;
  charset part4_part5_part6 = 1652-1917 1918-2558 2559-2881;
  charset part7_part8 = 2882-3051 3052-3376;
  charset part9_part10 = 3377-3785 3786-4346;
  charpartition mymodels =
    LG+F+G4: part1_part2_part3,
    LG+F+I+G4: part4_part5_part6,
    LG+G4: part7_part8,
    LG+I+G4: part9_part10;
end;
