# Supplementary material for: Genome, biology and stability of the Thurquoise phage – A new virus from the Bastillevirinae subfamily
Source: Front Microbiol. 2023 Mar 14;14:1120147. doi: 10.3389/fmicb.2023.1120147 (PMC10043171; doi:10.3389/fmicb.2023.1120147)
Supplement: Supplementary file 2 [file Data_Sheet_1.ZIP › File S1. Alignments evolution models and trees/IqTree_ML_trees/single_marker_trees/6117_00043-hypothetical_protein_100.fasta.aln.faa.bionj]

(NC_027352_JBP901:0.01115109,(NC_027355_BCP8_2:0.00808297,(MG602477_Bacillus_BCP01:0.00299401,KX495186_Bacillus_PK16:-0.00013911):0.00931164):0.00625170,((Thurquoise:0.00875115,KU577463_Bacillus_Deep_Blue:0.01147755):0.01496777,((((((NC_027374_Moonbeam:0.35568827,NC_027366_Mater:0.28755575):0.03420941,((((((((NC_027335_ECP3:0.10022017,AB609718_phiEF24C_P2:-0.09456777):0.09456859,NC_009904_phiEF24C:0.00000018):0.00148702,KR049063_EFLK1:0.00440239):0.25648597,KP339049_EFDG1:0.21036702):0.35872504,((NC_024787_LMTA_148:0.06079338,(((NC_024383_LP_083_2:0.00000054,KJ094031_LP_124:0.00000046):0.00210321,NC_024359_LP_048:0.00074009):0.00538339,NC_009811_A511:0.00134954):0.00338446):0.00184409,(NC_024364_List_36:0.00058618,((((NC_024360_LMSP_25:0.00000059,(KJ591605_LMTA_57:-0.00081152,KJ586795_LMTA_94:0.00365292):0.00081193):0.00137218,(NC_020871_AG20:0.00808742,KJ668715_LMTA_34:0.00340898):0.00240717):0.00639421,DQ004855_P100:-0.00272385):0.00272432,KJ094029_LP_064:0.00000053):0.00225612):0.00276799):0.45672980):0.03937602,(((((((NC_025426_P108:0.01613006,((NC_025416_MCE_2014:0.00443421,KP027446_phiIPLARODI:-0.00160161):0.00986302,(((((NC_023009_Sb_1:0.04988714,NC_019726_JD007:-0.04649924):0.04649971,NC_022918_S25_4:0.00000053):0.00044673,(JX080302_676Z:0.00000050,JX080301_A3R:0.00000050):0.00237797):0.00292113,EU418428_A5W:-0.00039948):0.00040028,FR852584_ISP:0.00000020):0.00311229):0.02185258):0.07938702,JX875065_SA5:-0.07105011):0.07105072,KP687432_IME_SA2:0.00000038):0.11559558,((NC_022090_Remus:0.00000050,NC_020877_Romulus:0.00000050):0.00508562,JX194239_SA11:-0.00232782):0.36185217):0.08384755,NC_007021_Twort:0.36212453):0.07006523,(KP027447_phiIPLA_C1C:0.00160570,KF021268_phiIBB_SEP1:0.00125990):0.47793594):0.17499650,NC_012530_Lb338_1:1.27932274):0.24480516):0.10897023,((((NC_025423_CP_51:0.05789423,(KC595513_Shanette:0.00318575,KC595512_JL:-0.00021865):0.01451312):0.03916937,(NC_022761_CampHawk:0.00000050,NC_011421_SPO1:0.00000050):0.85045797):2.08508921,AY682195_LP65:1.69361138):0.31034279,NC_015253_A9:0.76288807):0.24956602):0.30739218,((((NC_024792_Bobb:0.01891657,(KJ010548_Bp8p_T:0.00000050,KJ010547_Bp8p_C:0.00000050):0.02566234):0.06162583,NC_020081_phiAGATE:0.12630256):0.37451163,KC699836_SIOphi:0.24469045):0.04209617,(KF669652_Grass:0.02452725,(AP013029_phiNIT1:0.00240171,AB930182_SPG24:0.01482468):0.02231769):0.44942096):0.09311657):0.01540926):0.09918480,(((((((NC_024788_Riley:0.00000050,NC_022088_Troll:0.00000050):0.00422451,NC_022769_BigBertha:0.01020509):0.01704364,(NC_018863_B4:0.00000050,JN797796B_5S:0.00000050):0.00864879):0.00929165,NC_022763_Spock:0.01562486):0.01344699,KT307976_AvesoBmore:0.03429431):0.15585898,((NC_024216_CAM003:0.00114246,NC_018856_Bastille:0.00170894):0.00340190,(NC_024207_Evoli:-0.00022864,NC_024205_Hoody_T:0.00307884):0.00231405):0.22239573):0.13811709,(((NC_024211_Megatron:0.00000050,KT207918_Eyuki:0.00000050):0.09367558,(NC_023501_BPS10C:0.00000050,NC_018857_BPS13:0.00000050):0.00932172):0.01852645,NC_016563_WPh:0.06247351):0.44913155):0.18310536):0.03110322,((NC_018860_BCP78:0.00000050,JN797798_BCU4:0.00000050):0.00748091,KT224359_TsarBomba:0.00977269):0.31945363):0.25102603,NC_020873_Bc431v3:0.08761442):0.01753137,((NC_024137_Bcp1:0.00072149,MH638312_Bacillus_Kioshi:0.00213031):0.00431627,(MH638309_Bacillus_Hobo:0.00000050,KT995480_Bacillus_BM15:0.00000050):0.00968487):0.02695003):0.00711817):0.00693169);
