# Supplementary material for: Genome, biology and stability of the Thurquoise phage – A new virus from the Bastillevirinae subfamily
Source: Front Microbiol. 2023 Mar 14;14:1120147. doi: 10.3389/fmicb.2023.1120147 (PMC10043171; doi:10.3389/fmicb.2023.1120147)
Supplement: Supplementary file 2 [file Data_Sheet_1.ZIP › File S1. Alignments evolution models and trees/IqTree_ML_trees/single_marker_trees/6117_00043-hypothetical_protein_100.fasta.aln.faa.contree]

(AB609718_phiEF24C_P2:0.0000021949,(((((((((((AB930182_SPG24:0.0025398246,AP013029_phiNIT1:0.0146792338)59:0.0243843050,KF669652_Grass:0.0130682314)100:0.4967512410,(KC699836_SIOphi:0.2147562404,(((KJ010547_Bp8p_C:0.0000021949,KJ010548_Bp8p_T:0.0000021949)100:0.0319818959,NC_024792_Bobb:0.0130930520)88:0.0876700812,NC_020081_phiAGATE:0.1116591619)100:0.4353655018)90:0.1179282884)99:0.0997629439,(NC_027366_Mater:0.2725422850,NC_027374_Moonbeam:0.3849181862)93:0.0606197382)79:0.0633693605,((((((JN797796B_5S:0.0000021949,NC_018863_B4:0.0000021949)51:0.0000027975,NC_022763_Spock:0.0298466103)89:0.0111384644,((KT307976_AvesoBmore:0.0362697150,NC_022769_BigBertha:0.0116965007)75:0.0000021949,(NC_022088_Troll:0.0000021949,NC_024788_Riley:0.0000021949)98:0.0029355549)95:0.0154880472)100:0.1852180684,((NC_018856_Bastille:0.0028536725,NC_024216_CAM003:0.0000021949)99:0.0036300851,(NC_024205_Hoody_T:0.0028534401,NC_024207_Evoli:0.0000021949)98:0.0020827576)100:0.1852781506)100:0.1693325917,((((KT207918_Eyuki:0.0000000000,NC_024213_Hakuna:0.0000000000):0.0000021949,NC_024211_Megatron:0.0000021949)100:0.0897056484,NC_016563_WPh:0.0769943028)93:0.0185697357,(NC_018857_BPS13:0.0000021949,NC_023501_BPS10C:0.0000021949)87:0.0000022191)100:0.4623182447)100:0.1691615746,(((JN797798_BCU4:0.0000021949,NC_018860_BCP78:0.0000021949)100:0.0089506700,KT224359_TsarBomba:0.0083796508)100:0.3512881794,((((KT995480_Bacillus_BM15:0.0000021949,MH638309_Bacillus_Hobo:0.0000021949)100:0.0096019183,(MH638312_Bacillus_Kioshi:0.0028802371,NC_024137_Bcp1:0.0000021949)100:0.0048251515)100:0.0291174242,((KU577463_Bacillus_Deep_Blue:0.0133894867,Thurquoise:0.0071222450)96:0.0127295614,(((KX495186_Bacillus_PK16:0.0000021949,MG602477_Bacillus_BCP01:0.0028806241)100:0.0087549392,NC_027355_BCP8_2:0.0086342773)90:0.0091210034,NC_027352_JBP901:0.0083596480)88:0.0120860945)87:0.0167911853)89:0.0463611233,NC_020873_Bc431v3:0.0688155327)100:0.2720653151)86:0.0690482643)91:0.0994930226)98:0.3175139883,((AY682195_LP65:1.8915792754,(((KC595512_JL:0.0000021949,KC595513_Shanette:0.0031666636)99:0.0356380585,NC_025423_CP_51:0.0411639927)96:0.1992457178,(NC_011421_SPO1:0.0000021949,NC_022761_CampHawk:0.0000021949)100:0.7113203425)100:1.9066099024)93:0.3094692046,NC_015253_A9:0.9000847655)94:0.2903243175)88:0.1873844680,((((((((((((((((((((EU418428_A5W:0.0000000000,JX080300_Staph1N:0.0000000000):0.0000000000,JX080304_MSA6:0.0000000000):0.0000000000,KP687431_IME_SA1:0.0000000000):0.0000000000,NC_007066_G1:0.0000000000):0.0000000000,NC_023573_phiSA012:0.0000000000):0.0000000000,NC_019448_GH15:0.0000000000):0.0000000000,KF766114_K:0.0000000000):0.0000000000,KR908644_IME_SA119:0.0000000000):0.0000000000,NC_025417_Team1:0.0000000000):0.0000000000,KR902361_IME_SA118:0.0000000000):0.0000021949,NC_023009_Sb_1:0.0000021949)30:0.0000021949,FR852584_ISP:0.0000021949)52:0.0000021949,(JX875065_SA5:0.0000021949,KP687432_IME_SA2:0.0000021949)77:0.0000021949)54:0.0000021949,((((JX080301_A3R:0.0000000000,JX080305_P4W:0.0000000000):0.0000000000,JX080303_Fi200W:0.0000000000):0.0000021949,JX080302_676Z:0.0000021949)100:0.0028446108,((NC_019726_JD007:0.0000000000,NC_022920_S25_3:0.0000000000):0.0000021949,NC_022918_S25_4:0.0000021949)69:0.0000021949)88:0.0028431057)87:0.0104689248,NC_025426_P108:0.0339918862)85:0.0015934869,KP027446_phiIPLARODI:0.0000021949)86:0.0028607671,NC_025416_MCE_2014:0.0000021949)100:0.1931543694,(JX194239_SA11:0.0000021949,(NC_020877_Romulus:0.0000021949,NC_022090_Remus:0.0000021949)99:0.0027792886)100:0.2952817793)96:0.1164634998,NC_007021_Twort:0.3646899847)92:0.1979810859,(KF021268_phiIBB_SEP1:0.0028968124,KP027447_phiIPLA_C1C:0.0000025402)100:0.4607888337)100:0.4229691573)48:0.0711926977,(((((((DQ004855_P100:0.0000000000,NC_021781_LP_125:0.0000000000):0.0000000000,NC_025440_WIL_1:0.0000000000):0.0000021949,KJ094029_LP_064:0.0000021949)77:0.0000021949,(((KJ586795_LMTA_94:0.0028699004,(KJ591605_LMTA_57:0.0000021949,NC_024360_LMSP_25:0.0000021949)64:0.0000021949)98:0.0028740454,KJ668715_LMTA_34:0.0057822223)60:0.0000021949,NC_020871_AG20:0.0057744801)97:0.0028804027)57:0.0000021949,NC_024364_List_36:0.0028755170)95:0.0058334205,(((KJ094031_LP_124:0.0000021949,NC_024383_LP_083_2:0.0000021949)70:0.0000021949,NC_024359_LP_048:0.0028774132)96:0.0028789536,NC_024787_LMTA_148:0.0621704770)72:0.0000021967)87:0.0028787983,NC_009811_A511:0.0000021967)100:0.4792776996)70:0.1954992382,NC_012530_Lb338_1:1.2503046166)99:0.2404677176,KP339049_EFDG1:0.1810832666)100:0.2986509122,(KR049063_EFLK1:0.0060206337,NC_027335_ECP3:0.0053207953)68:0.0000021949)86:0.0000021949,NC_009904_phiEF24C:0.0000021949);
