# Supplementary material for: Genome, biology and stability of the Thurquoise phage – A new virus from the Bastillevirinae subfamily
Source: Front Microbiol. 2023 Mar 14;14:1120147. doi: 10.3389/fmicb.2023.1120147 (PMC10043171; doi:10.3389/fmicb.2023.1120147)
Supplement: Supplementary file 2 [file Data_Sheet_1.ZIP › File S1. Alignments evolution models and trees/IqTree_ML_trees/single_marker_trees/6117_00043-hypothetical_protein_100.fasta.aln.faa.iqtree]

IQ-TREE 1.6.12 built Aug 15 2019

Input file name: 6117_00043-hypothetical_protein_100.fasta.aln.faa
Type of analysis: ModelFinder + tree reconstruction + ultrafast bootstrap (1000 replicates)
Random seed number: 892347

REFERENCES
----------

To cite ModelFinder please use: 

Subha Kalyaanamoorthy, Bui Quang Minh, Thomas KF Wong, Arndt von Haeseler,
and Lars S Jermiin (2017) ModelFinder: Fast model selection for
accurate phylogenetic estimates. Nature Methods, 14:587–589.
https://doi.org/10.1038/nmeth.4285

To cite IQ-TREE please use:

Lam-Tung Nguyen, Heiko A. Schmidt, Arndt von Haeseler, and Bui Quang Minh
(2015) IQ-TREE: A fast and effective stochastic algorithm for estimating
maximum likelihood phylogenies. Mol Biol Evol, 32:268-274.
https://doi.org/10.1093/molbev/msu300

Since you used ultrafast bootstrap (UFBoot) please also cite: 

Diep Thi Hoang, Olga Chernomor, Arndt von Haeseler, Bui Quang Minh,
and Le Sy Vinh (2017) UFBoot2: Improving the ultrafast bootstrap
approximation. Mol Biol Evol, in press.
https://doi.org/10.1093/molbev/msx281

SEQUENCE ALIGNMENT
------------------

Input data: 100 sequences with 409 amino-acid sites
Number of constant sites: 42 (= 10.2689% of all sites)
Number of invariant (constant or ambiguous constant) sites: 42 (= 10.2689% of all sites)
Number of parsimony informative sites: 354
Number of distinct site patterns: 401

ModelFinder
-----------

Best-fit model according to BIC: LG+I+G4

List of models sorted by BIC scores: 

Model             LogL          AIC      w-AIC      AICc     w-AICc       BIC      w-BIC
LG+I+G4         -15218.9183  30771.8366 - 0.0000  31004.6665 + 0.9887  31442.1270 + 0.9337
LG+F+I+G4       -15164.4858  30700.9716 + 0.5745  31014.3230 - 0.0079  31447.5226 + 0.0629
LG+G4           -15227.8082  30787.6164 - 0.0000  31016.7239 - 0.0024  31453.8931 - 0.0026
LG+R4           -15214.1750  30770.3500 - 0.0000  31018.5525 - 0.0010  31456.6953 - 0.0006
LG+F+G4         -15174.0683  30718.1365 - 0.0001  31026.7464 - 0.0000  31460.6738 - 0.0001
LG+R3           -15224.0450  30786.0901 - 0.0000  31026.5085 - 0.0000  31464.4079 - 0.0000
LG+F+R4         -15161.1505  30702.3011 + 0.2955  31035.2369 - 0.0000  31464.9070 - 0.0000
LG+R5           -15212.9761  30771.9522 - 0.0000  31028.1395 - 0.0000  31466.3249 - 0.0000
LG+F+R3         -15170.3541  30716.7081 - 0.0002  31039.7263 - 0.0000  31471.2866 - 0.0000
LG+F+R5         -15159.9748  30703.9497 + 0.1296  31047.0608 - 0.0000  31474.5830 - 0.0000
rtREV+F+I+G4    -15195.6296  30763.2592 - 0.0000  31076.6106 - 0.0000  31509.8102 - 0.0000
WAG+F+I+G4      -15199.5677  30771.1354 - 0.0000  31084.4868 - 0.0000  31517.6864 - 0.0000
rtREV+F+G4      -15207.5707  30785.1414 - 0.0000  31093.7512 - 0.0000  31527.6787 - 0.0000
WAG+F+R4        -15194.3959  30768.7917 - 0.0000  31101.7275 - 0.0000  31531.3976 - 0.0000
WAG+F+G4        -15209.7052  30789.4104 - 0.0000  31098.0202 - 0.0000  31531.9477 - 0.0000
rtREV+F+R4      -15195.9706  30771.9413 - 0.0000  31104.8771 - 0.0000  31534.5472 - 0.0000
WAG+F+R3        -15202.3858  30780.7716 - 0.0000  31103.7898 - 0.0000  31535.3501 - 0.0000
WAG+F+R5        -15192.1342  30768.2683 - 0.0000  31111.3795 - 0.0000  31538.9016 - 0.0000
rtREV+F+R3      -15205.7460  30787.4920 - 0.0000  31110.5102 - 0.0000  31542.0704 - 0.0000
VT+F+I+G4       -15212.0498  30796.0995 - 0.0000  31109.4509 - 0.0000  31542.6505 - 0.0000
rtREV+F+R5      -15194.6342  30773.2685 - 0.0000  31116.3796 - 0.0000  31543.9018 - 0.0000
VT+I+G4         -15273.2406  30880.4812 - 0.0000  31113.3111 - 0.0000  31550.7716 - 0.0000
LG+R2           -15273.7607  30881.5214 - 0.0000  31114.3513 - 0.0000  31551.8118 - 0.0000
VT+F+R4         -15206.5157  30793.0315 - 0.0000  31125.9673 - 0.0000  31555.6374 - 0.0000
VT+F+G4         -15222.3167  30814.6333 - 0.0000  31123.2432 - 0.0000  31557.1706 - 0.0000
VT+R4           -15265.4298  30872.8596 - 0.0000  31121.0621 - 0.0000  31559.2049 - 0.0000
LG+F+R2         -15221.2545  30814.5090 - 0.0000  31127.8604 - 0.0000  31561.0601 - 0.0000
VT+F+R3         -15215.3191  30806.6383 - 0.0000  31129.6564 - 0.0000  31561.2167 - 0.0000
VT+G4           -15282.5127  30897.0255 - 0.0000  31126.1329 - 0.0000  31563.3022 - 0.0000
WAG+I+G4        -15280.0401  30894.0801 - 0.0000  31126.9100 - 0.0000  31564.3706 - 0.0000
VT+F+R5         -15205.3483  30794.6967 - 0.0000  31137.8078 - 0.0000  31565.3300 - 0.0000
VT+R3           -15274.8670  30887.7339 - 0.0000  31128.1524 - 0.0000  31566.0518 - 0.0000
WAG+R4          -15271.1295  30884.2590 - 0.0000  31132.4615 - 0.0000  31570.6043 - 0.0000
VT+R5           -15265.1518  30876.3035 - 0.0000  31132.4907 - 0.0000  31570.6762 - 0.0000
WAG+R3          -15279.0724  30896.1447 - 0.0000  31136.5631 - 0.0000  31574.4626 - 0.0000
WAG+G4          -15288.8099  30909.6199 - 0.0000  31138.7273 - 0.0000  31575.8966 - 0.0000
WAG+R5          -15268.8769  30883.7537 - 0.0000  31139.9410 - 0.0000  31578.1264 - 0.0000
WAG+F+R2        -15237.9330  30847.8659 - 0.0000  31161.2173 - 0.0000  31594.4170 - 0.0000
rtREV+I+G4      -15304.3220  30942.6440 - 0.0000  31175.4738 - 0.0000  31612.9344 - 0.0000
VT+F+R2         -15248.7039  30869.4078 - 0.0000  31182.7592 - 0.0000  31615.9589 - 0.0000
VT+R2           -15306.2085  30946.4170 - 0.0000  31179.2469 - 0.0000  31616.7075 - 0.0000
WAG+R2          -15311.0972  30956.1943 - 0.0000  31189.0242 - 0.0000  31626.4848 - 0.0000
rtREV+G4        -15316.3036  30964.6072 - 0.0000  31193.7147 - 0.0000  31630.8840 - 0.0000
rtREV+F+R2      -15256.9801  30885.9601 - 0.0000  31199.3115 - 0.0000  31632.5112 - 0.0000
rtREV+R4        -15302.8874  30947.7748 - 0.0000  31195.9773 - 0.0000  31634.1201 - 0.0000
rtREV+R3        -15312.5533  30963.1066 - 0.0000  31203.5250 - 0.0000  31641.4244 - 0.0000
rtREV+R5        -15301.5880  30949.1761 - 0.0000  31205.3633 - 0.0000  31643.5488 - 0.0000
Blosum62+F+I+G4 -15263.3481  30898.6962 - 0.0000  31212.0475 - 0.0000  31645.2472 - 0.0000
Blosum62+F+G4   -15273.9948  30917.9896 - 0.0000  31226.5995 - 0.0000  31660.5269 - 0.0000
Blosum62+F+R4   -15261.1683  30902.3365 - 0.0000  31235.2723 - 0.0000  31664.9424 - 0.0000
Blosum62+F+R3   -15267.7094  30911.4187 - 0.0000  31234.4369 - 0.0000  31665.9972 - 0.0000
Blosum62+I+G4   -15331.3202  30996.6405 - 0.0000  31229.4704 - 0.0000  31666.9309 - 0.0000
PMB+F+I+G4      -15277.7236  30927.4472 - 0.0000  31240.7985 - 0.0000  31673.9982 - 0.0000
Blosum62+F+R5   -15260.5061  30905.0123 - 0.0000  31248.1234 - 0.0000  31675.6456 - 0.0000
Blosum62+G4     -15340.4232  31012.8464 - 0.0000  31241.9538 - 0.0000  31679.1231 - 0.0000
JTTDCMut+F+I+G4 -15282.3818  30936.7636 - 0.0000  31250.1149 - 0.0000  31683.3146 - 0.0000
Blosum62+R4     -15328.0316  30998.0631 - 0.0000  31246.2657 - 0.0000  31684.4084 - 0.0000
Blosum62+R3     -15334.1453  31006.2906 - 0.0000  31246.7090 - 0.0000  31684.6084 - 0.0000
JTT+F+I+G4      -15283.7116  30939.4231 - 0.0000  31252.7745 - 0.0000  31685.9742 - 0.0000
PMB+F+R4        -15272.8890  30925.7779 - 0.0000  31258.7137 - 0.0000  31688.3838 - 0.0000
PMB+F+G4        -15287.9373  30945.8746 - 0.0000  31254.4845 - 0.0000  31688.4119 - 0.0000
PMB+F+R3        -15281.0645  30938.1290 - 0.0000  31261.1472 - 0.0000  31692.7074 - 0.0000
JTTDCMut+F+G4   -15290.3358  30950.6716 - 0.0000  31259.2814 - 0.0000  31693.2089 - 0.0000
Blosum62+R5     -15327.4983  31000.9965 - 0.0000  31257.1838 - 0.0000  31695.3692 - 0.0000
JTT+F+G4        -15291.6379  30953.2758 - 0.0000  31261.8857 - 0.0000  31695.8131 - 0.0000
JTTDCMut+F+R4   -15277.0838  30934.1676 - 0.0000  31267.1033 - 0.0000  31696.7734 - 0.0000
PMB+F+R5        -15271.6321  30927.2643 - 0.0000  31270.3754 - 0.0000  31697.8976 - 0.0000
JTT+F+R4        -15278.3551  30936.7103 - 0.0000  31269.6460 - 0.0000  31699.3161 - 0.0000
JTTDCMut+F+R5   -15276.3144  30936.6289 - 0.0000  31279.7400 - 0.0000  31707.2622 - 0.0000
JTTDCMut+F+R3   -15288.9773  30953.9546 - 0.0000  31276.9728 - 0.0000  31708.5331 - 0.0000
JTT+F+R5        -15277.4903  30938.9805 - 0.0000  31282.0917 - 0.0000  31709.6138 - 0.0000
JTT+F+R3        -15290.5898  30957.1795 - 0.0000  31280.1977 - 0.0000  31711.7580 - 0.0000
Blosum62+F+R2   -15297.8251  30967.6503 - 0.0000  31281.0016 - 0.0000  31714.2013 - 0.0000
rtREV+R2        -15358.1112  31050.2225 - 0.0000  31283.0524 - 0.0000  31720.5129 - 0.0000
PMB+I+G4        -15362.1243  31058.2486 - 0.0000  31291.0784 - 0.0000  31728.5390 - 0.0000
Blosum62+R2     -15363.2726  31060.5452 - 0.0000  31293.3751 - 0.0000  31730.8356 - 0.0000
PMB+R4          -15355.1288  31052.2576 - 0.0000  31300.4601 - 0.0000  31738.6029 - 0.0000
PMB+G4          -15370.4060  31072.8120 - 0.0000  31301.9195 - 0.0000  31739.0887 - 0.0000
PMB+F+R2        -15310.3747  30992.7494 - 0.0000  31306.1008 - 0.0000  31739.3005 - 0.0000
PMB+R3          -15362.0504  31062.1009 - 0.0000  31302.5193 - 0.0000  31740.4187 - 0.0000
PMB+R5          -15354.0138  31054.0276 - 0.0000  31310.2149 - 0.0000  31748.4004 - 0.0000
cpREV+I+G4      -15376.8215  31087.6429 - 0.0000  31320.4728 - 0.0000  31757.9334 - 0.0000
JTTDCMut+I+G4   -15380.3802  31094.7604 - 0.0000  31327.5903 - 0.0000  31765.0508 - 0.0000
JTTDCMut+R4     -15370.4620  31082.9239 - 0.0000  31331.1265 - 0.0000  31769.2692 - 0.0000
JTT+I+G4        -15382.6106  31099.2212 - 0.0000  31332.0510 - 0.0000  31769.5116 - 0.0000
cpREV+R4        -15370.7696  31083.5392 - 0.0000  31331.7417 - 0.0000  31769.8845 - 0.0000
JTTDCMut+G4     -15387.0682  31106.1364 - 0.0000  31335.2439 - 0.0000  31772.4131 - 0.0000
JTT+R4          -15372.8088  31087.6175 - 0.0000  31335.8200 - 0.0000  31773.9628 - 0.0000
JTT+G4          -15389.2643  31110.5286 - 0.0000  31339.6361 - 0.0000  31776.8054 - 0.0000
cpREV+G4        -15389.7739  31111.5478 - 0.0000  31340.6553 - 0.0000  31777.8246 - 0.0000
cpREV+R5        -15369.1988  31084.3977 - 0.0000  31340.5849 - 0.0000  31778.7704 - 0.0000
JTTDCMut+R5     -15369.8428  31085.6857 - 0.0000  31341.8729 - 0.0000  31780.0584 - 0.0000
cpREV+R3        -15382.9513  31103.9025 - 0.0000  31344.3209 - 0.0000  31782.2204 - 0.0000
PMB+R2          -15389.3394  31112.6787 - 0.0000  31345.5086 - 0.0000  31782.9692 - 0.0000
JTTDCMut+R3     -15383.6880  31105.3759 - 0.0000  31345.7943 - 0.0000  31783.6938 - 0.0000
JTT+R5          -15372.2113  31090.4225 - 0.0000  31346.6097 - 0.0000  31784.7952 - 0.0000
JTT+R3          -15386.3331  31110.6662 - 0.0000  31351.0846 - 0.0000  31788.9840 - 0.0000
JTTDCMut+F+R2   -15336.0627  31044.1254 - 0.0000  31357.4767 - 0.0000  31790.6764 - 0.0000
JTT+F+R2        -15337.5525  31047.1051 - 0.0000  31360.4564 - 0.0000  31793.6561 - 0.0000
cpREV+F+I+G4    -15365.4448  31102.8897 - 0.0000  31416.2410 - 0.0000  31849.4407 - 0.0000
Dayhoff+F+I+G4  -15366.3757  31104.7514 - 0.0000  31418.1027 - 0.0000  31851.3024 - 0.0000
DCMut+F+I+G4    -15367.5962  31107.1923 - 0.0000  31420.5437 - 0.0000  31853.7433 - 0.0000
cpREV+R2        -15424.8768  31183.7535 - 0.0000  31416.5834 - 0.0000  31854.0440 - 0.0000
JTTDCMut+R2     -15427.8509  31189.7017 - 0.0000  31422.5316 - 0.0000  31859.9922 - 0.0000
Dayhoff+F+G4    -15374.2687  31118.5373 - 0.0000  31427.1472 - 0.0000  31861.0746 - 0.0000
Dayhoff+F+R4    -15359.7393  31099.4785 - 0.0000  31432.4143 - 0.0000  31862.0844 - 0.0000
cpREV+F+R4      -15360.0598  31100.1197 - 0.0000  31433.0554 - 0.0000  31862.7255 - 0.0000
DCMut+F+G4      -15375.6288  31121.2575 - 0.0000  31429.8674 - 0.0000  31863.7948 - 0.0000
DCMut+F+R4      -15361.1317  31102.2634 - 0.0000  31435.1992 - 0.0000  31864.8693 - 0.0000
JTT+R2          -15430.6685  31195.3370 - 0.0000  31428.1669 - 0.0000  31865.6275 - 0.0000
Dayhoff+F+R5    -15357.1555  31098.3109 - 0.0000  31441.4220 - 0.0000  31868.9442 - 0.0000
cpREV+F+G4      -15379.4620  31128.9240 - 0.0000  31437.5339 - 0.0000  31871.4613 - 0.0000
cpREV+F+R5      -15358.5698  31101.1397 - 0.0000  31444.2508 - 0.0000  31871.7730 - 0.0000
Dayhoff+F+R3    -15371.0528  31118.1057 - 0.0000  31441.1239 - 0.0000  31872.6841 - 0.0000
DCMut+F+R5      -15359.3988  31102.7977 - 0.0000  31445.9088 - 0.0000  31873.4310 - 0.0000
DCMut+F+R3      -15372.2234  31120.4468 - 0.0000  31443.4650 - 0.0000  31875.0252 - 0.0000
cpREV+F+R3      -15372.7005  31121.4011 - 0.0000  31444.4193 - 0.0000  31875.9795 - 0.0000
mtInv+F+I+G4    -15390.6652  31153.3303 - 0.0000  31466.6817 - 0.0000  31899.8814 - 0.0000
mtInv+F+G4      -15397.6136  31165.2271 - 0.0000  31473.8370 - 0.0000  31907.7644 - 0.0000
mtInv+F+R4      -15390.6494  31161.2988 - 0.0000  31494.2346 - 0.0000  31923.9047 - 0.0000
mtInv+F+R5      -15389.6051  31163.2102 - 0.0000  31506.3213 - 0.0000  31933.8435 - 0.0000
mtInv+F+R3      -15405.7336  31187.4672 - 0.0000  31510.4854 - 0.0000  31942.0456 - 0.0000
Dayhoff+F+R2    -15419.3705  31210.7409 - 0.0000  31524.0923 - 0.0000  31957.2919 - 0.0000
DCMut+F+R2      -15420.2065  31212.4131 - 0.0000  31525.7644 - 0.0000  31958.9641 - 0.0000
cpREV+F+R2      -15420.7910  31213.5821 - 0.0000  31526.9335 - 0.0000  31960.1331 - 0.0000
FLU+I+G4        -15495.6931  31325.3861 - 0.0000  31558.2160 - 0.0000  31995.6766 - 0.0000
FLU+F+I+G4      -15442.0283  31256.0566 - 0.0000  31569.4079 - 0.0000  32002.6076 - 0.0000
FLU+G4          -15503.3633  31338.7267 - 0.0000  31567.8341 - 0.0000  32005.0034 - 0.0000
FLU+R4          -15489.8321  31321.6641 - 0.0000  31569.8666 - 0.0000  32008.0094 - 0.0000
Dayhoff+I+G4    -15504.7606  31343.5212 - 0.0000  31576.3510 - 0.0000  32013.8116 - 0.0000
Dayhoff+R4      -15493.6954  31329.3908 - 0.0000  31577.5933 - 0.0000  32015.7361 - 0.0000
DCMut+I+G4      -15505.8577  31345.7154 - 0.0000  31578.5453 - 0.0000  32016.0059 - 0.0000
FLU+F+G4        -15451.7509  31273.5019 - 0.0000  31582.1117 - 0.0000  32016.0392 - 0.0000
FLU+R3          -15500.2523  31338.5046 - 0.0000  31578.9230 - 0.0000  32016.8224 - 0.0000
DCMut+R4        -15494.9849  31331.9697 - 0.0000  31580.1722 - 0.0000  32018.3150 - 0.0000
FLU+R5          -15489.5351  31325.0703 - 0.0000  31581.2575 - 0.0000  32019.4430 - 0.0000
Dayhoff+G4      -15510.8794  31353.7588 - 0.0000  31582.8662 - 0.0000  32020.0355 - 0.0000
DCMut+G4        -15512.1164  31356.2329 - 0.0000  31585.3403 - 0.0000  32022.5096 - 0.0000
FLU+F+R4        -15440.3731  31260.7461 - 0.0000  31593.6819 - 0.0000  32023.3520 - 0.0000
Dayhoff+R3      -15503.6917  31345.3835 - 0.0000  31585.8019 - 0.0000  32023.7013 - 0.0000
Dayhoff+R5      -15491.8010  31329.6019 - 0.0000  31585.7892 - 0.0000  32023.9746 - 0.0000
DCMut+R3        -15504.7633  31347.5265 - 0.0000  31587.9450 - 0.0000  32025.8444 - 0.0000
mtZOA+F+I+G4    -15453.9754  31279.9509 - 0.0000  31593.3022 - 0.0000  32026.5019 - 0.0000
DCMut+R5        -15493.6746  31333.3493 - 0.0000  31589.5365 - 0.0000  32027.7220 - 0.0000
FLU+F+R3        -15451.1889  31278.3779 - 0.0000  31601.3961 - 0.0000  32032.9563 - 0.0000
mtZOA+F+G4      -15460.7119  31291.4237 - 0.0000  31600.0336 - 0.0000  32033.9610 - 0.0000
FLU+F+R5        -15440.1142  31264.2285 - 0.0000  31607.3396 - 0.0000  32034.8618 - 0.0000
mtInv+F+R2      -15462.7009  31297.4017 - 0.0000  31610.7531 - 0.0000  32043.9528 - 0.0000
mtZOA+F+R4      -15455.1260  31290.2521 - 0.0000  31623.1878 - 0.0000  32052.8579 - 0.0000
mtZOA+F+R5      -15453.5143  31291.0286 - 0.0000  31634.1397 - 0.0000  32061.6619 - 0.0000
mtZOA+F+R3      -15474.8447  31325.6894 - 0.0000  31648.7076 - 0.0000  32080.2678 - 0.0000
Dayhoff+R2      -15550.3771  31434.7541 - 0.0000  31667.5840 - 0.0000  32105.0446 - 0.0000
DCMut+R2        -15551.0682  31436.1363 - 0.0000  31668.9662 - 0.0000  32106.4268 - 0.0000
VT+F+I          -15499.3807  31368.7614 - 0.0000  31677.3712 - 0.0000  32111.2987 - 0.0000
FLU+R2          -15554.3036  31442.6072 - 0.0000  31675.4371 - 0.0000  32112.8977 - 0.0000
VT+I            -15562.0419  31456.0839 - 0.0000  31685.1913 - 0.0000  32122.3606 - 0.0000
WAG+F+I         -15504.9484  31379.8969 - 0.0000  31688.5067 - 0.0000  32122.4342 - 0.0000
mtMet+F+I+G4    -15502.3623  31376.7247 - 0.0000  31690.0760 - 0.0000  32123.2757 - 0.0000
mtMet+F+G4      -15507.0786  31384.1572 - 0.0000  31692.7671 - 0.0000  32126.6945 - 0.0000
FLU+F+R2        -15511.0471  31394.0942 - 0.0000  31707.4456 - 0.0000  32140.6453 - 0.0000
mtMet+F+R4      -15504.1481  31388.2961 - 0.0000  31721.2319 - 0.0000  32150.9020 - 0.0000
WAG+I           -15576.8390  31485.6779 - 0.0000  31714.7854 - 0.0000  32151.9547 - 0.0000
mtMet+F+R5      -15501.4822  31386.9645 - 0.0000  31730.0756 - 0.0000  32157.5978 - 0.0000
mtMet+F+R3      -15520.4761  31416.9521 - 0.0000  31739.9703 - 0.0000  32171.5306 - 0.0000
Blosum62+F+I    -15534.3879  31438.7758 - 0.0000  31747.3857 - 0.0000  32181.3131 - 0.0000
mtZOA+F+R2      -15542.4526  31456.9053 - 0.0000  31770.2567 - 0.0000  32203.4563 - 0.0000
PMB+F+I         -15552.0725  31474.1450 - 0.0000  31782.7549 - 0.0000  32216.6823 - 0.0000
Blosum62+I      -15609.4687  31550.9374 - 0.0000  31780.0448 - 0.0000  32217.2141 - 0.0000
LG+F+I          -15560.6806  31491.3611 - 0.0000  31799.9710 - 0.0000  32233.8984 - 0.0000
LG+I            -15620.0512  31572.1023 - 0.0000  31801.2098 - 0.0000  32238.3791 - 0.0000
mtREV+F+I+G4    -15561.3282  31494.6563 - 0.0000  31808.0077 - 0.0000  32241.2073 - 0.0000
mtREV+F+G4      -15567.2350  31504.4700 - 0.0000  31813.0799 - 0.0000  32247.0073 - 0.0000
mtREV+F+R4      -15560.0740  31500.1479 - 0.0000  31833.0837 - 0.0000  32262.7538 - 0.0000
mtREV+F+R5      -15558.3724  31500.7448 - 0.0000  31843.8560 - 0.0000  32271.3781 - 0.0000
PMB+I           -15640.0833  31612.1665 - 0.0000  31841.2740 - 0.0000  32278.4433 - 0.0000
mtREV+F+R3      -15574.1513  31524.3026 - 0.0000  31847.3208 - 0.0000  32278.8811 - 0.0000
rtREV+F+I       -15583.2268  31536.4537 - 0.0000  31845.0635 - 0.0000  32278.9910 - 0.0000
mtMet+F+R2      -15586.9412  31545.8825 - 0.0000  31859.2338 - 0.0000  32292.4335 - 0.0000
VT+F            -15601.1897  31570.3795 - 0.0000  31874.3081 - 0.0000  32308.9031 - 0.0000
WAG+F           -15603.0884  31574.1767 - 0.0000  31878.1053 - 0.0000  32312.7003 - 0.0000
VT              -15660.8896  31651.7793 - 0.0000  31877.2114 - 0.0000  32314.0423 - 0.0000
HIVb+F+I+G4     -15603.6997  31579.3994 - 0.0000  31892.7507 - 0.0000  32325.9504 - 0.0000
WAG             -15670.1897  31670.3794 - 0.0000  31895.8115 - 0.0000  32332.6424 - 0.0000
HIVb+F+G4       -15612.7351  31595.4702 - 0.0000  31904.0801 - 0.0000  32338.0075 - 0.0000
HIVb+F+R4       -15601.4506  31582.9012 - 0.0000  31915.8370 - 0.0000  32345.5071 - 0.0000
HIVb+F+R5       -15599.6050  31583.2100 - 0.0000  31926.3211 - 0.0000  32353.8433 - 0.0000
rtREV+I         -15680.5623  31693.1246 - 0.0000  31922.2320 - 0.0000  32359.4013 - 0.0000
HIVb+F+R3       -15617.6124  31611.2248 - 0.0000  31934.2430 - 0.0000  32365.8032 - 0.0000
HIVb+I+G4       -15681.2505  31696.5011 - 0.0000  31929.3310 - 0.0000  32366.7915 - 0.0000
cpREV+I         -15684.3162  31700.6323 - 0.0000  31929.7397 - 0.0000  32366.9090 - 0.0000
Blosum62+F      -15630.8144  31629.6287 - 0.0000  31933.5573 - 0.0000  32368.1523 - 0.0000
HIVb+G4         -15688.8004  31709.6007 - 0.0000  31938.7082 - 0.0000  32375.8774 - 0.0000
HIVb+R4         -15674.8500  31691.7000 - 0.0000  31939.9025 - 0.0000  32378.0453 - 0.0000
HIVb+R5         -15673.4010  31692.8020 - 0.0000  31948.9892 - 0.0000  32387.1747 - 0.0000
Blosum62        -15701.6554  31733.3108 - 0.0000  31958.7429 - 0.0000  32395.5738 - 0.0000
HIVb+R3         -15690.5094  31719.0188 - 0.0000  31959.4372 - 0.0000  32397.3367 - 0.0000
PMB+F           -15647.0845  31662.1689 - 0.0000  31966.0975 - 0.0000  32400.6925 - 0.0000
mtREV+F+R2      -15649.9695  31671.9390 - 0.0000  31985.2903 - 0.0000  32418.4900 - 0.0000
mtART+F+I+G4    -15650.7436  31673.4872 - 0.0000  31986.8386 - 0.0000  32420.0382 - 0.0000
mtART+F+G4      -15657.4582  31684.9163 - 0.0000  31993.5262 - 0.0000  32427.4536 - 0.0000
PMB             -15728.9054  31787.8109 - 0.0000  32013.2430 - 0.0000  32450.0739 - 0.0000
mtART+F+R4      -15658.0762  31696.1524 - 0.0000  32029.0882 - 0.0000  32458.7583 - 0.0000
JTTDCMut+F+I    -15674.2373  31718.4745 - 0.0000  32027.0844 - 0.0000  32461.0118 - 0.0000
LG+F            -15677.7009  31723.4018 - 0.0000  32027.3304 - 0.0000  32461.9254 - 0.0000
LG              -15735.0166  31800.0332 - 0.0000  32025.4653 - 0.0000  32462.2962 - 0.0000
JTT+F+I         -15675.0987  31720.1974 - 0.0000  32028.8073 - 0.0000  32462.7347 - 0.0000
mtART+F+R5      -15655.2456  31694.4912 - 0.0000  32037.6023 - 0.0000  32465.1245 - 0.0000
cpREV+F+I       -15686.5339  31743.0678 - 0.0000  32051.6776 - 0.0000  32485.6051 - 0.0000
mtART+F+R3      -15685.2814  31746.5628 - 0.0000  32069.5810 - 0.0000  32501.1413 - 0.0000
rtREV+F         -15708.1872  31784.3745 - 0.0000  32088.3031 - 0.0000  32522.8981 - 0.0000
HIVb+F+R2       -15704.0908  31780.1816 - 0.0000  32093.5330 - 0.0000  32526.7327 - 0.0000
HIVb+R2         -15768.1054  31870.2108 - 0.0000  32103.0407 - 0.0000  32540.5013 - 0.0000
JTTDCMut+I      -15771.5567  31875.1134 - 0.0000  32104.2208 - 0.0000  32541.3901 - 0.0000
JTT+I           -15775.4575  31882.9149 - 0.0000  32112.0224 - 0.0000  32549.1917 - 0.0000
cpREV           -15800.6533  31931.3066 - 0.0000  32156.7387 - 0.0000  32593.5696 - 0.0000
rtREV           -15800.6725  31931.3449 - 0.0000  32156.7770 - 0.0000  32593.6079 - 0.0000
mtVer+F+I+G4    -15751.6961  31875.3923 - 0.0000  32188.7436 - 0.0000  32621.9433 - 0.0000
mtVer+F+G4      -15758.6288  31887.2576 - 0.0000  32195.8675 - 0.0000  32629.7949 - 0.0000
mtART+F+R2      -15766.7503  31905.5006 - 0.0000  32218.8519 - 0.0000  32652.0516 - 0.0000
JTTDCMut+F      -15781.1960  31930.3921 - 0.0000  32234.3206 - 0.0000  32668.9156 - 0.0000
JTT+F           -15782.3917  31932.7835 - 0.0000  32236.7120 - 0.0000  32671.3070 - 0.0000
mtVer+F+R4      -15765.5899  31911.1799 - 0.0000  32244.1156 - 0.0000  32673.7857 - 0.0000
mtVer+F+R5      -15761.9083  31907.8165 - 0.0000  32250.9276 - 0.0000  32678.4498 - 0.0000
DCMut+F+I       -15789.4773  31948.9547 - 0.0000  32257.5645 - 0.0000  32691.4920 - 0.0000
mtVer+F+R3      -15780.5072  31937.0144 - 0.0000  32260.0326 - 0.0000  32691.5928 - 0.0000
Dayhoff+F+I     -15790.3153  31950.6306 - 0.0000  32259.2405 - 0.0000  32693.1679 - 0.0000
cpREV+F         -15813.6936  31995.3872 - 0.0000  32299.3158 - 0.0000  32733.9108 - 0.0000
JTTDCMut        -15873.3593  32076.7187 - 0.0000  32302.1508 - 0.0000  32738.9817 - 0.0000
JTT             -15877.6419  32085.2837 - 0.0000  32310.7158 - 0.0000  32747.5467 - 0.0000
DCMut+I         -15909.1050  32150.2100 - 0.0000  32379.3175 - 0.0000  32816.4868 - 0.0000
Dayhoff+I       -15910.0877  32152.1754 - 0.0000  32381.2829 - 0.0000  32818.4521 - 0.0000
mtInv+F+I       -15862.3073  32094.6146 - 0.0000  32403.2245 - 0.0000  32837.1519 - 0.0000
mtZOA+I+G4      -15926.0332  32186.0665 - 0.0000  32418.8963 - 0.0000  32856.3569 - 0.0000
mtZOA+G4        -15930.9778  32193.9557 - 0.0000  32423.0631 - 0.0000  32860.2324 - 0.0000
mtVer+F+R2      -15876.2410  32124.4820 - 0.0000  32437.8334 - 0.0000  32871.0331 - 0.0000
mtZOA+R4        -15921.6165  32185.2331 - 0.0000  32433.4356 - 0.0000  32871.5784 - 0.0000
DCMut+F         -15884.2334  32136.4668 - 0.0000  32440.3953 - 0.0000  32874.9903 - 0.0000
Dayhoff+F       -15885.2113  32138.4225 - 0.0000  32442.3511 - 0.0000  32876.9461 - 0.0000
mtZOA+R5        -15919.7043  32185.4086 - 0.0000  32441.5959 - 0.0000  32879.7813 - 0.0000
mtZOA+R3        -15937.7968  32213.5937 - 0.0000  32454.0121 - 0.0000  32891.9115 - 0.0000
FLU+I           -15950.9411  32233.8821 - 0.0000  32462.9896 - 0.0000  32900.1588 - 0.0000
FLU+F+I         -15897.4983  32164.9967 - 0.0000  32473.6066 - 0.0000  32907.5340 - 0.0000
mtMAM+F+I+G4    -15914.5477  32201.0954 - 0.0000  32514.4468 - 0.0000  32947.6465 - 0.0000
mtMAM+F+G4      -15920.9435  32211.8870 - 0.0000  32520.4968 - 0.0000  32954.4243 - 0.0000
DCMut           -15997.0712  32324.1424 - 0.0000  32549.5745 - 0.0000  32986.4054 - 0.0000
Dayhoff         -15998.1100  32326.2201 - 0.0000  32551.6522 - 0.0000  32988.4831 - 0.0000
mtMAM+F+R5      -15919.2504  32222.5007 - 0.0000  32565.6118 - 0.0000  32993.1340 - 0.0000
mtMAM+F+R4      -15925.9528  32231.9057 - 0.0000  32564.8414 - 0.0000  32994.5115 - 0.0000
mtMAM+F+R6      -15914.1880  32216.3760 - 0.0000  32569.9274 - 0.0000  32995.0368 - 0.0000
mtZOA+R2        -16007.1034  32348.2069 - 0.0000  32581.0367 - 0.0000  33018.4973 - 0.0000
mtMet+G4        -16017.1425  32366.2850 - 0.0000  32595.3925 - 0.0000  33032.5618 - 0.0000
mtMet+I+G4      -16014.7813  32363.5626 - 0.0000  32596.3924 - 0.0000  33033.8530 - 0.0000
mtMAM+F+R3      -15958.7195  32293.4389 - 0.0000  32616.4571 - 0.0000  33048.0174 - 0.0000
mtMet+R4        -16010.3852  32362.7705 - 0.0000  32610.9730 - 0.0000  33049.1158 - 0.0000
mtMet+R5        -16008.2130  32362.4260 - 0.0000  32618.6132 - 0.0000  33056.7987 - 0.0000
mtInv+F         -15976.2823  32320.5645 - 0.0000  32624.4931 - 0.0000  33059.0881 - 0.0000
mtMet+R3        -16023.2252  32384.4504 - 0.0000  32624.8688 - 0.0000  33062.7683 - 0.0000
FLU             -16049.3897  32428.7794 - 0.0000  32654.2115 - 0.0000  33091.0424 - 0.0000
mtInv+I+G4      -16045.6850  32425.3700 - 0.0000  32658.1998 - 0.0000  33095.6604 - 0.0000
mtInv+G4        -16049.8357  32431.6715 - 0.0000  32660.7789 - 0.0000  33097.9482 - 0.0000
mtInv+R4        -16042.5816  32427.1632 - 0.0000  32675.3657 - 0.0000  33113.5085 - 0.0000
HIVw+F+I+G4     -15998.0321  32368.0642 - 0.0000  32681.4156 - 0.0000  33114.6152 - 0.0000
FLU+F           -16004.9266  32377.8533 - 0.0000  32681.7818 - 0.0000  33116.3768 - 0.0000
mtInv+R3        -16052.8085  32443.6171 - 0.0000  32684.0355 - 0.0000  33121.9349 - 0.0000
mtInv+R5        -16041.6995  32429.3990 - 0.0000  32685.5863 - 0.0000  33123.7718 - 0.0000
HIVw+F+G4       -16009.5313  32389.0625 - 0.0000  32697.6724 - 0.0000  33131.5998 - 0.0000
HIVw+F+R4       -16001.1418  32382.2836 - 0.0000  32715.2193 - 0.0000  33144.8894 - 0.0000
HIVw+F+R3       -16008.2090  32392.4179 - 0.0000  32715.4361 - 0.0000  33146.9964 - 0.0000
HIVw+F+R5       -15998.9797  32381.9594 - 0.0000  32725.0705 - 0.0000  33152.5927 - 0.0000
mtREV+G4        -16097.0684  32526.1367 - 0.0000  32755.2442 - 0.0000  33192.4134 - 0.0000
mtREV+I+G4      -16095.3331  32524.6662 - 0.0000  32757.4961 - 0.0000  33194.9566 - 0.0000
mtMet+R2        -16100.2894  32534.5787 - 0.0000  32767.4086 - 0.0000  33204.8692 - 0.0000
mtREV+R4        -16090.1274  32522.2548 - 0.0000  32770.4573 - 0.0000  33208.6001 - 0.0000
mtREV+F+I       -16049.1570  32468.3139 - 0.0000  32776.9238 - 0.0000  33210.8512 - 0.0000
mtREV+R5        -16088.2482  32522.4965 - 0.0000  32778.6837 - 0.0000  33216.8692 - 0.0000
mtZOA+F+I       -16054.0763  32478.1526 - 0.0000  32786.7625 - 0.0000  33220.6899 - 0.0000
mtMAM+F+R2      -16052.2517  32476.5035 - 0.0000  32789.8548 - 0.0000  33223.0545 - 0.0000
mtREV+R3        -16106.7065  32551.4130 - 0.0000  32791.8314 - 0.0000  33229.7308 - 0.0000
mtMet+F+I       -16060.4713  32490.9425 - 0.0000  32799.5524 - 0.0000  33233.4798 - 0.0000
mtInv+R2        -16115.4852  32564.9705 - 0.0000  32797.8003 - 0.0000  33235.2609 - 0.0000
HIVw+F+R2       -16094.4034  32560.8067 - 0.0000  32874.1581 - 0.0000  33307.3577 - 0.0000
mtREV+R2        -16174.9763  32683.9525 - 0.0000  32916.7824 - 0.0000  33354.2430 - 0.0000
HIVb+F+I        -16127.8010  32625.6020 - 0.0000  32934.2119 - 0.0000  33368.1393 - 0.0000
HIVb+I          -16185.8361  32703.6721 - 0.0000  32932.7796 - 0.0000  33369.9489 - 0.0000
mtREV+F         -16155.1866  32678.3732 - 0.0000  32982.3018 - 0.0000  33416.8968 - 0.0000
HIVw+I+G4       -16211.6726  32757.3452 - 0.0000  32990.1750 - 0.0000  33427.6356 - 0.0000
HIVw+G4         -16223.4494  32778.8987 - 0.0000  33008.0061 - 0.0000  33445.1754 - 0.0000
mtART+I+G4      -16224.7274  32783.4549 - 0.0000  33016.2848 - 0.0000  33453.7453 - 0.0000
mtVer+G4        -16229.1869  32790.3738 - 0.0000  33019.4812 - 0.0000  33456.6505 - 0.0000
HIVw+R3         -16221.0785  32780.1570 - 0.0000  33020.5755 - 0.0000  33458.4749 - 0.0000
HIVw+R4         -16215.5632  32773.1264 - 0.0000  33021.3289 - 0.0000  33459.4717 - 0.0000
mtVer+I+G4      -16228.0019  32790.0038 - 0.0000  33022.8337 - 0.0000  33460.2942 - 0.0000
mtMet+F         -16177.0543  32722.1086 - 0.0000  33026.0371 - 0.0000  33460.6321 - 0.0000
mtART+G4        -16232.0717  32796.1435 - 0.0000  33025.2509 - 0.0000  33462.4202 - 0.0000
mtZOA+F         -16179.5782  32727.1564 - 0.0000  33031.0850 - 0.0000  33465.6800 - 0.0000
mtVer+R4        -16226.6284  32795.2567 - 0.0000  33043.4593 - 0.0000  33481.6020 - 0.0000
mtART+R4        -16227.7987  32797.5974 - 0.0000  33045.7999 - 0.0000  33483.9427 - 0.0000
mtVer+R5        -16223.8797  32793.7593 - 0.0000  33049.9466 - 0.0000  33488.1321 - 0.0000
mtART+R5        -16225.0280  32796.0560 - 0.0000  33052.2432 - 0.0000  33490.4287 - 0.0000
mtVer+R3        -16241.2703  32820.5406 - 0.0000  33060.9590 - 0.0000  33498.8584 - 0.0000
mtART+R3        -16252.7193  32843.4385 - 0.0000  33083.8569 - 0.0000  33521.7564 - 0.0000
HIVb            -16308.3694  32946.7388 - 0.0000  33172.1709 - 0.0000  33609.0018 - 0.0000
HIVw+R2         -16303.5172  32941.0344 - 0.0000  33173.8643 - 0.0000  33611.3248 - 0.0000
HIVb+F          -16269.0169  32906.0337 - 0.0000  33209.9623 - 0.0000  33644.5573 - 0.0000
mtVer+R2        -16327.2213  32988.4427 - 0.0000  33221.2725 - 0.0000  33658.7331 - 0.0000
mtART+R2        -16358.7479  33051.4959 - 0.0000  33284.3258 - 0.0000  33721.7863 - 0.0000
mtART+F+I       -16362.6505  33095.3010 - 0.0000  33403.9109 - 0.0000  33837.8383 - 0.0000
mtMAM+G4        -16427.7412  33187.4824 - 0.0000  33416.5899 - 0.0000  33853.7592 - 0.0000
mtMAM+I+G4      -16425.6845  33185.3691 - 0.0000  33418.1990 - 0.0000  33855.6595 - 0.0000
mtMAM+R6        -16412.5047  33175.0094 - 0.0000  33439.3870 - 0.0000  33877.4095 - 0.0000
mtMAM+R5        -16419.3782  33184.7563 - 0.0000  33440.9436 - 0.0000  33879.1291 - 0.0000
mtMAM+R4        -16427.7020  33197.4041 - 0.0000  33445.6066 - 0.0000  33883.7494 - 0.0000
mtMAM+R7        -16410.5288  33175.0575 - 0.0000  33447.8368 - 0.0000  33885.4851 - 0.0000
mtVer+F+I       -16396.6643  33163.3287 - 0.0000  33471.9385 - 0.0000  33905.8660 - 0.0000
mtMAM+R3        -16470.5477  33279.0953 - 0.0000  33519.5137 - 0.0000  33957.4132 - 0.0000
mtART+F         -16497.2065  33362.4129 - 0.0000  33666.3415 - 0.0000  34100.9365 - 0.0000
HIVw+F+I        -16497.2653  33364.5305 - 0.0000  33673.1404 - 0.0000  34107.0678 - 0.0000
mtMAM+R2        -16587.1211  33508.2423 - 0.0000  33741.0722 - 0.0000  34178.5327 - 0.0000
mtVer+F         -16546.2424  33460.4848 - 0.0000  33764.4134 - 0.0000  34199.0084 - 0.0000
mtInv+I         -16680.0718  33692.1436 - 0.0000  33921.2510 - 0.0000  34358.4203 - 0.0000
HIVw+F          -16628.8707  33625.7414 - 0.0000  33929.6699 - 0.0000  34364.2649 - 0.0000
HIVw+I          -16696.4110  33724.8220 - 0.0000  33953.9295 - 0.0000  34391.0987 - 0.0000
mtZOA+I         -16743.2128  33818.4256 - 0.0000  34047.5330 - 0.0000  34484.7023 - 0.0000
mtMAM+F+I       -16689.9035  33749.8069 - 0.0000  34058.4168 - 0.0000  34492.3442 - 0.0000
mtREV+I         -16747.2608  33826.5215 - 0.0000  34055.6290 - 0.0000  34492.7982 - 0.0000
mtMet+I         -16750.9466  33833.8932 - 0.0000  34063.0007 - 0.0000  34500.1699 - 0.0000
mtInv           -16795.0420  33920.0840 - 0.0000  34145.5161 - 0.0000  34582.3470 - 0.0000
HIVw            -16823.3785  33976.7570 - 0.0000  34202.1891 - 0.0000  34639.0200 - 0.0000
mtREV           -16839.0549  34008.1097 - 0.0000  34233.5418 - 0.0000  34670.3727 - 0.0000
mtMet           -16865.0147  34060.0294 - 0.0000  34285.4615 - 0.0000  34722.2924 - 0.0000
mtZOA           -16877.2315  34084.4629 - 0.0000  34309.8950 - 0.0000  34746.7259 - 0.0000
mtMAM+F         -16827.9359  34023.8717 - 0.0000  34327.8003 - 0.0000  34762.3953 - 0.0000
mtVer+I         -17087.0185  34506.0369 - 0.0000  34735.1444 - 0.0000  35172.3136 - 0.0000
mtART+I         -17179.5178  34691.0355 - 0.0000  34920.1430 - 0.0000  35357.3123 - 0.0000
mtVer           -17206.9878  34743.9756 - 0.0000  34969.4077 - 0.0000  35406.2386 - 0.0000
mtART           -17331.6301  34993.2602 - 0.0000  35218.6923 - 0.0000  35655.5232 - 0.0000
mtMAM+I         -17514.0535  35360.1070 - 0.0000  35589.2144 - 0.0000  36026.3837 - 0.0000
mtMAM           -17639.8809  35609.7618 - 0.0000  35835.1939 - 0.0000  36272.0248 - 0.0000

AIC, w-AIC   : Akaike information criterion scores and weights.
AICc, w-AICc : Corrected AIC scores and weights.
BIC, w-BIC   : Bayesian information criterion scores and weights.

Plus signs denote the 95% confidence sets.
Minus signs denote significant exclusion.

SUBSTITUTION PROCESS
--------------------

Model of substitution: LG+I+G4

State frequencies: (model)

Model of rate heterogeneity: Invar+Gamma with 4 categories
Proportion of invariable sites: 0.0369
Gamma shape alpha: 1.4855

 Category  Relative_rate  Proportion
  0         0              0.0369
  1         0.2316         0.2408
  2         0.6086         0.2408
  3         1.0898         0.2408
  4         2.2233         0.2408
Relative rates are computed as MEAN of the portion of the Gamma distribution falling in the category.

MAXIMUM LIKELIHOOD TREE
-----------------------

Log-likelihood of the tree: -15201.7333 (s.e. 439.0192)
Unconstrained log-likelihood (without tree): -2446.6096
Number of free parameters (#branches + #model parameters): 167
Akaike information criterion (AIC) score: 30737.4666
Corrected Akaike information criterion (AICc) score: 30970.2965
Bayesian information criterion (BIC) score: 31407.7571

Total tree length (sum of branch lengths): 16.7395
Sum of internal branch lengths: 9.8003 (58.5460% of tree length)

WARNING: 18 near-zero internal branches (<0.0024) should be treated with caution
         Such branches are denoted by '**' in the figure below

NOTE: Tree is UNROOTED although outgroup taxon 'AB609718_phiEF24C_P2' is drawn at root
Numbers in parentheses are SH-aLRT support (%) / ultrafast bootstrap support (%)

+**AB609718_phiEF24C_P2
|
|                                      +--AB930182_SPG24
|                                   +--| (37.6/59)
|                                   |  +--AP013029_phiNIT1
|                            +------| (100/100)
|                            |      +--KF669652_Grass
|                         +--| (96.6/99)
|                         |  |  +--KC699836_SIOphi
|                         |  +--| (77.4/90)
|                         |     |           +**KJ010547_Bp8p_C
|                         |     |        +--| (97.1/100)
|                         |     |        |  +**KJ010548_Bp8p_T
|                         |     |     +--| (56.9/88)
|                         |     |     |  +--NC_024792_Bobb
|                         |     +-----| (100/100)
|                         |           +--NC_020081_phiAGATE
|                      +--| (69.5/79)
|                      |  |  +--NC_027366_Mater
|                      |  +--| (85.8/93)
|                      |     +----NC_027374_Moonbeam
|                  +---| (99.8/98)
|                  |   |                 +**JN797796B_5S
|                  |   |              +**| (0/51)
|                  |   |              |  +**NC_018863_B4
|                  |   |           +--| (66.3/89)
|                  |   |           |  +--NC_022763_Spock
|                  |   |        +--| (99.9/100)
|                  |   |        |  |     +--KT307976_AvesoBmore
|                  |   |        |  |  +**| (0/75)
|                  |   |        |  |  |  +--NC_022769_BigBertha
|                  |   |        |  +--| (83/95)
|                  |   |        |     |  +**NC_022088_Troll
|                  |   |        |     +--| (79.2/98)
|                  |   |        |        +**NC_024788_Riley
|                  |   |     +--| (99.2/100)
|                  |   |     |  |     +--NC_018856_Bastille
|                  |   |     |  |  +--| (74.4/99)
|                  |   |     |  |  |  +**NC_024216_CAM003
|                  |   |     |  +--| (99.9/100)
|                  |   |     |     |  +--NC_024205_Hoody_T
|                  |   |     |     +**| (61.9/98)
|                  |   |     |        +**NC_024207_Evoli
|                  |   |  +--| (99.3/100)
|                  |   |  |  |           +**KT207918_Eyuki
|                  |   |  |  |        +--| (100/100)
|                  |   |  |  |        |  +**NC_024211_Megatron
|                  |   |  |  |     +--| (89.8/93)
|                  |   |  |  |     |  +--NC_016563_WPh
|                  |   |  |  +-----| (100/100)
|                  |   |  |        |  +**NC_018857_BPS13
|                  |   |  |        +**| (0/87)
|                  |   |  |           +**NC_023501_BPS10C
|                  |   +--| (90.7/91)
|                  |      |          +**JN797798_BCU4
|                  |      |       +--| (76.4/100)
|                  |      |       |  +**NC_018860_BCP78
|                  |      |  +----| (100/100)
|                  |      |  |    +--KT224359_TsarBomba
|                  |      +--| (61/86)
|                  |         |           +**KT995480_Bacillus_BM15
|                  |         |        +--| (89.9/100)
|                  |         |        |  +**MH638309_Bacillus_Hobo
|                  |         |     +--| (96.9/100)
|                  |         |     |  |  +--MH638312_Bacillus_Kioshi
|                  |         |     |  +--| (75.8/100)
|                  |         |     |     +**NC_024137_Bcp1
|                  |         |  +--| (95.1/89)
|                  |         |  |  |     +--KU577463_Bacillus_Deep_Blue
|                  |         |  |  |  +--| (86.3/96)
|                  |         |  |  |  |  +--Thurquoise
|                  |         |  |  +--| (81/87)
|                  |         |  |     |        +**KX495186_Bacillus_PK16
|                  |         |  |     |     +--| (93/100)
|                  |         |  |     |     |  +--MG602477_Bacillus_BCP01
|                  |         |  |     |  +--| (86.4/90)
|                  |         |  |     |  |  +--NC_027355_BCP8_2
|                  |         |  |     +--| (86.2/88)
|                  |         |  |        +--NC_027352_JBP901
|                  |         +--| (100/100)
|                  |            +--NC_020873_Bc431v3
|               +--| (77.8/88)
|               |  |       +-------------------------AY682195_LP65
|               |  |   +---| (79/93)
|               |  |   |   |                                +**KC595512_JL
|               |  |   |   |                             +--| (85.7/99)
|               |  |   |   |                             |  +--KC595513_Shanette
|               |  |   |   |                          +--| (85.7/96)
|               |  |   |   |                          |  +--NC_025423_CP_51
|               |  |   |   +--------------------------| (100/100)
|               |  |   |                              |         +**NC_011421_SPO1
|               |  |   |                              +---------| (99.9/100)
|               |  |   |                                        +**NC_022761_CampHawk
|               |  +---| (91.1/94)
|               |      +-----------NC_015253_A9
|            +--| (36/48)
|            |  |                                +**EU418428_A5W
|            |  |                             +**| (0/52)
|            |  |                             |  |  +**FR852584_ISP
|            |  |                             |  +**| (0/14)
|            |  |                             |     +**NC_023009_Sb_1
|            |  |                          +**| (0/1)
|            |  |                          |  +**KP687432_IME_SA2
|            |  |                       +**| (0/54)
|            |  |                       |  +**JX875065_SA5
|            |  |                    +--| (87.4/87)
|            |  |                    |  |     +**JX080301_A3R
|            |  |                    |  |  +--| (84/100)
|            |  |                    |  |  |  +**JX080302_676Z
|            |  |                    |  +--| (84.7/88)
|            |  |                    |     |  +**NC_019726_JD007
|            |  |                    |     +**| (0/69)
|            |  |                    |        +**NC_022918_S25_4
|            |  |                 +**| (59.5/85)
|            |  |                 |  +--NC_025426_P108
|            |  |              +--| (81.6/86)
|            |  |              |  +**KP027446_phiIPLARODI
|            |  |           +--| (99.8/100)
|            |  |           |  +**NC_025416_MCE_2014
|            |  |        +--| (92.2/96)
|            |  |        |  |   +**JX194239_SA11
|            |  |        |  +---| (100/100)
|            |  |        |      |  +**NC_020877_Romulus
|            |  |        |      +--| (78.7/99)
|            |  |        |         +**NC_022090_Remus
|            |  |     +--| (93.3/92)
|            |  |     |  +----NC_007021_Twort
|            |  +-----| (100/100)
|            |        |     +--KF021268_phiIBB_SEP1
|            |        +-----| (100/100)
|            |              +**KP027447_phiIPLA_C1C
|         +--| (86.7/70)
|         |  |                 +**DQ004855_P100
|         |  |              +**| (0/77)
|         |  |              |  +**KJ094029_LP_064
|         |  |           +**| (0/57)
|         |  |           |  |        +--KJ586795_LMTA_94
|         |  |           |  |     +--| (85.6/98)
|         |  |           |  |     |  |  +**KJ591605_LMTA_57
|         |  |           |  |     |  +**| (0/64)
|         |  |           |  |     |     +**NC_024360_LMSP_25
|         |  |           |  |  +**| (0/60)
|         |  |           |  |  |  +--KJ668715_LMTA_34
|         |  |           |  +--| (82.1/97)
|         |  |           |     +--NC_020871_AG20
|         |  |        +--| (91.2/95)
|         |  |        |  +--NC_024364_List_36
|         |  |     +--| (79.6/87)
|         |  |     |  |        +**KJ094031_LP_124
|         |  |     |  |     +**| (0/70)
|         |  |     |  |     |  +**NC_024383_LP_083_2
|         |  |     |  |  +--| (35.1/96)
|         |  |     |  |  |  +--NC_024359_LP_048
|         |  |     |  +**| (0/72)
|         |  |     |     +--NC_024787_LMTA_148
|         |  +-----| (100/100)
|         |        +**NC_009811_A511
|      +--| (98.4/99)
|      |  +----------------NC_012530_Lb338_1
|  +---| (100/100)
|  |   +--KP339049_EFDG1
+**| (0/86)
|  |  +--KR049063_EFLK1
|  +**| (0/68)
|     +--NC_027335_ECP3
|
+**NC_009904_phiEF24C

Tree in newick format:

(AB609718_phiEF24C_P2:0.0000021950,(((((((((((AB930182_SPG24:0.0025413636,AP013029_phiNIT1:0.0146890086)37.6/59:0.0244057014,KF669652_Grass:0.0130691579)100/100:0.4971735729,(KC699836_SIOphi:0.2148893395,(((KJ010547_Bp8p_C:0.0000021950,KJ010548_Bp8p_T:0.0000021950)97.1/100:0.0320065657,NC_024792_Bobb:0.0130943767)56.9/88:0.0877534486,NC_020081_phiAGATE:0.1116917067)100/100:0.4356963251)77.4/90:0.1180035654)96.6/99:0.0998237995,(NC_027366_Mater:0.2727625244,NC_027374_Moonbeam:0.3852327335)85.8/93:0.0605926267)69.5/79:0.0634125039,((((((JN797796B_5S:0.0000021950,NC_018863_B4:0.0000021950)0/51:0.0000021968,NC_022763_Spock:0.0298656093)66.3/89:0.0111525046,((KT307976_AvesoBmore:0.0362927410,NC_022769_BigBertha:0.0117033953)0/75:0.0000021950,(NC_022088_Troll:0.0000021950,NC_024788_Riley:0.0000021950)79.2/98:0.0029372939)83/95:0.0154862688)99.9/100:0.1853415393,((NC_018856_Bastille:0.0028553663,NC_024216_CAM003:0.0000021950)74.4/99:0.0036300835,(NC_024205_Hoody_T:0.0028551330,NC_024207_Evoli:0.0000021950)61.9/98:0.0020845636)99.9/100:0.1853720846)99.2/100:0.1694395638,(((KT207918_Eyuki:0.0000021950,NC_024211_Megatron:0.0000021950)100/100:0.0897652965,NC_016563_WPh:0.0770439549)89.8/93:0.0185768849,(NC_018857_BPS13:0.0000021950,NC_023501_BPS10C:0.0000021950)0/87:0.0000024962)100/100:0.4626385706)99.3/100:0.1692592687,(((JN797798_BCU4:0.0000021950,NC_018860_BCP78:0.0000021950)76.4/100:0.0089598504,KT224359_TsarBomba:0.0083789305)100/100:0.3515024261,((((KT995480_Bacillus_BM15:0.0000021950,MH638309_Bacillus_Hobo:0.0000021950)89.9/100:0.0096061606,(MH638312_Bacillus_Kioshi:0.0028818307,NC_024137_Bcp1:0.0000021950)75.8/100:0.0048284388)96.9/100:0.0291312971,((KU577463_Bacillus_Deep_Blue:0.0133961519,Thurquoise:0.0071264938)86.3/96:0.0127351981,(((KX495186_Bacillus_PK16:0.0000021950,MG602477_Bacillus_BCP01:0.0028822071)93/100:0.0087597593,NC_027355_BCP8_2:0.0086390000)86.4/90:0.0091259891,NC_027352_JBP901:0.0083639324)86.2/88:0.0120934151)81/87:0.0168006496)95.1/89:0.0463964210,NC_020873_Bc431v3:0.0688364589)100/100:0.2722632410)61/86:0.0690444508)90.7/91:0.0995661874)99.8/98:0.3178422537,((AY682195_LP65:1.8944606780,(((KC595512_JL:0.0000021950,KC595513_Shanette:0.0031682112)85.7/99:0.0356852111,NC_025423_CP_51:0.0411675316)85.7/96:0.1992691910,(NC_011421_SPO1:0.0000021950,NC_022761_CampHawk:0.0000021950)99.9/100:0.7121686366)100/100:1.9097661910)79/93:0.3083215898,NC_015253_A9:0.9013809175)91.1/94:0.2900911689)77.8/88:0.1874423936,((((((((((EU418428_A5W:0.0000021950,(FR852584_ISP:0.0000021950,NC_023009_Sb_1:0.0000021950)0/14:0.0000021950)0/52:0.0000021950,KP687432_IME_SA2:0.0000021950)0/1:0.0000021950,JX875065_SA5:0.0000021950)0/54:0.0000021950,((JX080301_A3R:0.0000021950,JX080302_676Z:0.0000021950)84/100:0.0028475970,(NC_019726_JD007:0.0000021950,NC_022918_S25_4:0.0000021950)0/69:0.0000021950)84.7/88:0.0028460931)87.4/87:0.0104797045,NC_025426_P108:0.0340301528)59.5/85:0.0015951468,KP027446_phiIPLARODI:0.0000021950)81.6/86:0.0028637729,NC_025416_MCE_2014:0.0000021950)99.8/100:0.1933239297,(JX194239_SA11:0.0000021950,(NC_020877_Romulus:0.0000021950,NC_022090_Remus:0.0000021950)78.7/99:0.0027823270)100/100:0.2956391018)92.2/96:0.1164659420,NC_007021_Twort:0.3651646195)93.3/92:0.1981225339,(KF021268_phiIBB_SEP1:0.0028994835,KP027447_phiIPLA_C1C:0.0000029594)100/100:0.4613279145)100/100:0.4234424251)36/48:0.0712357706,(((((DQ004855_P100:0.0000021950,KJ094029_LP_064:0.0000021950)0/77:0.0000021950,(((KJ586795_LMTA_94:0.0028725406,(KJ591605_LMTA_57:0.0000021950,NC_024360_LMSP_25:0.0000021950)0/64:0.0000021950)85.6/98:0.0028766914,KJ668715_LMTA_34:0.0057872124)0/60:0.0000021950,NC_020871_AG20:0.0057794493)82.1/97:0.0028830626)0/57:0.0000021950,NC_024364_List_36:0.0028781699)91.2/95:0.0058384804,(((KJ094031_LP_124:0.0000021950,NC_024383_LP_083_2:0.0000021950)0/70:0.0000021950,NC_024359_LP_048:0.0028800707)35.1/96:0.0028816136,NC_024787_LMTA_148:0.0622265464)0/72:0.0000021950)79.6/87:0.0028814426,NC_009811_A511:0.0000023888)100/100:0.4797876763)86.7/70:0.1955209233,NC_012530_Lb338_1:1.2517046754)98.4/99:0.2408025295,KP339049_EFDG1:0.1811708326)100/100:0.2989864877,(KR049063_EFLK1:0.0060260346,NC_027335_ECP3:0.0053255929)0/68:0.0000020842)0/86:0.0000021950,NC_009904_phiEF24C:0.0000021950);

CONSENSUS TREE
--------------

Consensus tree is constructed from 1000bootstrap trees
Log-likelihood of consensus tree: -15201.733534
Robinson-Foulds distance between ML tree and consensus tree: 4

Branches with support >0.000000% are kept (extended consensus)
Branch lengths are optimized by maximum likelihood on original alignment
Numbers in parentheses are bootstrap supports (%)

+--AB609718_phiEF24C_P2
|
|                                      +--AB930182_SPG24
|                                   +--| (59)
|                                   |  +--AP013029_phiNIT1
|                            +------| (100)
|                            |      +--KF669652_Grass
|                         +--| (99)
|                         |  |  +--KC699836_SIOphi
|                         |  +--| (90)
|                         |     |           +--KJ010547_Bp8p_C
|                         |     |        +--| (100)
|                         |     |        |  +--KJ010548_Bp8p_T
|                         |     |     +--| (88)
|                         |     |     |  +--NC_024792_Bobb
|                         |     +-----| (100)
|                         |           +--NC_020081_phiAGATE
|                      +--| (79)
|                      |  |  +--NC_027366_Mater
|                      |  +--| (93)
|                      |     +----NC_027374_Moonbeam
|                  +---| (98)
|                  |   |                 +--JN797796B_5S
|                  |   |              +--| (51)
|                  |   |              |  +--NC_018863_B4
|                  |   |           +--| (89)
|                  |   |           |  +--NC_022763_Spock
|                  |   |        +--| (100)
|                  |   |        |  |     +--KT307976_AvesoBmore
|                  |   |        |  |  +--| (75)
|                  |   |        |  |  |  +--NC_022769_BigBertha
|                  |   |        |  +--| (95)
|                  |   |        |     |  +--NC_022088_Troll
|                  |   |        |     +--| (98)
|                  |   |        |        +--NC_024788_Riley
|                  |   |     +--| (100)
|                  |   |     |  |     +--NC_018856_Bastille
|                  |   |     |  |  +--| (99)
|                  |   |     |  |  |  +--NC_024216_CAM003
|                  |   |     |  +--| (100)
|                  |   |     |     |  +--NC_024205_Hoody_T
|                  |   |     |     +--| (98)
|                  |   |     |        +--NC_024207_Evoli
|                  |   |  +--| (100)
|                  |   |  |  |              +**KT207918_Eyuki
|                  |   |  |  |           +--|
|                  |   |  |  |           |  +**NC_024213_Hakuna
|                  |   |  |  |        +--| (100)
|                  |   |  |  |        |  +--NC_024211_Megatron
|                  |   |  |  |     +--| (93)
|                  |   |  |  |     |  +--NC_016563_WPh
|                  |   |  |  +-----| (100)
|                  |   |  |        |  +--NC_018857_BPS13
|                  |   |  |        +--| (87)
|                  |   |  |           +--NC_023501_BPS10C
|                  |   +--| (91)
|                  |      |          +--JN797798_BCU4
|                  |      |       +--| (100)
|                  |      |       |  +--NC_018860_BCP78
|                  |      |  +----| (100)
|                  |      |  |    +--KT224359_TsarBomba
|                  |      +--| (86)
|                  |         |           +--KT995480_Bacillus_BM15
|                  |         |        +--| (100)
|                  |         |        |  +--MH638309_Bacillus_Hobo
|                  |         |     +--| (100)
|                  |         |     |  |  +--MH638312_Bacillus_Kioshi
|                  |         |     |  +--| (100)
|                  |         |     |     +--NC_024137_Bcp1
|                  |         |  +--| (89)
|                  |         |  |  |     +--KU577463_Bacillus_Deep_Blue
|                  |         |  |  |  +--| (96)
|                  |         |  |  |  |  +--Thurquoise
|                  |         |  |  +--| (87)
|                  |         |  |     |        +--KX495186_Bacillus_PK16
|                  |         |  |     |     +--| (100)
|                  |         |  |     |     |  +--MG602477_Bacillus_BCP01
|                  |         |  |     |  +--| (90)
|                  |         |  |     |  |  +--NC_027355_BCP8_2
|                  |         |  |     +--| (88)
|                  |         |  |        +--NC_027352_JBP901
|                  |         +--| (100)
|                  |            +--NC_020873_Bc431v3
|               +--| (88)
|               |  |       +-------------------------AY682195_LP65
|               |  |   +---| (93)
|               |  |   |   |                                +--KC595512_JL
|               |  |   |   |                             +--| (99)
|               |  |   |   |                             |  +--KC595513_Shanette
|               |  |   |   |                          +--| (96)
|               |  |   |   |                          |  +--NC_025423_CP_51
|               |  |   |   +--------------------------| (100)
|               |  |   |                              |         +--NC_011421_SPO1
|               |  |   |                              +---------| (100)
|               |  |   |                                        +--NC_022761_CampHawk
|               |  +---| (94)
|               |      +-----------NC_015253_A9
|            +--| (48)
|            |  |                                                              +**EU418428_A5W
|            |  |                                                           +**|
|            |  |                                                           |  +**JX080300_Staph1N
|            |  |                                                        +**|
|            |  |                                                        |  +**JX080304_MSA6
|            |  |                                                     +**|
|            |  |                                                     |  +**KP687431_IME_SA1
|            |  |                                                  +**|
|            |  |                                                  |  +**NC_007066_G1
|            |  |                                               +**|
|            |  |                                               |  +**NC_023573_phiSA012
|            |  |                                            +**|
|            |  |                                            |  +**NC_019448_GH15
|            |  |                                         +**|
|            |  |                                         |  +**KF766114_K
|            |  |                                      +**|
|            |  |                                      |  +**KR908644_IME_SA119
|            |  |                                   +**|
|            |  |                                   |  +**NC_025417_Team1
|            |  |                                +--|
|            |  |                                |  +**KR902361_IME_SA118
|            |  |                             +--| (30)
|            |  |                             |  +--NC_023009_Sb_1
|            |  |                          +--| (52)
|            |  |                          |  +--FR852584_ISP
|            |  |                       +--| (54)
|            |  |                       |  |  +--JX875065_SA5
|            |  |                       |  +--| (77)
|            |  |                       |     +--KP687432_IME_SA2
|            |  |                    +--| (87)
|            |  |                    |  |           +**JX080301_A3R
|            |  |                    |  |        +**|
|            |  |                    |  |        |  +**JX080305_P4W
|            |  |                    |  |     +--|
|            |  |                    |  |     |  +**JX080303_Fi200W
|            |  |                    |  |  +--| (100)
|            |  |                    |  |  |  +--JX080302_676Z
|            |  |                    |  +--| (88)
|            |  |                    |     |     +**NC_019726_JD007
|            |  |                    |     |  +--|
|            |  |                    |     |  |  +**NC_022920_S25_3
|            |  |                    |     +--| (69)
|            |  |                    |        +--NC_022918_S25_4
|            |  |                 +--| (85)
|            |  |                 |  +--NC_025426_P108
|            |  |              +--| (86)
|            |  |              |  +--KP027446_phiIPLARODI
|            |  |           +--| (100)
|            |  |           |  +--NC_025416_MCE_2014
|            |  |        +--| (96)
|            |  |        |  |   +--JX194239_SA11
|            |  |        |  +---| (100)
|            |  |        |      |  +--NC_020877_Romulus
|            |  |        |      +--| (99)
|            |  |        |         +--NC_022090_Remus
|            |  |     +--| (92)
|            |  |     |  +----NC_007021_Twort
|            |  +-----| (100)
|            |        |     +--KF021268_phiIBB_SEP1
|            |        +-----| (100)
|            |              +--KP027447_phiIPLA_C1C
|         +--| (70)
|         |  |                       +**DQ004855_P100
|         |  |                    +**|
|         |  |                    |  +**NC_021781_LP_125
|         |  |                 +--|
|         |  |                 |  +**NC_025440_WIL_1
|         |  |              +--| (77)
|         |  |              |  +--KJ094029_LP_064
|         |  |           +--| (57)
|         |  |           |  |        +--KJ586795_LMTA_94
|         |  |           |  |     +--| (98)
|         |  |           |  |     |  |  +--KJ591605_LMTA_57
|         |  |           |  |     |  +--| (64)
|         |  |           |  |     |     +--NC_024360_LMSP_25
|         |  |           |  |  +--| (60)
|         |  |           |  |  |  +--KJ668715_LMTA_34
|         |  |           |  +--| (97)
|         |  |           |     +--NC_020871_AG20
|         |  |        +--| (95)
|         |  |        |  +--NC_024364_List_36
|         |  |     +--| (87)
|         |  |     |  |        +--KJ094031_LP_124
|         |  |     |  |     +--| (70)
|         |  |     |  |     |  +--NC_024383_LP_083_2
|         |  |     |  |  +--| (96)
|         |  |     |  |  |  +--NC_024359_LP_048
|         |  |     |  +--| (72)
|         |  |     |     +--NC_024787_LMTA_148
|         |  +-----| (100)
|         |        +--NC_009811_A511
|      +--| (99)
|      |  +----------------NC_012530_Lb338_1
|  +---| (100)
|  |   +--KP339049_EFDG1
+--| (86)
|  |  +--KR049063_EFLK1
|  +--| (68)
|     +--NC_027335_ECP3
|
+--NC_009904_phiEF24C


Consensus tree in newick format: 

(AB609718_phiEF24C_P2:0.0000021949,(((((((((((AB930182_SPG24:0.0025398246,AP013029_phiNIT1:0.0146792338)59:0.0243843050,KF669652_Grass:0.0130682314)100:0.4967512410,(KC699836_SIOphi:0.2147562404,(((KJ010547_Bp8p_C:0.0000021949,KJ010548_Bp8p_T:0.0000021949)100:0.0319818959,NC_024792_Bobb:0.0130930520)88:0.0876700812,NC_020081_phiAGATE:0.1116591619)100:0.4353655018)90:0.1179282884)99:0.0997629439,(NC_027366_Mater:0.2725422850,NC_027374_Moonbeam:0.3849181862)93:0.0606197382)79:0.0633693605,((((((JN797796B_5S:0.0000021949,NC_018863_B4:0.0000021949)51:0.0000027975,NC_022763_Spock:0.0298466103)89:0.0111384644,((KT307976_AvesoBmore:0.0362697150,NC_022769_BigBertha:0.0116965007)75:0.0000021949,(NC_022088_Troll:0.0000021949,NC_024788_Riley:0.0000021949)98:0.0029355549)95:0.0154880472)100:0.1852180684,((NC_018856_Bastille:0.0028536725,NC_024216_CAM003:0.0000021949)99:0.0036300851,(NC_024205_Hoody_T:0.0028534401,NC_024207_Evoli:0.0000021949)98:0.0020827576)100:0.1852781506)100:0.1693325917,((((KT207918_Eyuki:0.0000000000,NC_024213_Hakuna:0.0000000000):0.0000021949,NC_024211_Megatron:0.0000021949)100:0.0897056484,NC_016563_WPh:0.0769943028)93:0.0185697357,(NC_018857_BPS13:0.0000021949,NC_023501_BPS10C:0.0000021949)87:0.0000022191)100:0.4623182447)100:0.1691615746,(((JN797798_BCU4:0.0000021949,NC_018860_BCP78:0.0000021949)100:0.0089506700,KT224359_TsarBomba:0.0083796508)100:0.3512881794,((((KT995480_Bacillus_BM15:0.0000021949,MH638309_Bacillus_Hobo:0.0000021949)100:0.0096019183,(MH638312_Bacillus_Kioshi:0.0028802371,NC_024137_Bcp1:0.0000021949)100:0.0048251515)100:0.0291174242,((KU577463_Bacillus_Deep_Blue:0.0133894867,Thurquoise:0.0071222450)96:0.0127295614,(((KX495186_Bacillus_PK16:0.0000021949,MG602477_Bacillus_BCP01:0.0028806241)100:0.0087549392,NC_027355_BCP8_2:0.0086342773)90:0.0091210034,NC_027352_JBP901:0.0083596480)88:0.0120860945)87:0.0167911853)89:0.0463611233,NC_020873_Bc431v3:0.0688155327)100:0.2720653151)86:0.0690482643)91:0.0994930226)98:0.3175139883,((AY682195_LP65:1.8915792754,(((KC595512_JL:0.0000021949,KC595513_Shanette:0.0031666636)99:0.0356380585,NC_025423_CP_51:0.0411639927)96:0.1992457178,(NC_011421_SPO1:0.0000021949,NC_022761_CampHawk:0.0000021949)100:0.7113203425)100:1.9066099024)93:0.3094692046,NC_015253_A9:0.9000847655)94:0.2903243175)88:0.1873844680,((((((((((((((((((((EU418428_A5W:0.0000000000,JX080300_Staph1N:0.0000000000):0.0000000000,JX080304_MSA6:0.0000000000):0.0000000000,KP687431_IME_SA1:0.0000000000):0.0000000000,NC_007066_G1:0.0000000000):0.0000000000,NC_023573_phiSA012:0.0000000000):0.0000000000,NC_019448_GH15:0.0000000000):0.0000000000,KF766114_K:0.0000000000):0.0000000000,KR908644_IME_SA119:0.0000000000):0.0000000000,NC_025417_Team1:0.0000000000):0.0000000000,KR902361_IME_SA118:0.0000000000):0.0000021949,NC_023009_Sb_1:0.0000021949)30:0.0000021949,FR852584_ISP:0.0000021949)52:0.0000021949,(JX875065_SA5:0.0000021949,KP687432_IME_SA2:0.0000021949)77:0.0000021949)54:0.0000021949,((((JX080301_A3R:0.0000000000,JX080305_P4W:0.0000000000):0.0000000000,JX080303_Fi200W:0.0000000000):0.0000021949,JX080302_676Z:0.0000021949)100:0.0028446108,((NC_019726_JD007:0.0000000000,NC_022920_S25_3:0.0000000000):0.0000021949,NC_022918_S25_4:0.0000021949)69:0.0000021949)88:0.0028431057)87:0.0104689248,NC_025426_P108:0.0339918862)85:0.0015934869,KP027446_phiIPLARODI:0.0000021949)86:0.0028607671,NC_025416_MCE_2014:0.0000021949)100:0.1931543694,(JX194239_SA11:0.0000021949,(NC_020877_Romulus:0.0000021949,NC_022090_Remus:0.0000021949)99:0.0027792886)100:0.2952817793)96:0.1164634998,NC_007021_Twort:0.3646899847)92:0.1979810859,(KF021268_phiIBB_SEP1:0.0028968124,KP027447_phiIPLA_C1C:0.0000025402)100:0.4607888337)100:0.4229691573)48:0.0711926977,(((((((DQ004855_P100:0.0000000000,NC_021781_LP_125:0.0000000000):0.0000000000,NC_025440_WIL_1:0.0000000000):0.0000021949,KJ094029_LP_064:0.0000021949)77:0.0000021949,(((KJ586795_LMTA_94:0.0028699004,(KJ591605_LMTA_57:0.0000021949,NC_024360_LMSP_25:0.0000021949)64:0.0000021949)98:0.0028740454,KJ668715_LMTA_34:0.0057822223)60:0.0000021949,NC_020871_AG20:0.0057744801)97:0.0028804027)57:0.0000021949,NC_024364_List_36:0.0028755170)95:0.0058334205,(((KJ094031_LP_124:0.0000021949,NC_024383_LP_083_2:0.0000021949)70:0.0000021949,NC_024359_LP_048:0.0028774132)96:0.0028789536,NC_024787_LMTA_148:0.0621704770)72:0.0000021967)87:0.0028787983,NC_009811_A511:0.0000021967)100:0.4792776996)70:0.1954992382,NC_012530_Lb338_1:1.2503046166)99:0.2404677176,KP339049_EFDG1:0.1810832666)100:0.2986509122,(KR049063_EFLK1:0.0060206337,NC_027335_ECP3:0.0053207953)68:0.0000021949)86:0.0000021949,NC_009904_phiEF24C:0.0000021949);

TIME STAMP
----------

Date and time: Tue Feb 11 16:04:55 2020
Total CPU time used: 723.360299 seconds (0h:12m:3s)
Total wall-clock time used: 261.891695 seconds (0h:4m:21s)
