# Supplementary material for: Genome, biology and stability of the Thurquoise phage – A new virus from the Bastillevirinae subfamily
Source: Front Microbiol. 2023 Mar 14;14:1120147. doi: 10.3389/fmicb.2023.1120147 (PMC10043171; doi:10.3389/fmicb.2023.1120147)
Supplement: Supplementary file 2 [file Data_Sheet_1.ZIP › File S1. Alignments evolution models and trees/IqTree_ML_trees/single_marker_trees/6117_00043-hypothetical_protein_100.fasta.aln.faa.log]

IQ-TREE multicore version 1.6.12 for Linux 64-bit built Aug 15 2019
Developed by Bui Quang Minh, Nguyen Lam Tung, Olga Chernomor,
Heiko Schmidt, Dominik Schrempf, Michael Woodhams.

Host:    monster1 (AVX2, FMA3, 62 GB RAM)
Command: iqtree -nt AUTO -s 6117_00043-hypothetical_protein_100.fasta.aln.faa -alrt 1000 -bb 1000
Seed:    892347 (Using SPRNG - Scalable Parallel Random Number Generator)
Time:    Tue Feb 11 15:53:29 2020
Kernel:  AVX+FMA - auto-detect threads (40 CPU cores detected)

Reading alignment file 6117_00043-hypothetical_protein_100.fasta.aln.faa ... Fasta format detected
Alignment most likely contains protein sequences
Alignment has 100 sequences with 409 columns, 401 distinct patterns
354 parsimony-informative, 13 singleton sites, 42 constant sites
                             Gap/Ambiguity  Composition  p-value
   1  AB609718_phiEF24C_P2          13.94%    passed     82.82%
   2  AB930182_SPG24                11.25%    passed     44.93%
   3  AP013029_phiNIT1              11.25%    passed     55.22%
   4  AY682195_LP65                 13.45%    failed      0.72%
   5  DQ004855_P100                 13.69%    passed     99.42%
   6  EU418428_A5W                  13.20%    passed     86.89%
   7  FR852584_ISP                  13.20%    passed     86.89%
   8  JN797796B_5S                  12.96%    passed     99.26%
   9  JN797798_BCU4                 12.22%    passed     92.34%
  10  JX080300_Staph1N              13.20%    passed     86.89%
  11  JX080301_A3R                  13.20%    passed     89.87%
  12  JX080302_676Z                 13.20%    passed     89.87%
  13  JX080303_Fi200W               13.20%    passed     89.87%
  14  JX080304_MSA6                 13.20%    passed     86.89%
  15  JX080305_P4W                  13.20%    passed     89.87%
  16  JX194239_SA11                 12.47%    passed     35.72%
  17  JX875065_SA5                  33.25%    passed     88.22%
  18  KC595512_JL                   15.89%    failed      0.24%
  19  KC595513_Shanette             15.89%    failed      0.45%
  20  KC699836_SIOphi               12.96%    passed     60.57%
  21  KF021268_phiIBB_SEP1          14.18%    passed     60.81%
  22  KF669652_Grass                11.25%    passed     38.57%
  23  KF766114_K                    13.20%    passed     86.89%
  24  KJ010547_Bp8p_C               12.96%    passed     57.97%
  25  KJ010548_Bp8p_T               12.96%    passed     57.97%
  26  KJ094029_LP_064               13.69%    passed     99.42%
  27  KJ094031_LP_124               13.69%    passed     99.24%
  28  KJ586795_LMTA_94              13.69%    passed     99.25%
  29  KJ591605_LMTA_57              13.69%    passed     99.53%
  30  KJ668715_LMTA_34              13.69%    passed     99.05%
  31  KP027446_phiIPLARODI          13.20%    passed     80.60%
  32  KP027447_phiIPLA_C1C          14.18%    passed     56.72%
  33  KP339049_EFDG1                14.43%    passed     96.04%
  34  KP687431_IME_SA1              13.20%    passed     86.89%
  35  KP687432_IME_SA2              33.25%    passed     88.22%
  36  KR049063_EFLK1                13.94%    passed     82.51%
  37  KR902361_IME_SA118            13.20%    passed     86.89%
  38  KR908644_IME_SA119            13.20%    passed     86.89%
  39  KT207918_Eyuki                12.47%    passed     74.07%
  40  KT224359_TsarBomba            12.22%    passed     95.58%
  41  KT307976_AvesoBmore           12.96%    passed     97.35%
  42  KT995480_Bacillus_BM15        12.47%    passed     71.87%
  43  KU577463_Bacillus_Deep_Blue   12.71%    passed     69.63%
  44  KX495186_Bacillus_PK16        12.71%    passed     72.25%
  45  MG602477_Bacillus_BCP01       12.71%    passed     72.36%
  46  MH638309_Bacillus_Hobo        12.47%    passed     71.87%
  47  MH638312_Bacillus_Kioshi      12.47%    passed     87.39%
  48  NC_007021_Twort               13.69%    passed     77.32%
  49  NC_007066_G1                  13.20%    passed     86.89%
  50  NC_009811_A511                13.69%    passed     99.05%
  51  NC_009904_phiEF24C            13.94%    passed     82.82%
  52  NC_011421_SPO1                15.89%    passed     24.85%
  53  NC_012530_Lb338_1             14.18%    passed     39.96%
  54  NC_015253_A9                  14.18%    passed     29.22%
  55  NC_016563_WPh                 12.47%    passed     98.78%
  56  NC_018856_Bastille            11.98%    passed     96.07%
  57  NC_018857_BPS13               12.47%    passed     96.44%
  58  NC_018860_BCP78               12.22%    passed     92.34%
  59  NC_018863_B4                  12.96%    passed     99.26%
  60  NC_019448_GH15                13.20%    passed     86.89%
  61  NC_019726_JD007               13.20%    passed     87.41%
  62  NC_020081_phiAGATE            12.96%    passed     54.02%
  63  NC_020871_AG20                13.69%    passed     99.53%
  64  NC_020873_Bc431v3             11.98%    passed     75.00%
  65  NC_020877_Romulus             12.47%    passed     36.01%
  66  NC_021781_LP_125              13.69%    passed     99.42%
  67  NC_022088_Troll               12.96%    passed     99.38%
  68  NC_022090_Remus               12.47%    passed     36.01%
  69  NC_022761_CampHawk            15.89%    passed     24.85%
  70  NC_022763_Spock               12.96%    passed     97.91%
  71  NC_022769_BigBertha           12.96%    passed     99.22%
  72  NC_022918_S25_4               13.20%    passed     87.41%
  73  NC_022920_S25_3               13.20%    passed     87.41%
  74  NC_023009_Sb_1                28.61%    passed     36.05%
  75  NC_023501_BPS10C              12.47%    passed     96.44%
  76  NC_023573_phiSA012            13.20%    passed     86.89%
  77  NC_024137_Bcp1                12.47%    passed     81.14%
  78  NC_024205_Hoody_T             11.98%    passed     96.59%
  79  NC_024207_Evoli               11.98%    passed     95.63%
  80  NC_024211_Megatron            12.47%    passed     74.07%
  81  NC_024213_Hakuna              12.47%    passed     74.07%
  82  NC_024216_CAM003              11.98%    passed     95.34%
  83  NC_024359_LP_048              13.69%    passed     99.31%
  84  NC_024360_LMSP_25             13.69%    passed     99.53%
  85  NC_024364_List_36             13.69%    passed     99.48%
  86  NC_024383_LP_083_2            13.69%    passed     99.24%
  87  NC_024787_LMTA_148            19.07%    passed     71.43%
  88  NC_024788_Riley               12.96%    passed     99.38%
  89  NC_024792_Bobb                12.96%    passed     71.77%
  90  NC_025416_MCE_2014            13.20%    passed     78.88%
  91  NC_025417_Team1               13.20%    passed     86.89%
  92  NC_025423_CP_51               15.89%    failed      0.89%
  93  NC_025426_P108                39.12%    passed     46.00%
  94  NC_025440_WIL_1               13.69%    passed     99.42%
  95  NC_027335_ECP3                53.06%    passed      9.25%
  96  NC_027352_JBP901              12.71%    passed     73.46%
  97  NC_027355_BCP8_2              12.71%    passed     66.23%
  98  NC_027366_Mater               13.20%    passed     82.89%
  99  NC_027374_Moonbeam            12.96%    passed     97.93%
 100  Thurquoise                    12.71%    passed     81.60%
WARNING: 1 sequences contain more than 50% gaps/ambiguity
****  TOTAL                         14.45%  4 sequences failed composition chi2 test (p-value<5%; df=19)
NOTE: NC_009904_phiEF24C is identical to AB609718_phiEF24C_P2 but kept for subsequent analysis
NOTE: KJ094029_LP_064 is identical to DQ004855_P100 but kept for subsequent analysis
NOTE: FR852584_ISP is identical to EU418428_A5W but kept for subsequent analysis
NOTE: NC_018863_B4 is identical to JN797796B_5S but kept for subsequent analysis
NOTE: NC_018860_BCP78 is identical to JN797798_BCU4 but kept for subsequent analysis
NOTE: JX080302_676Z is identical to JX080301_A3R but kept for subsequent analysis
NOTE: KP687432_IME_SA2 is identical to JX875065_SA5 but kept for subsequent analysis
NOTE: KJ010548_Bp8p_T is identical to KJ010547_Bp8p_C but kept for subsequent analysis
NOTE: NC_024383_LP_083_2 is identical to KJ094031_LP_124 but kept for subsequent analysis
NOTE: NC_024360_LMSP_25 is identical to KJ591605_LMTA_57 but kept for subsequent analysis
NOTE: NC_024211_Megatron is identical to KT207918_Eyuki but kept for subsequent analysis
NOTE: MH638309_Bacillus_Hobo is identical to KT995480_Bacillus_BM15 but kept for subsequent analysis
NOTE: NC_022761_CampHawk is identical to NC_011421_SPO1 but kept for subsequent analysis
NOTE: NC_023501_BPS10C is identical to NC_018857_BPS13 but kept for subsequent analysis
NOTE: NC_022918_S25_4 is identical to NC_019726_JD007 but kept for subsequent analysis
NOTE: NC_022090_Remus is identical to NC_020877_Romulus but kept for subsequent analysis
NOTE: NC_024788_Riley is identical to NC_022088_Troll but kept for subsequent analysis
NOTE: 16 identical sequences (see below) will be ignored for subsequent analysis
NOTE: NC_021781_LP_125 (identical to DQ004855_P100) is ignored but added at the end
NOTE: NC_025440_WIL_1 (identical to DQ004855_P100) is ignored but added at the end
NOTE: JX080300_Staph1N (identical to EU418428_A5W) is ignored but added at the end
NOTE: JX080304_MSA6 (identical to EU418428_A5W) is ignored but added at the end
NOTE: KF766114_K (identical to EU418428_A5W) is ignored but added at the end
NOTE: KP687431_IME_SA1 (identical to EU418428_A5W) is ignored but added at the end
NOTE: KR902361_IME_SA118 (identical to EU418428_A5W) is ignored but added at the end
NOTE: KR908644_IME_SA119 (identical to EU418428_A5W) is ignored but added at the end
NOTE: NC_007066_G1 (identical to EU418428_A5W) is ignored but added at the end
NOTE: NC_019448_GH15 (identical to EU418428_A5W) is ignored but added at the end
NOTE: NC_023573_phiSA012 (identical to EU418428_A5W) is ignored but added at the end
NOTE: NC_025417_Team1 (identical to EU418428_A5W) is ignored but added at the end
NOTE: JX080303_Fi200W (identical to JX080301_A3R) is ignored but added at the end
NOTE: JX080305_P4W (identical to JX080301_A3R) is ignored but added at the end
NOTE: NC_024213_Hakuna (identical to KT207918_Eyuki) is ignored but added at the end
NOTE: NC_022920_S25_3 (identical to NC_019726_JD007) is ignored but added at the end

For your convenience alignment with unique sequences printed to 6117_00043-hypothetical_protein_100.fasta.aln.faa.uniqueseq.phy


Create initial parsimony tree by phylogenetic likelihood library (PLL)... 0.024 seconds
NOTE: ModelFinder requires 56 MB RAM!
ModelFinder will test 546 protein models (sample size: 409) ...
 No. Model         -LnL         df  AIC          AICc         BIC
Measuring multi-threading efficiency up to 40 CPU cores
Increase to 10 rounds for branch lengths
227 trees examined
Threads: 1 / Time: 40.057 sec / Speedup: 1.000 / Efficiency: 100% / LogL: -46729
Threads: 2 / Time: 27.375 sec / Speedup: 1.463 / Efficiency: 73% / LogL: -46729
Threads: 3 / Time: 30.767 sec / Speedup: 1.302 / Efficiency: 43% / LogL: -46729
BEST NUMBER OF THREADS: 2

  1  Dayhoff       15998.110    165 32326.220    32551.652    32988.483
  2  Dayhoff+I     15910.088    166 32152.175    32381.283    32818.452
  3  Dayhoff+G4    15510.879    166 31353.759    31582.866    32020.035
  4  Dayhoff+I+G4  15504.761    167 31343.521    31576.351    32013.812
  5  Dayhoff+R2    15550.377    167 31434.754    31667.584    32105.045
  6  Dayhoff+R3    15503.692    169 31345.383    31585.802    32023.701
  7  Dayhoff+R4    15493.695    171 31329.391    31577.593    32015.736
  8  Dayhoff+R5    15491.801    173 31329.602    31585.789    32023.975
 14  Dayhoff+F     15885.211    184 32138.423    32442.351    32876.946
 15  Dayhoff+F+I   15790.315    185 31950.631    32259.240    32693.168
 16  Dayhoff+F+G4  15374.269    185 31118.537    31427.147    31861.075
 17  Dayhoff+F+I+G4 15366.376    186 31104.751    31418.103    31851.302
 18  Dayhoff+F+R2  15419.370    186 31210.741    31524.092    31957.292
 19  Dayhoff+F+R3  15371.053    188 31118.106    31441.124    31872.684
 20  Dayhoff+F+R4  15359.739    190 31099.479    31432.414    31862.084
 21  Dayhoff+F+R5  15357.155    192 31098.311    31441.422    31868.944
 27  mtMAM         17639.881    165 35609.762    35835.194    36272.025
 28  mtMAM+I       17514.053    166 35360.107    35589.214    36026.384
 29  mtMAM+G4      16427.741    166 33187.482    33416.590    33853.759
 30  mtMAM+I+G4    16425.685    167 33185.369    33418.199    33855.660
 31  mtMAM+R2      16587.121    167 33508.242    33741.072    34178.533
 32  mtMAM+R3      16470.548    169 33279.095    33519.514    33957.413
 33  mtMAM+R4      16427.702    171 33197.404    33445.607    33883.749
 34  mtMAM+R5      16419.378    173 33184.756    33440.944    33879.129
 35  mtMAM+R6      16412.505    175 33175.009    33439.387    33877.410
 36  mtMAM+R7      16410.529    177 33175.058    33447.837    33885.485
 40  mtMAM+F       16827.936    184 34023.872    34327.800    34762.395
 41  mtMAM+F+I     16689.903    185 33749.807    34058.417    34492.344
 42  mtMAM+F+G4    15920.943    185 32211.887    32520.497    32954.424
 43  mtMAM+F+I+G4  15914.548    186 32201.095    32514.447    32947.646
 44  mtMAM+F+R2    16052.252    186 32476.503    32789.855    33223.054
 45  mtMAM+F+R3    15958.719    188 32293.439    32616.457    33048.017
 46  mtMAM+F+R4    15925.953    190 32231.906    32564.841    32994.512
 47  mtMAM+F+R5    15919.250    192 32222.501    32565.612    32993.134
 48  mtMAM+F+R6    15914.188    194 32216.376    32569.927    32995.037
 53  JTT           15877.642    165 32085.284    32310.716    32747.547
 54  JTT+I         15775.457    166 31882.915    32112.022    32549.192
 55  JTT+G4        15389.264    166 31110.529    31339.636    31776.805
 56  JTT+I+G4      15382.611    167 31099.221    31332.051    31769.512
 57  JTT+R2        15430.669    167 31195.337    31428.167    31865.627
 58  JTT+R3        15386.333    169 31110.666    31351.085    31788.984
 59  JTT+R4        15372.809    171 31087.617    31335.820    31773.963
 60  JTT+R5        15372.211    173 31090.422    31346.610    31784.795
 66  JTT+F         15782.392    184 31932.783    32236.712    32671.307
 67  JTT+F+I       15675.099    185 31720.197    32028.807    32462.735
 68  JTT+F+G4      15291.638    185 30953.276    31261.886    31695.813
 69  JTT+F+I+G4    15283.712    186 30939.423    31252.774    31685.974
 70  JTT+F+R2      15337.553    186 31047.105    31360.456    31793.656
 71  JTT+F+R3      15290.590    188 30957.180    31280.198    31711.758
 72  JTT+F+R4      15278.355    190 30936.710    31269.646    31699.316
 73  JTT+F+R5      15277.490    192 30938.981    31282.092    31709.614
 79  WAG           15670.190    165 31670.379    31895.811    32332.642
 80  WAG+I         15576.839    166 31485.678    31714.785    32151.955
 81  WAG+G4        15288.810    166 30909.620    31138.727    31575.897
 82  WAG+I+G4      15280.040    167 30894.080    31126.910    31564.371
 83  WAG+R2        15311.097    167 30956.194    31189.024    31626.485
 84  WAG+R3        15279.072    169 30896.145    31136.563    31574.463
 85  WAG+R4        15271.129    171 30884.259    31132.461    31570.604
 86  WAG+R5        15268.877    173 30883.754    31139.941    31578.126
 92  WAG+F         15603.088    184 31574.177    31878.105    32312.700
 93  WAG+F+I       15504.948    185 31379.897    31688.507    32122.434
 94  WAG+F+G4      15209.705    185 30789.410    31098.020    31531.948
 95  WAG+F+I+G4    15199.568    186 30771.135    31084.487    31517.686
 96  WAG+F+R2      15237.933    186 30847.866    31161.217    31594.417
 97  WAG+F+R3      15202.386    188 30780.772    31103.790    31535.350
 98  WAG+F+R4      15194.396    190 30768.792    31101.727    31531.398
 99  WAG+F+R5      15192.134    192 30768.268    31111.379    31538.902
105  cpREV         15800.653    165 31931.307    32156.739    32593.570
106  cpREV+I       15684.316    166 31700.632    31929.740    32366.909
107  cpREV+G4      15389.774    166 31111.548    31340.655    31777.825
108  cpREV+I+G4    15376.821    167 31087.643    31320.473    31757.933
109  cpREV+R2      15424.877    167 31183.754    31416.583    31854.044
110  cpREV+R3      15382.951    169 31103.902    31344.321    31782.220
111  cpREV+R4      15370.770    171 31083.539    31331.742    31769.884
112  cpREV+R5      15369.199    173 31084.398    31340.585    31778.770
118  cpREV+F       15813.694    184 31995.387    32299.316    32733.911
119  cpREV+F+I     15686.534    185 31743.068    32051.678    32485.605
120  cpREV+F+G4    15379.462    185 31128.924    31437.534    31871.461
121  cpREV+F+I+G4  15365.445    186 31102.890    31416.241    31849.441
122  cpREV+F+R2    15420.791    186 31213.582    31526.933    31960.133
123  cpREV+F+R3    15372.701    188 31121.401    31444.419    31875.980
124  cpREV+F+R4    15360.060    190 31100.120    31433.055    31862.726
125  cpREV+F+R5    15358.570    192 31101.140    31444.251    31871.773
131  mtREV         16839.055    165 34008.110    34233.542    34670.373
132  mtREV+I       16747.261    166 33826.522    34055.629    34492.798
133  mtREV+G4      16097.068    166 32526.137    32755.244    33192.413
134  mtREV+I+G4    16095.333    167 32524.666    32757.496    33194.957
135  mtREV+R2      16174.976    167 32683.953    32916.782    33354.243
136  mtREV+R3      16106.706    169 32551.413    32791.831    33229.731
137  mtREV+R4      16090.127    171 32522.255    32770.457    33208.600
138  mtREV+R5      16088.248    173 32522.496    32778.684    33216.869
144  mtREV+F       16155.187    184 32678.373    32982.302    33416.897
145  mtREV+F+I     16049.157    185 32468.314    32776.924    33210.851
146  mtREV+F+G4    15567.235    185 31504.470    31813.080    32247.007
147  mtREV+F+I+G4  15561.328    186 31494.656    31808.008    32241.207
148  mtREV+F+R2    15649.969    186 31671.939    31985.290    32418.490
149  mtREV+F+R3    15574.151    188 31524.303    31847.321    32278.881
150  mtREV+F+R4    15560.074    190 31500.148    31833.084    32262.754
151  mtREV+F+R5    15558.372    192 31500.745    31843.856    32271.378
157  rtREV         15800.672    165 31931.345    32156.777    32593.608
158  rtREV+I       15680.562    166 31693.125    31922.232    32359.401
159  rtREV+G4      15316.304    166 30964.607    31193.715    31630.884
160  rtREV+I+G4    15304.322    167 30942.644    31175.474    31612.934
161  rtREV+R2      15358.111    167 31050.222    31283.052    31720.513
162  rtREV+R3      15312.553    169 30963.107    31203.525    31641.424
163  rtREV+R4      15302.887    171 30947.775    31195.977    31634.120
164  rtREV+R5      15301.588    173 30949.176    31205.363    31643.549
170  rtREV+F       15708.187    184 31784.374    32088.303    32522.898
171  rtREV+F+I     15583.227    185 31536.454    31845.064    32278.991
172  rtREV+F+G4    15207.571    185 30785.141    31093.751    31527.679
173  rtREV+F+I+G4  15195.630    186 30763.259    31076.611    31509.810
174  rtREV+F+R2    15256.980    186 30885.960    31199.311    31632.511
175  rtREV+F+R3    15205.746    188 30787.492    31110.510    31542.070
176  rtREV+F+R4    15195.971    190 30771.941    31104.877    31534.547
177  rtREV+F+R5    15194.634    192 30773.268    31116.380    31543.902
183  mtART         17331.630    165 34993.260    35218.692    35655.523
184  mtART+I       17179.518    166 34691.036    34920.143    35357.312
185  mtART+G4      16232.072    166 32796.143    33025.251    33462.420
186  mtART+I+G4    16224.727    167 32783.455    33016.285    33453.745
187  mtART+R2      16358.748    167 33051.496    33284.326    33721.786
188  mtART+R3      16252.719    169 32843.439    33083.857    33521.756
189  mtART+R4      16227.799    171 32797.597    33045.800    33483.943
190  mtART+R5      16225.028    173 32796.056    33052.243    33490.429
196  mtART+F       16497.206    184 33362.413    33666.341    34100.937
197  mtART+F+I     16362.651    185 33095.301    33403.911    33837.838
198  mtART+F+G4    15657.458    185 31684.916    31993.526    32427.454
199  mtART+F+I+G4  15650.744    186 31673.487    31986.839    32420.038
200  mtART+F+R2    15766.750    186 31905.501    32218.852    32652.052
201  mtART+F+R3    15685.281    188 31746.563    32069.581    32501.141
202  mtART+F+R4    15658.076    190 31696.152    32029.088    32458.758
203  mtART+F+R5    15655.246    192 31694.491    32037.602    32465.125
209  mtZOA         16877.231    165 34084.463    34309.895    34746.726
210  mtZOA+I       16743.213    166 33818.426    34047.533    34484.702
211  mtZOA+G4      15930.978    166 32193.956    32423.063    32860.232
212  mtZOA+I+G4    15926.033    167 32186.066    32418.896    32856.357
213  mtZOA+R2      16007.103    167 32348.207    32581.037    33018.497
214  mtZOA+R3      15937.797    169 32213.594    32454.012    32891.912
215  mtZOA+R4      15921.617    171 32185.233    32433.436    32871.578
216  mtZOA+R5      15919.704    173 32185.409    32441.596    32879.781
222  mtZOA+F       16179.578    184 32727.156    33031.085    33465.680
223  mtZOA+F+I     16054.076    185 32478.153    32786.762    33220.690
224  mtZOA+F+G4    15460.712    185 31291.424    31600.034    32033.961
225  mtZOA+F+I+G4  15453.975    186 31279.951    31593.302    32026.502
226  mtZOA+F+R2    15542.453    186 31456.905    31770.257    32203.456
227  mtZOA+F+R3    15474.845    188 31325.689    31648.708    32080.268
228  mtZOA+F+R4    15455.126    190 31290.252    31623.188    32052.858
229  mtZOA+F+R5    15453.514    192 31291.029    31634.140    32061.662
235  VT            15660.890    165 31651.779    31877.211    32314.042
236  VT+I          15562.042    166 31456.084    31685.191    32122.361
237  VT+G4         15282.513    166 30897.025    31126.133    31563.302
238  VT+I+G4       15273.241    167 30880.481    31113.311    31550.772
239  VT+R2         15306.209    167 30946.417    31179.247    31616.707
240  VT+R3         15274.867    169 30887.734    31128.152    31566.052
241  VT+R4         15265.430    171 30872.860    31121.062    31559.205
242  VT+R5         15265.152    173 30876.303    31132.491    31570.676
248  VT+F          15601.190    184 31570.379    31874.308    32308.903
249  VT+F+I        15499.381    185 31368.761    31677.371    32111.299
250  VT+F+G4       15222.317    185 30814.633    31123.243    31557.171
251  VT+F+I+G4     15212.050    186 30796.100    31109.451    31542.651
252  VT+F+R2       15248.704    186 30869.408    31182.759    31615.959
253  VT+F+R3       15215.319    188 30806.638    31129.656    31561.217
254  VT+F+R4       15206.516    190 30793.031    31125.967    31555.637
255  VT+F+R5       15205.348    192 30794.697    31137.808    31565.330
261  LG            15735.017    165 31800.033    32025.465    32462.296
262  LG+I          15620.051    166 31572.102    31801.210    32238.379
263  LG+G4         15227.808    166 30787.616    31016.724    31453.893
264  LG+I+G4       15218.918    167 30771.837    31004.666    31442.127
265  LG+R2         15273.761    167 30881.521    31114.351    31551.812
266  LG+R3         15224.045    169 30786.090    31026.508    31464.408
267  LG+R4         15214.175    171 30770.350    31018.553    31456.695
268  LG+R5         15212.976    173 30771.952    31028.139    31466.325
274  LG+F          15677.701    184 31723.402    32027.330    32461.925
275  LG+F+I        15560.681    185 31491.361    31799.971    32233.898
276  LG+F+G4       15174.068    185 30718.137    31026.746    31460.674
277  LG+F+I+G4     15164.486    186 30700.972    31014.323    31447.523
278  LG+F+R2       15221.255    186 30814.509    31127.860    31561.060
279  LG+F+R3       15170.354    188 30716.708    31039.726    31471.287
280  LG+F+R4       15161.151    190 30702.301    31035.237    31464.907
281  LG+F+R5       15159.975    192 30703.950    31047.061    31474.583
287  DCMut         15997.071    165 32324.142    32549.575    32986.405
288  DCMut+I       15909.105    166 32150.210    32379.317    32816.487
289  DCMut+G4      15512.116    166 31356.233    31585.340    32022.510
290  DCMut+I+G4    15505.858    167 31345.715    31578.545    32016.006
291  DCMut+R2      15551.068    167 31436.136    31668.966    32106.427
292  DCMut+R3      15504.763    169 31347.527    31587.945    32025.844
293  DCMut+R4      15494.985    171 31331.970    31580.172    32018.315
294  DCMut+R5      15493.675    173 31333.349    31589.537    32027.722
300  DCMut+F       15884.233    184 32136.467    32440.395    32874.990
301  DCMut+F+I     15789.477    185 31948.955    32257.565    32691.492
302  DCMut+F+G4    15375.629    185 31121.258    31429.867    31863.795
303  DCMut+F+I+G4  15367.596    186 31107.192    31420.544    31853.743
304  DCMut+F+R2    15420.207    186 31212.413    31525.764    31958.964
305  DCMut+F+R3    15372.223    188 31120.447    31443.465    31875.025
306  DCMut+F+R4    15361.132    190 31102.263    31435.199    31864.869
307  DCMut+F+R5    15359.399    192 31102.798    31445.909    31873.431
313  PMB           15728.905    165 31787.811    32013.243    32450.074
314  PMB+I         15640.083    166 31612.167    31841.274    32278.443
315  PMB+G4        15370.406    166 31072.812    31301.919    31739.089
316  PMB+I+G4      15362.124    167 31058.249    31291.078    31728.539
317  PMB+R2        15389.339    167 31112.679    31345.509    31782.969
318  PMB+R3        15362.050    169 31062.101    31302.519    31740.419
319  PMB+R4        15355.129    171 31052.258    31300.460    31738.603
320  PMB+R5        15354.014    173 31054.028    31310.215    31748.400
326  PMB+F         15647.084    184 31662.169    31966.097    32400.693
327  PMB+F+I       15552.073    185 31474.145    31782.755    32216.682
328  PMB+F+G4      15287.937    185 30945.875    31254.484    31688.412
329  PMB+F+I+G4    15277.724    186 30927.447    31240.799    31673.998
330  PMB+F+R2      15310.375    186 30992.749    31306.101    31739.300
331  PMB+F+R3      15281.065    188 30938.129    31261.147    31692.707
332  PMB+F+R4      15272.889    190 30925.778    31258.714    31688.384
333  PMB+F+R5      15271.632    192 30927.264    31270.375    31697.898
339  HIVb          16308.369    165 32946.739    33172.171    33609.002
340  HIVb+I        16185.836    166 32703.672    32932.780    33369.949
341  HIVb+G4       15688.800    166 31709.601    31938.708    32375.877
342  HIVb+I+G4     15681.251    167 31696.501    31929.331    32366.792
343  HIVb+R2       15768.105    167 31870.211    32103.041    32540.501
344  HIVb+R3       15690.509    169 31719.019    31959.437    32397.337
345  HIVb+R4       15674.850    171 31691.700    31939.902    32378.045
346  HIVb+R5       15673.401    173 31692.802    31948.989    32387.175
352  HIVb+F        16269.017    184 32906.034    33209.962    33644.557
353  HIVb+F+I      16127.801    185 32625.602    32934.212    33368.139
354  HIVb+F+G4     15612.735    185 31595.470    31904.080    32338.008
355  HIVb+F+I+G4   15603.700    186 31579.399    31892.751    32325.950
356  HIVb+F+R2     15704.091    186 31780.182    32093.533    32526.733
357  HIVb+F+R3     15617.612    188 31611.225    31934.243    32365.803
358  HIVb+F+R4     15601.451    190 31582.901    31915.837    32345.507
359  HIVb+F+R5     15599.605    192 31583.210    31926.321    32353.843
365  HIVw          16823.379    165 33976.757    34202.189    34639.020
366  HIVw+I        16696.411    166 33724.822    33953.929    34391.099
367  HIVw+G4       16223.449    166 32778.899    33008.006    33445.175
368  HIVw+I+G4     16211.673    167 32757.345    32990.175    33427.636
369  HIVw+R2       16303.517    167 32941.034    33173.864    33611.325
370  HIVw+R3       16221.079    169 32780.157    33020.575    33458.475
371  HIVw+R4       16215.563    171 32773.126    33021.329    33459.472
378  HIVw+F        16628.871    184 33625.741    33929.670    34364.265
379  HIVw+F+I      16497.265    185 33364.531    33673.140    34107.068
380  HIVw+F+G4     16009.531    185 32389.063    32697.672    33131.600
381  HIVw+F+I+G4   15998.032    186 32368.064    32681.416    33114.615
382  HIVw+F+R2     16094.403    186 32560.807    32874.158    33307.358
383  HIVw+F+R3     16008.209    188 32392.418    32715.436    33146.996
384  HIVw+F+R4     16001.142    190 32382.284    32715.219    33144.889
385  HIVw+F+R5     15998.980    192 32381.959    32725.070    33152.593
391  JTTDCMut      15873.359    165 32076.719    32302.151    32738.982
392  JTTDCMut+I    15771.557    166 31875.113    32104.221    32541.390
393  JTTDCMut+G4   15387.068    166 31106.136    31335.244    31772.413
394  JTTDCMut+I+G4 15380.380    167 31094.760    31327.590    31765.051
395  JTTDCMut+R2   15427.851    167 31189.702    31422.532    31859.992
396  JTTDCMut+R3   15383.688    169 31105.376    31345.794    31783.694
397  JTTDCMut+R4   15370.462    171 31082.924    31331.126    31769.269
398  JTTDCMut+R5   15369.843    173 31085.686    31341.873    31780.058
404  JTTDCMut+F    15781.196    184 31930.392    32234.321    32668.916
405  JTTDCMut+F+I  15674.237    185 31718.475    32027.084    32461.012
406  JTTDCMut+F+G4 15290.336    185 30950.672    31259.281    31693.209
407  JTTDCMut+F+I+G4 15282.382    186 30936.764    31250.115    31683.315
408  JTTDCMut+F+R2 15336.063    186 31044.125    31357.477    31790.676
409  JTTDCMut+F+R3 15288.977    188 30953.955    31276.973    31708.533
410  JTTDCMut+F+R4 15277.084    190 30934.168    31267.103    31696.773
411  JTTDCMut+F+R5 15276.314    192 30936.629    31279.740    31707.262
417  FLU           16049.390    165 32428.779    32654.211    33091.042
418  FLU+I         15950.941    166 32233.882    32462.990    32900.159
419  FLU+G4        15503.363    166 31338.727    31567.834    32005.003
420  FLU+I+G4      15495.693    167 31325.386    31558.216    31995.677
421  FLU+R2        15554.304    167 31442.607    31675.437    32112.898
422  FLU+R3        15500.252    169 31338.505    31578.923    32016.822
423  FLU+R4        15489.832    171 31321.664    31569.867    32008.009
424  FLU+R5        15489.535    173 31325.070    31581.258    32019.443
430  FLU+F         16004.927    184 32377.853    32681.782    33116.377
431  FLU+F+I       15897.498    185 32164.997    32473.607    32907.534
432  FLU+F+G4      15451.751    185 31273.502    31582.112    32016.039
433  FLU+F+I+G4    15442.028    186 31256.057    31569.408    32002.608
434  FLU+F+R2      15511.047    186 31394.094    31707.446    32140.645
435  FLU+F+R3      15451.189    188 31278.378    31601.396    32032.956
436  FLU+F+R4      15440.373    190 31260.746    31593.682    32023.352
437  FLU+F+R5      15440.114    192 31264.228    31607.340    32034.862
443  Blosum62      15701.655    165 31733.311    31958.743    32395.574
444  Blosum62+I    15609.469    166 31550.937    31780.045    32217.214
445  Blosum62+G4   15340.423    166 31012.846    31241.954    31679.123
446  Blosum62+I+G4 15331.320    167 30996.640    31229.470    31666.931
447  Blosum62+R2   15363.273    167 31060.545    31293.375    31730.836
448  Blosum62+R3   15334.145    169 31006.291    31246.709    31684.608
449  Blosum62+R4   15328.032    171 30998.063    31246.266    31684.408
450  Blosum62+R5   15327.498    173 31000.997    31257.184    31695.369
456  Blosum62+F    15630.814    184 31629.629    31933.557    32368.152
457  Blosum62+F+I  15534.388    185 31438.776    31747.386    32181.313
458  Blosum62+F+G4 15273.995    185 30917.990    31226.599    31660.527
459  Blosum62+F+I+G4 15263.348    186 30898.696    31212.048    31645.247
460  Blosum62+F+R2 15297.825    186 30967.650    31281.002    31714.201
461  Blosum62+F+R3 15267.709    188 30911.419    31234.437    31665.997
462  Blosum62+F+R4 15261.168    190 30902.337    31235.272    31664.942
463  Blosum62+F+R5 15260.506    192 30905.012    31248.123    31675.646
469  mtMet         16865.015    165 34060.029    34285.461    34722.292
470  mtMet+I       16750.947    166 33833.893    34063.001    34500.170
471  mtMet+G4      16017.143    166 32366.285    32595.392    33032.562
472  mtMet+I+G4    16014.781    167 32363.563    32596.392    33033.853
473  mtMet+R2      16100.289    167 32534.579    32767.409    33204.869
474  mtMet+R3      16023.225    169 32384.450    32624.869    33062.768
475  mtMet+R4      16010.385    171 32362.770    32610.973    33049.116
476  mtMet+R5      16008.213    173 32362.426    32618.613    33056.799
482  mtMet+F       16177.054    184 32722.109    33026.037    33460.632
483  mtMet+F+I     16060.471    185 32490.943    32799.552    33233.480
484  mtMet+F+G4    15507.079    185 31384.157    31692.767    32126.695
485  mtMet+F+I+G4  15502.362    186 31376.725    31690.076    32123.276
486  mtMet+F+R2    15586.941    186 31545.882    31859.234    32292.433
487  mtMet+F+R3    15520.476    188 31416.952    31739.970    32171.531
488  mtMet+F+R4    15504.148    190 31388.296    31721.232    32150.902
489  mtMet+F+R5    15501.482    192 31386.964    31730.076    32157.598
495  mtVer         17206.988    165 34743.976    34969.408    35406.239
496  mtVer+I       17087.018    166 34506.037    34735.144    35172.314
497  mtVer+G4      16229.187    166 32790.374    33019.481    33456.650
498  mtVer+I+G4    16228.002    167 32790.004    33022.834    33460.294
499  mtVer+R2      16327.221    167 32988.443    33221.273    33658.733
500  mtVer+R3      16241.270    169 32820.541    33060.959    33498.858
501  mtVer+R4      16226.628    171 32795.257    33043.459    33481.602
502  mtVer+R5      16223.880    173 32793.759    33049.947    33488.132
508  mtVer+F       16546.242    184 33460.485    33764.413    34199.008
509  mtVer+F+I     16396.664    185 33163.329    33471.939    33905.866
510  mtVer+F+G4    15758.629    185 31887.258    32195.868    32629.795
511  mtVer+F+I+G4  15751.696    186 31875.392    32188.744    32621.943
512  mtVer+F+R2    15876.241    186 32124.482    32437.833    32871.033
513  mtVer+F+R3    15780.507    188 31937.014    32260.033    32691.593
514  mtVer+F+R4    15765.590    190 31911.180    32244.116    32673.786
515  mtVer+F+R5    15761.908    192 31907.817    32250.928    32678.450
521  mtInv         16795.042    165 33920.084    34145.516    34582.347
522  mtInv+I       16680.072    166 33692.144    33921.251    34358.420
523  mtInv+G4      16049.836    166 32431.671    32660.779    33097.948
524  mtInv+I+G4    16045.685    167 32425.370    32658.200    33095.660
525  mtInv+R2      16115.485    167 32564.970    32797.800    33235.261
526  mtInv+R3      16052.809    169 32443.617    32684.035    33121.935
527  mtInv+R4      16042.582    171 32427.163    32675.366    33113.508
528  mtInv+R5      16041.700    173 32429.399    32685.586    33123.772
534  mtInv+F       15976.282    184 32320.565    32624.493    33059.088
535  mtInv+F+I     15862.307    185 32094.615    32403.224    32837.152
536  mtInv+F+G4    15397.614    185 31165.227    31473.837    31907.764
537  mtInv+F+I+G4  15390.665    186 31153.330    31466.682    31899.881
538  mtInv+F+R2    15462.701    186 31297.402    31610.753    32043.953
539  mtInv+F+R3    15405.734    188 31187.467    31510.485    31942.046
540  mtInv+F+R4    15390.649    190 31161.299    31494.235    31923.905
541  mtInv+F+R5    15389.605    192 31163.210    31506.321    31933.844
Akaike Information Criterion:           LG+F+I+G4
Corrected Akaike Information Criterion: LG+I+G4
Bayesian Information Criterion:         LG+I+G4
Best-fit model: LG+I+G4 chosen according to BIC

All model information printed to 6117_00043-hypothetical_protein_100.fasta.aln.faa.model.gz
CPU time for ModelFinder: 839.738 seconds (0h:13m:59s)
Wall-clock time for ModelFinder: 423.813 seconds (0h:7m:3s)
Generating 1000 samples for ultrafast bootstrap (seed: 892347)...

NOTE: 23 MB RAM (0 GB) is required!
Measuring multi-threading efficiency up to 40 CPU cores
Increase to 10 rounds for branch lengths
53 trees examined
Threads: 1 / Time: 40.716 sec / Speedup: 1.000 / Efficiency: 100% / LogL: -44778
Threads: 2 / Time: 22.205 sec / Speedup: 1.834 / Efficiency: 92% / LogL: -44778
Threads: 3 / Time: 19.263 sec / Speedup: 2.114 / Efficiency: 70% / LogL: -44778
Threads: 4 / Time: 19.002 sec / Speedup: 2.143 / Efficiency: 54% / LogL: -44778
Threads: 5 / Time: 16.592 sec / Speedup: 2.454 / Efficiency: 49% / LogL: -44778
BEST NUMBER OF THREADS: 3

Estimate model parameters (epsilon = 0.100)
Thoroughly optimizing +I+G parameters from 10 start values...
Init pinv, alpha: 0.000, 1.000 / Estimate: 0.000, 1.245 / LogL: -15227.800
Init pinv, alpha: 0.011, 1.000 / Estimate: 0.036, 1.497 / LogL: -15218.924
Init pinv, alpha: 0.023, 1.000 / Estimate: 0.036, 1.496 / LogL: -15218.920
Init pinv, alpha: 0.034, 1.000 / Estimate: 0.037, 1.500 / LogL: -15218.917
Init pinv, alpha: 0.046, 1.000 / Estimate: 0.037, 1.502 / LogL: -15218.919
Init pinv, alpha: 0.057, 1.000 / Estimate: 0.038, 1.503 / LogL: -15218.922
Init pinv, alpha: 0.068, 1.000 / Estimate: 0.038, 1.504 / LogL: -15218.925
Init pinv, alpha: 0.080, 1.000 / Estimate: 0.038, 1.504 / LogL: -15218.929
Init pinv, alpha: 0.091, 1.000 / Estimate: 0.038, 1.504 / LogL: -15218.933
Init pinv, alpha: 0.103, 1.000 / Estimate: 0.038, 1.501 / LogL: -15218.925
Optimal pinv,alpha: 0.037, 1.500 / LogL: -15218.917

Parameters optimization took 5.915 sec
Computing ML distances based on estimated model parameters... 2.299 sec
Computing BIONJ tree...
0.004 seconds
Log-likelihood of BIONJ tree: -15272.165
--------------------------------------------------------------------
|             INITIALIZING CANDIDATE TREE SET                      |
--------------------------------------------------------------------
Generating 98 parsimony trees... 1.958 second
Computing log-likelihood of 98 initial trees ... 6.716 seconds
Current best score: -15215.355

Do NNI search on 20 best initial trees
Estimate model parameters (epsilon = 0.100)
BETTER TREE FOUND at iteration 1: -15205.161
Estimate model parameters (epsilon = 0.100)
BETTER TREE FOUND at iteration 2: -15201.733
Iteration 10 / LogL: -15204.283 / Time: 0h:2m:20s
Iteration 20 / LogL: -15206.736 / Time: 0h:2m:27s
Finish initializing candidate tree set (19)
Current best tree score: -15201.733 / CPU time: 23.104
Number of iterations: 20
--------------------------------------------------------------------
|               OPTIMIZING CANDIDATE TREE SET                      |
--------------------------------------------------------------------
Iteration 30 / LogL: -15203.561 / Time: 0h:2m:41s (0h:6m:39s left)
Iteration 40 / LogL: -15247.076 / Time: 0h:2m:55s (0h:4m:38s left)
Iteration 50 / LogL: -15201.734 / Time: 0h:3m:12s (0h:3m:24s left)
Log-likelihood cutoff on original alignment: -15235.705
Iteration 60 / LogL: -15204.329 / Time: 0h:3m:26s (0h:2m:26s left)
Iteration 70 / LogL: -15201.734 / Time: 0h:3m:39s (0h:1m:41s left)
Iteration 80 / LogL: -15204.022 / Time: 0h:3m:50s (0h:1m:4s left)
Iteration 90 / LogL: -15202.050 / Time: 0h:4m:4s (0h:0m:32s left)
Iteration 100 / LogL: -15224.593 / Time: 0h:4m:17s (0h:0m:5s left)
Log-likelihood cutoff on original alignment: -15237.233
NOTE: Bootstrap correlation coefficient of split occurrence frequencies: 0.997
TREE SEARCH COMPLETED AFTER 103 ITERATIONS / Time: 0h:4m:20s

--------------------------------------------------------------------
|                    FINALIZING TREE SEARCH                        |
--------------------------------------------------------------------
Performs final model parameters optimization
Estimate model parameters (epsilon = 0.010)
1. Initial log-likelihood: -15201.733
Optimal log-likelihood: -15201.733
Proportion of invariable sites: 0.037
Gamma shape alpha: 1.485
Parameters optimization took 1 rounds (0.121 sec)
BEST SCORE FOUND : -15201.733

Testing tree branches by SH-like aLRT with 1000 replicates...
0.351 sec.
Creating bootstrap support values...
Split supports printed to NEXUS file 6117_00043-hypothetical_protein_100.fasta.aln.faa.splits.nex
Total tree length: 16.740

Total number of iterations: 103
CPU time used for tree search: 400.594 sec (0h:6m:40s)
Wall-clock time used for tree search: 136.137 sec (0h:2m:16s)
Total CPU time used: 723.360 sec (0h:12m:3s)
Total wall-clock time used: 261.615 sec (0h:4m:21s)

Computing bootstrap consensus tree...
Reading input file 6117_00043-hypothetical_protein_100.fasta.aln.faa.splits.nex...
84 taxa and 463 splits.
Consensus tree written to 6117_00043-hypothetical_protein_100.fasta.aln.faa.contree
Reading input trees file 6117_00043-hypothetical_protein_100.fasta.aln.faa.contree
Log-likelihood of consensus tree: -15201.734

Analysis results written to: 
  IQ-TREE report:                6117_00043-hypothetical_protein_100.fasta.aln.faa.iqtree
  Maximum-likelihood tree:       6117_00043-hypothetical_protein_100.fasta.aln.faa.treefile
  Likelihood distances:          6117_00043-hypothetical_protein_100.fasta.aln.faa.mldist

Ultrafast bootstrap approximation results written to:
  Split support values:          6117_00043-hypothetical_protein_100.fasta.aln.faa.splits.nex
  Consensus tree:                6117_00043-hypothetical_protein_100.fasta.aln.faa.contree
  Screen log file:               6117_00043-hypothetical_protein_100.fasta.aln.faa.log

Date and Time: Tue Feb 11 16:04:55 2020
