# Supplementary material for: Genome, biology and stability of the Thurquoise phage – A new virus from the Bastillevirinae subfamily
Source: Front Microbiol. 2023 Mar 14;14:1120147. doi: 10.3389/fmicb.2023.1120147 (PMC10043171; doi:10.3389/fmicb.2023.1120147)
Supplement: Supplementary file 2 [file Data_Sheet_1.ZIP › File S1. Alignments evolution models and trees/IqTree_ML_trees/single_marker_trees/6117_00043-hypothetical_protein_100.fasta.aln.faa.mldist]

84
AB609718_phiEF24C_P2        0.0000000 1.6709847 1.6541968 2.8880846 1.2003190 1.7883162 1.7883162 1.5305208 1.3948454 1.7946032 1.7946032 1.8254176 1.5555325 2.9844644 2.9852750 1.3250893 1.5918751 1.6868783 1.6133252 1.6133252 1.2003190 1.1924767 1.2205024 1.2107358 1.2058002 1.7749188 1.5921355 0.4678742 1.5555325 0.0058899 1.6737490 1.3646764 1.5944546 1.5197451 1.5152020 1.4866987 1.4883048 1.5197451 1.5241486 1.5755152 1.1816275 0.0000010 3.8492929 1.6725646 1.8969656 1.6467501 1.5909818 1.6121190 1.3948454 1.5305208 1.7910921 1.6520034 1.2023775 1.6561773 1.8141133 1.5455610 1.8141133 3.8492929 1.5516455 1.5502023 1.7910921 1.8886744 1.6121190 1.5220136 1.5770828 1.5728483 1.6737490 1.5846416 1.1895041 1.2107358 1.1973372 1.1924767 1.2818912 1.5455610 1.6655398 1.7700461 3.0150246 1.7570483 0.0056524 1.4749397 1.4992139 1.4317242 1.4074998 1.4823763 
AB930182_SPG24              1.6709847 0.0000000 0.0172264 2.9686186 1.5294671 1.9396971 1.9396971 1.1418880 1.0630913 1.9433040 1.9433040 1.7924771 1.7055955 4.1525238 4.1579339 0.8028800 2.0462529 0.0398571 0.9817789 0.9817789 1.5294671 1.5257847 1.5582734 1.5457935 1.5425703 1.9199272 2.0505894 1.6378444 1.7055955 1.6796627 1.4070747 1.0595880 1.1174320 1.0043193 1.0309597 0.9935631 0.9963447 1.0043193 1.0135816 1.9226399 1.5179916 1.6709847 4.5574428 2.5339535 1.9017054 1.3396281 1.2546113 1.2642436 1.0630913 1.1418880 1.9396971 0.9103915 1.5449458 1.0718229 1.7930975 1.1570149 1.7930975 4.5574428 1.1308917 1.1533315 1.9396971 2.0536103 1.2642436 1.0040466 1.2521865 1.2487473 1.4070747 1.2505508 1.5344673 1.5457935 1.5381785 1.5257847 1.4736380 1.1570149 0.9675673 1.9330739 4.2742730 1.8346095 1.6799513 0.9861191 0.9819176 0.9352372 1.0210081 1.0200798 
AP013029_phiNIT1            1.6541968 0.0172264 0.0000000 2.9838074 1.5173666 1.9353797 1.9353797 1.1257547 1.0375047 1.9389737 1.9389737 1.7951552 1.7013239 4.1481359 4.1535253 0.7975033 2.0421990 0.0527801 0.9803581 0.9803581 1.5173666 1.5137274 1.5459726 1.5335901 1.5303683 1.9157022 2.0465195 1.6265762 1.7013239 1.6628131 1.3994583 1.0341494 1.1014046 0.9825477 1.0085748 0.9719314 0.9746969 0.9825477 0.9916358 1.9163279 1.5059767 1.6541968 4.5511561 2.5631946 1.8953917 1.3353731 1.2377404 1.2567867 1.0375047 1.1257547 1.9353797 0.9092215 1.5327399 1.0489445 1.7957761 1.1407475 1.7957761 4.5511561 1.1149150 1.1370679 1.9353797 2.0536103 1.2567867 0.9822683 1.2353711 1.2319531 1.3994583 1.2337343 1.5223615 1.5335901 1.5260293 1.5137274 1.4610029 1.1407475 0.9661865 1.9287875 4.2693181 1.8292010 1.6495951 0.9645443 0.9603943 0.9442047 1.0061005 0.9979321 
AY682195_LP65               2.8880846 2.9686186 2.9838074 0.0000000 3.0746655 3.1339482 3.1339482 2.9035222 3.3392598 3.1785384 3.1785384 3.0866229 2.8953867 3.8468389 3.8359997 3.0492369 2.9750657 2.9216169 3.1100048 3.1100048 3.0746655 3.0874406 3.0630620 3.0846469 3.1064996 3.1535947 2.9771128 3.0705023 2.8953867 2.9004117 3.0530488 3.3462776 2.9711096 3.1323186 3.0757000 3.1242835 3.1256888 3.1323186 3.1760466 2.7682975 3.0449531 2.8880846 4.5158165 3.5262070 2.9471858 2.9850712 2.7177386 3.0369064 3.3392598 2.9035222 3.1681757 3.0413578 3.1015517 3.2694791 3.1049497 2.8611202 3.1049497 4.5158165 2.9463622 2.8705209 3.1681757 3.2693484 3.0369064 3.1594612 2.7044106 2.6998890 3.0530488 2.6945136 3.0862573 3.0846469 3.0734863 3.0874406 3.2783660 2.8611202 3.1079835 3.1438854 3.8504083 3.3202883 3.5971495 3.1569548 3.1200347 3.0684159 3.0425621 3.1373928 
DQ004855_P100               1.2003190 1.5294671 1.5173666 3.0746655 0.0000000 1.3188180 1.3188180 1.4402560 1.3773209 1.3187616 1.3187616 1.4913559 1.1603116 3.1406757 3.1454130 1.2893105 1.4096938 1.4813747 1.4016075 1.4016075 0.0000010 0.0086341 0.0085566 0.0056975 0.0085749 1.3298180 1.4100840 0.9401305 1.1603116 1.2004433 1.5858234 1.3445361 1.5160267 1.4068216 1.4037265 1.3703359 1.3708411 1.4068216 1.4210674 1.3574254 0.0086275 1.2003190 4.1901892 2.0577318 1.8465586 1.5122013 1.4034286 1.4620725 1.3773209 1.4402560 1.3193261 1.4700621 0.0085998 1.4270670 1.5003383 1.4318052 1.5003383 4.1901892 1.4490179 1.4524881 1.3193261 1.4233990 1.4620725 1.4192472 1.4088429 1.4050042 1.5858234 1.3980416 0.0115274 0.0056975 0.0028428 0.0086341 0.0707496 1.4318052 1.4072706 1.3256012 3.2157941 1.2859460 1.5289431 1.3835214 1.3919706 1.2612097 1.4045178 1.3821780 
EU418428_A5W                1.7883162 1.9396971 1.9353797 3.1339482 1.3188180 0.0000000 0.0000010 1.9485020 1.7251815 0.0056699 0.0056699 0.4733371 0.0000010 3.1649599 3.1657761 1.7470593 0.8211356 1.8768917 1.8519525 1.8519525 1.3188180 1.3210202 1.3294200 1.3339018 1.3346387 0.0113742 0.8201000 1.6179272 0.0000010 1.7898310 1.9419191 1.7160699 1.9787959 1.7141504 1.6769649 1.6932976 1.7081208 1.7141504 1.7188176 0.6259212 1.3139691 1.7883162 3.8395396 1.9050134 2.0901194 1.8466906 1.8203616 1.7980950 1.7251815 1.9485020 0.0028243 1.7929756 1.3376220 1.8326977 0.4781711 1.9655395 0.4781711 3.8395396 1.9186040 1.9637539 0.0028243 0.0000010 1.7980950 1.7136477 1.8184135 1.8140982 1.9419191 1.8242071 1.3210860 1.3339018 1.3188846 1.3210202 1.4051586 1.9655395 1.8475956 0.0142482 3.1767696 0.0449371 1.9804872 1.6840530 1.6976732 1.6905548 1.8356610 1.6851182 
FR852584_ISP                1.7883162 1.9396971 1.9353797 3.1339482 1.3188180 0.0000010 0.0000000 1.9485020 1.7251815 0.0056699 0.0056699 0.4733371 0.0000010 3.1649599 3.1657761 1.7470593 0.8211356 1.8768917 1.8519525 1.8519525 1.3188180 1.3210202 1.3294200 1.3339018 1.3346387 0.0113742 0.8201000 1.6179272 0.0000010 1.7898310 1.9419191 1.7160699 1.9787959 1.7141504 1.6769649 1.6932976 1.7081208 1.7141504 1.7188176 0.6259212 1.3139691 1.7883162 3.8395396 1.9050134 2.0901194 1.8466906 1.8203616 1.7980950 1.7251815 1.9485020 0.0028243 1.7929756 1.3376220 1.8326977 0.4781711 1.9655395 0.4781711 3.8395396 1.9186040 1.9637539 0.0028243 0.0000010 1.7980950 1.7136477 1.8184135 1.8140982 1.9419191 1.8242071 1.3210860 1.3339018 1.3188846 1.3210202 1.4051586 1.9655395 1.8475956 0.0142482 3.1767696 0.0449371 1.9804872 1.6840530 1.6976732 1.6905548 1.8356610 1.6851182 
JN797796B_5S                1.5305208 1.1418880 1.1257547 2.9035222 1.4402560 1.9485020 1.9485020 0.0000000 0.8638212 1.9508967 1.9508967 1.8308018 1.7549982 3.5502851 3.5511419 1.0028858 1.8469484 1.1201188 1.2237781 1.2237781 1.4402560 1.4542115 1.4513795 1.4529455 1.4537127 1.9412937 1.8470080 1.6945989 1.7549982 1.5390446 0.8819414 0.8759865 0.0635081 0.8143340 0.8874928 0.8395513 0.8397809 0.8143340 0.8167880 1.8344006 1.4470094 1.5305208 4.0450055 2.4486519 1.9526238 0.9086965 0.3867234 0.8588167 0.8638212 0.0000010 1.9516103 1.2941352 1.4644038 0.8457341 1.8415455 0.0291004 1.8415455 4.0450055 0.0292343 0.0378728 1.9516103 2.1274975 0.8588167 0.8156634 0.3891190 0.3851239 0.8819414 0.3856657 1.4507879 1.4529455 1.4368443 1.4542115 1.5678227 0.0291004 1.1841495 1.9548570 3.5996898 1.9093688 1.5332039 0.8510608 0.8308790 0.9255629 1.1254609 0.8745681 
JN797798_BCU4               1.3948454 1.0630913 1.0375047 3.3392598 1.3773209 1.7251815 1.7251815 0.8638212 0.0000000 1.7313728 1.7313728 1.7773093 1.4191133 3.7437642 3.7446658 0.8477053 1.8915815 1.0636715 1.0816909 1.0816909 1.3773209 1.3749553 1.3846683 1.3733164 1.3833542 1.7456107 1.8920852 1.4316225 1.4191133 1.3880977 1.0868407 0.0172541 0.8632423 0.6270727 0.6160864 0.6308491 0.6309492 0.6270727 0.6245405 1.6538449 1.3675658 1.3948454 4.3161417 2.5175484 1.8971783 0.9935633 0.9286887 1.0018297 0.0000010 0.8638212 1.7278750 1.0840051 1.3992571 0.6639294 1.7879673 0.8817718 1.7879673 4.3161417 0.8658729 0.8822778 1.7278750 1.8579526 1.0018297 0.6236819 0.9367303 0.9337514 1.0868407 0.9289536 1.3666643 1.3733164 1.3690152 1.3749553 1.3760001 0.8817718 1.0622787 1.7578168 3.7973763 1.5871077 1.5967680 0.6196571 0.6196380 0.8000721 0.8551151 0.6284894 
JX080301_A3R                1.7946032 1.9433040 1.9389737 3.1785384 1.3187616 0.0056699 0.0056699 1.9508967 1.7313728 0.0000000 0.0000010 0.4752629 0.0074780 3.1692357 3.1700535 1.7448024 0.8213524 1.8804497 1.8548233 1.8548233 1.3187616 1.3237232 1.3293845 1.3338751 1.3346135 0.0171788 0.8203161 1.6169764 0.0074780 1.7961175 1.9777321 1.7222327 1.9812357 1.7201819 1.6829153 1.6992546 1.7141200 1.7201819 1.7248614 0.6196228 1.3166497 1.7946032 3.8457526 1.9042620 2.0916413 1.8568169 1.8291648 1.8078765 1.7313728 1.9508967 0.0028257 1.8106847 1.3376026 1.8389887 0.4800926 1.9679517 0.4800926 3.8457526 1.9209391 1.9661725 0.0028257 0.0068074 1.8078765 1.7196835 1.8271991 1.8228694 1.9777321 1.8330201 1.3237881 1.3338751 1.3188284 1.3237232 1.4083733 1.9679517 1.8595283 0.0200862 3.1810773 0.0543097 1.9931012 1.6900307 1.7036433 1.6898875 1.8349807 1.6910798 
JX080302_676Z               1.7946032 1.9433040 1.9389737 3.1785384 1.3187616 0.0056699 0.0056699 1.9508967 1.7313728 0.0000010 0.0000000 0.4752629 0.0074780 3.1692357 3.1700535 1.7448024 0.8213524 1.8804497 1.8548233 1.8548233 1.3187616 1.3237232 1.3293845 1.3338751 1.3346135 0.0171788 0.8203161 1.6169764 0.0074780 1.7961175 1.9777321 1.7222327 1.9812357 1.7201819 1.6829153 1.6992546 1.7141200 1.7201819 1.7248614 0.6196228 1.3166497 1.7946032 3.8457526 1.9042620 2.0916413 1.8568169 1.8291648 1.8078765 1.7313728 1.9508967 0.0028257 1.8106847 1.3376026 1.8389887 0.4800926 1.9679517 0.4800926 3.8457526 1.9209391 1.9661725 0.0028257 0.0068074 1.8078765 1.7196835 1.8271991 1.8228694 1.9777321 1.8330201 1.3237881 1.3338751 1.3188284 1.3237232 1.4083733 1.9679517 1.8595283 0.0200862 3.1810773 0.0543097 1.9931012 1.6900307 1.7036433 1.6898875 1.8349807 1.6910798 
JX194239_SA11               1.8254176 1.7924771 1.7951552 3.0866229 1.4913559 0.4733371 0.4733371 1.8308018 1.7773093 0.4752629 0.4752629 0.0000000 0.4751204 3.2701180 3.2695462 1.7924735 0.9624263 1.7733390 1.7589754 1.7589754 1.4913559 1.5017560 1.4862770 1.4913474 1.5048947 0.4643114 0.9612289 1.6535987 0.4751204 1.8275206 1.9289314 1.7403508 1.8678178 1.9421157 1.9449041 1.8998833 1.9029098 1.9421157 1.9477712 0.7000061 1.4886874 1.8254176 3.8088161 1.8304369 2.0810948 1.8361882 1.8038701 1.8209959 1.7773093 1.8308018 0.4728853 1.8532117 1.5138621 1.9815311 0.0027583 1.8195512 0.0027583 3.8088161 1.8045565 1.8409559 0.4728853 0.5434050 1.8209959 1.9421446 1.8118197 1.8075473 1.9289314 1.8076769 1.5011943 1.4913474 1.4907983 1.5017560 1.6055870 1.8195512 1.7607227 0.4591252 3.3009304 0.5284297 2.0699522 1.9072165 1.9195323 1.8646824 1.8997926 1.8996613 
JX875065_SA5                1.5555325 1.7055955 1.7013239 2.8953867 1.1603116 0.0000010 0.0000010 1.7549982 1.4191133 0.0074780 0.0074780 0.4751204 0.0000000 3.1877373 3.1877373 1.5604894 0.7289411 1.6604627 1.7356810 1.7356810 1.1603116 1.1605862 1.1730624 1.1781055 1.1790268 0.0150147 0.7289411 1.3890212 0.0000010 1.5574462 1.7000685 1.4096431 1.7774249 1.5858705 1.5302634 1.5513238 1.5513238 1.5858705 1.5926353 0.5954859 1.1546645 1.5555325 4.0669145 1.7969622 1.9232860 1.6034029 1.5738906 1.5447442 1.4191133 1.7549982 0.0037200 1.6826818 1.1798277 1.6991845 0.4813633 1.7787187 0.4813633 4.0669145 1.7462008 1.7623149 0.0037200 0.0000010 1.5447442 1.5862665 1.5672590 1.5621765 1.7000685 1.5738906 1.1605862 1.1781055 1.1603116 1.1605862 1.1605862 1.7787187 1.7287230 0.0150147 3.2020320 0.0449371 1.9804872 1.5653453 1.5435147 1.3945628 1.5691564 1.5534922 
KC595512_JL                 2.9844644 4.1525238 4.1481359 3.8468389 3.1406757 3.1649599 3.1649599 3.5502851 3.7437642 3.1692357 3.1692357 3.2701180 3.1877373 0.0000000 0.0029671 3.6929195 3.2742787 4.0255497 3.8614298 3.8614298 3.1406757 3.1856928 3.1436694 3.1493528 3.1203250 3.2162950 3.2682843 2.9714178 3.1877373 2.9918665 3.9027948 3.7682799 3.5653238 3.5260840 3.5030489 3.4366693 3.4052099 3.5260840 3.5433113 3.0255243 3.1538376 2.9844644 0.9130794 3.8595909 3.0236840 3.7624245 3.3687143 3.7524605 3.7437642 3.5502851 3.1702253 3.8825046 3.2001862 3.6202801 3.2903182 3.5675715 3.2903182 0.9130794 3.5256399 3.5545014 3.1702253 3.3063186 3.7524605 3.5398019 3.3891023 3.3812623 3.9027948 3.3749444 3.1793270 3.1493528 3.1343681 3.1856928 3.0105850 3.5675715 4.0063045 3.2061892 0.0721887 3.6071530 3.0115126 3.4827542 3.4743207 3.5115165 3.6146708 3.4693356 
KC595513_Shanette           2.9852750 4.1579339 4.1535253 3.8359997 3.1454130 3.1657761 3.1657761 3.5511419 3.7446658 3.1700535 3.1700535 3.2695462 3.1877373 0.0029671 0.0000000 3.7021644 3.2844278 4.0308738 3.8604823 3.8604823 3.1454130 3.1904392 3.1484057 3.1540914 3.1250523 3.2171156 3.2784097 2.9796434 3.1877373 2.9926773 3.9126201 3.7691874 3.5661843 3.5269269 3.5039271 3.4374865 3.4060182 3.5269269 3.5441582 3.0392059 3.1585781 2.9852750 0.9167561 3.8605014 3.0374275 3.7720767 3.3776696 3.7620327 3.7446658 3.5511419 3.1710430 3.8877777 3.2049530 3.6211645 3.2897346 3.5684313 3.2897346 0.9167561 3.5264950 3.5553569 3.1710430 3.3073508 3.7620327 3.5406482 3.3980584 3.3902173 3.9126201 3.3839033 3.1840730 3.1540914 3.1391053 3.1904392 3.0155710 3.5684313 4.0052733 3.2070084 0.0733172 3.6071530 3.0115126 3.4836315 3.4751474 3.5270816 3.6238399 3.4702092 
KC699836_SIOphi             1.3250893 0.8028800 0.7975033 3.0492369 1.2893105 1.7470593 1.7470593 1.0028858 0.8477053 1.7448024 1.7448024 1.7924735 1.5604894 3.6929195 3.7021644 0.0000000 1.6878547 0.7881655 0.7251284 0.7251284 1.2893105 1.2842136 1.3148372 1.3039574 1.3009349 1.7558783 1.6896548 1.3644771 1.5604894 1.3224394 1.1884042 0.8280337 1.0368937 0.8336866 0.8692505 0.8301661 0.8291867 0.8336866 0.8282391 1.5894204 1.2771222 1.3250893 4.6360860 2.2859238 1.7111417 1.1104908 1.0209436 1.0881264 0.8477053 1.0028858 1.7470593 0.7296406 1.2934651 0.8686274 1.7990614 1.0193660 1.7990614 4.6360860 1.0103080 1.0166320 1.7470593 1.9806182 1.0881264 0.8271061 1.0082530 1.0051553 1.1884042 1.0176648 1.2921368 1.3039574 1.2972797 1.2842136 1.3355043 1.0193660 0.7018283 1.7705452 3.7713452 1.6787458 1.3012630 0.8229386 0.8252328 0.7130491 0.7193006 0.8493858 
KF021268_phiIBB_SEP1        1.5918751 2.0462529 2.0421990 2.9750657 1.4096938 0.8211356 0.8211356 1.8469484 1.8915815 0.8213524 0.8213524 0.9624263 0.7289411 3.2742787 3.2844278 1.6878547 0.0000000 1.9950315 1.8256108 1.8256108 1.4096938 1.4253942 1.4165794 1.4256146 1.4259938 0.8373022 0.0028656 1.5289934 0.7289411 1.5934101 1.9879095 1.8816883 1.8213648 1.7605139 1.7552379 1.7109790 1.7103351 1.7605139 1.7958229 0.9568583 1.4162542 1.5918751 4.2877132 1.9051465 1.8376453 1.9132871 1.8213989 1.8726550 1.8915815 1.8469484 0.8217765 1.9289554 1.4313635 1.8389937 0.9630628 1.7808677 0.9630628 4.2877132 1.8489235 1.8165769 0.8217765 0.8735328 1.8726550 1.7936282 1.8258558 1.8228664 1.9879095 1.8143075 1.4219454 1.4256146 1.4062659 1.4253942 1.5201738 1.7808677 1.8398114 0.8353910 3.3698681 0.8783782 1.8436763 1.7306736 1.7282544 1.7883216 1.6823835 1.7307350 
KF669652_Grass              1.6868783 0.0398571 0.0527801 2.9216169 1.4813747 1.8768917 1.8768917 1.1201188 1.0636715 1.8804497 1.8804497 1.7733390 1.6604627 4.0255497 4.0308738 0.7881655 1.9950315 0.0000000 0.9491575 0.9491575 1.4813747 1.4778555 1.5094546 1.4973306 1.4941047 1.8577234 1.9992762 1.6416902 1.6604627 1.6956557 1.4268906 1.0601454 1.1019613 1.0337111 1.0392841 1.0066058 1.0093843 1.0337111 1.0431682 1.8798889 1.4702127 1.6868783 4.4202899 2.4310116 1.9093674 1.3542931 1.2565599 1.2860447 1.0636715 1.1201188 1.8768917 0.8922720 1.4964695 1.0906320 1.7739556 1.1351045 1.7739556 4.4202899 1.1093056 1.1314165 1.8768917 1.9604844 1.2860447 1.0334502 1.2541138 1.2506510 1.4268906 1.2524681 1.4863668 1.4973306 1.4899141 1.4778555 1.4313095 1.1351045 0.9351467 1.8704692 4.1312175 1.7819859 1.7381363 0.9991630 0.9949503 0.9314293 1.0238981 1.0396760 
KJ010547_Bp8p_C             1.6133252 0.9817789 0.9803581 3.1100048 1.4016075 1.8519525 1.8519525 1.2237781 1.0816909 1.8548233 1.8548233 1.7589754 1.7356810 3.8614298 3.8604823 0.7251284 1.8256108 0.9491575 0.0000000 0.0000010 1.4016075 1.3849519 1.4077595 1.3961657 1.4135407 1.8351081 1.8296561 1.5496514 1.7356810 1.6155780 1.4490564 1.0816319 1.2799650 1.0335866 1.0854275 1.0260232 1.0288514 1.0335866 1.0287987 1.7698274 1.3800517 1.6133252 5.0357293 2.6348509 1.8392675 1.3684659 1.3711504 1.3887015 1.0816909 1.2237781 1.8540431 0.2091330 1.4150163 1.1228025 1.7695386 1.2502581 1.7695386 5.0357293 1.2666224 1.2768825 1.8540431 1.8897043 1.3887015 1.0367942 1.3640514 1.3603687 1.4490564 1.3665859 1.3932559 1.3961657 1.4099912 1.3849519 1.4576712 1.2502581 0.0445794 1.8502512 3.8931036 1.8408159 1.5852110 1.0571927 1.0398288 0.9098074 1.0410346 1.0488748 
KJ010548_Bp8p_T             1.6133252 0.9817789 0.9803581 3.1100048 1.4016075 1.8519525 1.8519525 1.2237781 1.0816909 1.8548233 1.8548233 1.7589754 1.7356810 3.8614298 3.8604823 0.7251284 1.8256108 0.9491575 0.0000010 0.0000000 1.4016075 1.3849519 1.4077595 1.3961657 1.4135407 1.8351081 1.8296561 1.5496514 1.7356810 1.6155780 1.4490564 1.0816319 1.2799650 1.0335866 1.0854275 1.0260232 1.0288514 1.0335866 1.0287987 1.7698274 1.3800517 1.6133252 5.0357293 2.6348509 1.8392675 1.3684659 1.3711504 1.3887015 1.0816909 1.2237781 1.8540431 0.2091330 1.4150163 1.1228025 1.7695386 1.2502581 1.7695386 5.0357293 1.2666224 1.2768825 1.8540431 1.8897043 1.3887015 1.0367942 1.3640514 1.3603687 1.4490564 1.3665859 1.3932559 1.3961657 1.4099912 1.3849519 1.4576712 1.2502581 0.0445794 1.8502512 3.8931036 1.8408159 1.5852110 1.0571927 1.0398288 0.9098074 1.0410346 1.0488748 
KJ094029_LP_064             1.2003190 1.5294671 1.5173666 3.0746655 0.0000010 1.3188180 1.3188180 1.4402560 1.3773209 1.3187616 1.3187616 1.4913559 1.1603116 3.1406757 3.1454130 1.2893105 1.4096938 1.4813747 1.4016075 1.4016075 0.0000000 0.0086341 0.0085566 0.0056975 0.0085749 1.3298180 1.4100840 0.9401305 1.1603116 1.2004433 1.5858234 1.3445361 1.5160267 1.4068216 1.4037265 1.3703359 1.3708411 1.4068216 1.4210674 1.3574254 0.0086275 1.2003190 4.1901892 2.0577318 1.8465586 1.5122013 1.4034286 1.4620725 1.3773209 1.4402560 1.3193261 1.4700621 0.0085998 1.4270670 1.5003383 1.4318052 1.5003383 4.1901892 1.4490179 1.4524881 1.3193261 1.4233990 1.4620725 1.4192472 1.4088429 1.4050042 1.5858234 1.3980416 0.0115274 0.0056975 0.0028428 0.0086341 0.0707496 1.4318052 1.4072706 1.3256012 3.2157941 1.2859460 1.5289431 1.3835214 1.3919706 1.2612097 1.4045178 1.3821780 
KJ094031_LP_124             1.1924767 1.5257847 1.5137274 3.0874406 0.0086341 1.3210202 1.3210202 1.4542115 1.3749553 1.3237232 1.3237232 1.5017560 1.1605862 3.1856928 3.1904392 1.2842136 1.4253942 1.4778555 1.3849519 1.3849519 0.0086341 0.0000000 0.0173485 0.0144397 0.0145138 1.3320287 1.4257718 0.9370557 1.1605862 1.1926001 1.6033215 1.3422351 1.5304318 1.4109558 1.4174091 1.3837097 1.3842205 1.4109558 1.4252205 1.3613458 0.0057080 1.1924767 4.1690888 2.0851079 1.8527206 1.5414382 1.4095337 1.4904682 1.3749553 1.4542115 1.3215329 1.4551417 0.0115598 1.4406112 1.5107963 1.4456950 1.5107963 4.1690888 1.4630808 1.4665122 1.3215329 1.4261921 1.4904682 1.4233978 1.4149477 1.4111051 1.6033215 1.4041301 0.0028438 0.0144397 0.0115274 0.0000010 0.0631568 1.4456950 1.3926258 1.3278075 3.2617923 1.2863992 1.5047646 1.3970240 1.4054635 1.2649321 1.4107599 1.3956806 
KJ586795_LMTA_94            1.2205024 1.5582734 1.5459726 3.0630620 0.0085566 1.3294200 1.3294200 1.4513795 1.3846683 1.3293845 1.3293845 1.4862770 1.1730624 3.1436694 3.1484057 1.3148372 1.4165794 1.5094546 1.4077595 1.4077595 0.0085566 0.0173485 0.0000000 0.0028414 0.0114388 1.3406015 1.4169635 0.9473008 1.1730624 1.2206295 1.5779721 1.3516583 1.5274326 1.4348451 1.4327677 1.3985313 1.3990512 1.4348451 1.4492797 1.3484002 0.0173373 1.2205024 4.2028303 2.0667431 1.8343795 1.5077012 1.4172158 1.4547103 1.3846683 1.4513795 1.3299500 1.4788269 0.0114721 1.4559454 1.4952459 1.4428846 1.4952459 4.2028303 1.4602182 1.4636542 1.3299500 1.4369606 1.4547103 1.4474349 1.4221863 1.4187834 1.5779721 1.4117865 0.0202669 0.0028414 0.0114243 0.0173485 0.0816238 1.4428846 1.4203982 1.3363602 3.2188258 1.2934654 1.5592359 1.4120643 1.4219686 1.2914467 1.4118899 1.4107129 
KJ591605_LMTA_57            1.2107358 1.5457935 1.5335901 3.0846469 0.0056975 1.3339018 1.3339018 1.4529455 1.3733164 1.3338751 1.3338751 1.4913474 1.1781055 3.1493528 3.1540914 1.3039574 1.4256146 1.4973306 1.3961657 1.3961657 0.0056975 0.0144397 0.0028414 0.0000000 0.0085687 1.3451225 1.4259918 0.9393829 1.1781055 1.2108615 1.5834510 1.3405397 1.5291858 1.4231091 1.4209210 1.3870464 1.3875601 1.4231091 1.4374472 1.3513230 0.0144304 1.2107358 4.2108675 2.0742945 1.8372109 1.5098476 1.4186566 1.4597277 1.3733164 1.4529455 1.3344419 1.4666549 0.0085936 1.4441535 1.5003422 1.4444275 1.5003422 4.2108675 1.4618127 1.4652506 1.3344419 1.4429088 1.4597277 1.4356150 1.4240862 1.4202264 1.5834510 1.4132123 0.0173507 0.0000010 0.0085578 0.0144397 0.0780186 1.4444275 1.4087641 1.3408642 3.2246519 1.2996137 1.5365073 1.4004312 1.4103150 1.2808955 1.4005913 1.3990839 
KJ668715_LMTA_34            1.2058002 1.5425703 1.5303683 3.1064996 0.0085749 1.3346387 1.3346387 1.4537127 1.3833542 1.3346135 1.3346135 1.5048947 1.1790268 3.1203250 3.1250523 1.3009349 1.4259938 1.4941047 1.4135407 1.4135407 0.0085749 0.0145138 0.0114388 0.0085687 0.0000000 1.3458606 1.4263712 0.9488673 1.1790268 1.2059252 1.5950358 1.3504061 1.5299555 1.4297652 1.4336411 1.3994330 1.3999525 1.4297652 1.4441626 1.3700326 0.0145043 1.2058002 4.1706702 2.0886376 1.8392945 1.5210609 1.4107325 1.4706844 1.3833542 1.4537127 1.3351803 1.4866234 0.0114964 1.4567763 1.5139242 1.4451935 1.5139242 4.1706702 1.4625833 1.4660181 1.3351803 1.4438230 1.4706844 1.4423227 1.4161707 1.4123101 1.5950358 1.4053014 0.0174393 0.0085687 0.0114486 0.0145138 0.0784553 1.4451935 1.4244517 1.3416015 3.1949022 1.3080766 1.5359108 1.4129556 1.4214199 1.2841331 1.4153427 1.4116062 
KP027446_phiIPLARODI        1.7749188 1.9199272 1.9157022 3.1535947 1.3298180 0.0113742 0.0113742 1.9412937 1.7456107 0.0171788 0.0171788 0.4643114 0.0150147 3.2162950 3.2171156 1.7558783 0.8373022 1.8577234 1.8351081 1.8351081 1.3298180 1.3320287 1.3406015 1.3451225 1.3458606 0.0000000 0.8362576 1.6273005 0.0150147 1.7764270 1.9371523 1.7364111 1.9714627 1.7212604 1.7020376 1.7184212 1.7334421 1.7212604 1.7259334 0.6338283 1.3249380 1.7749188 3.8962102 1.8842122 2.1066131 1.8422080 1.8120036 1.7938015 1.7456107 1.9412937 0.0142622 1.7830892 1.3488801 1.8593835 0.4691154 1.9582838 0.4691154 3.8962102 1.9115648 1.9564798 0.0142622 0.0136676 1.7938015 1.7207637 1.8100725 1.8057721 1.9371523 1.8158387 1.3320905 1.3451225 1.3298807 1.3320287 1.4175947 1.9582838 1.8176617 0.0028326 3.2324464 0.0360481 1.9364261 1.7092509 1.7228572 1.7178298 1.8600666 1.7102500 
KP027447_phiIPLA_C1C        1.5921355 2.0505894 2.0465195 2.9771128 1.4100840 0.8201000 0.8201000 1.8470080 1.8920852 0.8203161 0.8203161 0.9612289 0.7289411 3.2682843 3.2784097 1.6896548 0.0028656 1.9992762 1.8296561 1.8296561 1.4100840 1.4257718 1.4169635 1.4259918 1.4263712 0.8362576 0.0000000 1.5292988 0.7289411 1.5936691 1.9878638 1.8821887 1.8214437 1.7600146 1.7547417 1.7105157 1.7098722 1.7600146 1.7953005 0.9623561 1.4166385 1.5921355 4.2789013 1.9029046 1.8407360 1.9132974 1.8214765 1.8726957 1.8920852 1.8470080 0.8207398 1.9331752 1.4317372 1.8384421 0.9618657 1.7809768 0.9618657 4.2789013 1.8489816 1.8166592 0.8207398 0.8722251 1.8726957 1.7931071 1.8259300 1.8229429 1.9878638 1.8143903 1.4223259 1.4259918 1.4066589 1.4257718 1.5205016 1.7809768 1.8438843 0.8343496 3.3636978 0.8783782 1.8436763 1.7301949 1.7277788 1.7901770 1.6841483 1.7302566 
KP339049_EFDG1              0.4678742 1.6378444 1.6265762 3.0705023 0.9401305 1.6179272 1.6179272 1.6945989 1.4316225 1.6169764 1.6169764 1.6535987 1.3890212 2.9714178 2.9796434 1.3644771 1.5289934 1.6416902 1.5496514 1.5496514 0.9401305 0.9370557 0.9473008 0.9393829 0.9488673 1.6273005 1.5292988 0.0000000 1.3890212 0.4726355 1.5845530 1.4063718 1.7036346 1.5222623 1.5348450 1.4568141 1.4598301 1.5222623 1.5145874 1.5794139 0.9287014 0.4678742 4.0134447 1.7134301 1.7593899 1.6048526 1.6585071 1.5367202 1.4316225 1.6945989 1.6191177 1.5844364 0.9571602 1.5957467 1.6432330 1.7076951 1.6432330 4.0134447 1.6956492 1.6761717 1.6191177 1.7159974 1.5367202 1.5104307 1.6442423 1.6399653 1.5845530 1.6519722 0.9364743 0.9393829 0.9395474 0.9370557 1.0208408 1.7076951 1.5747026 1.6220233 2.9840376 1.5817213 0.6397210 1.4951367 1.4809332 1.4726504 1.4423388 1.4991799 
KP687432_IME_SA2            1.5555325 1.7055955 1.7013239 2.8953867 1.1603116 0.0000010 0.0000010 1.7549982 1.4191133 0.0074780 0.0074780 0.4751204 0.0000010 3.1877373 3.1877373 1.5604894 0.7289411 1.6604627 1.7356810 1.7356810 1.1603116 1.1605862 1.1730624 1.1781055 1.1790268 0.0150147 0.7289411 1.3890212 0.0000000 1.5574462 1.7000685 1.4096431 1.7774249 1.5858705 1.5302634 1.5513238 1.5513238 1.5858705 1.5926353 0.5954859 1.1546645 1.5555325 4.0669145 1.7969622 1.9232860 1.6034029 1.5738906 1.5447442 1.4191133 1.7549982 0.0037200 1.6826818 1.1798277 1.6991845 0.4813633 1.7787187 0.4813633 4.0669145 1.7462008 1.7623149 0.0037200 0.0000010 1.5447442 1.5862665 1.5672590 1.5621765 1.7000685 1.5738906 1.1605862 1.1781055 1.1603116 1.1605862 1.1605862 1.7787187 1.7287230 0.0150147 3.2020320 0.0449371 1.9804872 1.5653453 1.5435147 1.3945628 1.5691564 1.5534922 
KR049063_EFLK1              0.0058899 1.6796627 1.6628131 2.9004117 1.2004433 1.7898310 1.7898310 1.5390446 1.3880977 1.7961175 1.7961175 1.8275206 1.5574462 2.9918665 2.9926773 1.3224394 1.5934101 1.6956557 1.6155780 1.6155780 1.2004433 1.1926001 1.2206295 1.2108615 1.2059252 1.7764270 1.5936691 0.4726355 1.5574462 0.0000000 1.6818012 1.3580697 1.6031419 1.5224375 1.5179044 1.4893553 1.4909640 1.5224375 1.5268401 1.5786526 1.1817492 0.0058899 3.8661885 1.6736296 1.9019184 1.6482643 1.5950350 1.6152263 1.3880977 1.5390446 1.7926073 1.6542749 1.2025024 1.6589941 1.8162100 1.5541207 1.8162100 3.8661885 1.5602336 1.5587895 1.7926073 1.8905246 1.6152263 1.5247046 1.5811151 1.5768782 1.6818012 1.5886835 1.1896272 1.2108615 1.1974613 1.1926001 1.2820345 1.5541207 1.6677900 1.7715541 3.0224646 1.7591444 0.0113630 1.4775954 1.5018851 1.4400161 1.4106782 1.4850307 
KT207918_Eyuki              1.6737490 1.4070747 1.3994583 3.0530488 1.5858234 1.9419191 1.9419191 0.8819414 1.0868407 1.9777321 1.9777321 1.9289314 1.7000685 3.9027948 3.9126201 1.1884042 1.9879095 1.4268906 1.4490564 1.4490564 1.5858234 1.6033215 1.5779721 1.5834510 1.5950358 1.9371523 1.9878638 1.5845530 1.7000685 1.6818012 0.0000000 1.0900217 0.9041992 1.1158901 1.1344158 1.0973673 1.0963995 1.1158901 1.1340129 1.9453125 1.5982099 1.6737490 4.5365762 2.6320715 1.9076344 0.1533851 0.7983366 0.1029983 1.0868407 0.8819414 1.9602670 1.4793512 1.6037413 1.1062894 1.9401396 0.8916458 1.9401396 4.5365762 0.8709463 0.8836330 1.9602670 2.1116000 0.1029983 1.1237081 0.8083784 0.8059918 0.0000010 0.8049016 1.6027995 1.5834510 1.5853052 1.6033215 1.6904908 0.8916458 1.4599673 1.9529886 3.9565979 1.8250181 1.9165690 1.0869846 1.0777451 1.2484663 1.2778216 1.1245644 
KT224359_TsarBomba          1.3646764 1.0595880 1.0341494 3.3462776 1.3445361 1.7160699 1.7160699 0.8759865 0.0172541 1.7222327 1.7222327 1.7403508 1.4096431 3.7682799 3.7691874 0.8280337 1.8816883 1.0601454 1.0816319 1.0816319 1.3445361 1.3422351 1.3516583 1.3405397 1.3504061 1.7364111 1.8821887 1.4063718 1.4096431 1.3580697 1.0900217 0.0000000 0.8792198 0.6335782 0.6366277 0.6368656 0.6369674 0.6335782 0.6310574 1.6397084 1.3349540 1.3646764 4.3646938 2.5059552 1.8719915 0.9906012 0.9216349 0.9988328 0.0172541 0.8759865 1.7187450 1.0774692 1.3660611 0.6665433 1.7508165 0.8940621 1.7508165 4.3646938 0.8779465 0.8945666 1.7187450 1.8600625 0.9988328 0.6301948 0.9296389 0.9266756 1.0900217 0.9219089 1.3340511 1.3405397 1.3363379 1.3422351 1.3597171 0.8940621 1.0622961 1.7485463 3.8222481 1.5759524 1.5641247 0.6294161 0.6294173 0.7834720 0.8346988 0.6383600 
KT307976_AvesoBmore         1.5944546 1.1174320 1.1014046 2.9711096 1.5160267 1.9787959 1.9787959 0.0635081 0.8632423 1.9812357 1.9812357 1.8678178 1.7774249 3.5653238 3.5661843 1.0368937 1.8213648 1.1019613 1.2799650 1.2799650 1.5160267 1.5304318 1.5274326 1.5291858 1.5299555 1.9714627 1.8214437 1.7036346 1.7774249 1.6031419 0.9041992 0.8792198 0.0000000 0.8139785 0.8689258 0.8237215 0.8249654 0.8139785 0.8200776 1.9115735 1.5229347 1.5944546 4.0190437 2.4239788 1.9589464 0.9338127 0.4443890 0.8820863 0.8632423 0.0635081 1.9819524 1.2913922 1.5412452 0.8342185 1.8787448 0.0389633 1.8787448 4.0190437 0.0770367 0.0445680 1.9819524 2.1671964 0.8820863 0.8189538 0.4430669 0.4389273 0.9041992 0.4395663 1.5267813 1.5291858 1.5123906 1.5304318 1.5442416 0.0389633 1.2229235 1.9851947 3.6464584 1.9349281 1.5193575 0.8343978 0.8151538 0.9410184 1.1102939 0.8584055 
KT995480_Bacillus_BM15      1.5197451 1.0043193 0.9825477 3.1323186 1.4068216 1.7141504 1.7141504 0.8143340 0.6270727 1.7201819 1.7201819 1.9421157 1.5858705 3.5260840 3.5269269 0.8336866 1.7605139 1.0337111 1.0335866 1.0335866 1.4068216 1.4109558 1.4348451 1.4231091 1.4297652 1.7212604 1.7600146 1.5222623 1.5858705 1.5224375 1.1158901 0.6335782 0.8139785 0.0000000 0.0669800 0.0670081 0.0703082 0.0000010 0.0172570 1.7703015 1.4087056 1.5197451 4.4749182 2.3786314 1.6493652 1.0723030 0.8817938 1.0354069 0.6270727 0.8143340 1.7167673 1.0790666 1.4294031 0.1364635 1.9534275 0.8404490 1.9534275 4.4749182 0.8035344 0.8501984 1.7167673 1.7801371 1.0354069 0.0143421 0.8811715 0.8783386 1.1158901 0.8842159 1.4109910 1.4231091 1.4068583 1.4109558 1.4481794 0.8404490 1.0201793 1.7330441 3.5547892 1.8195324 1.6972886 0.0695838 0.0636052 0.7619831 0.8051850 0.0701243 
KU577463_Bacillus_Deep_Blue 1.5152020 1.0309597 1.0085748 3.0757000 1.4037265 1.6769649 1.6769649 0.8874928 0.6160864 1.6829153 1.6829153 1.9449041 1.5302634 3.5030489 3.5039271 0.8692505 1.7552379 1.0392841 1.0854275 1.0854275 1.4037265 1.4174091 1.4327677 1.4209210 1.4336411 1.7020376 1.7547417 1.5348450 1.5302634 1.5179044 1.1344158 0.6366277 0.8689258 0.0669800 0.0000000 0.0505252 0.0536956 0.0669800 0.0672876 1.7737109 1.4151453 1.5152020 4.3825345 2.4186897 1.6905109 1.0763384 0.9102981 1.0188301 0.6160864 0.8874928 1.6795228 1.1351908 1.4287164 0.1329254 1.9562881 0.8986519 1.9562881 4.3825345 0.8707714 0.9091565 1.6795228 1.7336339 1.0188301 0.0640536 0.9096838 0.9067902 1.1344158 0.9128030 1.4165659 1.4209210 1.4028874 1.4174091 1.4348719 0.8986519 1.0939637 1.7137427 3.5172833 1.7752243 1.6728518 0.0441839 0.0475012 0.7627170 0.8431721 0.0202287 
KX495186_Bacillus_PK16      1.4866987 0.9935631 0.9719314 3.1242835 1.3703359 1.6932976 1.6932976 0.8395513 0.6308491 1.6992546 1.6992546 1.8998833 1.5513238 3.4366693 3.4374865 0.8301661 1.7109790 1.0066058 1.0260232 1.0260232 1.3703359 1.3837097 1.3985313 1.3870464 1.3994330 1.7184212 1.7105157 1.4568141 1.5513238 1.4893553 1.0973673 0.6368656 0.8237215 0.0670081 0.0505252 0.0000000 0.0028549 0.0670081 0.0610175 1.7375530 1.3814455 1.4866987 4.3611427 2.4048830 1.6354190 1.0252531 0.8500445 0.9907484 0.6308491 0.8395513 1.6958689 1.0899730 1.3946562 0.1396145 1.9110076 0.8504155 1.9110076 4.3611427 0.8269428 0.8637708 1.6958689 1.7469675 0.9907484 0.0578100 0.8494035 0.8466016 1.0973673 0.8524063 1.3828880 1.3870464 1.3695182 1.3837097 1.4183196 0.8504155 1.0259548 1.7301671 3.4638841 1.8024605 1.6648301 0.0260273 0.0172555 0.7190971 0.8090085 0.0471481 
MG602477_Bacillus_BCP01     1.4883048 0.9963447 0.9746969 3.1256888 1.3708411 1.7081208 1.7081208 0.8397809 0.6309492 1.7141200 1.7141200 1.9029098 1.5513238 3.4052099 3.4060182 0.8291867 1.7103351 1.0093843 1.0288514 1.0288514 1.3708411 1.3842205 1.3990512 1.3875601 1.3999525 1.7334421 1.7098722 1.4598301 1.5513238 1.4909640 1.0963995 0.6369674 0.8249654 0.0703082 0.0536956 0.0028549 0.0000000 0.0703082 0.0643024 1.7410409 1.3819561 1.4883048 4.3661593 2.4074936 1.6367998 1.0255684 0.8502749 0.9897641 0.6309492 0.8397809 1.7107198 1.0928041 1.3951732 0.1434343 1.9140463 0.8506493 1.9140463 4.3661593 0.8281865 0.8640112 1.7107198 1.7655777 0.9897641 0.0610746 0.8496339 0.8468309 1.0963995 0.8526379 1.3833983 1.3875601 1.3700230 1.3842205 1.4208492 0.8506493 1.0287694 1.7452959 3.4323587 1.8024605 1.6648301 0.0290267 0.0202063 0.7201872 0.8170606 0.0502809 
MH638309_Bacillus_Hobo      1.5197451 1.0043193 0.9825477 3.1323186 1.4068216 1.7141504 1.7141504 0.8143340 0.6270727 1.7201819 1.7201819 1.9421157 1.5858705 3.5260840 3.5269269 0.8336866 1.7605139 1.0337111 1.0335866 1.0335866 1.4068216 1.4109558 1.4348451 1.4231091 1.4297652 1.7212604 1.7600146 1.5222623 1.5858705 1.5224375 1.1158901 0.6335782 0.8139785 0.0000010 0.0669800 0.0670081 0.0703082 0.0000000 0.0172570 1.7703015 1.4087056 1.5197451 4.4749182 2.3786314 1.6493652 1.0723030 0.8817938 1.0354069 0.6270727 0.8143340 1.7167673 1.0790666 1.4294031 0.1364635 1.9534275 0.8404490 1.9534275 4.4749182 0.8035344 0.8501984 1.7167673 1.7801371 1.0354069 0.0143421 0.8811715 0.8783386 1.1158901 0.8842159 1.4109910 1.4231091 1.4068583 1.4109558 1.4481794 0.8404490 1.0201793 1.7330441 3.5547892 1.8195324 1.6972886 0.0695838 0.0636052 0.7619831 0.8051850 0.0701243 
MH638312_Bacillus_Kioshi    1.5241486 1.0135816 0.9916358 3.1760466 1.4210674 1.7188176 1.7188176 0.8167880 0.6245405 1.7248614 1.7248614 1.9477712 1.5926353 3.5433113 3.5441582 0.8282391 1.7958229 1.0431682 1.0287987 1.0287987 1.4210674 1.4252205 1.4492797 1.4374472 1.4441626 1.7259334 1.7953005 1.5145874 1.5926353 1.5268401 1.1340129 0.6310574 0.8200776 0.0172570 0.0672876 0.0610175 0.0643024 0.0172570 0.0000000 1.7784480 1.4229820 1.5241486 4.4897381 2.4224694 1.6611751 1.0727503 0.8767300 1.0378723 0.6245405 0.8167880 1.7214429 1.0742628 1.4437796 0.1368204 1.9591036 0.8467347 1.9591036 4.4897381 0.8059191 0.8565886 1.7214429 1.7795762 1.0378723 0.0028518 0.8794468 0.8766085 1.1340129 0.8824965 1.4252507 1.4374472 1.4210991 1.4252205 1.4637624 0.8467347 1.0154044 1.7377483 3.5720266 1.8276501 1.7009022 0.0636356 0.0576411 0.7657844 0.8205316 0.0640032 
NC_007021_Twort             1.5755152 1.9226399 1.9163279 2.7682975 1.3574254 0.6259212 0.6259212 1.8344006 1.6538449 0.6196228 0.6196228 0.7000061 0.5954859 3.0255243 3.0392059 1.5894204 0.9568583 1.8798889 1.7698274 1.7698274 1.3574254 1.3613458 1.3484002 1.3513230 1.3700326 0.6338283 0.9623561 1.5794139 0.5954859 1.5786526 1.9453125 1.6397084 1.9115735 1.7703015 1.7737109 1.7375530 1.7410409 1.7703015 1.7784480 0.0000000 1.3477258 1.5755152 3.8369248 1.8759254 2.0535637 1.8629394 1.6911197 1.8553609 1.6538449 1.8344006 0.6191585 1.7961679 1.3758173 1.8904036 0.7056966 1.8751684 0.7056966 3.8369248 1.8270112 1.8758635 0.6191585 0.6817619 1.8553609 1.7672506 1.6842681 1.6829676 1.9453125 1.6949221 1.3581120 1.3513230 1.3541981 1.3613458 1.4490146 1.8751684 1.7552738 0.6324939 3.0201527 0.6641767 1.8790753 1.7436618 1.7325973 1.6049423 1.7112478 1.7516849 
NC_009811_A511              1.1816275 1.5179916 1.5059767 3.0449531 0.0086275 1.3139691 1.3139691 1.4470094 1.3675658 1.3166497 1.3166497 1.4886874 1.1546645 3.1538376 3.1585781 1.2771222 1.4162542 1.4702127 1.3800517 1.3800517 0.0086275 0.0057080 0.0173373 0.0144304 0.0145043 1.3249380 1.4166385 0.9287014 1.1546645 1.1817492 1.5982099 1.3349540 1.5229347 1.4087056 1.4151453 1.3814455 1.3819561 1.4087056 1.4229820 1.3477258 0.0000000 1.1816275 4.2080437 2.0589346 1.8464083 1.5365660 1.4026884 1.4857842 1.3675658 1.4470094 1.3144668 1.4500104 0.0174262 1.4384069 1.4976570 1.4385340 1.4976570 4.2080437 1.4558157 1.4592645 1.3144668 1.4170945 1.4857842 1.4211578 1.4080946 1.4042621 1.5982099 1.3973115 0.0085736 0.0144304 0.0115199 0.0057080 0.0666353 1.4385340 1.3877123 1.3207357 3.2292519 1.2792483 1.5047646 1.3947584 1.4032125 1.2580224 1.3993504 1.3934129 
NC_009904_phiEF24C          0.0000010 1.6709847 1.6541968 2.8880846 1.2003190 1.7883162 1.7883162 1.5305208 1.3948454 1.7946032 1.7946032 1.8254176 1.5555325 2.9844644 2.9852750 1.3250893 1.5918751 1.6868783 1.6133252 1.6133252 1.2003190 1.1924767 1.2205024 1.2107358 1.2058002 1.7749188 1.5921355 0.4678742 1.5555325 0.0058899 1.6737490 1.3646764 1.5944546 1.5197451 1.5152020 1.4866987 1.4883048 1.5197451 1.5241486 1.5755152 1.1816275 0.0000000 3.8492929 1.6725646 1.8969656 1.6467501 1.5909818 1.6121190 1.3948454 1.5305208 1.7910921 1.6520034 1.2023775 1.6561773 1.8141133 1.5455610 1.8141133 3.8492929 1.5516455 1.5502023 1.7910921 1.8886744 1.6121190 1.5220136 1.5770828 1.5728483 1.6737490 1.5846416 1.1895041 1.2107358 1.1973372 1.1924767 1.2818912 1.5455610 1.6655398 1.7700461 3.0150246 1.7570483 0.0056524 1.4749397 1.4992139 1.4317242 1.4074998 1.4823763 
NC_011421_SPO1              3.8492929 4.5574428 4.5511561 4.5158165 4.1901892 3.8395396 3.8395396 4.0450055 4.3161417 3.8457526 3.8457526 3.8088161 4.0669145 0.9130794 0.9167561 4.6360860 4.2877132 4.4202899 5.0357293 5.0357293 4.1901892 4.1690888 4.2028303 4.2108675 4.1706702 3.8962102 4.2789013 4.0134447 4.0669145 3.8661885 4.5365762 4.3646938 4.0190437 4.4749182 4.3825345 4.3611427 4.3661593 4.4749182 4.4897381 3.8369248 4.2080437 3.8492929 0.0000000 4.4567600 3.3477856 4.6176037 4.1496145 4.7088412 4.3161417 4.0450055 3.8468626 4.6500248 4.2026169 4.4497450 3.8157974 4.0073279 3.8157974 0.0000010 4.0101726 4.0446738 3.8468626 3.7778100 4.7088412 4.4750395 4.1449579 4.1360770 4.5365762 4.1568859 4.1607444 4.2108675 4.1817528 4.1690888 4.1258372 4.0073279 5.1496888 3.8810400 0.9104340 4.5961487 4.0767741 4.4009890 4.4041894 4.0037440 4.5647086 4.3692847 
NC_012530_Lb338_1           1.6725646 2.5339535 2.5631946 3.5262070 2.0577318 1.9050134 1.9050134 2.4486519 2.5175484 1.9042620 1.9042620 1.8304369 1.7969622 3.8595909 3.8605014 2.2859238 1.9051465 2.4310116 2.6348509 2.6348509 2.0577318 2.0851079 2.0667431 2.0742945 2.0886376 1.8842122 1.9029046 1.7134301 1.7969622 1.6736296 2.6320715 2.5059552 2.4239788 2.3786314 2.4186897 2.4048830 2.4074936 2.3786314 2.4224694 1.8759254 2.0589346 1.6725646 4.4567600 0.0000000 2.7549199 2.4093551 2.5839025 2.4967732 2.5175484 2.4486519 1.8975390 2.6045210 2.0981043 2.4911985 1.8218326 2.4053183 1.8218326 4.4567600 2.4187886 2.4097148 1.8975390 1.8565648 2.4967732 2.4175100 2.5742240 2.5647266 2.6320715 2.5728005 2.0844823 2.0742945 2.0571137 2.0851079 2.2511516 2.4053183 2.6488999 1.8709283 3.9337019 2.1104238 2.5578167 2.3913564 2.4252438 2.4355485 2.3862419 2.3739096 
NC_015253_A9                1.8969656 1.9017054 1.8953917 2.9471858 1.8465586 2.0901194 2.0901194 1.9526238 1.8971783 2.0916413 2.0916413 2.0810948 1.9232860 3.0236840 3.0374275 1.7111417 1.8376453 1.9093674 1.8392675 1.8392675 1.8465586 1.8527206 1.8343795 1.8372109 1.8392945 2.1066131 1.8407360 1.7593899 1.9232860 1.9019184 1.9076344 1.8719915 1.9589464 1.6493652 1.6905109 1.6354190 1.6367998 1.6493652 1.6611751 2.0535637 1.8464083 1.8969656 3.3477856 2.7549199 0.0000000 1.9300737 1.9824288 1.9162629 1.8971783 1.9526238 2.0923746 1.7965567 1.8535480 1.7033450 2.0684235 1.9289844 2.0684235 3.3477856 1.9540094 1.9398960 2.0923746 2.0434377 1.9162629 1.6591463 2.0037858 1.9984506 1.9076344 1.9883775 1.8516984 1.8372109 1.8455363 1.8527206 1.8364443 1.9289844 1.8365613 2.0921649 3.0006849 2.2214507 2.4554494 1.6868927 1.6491861 1.6278272 1.4419490 1.6449008 
NC_016563_WPh               1.6467501 1.3396281 1.3353731 2.9850712 1.5122013 1.8466906 1.8466906 0.9086965 0.9935633 1.8568169 1.8568169 1.8361882 1.6034029 3.7624245 3.7720767 1.1104908 1.9132871 1.3542931 1.3684659 1.3684659 1.5122013 1.5414382 1.5077012 1.5098476 1.5210609 1.8422080 1.9132974 1.6048526 1.6034029 1.6482643 0.1533851 0.9906012 0.9338127 1.0723030 1.0763384 1.0252531 1.0255684 1.0723030 1.0727503 1.8629394 1.5365660 1.6467501 4.6176037 2.4093551 1.9300737 0.0000000 0.8004523 0.0924409 0.9935633 0.9086965 1.8575152 1.4362815 1.5292751 1.0632922 1.8470195 0.9259514 1.8470195 4.6176037 0.8958808 0.9158809 1.8575152 2.0251577 0.0924409 1.0628886 0.8054261 0.8019751 0.1533851 0.8008777 1.5409316 1.5098476 1.5117000 1.5414382 1.6590280 0.9259514 1.3813933 1.8574002 3.8729627 1.7198736 1.9549310 1.0048941 1.0064491 1.1739827 1.1623342 1.0554842 
NC_018856_Bastille          1.5909818 1.2546113 1.2377404 2.7177386 1.4034286 1.8203616 1.8203616 0.3867234 0.9286887 1.8291648 1.8291648 1.8038701 1.5738906 3.3687143 3.3776696 1.0209436 1.8213989 1.2565599 1.3711504 1.3711504 1.4034286 1.4095337 1.4172158 1.4186566 1.4107325 1.8120036 1.8214765 1.6585071 1.5738906 1.5950350 0.7983366 0.9216349 0.4443890 0.8817938 0.9102981 0.8500445 0.8502749 0.8817938 0.8767300 1.6911197 1.4026884 1.5909818 4.1496145 2.5839025 1.9824288 0.8004523 0.0000000 0.7557045 0.9286887 0.3867234 1.8298411 1.4033860 1.4264329 0.9125892 1.8143128 0.3864966 1.8143128 4.1496145 0.4129473 0.4045725 1.8298411 2.0624143 0.7557045 0.8837193 0.0114379 0.0085735 0.7983366 0.0028514 1.4012767 1.4186566 1.3951833 1.4095337 1.4582092 0.3864966 1.3408619 1.8243938 3.3701350 1.6904276 1.6140946 0.8674826 0.8567715 1.0210519 1.1386547 0.8783094 
NC_018857_BPS13             1.6121190 1.2642436 1.2567867 3.0369064 1.4620725 1.7980950 1.7980950 0.8588167 1.0018297 1.8078765 1.8078765 1.8209959 1.5447442 3.7524605 3.7620327 1.0881264 1.8726550 1.2860447 1.3887015 1.3887015 1.4620725 1.4904682 1.4547103 1.4597277 1.4706844 1.7938015 1.8726957 1.5367202 1.5447442 1.6152263 0.1029983 0.9988328 0.8820863 1.0354069 1.0188301 0.9907484 0.9897641 1.0354069 1.0378723 1.8553609 1.4857842 1.6121190 4.7088412 2.4967732 1.9162629 0.0924409 0.7557045 0.0000000 1.0018297 0.8588167 1.8085602 1.4582746 1.4785668 1.0631636 1.8317204 0.8796618 1.8317204 4.7088412 0.8543182 0.8697017 1.8085602 2.0004000 0.0000010 1.0282123 0.7567129 0.7544108 0.1029983 0.7533635 1.4899734 1.4597277 1.4615827 1.4904682 1.5731136 0.8796618 1.4016441 1.8085000 3.8326529 1.6443529 1.8792193 0.9672493 0.9634878 1.1610973 1.1691906 1.0053082 
NC_018860_BCP78             1.3948454 1.0630913 1.0375047 3.3392598 1.3773209 1.7251815 1.7251815 0.8638212 0.0000010 1.7313728 1.7313728 1.7773093 1.4191133 3.7437642 3.7446658 0.8477053 1.8915815 1.0636715 1.0816909 1.0816909 1.3773209 1.3749553 1.3846683 1.3733164 1.3833542 1.7456107 1.8920852 1.4316225 1.4191133 1.3880977 1.0868407 0.0172541 0.8632423 0.6270727 0.6160864 0.6308491 0.6309492 0.6270727 0.6245405 1.6538449 1.3675658 1.3948454 4.3161417 2.5175484 1.8971783 0.9935633 0.9286887 1.0018297 0.0000000 0.8638212 1.7278750 1.0840051 1.3992571 0.6639294 1.7879673 0.8817718 1.7879673 4.3161417 0.8658729 0.8822778 1.7278750 1.8579526 1.0018297 0.6236819 0.9367303 0.9337514 1.0868407 0.9289536 1.3666643 1.3733164 1.3690152 1.3749553 1.3760001 0.8817718 1.0622787 1.7578168 3.7973763 1.5871077 1.5967680 0.6196571 0.6196380 0.8000721 0.8551151 0.6284894 
NC_018863_B4                1.5305208 1.1418880 1.1257547 2.9035222 1.4402560 1.9485020 1.9485020 0.0000010 0.8638212 1.9508967 1.9508967 1.8308018 1.7549982 3.5502851 3.5511419 1.0028858 1.8469484 1.1201188 1.2237781 1.2237781 1.4402560 1.4542115 1.4513795 1.4529455 1.4537127 1.9412937 1.8470080 1.6945989 1.7549982 1.5390446 0.8819414 0.8759865 0.0635081 0.8143340 0.8874928 0.8395513 0.8397809 0.8143340 0.8167880 1.8344006 1.4470094 1.5305208 4.0450055 2.4486519 1.9526238 0.9086965 0.3867234 0.8588167 0.8638212 0.0000000 1.9516103 1.2941352 1.4644038 0.8457341 1.8415455 0.0291004 1.8415455 4.0450055 0.0292343 0.0378728 1.9516103 2.1274975 0.8588167 0.8156634 0.3891190 0.3851239 0.8819414 0.3856657 1.4507879 1.4529455 1.4368443 1.4542115 1.5678227 0.0291004 1.1841495 1.9548570 3.5996898 1.9093688 1.5332039 0.8510608 0.8308790 0.9255629 1.1254609 0.8745681 
NC_019726_JD007             1.7910921 1.9396971 1.9353797 3.1681757 1.3193261 0.0028243 0.0028243 1.9516103 1.7278750 0.0028257 0.0028257 0.4728853 0.0037200 3.1702253 3.1710430 1.7470593 0.8217765 1.8768917 1.8540431 1.8540431 1.3193261 1.3215329 1.3299500 1.3344419 1.3351803 0.0142622 0.8207398 1.6191177 0.0037200 1.7926073 1.9602670 1.7187450 1.9819524 1.7167673 1.6795228 1.6958689 1.7107198 1.7167673 1.7214429 0.6191585 1.3144668 1.7910921 3.8468626 1.8975390 2.0923746 1.8575152 1.8298411 1.8085602 1.7278750 1.9516103 0.0000000 1.8099328 1.3381708 1.8355035 0.4777138 1.9686647 0.4777138 3.8468626 1.9216449 1.9668880 0.0000010 0.0033879 1.8085602 1.7162662 1.8278744 1.8235445 1.9602670 1.8336964 1.3215986 1.3344419 1.3193927 1.3215329 1.4059055 1.9686647 1.8574953 0.0171514 3.1820688 0.0495818 1.9862043 1.6866273 1.7002530 1.6905548 1.8356610 1.6876862 
NC_020081_phiAGATE          1.6520034 0.9103915 0.9092215 3.0413578 1.4700621 1.7929756 1.7929756 1.2941352 1.0840051 1.8106847 1.8106847 1.8532117 1.6826818 3.8825046 3.8877777 0.7296406 1.9289554 0.8922720 0.2091330 0.2091330 1.4700621 1.4551417 1.4788269 1.4666549 1.4866234 1.7830892 1.9331752 1.5844364 1.6826818 1.6542749 1.4793512 1.0774692 1.2913922 1.0790666 1.1351908 1.0899730 1.0928041 1.0790666 1.0742628 1.7961679 1.4500104 1.6520034 4.6500248 2.6045210 1.7965567 1.4362815 1.4033860 1.4582746 1.0840051 1.2941352 1.8099328 0.0000000 1.4862420 1.1250681 1.8642440 1.3069267 1.8642440 4.6500248 1.2919999 1.3141691 1.8099328 1.8309704 1.4582746 1.0824052 1.3960768 1.3923286 1.4793512 1.3986817 1.4637674 1.4666549 1.4787530 1.4551417 1.5375171 1.3069267 0.2101312 1.7977932 3.9607268 1.7766943 1.5801245 1.0882465 1.0817179 0.8800190 1.0557459 1.0980907 
NC_020871_AG20              1.2023775 1.5449458 1.5327399 3.1015517 0.0085998 1.3376220 1.3376220 1.4644038 1.3992571 1.3376026 1.3376026 1.5138621 1.1798277 3.2001862 3.2049530 1.2934651 1.4313635 1.4964695 1.4150163 1.4150163 0.0085998 0.0115598 0.0114721 0.0085936 0.0114964 1.3488801 1.4317372 0.9571602 1.1798277 1.2025024 1.6037413 1.3660611 1.5412452 1.4294031 1.4287164 1.3946562 1.3951732 1.4294031 1.4437796 1.3758173 0.0174262 1.2023775 4.2026169 2.0981043 1.8535480 1.5292751 1.4264329 1.4785668 1.3992571 1.4644038 1.3381708 1.4862420 0.0000000 1.4518774 1.5229630 1.4558062 1.5229630 4.2026169 1.4733866 1.4768015 1.3381708 1.4479098 1.4785668 1.4419424 1.4318790 1.4280022 1.6037413 1.4209507 0.0144688 0.0085936 0.0114819 0.0115598 0.0785089 1.4558062 1.4276451 1.3446058 3.2768853 1.3095482 1.5276333 1.4081180 1.4165764 1.2815984 1.4263136 1.4067701 
NC_020873_Bc431v3           1.6561773 1.0718229 1.0489445 3.2694791 1.4270670 1.8326977 1.8326977 0.8457341 0.6639294 1.8389887 1.8389887 1.9815311 1.6991845 3.6202801 3.6211645 0.8686274 1.8389937 1.0906320 1.1228025 1.1228025 1.4270670 1.4406112 1.4559454 1.4441535 1.4567763 1.8593835 1.8384421 1.5957467 1.6991845 1.6589941 1.1062894 0.6665433 0.8342185 0.1364635 0.1329254 0.1396145 0.1434343 0.1364635 0.1368204 1.8904036 1.4384069 1.6561773 4.4497450 2.4911985 1.7033450 1.0632922 0.9125892 1.0631636 0.6639294 0.8457341 1.8355035 1.1250681 1.4518774 0.0000000 1.9929958 0.8607461 1.9929958 4.4497450 0.8276730 0.8706338 1.8355035 1.9077268 1.0631636 0.1404315 0.9223024 0.9194176 1.1062894 0.9150809 1.4357176 1.4441535 1.4221870 1.4406112 1.4801761 0.8607461 1.0990628 1.8720080 3.6333395 1.9606390 1.9122939 0.1294443 0.1370090 0.7566008 0.8668530 0.1294630 
NC_020877_Romulus           1.8141133 1.7930975 1.7957761 3.1049497 1.5003383 0.4781711 0.4781711 1.8415455 1.7879673 0.4800926 0.4800926 0.0027583 0.4813633 3.2903182 3.2897346 1.7990614 0.9630628 1.7739556 1.7695386 1.7695386 1.5003383 1.5107963 1.4952459 1.5003422 1.5139242 0.4691154 0.9618657 1.6432330 0.4813633 1.8162100 1.9401396 1.7508165 1.8787448 1.9534275 1.9562881 1.9110076 1.9140463 1.9534275 1.9591036 0.7056966 1.4976570 1.8141133 3.8157974 1.8218326 2.0684235 1.8470195 1.8143128 1.8317204 1.7879673 1.8415455 0.4777138 1.8642440 1.5229630 1.9929958 0.0000000 1.8302178 0.0000010 3.8157974 1.8151725 1.8517407 0.4777138 0.5496558 1.8317204 1.9534622 1.8222740 1.8179905 1.9401396 1.8181258 1.5102322 1.5003422 1.4997784 1.5107963 1.6157510 1.8302178 1.7713278 0.4639138 3.3212831 0.5355859 2.0471302 1.9184304 1.9307545 1.8757762 1.9048444 1.9107922 
NC_022088_Troll             1.5455610 1.1570149 1.1407475 2.8611202 1.4318052 1.9655395 1.9655395 0.0291004 0.8817718 1.9679517 1.9679517 1.8195512 1.7787187 3.5675715 3.5684313 1.0193660 1.7808677 1.1351045 1.2502581 1.2502581 1.4318052 1.4456950 1.4428846 1.4444275 1.4451935 1.9582838 1.7809768 1.7076951 1.7787187 1.5541207 0.8916458 0.8940621 0.0389633 0.8404490 0.8986519 0.8504155 0.8506493 0.8404490 0.8467347 1.8751684 1.4385340 1.5455610 4.0073279 2.4053183 1.9289844 0.9259514 0.3864966 0.8796618 0.8817718 0.0291004 1.9686647 1.3069267 1.4558062 0.8607461 1.8302178 0.0000000 1.8302178 4.0073279 0.0571181 0.0144301 1.9686647 2.1490694 0.8796618 0.8455808 0.3853962 0.3813808 0.8916458 0.3819201 1.4421576 1.4444275 1.4282824 1.4456950 1.5579369 0.0000010 1.1945109 1.9718984 3.6116894 1.9360672 1.5424380 0.8611622 0.8416897 0.9426334 1.1188967 0.8855840 
NC_022090_Remus             1.8141133 1.7930975 1.7957761 3.1049497 1.5003383 0.4781711 0.4781711 1.8415455 1.7879673 0.4800926 0.4800926 0.0027583 0.4813633 3.2903182 3.2897346 1.7990614 0.9630628 1.7739556 1.7695386 1.7695386 1.5003383 1.5107963 1.4952459 1.5003422 1.5139242 0.4691154 0.9618657 1.6432330 0.4813633 1.8162100 1.9401396 1.7508165 1.8787448 1.9534275 1.9562881 1.9110076 1.9140463 1.9534275 1.9591036 0.7056966 1.4976570 1.8141133 3.8157974 1.8218326 2.0684235 1.8470195 1.8143128 1.8317204 1.7879673 1.8415455 0.4777138 1.8642440 1.5229630 1.9929958 0.0000010 1.8302178 0.0000000 3.8157974 1.8151725 1.8517407 0.4777138 0.5496558 1.8317204 1.9534622 1.8222740 1.8179905 1.9401396 1.8181258 1.5102322 1.5003422 1.4997784 1.5107963 1.6157510 1.8302178 1.7713278 0.4639138 3.3212831 0.5355859 2.0471302 1.9184304 1.9307545 1.8757762 1.9048444 1.9107922 
NC_022761_CampHawk          3.8492929 4.5574428 4.5511561 4.5158165 4.1901892 3.8395396 3.8395396 4.0450055 4.3161417 3.8457526 3.8457526 3.8088161 4.0669145 0.9130794 0.9167561 4.6360860 4.2877132 4.4202899 5.0357293 5.0357293 4.1901892 4.1690888 4.2028303 4.2108675 4.1706702 3.8962102 4.2789013 4.0134447 4.0669145 3.8661885 4.5365762 4.3646938 4.0190437 4.4749182 4.3825345 4.3611427 4.3661593 4.4749182 4.4897381 3.8369248 4.2080437 3.8492929 0.0000010 4.4567600 3.3477856 4.6176037 4.1496145 4.7088412 4.3161417 4.0450055 3.8468626 4.6500248 4.2026169 4.4497450 3.8157974 4.0073279 3.8157974 0.0000000 4.0101726 4.0446738 3.8468626 3.7778100 4.7088412 4.4750395 4.1449579 4.1360770 4.5365762 4.1568859 4.1607444 4.2108675 4.1817528 4.1690888 4.1258372 4.0073279 5.1496888 3.8810400 0.9104340 4.5961487 4.0767741 4.4009890 4.4041894 4.0037440 4.5647086 4.3692847 
NC_022763_Spock             1.5516455 1.1308917 1.1149150 2.9463622 1.4490179 1.9186040 1.9186040 0.0292343 0.8658729 1.9209391 1.9209391 1.8045565 1.7462008 3.5256399 3.5264950 1.0103080 1.8489235 1.1093056 1.2666224 1.2666224 1.4490179 1.4630808 1.4602182 1.4618127 1.4625833 1.9115648 1.8489816 1.6956492 1.7462008 1.5602336 0.8709463 0.8779465 0.0770367 0.8035344 0.8707714 0.8269428 0.8281865 0.8035344 0.8059191 1.8270112 1.4558157 1.5516455 4.0101726 2.4187886 1.9540094 0.8958808 0.4129473 0.8543182 0.8658729 0.0292343 1.9216449 1.2919999 1.4733866 0.8276730 1.8151725 0.0571181 1.8151725 4.0101726 0.0000000 0.0600207 1.9216449 2.0870924 0.8543182 0.8048111 0.4152666 0.4112181 0.8709463 0.4118046 1.4625859 1.4618127 1.4485249 1.4630808 1.5626196 0.0571181 1.2257957 1.9248739 3.5750759 1.9309412 1.5246414 0.8399125 0.8199983 0.9564476 1.1223248 0.8581256 
NC_022769_BigBertha         1.5502023 1.1533315 1.1370679 2.8705209 1.4524881 1.9637539 1.9637539 0.0378728 0.8822778 1.9661725 1.9661725 1.8409559 1.7623149 3.5545014 3.5553569 1.0166320 1.8165769 1.1314165 1.2768825 1.2768825 1.4524881 1.4665122 1.4636542 1.4652506 1.4660181 1.9564798 1.8166592 1.6761717 1.7623149 1.5587895 0.8836330 0.8945666 0.0445680 0.8501984 0.9091565 0.8637708 0.8640112 0.8501984 0.8565886 1.8758635 1.4592645 1.5502023 4.0446738 2.4097148 1.9398960 0.9158809 0.4045725 0.8697017 0.8822778 0.0378728 1.9668880 1.3141691 1.4768015 0.8706338 1.8517407 0.0144301 1.8517407 4.0446738 0.0600207 0.0000000 1.9668880 2.1475790 0.8697017 0.8554170 0.4034100 0.3993782 0.8836330 0.3999455 1.4629442 1.4652506 1.4489346 1.4665122 1.5679378 0.0144301 1.2201384 1.9701340 3.6077683 1.9349281 1.5193575 0.8711402 0.8549304 0.9288084 1.1039850 0.8958606 
NC_022918_S25_4             1.7910921 1.9396971 1.9353797 3.1681757 1.3193261 0.0028243 0.0028243 1.9516103 1.7278750 0.0028257 0.0028257 0.4728853 0.0037200 3.1702253 3.1710430 1.7470593 0.8217765 1.8768917 1.8540431 1.8540431 1.3193261 1.3215329 1.3299500 1.3344419 1.3351803 0.0142622 0.8207398 1.6191177 0.0037200 1.7926073 1.9602670 1.7187450 1.9819524 1.7167673 1.6795228 1.6958689 1.7107198 1.7167673 1.7214429 0.6191585 1.3144668 1.7910921 3.8468626 1.8975390 2.0923746 1.8575152 1.8298411 1.8085602 1.7278750 1.9516103 0.0000010 1.8099328 1.3381708 1.8355035 0.4777138 1.9686647 0.4777138 3.8468626 1.9216449 1.9668880 0.0000000 0.0033879 1.8085602 1.7162662 1.8278744 1.8235445 1.9602670 1.8336964 1.3215986 1.3344419 1.3193927 1.3215329 1.4059055 1.9686647 1.8574953 0.0171514 3.1820688 0.0495818 1.9862043 1.6866273 1.7002530 1.6905548 1.8356610 1.6876862 
NC_023009_Sb_1              1.8886744 2.0536103 2.0536103 3.2693484 1.4233990 0.0000010 0.0000010 2.1274975 1.8579526 0.0068074 0.0068074 0.5434050 0.0000010 3.3063186 3.3073508 1.9806182 0.8735328 1.9604844 1.8897043 1.8897043 1.4233990 1.4261921 1.4369606 1.4429088 1.4438230 0.0136676 0.8722251 1.7159974 0.0000010 1.8905246 2.1116000 1.8600625 2.1671964 1.7801371 1.7336339 1.7469675 1.7655777 1.7801371 1.7795762 0.6817619 1.4170945 1.8886744 3.7778100 1.8565648 2.0434377 2.0251577 2.0624143 2.0004000 1.8579526 2.1274975 0.0033879 1.8309704 1.4479098 1.9077268 0.5496558 2.1490694 0.5496558 3.7778100 2.0870924 2.1475790 0.0033879 0.0000000 2.0004000 1.7795762 2.0594197 2.0537191 2.1116000 2.0674294 1.4262280 1.4429088 1.4234360 1.4261921 1.5494546 2.1490694 1.8907765 0.0171298 3.3087869 0.0607755 2.3578517 1.7358763 1.7524591 1.7857082 2.0094617 1.7373919 
NC_023501_BPS10C            1.6121190 1.2642436 1.2567867 3.0369064 1.4620725 1.7980950 1.7980950 0.8588167 1.0018297 1.8078765 1.8078765 1.8209959 1.5447442 3.7524605 3.7620327 1.0881264 1.8726550 1.2860447 1.3887015 1.3887015 1.4620725 1.4904682 1.4547103 1.4597277 1.4706844 1.7938015 1.8726957 1.5367202 1.5447442 1.6152263 0.1029983 0.9988328 0.8820863 1.0354069 1.0188301 0.9907484 0.9897641 1.0354069 1.0378723 1.8553609 1.4857842 1.6121190 4.7088412 2.4967732 1.9162629 0.0924409 0.7557045 0.0000010 1.0018297 0.8588167 1.8085602 1.4582746 1.4785668 1.0631636 1.8317204 0.8796618 1.8317204 4.7088412 0.8543182 0.8697017 1.8085602 2.0004000 0.0000000 1.0282123 0.7567129 0.7544108 0.1029983 0.7533635 1.4899734 1.4597277 1.4615827 1.4904682 1.5731136 0.8796618 1.4016441 1.8085000 3.8326529 1.6443529 1.8792193 0.9672493 0.9634878 1.1610973 1.1691906 1.0053082 
NC_024137_Bcp1              1.5220136 1.0040466 0.9822683 3.1594612 1.4192472 1.7136477 1.7136477 0.8156634 0.6236819 1.7196835 1.7196835 1.9421446 1.5862665 3.5398019 3.5406482 0.8271061 1.7936282 1.0334502 1.0367942 1.0367942 1.4192472 1.4233978 1.4474349 1.4356150 1.4423227 1.7207637 1.7931071 1.5104307 1.5862665 1.5247046 1.1237081 0.6301948 0.8189538 0.0143421 0.0640536 0.0578100 0.0610746 0.0143421 0.0028518 1.7672506 1.4211578 1.5220136 4.4750395 2.4175100 1.6591463 1.0628886 0.8837193 1.0282123 0.6236819 0.8156634 1.7162662 1.0824052 1.4419424 0.1404315 1.9534622 0.8455808 1.9534622 4.4750395 0.8048111 0.8554170 1.7162662 1.7795762 1.0282123 0.0000000 0.8864468 0.8835993 1.1237081 0.8895085 1.4234287 1.4356150 1.4192795 1.4233978 1.4617703 0.8455808 1.0233410 1.7325548 3.5685238 1.8200981 1.6968045 0.0604413 0.0544599 0.7725026 0.8194050 0.0671997 
NC_024205_Hoody_T           1.5770828 1.2521865 1.2353711 2.7044106 1.4088429 1.8184135 1.8184135 0.3891190 0.9367303 1.8271991 1.8271991 1.8118197 1.5672590 3.3891023 3.3980584 1.0082530 1.8258558 1.2541138 1.3640514 1.3640514 1.4088429 1.4149477 1.4221863 1.4240862 1.4161707 1.8100725 1.8259300 1.6442423 1.5672590 1.5811151 0.8083784 0.9296389 0.4430669 0.8811715 0.9096838 0.8494035 0.8496339 0.8811715 0.8794468 1.6842681 1.4080946 1.5770828 4.1449579 2.5742240 2.0037858 0.8054261 0.0114379 0.7567129 0.9367303 0.3891190 1.8278744 1.3960768 1.4318790 0.9223024 1.8222740 0.3853962 1.8222740 4.1449579 0.4152666 0.4034100 1.8278744 2.0594197 0.7567129 0.8864468 0.0000000 0.0028502 0.8083784 0.0085684 1.4066874 1.4240862 1.4005944 1.4149477 1.4641065 0.3853962 1.3339271 1.8224385 3.3904975 1.6827648 1.6032418 0.8668524 0.8561351 1.0271646 1.1408906 0.8776842 
NC_024207_Evoli             1.5728483 1.2487473 1.2319531 2.6998890 1.4050042 1.8140982 1.8140982 0.3851239 0.9337514 1.8228694 1.8228694 1.8075473 1.5621765 3.3812623 3.3902173 1.0051553 1.8228664 1.2506510 1.3603687 1.3603687 1.4050042 1.4111051 1.4187834 1.4202264 1.4123101 1.8057721 1.8229429 1.6399653 1.5621765 1.5768782 0.8059918 0.9266756 0.4389273 0.8783386 0.9067902 0.8466016 0.8468309 0.8783386 0.8766085 1.6829676 1.4042621 1.5728483 4.1360770 2.5647266 1.9984506 0.8019751 0.0085735 0.7544108 0.9337514 0.3851239 1.8235445 1.3923286 1.4280022 0.9194176 1.8179905 0.3813808 1.8179905 4.1360770 0.4112181 0.3993782 1.8235445 2.0537191 0.7544108 0.8835993 0.0028502 0.0000000 0.8059918 0.0057090 1.4028527 1.4202264 1.3967636 1.4111051 1.4598859 0.3813808 1.3302902 1.8181186 3.3826672 1.6769538 1.5954169 0.8640347 0.8533286 1.0239615 1.1375838 0.8748507 
NC_024211_Megatron          1.6737490 1.4070747 1.3994583 3.0530488 1.5858234 1.9419191 1.9419191 0.8819414 1.0868407 1.9777321 1.9777321 1.9289314 1.7000685 3.9027948 3.9126201 1.1884042 1.9879095 1.4268906 1.4490564 1.4490564 1.5858234 1.6033215 1.5779721 1.5834510 1.5950358 1.9371523 1.9878638 1.5845530 1.7000685 1.6818012 0.0000010 1.0900217 0.9041992 1.1158901 1.1344158 1.0973673 1.0963995 1.1158901 1.1340129 1.9453125 1.5982099 1.6737490 4.5365762 2.6320715 1.9076344 0.1533851 0.7983366 0.1029983 1.0868407 0.8819414 1.9602670 1.4793512 1.6037413 1.1062894 1.9401396 0.8916458 1.9401396 4.5365762 0.8709463 0.8836330 1.9602670 2.1116000 0.1029983 1.1237081 0.8083784 0.8059918 0.0000000 0.8049016 1.6027995 1.5834510 1.5853052 1.6033215 1.6904908 0.8916458 1.4599673 1.9529886 3.9565979 1.8250181 1.9165690 1.0869846 1.0777451 1.2484663 1.2778216 1.1245644 
NC_024216_CAM003            1.5846416 1.2505508 1.2337343 2.6945136 1.3980416 1.8242071 1.8242071 0.3856657 0.9289536 1.8330201 1.8330201 1.8076769 1.5738906 3.3749444 3.3839033 1.0176648 1.8143075 1.2524681 1.3665859 1.3665859 1.3980416 1.4041301 1.4117865 1.4132123 1.4053014 1.8158387 1.8143903 1.6519722 1.5738906 1.5886835 0.8049016 0.9219089 0.4395663 0.8842159 0.9128030 0.8524063 0.8526379 0.8842159 0.8824965 1.6949221 1.3973115 1.5846416 4.1568859 2.5728005 1.9883775 0.8008777 0.0028514 0.7533635 0.9289536 0.3856657 1.8336964 1.3986817 1.4209507 0.9150809 1.8181258 0.3819201 1.8181258 4.1568859 0.4118046 0.3999455 1.8336964 2.0674294 0.7533635 0.8895085 0.0085684 0.0057090 0.8049016 0.0000000 1.3958991 1.4132123 1.3898221 1.4041301 1.4521794 0.3819201 1.3364081 1.8282419 3.3763578 1.6904276 1.6140946 0.8698765 0.8591443 1.0239458 1.1302292 0.8807283 
NC_024359_LP_048            1.1895041 1.5344673 1.5223615 3.0862573 0.0115274 1.3210860 1.3210860 1.4507879 1.3666643 1.3237881 1.3237881 1.5011943 1.1605862 3.1793270 3.1840730 1.2921368 1.4219454 1.4863668 1.3932559 1.3932559 0.0115274 0.0028438 0.0202669 0.0173507 0.0174393 1.3320905 1.4223259 0.9364743 1.1605862 1.1896272 1.6027995 1.3340511 1.5267813 1.4109910 1.4165659 1.3828880 1.3833983 1.4109910 1.4252507 1.3581120 0.0085736 1.1895041 4.1607444 2.0844823 1.8516984 1.5409316 1.4012767 1.4899734 1.3666643 1.4507879 1.3215986 1.4637674 0.0144688 1.4357176 1.5102322 1.4421576 1.5102322 4.1607444 1.4625859 1.4629442 1.3215986 1.4262280 1.4899734 1.4234287 1.4066874 1.4028527 1.6027995 1.3958991 0.0000000 0.0173507 0.0086318 0.0028438 0.0667114 1.4421576 1.4009438 1.3278708 3.2553022 1.2863992 1.5047646 1.3970641 1.4046328 1.2726585 1.4059973 1.3948500 
NC_024360_LMSP_25           1.2107358 1.5457935 1.5335901 3.0846469 0.0056975 1.3339018 1.3339018 1.4529455 1.3733164 1.3338751 1.3338751 1.4913474 1.1781055 3.1493528 3.1540914 1.3039574 1.4256146 1.4973306 1.3961657 1.3961657 0.0056975 0.0144397 0.0028414 0.0000010 0.0085687 1.3451225 1.4259918 0.9393829 1.1781055 1.2108615 1.5834510 1.3405397 1.5291858 1.4231091 1.4209210 1.3870464 1.3875601 1.4231091 1.4374472 1.3513230 0.0144304 1.2107358 4.2108675 2.0742945 1.8372109 1.5098476 1.4186566 1.4597277 1.3733164 1.4529455 1.3344419 1.4666549 0.0085936 1.4441535 1.5003422 1.4444275 1.5003422 4.2108675 1.4618127 1.4652506 1.3344419 1.4429088 1.4597277 1.4356150 1.4240862 1.4202264 1.5834510 1.4132123 0.0173507 0.0000000 0.0085578 0.0144397 0.0780186 1.4444275 1.4087641 1.3408642 3.2246519 1.2996137 1.5365073 1.4004312 1.4103150 1.2808955 1.4005913 1.3990839 
NC_024364_List_36           1.1973372 1.5381785 1.5260293 3.0734863 0.0028428 1.3188846 1.3188846 1.4368443 1.3690152 1.3188284 1.3188284 1.4907983 1.1603116 3.1343681 3.1391053 1.2972797 1.4062659 1.4899141 1.4099912 1.4099912 0.0028428 0.0115274 0.0114243 0.0085578 0.0114486 1.3298807 1.4066589 0.9395474 1.1603116 1.1974613 1.5853052 1.3363379 1.5123906 1.4068583 1.4028874 1.3695182 1.3700230 1.4068583 1.4210991 1.3541981 0.0115199 1.1973372 4.1817528 2.0571137 1.8455363 1.5117000 1.3951833 1.4615827 1.3690152 1.4368443 1.3193927 1.4787530 0.0114819 1.4221870 1.4997784 1.4282824 1.4997784 4.1817528 1.4485249 1.4489346 1.3193927 1.4234360 1.4615827 1.4192795 1.4005944 1.3967636 1.5853052 1.3898221 0.0086318 0.0085578 0.0000000 0.0115274 0.0743392 1.4282824 1.4156540 1.3256654 3.2093644 1.2859460 1.5289431 1.3835664 1.3911440 1.2689578 1.3997504 1.3813516 
NC_024383_LP_083_2          1.1924767 1.5257847 1.5137274 3.0874406 0.0086341 1.3210202 1.3210202 1.4542115 1.3749553 1.3237232 1.3237232 1.5017560 1.1605862 3.1856928 3.1904392 1.2842136 1.4253942 1.4778555 1.3849519 1.3849519 0.0086341 0.0000010 0.0173485 0.0144397 0.0145138 1.3320287 1.4257718 0.9370557 1.1605862 1.1926001 1.6033215 1.3422351 1.5304318 1.4109558 1.4174091 1.3837097 1.3842205 1.4109558 1.4252205 1.3613458 0.0057080 1.1924767 4.1690888 2.0851079 1.8527206 1.5414382 1.4095337 1.4904682 1.3749553 1.4542115 1.3215329 1.4551417 0.0115598 1.4406112 1.5107963 1.4456950 1.5107963 4.1690888 1.4630808 1.4665122 1.3215329 1.4261921 1.4904682 1.4233978 1.4149477 1.4111051 1.6033215 1.4041301 0.0028438 0.0144397 0.0115274 0.0000000 0.0631568 1.4456950 1.3926258 1.3278075 3.2617923 1.2863992 1.5047646 1.3970240 1.4054635 1.2649321 1.4107599 1.3956806 
NC_024787_LMTA_148          1.2818912 1.4736380 1.4610029 3.2783660 0.0707496 1.4051586 1.4051586 1.5678227 1.3760001 1.4083733 1.4083733 1.6055870 1.1605862 3.0105850 3.0155710 1.3355043 1.5201738 1.4313095 1.4576712 1.4576712 0.0707496 0.0631568 0.0816238 0.0780186 0.0784553 1.4175947 1.5205016 1.0208408 1.1605862 1.2820345 1.6904908 1.3597171 1.5442416 1.4481794 1.4348719 1.4183196 1.4208492 1.4481794 1.4637624 1.4490146 0.0666353 1.2818912 4.1258372 2.2511516 1.8364443 1.6590280 1.4582092 1.5731136 1.3760001 1.5678227 1.4059055 1.5375171 0.0785089 1.4801761 1.6157510 1.5579369 1.6157510 4.1258372 1.5626196 1.5679378 1.4059055 1.5494546 1.5731136 1.4617703 1.4641065 1.4598859 1.6904908 1.4521794 0.0667114 0.0780186 0.0743392 0.0631568 0.0000000 1.5579369 1.4660736 1.4198182 3.1357431 1.2863992 1.5047646 1.4378272 1.4421186 1.2842181 1.3731968 1.4315915 
NC_024788_Riley             1.5455610 1.1570149 1.1407475 2.8611202 1.4318052 1.9655395 1.9655395 0.0291004 0.8817718 1.9679517 1.9679517 1.8195512 1.7787187 3.5675715 3.5684313 1.0193660 1.7808677 1.1351045 1.2502581 1.2502581 1.4318052 1.4456950 1.4428846 1.4444275 1.4451935 1.9582838 1.7809768 1.7076951 1.7787187 1.5541207 0.8916458 0.8940621 0.0389633 0.8404490 0.8986519 0.8504155 0.8506493 0.8404490 0.8467347 1.8751684 1.4385340 1.5455610 4.0073279 2.4053183 1.9289844 0.9259514 0.3864966 0.8796618 0.8817718 0.0291004 1.9686647 1.3069267 1.4558062 0.8607461 1.8302178 0.0000010 1.8302178 4.0073279 0.0571181 0.0144301 1.9686647 2.1490694 0.8796618 0.8455808 0.3853962 0.3813808 0.8916458 0.3819201 1.4421576 1.4444275 1.4282824 1.4456950 1.5579369 0.0000000 1.1945109 1.9718984 3.6116894 1.9360672 1.5424380 0.8611622 0.8416897 0.9426334 1.1188967 0.8855840 
NC_024792_Bobb              1.6655398 0.9675673 0.9661865 3.1079835 1.4072706 1.8475956 1.8475956 1.1841495 1.0622787 1.8595283 1.8595283 1.7607227 1.7287230 4.0063045 4.0052733 0.7018283 1.8398114 0.9351467 0.0445794 0.0445794 1.4072706 1.3926258 1.4203982 1.4087641 1.4244517 1.8176617 1.8438843 1.5747026 1.7287230 1.6677900 1.4599673 1.0622961 1.2229235 1.0201793 1.0939637 1.0259548 1.0287694 1.0201793 1.0154044 1.7552738 1.3877123 1.6655398 5.1496888 2.6488999 1.8365613 1.3813933 1.3408619 1.4016441 1.0622787 1.1841495 1.8574953 0.2101312 1.4276451 1.0990628 1.7713278 1.1945109 1.7713278 5.1496888 1.2257957 1.2201384 1.8574953 1.8907765 1.4016441 1.0233410 1.3339271 1.3302902 1.4599673 1.3364081 1.4009438 1.4087641 1.4156540 1.3926258 1.4660736 1.1945109 0.0000000 1.8326663 4.0313698 1.8146130 1.6187927 1.0569726 1.0396930 0.8713139 1.0182500 1.0565121 
NC_025416_MCE_2014          1.7700461 1.9330739 1.9287875 3.1438854 1.3256012 0.0142482 0.0142482 1.9548570 1.7578168 0.0200862 0.0200862 0.4591252 0.0150147 3.2061892 3.2070084 1.7705452 0.8353910 1.8704692 1.8502512 1.8502512 1.3256012 1.3278075 1.3363602 1.3408642 1.3416015 0.0028326 0.8343496 1.6220233 0.0150147 1.7715541 1.9529886 1.7485463 1.9851947 1.7330441 1.7137427 1.7301671 1.7452959 1.7330441 1.7377483 0.6324939 1.3207357 1.7700461 3.8810400 1.8709283 2.0921649 1.8574002 1.8243938 1.8085000 1.7578168 1.9548570 0.0171514 1.7977932 1.3446058 1.8720080 0.4639138 1.9718984 0.4639138 3.8810400 1.9248739 1.9701340 0.0171514 0.0171298 1.8085000 1.7325548 1.8224385 1.8181186 1.9529886 1.8282419 1.3278708 1.3408642 1.3256654 1.3278075 1.4198182 1.9718984 1.8326663 0.0000000 3.2222863 0.0360481 1.9364261 1.7210221 1.7346352 1.7298920 1.8728293 1.7219913 
NC_025423_CP_51             3.0150246 4.2742730 4.2693181 3.8504083 3.2157941 3.1767696 3.1767696 3.5996898 3.7973763 3.1810773 3.1810773 3.3009304 3.2020320 0.0721887 0.0733172 3.7713452 3.3698681 4.1312175 3.8931036 3.8931036 3.2157941 3.2617923 3.2188258 3.2246519 3.1949022 3.2324464 3.3636978 2.9840376 3.2020320 3.0224646 3.9565979 3.8222481 3.6464584 3.5547892 3.5172833 3.4638841 3.4323587 3.5547892 3.5720266 3.0201527 3.2292519 3.0150246 0.9104340 3.9337019 3.0006849 3.8729627 3.3701350 3.8326529 3.7973763 3.5996898 3.1820688 3.9607268 3.2768853 3.6333395 3.3212831 3.6116894 3.3212831 0.9104340 3.5750759 3.6077683 3.1820688 3.3087869 3.8326529 3.5685238 3.3904975 3.3826672 3.9565979 3.3763578 3.2553022 3.2246519 3.2093644 3.2617923 3.1357431 3.6116894 4.0313698 3.2222863 0.0000000 3.6253632 3.0456232 3.4970273 3.5015745 3.5102530 3.6894025 3.4835837 
NC_025426_P108              1.7570483 1.8346095 1.8292010 3.3202883 1.2859460 0.0449371 0.0449371 1.9093688 1.5871077 0.0543097 0.0543097 0.5284297 0.0449371 3.6071530 3.6071530 1.6787458 0.8783782 1.7819859 1.8408159 1.8408159 1.2859460 1.2863992 1.2934654 1.2996137 1.3080766 0.0360481 0.8783782 1.5817213 0.0449371 1.7591444 1.8250181 1.5759524 1.9349281 1.8195324 1.7752243 1.8024605 1.8024605 1.8195324 1.8276501 0.6641767 1.2792483 1.7570483 4.5961487 2.1104238 2.2214507 1.7198736 1.6904276 1.6443529 1.5871077 1.9093688 0.0495818 1.7766943 1.3095482 1.9606390 0.5355859 1.9360672 0.5355859 4.5961487 1.9309412 1.9349281 0.0495818 0.0607755 1.6443529 1.8200981 1.6827648 1.6769538 1.8250181 1.6904276 1.2863992 1.2996137 1.2859460 1.2863992 1.2863992 1.9360672 1.8146130 0.0360481 3.6253632 0.0000000 1.9460113 1.8075894 1.8075980 1.5993672 1.7788855 1.8042413 
NC_027335_ECP3              0.0056524 1.6799513 1.6495951 3.5971495 1.5289431 1.9804872 1.9804872 1.5332039 1.5967680 1.9931012 1.9931012 2.0699522 1.9804872 3.0115126 3.0115126 1.3012630 1.8436763 1.7381363 1.5852110 1.5852110 1.5289431 1.5047646 1.5592359 1.5365073 1.5359108 1.9364261 1.8436763 0.6397210 1.9804872 0.0113630 1.9165690 1.5641247 1.5193575 1.6972886 1.6728518 1.6648301 1.6648301 1.6972886 1.7009022 1.8790753 1.5047646 0.0056524 4.0767741 2.5578167 2.4554494 1.9549310 1.6140946 1.8792193 1.5967680 1.5332039 1.9862043 1.5801245 1.5276333 1.9122939 2.0471302 1.5424380 2.0471302 4.0767741 1.5246414 1.5193575 1.9862043 2.3578517 1.8792193 1.6968045 1.6032418 1.5954169 1.9165690 1.6140946 1.5047646 1.5365073 1.5289431 1.5047646 1.5047646 1.5424380 1.6187927 1.9364261 3.0456232 1.9460113 0.0000000 1.6541496 1.6541496 1.6775031 1.5690837 1.6834527 
NC_027352_JBP901            1.4749397 0.9861191 0.9645443 3.1569548 1.3835214 1.6840530 1.6840530 0.8510608 0.6196571 1.6900307 1.6900307 1.9072165 1.5653453 3.4827542 3.4836315 0.8229386 1.7306736 0.9991630 1.0571927 1.0571927 1.3835214 1.3970240 1.4120643 1.4004312 1.4129556 1.7092509 1.7301949 1.4951367 1.5653453 1.4775954 1.0869846 0.6294161 0.8343978 0.0695838 0.0441839 0.0260273 0.0290267 0.0695838 0.0636356 1.7436618 1.3947584 1.4749397 4.4009890 2.3913564 1.6868927 1.0048941 0.8674826 0.9672493 0.6196571 0.8510608 1.6866273 1.0882465 1.4081180 0.1294443 1.9184304 0.8611622 1.9184304 4.4009890 0.8399125 0.8711402 1.6866273 1.7358763 0.9672493 0.0604413 0.8668524 0.8640347 1.0869846 0.8698765 1.3970641 1.4004312 1.3835664 1.3970240 1.4378272 0.8611622 1.0569726 1.7210221 3.4970273 1.8075894 1.6541496 0.0000000 0.0259687 0.7325586 0.8100251 0.0378986 
NC_027355_BCP8_2            1.4992139 0.9819176 0.9603943 3.1200347 1.3919706 1.6976732 1.6976732 0.8308790 0.6196380 1.7036433 1.7036433 1.9195323 1.5435147 3.4743207 3.4751474 0.8252328 1.7282544 0.9949503 1.0398288 1.0398288 1.3919706 1.4054635 1.4219686 1.4103150 1.4214199 1.7228572 1.7277788 1.4809332 1.5435147 1.5018851 1.0777451 0.6294173 0.8151538 0.0636052 0.0475012 0.0172555 0.0202063 0.0636052 0.0576411 1.7325973 1.4032125 1.4992139 4.4041894 2.4252438 1.6491861 1.0064491 0.8567715 0.9634878 0.6196380 0.8308790 1.7002530 1.0817179 1.4165764 0.1370090 1.9307545 0.8416897 1.9307545 4.4041894 0.8199983 0.8549304 1.7002530 1.7524591 0.9634878 0.0544599 0.8561351 0.8533286 1.0777451 0.8591443 1.4046328 1.4103150 1.3911440 1.4054635 1.4421186 0.8416897 1.0396930 1.7346352 3.5015745 1.8075980 1.6541496 0.0259687 0.0000000 0.7315704 0.8064195 0.0470384 
NC_027366_Mater             1.4317242 0.9352372 0.9442047 3.0684159 1.2612097 1.6905548 1.6905548 0.9255629 0.8000721 1.6898875 1.6898875 1.8646824 1.3945628 3.5115165 3.5270816 0.7130491 1.7883216 0.9314293 0.9098074 0.9098074 1.2612097 1.2649321 1.2914467 1.2808955 1.2841331 1.7178298 1.7901770 1.4726504 1.3945628 1.4400161 1.2484663 0.7834720 0.9410184 0.7619831 0.7627170 0.7190971 0.7201872 0.7619831 0.7657844 1.6049423 1.2580224 1.4317242 4.0037440 2.4355485 1.6278272 1.1739827 1.0210519 1.1610973 0.8000721 0.9255629 1.6905548 0.8800190 1.2815984 0.7566008 1.8757762 0.9426334 1.8757762 4.0037440 0.9564476 0.9288084 1.6905548 1.7857082 1.1610973 0.7725026 1.0271646 1.0239615 1.2484663 1.0239458 1.2726585 1.2808955 1.2689578 1.2649321 1.2842181 0.9426334 0.8713139 1.7298920 3.5102530 1.5993672 1.6775031 0.7325586 0.7315704 0.0000000 0.6432440 0.7462545 
NC_027374_Moonbeam          1.4074998 1.0210081 1.0061005 3.0425621 1.4045178 1.8356610 1.8356610 1.1254609 0.8551151 1.8349807 1.8349807 1.8997926 1.5691564 3.6146708 3.6238399 0.7193006 1.6823835 1.0238981 1.0410346 1.0410346 1.4045178 1.4107599 1.4118899 1.4005913 1.4153427 1.8600666 1.6841483 1.4423388 1.5691564 1.4106782 1.2778216 0.8346988 1.1102939 0.8051850 0.8431721 0.8090085 0.8170606 0.8051850 0.8205316 1.7112478 1.3993504 1.4074998 4.5647086 2.3862419 1.4419490 1.1623342 1.1386547 1.1691906 0.8551151 1.1254609 1.8356610 1.0557459 1.4263136 0.8668530 1.9048444 1.1188967 1.9048444 4.5647086 1.1223248 1.1039850 1.8356610 2.0094617 1.1691906 0.8194050 1.1408906 1.1375838 1.2778216 1.1302292 1.4059973 1.4005913 1.3997504 1.4107599 1.3731968 1.1188967 1.0182500 1.8728293 3.6894025 1.7788855 1.5690837 0.8100251 0.8064195 0.6432440 0.0000000 0.8225823 
Thurquoise                  1.4823763 1.0200798 0.9979321 3.1373928 1.3821780 1.6851182 1.6851182 0.8745681 0.6284894 1.6910798 1.6910798 1.8996613 1.5534922 3.4693356 3.4702092 0.8493858 1.7307350 1.0396760 1.0488748 1.0488748 1.3821780 1.3956806 1.4107129 1.3990839 1.4116062 1.7102500 1.7302566 1.4991799 1.5534922 1.4850307 1.1245644 0.6383600 0.8584055 0.0701243 0.0202287 0.0471481 0.0502809 0.0701243 0.0640032 1.7516849 1.3934129 1.4823763 4.3692847 2.3739096 1.6449008 1.0554842 0.8783094 1.0053082 0.6284894 0.8745681 1.6876862 1.0980907 1.4067701 0.1294630 1.9107922 0.8855840 1.9107922 4.3692847 0.8581256 0.8958606 1.6876862 1.7373919 1.0053082 0.0671997 0.8776842 0.8748507 1.1245644 0.8807283 1.3948500 1.3990839 1.3813516 1.3956806 1.4315915 0.8855840 1.0565121 1.7219913 3.4835837 1.8042413 1.6834527 0.0378986 0.0470384 0.7462545 0.8225823 0.0000000 
