# Supplementary material for: Genome, biology and stability of the Thurquoise phage – A new virus from the Bastillevirinae subfamily
Source: Front Microbiol. 2023 Mar 14;14:1120147. doi: 10.3389/fmicb.2023.1120147 (PMC10043171; doi:10.3389/fmicb.2023.1120147)
Supplement: Supplementary file 2 [file Data_Sheet_1.ZIP › File S1. Alignments evolution models and trees/IqTree_ML_trees/single_marker_trees/6117_00043-hypothetical_protein_100.fasta.aln.faa.splits.nex]

#nexus

BEGIN Taxa;
DIMENSIONS ntax=84;
TAXLABELS
[1] 'AB609718_phiEF24C_P2'
[2] 'AB930182_SPG24'
[3] 'AP013029_phiNIT1'
[4] 'AY682195_LP65'
[5] 'DQ004855_P100'
[6] 'EU418428_A5W'
[7] 'FR852584_ISP'
[8] 'JN797796B_5S'
[9] 'JN797798_BCU4'
[10] 'JX080301_A3R'
[11] 'JX080302_676Z'
[12] 'JX194239_SA11'
[13] 'JX875065_SA5'
[14] 'KC595512_JL'
[15] 'KC595513_Shanette'
[16] 'KC699836_SIOphi'
[17] 'KF021268_phiIBB_SEP1'
[18] 'KF669652_Grass'
[19] 'KJ010547_Bp8p_C'
[20] 'KJ010548_Bp8p_T'
[21] 'KJ094029_LP_064'
[22] 'KJ094031_LP_124'
[23] 'KJ586795_LMTA_94'
[24] 'KJ591605_LMTA_57'
[25] 'KJ668715_LMTA_34'
[26] 'KP027446_phiIPLARODI'
[27] 'KP027447_phiIPLA_C1C'
[28] 'KP339049_EFDG1'
[29] 'KP687432_IME_SA2'
[30] 'KR049063_EFLK1'
[31] 'KT207918_Eyuki'
[32] 'KT224359_TsarBomba'
[33] 'KT307976_AvesoBmore'
[34] 'KT995480_Bacillus_BM15'
[35] 'KU577463_Bacillus_Deep_Blue'
[36] 'KX495186_Bacillus_PK16'
[37] 'MG602477_Bacillus_BCP01'
[38] 'MH638309_Bacillus_Hobo'
[39] 'MH638312_Bacillus_Kioshi'
[40] 'NC_007021_Twort'
[41] 'NC_009811_A511'
[42] 'NC_009904_phiEF24C'
[43] 'NC_011421_SPO1'
[44] 'NC_012530_Lb338_1'
[45] 'NC_015253_A9'
[46] 'NC_016563_WPh'
[47] 'NC_018856_Bastille'
[48] 'NC_018857_BPS13'
[49] 'NC_018860_BCP78'
[50] 'NC_018863_B4'
[51] 'NC_019726_JD007'
[52] 'NC_020081_phiAGATE'
[53] 'NC_020871_AG20'
[54] 'NC_020873_Bc431v3'
[55] 'NC_020877_Romulus'
[56] 'NC_022088_Troll'
[57] 'NC_022090_Remus'
[58] 'NC_022761_CampHawk'
[59] 'NC_022763_Spock'
[60] 'NC_022769_BigBertha'
[61] 'NC_022918_S25_4'
[62] 'NC_023009_Sb_1'
[63] 'NC_023501_BPS10C'
[64] 'NC_024137_Bcp1'
[65] 'NC_024205_Hoody_T'
[66] 'NC_024207_Evoli'
[67] 'NC_024211_Megatron'
[68] 'NC_024216_CAM003'
[69] 'NC_024359_LP_048'
[70] 'NC_024360_LMSP_25'
[71] 'NC_024364_List_36'
[72] 'NC_024383_LP_083_2'
[73] 'NC_024787_LMTA_148'
[74] 'NC_024788_Riley'
[75] 'NC_024792_Bobb'
[76] 'NC_025416_MCE_2014'
[77] 'NC_025423_CP_51'
[78] 'NC_025426_P108'
[79] 'NC_027335_ECP3'
[80] 'NC_027352_JBP901'
[81] 'NC_027355_BCP8_2'
[82] 'NC_027366_Mater'
[83] 'NC_027374_Moonbeam'
[84] 'Thurquoise'
;
END; [Taxa]

BEGIN Splits;
DIMENSIONS ntax=84 nsplits=463;
FORMAT labels=no weights=yes confidences=no intervals=no;
MATRIX
	100	 2,
	100	 3,
	59	 2 3,
	100	 18,
	100	 2 3 18,
	100	 16,
	100	 19,
	100	 20,
	100	 19 20,
	100	 75,
	88	 19 20 75,
	100	 52,
	100	 19 20 52 75,
	90	 16 19 20 52 75,
	99	 2 3 16 18 19 20 52 75,
	100	 82,
	100	 83,
	93	 82 83,
	79	 2 3 16 18 19 20 52 75 82 83,
	100	 8,
	100	 50,
	51	 8 50,
	100	 59,
	89	 8 50 59,
	100	 33,
	100	 60,
	75	 33 60,
	100	 56,
	100	 74,
	98	 56 74,
	95	 33 56 60 74,
	100	 8 33 50 56 59 60 74,
	100	 47,
	100	 68,
	99	 47 68,
	100	 65,
	100	 66,
	98	 65 66,
	100	 47 65 66 68,
	100	 8 33 47 50 56 59 60 65 66 68 74,
	100	 31,
	100	 67,
	100	 31 67,
	100	 46,
	93	 31 46 67,
	100	 48,
	7	 31 46 48 67,
	100	 63,
	100	 31 46 48 63 67,
	100	 8 31 33 46 47 48 50 56 59 60 63 65 66 67 68 74,
	100	 34,
	100	 38,
	100	 34 38,
	100	 39,
	100	 64,
	100	 39 64,
	100	 34 38 39 64,
	100	 35,
	100	 84,
	96	 35 84,
	100	 36,
	100	 37,
	100	 36 37,
	100	 81,
	90	 36 37 81,
	100	 80,
	88	 36 37 80 81,
	87	 35 36 37 80 81 84,
	89	 34 35 36 37 38 39 64 80 81 84,
	100	 54,
	100	 34 35 36 37 38 39 54 64 80 81 84,
	6	 8 31 33 34 35 36 37 38 39 46 47 48 50 54 56 59 60 63 64 65 66 67 68 74 80 81 84,
	100	 9,
	100	 49,
	100	 9 49,
	100	 32,
	100	 9 32 49,
	91	 8 9 31 32 33 34 35 36 37 38 39 46 47 48 49 50 54 56 59 60 63 64 65 66 67 68 74 80 81 84,
	98	 2 3 8 9 16 18 19 20 31 32 33 34 35 36 37 38 39 46 47 48 49 50 52 54 56 59 60 63 64 65 66 67 68 74 75 80 81 82 83 84,
	100	 4,
	100	 14,
	100	 15,
	99	 14 15,
	100	 77,
	96	 14 15 77,
	100	 43,
	100	 58,
	100	 43 58,
	100	 14 15 43 58 77,
	93	 4 14 15 43 58 77,
	100	 45,
	94	 4 14 15 43 45 58 77,
	88	 1 5 6 7 10 11 12 13 17 21 22 23 24 25 26 27 28 29 30 40 41 42 44 51 53 55 57 61 62 69 70 71 72 73 76 78 79,
	100	 5,
	100	 21,
	77	 5 21,
	100	 23,
	100	 24,
	27	 23 24,
	100	 70,
	98	 23 24 70,
	100	 25,
	60	 23 24 25 70,
	100	 53,
	97	 23 24 25 53 70,
	100	 71,
	28	 23 24 25 53 70 71,
	95	 5 21 23 24 25 53 70 71,
	100	 73,
	16	 5 21 23 24 25 53 70 71 73,
	100	 22,
	100	 69,
	100	 72,
	12	 69 72,
	96	 22 69 72,
	87	 5 21 22 23 24 25 53 69 70 71 72 73,
	100	 41,
	100	 5 21 22 23 24 25 41 53 69 70 71 72 73,
	100	 6,
	100	 10,
	100	 11,
	100	 10 11,
	100	 51,
	100	 61,
	69	 51 61,
	88	 10 11 51 61,
	4	 6 10 11 51 61,
	100	 7,
	4	 6 7 10 11 51 61,
	100	 62,
	18	 6 7 10 11 51 61 62,
	100	 13,
	100	 29,
	77	 13 29,
	87	 6 7 10 11 13 29 51 61 62,
	100	 78,
	85	 6 7 10 11 13 29 51 61 62 78,
	100	 26,
	86	 6 7 10 11 13 26 29 51 61 62 78,
	100	 76,
	100	 6 7 10 11 13 26 29 51 61 62 76 78,
	100	 12,
	100	 55,
	100	 57,
	99	 55 57,
	100	 12 55 57,
	96	 6 7 10 11 12 13 26 29 51 55 57 61 62 76 78,
	100	 40,
	92	 6 7 10 11 12 13 26 29 40 51 55 57 61 62 76 78,
	100	 17,
	100	 27,
	100	 17 27,
	100	 6 7 10 11 12 13 17 26 27 29 40 51 55 57 61 62 76 78,
	14	 5 6 7 10 11 12 13 17 21 22 23 24 25 26 27 29 40 41 51 53 55 57 61 62 69 70 71 72 73 76 78,
	70	 1 28 30 42 44 79,
	100	 44,
	99	 1 28 30 42 79,
	100	 28,
	100	 1 30 42 79,
	100	 79,
	20	 1 30 42,
	100	 30,
	86	 1 42,
	100	 42,
	100	 1,
	41	 2 18,
	10	 2 3 18 19 20 52 75,
	33	 8 59,
	23	 56 60 74,
	87	 48 63,
	86	 9 32 34 35 36 37 38 39 49 54 64 80 81 84,
	1	 8 9 31 32 33 34 35 36 37 38 39 46 47 48 49 50 54 56 59 60 63 64 65 66 67 68 74 80 81 82 83 84,
	5	 6 13 29,
	14	 7 62,
	54	 6 7 13 29 62,
	48	 1 5 21 22 23 24 25 28 30 41 42 44 53 69 70 71 72 73 79,
	64	 24 70,
	57	 5 21 23 24 25 53 70,
	70	 22 72,
	72	 22 69 72 73,
	12	 19 20 52,
	8	 8 9 31 32 33 46 47 48 49 50 56 59 60 63 65 66 67 68 74,
	11	 34 38 39 54 64,
	10	 34 35 38 39 54 64 84,
	10	 34 35 38 39 54 64 80 84,
	10	 34 35 36 37 38 39 54 64 80 84,
	30	 6 62,
	52	 6 7 62,
	68	 30 79,
	18	 2 3 8 9 16 18 19 20 31 32 33 34 35 36 37 38 39 46 47 48 49 50 52 54 56 59 60 63 64 65 66 67 68 74 75 80 81 84,
	0	 2 3 8 9 16 18 19 20 31 32 33 34 35 36 37 38 39 46 47 48 49 50 52 54 56 59 60 63 64 65 66 67 68 74 75 80 81 83 84,
	21	 10 11 51,
	0	 10 11 13 51 61,
	0	 10 11 13 51 61 62,
	0	 6 10 11 13 51 61 62,
	1	 6 10 11 13 29 51 61 62,
	30	 6 7 10 11 12 13 17 26 27 29 40 44 51 55 57 61 62 76 78,
	29	 1 5 21 22 23 24 25 28 30 41 42 53 69 70 71 72 73 79,
	14	 5 23 24 25 53 70,
	5	 5 23 24 25 53 70 71,
	9	 2 3 9 16 18 19 20 32 34 35 36 37 38 39 49 52 54 64 75 80 81 82 83 84,
	38	 23 24 53 70,
	30	 6 7,
	14	 50 59,
	1	 25 53,
	4	 21 23 24 25 53 70,
	1	 1 30 42 44 79,
	3	 34 35 38 39 64 84,
	8	 23 70,
	18	 22 69,
	6	 31 46 63 67,
	6	 5 21 71,
	0	 5 21 53 71,
	6	 1 6 7 10 11 12 13 17 26 27 28 29 30 40 42 44 51 55 57 61 62 76 78 79,
	5	 1 30 79,
	4	 1 30,
	0	 2 3 8 9 16 18 19 20 31 32 33 34 35 36 37 38 39 46 47 48 49 50 52 54 56 59 60 63 64 65 66 67 68 74 75 80 81 82 84,
	3	 2 3 16 18 19 20 52 75 83,
	1	 5 21 23 24 25 41 53 70 71,
	3	 5 21 22 23 24 25 41 53 69 70 71 72,
	2	 10 11 13 29 51 61,
	7	 10 11 51 61 62,
	8	 10 11 29 51 61 62,
	7	 6 7 10 11 29 51 61 62,
	4	 36 37 80 81 84,
	11	 6 7 13 29,
	10	 22 41 69 72 73,
	1	 33 56 74,
	9	 8 33 50 56 60 74,
	4	 31 48 63 67,
	4	 22 41 69 72,
	1	 22 41 69 71 72 73,
	1	 5 22 41 69 71 72 73,
	1	 5 21 22 41 69 71 72 73,
	1	 5 21 22 25 41 69 71 72 73,
	1	 5 21 22 25 41 53 69 71 72 73,
	1	 5 21 22 25 41 53 69 70 71 72 73,
	1	 5 21 22 23 25 41 53 69 70 71 72 73,
	1	 7 10 11 51 61,
	1	 6 7 10 11 29 51 61,
	3	 6 7 10 11 13 26 29 51 61 62,
	1	 6 7 10 11 13 26 29 51 61 62 76,
	1	 30 42,
	10	 7 13 29,
	2	 6 7 10 11 13 29 51 61,
	4	 6 10 11 13 29 51 61,
	1	 12 17 27 55 57,
	8	 6 7 10 11 12 13 17 26 27 29 51 55 57 61 62 76 78,
	2	 2 3 8 9 16 18 19 20 31 32 33 34 35 36 37 38 39 45 46 47 48 49 50 52 54 56 59 60 63 64 65 66 67 68 74 75 80 81 82 83 84,
	2	 10 11 29 51 61,
	1	 7 10 11 29 51 61 62,
	5	 1 42 79,
	4	 42 79,
	3	 4 45,
	3	 1 5 6 7 10 11 12 13 14 15 17 21 22 23 24 25 26 27 28 29 30 40 41 42 43 44 51 53 55 57 58 61 62 69 70 71 72 73 76 77 78 79,
	1	 6 10 11 51 61 62,
	0	 6 7 10 11 12 13 14 15 26 29 40 43 51 55 57 58 61 62 76 77 78,
	2	 6 7 10 11 12 13 14 15 17 26 27 29 40 43 51 55 57 58 61 62 76 77 78,
	0	 15 77,
	7	 4 6 7 10 11 12 13 14 15 17 26 27 29 40 43 45 51 55 57 58 61 62 76 77 78,
	5	 6 7 13 62,
	7	 5 21 22 23 24 25 53 69 70 71 72,
	1	 33 60 74,
	1	 5 71,
	2	 46 48 63,
	10	 26 76,
	12	 26 76 78,
	12	 6 7 13 26 29 62 76 78,
	5	 6 7 13 26 29 51 61 62 76 78,
	5	 7 13,
	3	 6 7 13,
	7	 10 11 61,
	3	 6 7 10 11 13 51 61 62,
	1	 33 56 59 60 74,
	1	 6 26 62 76 78,
	0	 6 7 26 62 76 78,
	3	 14 15 43 45 58 77,
	3	 6 7 10 11 13 26 29 40 51 61 62 76 78,
	0	 2 3 8 16 18 19 20 31 33 46 47 48 50 52 56 59 60 63 65 66 67 68 74 75,
	1	 2 3 16 18 19 20 52 75 82,
	2	 26 29 76 78,
	3	 6 26 29 76 78,
	4	 6 7 13 26 29 76 78,
	2	 6 7 10 11 13 26 29 62 76 78,
	3	 6 7 10 11 13 26 29 51 62 76 78,
	2	 5 21 22 41 69 72 73,
	3	 5 21 22 23 24 25 41 53 69 70 72 73,
	6	 1 79,
	1	 6 29,
	1	 7 13 62,
	0	 22 69 71 72 73,
	2	 6 26 76 78,
	2	 6 7 26 29 76 78,
	1	 6 7 26 29 62 76 78,
	1	 33 50 56 60 74,
	1	 7 13 29 62,
	3	 21 71,
	1	 4 14 15 43 45 58 77 83,
	1	 4 14 15 43 45 58 77 82 83,
	1	 2 3 4 14 15 16 18 19 20 43 45 52 58 75 77 82 83,
	2	 6 13 29 62,
	1	 6 7 10 11 13 29 51 61 62 76 78,
	1	 12 55,
	1	 47 66 68,
	2	 6 10 11 29 51 61 62,
	1	 41 73,
	1	 7 10 11 13 29 51 61,
	1	 4 6 7 10 11 12 13 14 15 17 26 27 29 40 43 44 45 51 55 57 58 61 62 76 77 78,
	4	 43 58 77,
	2	 47 65 68,
	0	 36 37 80,
	1	 26 78,
	2	 6 13,
	1	 6 13 62,
	2	 76 78,
	3	 6 13 26 62 76 78,
	1	 6 7 13 26 62 76 78,
	2	 6 7 13 26 29 51 62 76 78,
	1	 65 66 68,
	1	 21 22 41 69 72 73,
	1	 26 62 76 78,
	0	 5 21 22 23 24 25 53 69 70 72 73,
	1	 1 5 6 7 10 11 12 13 17 21 22 23 24 25 26 27 28 29 30 40 41 42 44 45 51 53 55 57 61 62 69 70 71 72 73 76 78 79,
	1	 6 7 10 11 12 13 17 26 27 29 40 45 51 55 57 61 62 76 78,
	2	 45 83,
	2	 45 82 83,
	2	 2 3 16 18 19 20 45 52 75 82 83,
	1	 4 6 7 10 11 12 13 14 15 17 26 27 29 40 43 51 55 57 58 61 62 76 77 78,
	1	 4 5 6 7 10 11 12 13 14 15 17 21 22 23 24 25 26 27 29 40 41 43 51 53 55 57 58 61 62 69 70 71 72 73 76 77 78,
	0	 8 33 56 59 60 74,
	1	 16 19 20 52 75 82 83,
	1	 69 73,
	0	 6 7 51 61 62,
	0	 51 61 62,
	0	 4 5 14 15 21 22 23 24 25 41 43 53 58 69 70 71 72 73 77,
	1	 33 56 60,
	2	 6 7 29,
	1	 13 26 76 78,
	2	 6 7 13 26 29 61 62 76 78,
	1	 5 21 23 24 53 70 71,
	1	 6 13 26 29 62 76 78,
	0	 34 38 39,
	1	 5 21 22 41 53 69 71 72 73,
	0	 5 21 22 23 24 41 53 69 70 71 72 73,
	0	 2 3 8 16 18 19 20 31 33 46 47 48 50 52 56 59 60 63 65 66 67 68 74 75 82 83,
	0	 60 74,
	2	 8 50 56 59 74,
	0	 2 3 9 16 18 19 20 32 49 52 75 82 83,
	1	 7 29,
	0	 7 29 62,
	1	 6 7 29 62,
	1	 35 36 37 54 80 81 84,
	1	 8 33 56 60 74,
	1	 5 21 23 24 25 53 69 70 71,
	0	 5 21 22 23 24 25 53 69 70 71,
	0	 5 23 24 25 70,
	1	 35 36 37 81 84,
	0	 6 51 61 62,
	1	 6 7 10 11 13 29 62,
	0	 35 36 37 39 64 80 81 84,
	2	 8 33 50 59 60,
	1	 4 5 6 7 10 11 12 13 14 15 17 21 22 23 24 25 26 27 29 40 41 43 45 51 53 55 57 58 61 62 69 70 71 72 73 76 77 78,
	0	 2 3 4 9 14 15 16 18 19 20 32 34 35 36 37 38 39 43 45 49 52 54 58 64 75 77 80 81 82 83 84,
	1	 6 7 13 29 61 62,
	0	 6 7 13 29 51 61 62,
	0	 5 22 23 24 25 41 53 69 70 71 72 73,
	0	 13 26 29 76 78,
	0	 7 13 26 29 76 78,
	0	 7 13 26 29 62 76 78,
	1	 5 6 7 10 11 12 13 17 21 22 23 24 25 26 27 29 40 41 44 51 53 55 57 61 62 69 70 71 72 73 76 78,
	1	 30 42 79,
	1	 10 11 13 29 51 61 62,
	0	 5 21 53,
	1	 6 13 26 76 78,
	0	 14 77,
	0	 13 29 78,
	0	 6 13 29 78,
	0	 7 10 11 51 61 62,
	1	 14 43 58 77,
	1	 69 72 73,
	1	 23 25,
	0	 32 49,
	0	 2 3 16 18 19 20 34 35 36 37 38 39 52 54 64 75 80 81 82 83 84,
	0	 8 33 50 59,
	0	 72 73,
	0	 22 69 73,
	0	 7 10 11,
	0	 7 10 11 13 51 61,
	0	 7 10 11 13 51 61 62,
	0	 7 10 11 13 29 51 61 62,
	0	 5 22 41 69 72 73,
	0	 5 21 22 24 25 41 53 69 70 71 72 73,
	0	 5 21 22 23 24 25 53 69 70 71 73,
	0	 7 10 11 29 51 61 62 78,
	0	 5 22 23 24 25 41 53 69 70 72 73,
	0	 10 11 51 61 78,
	0	 10 11 51 61 62 78,
	0	 6 10 11 51 61 62 78,
	0	 6 7 10 11 51 61 62 78,
	0	 8 9 31 32 33 34 35 36 37 38 39 46 47 48 49 50 54 56 59 60 63 64 65 66 67 68 74 80 81 83 84,
	0	 6 7 10 13 26 29 62 76 78,
	1	 6 7 10 11 13 26 29 61 62 76 78,
	0	 35 80 84,
	1	 21 23 24 25 53 70 71,
	0	 5 21 23 24 25 41 53 70 71 72,
	0	 5 21 22 23 24 25 41 53 70 71 72,
	0	 1 4 6 7 10 11 12 13 14 15 17 26 27 28 29 30 40 42 43 44 45 51 55 57 58 61 62 76 77 78 79,
	0	 53 70,
	0	 36 81,
	0	 11 51 61,
	1	 2 3 18 19 20 52 75 82,
	1	 16 83,
	0	 5 21 22 23 24 25 53 70 71 72,
	0	 13 29 62,
	0	 1 4 5 14 15 21 22 23 24 25 28 30 41 42 43 44 45 53 58 69 70 71 72 73 77 79,
	0	 5 21 23 24 25 53 69 70 71 72 73,
	0	 1 5 6 7 10 11 12 13 17 21 22 23 24 25 26 27 28 29 30 40 41 42 51 53 55 57 61 62 69 70 71 72 73 76 78 79,
	0	 19 52,
	0	 21 22 41 69 71 72 73,
	0	 8 50 56 59 60 74,
	0	 34 38 39 54 64 80,
	0	 12 40 55 57,
	0	 35 36 37 39 54 64 80 81 84,
	0	 6 7 10 11 13 29 51 62,
	0	 33 50 56 59 60 74,
	0	 6 7 13 29 62 78,
	0	 12 57,
	0	 1 5 14 15 21 22 23 24 25 28 30 41 42 43 44 53 58 69 70 71 72 73 77 79,
	0	 1 14 15 28 30 42 43 44 58 77 79,
	0	 5 21 23 24 25 41 53 69 70 71,
	0	 5 21 22 23 24 25 41 53 69 70 71,
	0	 6 7 26 76 78,
	0	 5 21 22 23 24 25 41 53 70 71,
	0	 47 65 66,
	0	 9 32 34 35 36 37 38 39 49 54 64 80 81 82 83 84,
	0	 5 21 23 24 25 70,
	0	 46 48,
	0	 14 15 43 58,
	0	 2 3 9 16 18 19 20 32 34 35 36 37 38 39 49 52 54 64 75 80 81 84,
	0	 5 53,
	0	 6 7 10 11 13 17 26 27 29 51 61 62 76 78,
	0	 5 21 25 71,
	0	 24 25 70,
	0	 13 29 51 61,
	0	 5 21 22 23 24 25 41 53 70 71 72 73,
	0	 13 62,
	0	 2 3 4 14 15 16 18 19 20 34 35 36 37 38 39 43 45 52 54 58 64 75 77 80 81 82 83 84,
	0	 9 32,
	0	 28 44,
	0	 52 75,
	0	 4 14 15 17 27 43 58 77,
	0	 23 24 53 70 71,
	0	 2 3 4 8 9 16 18 19 20 31 32 33 34 35 36 37 38 39 46 47 48 49 50 52 54 56 59 60 63 64 65 66 67 68 74 75 80 81 82 83 84,
	0	 5 21 23 24 25 53 69 70 71 73,
	0	 5 21 23 24 25 70 71,
	0	 5 21 23 24 25 53 69 70 71 72,
	0	 6 7 10 11 62,
	0	 25 70,
	0	 62 78,
	0	 5 21 22 23 24 25 53 70 71 72 73,
	0	 2 3 16 18,
	0	 34 35 38 39 64 80 84,
	0	 22 23 24 25 41 53 69 70 72 73,
;
END; [Splits]
