# Supplementary material for: Genome, biology and stability of the Thurquoise phage – A new virus from the Bastillevirinae subfamily
Source: Front Microbiol. 2023 Mar 14;14:1120147. doi: 10.3389/fmicb.2023.1120147 (PMC10043171; doi:10.3389/fmicb.2023.1120147)
Supplement: Supplementary file 2 [file Data_Sheet_1.ZIP › File S1. Alignments evolution models and trees/IqTree_ML_trees/single_marker_trees/6117_00043-hypothetical_protein_100.fasta.aln.faa.treefile]

(AB609718_phiEF24C_P2:0.0000021950,(((((((((((AB930182_SPG24:0.0025413636,AP013029_phiNIT1:0.0146890086)37.6/59:0.0244057014,KF669652_Grass:0.0130691579)100/100:0.4971735729,(KC699836_SIOphi:0.2148893395,(((KJ010547_Bp8p_C:0.0000021950,KJ010548_Bp8p_T:0.0000021950)97.1/100:0.0320065657,NC_024792_Bobb:0.0130943767)56.9/88:0.0877534486,NC_020081_phiAGATE:0.1116917067)100/100:0.4356963251)77.4/90:0.1180035654)96.6/99:0.0998237995,(NC_027366_Mater:0.2727625244,NC_027374_Moonbeam:0.3852327335)85.8/93:0.0605926267)69.5/79:0.0634125039,((((((JN797796B_5S:0.0000021950,NC_018863_B4:0.0000021950)0/51:0.0000021968,NC_022763_Spock:0.0298656093)66.3/89:0.0111525046,((KT307976_AvesoBmore:0.0362927410,NC_022769_BigBertha:0.0117033953)0/75:0.0000021950,(NC_022088_Troll:0.0000021950,NC_024788_Riley:0.0000021950)79.2/98:0.0029372939)83/95:0.0154862688)99.9/100:0.1853415393,((NC_018856_Bastille:0.0028553663,NC_024216_CAM003:0.0000021950)74.4/99:0.0036300835,(NC_024205_Hoody_T:0.0028551330,NC_024207_Evoli:0.0000021950)61.9/98:0.0020845636)99.9/100:0.1853720846)99.2/100:0.1694395638,((((KT207918_Eyuki:0.0000000000,NC_024213_Hakuna:0.0000000000):0.0000021950,NC_024211_Megatron:0.0000021950)100/100:0.0897652965,NC_016563_WPh:0.0770439549)89.8/93:0.0185768849,(NC_018857_BPS13:0.0000021950,NC_023501_BPS10C:0.0000021950)0/87:0.0000024962)100/100:0.4626385706)99.3/100:0.1692592687,(((JN797798_BCU4:0.0000021950,NC_018860_BCP78:0.0000021950)76.4/100:0.0089598504,KT224359_TsarBomba:0.0083789305)100/100:0.3515024261,((((KT995480_Bacillus_BM15:0.0000021950,MH638309_Bacillus_Hobo:0.0000021950)89.9/100:0.0096061606,(MH638312_Bacillus_Kioshi:0.0028818307,NC_024137_Bcp1:0.0000021950)75.8/100:0.0048284388)96.9/100:0.0291312971,((KU577463_Bacillus_Deep_Blue:0.0133961519,Thurquoise:0.0071264938)86.3/96:0.0127351981,(((KX495186_Bacillus_PK16:0.0000021950,MG602477_Bacillus_BCP01:0.0028822071)93/100:0.0087597593,NC_027355_BCP8_2:0.0086390000)86.4/90:0.0091259891,NC_027352_JBP901:0.0083639324)86.2/88:0.0120934151)81/87:0.0168006496)95.1/89:0.0463964210,NC_020873_Bc431v3:0.0688364589)100/100:0.2722632410)61/86:0.0690444508)90.7/91:0.0995661874)99.8/98:0.3178422537,((AY682195_LP65:1.8944606780,(((KC595512_JL:0.0000021950,KC595513_Shanette:0.0031682112)85.7/99:0.0356852111,NC_025423_CP_51:0.0411675316)85.7/96:0.1992691910,(NC_011421_SPO1:0.0000021950,NC_022761_CampHawk:0.0000021950)99.9/100:0.7121686366)100/100:1.9097661910)79/93:0.3083215898,NC_015253_A9:0.9013809175)91.1/94:0.2900911689)77.8/88:0.1874423936,((((((((((((((((((((EU418428_A5W:0.0000000000,NC_025417_Team1:0.0000000000):0.0000000000,KR908644_IME_SA119:0.0000000000):0.0000000000,JX080300_Staph1N:0.0000000000):0.0000000000,KP687431_IME_SA1:0.0000000000):0.0000000000,JX080304_MSA6:0.0000000000):0.0000000000,NC_019448_GH15:0.0000000000):0.0000000000,KF766114_K:0.0000000000):0.0000000000,NC_007066_G1:0.0000000000):0.0000000000,NC_023573_phiSA012:0.0000000000):0.0000000000,KR902361_IME_SA118:0.0000000000):0.0000021950,(FR852584_ISP:0.0000021950,NC_023009_Sb_1:0.0000021950)0/14:0.0000021950)0/52:0.0000021950,KP687432_IME_SA2:0.0000021950)0/1:0.0000021950,JX875065_SA5:0.0000021950)0/54:0.0000021950,((((JX080301_A3R:0.0000000000,JX080305_P4W:0.0000000000):0.0000000000,JX080303_Fi200W:0.0000000000):0.0000021950,JX080302_676Z:0.0000021950)84/100:0.0028475970,((NC_019726_JD007:0.0000000000,NC_022920_S25_3:0.0000000000):0.0000021950,NC_022918_S25_4:0.0000021950)0/69:0.0000021950)84.7/88:0.0028460931)87.4/87:0.0104797045,NC_025426_P108:0.0340301528)59.5/85:0.0015951468,KP027446_phiIPLARODI:0.0000021950)81.6/86:0.0028637729,NC_025416_MCE_2014:0.0000021950)99.8/100:0.1933239297,(JX194239_SA11:0.0000021950,(NC_020877_Romulus:0.0000021950,NC_022090_Remus:0.0000021950)78.7/99:0.0027823270)100/100:0.2956391018)92.2/96:0.1164659420,NC_007021_Twort:0.3651646195)93.3/92:0.1981225339,(KF021268_phiIBB_SEP1:0.0028994835,KP027447_phiIPLA_C1C:0.0000029594)100/100:0.4613279145)100/100:0.4234424251)36/48:0.0712357706,(((((((DQ004855_P100:0.0000000000,NC_025440_WIL_1:0.0000000000):0.0000000000,NC_021781_LP_125:0.0000000000):0.0000021950,KJ094029_LP_064:0.0000021950)0/77:0.0000021950,(((KJ586795_LMTA_94:0.0028725406,(KJ591605_LMTA_57:0.0000021950,NC_024360_LMSP_25:0.0000021950)0/64:0.0000021950)85.6/98:0.0028766914,KJ668715_LMTA_34:0.0057872124)0/60:0.0000021950,NC_020871_AG20:0.0057794493)82.1/97:0.0028830626)0/57:0.0000021950,NC_024364_List_36:0.0028781699)91.2/95:0.0058384804,(((KJ094031_LP_124:0.0000021950,NC_024383_LP_083_2:0.0000021950)0/70:0.0000021950,NC_024359_LP_048:0.0028800707)35.1/96:0.0028816136,NC_024787_LMTA_148:0.0622265464)0/72:0.0000021950)79.6/87:0.0028814426,NC_009811_A511:0.0000023888)100/100:0.4797876763)86.7/70:0.1955209233,NC_012530_Lb338_1:1.2517046754)98.4/99:0.2408025295,KP339049_EFDG1:0.1811708326)100/100:0.2989864877,(KR049063_EFLK1:0.0060260346,NC_027335_ECP3:0.0053255929)0/68:0.0000020842)0/86:0.0000021950,NC_009904_phiEF24C:0.0000021950);
