# Supplementary material for: Genome, biology and stability of the Thurquoise phage – A new virus from the Bastillevirinae subfamily
Source: Front Microbiol. 2023 Mar 14;14:1120147. doi: 10.3389/fmicb.2023.1120147 (PMC10043171; doi:10.3389/fmicb.2023.1120147)
Supplement: Supplementary file 2 [file Data_Sheet_1.ZIP › File S1. Alignments evolution models and trees/IqTree_ML_trees/single_marker_trees/6117_00043-hypothetical_protein_100.fasta.aln.faa.uniqueseq.phy]

84 409
AB609718_phiEF24C_P2        --MFTDLLSNELGSPKYA----VRDYRYNCPFCDYDT--KYKFYVRVEEGHPKNNLWHCFKCGSSGN-PVSFVMKYYNVSFKEALEILEEYGYRFNNK-----NYV-PKSDKLTDEEYLLL-LLGSLGKPKEETKQAKKELVAPPLPDGFKLLSQNLREPEAYPFLLYCNKRGFTLNDIYMHNIGYVKDSWVPL-----EN----GKSVRLKDHLVFLTHGKDGKYQYWNTRAIGE-SFIKSL--------NAPS-----KEG--EHSKKDTIFNINRASQTPQIVITEGVPDALTVGE---SGVGTFGKQVTDEQVELILDSVN--EEQKIFIYLDKDAKKEIKKLAEKLY--KRHNETYVVISPT-TQDANSLGREEAWNIINNYSVKADGVGLIKLML--------
AB930182_SPG24              --MFMDLVHEELGSSKDS---V-THTRFNCPFCGE-D--DHKFYVRK----DAPHLWRCFKCPEKGN-AVSFVMKFYEVSYPDAVDILETYDYDVELHQNNDFAAISGARPDLSPEEQLLL-YISHMSNPIEEEE-N-IKLRCPKVPPTCKSLIDNWDNPEAFPFFAYLHRRGVTPEHIQQHSISYIVDDLLELPSYDGRE----KRTMRIKNHVVFFTKDNEGNPIYWNTRSIDPNPFVKSI--------NAPS-----TPE--EYSKNNTVFNLNNAKHADKIVIHEGVFDSIMTPG---CGVATFGKQITQAQLELLLNETR-GRKLPIYLYLDTDAWREMIDTKNRIKAIEPDRLVYYVYSGS-DDDANKLGIERVSELIS-NAFIADATSDVQLELLNYV----
AP013029_phiNIT1            --MFMDLIHEELGNSKDS---G-KDTRFNCPFCGE-D--DHKFYVRK----DAPHLWRCFKCPEKGN-AVSFVMKFYEVSYPDAVDILETYDYDVELHQNNDFAAISGARPDLSPEEQLLL-YISHMSNPIEEEE-N-IKLRCPKVPPTCKSLIDNWDNPEAFPFFAYLHRRGVTPEHIQQHSISYIVDDLLELPSYDERE----KRTMRIKNHVVFFTKDNEGNPIYWNTRSIDPNPFVKSI--------NAPS-----TPE--EYSKNNTVFNLNNAKHADKIVIHEGVFDSIMTPG---CGVATFGKQITQAQLELLLNETR-GRKLPIYLYLDTDAWREMIDTKNRIKAIEPDRLVYYVYSGS-DDDANKLGIERVSELIS-NAFIADATSDVQLELLNYV----
AY682195_LP65               MDKFQEAVVDALGSPSYRD--TGNDVITHCPVCGD-EHEGDKLYIQK------NQFVHCFVCDTASKGIIQFLTKFMGFSYADAKSYSKAYELGNSVT-------TNY-----EEDDNLFTELLSSMGDTSYN---NNNSPVAVKLPSNARPLVGSKITPGLKRAVEYIVNRGVTESQAVKFNIMYTDGDIVTT-----AN----GKKLSVPESIVFPAYDSEGHQIYWNTRSIPGKSLLKTI--------NAPA-----ING-VTYSTSNTVWNLNNMKVNSVVTIVESVFNALTLERSGIGAVATYGKGISEEQLNMIAAISP----RVVIVYLDSDGIDKELKYAKKLSELGINT-RYVDSPYG-SLDANDLGYVKAREVVTKYSYKYNLANALITMNKHNIKI--
DQ004855_P100               --MFLDYITSELGTHKDI----GHELRFCCPFCGE-D--DYKFYVKVSGD-KTEGLWHCKKCNEKGN-PVTFVMKYLNINFKDALDILEVYDYEIDEN-----SLS-SRDVGVTEEEFLLI-LLKKSSEPEEVEISEEVTLTPPRLPTNFKRLADNMNNPEALPFLNYAHSRGITLDQLFLHNIGYVIEGQVEK-----VD----GNMMTLRNHLVFLTHGNDGQYQYWNTRAITP-MGIKAF--------NAPS-----KQD--EYSKRTTVFNLNIAKNTPYVIVHEGVIDALTMGE---SGVATFGKQITREQIELLLNNVR--EDQPIYLFLDTEAYEVTTKIASSLY--EKHKETYIVIH-G-DEDANDMGYEKSWDCLRNNSVRANEEGISIFLVSCIQ----
EU418428_A5W                -MRFEDFLTQELGEPKEN---TIGELRYCCPFCGE-K--SYKFYVKQALD-SSNGQYHCKKCDESGN-PITFMKTYYNITGKQAFDLLESKNIDIERA-----PLLTTNNKDLTESEKLIL-MLRGVHQDK-----GNTSIKPPRLPEGYKLLKDNLNNKEIIPFLKYLKGRGITLEQIINNNIGYVINGSFYK-----VD---GESKVSLRNSIIFFTYDNDGNYQYWNTRSIEKNPYIKSI--------NAPA-----KQD--EVGRKDVIFNLNIARKKKFLVITEGVFDALTFHE---YGVATLGKQVTENQIKKIIDYVS--IDTSIYIMLDTDALDNNIDLAYKLK--THFNKVYFVPH-G-DEDANDMGTRKAFELLKQNRVLVTPESIQSYKIQQKLKL--
FR852584_ISP                -MRFEDFLTQELGEPKEN---TIGELRYCCPFCGE-K--SYKFYVKQALD-SSNGQYHCKKCDESGN-PITFMKTYYNITGKQAFDLLESKNIDIERA-----PLLTTNNKDLTESEKLIL-MLRGVHQDK-----GNTSIKPPRLPEGYKLLKDNLNNKEIIPFLKYLKGRGITLEQIINNNIGYVINGSFYK-----VD---GESKVSLRNSIIFFTYDNDGNYQYWNTRSIEKNPYIKSI--------NAPA-----KQD--EVGRKDVIFNLNIARKKKFLVITEGVFDALTFHE---YGVATLGKQVTENQIKKIIDYVS--IDTSIYIMLDTDALDNNIDLAYKLK--THFNKVYFVPH-G-DEDANDMGTRKAFELLKQNRVLVTPESIQSYKIQQKLKL--
JN797796B_5S                --MFLDLLYQELGDNKPA---SGGETRFNCQFCGN-T--KYKFYVHD-----ETGLWQCKVCGEKGN-PVSFVMKHFQVTFPEAKDILETYDYEVGEYNRQSLSHQKYGA-HLTEEEQLYM-YIMNQGDVPEDE--VKVKYTCPYPPSNCKSLIENFNNPEAFPFFAYLNGRGITLEQIKQHNISYVVDGIARL-----SD----DKELRLINHLVFFAFDPHRKAIYWNTRSIDPKPFIKSL--------NAPA-----KPT--EYSKSTVVMNLNNAWKEDKIVIVEGFFNMTTIGN---CAVVTYGKQVSNQQIKTILEATN-KKKQPIYIYLDRDGWGESIKVAAKIHSFEPDRAVYYVYSED-DKDANDLGYEEAWNRIN-NAIPADTEGETIFRMLHL-----
JN797798_BCU4               --MFLDIFIQELGDSKPA---G-NETRFNCPFCGN-T--KYKLYVEN-----RRGLWQCKRCGEDGN-PVSFVMKYYGVDFAEAAEILEMYDYDVKAQRKQNATIAQYGA-DLSESERLLL-YIQRRGAPLEEEQ-PKIRYTFPRPPTNCKTLINNFNNPEAYPFFMYLHGRGITLEQIKEHNISYVTRGEVEL-----VD----GRKLILVNHVVFFTFDEKRKPLYWNTRSIEQSPSIKSF--------NAPA-----KET--EYSKKNVIFNLNNARKCKRIVISEGVFDALTIGQ---EGVATFGKKITAEQVDLLLEKTK-V-YVPIYLYLDRNATKEMIDTSQMIHAKQPERPVYYVYSPT-DDDANKLGQAKAHELIS-QAILADGEGELKLRLWTIKEGS-
JX080301_A3R                -MRFEDFLTQELGEPKEN---TIGELRYCCPFCGE-K--SYKFYVKQALD-SSNGQYHCKKCDESGN-PITFMKTYYNITGKQAFDLLESKNIDIERA-----PLLTTNNKDLTESEKLIL-MLRGVHQDK-----GTASIKPPRLPEGYKLLKDNLNNKEIIPFLKYLKGRGITLEQIINNNIGYVINGSFYK-----VD---GESKVSLRNSIIFFTYDNDGNYQYWNTRSIEKNPYIKSI--------NAPA-----KQD--EVGRKDVIFNLNIARKKKFLVITEGVFDALTFHE---YGVATLGKQVTENQIKKIIDYVS--IDTSIYIMLDTDALDNNIDLAYKLK--THFNKVYFVPH-G-DEDANDMGTRKAFELLKQNRVLVTPESIQSYKIQQKLKL--
JX080302_676Z               -MRFEDFLTQELGEPKEN---TIGELRYCCPFCGE-K--SYKFYVKQALD-SSNGQYHCKKCDESGN-PITFMKTYYNITGKQAFDLLESKNIDIERA-----PLLTTNNKDLTESEKLIL-MLRGVHQDK-----GTASIKPPRLPEGYKLLKDNLNNKEIIPFLKYLKGRGITLEQIINNNIGYVINGSFYK-----VD---GESKVSLRNSIIFFTYDNDGNYQYWNTRSIEKNPYIKSI--------NAPA-----KQD--EVGRKDVIFNLNIARKKKFLVITEGVFDALTFHE---YGVATLGKQVTENQIKKIIDYVS--IDTSIYIMLDTDALDNNIDLAYKLK--THFNKVYFVPH-G-DEDANDMGTRKAFELLKQNRVLVTPESIQSYKIQQKLKL--
JX194239_SA11               -MRFEDFLSQEIGTPKEN---TVGELRYCCPFCGE-Q--KYKFYVKQSLD-STNGMYHCKKCGEHGN-PITFMKSYYSITGRQAFELLETKNIDIQFS-----PTLEIYNTDLTESEKLLL-RLNGYTKDN-----SSIKSKAPELPIGFKLIKDNLNNKEVVPYLRYLKNRGITLQQILDYSIGYIINGYCYS-----YGINNEKKKIVLRNSVIFFTYDNEGKYIYWNTRSIETNPYIKSI--------NAPS-----KPN--EYGKSDVIFNLNIASKQKFVVITEGVFDALTFDK---YGIATFGKQVSKIQVNNLISSIP--KETPIYIMLDTDATDFSINLANKLI--SHFNVVYLVPH-G-NEDANDMGMEKAFSTLKHNRFLVTPESIQSYKLQQKLKL--
JX875065_SA5                -MRFEDFLTQELGEPKEN---TIGELRYCCPFCGE-K--SYKFYVKQALD-SSNGQYHCKKCDESGN-PITFMKTYYNITGKQAFDLLESKNIDIERA-----PLLTTNNKDLTESEKLIL-MLRGVHQDK-----GNTSIKPPRLPEGYKLLKDNLNNKEIIPFLKYLKGRGITLEQIINNNIGYVINGSFYK-----VD---GESKVSLRNSIIFFTYDNDGNYQYWNTRSIEKNPYIKSI--------NAPA-----KQD--EVGRKDVIFNLNIARKKKFLVITEGVFDALTFHE---YGVATLGKQVTENQIKK------------------------------------------------------------------------------------------
KC595512_JL                 --MITDYLDGSLGEGNYHKTEKGDQYSYQCPFCKD-H--RDRMFVNV-----NRKVYFCHNCDATGT-LISLIADYTQISYKEALDIFREYDGYEQEL---------P--DDLEEEIYKRL--YKA--PE------IEVAKTVHPLPDEFVPIEEAR-GKLGKEVVRYIRSRGLTLSMAERYSMGYCDGGQYDR-------------------RIIMPDF-EDYELIYWQARTIDPAPKIKLLKKHYRKVMNPSLTEEQIDQGMMAVSKSEIVSNIDLILDNGVAVICEGKMDAYTIGD---SGAAIHGKVMSDTQFMKLVMNKD--KIDVIYIMLDGDAFEYAIRIAKRLY--KHFDDVYVCRMPHKEADPNGIGARGCLEVIE-GAMKYSPLFEVKCRIRGWL----
KC595513_Shanette           --MITDYLDGSLGEGNYHKTEKGDQYSYQCPFCKD-H--RDRMFVNV-----NRKVYFCHNCDATGT-LISLIADYTQISYKEALDIFREYDGYEQEL---------P--DDLEEEIYKRL--YKA--PE------IEVAKTVHPLPDEFVPIEEAR-GKLGKEVVRYIRSRGLTLSMAERYSMGYCDGGQYDR-------------------RIIMPDF-EDYELIYWQARTIDPAPKIKLLKKHYRKVMNPSLTEEQIDQGMMAVSKSEIVSNIDLILDNGVAVICEGKMDAYTIGD---SGAAIHGKVMSDTQFMKLVVNKD--KIDVIYIMLDGDAFEYAIRIAKRLY--KHFDDVYVCRMPHKEADPNGIGARGCLEVIE-GAMKYSPLFEVKCRIRGWL----
KC699836_SIOphi             --MFLDLLQQELGEYKTA---A-GEIRFCCPFCGE-T--KYRFYVHE-----EKGLWTCHRCKEKGN-PVSFVKEYYNVSFPEAADILATFDYDAYSEKERGFNTEQFGS-GLTKEEQLLL-FISREGRPLEEDK-E-EKLVCPPPPTNCKPLMANFNNPEAFPFFTYLHRRGVTLDNIKRHNISYVTDGEVSL-----IN----GKTLRLSNHVVFFTHDSTGKPVYWNTRSIELNPFIKSF--------NAPS-----REG--EYSKKNTIFNLNNAKHTDKIIIHEGVFNSFMTPD---SGVATFGKMITEGQVELLLRETR-ERKLPIYIFLDTDAWKDMIDSARMIKQMEPDREVYFVYSGL-DEDANDLGFEKCQELLR-NAFPADSQGELRLTLMNSV----
KF021268_phiIBB_SEP1        -MEFTDFLTSEIGRPKEN---TIGEKRYCCPFCGE-K--KYKFYVHE-----ETGQYICFKCERVGN-PFTFMKAYFNVSSKGAKDILEGHDIELDNF-----NIVDYGDDTLTTSERLIL-MMRGVDTTK-----KQVSIKPPELPTGFKYLKDNVNNTEAKPFFDYLYSRGITYNQIVNYNIGYIIEGWCWK-----AN---KEEKIKLTNSVIFFTYDNEGKYQYWNTRSIEKNPYIKTL--------NAPG-----DEY--DIGKKDIVFNLNIAKHQSFVIITEGVFDALTFGK---YGVATLGKHVSEEQIKLLKLNID--EETPIFIFLDSDTITQNVSLASKLY--TTHKNVFVVPH-G-KQDANDLGVKKAVEIIKNNKILATPEGISRYKLQQKFYK--
KF669652_Grass              --MFMDLIHEELGSSKDS---V-THTRFNCPFCGE-D--DHKFYVHK----DAPHLWKCFKCPEKGN-AVSFVMKFYKISYPDAVDILETYDYDVELHQNNDFAAISGARPDLSPEEQLLL-YISHMSNPIEEEE-D-IKLRCPKVPPTCKSLIDNWNNPEAFPFFAYLHRRGITPEHIQQHSISYIVDDLLERPSYDGRE----KRTMRIKNHVVFFTKDNEGNPIYWNTRSIDPNPFVKSI--------NAPS-----TSE--EYSKSNTVFNLNNAKHADKIVIHEGVFDSIMTPG---CGVATFGKQITQAQLELILNETR-ERKLPIYLYLDTDAWREMIDTKNRIKAIEPDRLVYYVYSGS-DDDANKLGIEKVSELIS-NAFIADATSDVQLELLNYV----
KJ010547_Bp8p_C             --MFIDLAREELGSSKDD---G-NNLRFNCPFCSE-T--DHKFYIHK-----ELGIMQCWKCGFKGN-AVSFVKEYYSCNFHEAADILATYDYDAYERIDSGRSMQSYGE-DLTEEERLLL-YISNEGRPLDSEN-EQQELKCPATPTGIKSLVANMNNPEAYPFLNYLHGRGVTLEQIYEHNISYVLDGYVEQ-----QG----KDPLRLLNHVVFFTFDDNRKPLYWNTRAIDKKAYIKSF--------NAPA-----WDG--CHSKATTIFNLNNAKKTDKIVVHEGVFNSFMTPN---SGVATFGKQITEIQLDLLISAAR-ENNIPIYLFLDTDAWSSMITAAQQIRSKASDLQVYFVFSGL-EEDANDLGIEKCSELLA-NAFPADSEGQMRLQLENM-----
KJ010548_Bp8p_T             --MFIDLAREELGSSKDD---G-NNLRFNCPFCSE-T--DHKFYIHK-----ELGIMQCWKCGFKGN-AVSFVKEYYSCNFHEAADILATYDYDAYERIDSGRSMQSYGE-DLTEEERLLL-YISNEGRPLDSEN-EQQELKCPATPTGIKSLVANMNNPEAYPFLNYLHGRGVTLEQIYEHNISYVLDGYVEQ-----QG----KDPLRLLNHVVFFTFDDNRKPLYWNTRAIDKKAYIKSF--------NAPA-----WDG--CHSKATTIFNLNNAKKTDKIVVHEGVFNSFMTPN---SGVATFGKQITEIQLDLLISAAR-ENNIPIYLFLDTDAWSSMITAAQQIRSKASDLQVYFVFSGL-EEDANDLGIEKCSELLA-NAFPADSEGQMRLQLENM-----
KJ094029_LP_064             --MFLDYITSELGTHKDI----GHELRFCCPFCGE-D--DYKFYVKVSGD-KTEGLWHCKKCNEKGN-PVTFVMKYLNINFKDALDILEVYDYEIDEN-----SLS-SRDVGVTEEEFLLI-LLKKSSEPEEVEISEEVTLTPPRLPTNFKRLADNMNNPEALPFLNYAHSRGITLDQLFLHNIGYVIEGQVEK-----VD----GNMMTLRNHLVFLTHGNDGQYQYWNTRAITP-MGIKAF--------NAPS-----KQD--EYSKRTTVFNLNIAKNTPYVIVHEGVIDALTMGE---SGVATFGKQITREQIELLLNNVR--EDQPIYLFLDTEAYEVTTKIASSLY--EKHKETYIVIH-G-DEDANDMGYEKSWDCLRNNSVRANEEGISIFLVSCIQ----
KJ094031_LP_124             --MFLDYITSELGTHKDI----GHELRFCCPFCGE-D--DYKFYVKVSGD-KTEGLWHCKKCNEKGN-PVTFVMKYLNINFKDALDILEVYDYEIDEN-----SLS-SRDVGVTEEEFLLI-LLKKSSEPEEVETSEEMTLTPPRLPTNFKRLADNMNNPEALPFLNYAHSRGITLDQLFLHNIGYVIEGQVEK-----VD----GNMMTLRNHLVFLTHGNDGQYQYWNTRAITP-MGIKAF--------NAPS-----KQD--EYSKRTTVFNLNIAKNTPYVIVHEGVIDALTMGE---SGVATFGKQITREQIELLLNNVR--EDQPIYLFLDTEAYEVTTKIASSLY--EKHKETYIVIH-G-DEDANDMGYEKSWDYLRNNSVRANEEGISIFLVSCIQ----
KJ586795_LMTA_94            --MFLDYITSELGTHKDI----GHELRFCCPFCGE-D--DYKFYVKVSGD-KTEGLWHCKKCNEKGN-PVTFVMKYLNINFKDALDILEVYDYEIDEN-----SLS-SRDVGVTEEEFLLI-LLKKSSESEEVEISEEVVLTPPRLPTNFKRLADNMNNPEALPFLNYAHSRGITLDQLFLHNIGYVIEGQVEK-----VD----GNMMTLRNHLVFLTHGNDGQYQYWNTRAITP-MGIKAF--------NAPS-----KQD--EYSKRTTVFNLNIAKNTPYVIVHEGVIDALTMGE---SGVATFGKQITREQIDLLLNNVR--EDQPIYLFLDTEAYEVTTKIASSLY--EKHKETYIVIH-G-DEDANDMGYEKSWDCLRNNSVRANEEGISIFLVSCIQ----
KJ591605_LMTA_57            --MFLDYITSELGTHKDI----GHELRFCCPFCGE-D--DYKFYVKVSGD-KTEGLWHCKKCNEKGN-PVTFVMKYLNINFKDALDILEVYDYEIDEN-----SLS-SRDVGVTEEEFLLI-LLKKSSEPEEVEISEEVVLTPPRLPTNFKRLADNMNNPEALPFLNYAHSRGITLDQLFLHNIGYVIEGQVEK-----VD----GNMMTLRNHLVFLTHGNDGQYQYWNTRAITP-MGIKAF--------NAPS-----KQD--EYSKRTTVFNLNIAKNTPYVIVHEGVIDALTMGE---SGVATFGKQITREQIDLLLNNVR--EDQPIYLFLDTEAYEVTTKIASSLY--EKHKETYIVIH-G-DEDANDMGYEKSWDCLRNNSVRANEEGISIFLVSCIQ----
KJ668715_LMTA_34            --MFLDYITSELGTHKDI----GHELRFCCPFCGE-D--DYKFYVKVSGD-KTEGLWHCKKCNEKGN-PVTFVMKYLNINFKDALDILEVYDYEIDEN-----SLS-SRDVGVTEEEFLLI-LLKKSSEPEEVELSEEVVLTPPRLPTNFKRLADNMNNPEALPFLNYAHSRGITLDQLFLHNIGYVIEGQVEK-----VD----GNMMTLRNHLVFLTHGNDGQYQYWNTRAITP-MGIKAF--------NAPS-----KQD--EYSKRTTVFNLNIAKDTPYVIVHEGVIDALTMGE---SGVATFGKQITREQIELLLNNVR--EDQPIYLFLDTEAYEVTTKIASSLY--EKHKETYIVIH-G-DEDANDMGYEKSWDCLRNNSVRANEEGISIFLVSCIQ----
KP027446_phiIPLARODI        -MRFEDFLTQELGEPKEN---TIGELRYCCPFCGE-K--SYKFYVKQALD-SSNGQYHCKKCDESGN-PITFMKTYYNITGKQAFDLLESKNIDIERA-----PLLTTNNKDLTESEKLIL-MLRGVHQDK-----GNTNLKPPRLPEGYKLLKDNLNNKEIIPFLKYLKGRGITLEQIINNNIGYVINGFFYK-----VD---GESKVSLRNSIIFFTYDNDGNYQYWNTRSIEKNPYIKSI--------NAPA-----KQD--EVGRKDVIFNLNIARKKKFLVITEGVFDALTFHE---YGIATLGKQVTENQIKKIIDYVS--IDTSIYIMLDTDALDNNIDLAYKLK--THFNKVYFVPH-G-DEDANDMGTRKAFELLKQNRVLVTPESIQSYKIQQKLKL--
KP027447_phiIPLA_C1C        -MEFTDFLTSEIGRPKEN---TIGEKRYCCPFCGE-K--KYKFYVHE-----ETGQYICFKCERVGN-PFTFMKAYFNVSSKGAKDILEGHDIELDNF-----NIVDYGDDTLTTSERLIL-MMRGVDTTK-----KQVSIKPPELPTGFKYLKDNVNNTEAKPFFDYLYSRGITYNQIVNYNIGYIIEGWCWK-----AN---KEEKIKLTNSVIFFTYDNEGKYQYWNTRSIEKNPYIKTL--------NAPG-----DEY--DIGKKDIVFNLNIAKHQSFVIITEGVFDALTFGK---YGVATLGKHVSEEQIKLLKLNID--EETPIFIFLDSDTITQNVSLASKLY--TTHKNVFVVPH-G-KQDANDLGVKKAIEIIKNNKILATPEGISRYKLQQKFYK--
KP339049_EFDG1              --MFSDLLTNELGIPKDI----EHELRYNCPFCEPNH--DYKLYVKVSDD-STNGLWICFKCGRKGN-PISFVMEYFGVSFEEALEILEGYGYRFQNK-----NYI-PKDDSLTDEEYLLL-LLDTVGKPKTVEE-EEEKLTPPPLPQGFQLLSQNLYNPEAYPFLVYCHKRGFTLNDIIRHNIGYVLDSTVNL-----PS----GRQIRLKNHLVFLTHGDDGQYQYWNTRAIAD-SYIKSF--------NAPS-----KDG--EYSKKNTIFNLNIACKTPQVVITEGVPDALTLGE---SGVGTFGKQVTDAQINLILKSVA--PEQPIYVYLDKDAKNEIKKLAERLY--ERHKETYIVISPT-DKDPNSIGKESAWEIIKNHSVKADGVGIIKLML--------
KP687432_IME_SA2            -MRFEDFLTQELGEPKEN---TIGELRYCCPFCGE-K--SYKFYVKQALD-SSNGQYHCKKCDESGN-PITFMKTYYNITGKQAFDLLESKNIDIERA-----PLLTTNNKDLTESEKLIL-MLRGVHQDK-----GNTSIKPPRLPEGYKLLKDNLNNKEIIPFLKYLKGRGITLEQIINNNIGYVINGSFYK-----VD---GESKVSLRNSIIFFTYDNDGNYQYWNTRSIEKNPYIKSI--------NAPA-----KQD--EVGRKDVIFNLNIARKKKFLVITEGVFDALTFHE---YGVATLGKQVTENQIKK------------------------------------------------------------------------------------------
KR049063_EFLK1              --MFTDLLSNELGSPKYA----VRDYRYNCPFCDYDT--KYKFYVRVEEGHPKNNLWHCFKCGSSGN-PVSFVMKYYNVSFKEALEILEEYGYRFNNK-----NYV-PKSDKLTDEEYLLL-LLGSLGKPKEETKQAKKELVAPPLPDGFKLLSQNLREPEAYPFLLYCNKRGFTLNDIYIHNIGYVKDSWVPL-----EN----GKSVRLKDHLVFLTHGKDGKYQYWNTRAIGQ-SFIKSL--------NAPS-----KEG--EHSKKDTIFNINRASQTPQIVITEGVPDALTVGE---SGVGTFGKQVTDEQVELILDSVN--EEQKIFIYLDKDAKKEIKKLAEKLY--KRHNETYVVISPT-TQDANSLGREEAWNIINNYSVKADGVGLIKLML--------
KT207918_Eyuki              --MFMDFVEQELGIGVPA---N-GEMRFNCPFCGN-D--KHKLYVET----NPRGLWQCKRCGEAGY-PISFVMKLYEVGYRPAREILEGYDYDPDEYRKGNMSHTRYGA-ELTEEEQLLL-FIVNEGRDVNTGIEVNTKKKCPKPPTNCKRLLDNFNNPEAYPFLQYLHGRGVSIEQIKQCDAHYTLEGIVYL-----EN----DKTLTLRNSLVFFTFNNAGKPVYWNTRSIDSNAYIKSF--------NATA-----RDW--EYSRKDVVMGLDRVGDNHKVIIVEGFFNMTTLGD---GAVVTFGKQVTNDQIDLILKATQ-KWKQPIYLYLDRDAKLEMIRTANVIREKEPSREVYFVYSED-DRDANDLGFQDAWARVN-NAIKADAEGILKLELLYM-----
KT224359_TsarBomba          --MFLDIFIQELGDSKPA---G-NETRFNCPFCGN-T--KYKLYVEN-----RRGLWQCKRCGEDGN-PVTFVMKYYGVDFAEAAEILEMYDYDVKAQRKQNATIAQYGS-DLSEAERLLL-FINRRGAPLEEEQ-PKIRYTFPRPPTNCKTLINNFNNPEAYPFFMYLHGRGITLEQIKEHNISYVTRGEVEL-----VD----GRKLILVNHVVFFTFDEKRKPLYWNTRSIEQSPSIKSF--------NAPA-----KET--EYSKKNVIFNLNNARKCKRIVISEGVFDALTIGQ---EGVATFGKKITAEQVDLLLEKTK-V-YVPIYLYLDRNATKEMIDTSQMIHAKQPERPVYYVYSPT-DDDANKLGQEKAHELIS-QAILADGEGELKLRLWTIKEGS-
KT307976_AvesoBmore         --MFLDLLYQELGDNKPA---SGGETRFNCQFCGN-T--KYKFYVHD-----ETGLWQCKVCGEKGN-PVSFVMKHFQVTFPDAKDILETYDYEVGDYNSQTLSHQKYGA-HLTEEEQLYM-YIMNQGDVPEEE--VKVKYTCPYPPSNCKSLIENFNNPEAFPFFAYLNGRGITLEQIKQHNISYVVDGIARL-----SD----DKELRLINHLVFFAFDPRRKAIYWNTRSIDPKPFIKSL--------NAPA-----KPT--EYSKSTVVMNLNNAWKQDKIVIVEGFFNMTTIGN---CAVVTYGKQVSNQQIKTILEATD-KKKQPIYIYLDRDGWGESIKVAAKIHSFEPNRAVYYVYSED-DRDANDLQHDLAWERIN-NAIFADAEGEVLFRMLNM-----
KT995480_Bacillus_BM15      --MFMDLLEEELGESKPA---G-NETRFNCPFCLN-T--KHKFYVEN----ADLGRWICFKCSKSGN-PVSFVMQYYHVDFEEAKEILLTYDYDVDEFKKQRTSFSSYGAGGLTEEERLLL-YITRGGEPLEDEV-EKINYTCPRPPTNCKSLMENFNNPEAFVFFQYLQGRGVTLEHIRDHNISYVTYGEVEL-----VD----GRKMNLINHLVFFTFDVNGVPVYWNTRSIDPNPFIKSF--------NAPA-----KPT--EYSKNNTVFNLNRARFYDKIVVTEGVFNAMTVGY---HGVATFGKKVTEEQVKMMLEATS-HFNTPIYLFLDKDAWKEMIQAAHTIHRIDPTRPVYYVNSPT-DEDANDIGTERCYEWIS-NAFLADAQGDLQLQLLNM-----
KU577463_Bacillus_Deep_Blue --MFMDLLEEELGESKPA---G-NETRFNCPFCLN-T--KHKFYVEN----ADLGRWICFKCSKSGN-PVSFVMTYYHVDFEEAKEILLTYDYDVEEFVKQRTSFSGYGAGGLTEEERLLL-YIARRGEPLEEEI--KITYTCPRPPTNCKSLMENFNNPEAFIFFQYLQGRGITIENIRDHNISYVTYGEVEL-----VD----GRKMNLINHLVFFTFDNNGVPVYWNTRSIDPNPFIKSF--------NAPA-----KTT--EYSKNNTVFNLNRARFYDKIVVTEGVFNALTVGY---HGVATFGKKVTEEQVRMMLDTTA-HFNTPIYLFLDKDAWKEMIQSAHTIHRIDPTRPVYYVNSPT-DEDANDIGTVRCYEWIS-NAFLADAQGDLQLQLLNM-----
KX495186_Bacillus_PK16      --MFMDLLEEELGESKPA---G-NETRFNCPFCLN-T--KHKFYVEN----ADLGRWICFKCSRSGN-PVSFVMAYYHVDFEEAKEILLTYDYDVEEYKKQRTSFSGYGEGGLTEEERLLL-YIARQGEPIEEEI--KITYTCPRPPTNCKSLMENFNNPEAFIFFQYLQGRGVTLENIRDHNISYVTYGEVEL-----VD----GRKMNLINHLVFFTFDNNGLPVYWNTRSIDPNPFIKSF--------NAPA-----KTT--EYSKNNTVFNLNRARFYDKIVVTEGVFNAMTVGN---HGVATFGKKVTEEQVRMMLESTA-QFNTPIYLFLDKDAWKEMIQAAHTIHRIDPTRPVYYVNSPT-DEDANDIGTERCYEWIS-NAFLADAQGDLQLQLLNM-----
MG602477_Bacillus_BCP01     --MFMDLLEEELGESKPA---G-NETRFNCPFCLN-T--KHKFYVEN----ADLGRWICFKCSRSGN-PVSFVMAYYHVDFEEAKEILLTYDYDVEEYKKQRTSFSGYGEGGLTEEERLLL-YIARQGEPIEEEI--KITYTCPRPPTNCKSLMENFNNPEAFIFFQYLQGRGVTLENIRDHNISYVTYGEVEL-----VD----GRKMNLINHLVFFTFDNNGLPVYWNTRSIDPNPFIKSF--------NAPA-----KTT--EYSKNNTVFNLNRARFYDKIVVTEGVFNAMTVGN---HGVATFGKKVTEEQVRMMLESTA-QFNTPIYLFLDKDAWKEMIQAAHTIHRIDPTRPVYYVNSPT-DEDANDIGAERCYEWIS-NAFLADAQGDLQLQLLNM-----
MH638309_Bacillus_Hobo      --MFMDLLEEELGESKPA---G-NETRFNCPFCLN-T--KHKFYVEN----ADLGRWICFKCSKSGN-PVSFVMQYYHVDFEEAKEILLTYDYDVDEFKKQRTSFSSYGAGGLTEEERLLL-YITRGGEPLEDEV-EKINYTCPRPPTNCKSLMENFNNPEAFVFFQYLQGRGVTLEHIRDHNISYVTYGEVEL-----VD----GRKMNLINHLVFFTFDVNGVPVYWNTRSIDPNPFIKSF--------NAPA-----KPT--EYSKNNTVFNLNRARFYDKIVVTEGVFNAMTVGY---HGVATFGKKVTEEQVKMMLEATS-HFNTPIYLFLDKDAWKEMIQAAHTIHRIDPTRPVYYVNSPT-DEDANDIGTERCYEWIS-NAFLADAQGDLQLQLLNM-----
MH638312_Bacillus_Kioshi    --MFIDLLEEELGESKPA---G-NETRFNCPFCLN-T--KHKFYVEN----ADLGRWICFKCSKSGN-PVSFVMQYYHVDFEEAKEILLTYDYDVEEYKKQRTSFSSYGAGGLTEEERLLL-YITRGGEPLEDEV-EKINYTCPRPPTNCKSLMENFNNPEAFIFFQYLQGRGVTLENIRDHNISYVTYGEVEL-----VD----GRKMNLINHLVFFTFDVNGVPVYWNTRSIDPNPFIKSF--------NAPA-----KPT--EYSKNNTVFNLNRARFYDKIVVTEGVFNAMTVGY---HGVATFGKKVTEEQVKMMLEATS-HFNTPIYLFLDKDAWKEMIQAAHTIHRIDPARPVYYVNSPT-DEDANDIGTERCYEWIS-NAFLADAQGDLQLQLLNM-----
NC_007021_Twort             -MRFQDFLTQELGTPKIN----NGEYQYCCPFCGE-Q--KYKFYVKDSLQ-SDNGLYHCKKCDATGN-PITFMKGYYSVSAKQAIDLLETKNITFEIS-----PL-DNYSNELSESDKLIL-HLRKKNHKQ-----ETRPTKPPRLPIGFKYLKDNLQNKESYPFLYYLKNRGITLDQIIEHNIAYVTDGYFYK-----TN----GEKASLRNSVIFFTYDNNGKYKYWNTRSIEPNPYLKSI--------NAPS-----KEQ--EYARKNCIFNFNVARNERVMIITEGVFDALTFGK---SGVATFGKQVTQSQLDQIIQHTN--KDTIIYIMLDSDALTNNIKLARRLH--EHFT-TFVVPH-G-VEDANDMGKEKAVKVLKENRILATPENLQNYLLQQKLTFNA
NC_009811_A511              --MFLDYITSELGTHKDI----GHELRFCCPFCGE-D--DYKFYVKVSGD-KTEGLWHCKKCNEKGN-PVTFVMKYLNINFKDALDILEVYDYEIDEN-----SLS-SRDVGVTEEEFLLI-LLKKSSEPEEVETSEEMTLTPPRLPTNFKRLADNMNNPEALPFLNYAHSRGITLDQLFLHNIGYVIEGQVEK-----VD----GNMMTLRNHLVFLTHGNDGQYQYWNTRAITP-TGIKAF--------NAPS-----KQD--EYSKRTTVFNLNIAKNTPYVIVHEGVIDALTMGE---SGVATFGKQITREQIELLLNNVR--EDQPIYLFLDTEAYEVTTKIASSLY--EKHKETYIVIH-G-DEDANDMGYEKSWDCLRNNSVRANEEGISIFLVSCIQ----
NC_009904_phiEF24C          --MFTDLLSNELGSPKYA----VRDYRYNCPFCDYDT--KYKFYVRVEEGHPKNNLWHCFKCGSSGN-PVSFVMKYYNVSFKEALEILEEYGYRFNNK-----NYV-PKSDKLTDEEYLLL-LLGSLGKPKEETKQAKKELVAPPLPDGFKLLSQNLREPEAYPFLLYCNKRGFTLNDIYMHNIGYVKDSWVPL-----EN----GKSVRLKDHLVFLTHGKDGKYQYWNTRAIGE-SFIKSL--------NAPS-----KEG--EHSKKDTIFNINRASQTPQIVITEGVPDALTVGE---SGVGTFGKQVTDEQVELILDSVN--EEQKIFIYLDKDAKKEIKKLAEKLY--KRHNETYVVISPT-TQDANSLGREEAWNIINNYSVKADGVGLIKLML--------
NC_011421_SPO1              --MIKLYLDTIMGEGVYHNTSKGDQYSYKCRLCND-W--KDRLYVSF-----DKQVYKCHNCEAKGT-VVGLLSDVNHISYSEALKIFREYEGE-RRL---------P--EDIEIEVYNRL--IVGTTDE------LEVPKTAFDLPEEFILLEDAK-GEAGRKAVRYIKSRGISLKTAEQNYLGYCEHGQYKN-------------------RIIMPDF-EKGDLVYWQARTWLPKPKDRIKKKFYRKVLNPSLSEEDKERGLNVYHKSEIISNIDNVLDSGMAIICEGKMDSLKIGP---LGACIHGKSMSDTQFIKLVKNKD--KIHTIVVMLDGDALQQALDICERLS--KHFSDVYIVVLPK-DKDPGDLSRSEILSYIE-GAELYTPYFTVKARLRGLL----
NC_012530_Lb338_1           -MSLSDFLDPLLGSHIDA----NGQLRYTCPFCGS-P--KQKFYINNDETSNKFGLWICYNCEEHGN-LASLYMRIKKVSFKQAQDDMFNAGISMDSV---------PYNNELTNNENIML-TLGKPMQAKEHSI-EANKLSPPALPYGLKYFNG--NSPSEIPYWNYLERRGFSKELILSQGFGYVESGYAIS-----SR----GKRIPIQKHVVFFSYDSKGNYTYWNTRSITN-SIPKSI--------NAPQ-----NESGTAITREDVVFGLNYASKQPVIIITEGVPDALTLYP---YGVGTFGKQVTDRQIKLIIDSIQ--EKQKILVMLDMDASDLLVKLGRKLY--DKHKETYLVYNPT-GKDANSLGRDKAFEVIKRHTMRADPVSSNLFLLHKQ-----
NC_015253_A9                --MFLDLVREVAGIETQE---G-TEARFACPFCAD-D--KRRLYLDT-----ESNVWHCFHCDKAGN-SVSFTKEVFEVSYRDALEILKTFDCEPGREH--VAYFSKYGD-SLTDAEKLFL-AMHENDEE---EETVEVVKTCPAFPVGYKPIIPNFNEPEARPFIEYLANRNVSYEDVERHMMCYVVEGTVQR-----VG----KTPLNLRNHIVFPTFNDDGSARYWNTRSIEPDAYVKAY--------NAPS-----EPH--EYGKRDSIFNINQAQYTDKLIICEGVFDALTCGP---SGIATFGKQVTDEQVLLIEQAIAKNPTLKVYIFLDRDAVEQGDKLAKQL--LNTTQNVYLVNNTM-GGDANDLGSESVTQLIE-HAEVYTPASSLKYMLGFS-----
NC_016563_WPh               --MFMDFVEQELGVGVPA---N-GEMRFNCPFCGN-E--KHKLYIET----NPRGLWQCKRCGETGN-PISFVMKLYEVNYKTSREILEGYDYDPEEYRKGNLSHSKYGA-DLTEEEQVLL-FIANRGQEIDTCIKADVKKKCPKPPTNCKRLLDNFNNPEAFPFLQYLHGRGVSLEQIKNCDAHYTLEGIVYL-----EN----GKTLTLRNSIVFFTFNDVGKPVYWNTRSIDKNAYIKSF--------NATA-----REW--EYSRKDVVMGLDRVGDNHKVIIVEGFFNMTTLSD---GAVVTFGKQVTSDQIDLILKSTQ-KWKQPIYLYLDRDAKLEMIRTANMIREKEPEREVYFVYSED-HQDANDLGYEKAWERVN-NAFKADAEGILKLELLYM-----
NC_018856_Bastille          --MFIDLLEQELGDSKPA---SGGEIRFNCPFCGN-E--KYKFYVDE----SPKGGWQCKRCGESGY-PIAFVMKLYGVDYKEAKDILEVYDYHVGDYNGENMSHSKYGA-HLTEEEQVLL-FIANQGDVIHEEQDKHVKLTCPRPPTNCKSLLENFNNPEAFPFLTYLHGRGVTLEQIKHHNICYVTEGVSTL-----TN----GKELRLINHLVFFAFDNNGKAIYWNTRSIEPKPFLKSL--------NAPA-----KPT--EYSKATVVMNLNRARHKDKIVIVEGFFNMITIGN---EAVVTYGKQVSKSQIEKILKDTK-TKQPPIYIYLDRDGWEEAIKVATKIHEVDSSRAVYYVYNED-DRDPNELGYEEAWNRIN-NAIPADTEGETIWRTLHLL----
NC_018857_BPS13             --MFMDFVEQELGIGTPA---N-GEMRFNCPFCGN-D--KHKFYVET----NPRGLWQCKRCGESGN-PISFVMKLYEVTYKASREILEGYDYDPEEYRKGNMSHSRYGA-DLTEEEQLLL-FIANRGQDIDTGIKSDVKKKCPKPPTNCKRLLDNFNNPEAFPFLQYLHGRGVSIEQIKHCDAHYTLEGIVYL-----EN----GKTLTLRNSLVFFTFDNAGKPVYWNTRSIDKNAYIKSF--------NATA-----RDW--EYSRKDVVMGLDRVGDNHKVIIVEGFFNMTTLGD---GAVVTFGKQVTNDQIDLILKETQ-KWKQPIYLYLDRDAKLEMIRTANIIREKEPDREVYFVYSED-DQDANDLGFEAAWERVN-NAIKADAEGILKLELLYM-----
NC_018860_BCP78             --MFLDIFIQELGDSKPA---G-NETRFNCPFCGN-T--KYKLYVEN-----RRGLWQCKRCGEDGN-PVSFVMKYYGVDFAEAAEILEMYDYDVKAQRKQNATIAQYGA-DLSESERLLL-YIQRRGAPLEEEQ-PKIRYTFPRPPTNCKTLINNFNNPEAYPFFMYLHGRGITLEQIKEHNISYVTRGEVEL-----VD----GRKLILVNHVVFFTFDEKRKPLYWNTRSIEQSPSIKSF--------NAPA-----KET--EYSKKNVIFNLNNARKCKRIVISEGVFDALTIGQ---EGVATFGKKITAEQVDLLLEKTK-V-YVPIYLYLDRNATKEMIDTSQMIHAKQPERPVYYVYSPT-DDDANKLGQAKAHELIS-QAILADGEGELKLRLWTIKEGS-
NC_018863_B4                --MFLDLLYQELGDNKPA---SGGETRFNCQFCGN-T--KYKFYVHD-----ETGLWQCKVCGEKGN-PVSFVMKHFQVTFPEAKDILETYDYEVGEYNRQSLSHQKYGA-HLTEEEQLYM-YIMNQGDVPEDE--VKVKYTCPYPPSNCKSLIENFNNPEAFPFFAYLNGRGITLEQIKQHNISYVVDGIARL-----SD----DKELRLINHLVFFAFDPHRKAIYWNTRSIDPKPFIKSL--------NAPA-----KPT--EYSKSTVVMNLNNAWKEDKIVIVEGFFNMTTIGN---CAVVTYGKQVSNQQIKTILEATN-KKKQPIYIYLDRDGWGESIKVAAKIHSFEPDRAVYYVYSED-DKDANDLGYEEAWNRIN-NAIPADTEGETIFRMLHL-----
NC_019726_JD007             -MRFEDFLTQELGEPKEN---TIGELRYCCPFCGE-K--SYKFYVKQALD-SSNGQYHCKKCDESGN-PITFMKTYYNITGKQAFDLLESKNIDIERA-----PLLTTNNKDLTESEKLIL-MLRGVHQDK-----GTTSIKPPRLPEGYKLLKDNLNNKEIIPFLKYLKGRGITLEQIINNNIGYVINGSFYK-----VD---GESKVSLRNSIIFFTYDNDGNYQYWNTRSIEKNPYIKSI--------NAPA-----KQD--EVGRKDVIFNLNIARKKKFLVITEGVFDALTFHE---YGVATLGKQVTENQIKKIIDYVS--IDTSIYIMLDTDALDNNIDLAYKLK--THFNKVYFVPH-G-DEDANDMGTRKAFELLKQNRVLVTPESIQSYKIQQKLKL--
NC_020081_phiAGATE          --MFIDLAKEELGSYKDD---G-NNLRFNCPFCSE-T--SYKLYIHK-----ELGIMQCWKCGFKGN-AISFVKEYYSCDFHEAADILAVYDYDAYERSDYRKSMETYGN-DLTEEEKLLM-YITREGRPLEEDE-ENQQLKCPAIPSGMKTLAANMNNPEAYPFLTYLHGRGVTLEQIHEHNISYVVDGMVQQ-----EG----KEPMRIMNHVVFFTFDDKRNPLYWNTRAIDKKAYVKSI--------NAPA-----WDG--CHSKATTIFNLNNAKNTDKIVVHEGVFNSFMTPG---SGVATFGKQITEIQLDLLINAAR-ERSLPIYLFLDSDAWYNMIETAKQIRSKASDLKVYFVFSGL-DEDANDLGIERCSELIA-NAFLADSEGQMRLQLANM-----
NC_020871_AG20              --MFLDYITSELGTHKDI----GHELRFCCPFCGE-D--DYKFYVKVSGD-KTEGLWHCKKCNEKGN-PVTFVMKYLNINFKDALDILEVYDYEIDEN-----SLS-SRDVGVTEEEFLLI-LLKKSSEPEEVEISEEVVLIPPRLPTNFKRLADNMNNPEALPFLNYAHSRGITLDQLFLHNIGYVIEGQVEK-----VD----GNMMTLRNHLVFLTHGNDGQYQYWNTRAITP-MGIKAF--------NAPS-----KQD--EYSKRTTVFNLNIAKNTPYVIVHEGVIDALTMGE---SGVATFGKQITREQIELLLNNVR--EDQPIYLFLDTEAYEVTTKIASSLY--EKHKETYIVIH-G-DEDANDMGYEKSWDYLRNNSVRANEEGISIFLVSCIQ----
NC_020873_Bc431v3           --MFIDLLREELGEDKGA---G-NETRFNCPFCEN-HNNKFKFYVEN----ADLGRWICQRCGEKGN-PAAFVMKWFHVDYAEAKEILLTYDYDVDEFRKQRTSFSNYGAGGLTEEERLLL-YITREGEPLEDEI-KKITYTCPRPPTNCKSLMENFNNPEAFIFFQYLQGRGVTLENIRDHNISYVTYGEVEL-----VD----GRKMNLINHLIFFTFNDLGVPIYWNTRSIDPNPFIKSF--------NAPA-----KTT--EYSKNNSVFNLNRARFYDKIVVTEGVFNAMTVGY---HGVATFGKKVTEEQVRIMLDATE-QFKTPIYLFLDKDAWKEMIQSAHTIHRIDPTRPVYYVNSPT-DEDANDIGTERCYEWIS-NAFLADAQGDLQLQLLNM-----
NC_020877_Romulus           -MRFEDFLSQEIGTPKEN---TVGELRYCCPFCGE-Q--KYKFYVKQSLD-STNGMYHCKKCGEHGN-PITFMKSYYSITGRQAFELLETKNIDIQFS-----PTLEIYNTDLTDSEKLLL-RLNGYTKDN-----SSIKSKAPELPIGFKLIKDNLNNKEVVPYLRYLKNRGITLQQILDYSIGYIINGYCYS-----YGINNEKKKIVLRNSVIFFTYDNEGKYIYWNTRSIETNPYIKSI--------NAPS-----KPN--EYGKSDVIFNLNIASKQKFVVITEGVFDALTFDK---YGIATFGKQVSKIQVNNLISSIP--KETPIYIMLDTDATDFSINLANKLI--SHFNVVYLVPH-G-NEDANDMGMEKAFSTLKHNRFLVTPESIQSYKLQQKLKL--
NC_022088_Troll             --MFLDLLYQELGDNKPA---SGGETRFNCQFCGN-T--KYKFYVHD-----ETGLWQCKVCGEKGN-PVSFVMKHFQVTFPDAKDILETYDYEVGDYNSQTLSHQKYGA-HLTEEEQLYM-YIMNQGDVPEEE--VKVKYTCPYPPSNCKSLIENFNNPEAFPFFDYLNGRGITLEQIKQHNISYVVDGIARL-----SD----DKELRLINHLVFFAFDPRRKAIYWNTRSIDPKPFIKSL--------NAPA-----KPT--EYSKSTVVMNLNNAWKQDKIVIVEGFFNMTTIGN---CAVVTYGKQVSNQQIKTILEATD-KKKQPIYIYLDRDGWGESIKVAAKIHSFEPNRAVYYVYSED-DKDANDLGYEEAWNRIN-NAIPADTEGETIFRMLHL-----
NC_022090_Remus             -MRFEDFLSQEIGTPKEN---TVGELRYCCPFCGE-Q--KYKFYVKQSLD-STNGMYHCKKCGEHGN-PITFMKSYYSITGRQAFELLETKNIDIQFS-----PTLEIYNTDLTDSEKLLL-RLNGYTKDN-----SSIKSKAPELPIGFKLIKDNLNNKEVVPYLRYLKNRGITLQQILDYSIGYIINGYCYS-----YGINNEKKKIVLRNSVIFFTYDNEGKYIYWNTRSIETNPYIKSI--------NAPS-----KPN--EYGKSDVIFNLNIASKQKFVVITEGVFDALTFDK---YGIATFGKQVSKIQVNNLISSIP--KETPIYIMLDTDATDFSINLANKLI--SHFNVVYLVPH-G-NEDANDMGMEKAFSTLKHNRFLVTPESIQSYKLQQKLKL--
NC_022761_CampHawk          --MIKLYLDTIMGEGVYHNTSKGDQYSYKCRLCND-W--KDRLYVSF-----DKQVYKCHNCEAKGT-VVGLLSDVNHISYSEALKIFREYEGE-RRL---------P--EDIEIEVYNRL--IVGTTDE------LEVPKTAFDLPEEFILLEDAK-GEAGRKAVRYIKSRGISLKTAEQNYLGYCEHGQYKN-------------------RIIMPDF-EKGDLVYWQARTWLPKPKDRIKKKFYRKVLNPSLSEEDKERGLNVYHKSEIISNIDNVLDSGMAIICEGKMDSLKIGP---LGACIHGKSMSDTQFIKLVKNKD--KIHTIVVMLDGDALQQALDICERLS--KHFSDVYIVVLPK-DKDPGDLSRSEILSYIE-GAELYTPYFTVKARLRGLL----
NC_022763_Spock             --MFLDLLYQELGDNKPA---SGGETRFNCQFCGN-T--KYKFYVHD-----ETGLWQCKVCGEKGN-PVSFVMKHFQVTFPEAKDILETYDYEVGEYNRQSLSHQKYGA-HLTEEEQLYM-YIMNQGDVPEDE--VKVKYTCPYPPSNCKSLIENFNNPEAFPFFAYLNSRGITLEQIKQHNISYVVDGIARL-----SD----DKELRLINHLVFFAFDPHRKAIYWNTRSIDPKPFIKSL--------NAPA-----KPT--EYSKSTVVMNLNNAWKEDKIVIVEGFFNMTTIND---CAVVTYGKQVSNQQIKTILEATQ-KKKQPIYIYLDRDGWMESIKVAHKIHSFEPDRAVYYVYSED-DRDANDIGHEEAWNRIN-NAILADTEGETIFRMLHL-----
NC_022769_BigBertha         --MFLDLLYQELGDNKPA---SGGETRFNCQFCGN-T--KYKFYVHD-----ETGLWQCKVCGEKGN-PVSFVMKHFQVTFPDAKDILETYDYEVGDYNSQTLSHQKYGA-HLTEEEQLYM-YIMNQGDVPEEE--VKVKYTCPYPPSNCKSLIENFNNPEAFPFFAYLNGRGITLEQIKQHNISYVVDGIARL-----SD----DKELRLINHLVFFAFDPRRKAIYWNTRSIDPKPFIKSL--------NAPA-----KPT--EYSKSTVVMNLNNAWKQDKIVIVEGFFNMTTLGD---CAVVTYGKQVSNQQIKTILEATD-KKKQPIYIYLDRDGWGESIKVAAKIHSFEPNRAVYYVYSED-DKDANDLGYEEAWKRIN-SAIPADTEGETIFRMLHL-----
NC_022918_S25_4             -MRFEDFLTQELGEPKEN---TIGELRYCCPFCGE-K--SYKFYVKQALD-SSNGQYHCKKCDESGN-PITFMKTYYNITGKQAFDLLESKNIDIERA-----PLLTTNNKDLTESEKLIL-MLRGVHQDK-----GTTSIKPPRLPEGYKLLKDNLNNKEIIPFLKYLKGRGITLEQIINNNIGYVINGSFYK-----VD---GESKVSLRNSIIFFTYDNDGNYQYWNTRSIEKNPYIKSI--------NAPA-----KQD--EVGRKDVIFNLNIARKKKFLVITEGVFDALTFHE---YGVATLGKQVTENQIKKIIDYVS--IDTSIYIMLDTDALDNNIDLAYKLK--THFNKVYFVPH-G-DEDANDMGTRKAFELLKQNRVLVTPESIQSYKIQQKLKL--
NC_023009_Sb_1              ------------------------------------------------------------------------MKTYYNITGKQAFDLLESKNIDIERA-----PLLTTNNKDLTESEKLIL-MLRGVHQDK-----GNTSIKPPRLPEGYKLLKDNLNNKEIIPFLKYLKGRGITLEQIINNNIGYVINGSFYK-----VD---GESKVSLRNSIIFFTYDNDGNYQYWNTRSIEKNPYIKSI--------NAPA-----KQD--EVGRKDVIFNLNIARKKKFLVITEGVFDALTFHE---YGVATLGKQVTENQIKKIIDYVS--IDTSIYIMLDTDALDNNIDLAYKLK--THFNKVYFVPH-G-DEDANDMGTRKAFELLKQNRVLVTPESIQSYKIQQKLKL--
NC_023501_BPS10C            --MFMDFVEQELGIGTPA---N-GEMRFNCPFCGN-D--KHKFYVET----NPRGLWQCKRCGESGN-PISFVMKLYEVTYKASREILEGYDYDPEEYRKGNMSHSRYGA-DLTEEEQLLL-FIANRGQDIDTGIKSDVKKKCPKPPTNCKRLLDNFNNPEAFPFLQYLHGRGVSIEQIKHCDAHYTLEGIVYL-----EN----GKTLTLRNSLVFFTFDNAGKPVYWNTRSIDKNAYIKSF--------NATA-----RDW--EYSRKDVVMGLDRVGDNHKVIIVEGFFNMTTLGD---GAVVTFGKQVTNDQIDLILKETQ-KWKQPIYLYLDRDAKLEMIRTANIIREKEPDREVYFVYSED-DQDANDLGFEAAWERVN-NAIKADAEGILKLELLYM-----
NC_024137_Bcp1              --MFMDLLEEELGESKPA---G-NETRFNCPFCLN-T--KHKFYVEN----ADLGRWICFKCSKSGN-PVSFVMQYYHVDFEEAKEILLTYDYDVEEYKKQRTSFSSYGAGGLTEEERLLL-YITRGGEPLEDEV-EKINYTCPRPPTNCKSLMENFNNPEAFIFFQYLQGRGVTLENIRDHNISYVTYGEVEL-----VD----GRKMNLINHLVFFTFDVNGVPVYWNTRSIDPNPFIKSF--------NAPA-----KPT--EYSKNNTVFNLNRARFYDKIVVTEGVFNAMTVGY---HGVATFGKKVTEEQVKMMLEATS-HFNTPIYLFLDKDAWKEMIQAAHTIHRIDPARPVYYVNSPT-DEDANDIGTERCYEWIS-NAFLADAQGDLQLQLLNM-----
NC_024205_Hoody_T           --MFIDLLEQELGDSKPA---SGGEIRFNCPFCGN-E--KYKFYVDE----SPKGGWQCKRCGESGY-PIAFVMKLYGVDYKEAKDILEVYDYHVGDYNGENMSHSKYGA-HLTEEEQVLL-FIANQGDIIHEEQDKHVKLTCPRPPTNCKSLLENFNNPEAFPFLTYLHGRGVTLEQIKHHNICYVTDGVSTL-----TN----GKELRLINHLVFFAFDNNGKAVYWNTRSIEPKPFLKSL--------NAPA-----KPT--EYSKATVVMNLNRARHKDKIVIVEGFFNMITIGN---EAVVTYGKQVSKSQIEKILKDTK-TKQPPIYIYLDRDGWEEAIKVATKIHEVDSNRAVYYVYNED-DRDPNELGYEEAWNRIN-NAIPADTEGETIWRTLHLL----
NC_024207_Evoli             --MFIDLLEQELGDSKPA---SGGEIRFNCPFCGN-E--KYKFYVDE----SPKGGWQCKRCGESGY-PIAFVMKLYGVDYKEAKDILEVYDYHVGDYNGENMSHSKYGA-HLTEEEQVLL-FIANQGDVIHEEQDKHVKLTCPRPPTNCKSLLENFNNPEAFPFLTYLHGRGVTLEQIKHHNICYVTDGVSTL-----TN----GKELRLINHLVFFAFDNNGKAVYWNTRSIEPKPFLKSL--------NAPA-----KPT--EYSKATVVMNLNRARHKDKIVIVEGFFNMITIGN---EAVVTYGKQVSKSQIEKILKDTK-TKQPPIYIYLDRDGWEEAIKVATKIHEVDSNRAVYYVYNED-DRDPNELGYEEAWNRIN-NAIPADTEGETIWRTLHLL----
NC_024211_Megatron          --MFMDFVEQELGIGVPA---N-GEMRFNCPFCGN-D--KHKLYVET----NPRGLWQCKRCGEAGY-PISFVMKLYEVGYRPAREILEGYDYDPDEYRKGNMSHTRYGA-ELTEEEQLLL-FIVNEGRDVNTGIEVNTKKKCPKPPTNCKRLLDNFNNPEAYPFLQYLHGRGVSIEQIKQCDAHYTLEGIVYL-----EN----DKTLTLRNSLVFFTFNNAGKPVYWNTRSIDSNAYIKSF--------NATA-----RDW--EYSRKDVVMGLDRVGDNHKVIIVEGFFNMTTLGD---GAVVTFGKQVTNDQIDLILKATQ-KWKQPIYLYLDRDAKLEMIRTANVIREKEPSREVYFVYSED-DRDANDLGFQDAWARVN-NAIKADAEGILKLELLYM-----
NC_024216_CAM003            --MFIDLLEQELGDSKPA---SGGEIRFNCPFCGN-E--KYKFYVDE----SPKGGWQCKRCGESGY-PIAFVMKLYGVDYKEAKDILEVYDYHVGDYNGENMSHSKYGA-HLTEEEQVLL-FIANQGDVIHEEQDKHVKLTCPRPPTNCKSLLENFNNPEAFPFLTYLHGRGVTLEQIKHHNICYVTEGVSTL-----TN----GKELRLINHLVFFAFDNNGKAIYWNTRSIEPKPFLKSL--------NAPA-----KPT--EYSKATVVMNLNRARHKDKIVIVEGFFNMITIGN---EAVVTYGKQVSKSQIEKILKDTK-TKQPPIYIYLDRDGWEEAIKVATKIHEVDSNRAVYYVYNED-DRDPNELGYEEAWNRIN-NAIPADTEGETIWRTLHLL----
NC_024359_LP_048            --MFLDYITSELGTHKDI----GHELRFCCPFCGE-D--DYKFYVKVSGD-KTEGLWHCKKCNEKGN-PVTFVMKYLNINFKDALDILEVYDYEIDEN-----SLS-SRDVGVTEEEFLLI-LLKKSSEPEEVETSEEMTLTPPRLPTNFKRLADNMNNPEALPFLNYAHSRGITLDQLFLHNIGYVIEGQVEK-----VD----GNMMTLRNHLVFLTHGNDGQYQYWNTRAITP-MGIKAF--------NAPS-----KQD--EYSKRTTVFNLNIAKNTPYVIVHEGVIDALTMGE---SGVATFGKQITREQIELLLNNVK--EDQPIYLFLDTEAYEVTTKIASSLY--EKHKETYIVIH-G-DEDANDMGYEKSWDYLRNNSVRANEEGISIFLVSCIQ----
NC_024360_LMSP_25           --MFLDYITSELGTHKDI----GHELRFCCPFCGE-D--DYKFYVKVSGD-KTEGLWHCKKCNEKGN-PVTFVMKYLNINFKDALDILEVYDYEIDEN-----SLS-SRDVGVTEEEFLLI-LLKKSSEPEEVEISEEVVLTPPRLPTNFKRLADNMNNPEALPFLNYAHSRGITLDQLFLHNIGYVIEGQVEK-----VD----GNMMTLRNHLVFLTHGNDGQYQYWNTRAITP-MGIKAF--------NAPS-----KQD--EYSKRTTVFNLNIAKNTPYVIVHEGVIDALTMGE---SGVATFGKQITREQIDLLLNNVR--EDQPIYLFLDTEAYEVTTKIASSLY--EKHKETYIVIH-G-DEDANDMGYEKSWDCLRNNSVRANEEGISIFLVSCIQ----
NC_024364_List_36           --MFLDYITSELGTHKDI----GHELRFCCPFCGE-D--DYKFYVKVSGD-KTEGLWHCKKCNEKGN-PVTFVMKYLNINFKDALDILEVYDYEIDEN-----SLS-SRDVGVTEEEFLLI-LLKKSSEPEEVEISEEVTLTPPRLPTNFKRLADNMNNPEALPFLNYAHSRGITLDQLFLHNIGYVIEGQVEK-----VD----GNMMTLRNHLVFLTHGNDGQYQYWNTRAITP-MGIKAF--------NAPS-----KQD--EYSKRTTVFNLNIAKNTPYVIVHEGVIDALTMGE---SGVATFGKQITREQIELLLNNVK--EDQPIYLFLDTEAYEVTTKIASSLY--EKHKETYIVIH-G-DEDANDMGYEKSWDCLRNNSVRANEEGISIFLVSCIQ----
NC_024383_LP_083_2          --MFLDYITSELGTHKDI----GHELRFCCPFCGE-D--DYKFYVKVSGD-KTEGLWHCKKCNEKGN-PVTFVMKYLNINFKDALDILEVYDYEIDEN-----SLS-SRDVGVTEEEFLLI-LLKKSSEPEEVETSEEMTLTPPRLPTNFKRLADNMNNPEALPFLNYAHSRGITLDQLFLHNIGYVIEGQVEK-----VD----GNMMTLRNHLVFLTHGNDGQYQYWNTRAITP-MGIKAF--------NAPS-----KQD--EYSKRTTVFNLNIAKNTPYVIVHEGVIDALTMGE---SGVATFGKQITREQIELLLNNVR--EDQPIYLFLDTEAYEVTTKIASSLY--EKHKETYIVIH-G-DEDANDMGYEKSWDYLRNNSVRANEEGISIFLVSCIQ----
NC_024787_LMTA_148          --MFLDYITSELGTHKDI----GHELRFCCPFCGE-D--DYKFYVKVSGD-KTEGLWHCKKCNEKGN-PVTFVMKYLNINFKDALDILEVYDYEIDEN-----SLS-SRDVGVTEEEFLLI-LLKKSSEPEEVETSEEMTLTPPRLPTNFKRLADNMNNPEALPFLNYAHSRGITLDQLFLHNIGYVIEGQVEK-----VD----GNMMTLRNHLVFLTHGNDGQYQYWNTRAITP-MGIKAF--------NAPS-----KQD--EYSKRTTVFNLNIAKNTPYVIVHEGVIDALTMGE---SGVATFGKQITREQIELLLNNVR--EDQPIYLFLDTEAYEVTTKIASSLY--EKHKETTSLSM--------EMRMPMIWDMKNLGTI--------------------
NC_024788_Riley             --MFLDLLYQELGDNKPA---SGGETRFNCQFCGN-T--KYKFYVHD-----ETGLWQCKVCGEKGN-PVSFVMKHFQVTFPDAKDILETYDYEVGDYNSQTLSHQKYGA-HLTEEEQLYM-YIMNQGDVPEEE--VKVKYTCPYPPSNCKSLIENFNNPEAFPFFDYLNGRGITLEQIKQHNISYVVDGIARL-----SD----DKELRLINHLVFFAFDPRRKAIYWNTRSIDPKPFIKSL--------NAPA-----KPT--EYSKSTVVMNLNNAWKQDKIVIVEGFFNMTTIGN---CAVVTYGKQVSNQQIKTILEATD-KKKQPIYIYLDRDGWGESIKVAAKIHSFEPNRAVYYVYSED-DKDANDLGYEEAWNRIN-NAIPADTEGETIFRMLHL-----
NC_024792_Bobb              --MFIDLAREELGSHKDD---G-NNLRFNCPFCSE-T--DYKFYIHK-----ELGIMQCWKCGFKGN-AVSFVKEYYSCNFHEAADILATYDYDAYDRTDSGRSMQSYGE-DLTEEERLLL-YISNEGRPLDSED-EHRNLKCPAPPTGVKSLVANMNNPEAYPFLNYLHGRGVTLEQIYEHNISYVVDGYVEQ-----QG----KDPLRLLNHVVFFTFDDNRKPLYWNTRAIDKKAYVKSF--------NAPA-----WDG--CYSKATTIFNLNNAKKTDKIVVHEGVFNSFMTPN---SGVATFGKQITEIQLDLLISAAR-ENNIPIYLFLDTDAWSSMITAAQQIRSKAPDLRVYFVFSGL-EEDANDLGIEKCSELLA-NAFPADSEGQMRLQLENM-----
NC_025416_MCE_2014          -MRFEDFLTQELGEPKEN---TIGELRYCCPFCGE-K--SYKFYVKQALD-SSNGQYHCKKCDESGN-PITFMKTYYNITGKQAFDLLESKNIDIERA-----PLLTTNNKDLTESEKLIL-MLRGVHQDK-----GNTNLKPPRLPEGYKLLKDNLNNKEIIPFLKYLKGRGITLEQIINNNIGYVINGFFYK-----VD---GESKVSLRNSIIFFTYDNDGNYQYWNTRSIEKNPYIKSI--------NAPA-----KQD--EVGRKDVIFNLNIARKKKFLVITEGVFDALTFHE---YGIATLGKQVTENQIKKIIDYVS--IDTSIYIMLDTDALDNNIDLAYKLK--THFNKVYLVPH-G-DEDANDMGTRKAFELLKQNRVLVTPESIQSYKIQQKLKL--
NC_025423_CP_51             --MITDYLDGSLGEGNYHKTQKGDQYSYQCPFCKD-H--KDRMFVNV-----DRKVYFCHNCDATGT-LISLIADYTHISYKEALDIFREYDGYEQEL---------P--DDLEEEIYKRL--YKA--PE------IEVAKTIHPLPEEFVPIEEAR-GKLGKEMVKYIRSRGLTLSMAERYSMGYCDGGKYDR-------------------RIIMPDF-EDYELIYWQARTIDPAPKLKLLKKHYRKVLNPSLTDEQIDRGMMAVDKSEVVSNIDLILDNGVAVICEGKMDAYTIGD---SGAAIHGKVMSDTQFMKLVSNKD--KIEVIYVMLDGDAFEYAIRIAKRLY--KHFDDVYVCRMPHKEADPNGIGARGCLQVIE-EAVKYSPLFEVKARIKGWL----
NC_025426_P108              -MRFEDFLTQELGEPKEN---TIGELRYCCPFCGE-K--SYKFYVKQALD-SSNGQYHCKKCDESGN-PITFMKTYYNITGKQAFDLLESKNIDIERA-----PLLTTNNKDLTESEKLIL-MLRGVHQDK-----GNTNLKPPRLPEGYKLLKDNLNNKEIIPFLKYLKGRGITLEQIINNNIGYVINGCFYK-----VD---GESKVSLRNSIIFFTYDNDGNYQYWNTRSIEKNPYIKSI--------NAPA-----KQD--EVGRKDVIFNLNIARKKKILSYNRGCL---------------------------------------------------------------------------------------------------------------------
NC_027335_ECP3              --MFTDLLSNELGSPKYA----VRDYRYNCPFCDYDT--KYKFYVRVEEGHPKNNLWHCFKCGSSGN-PVSFVMKYYNVSFKEALEILEEYGYRFNNK-----NYV-PKSDKLTDEEYLLL-LLGSLGKPKEETKQAKKELVAPPLPDGFKLLSQNLREPEAYPFLLYCNKRGFTLNDIYMHNIGYVKDSWVPL-----EN----DKSVRLKDHLVF------------------------------------------------------------------------------------------------------------------------------------------------------------------------------------------------
NC_027352_JBP901            --MFMDLLEEELGESKPA---G-NETRFNCPFCLN-T--KHKFYVEN----ADLGRWICFKCSRSGN-PVSFVMAYYHVDFEEAKEILLTYDYDVEEYKKQRTSFSGYGAGGLTEEERLLL-YIARRGEPIEEEI--KITYTCPRPPTNCKSLMENFNNPEAFIFFQYLQGRGVTLENIRDHNISYVTYGEVEL-----VD----GRKMNLINHLVFFTFDNSGMPVYWNTRSIDPNPFIKSF--------NAPA-----KTT--EYSKNNTVFNLNRARFYDKIVVTEGVFNAMTVGY---HGVATFGKKVTEEQVRMMLDSTS-QFNTPIYLFLDKDAWKEMIQSAHTIHRIDPTRPVYYVHSPT-DEDANDIGTERCYEWIS-NAFLADAQGDLQLQLLNM-----
NC_027355_BCP8_2            --MFMDLLEEELGESKPA---G-NETRFNCPFCLN-T--KHKFYVEN----ADLGRWICFKCSRSGN-PVSFVMAYYHVDFEEAKEILLTYDYDVEEYKKQRTSFSGYGAGGLTEEERLLL-YIARRGEPIEEEI--KITYTCPRPPTNCKSLMENFNNPEAFIFFQYLQGRGVTLENIRDHNISYVTYGEVEL-----VD----GRKMNLINHLVFFTFDNNGLPVYWNTRSIDPNPFIKSF--------NAPA-----KTT--EYSKNNTVFNLNRARFYDKIVVTEGVFNAMTVGN---HGVATFGKKVTEEQVKMMLEATA-QFNTPIYLFLDKDAWREMIQSAHTIHRIDPTRPVYYVNSPT-DEDANDIGTERCYEWIS-NAFLADAQGDLQLQLLNM-----
NC_027366_Mater             --MFIDLMKQELGSHKTA---G-VHTRFCCPFCHE-T--DYKFYVNH-----ENGLYICFKCDARGN-PAQFVMKNWNTSYSEAIDHLMAYDYDPRRAWKFDTSLSKYGE-ELTEEEQLLL-FISRQGRPIEEDN-A-VTYKCPAPPTNCKTLAENFNNPEAFPFFAYLHGRGVTLEQIKQHNISYVVHGTVRK-----VD----GGEMTLNNHLIFFTFDDKRKPLYWNTRSIDPKPFIKSF--------NAPS-----RED--EYSKDNTIFNLNNANNTDKIVITEGVFDAMTVGD---SGVATFGKMITAHQVEELLQKTR-HNQLPIYLYLDKDAWKQMIKSAAKIKEVEPTRPVYYVFSGT-DEDANELGHERVQQLIS-KAFPADAEGELRLSLANL-----
NC_027374_Moonbeam          --MFLDLLMQELGSEKAA---G-GETRFCCPFCDD-T--KHKFYVHS-----ESGVWICFKCDSRGN-PVTFVKQYYEVNYYEASDILLTYDYDANAERNTNLISSDYTQ-NLSREEILML-FIAQGGKPTQEKK-E-VRYTCPAPPTNCKPLAQNFNNPEAYPFFAYLHGRGVTMEHIQRHNISYVVQGDVQK-----VD----GTFMTLHNHLVFYTHDDKGKPLYWNTRSIEKDSFIKSF--------NAPS-----KET--EYSKNNTIFNLNWAKFTDRIVITEGFFDAITIAD--NNGVATFGKQITSEQVDLLIRETE-DRQLPIYLYLDRDAWKQMIKSAHRIKERVPNRKLYYVLGDK-QYDANDLGTERVQELID-QAFPADSEGDLKLSLLNS-----
Thurquoise                  --MFIDLLEEELGESKPA---G-NETRFNCPFCLN-T--KHKFYVEN----ADLGRWICFKCSKSGN-PVSFVMSYYHVDFEEAKEILLTYDYDVEEFVKQRTSFSGYGAGGLTEEERLLL-YIARRGEPLEEEI--KITYTCPRPPTNCKSLMENFNNPEAFIFFQYLQGRGVTIENIRDHNISYVTYGEVEL-----VD----GRKMNLINHLVFFTFDNNGMPVYWNTRSIDPNPFIKSF--------NAPA-----KTT--EYSKNNTVFNLNRARFYDKIVVTEGVFNALTVGY---HGVATFGKKVTEEQVRMMLDSTA-HFNTPIYLFLDKDAWKEMIQSAHTIHRIDPTRSVYYVNSPT-DEDANDIGTERCYEWIS-NAFLADAQGDLQLQLLNM-----
