# Supplementary material for: Genome, biology and stability of the Thurquoise phage – A new virus from the Bastillevirinae subfamily
Source: Front Microbiol. 2023 Mar 14;14:1120147. doi: 10.3389/fmicb.2023.1120147 (PMC10043171; doi:10.3389/fmicb.2023.1120147)
Supplement: Supplementary file 2 [file Data_Sheet_1.ZIP › File S1. Alignments evolution models and trees/IqTree_ML_trees/single_marker_trees/6121_00047-ATP_dependent_helicase_41_100.fasta.aln.faa.bionj]

((MH638309_Bacillus_Hobo:0.00000050,KT995480_Bacillus_BM15:0.00000050):0.00161174,(NC_024137_Bcp1:0.00402687,MH638312_Bacillus_Kioshi:0.00004933):0.00037167,(((((Thurquoise:-0.00017559,KU577463_Bacillus_Deep_Blue:0.00221369):0.01403522,NC_020873_Bc431v3:0.02172507):0.00649007,((((NC_027374_Moonbeam:0.32787544,((KF669652_Grass:0.00328184,(AP013029_phiNIT1:0.00244951,AB930182_SPG24:-0.00041151):0.00326277):0.30225283,KC699836_SIOphi:0.17396992):0.03594714):0.01858593,((((((((((NC_025426_P108:0.00055777,(NC_025416_MCE_2014:0.00099866,KP027446_phiIPLARODI:0.00506844):0.00215007):0.00409536,((NC_023573_phiSA012:0.00099001,((NC_023009_Sb_1:0.00722779,EU418428_A5W:-0.00113639):0.00113694,FR852584_ISP:0.00000044):0.00103139):0.00306814,(NC_022920_S25_3:0.00000050,NC_022918_S25_4:0.00000050):0.00101988):0.00269489):0.11513139,((NC_022090_Remus:0.00000050,NC_020877_Romulus:0.00000050):0.00537194,JX194239_SA11:-0.00130174):0.11975709):0.04286164,(NC_007021_Twort:0.32300022,(KP027447_phiIPLA_C1C:-0.00005581,KF021268_phiIBB_SEP1:0.00214301):0.23918404):0.02802010):0.51732689,(KJ094029_LP_064:0.00000050,DQ004855_P100:0.00000050):0.31405658):0.09399806,((KR049063_EFLK1:0.00000050,AB609718_phiEF24C_P2:0.00000050):0.10801878,KP339049_EFDG1:0.16342881):0.45541126):0.20914085,((((NC_025423_CP_51:0.01826996,(KC595513_Shanette:-0.00066344,KC595512_JL:0.00292804):0.04354327):0.22769389,(NC_022761_CampHawk:0.00000050,NC_011421_SPO1:0.00000050):0.32761505):2.32299089,AY682195_LP65:1.60951233):0.23676044,NC_012530_Lb338_1:1.59329152):0.21305494):0.10661274,NC_015253_A9:1.91502261):0.38039351,((NC_024792_Bobb:0.02017049,(KJ010548_Bp8p_T:0.00000050,KJ010547_Bp8p_C:0.00000050):0.02352061):0.02526360,NC_020081_phiAGATE:0.04473847):0.18317652):0.03527106,((((NC_024216_CAM003:-0.00017251,NC_024205_Hoody_T:0.00220171):0.00107684,(NC_024207_Evoli:0.00098667,NC_018856_Bastille:0.00104193):0.00110023):0.23259376,(((NC_024211_Megatron:0.00000050,KT207918_Eyuki:0.00000050):0.00987661,(NC_023501_BPS10C:0.00000047,NC_018857_BPS13:0.00000053):0.01064079):0.01963600,NC_016563_WPh:0.03005573):0.32691327):0.14492418,((NC_022763_Spock:0.00013827,(NC_018863_B4:0.00000050,JN797796B_5S:0.00000050):0.00188023):0.00560388,(NC_022088_Troll:0.00000050,KT307976_AvesoBmore:0.00000050):0.01056084):0.17319636):0.07345764):0.03174600):0.01758306,NC_027366_Mater:0.18675430):0.06452234,((NC_018860_BCP78:0.00000050,JN797798_BCU4:0.00000050):0.00431823,KT224359_TsarBomba:0.00367487):0.19278471):0.16824701):0.00166583,(MG602477_Bacillus_BCP01:0.00000050,KX495186_Bacillus_PK16:0.00000050):0.00859743):0.00339249,NC_027355_BCP8_2:0.01667260):0.00709993);
