# Supplementary material for: Genome, biology and stability of the Thurquoise phage – A new virus from the Bastillevirinae subfamily
Source: Front Microbiol. 2023 Mar 14;14:1120147. doi: 10.3389/fmicb.2023.1120147 (PMC10043171; doi:10.3389/fmicb.2023.1120147)
Supplement: Supplementary file 2 [file Data_Sheet_1.ZIP › File S1. Alignments evolution models and trees/IqTree_ML_trees/single_marker_trees/6121_00047-ATP_dependent_helicase_41_100.fasta.aln.faa.contree]

(AB609718_phiEF24C_P2:0.0000000000,(((((((((((((((AB930182_SPG24:0.0000027414,AP013029_phiNIT1:0.0020677353)71:0.0000026440,KF669652_Grass:0.0062317709)100:0.3278677231,KC699836_SIOphi:0.1605580537)70:0.0619997269,NC_027374_Moonbeam:0.3607803649)71:0.0369395900,NC_027366_Mater:0.1986026963)67:0.0368144477,(((JN797798_BCU4:0.0000027414,NC_018860_BCP78:0.0000027414)100:0.0040251951,KT224359_TsarBomba:0.0040599776)100:0.1949844549,(((KT995480_Bacillus_BM15:0.0000027414,MH638309_Bacillus_Hobo:0.0000027414)99:0.0020865891,(MH638312_Bacillus_Kioshi:0.0000027414,NC_024137_Bcp1:0.0041883697)56:0.0000027414)94:0.0068899678,((((KU577463_Bacillus_Deep_Blue:0.0021019521,Thurquoise:0.0000027414)100:0.0150222209,NC_020873_Bc431v3:0.0215853345)82:0.0089383095,((KX495186_Bacillus_PK16:0.0000000000,NC_027352_JBP901:0.0000000000):0.0000027414,MG602477_Bacillus_BCP01:0.0000027414)99:0.0079572360)62:0.0084599236,NC_027355_BCP8_2:0.0162335529)58:0.0022486336)100:0.1882473544)98:0.1005757758)73:0.0828976084,((((JN797796B_5S:0.0000027414,NC_018863_B4:0.0000027414)70:0.0000027414,NC_022763_Spock:0.0020601341)91:0.0041018205,(((KT307976_AvesoBmore:0.0000000000,NC_024788_Riley:0.0000000000):0.0000000000,NC_022769_BigBertha:0.0000000000):0.0000027414,NC_022088_Troll:0.0000027414)98:0.0109090309)100:0.1866847158,(((((KT207918_Eyuki:0.0000000000,NC_024213_Hakuna:0.0000000000):0.0000027414,NC_024211_Megatron:0.0000027414)100:0.0074227756,(NC_018857_BPS13:0.0000027414,NC_023501_BPS10C:0.0000027414)100:0.0141798446)98:0.0190582457,NC_016563_WPh:0.0330929752)100:0.3408616154,(NC_018856_Bastille:0.0000027414,((NC_024205_Hoody_T:0.0020987906,NC_024216_CAM003:0.0000027414)93:0.0020989166,NC_024207_Evoli:0.0000027414)88:0.0020944827)100:0.2540402559)100:0.1846339306)86:0.1121669972)61:0.0723499411,(((KJ010547_Bp8p_C:0.0000027414,KJ010548_Bp8p_T:0.0000027414)100:0.0328128717,NC_024792_Bobb:0.0126631309)64:0.0292023049,NC_020081_phiAGATE:0.0446705165)100:0.2007021872)99:0.3711990532,NC_015253_A9:2.0977002964)74:0.1578110459,(AY682195_LP65:1.5840639962,(((KC595512_JL:0.0000027414,KC595513_Shanette:0.0025414863)100:0.0279685256,NC_025423_CP_51:0.0407796716)98:0.1929335409,(NC_011421_SPO1:0.0000027414,NC_022761_CampHawk:0.0000027414)100:0.4241861878)100:2.7398804633)95:0.6203598986)87:0.1397886704,NC_012530_Lb338_1:1.7394668169)97:0.2032106815,(((((((((((((((DQ004855_P100:0.0000000000,KJ668715_LMTA_34:0.0000000000):0.0000000000,KJ586795_LMTA_94:0.0000000000):0.0000000000,NC_025440_WIL_1:0.0000000000):0.0000000000,NC_020871_AG20:0.0000000000):0.0000000000,NC_024383_LP_083_2:0.0000000000):0.0000000000,KJ591605_LMTA_57:0.0000000000):0.0000000000,KJ094031_LP_124:0.0000000000):0.0000000000,NC_024359_LP_048:0.0000000000):0.0000000000,NC_009811_A511:0.0000000000):0.0000000000,NC_024787_LMTA_148:0.0000000000):0.0000000000,NC_021781_LP_125:0.0000000000):0.0000000000,NC_024360_LMSP_25:0.0000000000):0.0000000000,NC_024364_List_36:0.0000000000):0.0000027414,KJ094029_LP_064:0.0000027414)100:0.5262927961,(((((((((((((((((((((((((EU418428_A5W:0.0000000000,JX875065_SA5:0.0000000000):0.0000000000,JX080305_P4W:0.0000000000):0.0000000000,KF766114_K:0.0000000000):0.0000000000,KP687432_IME_SA2:0.0000000000):0.0000000000,NC_025417_Team1:0.0000000000):0.0000000000,JX080304_MSA6:0.0000000000):0.0000000000,NC_019726_JD007:0.0000000000):0.0000000000,JX080301_A3R:0.0000000000):0.0000000000,KP687431_IME_SA1:0.0000000000):0.0000000000,KR908644_IME_SA119:0.0000000000):0.0000000000,JX080302_676Z:0.0000000000):0.0000000000,NC_019448_GH15:0.0000000000):0.0000000000,NC_007066_G1:0.0000000000):0.0000000000,JX080303_Fi200W:0.0000000000):0.0000000000,KR902361_IME_SA118:0.0000000000):0.0000000000,JX080300_Staph1N:0.0000000000):0.0000027414,FR852584_ISP:0.0000027414)68:0.0000027414,((NC_022918_S25_4:0.0000027414,NC_022920_S25_3:0.0000027414)99:0.0042312578,NC_023573_phiSA012:0.0021066206)28:0.0000027414)50:0.0000027414,NC_023009_Sb_1:0.0063399541)84:0.0042208598,KP027446_phiIPLARODI:0.0042076889)76:0.0000027414,NC_025416_MCE_2014:0.0021016870)78:0.0021028863,NC_025426_P108:0.0000027414)100:0.0869291367,(JX194239_SA11:0.0042679413,(NC_020877_Romulus:0.0000027414,NC_022090_Remus:0.0000027414)85:0.0000026157)100:0.1620585254)98:0.0940992504,(KF021268_phiIBB_SEP1:0.0000027414,KP027447_phiIPLA_C1C:0.0021730652)100:0.2781898778)81:0.0594228191,NC_007021_Twort:0.2441587351)100:0.6665661959)79:0.2022327578)100:0.4187526347,KP339049_EFDG1:0.1775281201)100:0.1044711612,KR049063_EFLK1:0.0000027414):0.0000027414,NC_009904_phiEF24C:0.0000000000):0.0000000000,NC_027335_ECP3:0.0000000000);
