# Supplementary material for: Genome, biology and stability of the Thurquoise phage – A new virus from the Bastillevirinae subfamily
Source: Front Microbiol. 2023 Mar 14;14:1120147. doi: 10.3389/fmicb.2023.1120147 (PMC10043171; doi:10.3389/fmicb.2023.1120147)
Supplement: Supplementary file 2 [file Data_Sheet_1.ZIP › File S1. Alignments evolution models and trees/IqTree_ML_trees/single_marker_trees/6121_00047-ATP_dependent_helicase_41_100.fasta.aln.faa.iqtree]

IQ-TREE 1.6.12 built Aug 15 2019

Input file name: 6121_00047-ATP_dependent_helicase_41_100.fasta.aln.faa
Type of analysis: ModelFinder + tree reconstruction + ultrafast bootstrap (1000 replicates)
Random seed number: 892546

REFERENCES
----------

To cite ModelFinder please use: 

Subha Kalyaanamoorthy, Bui Quang Minh, Thomas KF Wong, Arndt von Haeseler,
and Lars S Jermiin (2017) ModelFinder: Fast model selection for
accurate phylogenetic estimates. Nature Methods, 14:587–589.
https://doi.org/10.1038/nmeth.4285

To cite IQ-TREE please use:

Lam-Tung Nguyen, Heiko A. Schmidt, Arndt von Haeseler, and Bui Quang Minh
(2015) IQ-TREE: A fast and effective stochastic algorithm for estimating
maximum likelihood phylogenies. Mol Biol Evol, 32:268-274.
https://doi.org/10.1093/molbev/msu300

Since you used ultrafast bootstrap (UFBoot) please also cite: 

Diep Thi Hoang, Olga Chernomor, Arndt von Haeseler, Bui Quang Minh,
and Le Sy Vinh (2017) UFBoot2: Improving the ultrafast bootstrap
approximation. Mol Biol Evol, in press.
https://doi.org/10.1093/molbev/msx281

SEQUENCE ALIGNMENT
------------------

Input data: 100 sequences with 561 amino-acid sites
Number of constant sites: 61 (= 10.8734% of all sites)
Number of invariant (constant or ambiguous constant) sites: 61 (= 10.8734% of all sites)
Number of parsimony informative sites: 479
Number of distinct site patterns: 541

ModelFinder
-----------

Best-fit model according to BIC: LG+I+G4

List of models sorted by BIC scores: 

Model             LogL          AIC      w-AIC      AICc     w-AICc       BIC      w-BIC
LG+I+G4         -17350.4714  34958.9428 - 0.0000  35036.7618 - 0.0000  35517.4768 + 0.7064
LG+F+I+G4       -17291.2170  34878.4339 + 0.9999  34985.4825 + 1.0000  35519.2326 + 0.2936
LG+G4           -17363.4439  34982.8879 - 0.0000  35059.3323 - 0.0000  35537.0922 - 0.0000
LG+R3           -17357.1439  34976.2877 - 0.0000  35056.9031 - 0.0000  35543.4812 - 0.0000
LG+F+G4         -17307.1150  34908.2299 - 0.0000  35013.5859 - 0.0000  35544.6989 - 0.0000
LG+R4           -17354.0620  34974.1240 - 0.0000  35057.5994 - 0.0000  35549.9769 - 0.0000
LG+F+R3         -17300.4360  34900.8721 - 0.0000  35011.3599 - 0.0000  35550.3302 - 0.0000
LG+F+R4         -17297.0649  34898.1299 - 0.0001  35012.1299 - 0.0000  35556.2475 - 0.0000
rtREV+F+I+G4    -17350.8643  34997.7286 - 0.0000  35104.7772 - 0.0000  35638.5273 - 0.0000
rtREV+F+G4      -17364.5346  35023.0692 - 0.0000  35128.4251 - 0.0000  35659.5381 - 0.0000
rtREV+F+R3      -17358.2296  35016.4592 - 0.0000  35126.9470 - 0.0000  35665.9174 - 0.0000
rtREV+F+R4      -17354.7063  35013.4126 - 0.0000  35127.4126 - 0.0000  35671.5302 - 0.0000
LG+R2           -17435.4807  35128.9613 - 0.0000  35206.7803 - 0.0000  35687.4953 - 0.0000
LG+F+R2         -17382.4080  35060.8160 - 0.0000  35167.8645 - 0.0000  35701.6147 - 0.0000
WAG+I+G4        -17479.5474  35217.0948 - 0.0000  35294.9139 - 0.0000  35775.6288 - 0.0000
WAG+F+I+G4      -17419.9699  35135.9397 - 0.0000  35242.9883 - 0.0000  35776.7384 - 0.0000
WAG+R3          -17483.6591  35229.3182 - 0.0000  35309.9336 - 0.0000  35796.5117 - 0.0000
WAG+R4          -17478.0292  35222.0584 - 0.0000  35305.5338 - 0.0000  35797.9113 - 0.0000
VT+F+I+G4       -17432.0934  35160.1868 - 0.0000  35267.2353 - 0.0000  35800.9855 - 0.0000
WAG+G4          -17496.6549  35249.3098 - 0.0000  35325.7543 - 0.0000  35803.5141 - 0.0000
WAG+F+R3        -17428.1888  35156.3775 - 0.0000  35266.8653 - 0.0000  35805.8356 - 0.0000
WAG+F+R4        -17422.1694  35148.3387 - 0.0000  35262.3387 - 0.0000  35806.4563 - 0.0000
VT+I+G4         -17495.7449  35249.4897 - 0.0000  35327.3088 - 0.0000  35808.0237 - 0.0000
WAG+F+G4        -17439.6915  35173.3831 - 0.0000  35278.7390 - 0.0000  35809.8521 - 0.0000
rtREV+F+R2      -17440.6997  35177.3995 - 0.0000  35284.4480 - 0.0000  35818.1982 - 0.0000
VT+F+R3         -17436.9479  35173.8957 - 0.0000  35284.3835 - 0.0000  35823.3538 - 0.0000
VT+R3           -17499.2316  35260.4633 - 0.0000  35341.0786 - 0.0000  35827.6567 - 0.0000
VT+F+R4         -17434.3219  35172.6437 - 0.0000  35286.6437 - 0.0000  35830.7613 - 0.0000
VT+F+G4         -17450.7397  35195.4795 - 0.0000  35300.8354 - 0.0000  35831.9484 - 0.0000
VT+R4           -17495.9835  35257.9669 - 0.0000  35341.4423 - 0.0000  35833.8198 - 0.0000
VT+G4           -17512.0479  35280.0958 - 0.0000  35356.5403 - 0.0000  35834.3001 - 0.0000
JTT+F+I+G4      -17467.8973  35231.7946 - 0.0000  35338.8431 - 0.0000  35872.5933 - 0.0000
JTTDCMut+F+I+G4 -17469.5485  35235.0971 - 0.0000  35342.1456 - 0.0000  35875.8958 - 0.0000
JTT+F+G4        -17487.4090  35268.8180 - 0.0000  35374.1739 - 0.0000  35905.2870 - 0.0000
JTT+F+R4        -17472.8080  35249.6159 - 0.0000  35363.6159 - 0.0000  35907.7335 - 0.0000
JTTDCMut+F+G4   -17488.9495  35271.8991 - 0.0000  35377.2550 - 0.0000  35908.3681 - 0.0000
JTTDCMut+F+R3   -17480.1006  35260.2012 - 0.0000  35370.6890 - 0.0000  35909.6593 - 0.0000
JTT+F+R5        -17467.5440  35243.0880 - 0.0000  35360.6742 - 0.0000  35909.8650 - 0.0000
JTTDCMut+F+R4   -17474.7122  35253.4245 - 0.0000  35367.4245 - 0.0000  35911.5421 - 0.0000
JTT+F+R3        -17482.2948  35264.5897 - 0.0000  35375.0775 - 0.0000  35914.0478 - 0.0000
WAG+R2          -17553.5605  35365.1210 - 0.0000  35442.9400 - 0.0000  35923.6550 - 0.0000
WAG+F+R2        -17501.8518  35299.7035 - 0.0000  35406.7521 - 0.0000  35940.5022 - 0.0000
Blosum62+F+I+G4 -17503.7150  35303.4299 - 0.0000  35410.4784 - 0.0000  35944.2286 - 0.0000
rtREV+I+G4      -17564.9586  35387.9172 - 0.0000  35465.7362 - 0.0000  35946.4512 - 0.0000
VT+R2           -17566.4447  35390.8895 - 0.0000  35468.7085 - 0.0000  35949.4235 - 0.0000
VT+F+R2         -17508.1871  35312.3741 - 0.0000  35419.4226 - 0.0000  35953.1728 - 0.0000
Blosum62+F+R3   -17505.7834  35311.5667 - 0.0000  35422.0545 - 0.0000  35961.0249 - 0.0000
rtREV+G4        -17576.6749  35409.3497 - 0.0000  35485.7942 - 0.0000  35963.5540 - 0.0000
Blosum62+F+R4   -17502.7194  35309.4389 - 0.0000  35423.4389 - 0.0000  35967.5564 - 0.0000
rtREV+R3        -17569.2212  35400.4423 - 0.0000  35481.0577 - 0.0000  35967.6358 - 0.0000
Blosum62+F+G4   -17520.1786  35334.3571 - 0.0000  35439.7130 - 0.0000  35970.8261 - 0.0000
JTT+I+G4        -17578.2745  35414.5491 - 0.0000  35492.3681 - 0.0000  35973.0831 - 0.0000
rtREV+R4        -17565.6253  35397.2506 - 0.0000  35480.7260 - 0.0000  35973.1035 - 0.0000
JTTDCMut+I+G4   -17578.8781  35415.7563 - 0.0000  35493.5753 - 0.0000  35974.2903 - 0.0000
PMB+F+I+G4      -17520.8458  35337.6916 - 0.0000  35444.7402 - 0.0000  35978.4903 - 0.0000
Blosum62+I+G4   -17589.9454  35437.8909 - 0.0000  35515.7099 - 0.0000  35996.4249 - 0.0000
JTTDCMut+R3     -17584.6520  35431.3040 - 0.0000  35511.9194 - 0.0000  35998.4974 - 0.0000
JTT+G4          -17594.4016  35444.8031 - 0.0000  35521.2476 - 0.0000  35999.0074 - 0.0000
Dayhoff+F+I+G4  -17531.2915  35358.5829 - 0.0000  35465.6315 - 0.0000  35999.3816 - 0.0000
PMB+F+R3        -17525.1283  35350.2566 - 0.0000  35460.7444 - 0.0000  35999.7148 - 0.0000
DCMut+F+I+G4    -17531.4736  35358.9473 - 0.0000  35465.9958 - 0.0000  35999.7460 - 0.0000
JTTDCMut+G4     -17594.9307  35445.8614 - 0.0000  35522.3058 - 0.0000  36000.0657 - 0.0000
JTT+R4          -17579.3287  35424.6574 - 0.0000  35508.1328 - 0.0000  36000.5103 - 0.0000
JTTDCMut+R4     -17579.8978  35425.7955 - 0.0000  35509.2709 - 0.0000  36001.6484 - 0.0000
JTT+R3          -17587.1040  35436.2080 - 0.0000  35516.8234 - 0.0000  36003.4014 - 0.0000
PMB+F+R4        -17521.3856  35346.7713 - 0.0000  35460.7713 - 0.0000  36004.8889 - 0.0000
JTT+R5          -17575.3999  35420.7997 - 0.0000  35507.1997 - 0.0000  36005.3120 - 0.0000
PMB+F+G4        -17537.6016  35369.2032 - 0.0000  35474.5592 - 0.0000  36005.6722 - 0.0000
cpREV+I+G4      -17597.9122  35453.8245 - 0.0000  35531.6435 - 0.0000  36012.3585 - 0.0000
Blosum62+R3     -17591.9301  35445.8602 - 0.0000  35526.4756 - 0.0000  36013.0537 - 0.0000
mtInv+F+I+G4    -17538.4957  35372.9913 - 0.0000  35480.0398 - 0.0000  36013.7900 - 0.0000
Blosum62+G4     -17603.3663  35462.7327 - 0.0000  35539.1771 - 0.0000  36016.9369 - 0.0000
Blosum62+R4     -17588.3899  35442.7799 - 0.0000  35526.2553 - 0.0000  36018.6328 - 0.0000
cpREV+R3        -17599.4620  35460.9240 - 0.0000  35541.5394 - 0.0000  36028.1175 - 0.0000
cpREV+R4        -17595.5665  35457.1331 - 0.0000  35540.6085 - 0.0000  36032.9860 - 0.0000
Dayhoff+F+R4    -17537.0223  35378.0445 - 0.0000  35492.0445 - 0.0000  36036.1621 - 0.0000
Dayhoff+F+G4    -17552.9185  35399.8369 - 0.0000  35505.1929 - 0.0000  36036.3059 - 0.0000
mtInv+F+G4      -17553.0271  35400.0542 - 0.0000  35505.4101 - 0.0000  36036.5232 - 0.0000
Dayhoff+F+R5    -17530.8944  35369.7888 - 0.0000  35487.3750 - 0.0000  36036.5658 - 0.0000
DCMut+F+G4      -17553.0794  35400.1588 - 0.0000  35505.5148 - 0.0000  36036.6278 - 0.0000
cpREV+G4        -17614.4988  35484.9975 - 0.0000  35561.4420 - 0.0000  36039.2018 - 0.0000
mtZOA+F+I+G4    -17551.3820  35398.7639 - 0.0000  35505.8125 - 0.0000  36039.5626 - 0.0000
DCMut+F+R3      -17547.1122  35394.2244 - 0.0000  35504.7122 - 0.0000  36043.6825 - 0.0000
DCMut+F+R4      -17542.6551  35389.3101 - 0.0000  35503.3101 - 0.0000  36047.4277 - 0.0000
Dayhoff+F+R3    -17549.1856  35398.3712 - 0.0000  35508.8590 - 0.0000  36047.8294 - 0.0000
mtZOA+F+G4      -17561.2870  35416.5740 - 0.0000  35521.9299 - 0.0000  36053.0430 - 0.0000
mtInv+F+R3      -17553.1891  35406.3782 - 0.0000  35516.8660 - 0.0000  36055.8363 - 0.0000
mtInv+F+R4      -17548.3253  35400.6505 - 0.0000  35514.6505 - 0.0000  36058.7681 - 0.0000
JTT+F+R2        -17564.7895  35425.5790 - 0.0000  35532.6275 - 0.0000  36066.3777 - 0.0000
JTTDCMut+F+R2   -17566.6596  35429.3191 - 0.0000  35536.3677 - 0.0000  36070.1178 - 0.0000
Blosum62+F+R2   -17578.6468  35453.2937 - 0.0000  35560.3422 - 0.0000  36094.0924 - 0.0000
mtZOA+F+R3      -17573.9388  35447.8775 - 0.0000  35558.3653 - 0.0000  36097.3357 - 0.0000
mtZOA+F+R4      -17567.6633  35439.3266 - 0.0000  35553.3266 - 0.0000  36097.4442 - 0.0000
cpREV+F+I+G4    -17582.3385  35460.6770 - 0.0000  35567.7256 - 0.0000  36101.4757 - 0.0000
rtREV+R2        -17644.6163  35547.2326 - 0.0000  35625.0516 - 0.0000  36105.7666 - 0.0000
PMB+I+G4        -17648.8065  35555.6131 - 0.0000  35633.4321 - 0.0000  36114.1471 - 0.0000
PMB+F+R2        -17594.3711  35484.7422 - 0.0000  35591.7907 - 0.0000  36125.5409 - 0.0000
Blosum62+R2     -17655.7098  35569.4197 - 0.0000  35647.2387 - 0.0000  36127.9537 - 0.0000
cpREV+F+R3      -17591.5122  35483.0244 - 0.0000  35593.5122 - 0.0000  36132.4825 - 0.0000
cpREV+F+R4      -17586.1448  35476.2895 - 0.0000  35590.2895 - 0.0000  36134.4071 - 0.0000
PMB+R3          -17652.6612  35567.3224 - 0.0000  35647.9378 - 0.0000  36134.5159 - 0.0000
PMB+G4          -17662.5445  35581.0890 - 0.0000  35657.5335 - 0.0000  36135.2933 - 0.0000
cpREV+F+G4      -17603.7369  35501.4737 - 0.0000  35606.8296 - 0.0000  36137.9427 - 0.0000
PMB+R4          -17648.1637  35562.3273 - 0.0000  35645.8027 - 0.0000  36138.1802 - 0.0000
JTT+R2          -17667.9468  35593.8937 - 0.0000  35671.7127 - 0.0000  36152.4277 - 0.0000
JTTDCMut+R2     -17668.3696  35594.7391 - 0.0000  35672.5581 - 0.0000  36153.2731 - 0.0000
cpREV+R2        -17684.9007  35627.8015 - 0.0000  35705.6205 - 0.0000  36186.3355 - 0.0000
Dayhoff+I+G4    -17685.6116  35629.2233 - 0.0000  35707.0423 - 0.0000  36187.7573 - 0.0000
LG+F+I          -17628.7125  35551.4249 - 0.0000  35656.7809 - 0.0000  36187.8939 - 0.0000
DCMut+I+G4      -17686.1391  35630.2783 - 0.0000  35708.0973 - 0.0000  36188.8123 - 0.0000
LG+I            -17690.1960  35636.3920 - 0.0000  35712.8364 - 0.0000  36190.5963 - 0.0000
DCMut+F+R2      -17629.8254  35555.6509 - 0.0000  35662.6994 - 0.0000  36196.4496 - 0.0000
Dayhoff+F+R2    -17629.9216  35555.8432 - 0.0000  35662.8917 - 0.0000  36196.6419 - 0.0000
Dayhoff+R4      -17685.3097  35636.6193 - 0.0000  35720.0947 - 0.0000  36212.4722 - 0.0000
Dayhoff+R5      -17680.3949  35630.7897 - 0.0000  35717.1897 - 0.0000  36215.3021 - 0.0000
Dayhoff+G4      -17703.8652  35663.7303 - 0.0000  35740.1747 - 0.0000  36217.9346 - 0.0000
DCMut+G4        -17704.4181  35664.8361 - 0.0000  35741.2806 - 0.0000  36219.0404 - 0.0000
DCMut+R3        -17695.5275  35653.0550 - 0.0000  35733.6703 - 0.0000  36220.2484 - 0.0000
Dayhoff+R3      -17696.5403  35655.0807 - 0.0000  35735.6960 - 0.0000  36222.2741 - 0.0000
DCMut+R4        -17690.4608  35646.9216 - 0.0000  35730.3970 - 0.0000  36222.7744 - 0.0000
mtInv+F+R2      -17644.5468  35585.0937 - 0.0000  35692.1422 - 0.0000  36225.8924 - 0.0000
mtMet+F+I+G4    -17645.2111  35586.4223 - 0.0000  35693.4708 - 0.0000  36227.2210 - 0.0000
PMB+R2          -17710.5890  35679.1781 - 0.0000  35756.9971 - 0.0000  36237.7121 - 0.0000
mtMet+F+G4      -17656.6146  35607.2293 - 0.0000  35712.5852 - 0.0000  36243.6982 - 0.0000
mtMet+F+R3      -17662.2455  35624.4911 - 0.0000  35734.9789 - 0.0000  36273.9492 - 0.0000
mtMet+F+R4      -17656.8148  35617.6297 - 0.0000  35731.6297 - 0.0000  36275.7473 - 0.0000
mtZOA+F+R2      -17671.6154  35639.2309 - 0.0000  35746.2794 - 0.0000  36280.0296 - 0.0000
FLU+F+I+G4      -17675.7387  35647.4773 - 0.0000  35754.5259 - 0.0000  36288.2760 - 0.0000
rtREV+F+I       -17688.5992  35671.1984 - 0.0000  35776.5543 - 0.0000  36307.6674 - 0.0000
cpREV+F+R2      -17686.1283  35668.2566 - 0.0000  35775.3052 - 0.0000  36309.0553 - 0.0000
VT+I            -17749.7598  35755.5197 - 0.0000  35831.9641 - 0.0000  36309.7239 - 0.0000
VT+F+I          -17690.5044  35675.0088 - 0.0000  35780.3648 - 0.0000  36311.4778 - 0.0000
WAG+I           -17754.8361  35765.6723 - 0.0000  35842.1167 - 0.0000  36319.8766 - 0.0000
mtREV+F+I+G4    -17692.8971  35681.7941 - 0.0000  35788.8427 - 0.0000  36322.5928 - 0.0000
FLU+F+G4        -17698.3229  35690.6457 - 0.0000  35796.0016 - 0.0000  36327.1147 - 0.0000
FLU+F+R6        -17673.9057  35659.8114 - 0.0000  35781.0589 - 0.0000  36335.2478 - 0.0000
mtREV+F+G4      -17705.2410  35704.4821 - 0.0000  35809.8380 - 0.0000  36340.9511 - 0.0000
FLU+F+R7        -17670.6778  35657.3557 - 0.0000  35782.3408 - 0.0000  36341.4516 - 0.0000
FLU+F+R5        -17684.5757  35677.1513 - 0.0000  35794.7375 - 0.0000  36343.9283 - 0.0000
FLU+I+G4        -17763.8792  35785.7584 - 0.0000  35863.5774 - 0.0000  36344.2924 - 0.0000
WAG+F+I         -17709.7636  35713.5273 - 0.0000  35818.8832 - 0.0000  36349.9962 - 0.0000
FLU+F+R4        -17695.7168  35695.4336 - 0.0000  35809.4336 - 0.0000  36353.5512 - 0.0000
FLU+F+R3        -17702.9947  35705.9895 - 0.0000  35816.4773 - 0.0000  36355.4476 - 0.0000
Dayhoff+R2      -17773.2995  35804.5989 - 0.0000  35882.4180 - 0.0000  36363.1329 - 0.0000
DCMut+R2        -17773.5490  35805.0980 - 0.0000  35882.9170 - 0.0000  36363.6320 - 0.0000
mtREV+F+R3      -17708.3484  35716.6968 - 0.0000  35827.1846 - 0.0000  36366.1550 - 0.0000
mtREV+F+R4      -17703.2671  35710.5343 - 0.0000  35824.5343 - 0.0000  36368.6519 - 0.0000
FLU+G4          -17784.1911  35824.3823 - 0.0000  35900.8267 - 0.0000  36378.5866 - 0.0000
FLU+R6          -17759.3020  35792.6039 - 0.0000  35881.9940 - 0.0000  36385.7757 - 0.0000
FLU+R5          -17767.3050  35804.6100 - 0.0000  35891.0100 - 0.0000  36389.1223 - 0.0000
FLU+R7          -17756.9507  35791.9015 - 0.0000  35884.3481 - 0.0000  36393.7327 - 0.0000
FLU+R4          -17777.0443  35820.0886 - 0.0000  35903.5640 - 0.0000  36395.9415 - 0.0000
FLU+R3          -17784.8799  35831.7597 - 0.0000  35912.3751 - 0.0000  36398.9532 - 0.0000
mtART+F+I+G4    -17732.1558  35760.3115 - 0.0000  35867.3600 - 0.0000  36401.1102 - 0.0000
mtART+F+G4      -17738.4278  35770.8556 - 0.0000  35876.2115 - 0.0000  36407.3245 - 0.0000
LG              -17812.5872  35879.1745 - 0.0000  35954.2599 - 0.0000  36429.0490 - 0.0000
mtART+F+R6      -17722.1101  35756.2202 - 0.0000  35877.4677 - 0.0000  36431.6567 - 0.0000
mtART+F+R7      -17719.5161  35755.0321 - 0.0000  35880.0172 - 0.0000  36439.1280 - 0.0000
mtART+F+R5      -17736.4962  35780.9925 - 0.0000  35898.5787 - 0.0000  36447.7695 - 0.0000
LG+F            -17763.5422  35819.0845 - 0.0000  35922.7656 - 0.0000  36451.2237 - 0.0000
mtMet+F+R2      -17758.3894  35812.7789 - 0.0000  35919.8274 - 0.0000  36453.5776 - 0.0000
Blosum62+F+I    -17764.1898  35822.3795 - 0.0000  35927.7355 - 0.0000  36458.8485 - 0.0000
mtART+F+R4      -17756.2072  35816.4145 - 0.0000  35930.4145 - 0.0000  36474.5320 - 0.0000
mtART+F+R3      -17763.1156  35826.2312 - 0.0000  35936.7190 - 0.0000  36475.6893 - 0.0000
PMB+F+I         -17780.5926  35855.1852 - 0.0000  35960.5411 - 0.0000  36491.6542 - 0.0000
Blosum62+I      -17847.8688  35951.7375 - 0.0000  36028.1820 - 0.0000  36505.9418 - 0.0000
JTT+F+I         -17794.6529  35883.3059 - 0.0000  35988.6618 - 0.0000  36519.7748 - 0.0000
JTTDCMut+F+I    -17797.5683  35889.1366 - 0.0000  35994.4926 - 0.0000  36525.6056 - 0.0000
FLU+F+R2        -17801.1050  35898.2100 - 0.0000  36005.2585 - 0.0000  36539.0087 - 0.0000
mtREV+F+R2      -17801.4510  35898.9020 - 0.0000  36005.9505 - 0.0000  36539.7007 - 0.0000
VT              -17870.5909  35995.1819 - 0.0000  36070.2673 - 0.0000  36545.0564 - 0.0000
rtREV+F         -17813.4646  35918.9291 - 0.0000  36022.6103 - 0.0000  36551.0684 - 0.0000
WAG             -17878.6982  36011.3964 - 0.0000  36086.4819 - 0.0000  36561.2710 - 0.0000
HIVb+F+I+G4     -17812.3819  35920.7638 - 0.0000  36027.8124 - 0.0000  36561.5625 - 0.0000
FLU+R2          -17874.3823  36006.7647 - 0.0000  36084.5837 - 0.0000  36565.2987 - 0.0000
VT+F            -17821.1639  35934.3278 - 0.0000  36038.0090 - 0.0000  36566.4671 - 0.0000
HIVb+F+G4       -17832.1776  35958.3552 - 0.0000  36063.7111 - 0.0000  36594.8241 - 0.0000
rtREV+I         -17892.7986  36041.5973 - 0.0000  36118.0417 - 0.0000  36595.8015 - 0.0000
cpREV+I         -17895.1427  36046.2853 - 0.0000  36122.7297 - 0.0000  36600.4896 - 0.0000
HIVb+F+R6       -17806.8682  35925.7365 - 0.0000  36046.9840 - 0.0000  36601.1730 - 0.0000
HIVb+F+R5       -17815.3910  35938.7820 - 0.0000  36056.3682 - 0.0000  36605.5590 - 0.0000
PMB+I           -17898.6093  36053.2186 - 0.0000  36129.6630 - 0.0000  36607.4228 - 0.0000
HIVb+F+R7       -17804.0140  35924.0279 - 0.0000  36049.0130 - 0.0000  36608.1238 - 0.0000
JTT+I           -17900.1124  36056.2249 - 0.0000  36132.6693 - 0.0000  36610.4291 - 0.0000
JTTDCMut+I      -17900.7944  36057.5889 - 0.0000  36134.0333 - 0.0000  36611.7931 - 0.0000
HIVb+F+R4       -17824.9051  35953.8102 - 0.0000  36067.8102 - 0.0000  36611.9278 - 0.0000
HIVb+F+R3       -17831.6525  35963.3049 - 0.0000  36073.7927 - 0.0000  36612.7631 - 0.0000
WAG+F           -17846.5347  35985.0694 - 0.0000  36088.7505 - 0.0000  36617.2086 - 0.0000
mtVer+F+I+G4    -17860.2058  36016.4115 - 0.0000  36123.4600 - 0.0000  36657.2102 - 0.0000
mtVer+F+G4      -17874.2402  36042.4804 - 0.0000  36147.8363 - 0.0000  36678.9494 - 0.0000
mtART+F+R2      -17872.6164  36041.2329 - 0.0000  36148.2814 - 0.0000  36682.0316 - 0.0000
DCMut+F+I       -17883.0991  36060.1982 - 0.0000  36165.5542 - 0.0000  36696.6672 - 0.0000
Blosum62+F      -17886.2732  36064.5465 - 0.0000  36168.2276 - 0.0000  36696.6857 - 0.0000
Dayhoff+F+I     -17884.1965  36062.3930 - 0.0000  36167.7490 - 0.0000  36698.8620 - 0.0000
Blosum62        -17955.4174  36164.8347 - 0.0000  36239.9202 - 0.0000  36714.7093 - 0.0000
PMB+F           -17902.4161  36096.8323 - 0.0000  36200.5134 - 0.0000  36728.9715 - 0.0000
mtVer+F+R3      -17891.6449  36083.2899 - 0.0000  36193.7777 - 0.0000  36732.7480 - 0.0000
mtVer+F+R4      -17885.4772  36074.9545 - 0.0000  36188.9545 - 0.0000  36733.0720 - 0.0000
HIVb+I+G4       -17964.7184  36187.4368 - 0.0000  36265.2558 - 0.0000  36745.9708 - 0.0000
cpREV+F+I       -17920.7125  36135.4250 - 0.0000  36240.7810 - 0.0000  36771.8940 - 0.0000
HIVb+G4         -17983.1744  36222.3487 - 0.0000  36298.7932 - 0.0000  36776.5530 - 0.0000
HIVb+R5         -17963.3629  36196.7258 - 0.0000  36283.1258 - 0.0000  36781.2381 - 0.0000
HIVb+R6         -17957.4606  36188.9213 - 0.0000  36278.3113 - 0.0000  36782.0930 - 0.0000
HIVb+R4         -17970.6112  36207.2223 - 0.0000  36290.6977 - 0.0000  36783.0752 - 0.0000
HIVb+R3         -17977.2322  36216.4645 - 0.0000  36297.0799 - 0.0000  36783.6579 - 0.0000
mtInv+F+I       -17935.6748  36165.3496 - 0.0000  36270.7056 - 0.0000  36801.8186 - 0.0000
rtREV           -18004.1038  36262.2075 - 0.0000  36337.2930 - 0.0000  36812.0821 - 0.0000
PMB             -18004.6972  36263.3944 - 0.0000  36338.4798 - 0.0000  36813.2689 - 0.0000
JTT+F           -17945.9573  36183.9146 - 0.0000  36287.5958 - 0.0000  36816.0539 - 0.0000
JTTDCMut+F      -17947.8346  36187.6692 - 0.0000  36291.3503 - 0.0000  36819.8084 - 0.0000
cpREV           -18016.8982  36287.7965 - 0.0000  36362.8820 - 0.0000  36837.6711 - 0.0000
DCMut+I         -18021.7248  36299.4497 - 0.0000  36375.8941 - 0.0000  36853.6540 - 0.0000
HIVb+F+R2       -17959.0305  36214.0610 - 0.0000  36321.1095 - 0.0000  36854.8597 - 0.0000
Dayhoff+I       -18022.4907  36300.9815 - 0.0000  36377.4259 - 0.0000  36855.1857 - 0.0000
JTTDCMut        -18036.8261  36327.6522 - 0.0000  36402.7376 - 0.0000  36877.5267 - 0.0000
JTT             -18037.3528  36328.7056 - 0.0000  36403.7910 - 0.0000  36878.5801 - 0.0000
mtMAM+F+I+G4    -17994.6169  36285.2337 - 0.0000  36392.2823 - 0.0000  36926.0324 - 0.0000
mtVer+F+R2      -17998.7451  36293.4902 - 0.0000  36400.5388 - 0.0000  36934.2889 - 0.0000
mtMAM+F+G4      -18002.3042  36298.6084 - 0.0000  36403.9643 - 0.0000  36935.0774 - 0.0000
mtMAM+F+R6      -17986.1721  36284.3443 - 0.0000  36405.5918 - 0.0000  36959.7808 - 0.0000
mtMAM+F+R7      -17982.4483  36280.8966 - 0.0000  36405.8817 - 0.0000  36964.9925 - 0.0000
mtMAM+F+R5      -17995.6922  36299.3844 - 0.0000  36416.9706 - 0.0000  36966.1614 - 0.0000
mtMAM+F+R4      -18009.4218  36322.8436 - 0.0000  36436.8436 - 0.0000  36980.9612 - 0.0000
DCMut+F         -18036.0285  36364.0571 - 0.0000  36467.7383 - 0.0000  36996.1964 - 0.0000
Dayhoff+F       -18037.3855  36366.7711 - 0.0000  36470.4522 - 0.0000  36998.9103 - 0.0000
HIVb+R2         -18093.9920  36445.9840 - 0.0000  36523.8030 - 0.0000  37004.5180 - 0.0000
mtMAM+F+R3      -18032.5652  36365.1304 - 0.0000  36475.6182 - 0.0000  37014.5885 - 0.0000
mtZOA+F+I       -18056.0511  36406.1022 - 0.0000  36511.4582 - 0.0000  37042.5712 - 0.0000
cpREV+F         -18072.9335  36437.8670 - 0.0000  36541.5481 - 0.0000  37070.0062 - 0.0000
mtInv+F         -18076.2752  36444.5505 - 0.0000  36548.2316 - 0.0000  37076.6897 - 0.0000
DCMut           -18160.6695  36575.3390 - 0.0000  36650.4245 - 0.0000  37125.2136 - 0.0000
Dayhoff         -18161.6011  36577.2022 - 0.0000  36652.2877 - 0.0000  37127.0768 - 0.0000
FLU+I           -18163.7714  36583.5429 - 0.0000  36659.9873 - 0.0000  37137.7472 - 0.0000
mtMet+F+I       -18104.2693  36502.5385 - 0.0000  36607.8945 - 0.0000  37139.0075 - 0.0000
FLU+F+I         -18106.6108  36507.2216 - 0.0000  36612.5775 - 0.0000  37143.6905 - 0.0000
mtZOA+G4        -18189.1901  36634.3803 - 0.0000  36710.8247 - 0.0000  37188.5846 - 0.0000
mtZOA+I+G4      -18189.0776  36636.1552 - 0.0000  36713.9742 - 0.0000  37194.6892 - 0.0000
mtREV+F+I       -18137.6805  36569.3610 - 0.0000  36674.7169 - 0.0000  37205.8300 - 0.0000
mtZOA+R3        -18201.4972  36664.9944 - 0.0000  36745.6098 - 0.0000  37232.1878 - 0.0000
mtZOA+R4        -18197.3206  36660.6413 - 0.0000  36744.1167 - 0.0000  37236.4941 - 0.0000
mtMAM+F+R2      -18151.7113  36599.4226 - 0.0000  36706.4711 - 0.0000  37240.2213 - 0.0000
HIVw+F+I+G4     -18168.6709  36633.3417 - 0.0000  36740.3903 - 0.0000  37274.1404 - 0.0000
mtZOA+F         -18187.0078  36666.0156 - 0.0000  36769.6967 - 0.0000  37298.1548 - 0.0000
HIVw+F+R6       -18168.2778  36648.5556 - 0.0000  36769.8031 - 0.0000  37323.9920 - 0.0000
HIVw+F+G4       -18197.3578  36688.7156 - 0.0000  36794.0716 - 0.0000  37325.1846 - 0.0000
HIVw+F+R7       -18163.5683  36643.1366 - 0.0000  36768.1217 - 0.0000  37327.2325 - 0.0000
HIVw+F+R5       -18181.0829  36670.1657 - 0.0000  36787.7519 - 0.0000  37336.9428 - 0.0000
HIVw+F+R4       -18195.1267  36694.2535 - 0.0000  36808.2535 - 0.0000  37352.3711 - 0.0000
HIVw+F+R3       -18206.1505  36712.3009 - 0.0000  36822.7887 - 0.0000  37361.7591 - 0.0000
mtZOA+R2        -18287.7660  36833.5319 - 0.0000  36911.3509 - 0.0000  37392.0659 - 0.0000
mtMet+F         -18243.5868  36779.1737 - 0.0000  36882.8549 - 0.0000  37411.3130 - 0.0000
mtREV+F         -18253.5117  36799.0234 - 0.0000  36902.7045 - 0.0000  37431.1626 - 0.0000
FLU             -18318.3943  36890.7885 - 0.0000  36965.8740 - 0.0000  37440.6631 - 0.0000
HIVb+F+I        -18273.2723  36840.5445 - 0.0000  36945.9005 - 0.0000  37477.0135 - 0.0000
FLU+F           -18277.9383  36847.8766 - 0.0000  36951.5577 - 0.0000  37480.0158 - 0.0000
mtMet+G4        -18384.7279  37025.4559 - 0.0000  37101.9003 - 0.0000  37579.6602 - 0.0000
mtMet+I+G4      -18383.5295  37025.0591 - 0.0000  37102.8781 - 0.0000  37583.5931 - 0.0000
HIVw+F+R2       -18327.5639  36951.1278 - 0.0000  37058.1763 - 0.0000  37591.9265 - 0.0000
HIVb+I          -18393.6897  37043.3793 - 0.0000  37119.8238 - 0.0000  37597.5836 - 0.0000
mtMet+R3        -18388.5364  37039.0728 - 0.0000  37119.6881 - 0.0000  37606.2662 - 0.0000
mtMet+R4        -18383.8704  37033.7409 - 0.0000  37117.2163 - 0.0000  37609.5938 - 0.0000
mtART+F+I       -18362.2623  37018.5246 - 0.0000  37123.8806 - 0.0000  37654.9936 - 0.0000
mtREV+G4        -18437.0682  37130.1364 - 0.0000  37206.5809 - 0.0000  37684.3407 - 0.0000
mtREV+I+G4      -18435.4558  37128.9115 - 0.0000  37206.7305 - 0.0000  37687.4455 - 0.0000
mtInv+G4        -18438.6835  37133.3669 - 0.0000  37209.8113 - 0.0000  37687.5712 - 0.0000
mtInv+I+G4      -18435.8419  37129.6838 - 0.0000  37207.5028 - 0.0000  37688.2178 - 0.0000
mtInv+R3        -18440.0935  37142.1870 - 0.0000  37222.8024 - 0.0000  37709.3805 - 0.0000
mtREV+R3        -18440.2821  37142.5642 - 0.0000  37223.1796 - 0.0000  37709.7577 - 0.0000
mtREV+R4        -18434.7854  37135.5708 - 0.0000  37219.0462 - 0.0000  37711.4237 - 0.0000
mtInv+R4        -18435.6909  37137.3819 - 0.0000  37220.8573 - 0.0000  37713.2348 - 0.0000
mtVer+F+I       -18391.8096  37077.6191 - 0.0000  37182.9751 - 0.0000  37714.0881 - 0.0000
mtMet+R2        -18467.1920  37192.3841 - 0.0000  37270.2031 - 0.0000  37750.9181 - 0.0000
mtInv+R2        -18508.1601  37274.3202 - 0.0000  37352.1392 - 0.0000  37832.8542 - 0.0000
HIVb+F          -18456.7275  37205.4549 - 0.0000  37309.1361 - 0.0000  37837.5942 - 0.0000
mtART+G4        -18516.3540  37288.7079 - 0.0000  37365.1524 - 0.0000  37842.9122 - 0.0000
mtART+I+G4      -18516.3458  37290.6915 - 0.0000  37368.5105 - 0.0000  37849.2255 - 0.0000
mtREV+R2        -18519.2906  37296.5811 - 0.0000  37374.4002 - 0.0000  37855.1151 - 0.0000
HIVw+I+G4       -18521.2130  37300.4260 - 0.0000  37378.2450 - 0.0000  37858.9600 - 0.0000
mtART+F         -18480.6784  37253.3568 - 0.0000  37357.0379 - 0.0000  37885.4960 - 0.0000
mtART+R3        -18538.4583  37338.9166 - 0.0000  37419.5320 - 0.0000  37906.1100 - 0.0000
HIVw+R6         -18519.6168  37313.2335 - 0.0000  37402.6236 - 0.0000  37906.4053 - 0.0000
mtART+R4        -18532.8756  37331.7512 - 0.0000  37415.2266 - 0.0000  37907.6041 - 0.0000
HIVw+G4         -18549.6776  37355.3552 - 0.0000  37431.7997 - 0.0000  37909.5595 - 0.0000
HIVw+R7         -18515.9045  37309.8091 - 0.0000  37402.2557 - 0.0000  37911.6403 - 0.0000
HIVw+R5         -18529.2154  37328.4308 - 0.0000  37414.8308 - 0.0000  37912.9431 - 0.0000
HIVb            -18559.1717  37372.3434 - 0.0000  37447.4289 - 0.0000  37922.2180 - 0.0000
HIVw+R4         -18540.8940  37347.7880 - 0.0000  37431.2634 - 0.0000  37923.6409 - 0.0000
HIVw+R3         -18551.1083  37364.2166 - 0.0000  37444.8319 - 0.0000  37931.4100 - 0.0000
mtVer+G4        -18603.7881  37463.5762 - 0.0000  37540.0206 - 0.0000  38017.7805 - 0.0000
mtVer+I+G4      -18602.5588  37463.1176 - 0.0000  37540.9366 - 0.0000  38021.6516 - 0.0000
mtVer+F         -18558.6201  37409.2401 - 0.0000  37512.9213 - 0.0000  38041.3794 - 0.0000
mtVer+R6        -18592.0670  37458.1339 - 0.0000  37547.5240 - 0.0000  38051.3057 - 0.0000
mtVer+R5        -18598.7130  37467.4260 - 0.0000  37553.8260 - 0.0000  38051.9383 - 0.0000
mtVer+R4        -18606.8116  37479.6232 - 0.0000  37563.0986 - 0.0000  38055.4761 - 0.0000
mtVer+R3        -18613.5508  37489.1015 - 0.0000  37569.7169 - 0.0000  38056.2950 - 0.0000
mtVer+R7        -18590.8752  37459.7504 - 0.0000  37552.1970 - 0.0000  38061.5816 - 0.0000
mtART+R2        -18661.2524  37580.5048 - 0.0000  37658.3238 - 0.0000  38139.0388 - 0.0000
HIVw+R2         -18668.5711  37595.1422 - 0.0000  37672.9612 - 0.0000  38153.6762 - 0.0000
HIVw+F+I        -18623.5416  37541.0831 - 0.0000  37646.4391 - 0.0000  38177.5521 - 0.0000
mtVer+R2        -18702.0018  37662.0036 - 0.0000  37739.8227 - 0.0000  38220.5376 - 0.0000
mtMAM+F+I       -18658.9361  37611.8721 - 0.0000  37717.2281 - 0.0000  38248.3411 - 0.0000
mtMAM+G4        -18775.1925  37806.3850 - 0.0000  37882.8294 - 0.0000  38360.5892 - 0.0000
mtMAM+I+G4      -18775.0897  37808.1794 - 0.0000  37885.9985 - 0.0000  38366.7134 - 0.0000
mtMAM+R6        -18759.6316  37793.2632 - 0.0000  37882.6533 - 0.0000  38386.4350 - 0.0000
mtMAM+R5        -18767.7725  37805.5449 - 0.0000  37891.9449 - 0.0000  38390.0573 - 0.0000
mtMAM+R7        -18756.9217  37791.8433 - 0.0000  37884.2899 - 0.0000  38393.6745 - 0.0000
mtMAM+R4        -18780.9906  37827.9811 - 0.0000  37911.4565 - 0.0000  38403.8340 - 0.0000
mtMAM+R3        -18806.1970  37874.3940 - 0.0000  37955.0094 - 0.0000  38441.5875 - 0.0000
mtMAM+F         -18782.6269  37857.2537 - 0.0000  37960.9349 - 0.0000  38489.3930 - 0.0000
mtZOA+I         -18859.5415  37975.0830 - 0.0000  38051.5274 - 0.0000  38529.2873 - 0.0000
HIVw+F          -18853.3294  37998.6588 - 0.0000  38102.3400 - 0.0000  38630.7981 - 0.0000
mtInv+I         -18935.4235  38126.8471 - 0.0000  38203.2915 - 0.0000  38681.0514 - 0.0000
mtZOA           -18944.4258  38142.8517 - 0.0000  38217.9371 - 0.0000  38692.7262 - 0.0000
mtMAM+R2        -18943.8798  38145.7596 - 0.0000  38223.5786 - 0.0000  38704.2936 - 0.0000
HIVw+I          -18950.7223  38157.4446 - 0.0000  38233.8891 - 0.0000  38711.6489 - 0.0000
mtMet+I         -18954.6204  38165.2408 - 0.0000  38241.6853 - 0.0000  38719.4451 - 0.0000
mtREV+I         -18976.1348  38208.2696 - 0.0000  38284.7141 - 0.0000  38762.4739 - 0.0000
mtInv           -19032.4373  38318.8746 - 0.0000  38393.9601 - 0.0000  38868.7492 - 0.0000
mtREV           -19045.4377  38344.8755 - 0.0000  38419.9609 - 0.0000  38894.7500 - 0.0000
mtMet           -19046.9656  38347.9313 - 0.0000  38423.0167 - 0.0000  38897.8058 - 0.0000
HIVw            -19160.2238  38574.4476 - 0.0000  38649.5331 - 0.0000  39124.3222 - 0.0000
mtVer+I         -19244.7242  38745.4484 - 0.0000  38821.8929 - 0.0000  39299.6527 - 0.0000
mtVer           -19343.9755  38941.9510 - 0.0000  39017.0365 - 0.0000  39491.8256 - 0.0000
mtART+I         -19350.5379  38957.0758 - 0.0000  39033.5202 - 0.0000  39511.2801 - 0.0000
mtART           -19431.4766  39116.9533 - 0.0000  39192.0387 - 0.0000  39666.8278 - 0.0000
mtMAM+I         -19662.3338  39580.6675 - 0.0000  39657.1120 - 0.0000  40134.8718 - 0.0000
mtMAM           -19740.6051  39735.2102 - 0.0000  39810.2957 - 0.0000  40285.0848 - 0.0000

AIC, w-AIC   : Akaike information criterion scores and weights.
AICc, w-AICc : Corrected AIC scores and weights.
BIC, w-BIC   : Bayesian information criterion scores and weights.

Plus signs denote the 95% confidence sets.
Minus signs denote significant exclusion.

SUBSTITUTION PROCESS
--------------------

Model of substitution: LG+I+G4

State frequencies: (model)

Model of rate heterogeneity: Invar+Gamma with 4 categories
Proportion of invariable sites: 0.0373
Gamma shape alpha: 1.6322

 Category  Relative_rate  Proportion
  0         0              0.0373
  1         0.2545         0.2407
  2         0.6328         0.2407
  3         1.0983         0.2407
  4         2.1693         0.2407
Relative rates are computed as MEAN of the portion of the Gamma distribution falling in the category.

MAXIMUM LIKELIHOOD TREE
-----------------------

Log-likelihood of the tree: -17325.4457 (s.e. 403.7150)
Unconstrained log-likelihood (without tree): -3514.7463
Number of free parameters (#branches + #model parameters): 129
Akaike information criterion (AIC) score: 34908.8914
Corrected Akaike information criterion (AICc) score: 34986.7104
Bayesian information criterion (BIC) score: 35467.4253

Total tree length (sum of branch lengths): 16.8345
Sum of internal branch lengths: 9.0156 (53.5546% of tree length)

WARNING: 8 near-zero internal branches (<0.0018) should be treated with caution
         Such branches are denoted by '**' in the figure below

NOTE: Tree is UNROOTED although outgroup taxon 'AB609718_phiEF24C_P2' is drawn at root
Numbers in parentheses are SH-aLRT support (%) / ultrafast bootstrap support (%)

+**AB609718_phiEF24C_P2
|
|                                          +**AB930182_SPG24
|                                       +**| (0/71)
|                                       |  +--AP013029_phiNIT1
|                                   +---| (100/100)
|                                   |   +--KF669652_Grass
|                                +--| (90.5/70)
|                                |  +--KC699836_SIOphi
|                             +--| (83.6/71)
|                             |  +---NC_027374_Moonbeam
|                          +--| (78.6/67)
|                          |  +--NC_027366_Mater
|                       +--| (95.1/73)
|                       |  |        +**JN797798_BCU4
|                       |  |     +--| (77.3/100)
|                       |  |     |  +**NC_018860_BCP78
|                       |  |  +--| (100/100)
|                       |  |  |  +--KT224359_TsarBomba
|                       |  +--| (97.5/98)
|                       |     |        +**KT995480_Bacillus_BM15
|                       |     |     +--| (84.2/99)
|                       |     |     |  +**MH638309_Bacillus_Hobo
|                       |     |  +--| (77.1/94)
|                       |     |  |  |  +**MH638312_Bacillus_Kioshi
|                       |     |  |  +**| (0/56)
|                       |     |  |     +--NC_024137_Bcp1
|                       |     +--| (100/100)
|                       |        |           +--KU577463_Bacillus_Deep_Blue
|                       |        |        +--| (97.9/100)
|                       |        |        |  +**Thurquoise
|                       |        |     +--| (87.8/82)
|                       |        |     |  +--NC_020873_Bc431v3
|                       |        |  +--| (62.4/62)
|                       |        |  |  |  +**KX495186_Bacillus_PK16
|                       |        |  |  +--| (89.1/99)
|                       |        |  |     +**MG602477_Bacillus_BCP01
|                       |        +--| (57.4/58)
|                       |           +--NC_027355_BCP8_2
|                    +--| (81.9/61)
|                    |  |           +**JN797796B_5S
|                    |  |        +**| (0/70)
|                    |  |        |  +**NC_018863_B4
|                    |  |     +--| (73.4/91)
|                    |  |     |  +--NC_022763_Spock
|                    |  |  +--| (100/100)
|                    |  |  |  |  +**KT307976_AvesoBmore
|                    |  |  |  +--| (88.6/98)
|                    |  |  |     +**NC_022088_Troll
|                    |  +--| (98.1/86)
|                    |     |            +**KT207918_Eyuki
|                    |     |         +--| (88.4/100)
|                    |     |         |  +**NC_024211_Megatron
|                    |     |      +--| (83.5/98)
|                    |     |      |  |  +**NC_018857_BPS13
|                    |     |      |  +--| (97/100)
|                    |     |      |     +**NC_023501_BPS10C
|                    |     |  +---| (100/100)
|                    |     |  |   +--NC_016563_WPh
|                    |     +--| (99.8/100)
|                    |        |  +**NC_018856_Bastille
|                    |        +--| (100/100)
|                    |           |     +--NC_024205_Hoody_T
|                    |           |  +--| (87.1/93)
|                    |           |  |  +**NC_024216_CAM003
|                    |           +--| (57.5/88)
|                    |              +**NC_024207_Evoli
|                +---| (99.8/99)
|                |   |        +**KJ010547_Bp8p_C
|                |   |     +--| (99.6/100)
|                |   |     |  +**KJ010548_Bp8p_T
|                |   |  +--| (15.6/64)
|                |   |  |  +--NC_024792_Bobb
|                |   +--| (100/100)
|                |      +--NC_020081_phiAGATE
|             +--| (48.3/74)
|             |  +--------------------------NC_015253_A9
|          +--| (77.3/87)
|          |  |      +-------------------AY682195_LP65
|          |  +------| (95.5/95)
|          |         |                                        +**KC595512_JL
|          |         |                                     +--| (90.9/100)
|          |         |                                     |  +--KC595513_Shanette
|          |         |                                  +--| (60.2/98)
|          |         |                                  |  +--NC_025423_CP_51
|          |         +----------------------------------| (100/100)
|          |                                            |    +**NC_011421_SPO1
|          |                                            +----| (98.7/100)
|          |                                                 +**NC_022761_CampHawk
|       +--| (92.4/97)
|       |  +---------------------NC_012530_Lb338_1
|  +----| (100/100)
|  |    |        +**DQ004855_P100
|  |    |  +-----| (100/100)
|  |    |  |     +**KJ094029_LP_064
|  |    +--| (42.1/79)
|  |       |                               +**EU418428_A5W
|  |       |                            +**| (0/68)
|  |       |                            |  +**FR852584_ISP
|  |       |                         +**| (0/29)
|  |       |                         |  |  +--NC_023009_Sb_1
|  |       |                         |  +**| (0/27)
|  |       |                         |     +--NC_023573_phiSA012
|  |       |                      +--| (92.1/84)
|  |       |                      |  |  +**NC_022918_S25_4
|  |       |                      |  +--| (91.8/99)
|  |       |                      |     +**NC_022920_S25_3
|  |       |                   +**| (0/76)
|  |       |                   |  +--KP027446_phiIPLARODI
|  |       |                +--| (50.8/78)
|  |       |                |  +--NC_025416_MCE_2014
|  |       |             +--| (99.9/100)
|  |       |             |  +**NC_025426_P108
|  |       |          +--| (98.7/98)
|  |       |          |  |  +--JX194239_SA11
|  |       |          |  +--| (100/100)
|  |       |          |     |  +**NC_020877_Romulus
|  |       |          |     +**| (0/85)
|  |       |          |        +**NC_022090_Remus
|  |       |       +--| (48.3/81)
|  |       |       |  |  +**KF021268_phiIBB_SEP1
|  |       |       |  +--| (100/100)
|  |       |       |     +--KP027447_phiIPLA_C1C
|  |       +-------| (100/100)
|  |               +--NC_007021_Twort
+--| (98.1/100)
|  +--KP339049_EFDG1
|
+**KR049063_EFLK1

Tree in newick format:

(AB609718_phiEF24C_P2:0.0000010004,(((((((((((((AB930182_SPG24:0.0000027424,AP013029_phiNIT1:0.0020690157)0/71:0.0000025936,KF669652_Grass:0.0062356900)100/100:0.3280701244,KC699836_SIOphi:0.1606406764)90.5/70:0.0620249073,NC_027374_Moonbeam:0.3610137016)83.6/71:0.0369414702,NC_027366_Mater:0.1987211067)78.6/67:0.0368186589,(((JN797798_BCU4:0.0000010004,NC_018860_BCP78:0.0000010004)77.3/100:0.0040302612,KT224359_TsarBomba:0.0040585338)100/100:0.1951178580,(((KT995480_Bacillus_BM15:0.0000010004,MH638309_Bacillus_Hobo:0.0000010004)84.2/99:0.0020885525,(MH638312_Bacillus_Kioshi:0.0000025112,NC_024137_Bcp1:0.0041910350)0/56:0.0000024488)77.1/94:0.0069086620,((((KU577463_Bacillus_Deep_Blue:0.0021038188,Thurquoise:0.0000027424)97.9/100:0.0150310225,NC_020873_Bc431v3:0.0215997114)87.8/82:0.0089484678,(KX495186_Bacillus_PK16:0.0000010004,MG602477_Bacillus_BCP01:0.0000010004)89.1/99:0.0079576927)62.4/62:0.0084663348,NC_027355_BCP8_2:0.0162455738)57.4/58:0.0022302756)100/100:0.1883489869)97.5/98:0.1006324851)95.1/73:0.0829393225,((((JN797796B_5S:0.0000010004,NC_018863_B4:0.0000010004)0/70:0.0000028362,NC_022763_Spock:0.0020613557)73.4/91:0.0041057456,(KT307976_AvesoBmore:0.0000010004,NC_022088_Troll:0.0000010004)88.6/98:0.0109114554)100/100:0.1867936546,((((KT207918_Eyuki:0.0000010004,NC_024211_Megatron:0.0000010004)88.4/100:0.0074263058,(NC_018857_BPS13:0.0000010004,NC_023501_BPS10C:0.0000010004)97/100:0.0141873832)83.5/98:0.0190712762,NC_016563_WPh:0.0330998462)100/100:0.3410311792,(NC_018856_Bastille:0.0000020227,((NC_024205_Hoody_T:0.0020999379,NC_024216_CAM003:0.0000027424)87.1/93:0.0021000645,NC_024207_Evoli:0.0000029262)57.5/88:0.0020958156)100/100:0.2541819315)99.8/100:0.1847118867)98.1/86:0.1122010779)81.9/61:0.0723042950,(((KJ010547_Bp8p_C:0.0000010004,KJ010548_Bp8p_T:0.0000010004)99.6/100:0.0328283556,NC_024792_Bobb:0.0126674816)15.6/64:0.0292195063,NC_020081_phiAGATE:0.0446791193)100/100:0.2008588219)99.8/99:0.3711703658,NC_015253_A9:2.0990028959)48.3/74:0.1580290568,(AY682195_LP65:1.5856881503,(((KC595512_JL:0.0000024301,KC595513_Shanette:0.0025427635)90.9/100:0.0279880630,NC_025423_CP_51:0.0407804779)60.2/98:0.1917607199,(NC_011421_SPO1:0.0000010004,NC_022761_CampHawk:0.0000010004)98.7/100:0.4260090355)100/100:2.7431416230)95.5/95:0.6195196568)77.3/87:0.1397970181,NC_012530_Lb338_1:1.7402084488)92.4/97:0.2033049230,((DQ004855_P100:0.0000010004,KJ094029_LP_064:0.0000010004)100/100:0.5264642460,(((((((((EU418428_A5W:0.0000027424,FR852584_ISP:0.0000010004)0/68:0.0000021101,(NC_023009_Sb_1:0.0063418571,NC_023573_phiSA012:0.0021087121)0/27:0.0000020070)0/29:0.0000024985,(NC_022918_S25_4:0.0000010004,NC_022920_S25_3:0.0000010004)91.8/99:0.0042331582)92.1/84:0.0042227521,KP027446_phiIPLARODI:0.0042091672)0/76:0.0000020501,NC_025416_MCE_2014:0.0021037739)50.8/78:0.0021049772,NC_025426_P108:0.0000027739)99.9/100:0.0869592896,(JX194239_SA11:0.0042697896,(NC_020877_Romulus:0.0000010004,NC_022090_Remus:0.0000010004)0/85:0.0000027234)100/100:0.1620999749)98.7/98:0.0941283871,(KF021268_phiIBB_SEP1:0.0000020466,KP027447_phiIPLA_C1C:0.0021754844)100/100:0.2782770212)48.3/81:0.0594445349,NC_007021_Twort:0.2442192674)100/100:0.6668791168)42.1/79:0.2021861174)100/100:0.4189165700,KP339049_EFDG1:0.1775217181)98.1/100:0.1045463579,KR049063_EFLK1:0.0000010004);

CONSENSUS TREE
--------------

Consensus tree is constructed from 1000bootstrap trees
Log-likelihood of consensus tree: -17325.469253
Robinson-Foulds distance between ML tree and consensus tree: 4

Branches with support >0.000000% are kept (extended consensus)
Branch lengths are optimized by maximum likelihood on original alignment
Numbers in parentheses are bootstrap supports (%)

+**AB609718_phiEF24C_P2
|
|                                                +--AB930182_SPG24
|                                             +--| (71)
|                                             |  +--AP013029_phiNIT1
|                                         +---| (100)
|                                         |   +--KF669652_Grass
|                                      +--| (70)
|                                      |  +--KC699836_SIOphi
|                                   +--| (71)
|                                   |  +---NC_027374_Moonbeam
|                                +--| (67)
|                                |  +--NC_027366_Mater
|                             +--| (73)
|                             |  |        +--JN797798_BCU4
|                             |  |     +--| (100)
|                             |  |     |  +--NC_018860_BCP78
|                             |  |  +--| (100)
|                             |  |  |  +--KT224359_TsarBomba
|                             |  +--| (98)
|                             |     |        +--KT995480_Bacillus_BM15
|                             |     |     +--| (99)
|                             |     |     |  +--MH638309_Bacillus_Hobo
|                             |     |  +--| (94)
|                             |     |  |  |  +--MH638312_Bacillus_Kioshi
|                             |     |  |  +--| (56)
|                             |     |  |     +--NC_024137_Bcp1
|                             |     +--| (100)
|                             |        |           +--KU577463_Bacillus_Deep_Blue
|                             |        |        +--| (100)
|                             |        |        |  +--Thurquoise
|                             |        |     +--| (82)
|                             |        |     |  +--NC_020873_Bc431v3
|                             |        |  +--| (62)
|                             |        |  |  |     +**KX495186_Bacillus_PK16
|                             |        |  |  |  +--|
|                             |        |  |  |  |  +**NC_027352_JBP901
|                             |        |  |  +--| (99)
|                             |        |  |     +--MG602477_Bacillus_BCP01
|                             |        +--| (58)
|                             |           +--NC_027355_BCP8_2
|                          +--| (61)
|                          |  |           +--JN797796B_5S
|                          |  |        +--| (70)
|                          |  |        |  +--NC_018863_B4
|                          |  |     +--| (91)
|                          |  |     |  +--NC_022763_Spock
|                          |  |  +--| (100)
|                          |  |  |  |        +**KT307976_AvesoBmore
|                          |  |  |  |     +**|
|                          |  |  |  |     |  +**NC_024788_Riley
|                          |  |  |  |  +--|
|                          |  |  |  |  |  +**NC_022769_BigBertha
|                          |  |  |  +--| (98)
|                          |  |  |     +--NC_022088_Troll
|                          |  +--| (86)
|                          |     |               +**KT207918_Eyuki
|                          |     |            +--|
|                          |     |            |  +**NC_024213_Hakuna
|                          |     |         +--| (100)
|                          |     |         |  +--NC_024211_Megatron
|                          |     |      +--| (98)
|                          |     |      |  |  +--NC_018857_BPS13
|                          |     |      |  +--| (100)
|                          |     |      |     +--NC_023501_BPS10C
|                          |     |  +---| (100)
|                          |     |  |   +--NC_016563_WPh
|                          |     +--| (100)
|                          |        |  +--NC_018856_Bastille
|                          |        +--| (100)
|                          |           |     +--NC_024205_Hoody_T
|                          |           |  +--| (93)
|                          |           |  |  +--NC_024216_CAM003
|                          |           +--| (88)
|                          |              +--NC_024207_Evoli
|                      +---| (99)
|                      |   |        +--KJ010547_Bp8p_C
|                      |   |     +--| (100)
|                      |   |     |  +--KJ010548_Bp8p_T
|                      |   |  +--| (64)
|                      |   |  |  +--NC_024792_Bobb
|                      |   +--| (100)
|                      |      +--NC_020081_phiAGATE
|                   +--| (74)
|                   |  +--------------------------NC_015253_A9
|                +--| (87)
|                |  |       +-------------------AY682195_LP65
|                |  +-------| (95)
|                |          |                                        +--KC595512_JL
|                |          |                                     +--| (100)
|                |          |                                     |  +--KC595513_Shanette
|                |          |                                  +--| (98)
|                |          |                                  |  +--NC_025423_CP_51
|                |          +----------------------------------| (100)
|                |                                             |    +--NC_011421_SPO1
|                |                                             +----| (100)
|                |                                                  +--NC_022761_CampHawk
|             +--| (97)
|             |  +---------------------NC_012530_Lb338_1
|        +----| (100)
|        |    |                                               +**DQ004855_P100
|        |    |                                            +**|
|        |    |                                            |  +**KJ668715_LMTA_34
|        |    |                                         +**|
|        |    |                                         |  +**KJ586795_LMTA_94
|        |    |                                      +**|
|        |    |                                      |  +**NC_025440_WIL_1
|        |    |                                   +**|
|        |    |                                   |  +**NC_020871_AG20
|        |    |                                +**|
|        |    |                                |  +**NC_024383_LP_083_2
|        |    |                             +**|
|        |    |                             |  +**KJ591605_LMTA_57
|        |    |                          +**|
|        |    |                          |  +**KJ094031_LP_124
|        |    |                       +**|
|        |    |                       |  +**NC_024359_LP_048
|        |    |                    +**|
|        |    |                    |  +**NC_009811_A511
|        |    |                 +**|
|        |    |                 |  +**NC_024787_LMTA_148
|        |    |              +**|
|        |    |              |  +**NC_021781_LP_125
|        |    |           +**|
|        |    |           |  +**NC_024360_LMSP_25
|        |    |        +--|
|        |    |        |  +**NC_024364_List_36
|        |    |  +-----| (100)
|        |    |  |     +--KJ094029_LP_064
|        |    +--| (79)
|        |       |                                                                               +**EU418428_A5W
|        |       |                                                                            +**|
|        |       |                                                                            |  +**JX875065_SA5
|        |       |                                                                         +**|
|        |       |                                                                         |  +**JX080305_P4W
|        |       |                                                                      +**|
|        |       |                                                                      |  +**KF766114_K
|        |       |                                                                   +**|
|        |       |                                                                   |  +**KP687432_IME_SA2
|        |       |                                                                +**|
|        |       |                                                                |  +**NC_025417_Team1
|        |       |                                                             +**|
|        |       |                                                             |  +**JX080304_MSA6
|        |       |                                                          +**|
|        |       |                                                          |  +**NC_019726_JD007
|        |       |                                                       +**|
|        |       |                                                       |  +**JX080301_A3R
|        |       |                                                    +**|
|        |       |                                                    |  +**KP687431_IME_SA1
|        |       |                                                 +**|
|        |       |                                                 |  +**KR908644_IME_SA119
|        |       |                                              +**|
|        |       |                                              |  +**JX080302_676Z
|        |       |                                           +**|
|        |       |                                           |  +**NC_019448_GH15
|        |       |                                        +**|
|        |       |                                        |  +**NC_007066_G1
|        |       |                                     +**|
|        |       |                                     |  +**JX080303_Fi200W
|        |       |                                  +**|
|        |       |                                  |  +**KR902361_IME_SA118
|        |       |                               +--|
|        |       |                               |  +**JX080300_Staph1N
|        |       |                            +--| (68)
|        |       |                            |  +--FR852584_ISP
|        |       |                         +--| (50)
|        |       |                         |  |     +--NC_022918_S25_4
|        |       |                         |  |  +--| (99)
|        |       |                         |  |  |  +--NC_022920_S25_3
|        |       |                         |  +--| (28)
|        |       |                         |     +--NC_023573_phiSA012
|        |       |                      +--| (84)
|        |       |                      |  +--NC_023009_Sb_1
|        |       |                   +--| (76)
|        |       |                   |  +--KP027446_phiIPLARODI
|        |       |                +--| (78)
|        |       |                |  +--NC_025416_MCE_2014
|        |       |             +--| (100)
|        |       |             |  +--NC_025426_P108
|        |       |          +--| (98)
|        |       |          |  |  +--JX194239_SA11
|        |       |          |  +--| (100)
|        |       |          |     |  +--NC_020877_Romulus
|        |       |          |     +--| (85)
|        |       |          |        +--NC_022090_Remus
|        |       |       +--| (81)
|        |       |       |  |  +--KF021268_phiIBB_SEP1
|        |       |       |  +--| (100)
|        |       |       |     +--KP027447_phiIPLA_C1C
|        |       +-------| (100)
|        |               +--NC_007021_Twort
|     +--| (100)
|     |  +--KP339049_EFDG1
|  +--|
|  |  +--KR049063_EFLK1
+**|
|  +**NC_009904_phiEF24C
|
+**NC_027335_ECP3


Consensus tree in newick format: 

(AB609718_phiEF24C_P2:0.0000000000,(((((((((((((((AB930182_SPG24:0.0000027414,AP013029_phiNIT1:0.0020677353)71:0.0000026440,KF669652_Grass:0.0062317709)100:0.3278677231,KC699836_SIOphi:0.1605580537)70:0.0619997269,NC_027374_Moonbeam:0.3607803649)71:0.0369395900,NC_027366_Mater:0.1986026963)67:0.0368144477,(((JN797798_BCU4:0.0000027414,NC_018860_BCP78:0.0000027414)100:0.0040251951,KT224359_TsarBomba:0.0040599776)100:0.1949844549,(((KT995480_Bacillus_BM15:0.0000027414,MH638309_Bacillus_Hobo:0.0000027414)99:0.0020865891,(MH638312_Bacillus_Kioshi:0.0000027414,NC_024137_Bcp1:0.0041883697)56:0.0000027414)94:0.0068899678,((((KU577463_Bacillus_Deep_Blue:0.0021019521,Thurquoise:0.0000027414)100:0.0150222209,NC_020873_Bc431v3:0.0215853345)82:0.0089383095,((KX495186_Bacillus_PK16:0.0000000000,NC_027352_JBP901:0.0000000000):0.0000027414,MG602477_Bacillus_BCP01:0.0000027414)99:0.0079572360)62:0.0084599236,NC_027355_BCP8_2:0.0162335529)58:0.0022486336)100:0.1882473544)98:0.1005757758)73:0.0828976084,((((JN797796B_5S:0.0000027414,NC_018863_B4:0.0000027414)70:0.0000027414,NC_022763_Spock:0.0020601341)91:0.0041018205,(((KT307976_AvesoBmore:0.0000000000,NC_024788_Riley:0.0000000000):0.0000000000,NC_022769_BigBertha:0.0000000000):0.0000027414,NC_022088_Troll:0.0000027414)98:0.0109090309)100:0.1866847158,(((((KT207918_Eyuki:0.0000000000,NC_024213_Hakuna:0.0000000000):0.0000027414,NC_024211_Megatron:0.0000027414)100:0.0074227756,(NC_018857_BPS13:0.0000027414,NC_023501_BPS10C:0.0000027414)100:0.0141798446)98:0.0190582457,NC_016563_WPh:0.0330929752)100:0.3408616154,(NC_018856_Bastille:0.0000027414,((NC_024205_Hoody_T:0.0020987906,NC_024216_CAM003:0.0000027414)93:0.0020989166,NC_024207_Evoli:0.0000027414)88:0.0020944827)100:0.2540402559)100:0.1846339306)86:0.1121669972)61:0.0723499411,(((KJ010547_Bp8p_C:0.0000027414,KJ010548_Bp8p_T:0.0000027414)100:0.0328128717,NC_024792_Bobb:0.0126631309)64:0.0292023049,NC_020081_phiAGATE:0.0446705165)100:0.2007021872)99:0.3711990532,NC_015253_A9:2.0977002964)74:0.1578110459,(AY682195_LP65:1.5840639962,(((KC595512_JL:0.0000027414,KC595513_Shanette:0.0025414863)100:0.0279685256,NC_025423_CP_51:0.0407796716)98:0.1929335409,(NC_011421_SPO1:0.0000027414,NC_022761_CampHawk:0.0000027414)100:0.4241861878)100:2.7398804633)95:0.6203598986)87:0.1397886704,NC_012530_Lb338_1:1.7394668169)97:0.2032106815,(((((((((((((((DQ004855_P100:0.0000000000,KJ668715_LMTA_34:0.0000000000):0.0000000000,KJ586795_LMTA_94:0.0000000000):0.0000000000,NC_025440_WIL_1:0.0000000000):0.0000000000,NC_020871_AG20:0.0000000000):0.0000000000,NC_024383_LP_083_2:0.0000000000):0.0000000000,KJ591605_LMTA_57:0.0000000000):0.0000000000,KJ094031_LP_124:0.0000000000):0.0000000000,NC_024359_LP_048:0.0000000000):0.0000000000,NC_009811_A511:0.0000000000):0.0000000000,NC_024787_LMTA_148:0.0000000000):0.0000000000,NC_021781_LP_125:0.0000000000):0.0000000000,NC_024360_LMSP_25:0.0000000000):0.0000000000,NC_024364_List_36:0.0000000000):0.0000027414,KJ094029_LP_064:0.0000027414)100:0.5262927961,(((((((((((((((((((((((((EU418428_A5W:0.0000000000,JX875065_SA5:0.0000000000):0.0000000000,JX080305_P4W:0.0000000000):0.0000000000,KF766114_K:0.0000000000):0.0000000000,KP687432_IME_SA2:0.0000000000):0.0000000000,NC_025417_Team1:0.0000000000):0.0000000000,JX080304_MSA6:0.0000000000):0.0000000000,NC_019726_JD007:0.0000000000):0.0000000000,JX080301_A3R:0.0000000000):0.0000000000,KP687431_IME_SA1:0.0000000000):0.0000000000,KR908644_IME_SA119:0.0000000000):0.0000000000,JX080302_676Z:0.0000000000):0.0000000000,NC_019448_GH15:0.0000000000):0.0000000000,NC_007066_G1:0.0000000000):0.0000000000,JX080303_Fi200W:0.0000000000):0.0000000000,KR902361_IME_SA118:0.0000000000):0.0000000000,JX080300_Staph1N:0.0000000000):0.0000027414,FR852584_ISP:0.0000027414)68:0.0000027414,((NC_022918_S25_4:0.0000027414,NC_022920_S25_3:0.0000027414)99:0.0042312578,NC_023573_phiSA012:0.0021066206)28:0.0000027414)50:0.0000027414,NC_023009_Sb_1:0.0063399541)84:0.0042208598,KP027446_phiIPLARODI:0.0042076889)76:0.0000027414,NC_025416_MCE_2014:0.0021016870)78:0.0021028863,NC_025426_P108:0.0000027414)100:0.0869291367,(JX194239_SA11:0.0042679413,(NC_020877_Romulus:0.0000027414,NC_022090_Remus:0.0000027414)85:0.0000026157)100:0.1620585254)98:0.0940992504,(KF021268_phiIBB_SEP1:0.0000027414,KP027447_phiIPLA_C1C:0.0021730652)100:0.2781898778)81:0.0594228191,NC_007021_Twort:0.2441587351)100:0.6665661959)79:0.2022327578)100:0.4187526347,KP339049_EFDG1:0.1775281201)100:0.1044711612,KR049063_EFLK1:0.0000027414):0.0000027414,NC_009904_phiEF24C:0.0000000000):0.0000000000,NC_027335_ECP3:0.0000000000);

TIME STAMP
----------

Date and time: Tue Feb 11 16:05:51 2020
Total CPU time used: 1254.728125 seconds (0h:20m:54s)
Total wall-clock time used: 277.2990241 seconds (0h:4m:37s)
