# Supplementary material for: Genome, biology and stability of the Thurquoise phage – A new virus from the Bastillevirinae subfamily
Source: Front Microbiol. 2023 Mar 14;14:1120147. doi: 10.3389/fmicb.2023.1120147 (PMC10043171; doi:10.3389/fmicb.2023.1120147)
Supplement: Supplementary file 2 [file Data_Sheet_1.ZIP › File S1. Alignments evolution models and trees/IqTree_ML_trees/single_marker_trees/6121_00047-ATP_dependent_helicase_41_100.fasta.aln.faa.log]

IQ-TREE multicore version 1.6.12 for Linux 64-bit built Aug 15 2019
Developed by Bui Quang Minh, Nguyen Lam Tung, Olga Chernomor,
Heiko Schmidt, Dominik Schrempf, Michael Woodhams.

Host:    monster1 (AVX2, FMA3, 62 GB RAM)
Command: iqtree -nt AUTO -s 6121_00047-ATP_dependent_helicase_41_100.fasta.aln.faa -alrt 1000 -bb 1000
Seed:    892546 (Using SPRNG - Scalable Parallel Random Number Generator)
Time:    Tue Feb 11 15:53:29 2020
Kernel:  AVX+FMA - auto-detect threads (40 CPU cores detected)

Reading alignment file 6121_00047-ATP_dependent_helicase_41_100.fasta.aln.faa ... Fasta format detected
Alignment most likely contains protein sequences
Alignment has 100 sequences with 561 columns, 541 distinct patterns
479 parsimony-informative, 21 singleton sites, 61 constant sites
                             Gap/Ambiguity  Composition  p-value
   1  AB609718_phiEF24C_P2          12.66%    passed     50.17%
   2  AB930182_SPG24                14.44%    passed     95.22%
   3  AP013029_phiNIT1              14.44%    passed     94.03%
   4  AY682195_LP65                 11.76%    failed      2.22%
   5  DQ004855_P100                 43.32%    passed     98.32%
   6  EU418428_A5W                  14.44%    passed     92.82%
   7  FR852584_ISP                  14.44%    passed     92.82%
   8  JN797796B_5S                  13.01%    passed     99.31%
   9  JN797798_BCU4                 12.83%    passed     61.16%
  10  JX080300_Staph1N              14.44%    passed     92.82%
  11  JX080301_A3R                  14.44%    passed     92.82%
  12  JX080302_676Z                 14.44%    passed     92.82%
  13  JX080303_Fi200W               14.44%    passed     92.82%
  14  JX080304_MSA6                 14.44%    passed     92.82%
  15  JX080305_P4W                  14.44%    passed     92.82%
  16  JX194239_SA11                 14.62%    passed     98.88%
  17  JX875065_SA5                  14.44%    passed     92.82%
  18  KC595512_JL                   21.03%    failed      0.80%
  19  KC595513_Shanette             21.03%    failed      0.81%
  20  KC699836_SIOphi               11.41%    passed     98.39%
  21  KF021268_phiIBB_SEP1          16.93%    passed     90.45%
  22  KF669652_Grass                14.44%    passed     96.83%
  23  KF766114_K                    14.44%    passed     92.82%
  24  KJ010547_Bp8p_C               25.31%    passed     99.40%
  25  KJ010548_Bp8p_T               25.31%    passed     99.40%
  26  KJ094029_LP_064               43.32%    passed     98.32%
  27  KJ094031_LP_124               43.32%    passed     98.32%
  28  KJ586795_LMTA_94              43.32%    passed     98.32%
  29  KJ591605_LMTA_57              43.32%    passed     98.32%
  30  KJ668715_LMTA_34              43.32%    passed     98.32%
  31  KP027446_phiIPLARODI          14.44%    passed     94.05%
  32  KP027447_phiIPLA_C1C          16.93%    passed     88.85%
  33  KP339049_EFDG1                12.66%    passed     75.19%
  34  KP687431_IME_SA1              14.44%    passed     92.82%
  35  KP687432_IME_SA2              14.44%    passed     92.82%
  36  KR049063_EFLK1                12.66%    passed     50.17%
  37  KR902361_IME_SA118            14.44%    passed     92.82%
  38  KR908644_IME_SA119            14.44%    passed     92.82%
  39  KT207918_Eyuki                12.30%    passed     98.19%
  40  KT224359_TsarBomba            12.83%    passed     60.09%
  41  KT307976_AvesoBmore           13.01%    passed     98.69%
  42  KT995480_Bacillus_BM15        13.19%    passed     83.18%
  43  KU577463_Bacillus_Deep_Blue   12.83%    passed     96.47%
  44  KX495186_Bacillus_PK16        13.19%    passed     90.89%
  45  MG602477_Bacillus_BCP01       13.19%    passed     90.89%
  46  MH638309_Bacillus_Hobo        13.19%    passed     83.18%
  47  MH638312_Bacillus_Kioshi      13.19%    passed     87.99%
  48  NC_007021_Twort               14.80%    passed     83.80%
  49  NC_007066_G1                  14.44%    passed     92.82%
  50  NC_009811_A511                43.32%    passed     98.32%
  51  NC_009904_phiEF24C            12.66%    passed     50.17%
  52  NC_011421_SPO1                18.72%    failed      0.49%
  53  NC_012530_Lb338_1             16.93%    passed     36.96%
  54  NC_015253_A9                  10.34%    failed      0.00%
  55  NC_016563_WPh                 12.30%    passed     98.31%
  56  NC_018856_Bastille            11.59%    passed     78.21%
  57  NC_018857_BPS13               12.30%    passed     91.79%
  58  NC_018860_BCP78               12.83%    passed     61.16%
  59  NC_018863_B4                  13.01%    passed     99.31%
  60  NC_019448_GH15                14.44%    passed     92.82%
  61  NC_019726_JD007               14.44%    passed     92.82%
  62  NC_020081_phiAGATE            25.49%    passed     99.89%
  63  NC_020871_AG20                43.32%    passed     98.32%
  64  NC_020873_Bc431v3             13.19%    passed     92.94%
  65  NC_020877_Romulus             14.62%    passed     99.11%
  66  NC_021781_LP_125              43.32%    passed     98.32%
  67  NC_022088_Troll               13.01%    passed     98.69%
  68  NC_022090_Remus               14.62%    passed     99.11%
  69  NC_022761_CampHawk            18.72%    failed      0.49%
  70  NC_022763_Spock               13.01%    passed     99.27%
  71  NC_022769_BigBertha           13.01%    passed     98.69%
  72  NC_022918_S25_4               14.44%    passed     92.93%
  73  NC_022920_S25_3               14.44%    passed     92.93%
  74  NC_023009_Sb_1                14.44%    passed     88.21%
  75  NC_023501_BPS10C              12.30%    passed     91.79%
  76  NC_023573_phiSA012            14.44%    passed     90.60%
  77  NC_024137_Bcp1                13.19%    passed     83.40%
  78  NC_024205_Hoody_T             11.59%    passed     72.41%
  79  NC_024207_Evoli               11.59%    passed     71.08%
  80  NC_024211_Megatron            12.30%    passed     98.19%
  81  NC_024213_Hakuna              12.30%    passed     98.19%
  82  NC_024216_CAM003              11.59%    passed     69.26%
  83  NC_024359_LP_048              43.32%    passed     98.32%
  84  NC_024360_LMSP_25             43.32%    passed     98.32%
  85  NC_024364_List_36             43.32%    passed     98.32%
  86  NC_024383_LP_083_2            43.32%    passed     98.32%
  87  NC_024787_LMTA_148            43.32%    passed     98.32%
  88  NC_024788_Riley               13.01%    passed     98.69%
  89  NC_024792_Bobb                25.49%    passed     99.71%
  90  NC_025416_MCE_2014            14.44%    passed     90.06%
  91  NC_025417_Team1               14.44%    passed     92.82%
  92  NC_025423_CP_51               21.03%    failed      1.36%
  93  NC_025426_P108                14.44%    passed     87.77%
  94  NC_025440_WIL_1               43.32%    passed     98.32%
  95  NC_027335_ECP3                12.66%    passed     50.17%
  96  NC_027352_JBP901              13.19%    passed     90.89%
  97  NC_027355_BCP8_2              13.19%    passed     75.05%
  98  NC_027366_Mater               25.67%    passed     74.58%
  99  NC_027374_Moonbeam            13.19%    passed     99.53%
 100  Thurquoise                    13.19%    passed     96.83%
****  TOTAL                         18.96%  7 sequences failed composition chi2 test (p-value<5%; df=19)
NOTE: KR049063_EFLK1 is identical to AB609718_phiEF24C_P2 but kept for subsequent analysis
NOTE: KJ094029_LP_064 is identical to DQ004855_P100 but kept for subsequent analysis
NOTE: FR852584_ISP is identical to EU418428_A5W but kept for subsequent analysis
NOTE: NC_018863_B4 is identical to JN797796B_5S but kept for subsequent analysis
NOTE: NC_018860_BCP78 is identical to JN797798_BCU4 but kept for subsequent analysis
NOTE: KJ010548_Bp8p_T is identical to KJ010547_Bp8p_C but kept for subsequent analysis
NOTE: NC_024211_Megatron is identical to KT207918_Eyuki but kept for subsequent analysis
NOTE: NC_022088_Troll is identical to KT307976_AvesoBmore but kept for subsequent analysis
NOTE: MH638309_Bacillus_Hobo is identical to KT995480_Bacillus_BM15 but kept for subsequent analysis
NOTE: MG602477_Bacillus_BCP01 is identical to KX495186_Bacillus_PK16 but kept for subsequent analysis
NOTE: NC_022761_CampHawk is identical to NC_011421_SPO1 but kept for subsequent analysis
NOTE: NC_023501_BPS10C is identical to NC_018857_BPS13 but kept for subsequent analysis
NOTE: NC_022090_Remus is identical to NC_020877_Romulus but kept for subsequent analysis
NOTE: NC_022920_S25_3 is identical to NC_022918_S25_4 but kept for subsequent analysis
NOTE: 35 identical sequences (see below) will be ignored for subsequent analysis
NOTE: NC_009904_phiEF24C (identical to AB609718_phiEF24C_P2) is ignored but added at the end
NOTE: NC_027335_ECP3 (identical to AB609718_phiEF24C_P2) is ignored but added at the end
NOTE: KJ094031_LP_124 (identical to DQ004855_P100) is ignored but added at the end
NOTE: KJ586795_LMTA_94 (identical to DQ004855_P100) is ignored but added at the end
NOTE: KJ591605_LMTA_57 (identical to DQ004855_P100) is ignored but added at the end
NOTE: KJ668715_LMTA_34 (identical to DQ004855_P100) is ignored but added at the end
NOTE: NC_009811_A511 (identical to DQ004855_P100) is ignored but added at the end
NOTE: NC_020871_AG20 (identical to DQ004855_P100) is ignored but added at the end
NOTE: NC_021781_LP_125 (identical to DQ004855_P100) is ignored but added at the end
NOTE: NC_024359_LP_048 (identical to DQ004855_P100) is ignored but added at the end
NOTE: NC_024360_LMSP_25 (identical to DQ004855_P100) is ignored but added at the end
NOTE: NC_024364_List_36 (identical to DQ004855_P100) is ignored but added at the end
NOTE: NC_024383_LP_083_2 (identical to DQ004855_P100) is ignored but added at the end
NOTE: NC_024787_LMTA_148 (identical to DQ004855_P100) is ignored but added at the end
NOTE: NC_025440_WIL_1 (identical to DQ004855_P100) is ignored but added at the end
NOTE: JX080300_Staph1N (identical to EU418428_A5W) is ignored but added at the end
NOTE: JX080301_A3R (identical to EU418428_A5W) is ignored but added at the end
NOTE: JX080302_676Z (identical to EU418428_A5W) is ignored but added at the end
NOTE: JX080303_Fi200W (identical to EU418428_A5W) is ignored but added at the end
NOTE: JX080304_MSA6 (identical to EU418428_A5W) is ignored but added at the end
NOTE: JX080305_P4W (identical to EU418428_A5W) is ignored but added at the end
NOTE: JX875065_SA5 (identical to EU418428_A5W) is ignored but added at the end
NOTE: KF766114_K (identical to EU418428_A5W) is ignored but added at the end
NOTE: KP687431_IME_SA1 (identical to EU418428_A5W) is ignored but added at the end
NOTE: KP687432_IME_SA2 (identical to EU418428_A5W) is ignored but added at the end
NOTE: KR902361_IME_SA118 (identical to EU418428_A5W) is ignored but added at the end
NOTE: KR908644_IME_SA119 (identical to EU418428_A5W) is ignored but added at the end
NOTE: NC_007066_G1 (identical to EU418428_A5W) is ignored but added at the end
NOTE: NC_019448_GH15 (identical to EU418428_A5W) is ignored but added at the end
NOTE: NC_019726_JD007 (identical to EU418428_A5W) is ignored but added at the end
NOTE: NC_025417_Team1 (identical to EU418428_A5W) is ignored but added at the end
NOTE: NC_024213_Hakuna (identical to KT207918_Eyuki) is ignored but added at the end
NOTE: NC_022769_BigBertha (identical to KT307976_AvesoBmore) is ignored but added at the end
NOTE: NC_024788_Riley (identical to KT307976_AvesoBmore) is ignored but added at the end
NOTE: NC_027352_JBP901 (identical to KX495186_Bacillus_PK16) is ignored but added at the end

For your convenience alignment with unique sequences printed to 6121_00047-ATP_dependent_helicase_41_100.fasta.aln.faa.uniqueseq.phy


Create initial parsimony tree by phylogenetic likelihood library (PLL)... 0.015 seconds
NOTE: ModelFinder requires 58 MB RAM!
ModelFinder will test 546 protein models (sample size: 561) ...
 No. Model         -LnL         df  AIC          AICc         BIC
Measuring multi-threading efficiency up to 40 CPU cores
Increase to 10 rounds for branch lengths
226 trees examined
Threads: 1 / Time: 40.149 sec / Speedup: 1.000 / Efficiency: 100% / LogL: -48692
Threads: 2 / Time: 26.760 sec / Speedup: 1.500 / Efficiency: 75% / LogL: -48692
Threads: 3 / Time: 25.803 sec / Speedup: 1.556 / Efficiency: 52% / LogL: -48692
Threads: 4 / Time: 22.091 sec / Speedup: 1.817 / Efficiency: 45% / LogL: -48692
BEST NUMBER OF THREADS: 2

  1  Dayhoff       18161.601    127 36577.202    36652.288    37127.077
  2  Dayhoff+I     18022.491    128 36300.981    36377.426    36855.186
  3  Dayhoff+G4    17703.865    128 35663.730    35740.175    36217.935
  4  Dayhoff+I+G4  17685.612    129 35629.223    35707.042    36187.757
  5  Dayhoff+R2    17773.299    129 35804.599    35882.418    36363.133
  6  Dayhoff+R3    17696.540    131 35655.081    35735.696    36222.274
  7  Dayhoff+R4    17685.310    133 35636.619    35720.095    36212.472
  8  Dayhoff+R5    17680.395    135 35630.790    35717.190    36215.302
 14  Dayhoff+F     18037.386    146 36366.771    36470.452    36998.910
 15  Dayhoff+F+I   17884.197    147 36062.393    36167.749    36698.862
 16  Dayhoff+F+G4  17552.918    147 35399.837    35505.193    36036.306
 17  Dayhoff+F+I+G4 17531.291    148 35358.583    35465.631    35999.382
 18  Dayhoff+F+R2  17629.922    148 35555.843    35662.892    36196.642
 19  Dayhoff+F+R3  17549.186    150 35398.371    35508.859    36047.829
 20  Dayhoff+F+R4  17537.022    152 35378.045    35492.045    36036.162
 21  Dayhoff+F+R5  17530.894    154 35369.789    35487.375    36036.566
 27  mtMAM         19740.605    127 39735.210    39810.296    40285.085
 28  mtMAM+I       19662.334    128 39580.668    39657.112    40134.872
 29  mtMAM+G4      18775.192    128 37806.385    37882.829    38360.589
 30  mtMAM+I+G4    18775.090    129 37808.179    37885.998    38366.713
 31  mtMAM+R2      18943.880    129 38145.760    38223.579    38704.294
 32  mtMAM+R3      18806.197    131 37874.394    37955.009    38441.587
 33  mtMAM+R4      18780.991    133 37827.981    37911.457    38403.834
 34  mtMAM+R5      18767.772    135 37805.545    37891.945    38390.057
 35  mtMAM+R6      18759.632    137 37793.263    37882.653    38386.435
 36  mtMAM+R7      18756.922    139 37791.843    37884.290    38393.675
 40  mtMAM+F       18782.627    146 37857.254    37960.935    38489.393
 41  mtMAM+F+I     18658.936    147 37611.872    37717.228    38248.341
 42  mtMAM+F+G4    18002.304    147 36298.608    36403.964    36935.077
 43  mtMAM+F+I+G4  17994.617    148 36285.234    36392.282    36926.032
 44  mtMAM+F+R2    18151.711    148 36599.423    36706.471    37240.221
 45  mtMAM+F+R3    18032.565    150 36365.130    36475.618    37014.588
 46  mtMAM+F+R4    18009.422    152 36322.844    36436.844    36980.961
 47  mtMAM+F+R5    17995.692    154 36299.384    36416.971    36966.161
 48  mtMAM+F+R6    17986.172    156 36284.344    36405.592    36959.781
 49  mtMAM+F+R7    17982.448    158 36280.897    36405.882    36964.992
 53  JTT           18037.353    127 36328.706    36403.791    36878.580
 54  JTT+I         17900.112    128 36056.225    36132.669    36610.429
 55  JTT+G4        17594.402    128 35444.803    35521.248    35999.007
 56  JTT+I+G4      17578.275    129 35414.549    35492.368    35973.083
 57  JTT+R2        17667.947    129 35593.894    35671.713    36152.428
 58  JTT+R3        17587.104    131 35436.208    35516.823    36003.401
 59  JTT+R4        17579.329    133 35424.657    35508.133    36000.510
 60  JTT+R5        17575.400    135 35420.800    35507.200    36005.312
 66  JTT+F         17945.957    146 36183.915    36287.596    36816.054
 67  JTT+F+I       17794.653    147 35883.306    35988.662    36519.775
 68  JTT+F+G4      17487.409    147 35268.818    35374.174    35905.287
 69  JTT+F+I+G4    17467.897    148 35231.795    35338.843    35872.593
 70  JTT+F+R2      17564.789    148 35425.579    35532.628    36066.378
 71  JTT+F+R3      17482.295    150 35264.590    35375.078    35914.048
 72  JTT+F+R4      17472.808    152 35249.616    35363.616    35907.734
 73  JTT+F+R5      17467.544    154 35243.088    35360.674    35909.865
 79  WAG           17878.698    127 36011.396    36086.482    36561.271
 80  WAG+I         17754.836    128 35765.672    35842.117    36319.877
 81  WAG+G4        17496.655    128 35249.310    35325.754    35803.514
 82  WAG+I+G4      17479.547    129 35217.095    35294.914    35775.629
 83  WAG+R2        17553.560    129 35365.121    35442.940    35923.655
 84  WAG+R3        17483.659    131 35229.318    35309.934    35796.512
 85  WAG+R4        17478.029    133 35222.058    35305.534    35797.911
 92  WAG+F         17846.535    146 35985.069    36088.751    36617.209
 93  WAG+F+I       17709.764    147 35713.527    35818.883    36349.996
 94  WAG+F+G4      17439.692    147 35173.383    35278.739    35809.852
 95  WAG+F+I+G4    17419.970    148 35135.940    35242.988    35776.738
 96  WAG+F+R2      17501.852    148 35299.704    35406.752    35940.502
 97  WAG+F+R3      17428.189    150 35156.378    35266.865    35805.836
 98  WAG+F+R4      17422.169    152 35148.339    35262.339    35806.456
105  cpREV         18016.898    127 36287.796    36362.882    36837.671
106  cpREV+I       17895.143    128 36046.285    36122.730    36600.490
107  cpREV+G4      17614.499    128 35484.998    35561.442    36039.202
108  cpREV+I+G4    17597.912    129 35453.824    35531.644    36012.358
109  cpREV+R2      17684.901    129 35627.801    35705.620    36186.335
110  cpREV+R3      17599.462    131 35460.924    35541.539    36028.117
111  cpREV+R4      17595.567    133 35457.133    35540.609    36032.986
118  cpREV+F       18072.933    146 36437.867    36541.548    37070.006
119  cpREV+F+I     17920.713    147 36135.425    36240.781    36771.894
120  cpREV+F+G4    17603.737    147 35501.474    35606.830    36137.943
121  cpREV+F+I+G4  17582.339    148 35460.677    35567.726    36101.476
122  cpREV+F+R2    17686.128    148 35668.257    35775.305    36309.055
123  cpREV+F+R3    17591.512    150 35483.024    35593.512    36132.483
124  cpREV+F+R4    17586.145    152 35476.290    35590.290    36134.407
131  mtREV         19045.438    127 38344.875    38419.961    38894.750
132  mtREV+I       18976.135    128 38208.270    38284.714    38762.474
133  mtREV+G4      18437.068    128 37130.136    37206.581    37684.341
134  mtREV+I+G4    18435.456    129 37128.912    37206.731    37687.446
135  mtREV+R2      18519.291    129 37296.581    37374.400    37855.115
136  mtREV+R3      18440.282    131 37142.564    37223.180    37709.758
137  mtREV+R4      18434.785    133 37135.571    37219.046    37711.424
144  mtREV+F       18253.512    146 36799.023    36902.705    37431.163
145  mtREV+F+I     18137.680    147 36569.361    36674.717    37205.830
146  mtREV+F+G4    17705.241    147 35704.482    35809.838    36340.951
147  mtREV+F+I+G4  17692.897    148 35681.794    35788.843    36322.593
148  mtREV+F+R2    17801.451    148 35898.902    36005.951    36539.701
149  mtREV+F+R3    17708.348    150 35716.697    35827.185    36366.155
150  mtREV+F+R4    17703.267    152 35710.534    35824.534    36368.652
157  rtREV         18004.104    127 36262.208    36337.293    36812.082
158  rtREV+I       17892.799    128 36041.597    36118.042    36595.802
159  rtREV+G4      17576.675    128 35409.350    35485.794    35963.554
160  rtREV+I+G4    17564.959    129 35387.917    35465.736    35946.451
161  rtREV+R2      17644.616    129 35547.233    35625.052    36105.767
162  rtREV+R3      17569.221    131 35400.442    35481.058    35967.636
163  rtREV+R4      17565.625    133 35397.251    35480.726    35973.103
170  rtREV+F       17813.465    146 35918.929    36022.610    36551.068
171  rtREV+F+I     17688.599    147 35671.198    35776.554    36307.667
172  rtREV+F+G4    17364.535    147 35023.069    35128.425    35659.538
173  rtREV+F+I+G4  17350.864    148 34997.729    35104.777    35638.527
174  rtREV+F+R2    17440.700    148 35177.399    35284.448    35818.198
175  rtREV+F+R3    17358.230    150 35016.459    35126.947    35665.917
176  rtREV+F+R4    17354.706    152 35013.413    35127.413    35671.530
183  mtART         19431.477    127 39116.953    39192.039    39666.828
184  mtART+I       19350.538    128 38957.076    39033.520    39511.280
185  mtART+G4      18516.354    128 37288.708    37365.152    37842.912
186  mtART+I+G4    18516.346    129 37290.692    37368.511    37849.226
187  mtART+R2      18661.252    129 37580.505    37658.324    38139.039
188  mtART+R3      18538.458    131 37338.917    37419.532    37906.110
189  mtART+R4      18532.876    133 37331.751    37415.227    37907.604
196  mtART+F       18480.678    146 37253.357    37357.038    37885.496
197  mtART+F+I     18362.262    147 37018.525    37123.881    37654.994
198  mtART+F+G4    17738.428    147 35770.856    35876.211    36407.325
199  mtART+F+I+G4  17732.156    148 35760.311    35867.360    36401.110
200  mtART+F+R2    17872.616    148 36041.233    36148.281    36682.032
201  mtART+F+R3    17763.116    150 35826.231    35936.719    36475.689
202  mtART+F+R4    17756.207    152 35816.414    35930.414    36474.532
203  mtART+F+R5    17736.496    154 35780.992    35898.579    36447.769
204  mtART+F+R6    17722.110    156 35756.220    35877.468    36431.657
205  mtART+F+R7    17719.516    158 35755.032    35880.017    36439.128
209  mtZOA         18944.426    127 38142.852    38217.937    38692.726
210  mtZOA+I       18859.542    128 37975.083    38051.527    38529.287
211  mtZOA+G4      18189.190    128 36634.380    36710.825    37188.585
212  mtZOA+I+G4    18189.078    129 36636.155    36713.974    37194.689
213  mtZOA+R2      18287.766    129 36833.532    36911.351    37392.066
214  mtZOA+R3      18201.497    131 36664.994    36745.610    37232.188
215  mtZOA+R4      18197.321    133 36660.641    36744.117    37236.494
222  mtZOA+F       18187.008    146 36666.016    36769.697    37298.155
223  mtZOA+F+I     18056.051    147 36406.102    36511.458    37042.571
224  mtZOA+F+G4    17561.287    147 35416.574    35521.930    36053.043
225  mtZOA+F+I+G4  17551.382    148 35398.764    35505.812    36039.563
226  mtZOA+F+R2    17671.615    148 35639.231    35746.279    36280.030
227  mtZOA+F+R3    17573.939    150 35447.878    35558.365    36097.336
228  mtZOA+F+R4    17567.663    152 35439.327    35553.327    36097.444
235  VT            17870.591    127 35995.182    36070.267    36545.056
236  VT+I          17749.760    128 35755.520    35831.964    36309.724
237  VT+G4         17512.048    128 35280.096    35356.540    35834.300
238  VT+I+G4       17495.745    129 35249.490    35327.309    35808.024
239  VT+R2         17566.445    129 35390.890    35468.709    35949.424
240  VT+R3         17499.232    131 35260.463    35341.079    35827.657
241  VT+R4         17495.983    133 35257.967    35341.442    35833.820
248  VT+F          17821.164    146 35934.328    36038.009    36566.467
249  VT+F+I        17690.504    147 35675.009    35780.365    36311.478
250  VT+F+G4       17450.740    147 35195.479    35300.835    35831.948
251  VT+F+I+G4     17432.093    148 35160.187    35267.235    35800.985
252  VT+F+R2       17508.187    148 35312.374    35419.423    35953.173
253  VT+F+R3       17436.948    150 35173.896    35284.384    35823.354
254  VT+F+R4       17434.322    152 35172.644    35286.644    35830.761
261  LG            17812.587    127 35879.174    35954.260    36429.049
262  LG+I          17690.196    128 35636.392    35712.836    36190.596
263  LG+G4         17363.444    128 34982.888    35059.332    35537.092
264  LG+I+G4       17350.471    129 34958.943    35036.762    35517.477
265  LG+R2         17435.481    129 35128.961    35206.780    35687.495
266  LG+R3         17357.144    131 34976.288    35056.903    35543.481
267  LG+R4         17354.062    133 34974.124    35057.599    35549.977
274  LG+F          17763.542    146 35819.084    35922.766    36451.224
275  LG+F+I        17628.712    147 35551.425    35656.781    36187.894
276  LG+F+G4       17307.115    147 34908.230    35013.586    35544.699
277  LG+F+I+G4     17291.217    148 34878.434    34985.482    35519.233
278  LG+F+R2       17382.408    148 35060.816    35167.865    35701.615
279  LG+F+R3       17300.436    150 34900.872    35011.360    35550.330
280  LG+F+R4       17297.065    152 34898.130    35012.130    35556.247
287  DCMut         18160.670    127 36575.339    36650.424    37125.214
288  DCMut+I       18021.725    128 36299.450    36375.894    36853.654
289  DCMut+G4      17704.418    128 35664.836    35741.281    36219.040
290  DCMut+I+G4    17686.139    129 35630.278    35708.097    36188.812
291  DCMut+R2      17773.549    129 35805.098    35882.917    36363.632
292  DCMut+R3      17695.527    131 35653.055    35733.670    36220.248
293  DCMut+R4      17690.461    133 35646.922    35730.397    36222.774
300  DCMut+F       18036.029    146 36364.057    36467.738    36996.196
301  DCMut+F+I     17883.099    147 36060.198    36165.554    36696.667
302  DCMut+F+G4    17553.079    147 35400.159    35505.515    36036.628
303  DCMut+F+I+G4  17531.474    148 35358.947    35465.996    35999.746
304  DCMut+F+R2    17629.825    148 35555.651    35662.699    36196.450
305  DCMut+F+R3    17547.112    150 35394.224    35504.712    36043.683
306  DCMut+F+R4    17542.655    152 35389.310    35503.310    36047.428
313  PMB           18004.697    127 36263.394    36338.480    36813.269
314  PMB+I         17898.609    128 36053.219    36129.663    36607.423
315  PMB+G4        17662.545    128 35581.089    35657.533    36135.293
316  PMB+I+G4      17648.807    129 35555.613    35633.432    36114.147
317  PMB+R2        17710.589    129 35679.178    35756.997    36237.712
318  PMB+R3        17652.661    131 35567.322    35647.938    36134.516
319  PMB+R4        17648.164    133 35562.327    35645.803    36138.180
326  PMB+F         17902.416    146 36096.832    36200.513    36728.972
327  PMB+F+I       17780.593    147 35855.185    35960.541    36491.654
328  PMB+F+G4      17537.602    147 35369.203    35474.559    36005.672
329  PMB+F+I+G4    17520.846    148 35337.692    35444.740    35978.490
330  PMB+F+R2      17594.371    148 35484.742    35591.791    36125.541
331  PMB+F+R3      17525.128    150 35350.257    35460.744    35999.715
332  PMB+F+R4      17521.386    152 35346.771    35460.771    36004.889
339  HIVb          18559.172    127 37372.343    37447.429    37922.218
340  HIVb+I        18393.690    128 37043.379    37119.824    37597.584
341  HIVb+G4       17983.174    128 36222.349    36298.793    36776.553
342  HIVb+I+G4     17964.718    129 36187.437    36265.256    36745.971
343  HIVb+R2       18093.992    129 36445.984    36523.803    37004.518
344  HIVb+R3       17977.232    131 36216.464    36297.080    36783.658
345  HIVb+R4       17970.611    133 36207.222    36290.698    36783.075
346  HIVb+R5       17963.363    135 36196.726    36283.126    36781.238
347  HIVb+R6       17957.461    137 36188.921    36278.311    36782.093
352  HIVb+F        18456.727    146 37205.455    37309.136    37837.594
353  HIVb+F+I      18273.272    147 36840.545    36945.900    37477.013
354  HIVb+F+G4     17832.178    147 35958.355    36063.711    36594.824
355  HIVb+F+I+G4   17812.382    148 35920.764    36027.812    36561.563
356  HIVb+F+R2     17959.030    148 36214.061    36321.109    36854.860
357  HIVb+F+R3     17831.652    150 35963.305    36073.793    36612.763
358  HIVb+F+R4     17824.905    152 35953.810    36067.810    36611.928
359  HIVb+F+R5     17815.391    154 35938.782    36056.368    36605.559
360  HIVb+F+R6     17806.868    156 35925.737    36046.984    36601.173
361  HIVb+F+R7     17804.014    158 35924.028    36049.013    36608.124
365  HIVw          19160.224    127 38574.448    38649.533    39124.322
366  HIVw+I        18950.722    128 38157.445    38233.889    38711.649
367  HIVw+G4       18549.678    128 37355.355    37431.800    37909.560
368  HIVw+I+G4     18521.213    129 37300.426    37378.245    37858.960
369  HIVw+R2       18668.571    129 37595.142    37672.961    38153.676
370  HIVw+R3       18551.108    131 37364.217    37444.832    37931.410
371  HIVw+R4       18540.894    133 37347.788    37431.263    37923.641
372  HIVw+R5       18529.215    135 37328.431    37414.831    37912.943
373  HIVw+R6       18519.617    137 37313.234    37402.624    37906.405
374  HIVw+R7       18515.905    139 37309.809    37402.256    37911.640
378  HIVw+F        18853.329    146 37998.659    38102.340    38630.798
379  HIVw+F+I      18623.542    147 37541.083    37646.439    38177.552
380  HIVw+F+G4     18197.358    147 36688.716    36794.072    37325.185
381  HIVw+F+I+G4   18168.671    148 36633.342    36740.390    37274.140
382  HIVw+F+R2     18327.564    148 36951.128    37058.176    37591.926
383  HIVw+F+R3     18206.150    150 36712.301    36822.789    37361.759
384  HIVw+F+R4     18195.127    152 36694.253    36808.253    37352.371
385  HIVw+F+R5     18181.083    154 36670.166    36787.752    37336.943
386  HIVw+F+R6     18168.278    156 36648.556    36769.803    37323.992
387  HIVw+F+R7     18163.568    158 36643.137    36768.122    37327.233
391  JTTDCMut      18036.826    127 36327.652    36402.738    36877.527
392  JTTDCMut+I    17900.794    128 36057.589    36134.033    36611.793
393  JTTDCMut+G4   17594.931    128 35445.861    35522.306    36000.066
394  JTTDCMut+I+G4 17578.878    129 35415.756    35493.575    35974.290
395  JTTDCMut+R2   17668.370    129 35594.739    35672.558    36153.273
396  JTTDCMut+R3   17584.652    131 35431.304    35511.919    35998.497
397  JTTDCMut+R4   17579.898    133 35425.796    35509.271    36001.648
404  JTTDCMut+F    17947.835    146 36187.669    36291.350    36819.808
405  JTTDCMut+F+I  17797.568    147 35889.137    35994.493    36525.606
406  JTTDCMut+F+G4 17488.950    147 35271.899    35377.255    35908.368
407  JTTDCMut+F+I+G4 17469.549    148 35235.097    35342.146    35875.896
408  JTTDCMut+F+R2 17566.660    148 35429.319    35536.368    36070.118
409  JTTDCMut+F+R3 17480.101    150 35260.201    35370.689    35909.659
410  JTTDCMut+F+R4 17474.712    152 35253.424    35367.424    35911.542
417  FLU           18318.394    127 36890.789    36965.874    37440.663
418  FLU+I         18163.771    128 36583.543    36659.987    37137.747
419  FLU+G4        17784.191    128 35824.382    35900.827    36378.587
420  FLU+I+G4      17763.879    129 35785.758    35863.577    36344.292
421  FLU+R2        17874.382    129 36006.765    36084.584    36565.299
422  FLU+R3        17784.880    131 35831.760    35912.375    36398.953
423  FLU+R4        17777.044    133 35820.089    35903.564    36395.942
424  FLU+R5        17767.305    135 35804.610    35891.010    36389.122
425  FLU+R6        17759.302    137 35792.604    35881.994    36385.776
426  FLU+R7        17756.951    139 35791.902    35884.348    36393.733
430  FLU+F         18277.938    146 36847.877    36951.558    37480.016
431  FLU+F+I       18106.611    147 36507.222    36612.578    37143.691
432  FLU+F+G4      17698.323    147 35690.646    35796.002    36327.115
433  FLU+F+I+G4    17675.739    148 35647.477    35754.526    36288.276
434  FLU+F+R2      17801.105    148 35898.210    36005.259    36539.009
435  FLU+F+R3      17702.995    150 35705.989    35816.477    36355.448
436  FLU+F+R4      17695.717    152 35695.434    35809.434    36353.551
437  FLU+F+R5      17684.576    154 35677.151    35794.738    36343.928
438  FLU+F+R6      17673.906    156 35659.811    35781.059    36335.248
439  FLU+F+R7      17670.678    158 35657.356    35782.341    36341.452
443  Blosum62      17955.417    127 36164.835    36239.920    36714.709
444  Blosum62+I    17847.869    128 35951.738    36028.182    36505.942
445  Blosum62+G4   17603.366    128 35462.733    35539.177    36016.937
446  Blosum62+I+G4 17589.945    129 35437.891    35515.710    35996.425
447  Blosum62+R2   17655.710    129 35569.420    35647.239    36127.954
448  Blosum62+R3   17591.930    131 35445.860    35526.476    36013.054
449  Blosum62+R4   17588.390    133 35442.780    35526.255    36018.633
456  Blosum62+F    17886.273    146 36064.546    36168.228    36696.686
457  Blosum62+F+I  17764.190    147 35822.380    35927.735    36458.849
458  Blosum62+F+G4 17520.179    147 35334.357    35439.713    35970.826
459  Blosum62+F+I+G4 17503.715    148 35303.430    35410.478    35944.229
460  Blosum62+F+R2 17578.647    148 35453.294    35560.342    36094.092
461  Blosum62+F+R3 17505.783    150 35311.567    35422.055    35961.025
462  Blosum62+F+R4 17502.719    152 35309.439    35423.439    35967.556
469  mtMet         19046.966    127 38347.931    38423.017    38897.806
470  mtMet+I       18954.620    128 38165.241    38241.685    38719.445
471  mtMet+G4      18384.728    128 37025.456    37101.900    37579.660
472  mtMet+I+G4    18383.530    129 37025.059    37102.878    37583.593
473  mtMet+R2      18467.192    129 37192.384    37270.203    37750.918
474  mtMet+R3      18388.536    131 37039.073    37119.688    37606.266
475  mtMet+R4      18383.870    133 37033.741    37117.216    37609.594
482  mtMet+F       18243.587    146 36779.174    36882.855    37411.313
483  mtMet+F+I     18104.269    147 36502.539    36607.894    37139.007
484  mtMet+F+G4    17656.615    147 35607.229    35712.585    36243.698
485  mtMet+F+I+G4  17645.211    148 35586.422    35693.471    36227.221
486  mtMet+F+R2    17758.389    148 35812.779    35919.827    36453.578
487  mtMet+F+R3    17662.246    150 35624.491    35734.979    36273.949
488  mtMet+F+R4    17656.815    152 35617.630    35731.630    36275.747
495  mtVer         19343.976    127 38941.951    39017.036    39491.826
496  mtVer+I       19244.724    128 38745.448    38821.893    39299.653
497  mtVer+G4      18603.788    128 37463.576    37540.021    38017.780
498  mtVer+I+G4    18602.559    129 37463.118    37540.937    38021.652
499  mtVer+R2      18702.002    129 37662.004    37739.823    38220.538
500  mtVer+R3      18613.551    131 37489.102    37569.717    38056.295
501  mtVer+R4      18606.812    133 37479.623    37563.099    38055.476
502  mtVer+R5      18598.713    135 37467.426    37553.826    38051.938
503  mtVer+R6      18592.067    137 37458.134    37547.524    38051.306
504  mtVer+R7      18590.875    139 37459.750    37552.197    38061.582
508  mtVer+F       18558.620    146 37409.240    37512.921    38041.379
509  mtVer+F+I     18391.810    147 37077.619    37182.975    37714.088
510  mtVer+F+G4    17874.240    147 36042.480    36147.836    36678.949
511  mtVer+F+I+G4  17860.206    148 36016.411    36123.460    36657.210
512  mtVer+F+R2    17998.745    148 36293.490    36400.539    36934.289
513  mtVer+F+R3    17891.645    150 36083.290    36193.778    36732.748
514  mtVer+F+R4    17885.477    152 36074.954    36188.954    36733.072
521  mtInv         19032.437    127 38318.875    38393.960    38868.749
522  mtInv+I       18935.424    128 38126.847    38203.292    38681.051
523  mtInv+G4      18438.683    128 37133.367    37209.811    37687.571
524  mtInv+I+G4    18435.842    129 37129.684    37207.503    37688.218
525  mtInv+R2      18508.160    129 37274.320    37352.139    37832.854
526  mtInv+R3      18440.094    131 37142.187    37222.802    37709.380
527  mtInv+R4      18435.691    133 37137.382    37220.857    37713.235
534  mtInv+F       18076.275    146 36444.550    36548.232    37076.690
535  mtInv+F+I     17935.675    147 36165.350    36270.706    36801.819
536  mtInv+F+G4    17553.027    147 35400.054    35505.410    36036.523
537  mtInv+F+I+G4  17538.496    148 35372.991    35480.040    36013.790
538  mtInv+F+R2    17644.547    148 35585.094    35692.142    36225.892
539  mtInv+F+R3    17553.189    150 35406.378    35516.866    36055.836
540  mtInv+F+R4    17548.325    152 35400.651    35514.651    36058.768
Akaike Information Criterion:           LG+F+I+G4
Corrected Akaike Information Criterion: LG+F+I+G4
Bayesian Information Criterion:         LG+I+G4
Best-fit model: LG+I+G4 chosen according to BIC

All model information printed to 6121_00047-ATP_dependent_helicase_41_100.fasta.aln.faa.model.gz
CPU time for ModelFinder: 954.781 seconds (0h:15m:54s)
Wall-clock time for ModelFinder: 463.966 seconds (0h:7m:43s)
Generating 1000 samples for ultrafast bootstrap (seed: 892546)...

NOTE: 24 MB RAM (0 GB) is required!
Measuring multi-threading efficiency up to 40 CPU cores
Increase to 10 rounds for branch lengths
54 trees examined
Threads: 1 / Time: 40.436 sec / Speedup: 1.000 / Efficiency: 100% / LogL: -45512
Threads: 2 / Time: 32.372 sec / Speedup: 1.249 / Efficiency: 62% / LogL: -45512
Threads: 3 / Time: 15.890 sec / Speedup: 2.545 / Efficiency: 85% / LogL: -45512
Threads: 4 / Time: 14.119 sec / Speedup: 2.864 / Efficiency: 72% / LogL: -45512
Threads: 5 / Time: 12.134 sec / Speedup: 3.333 / Efficiency: 67% / LogL: -45512
Threads: 6 / Time: 11.438 sec / Speedup: 3.535 / Efficiency: 59% / LogL: -45512
Threads: 7 / Time: 11.103 sec / Speedup: 3.642 / Efficiency: 52% / LogL: -45512
Threads: 8 / Time: 10.924 sec / Speedup: 3.702 / Efficiency: 46% / LogL: -45512
BEST NUMBER OF THREADS: 6

Estimate model parameters (epsilon = 0.100)
Thoroughly optimizing +I+G parameters from 10 start values...
Init pinv, alpha: 0.000, 1.000 / Estimate: 0.000, 1.273 / LogL: -17363.433
Init pinv, alpha: 0.012, 1.000 / Estimate: 0.037, 1.623 / LogL: -17350.475
Init pinv, alpha: 0.024, 1.000 / Estimate: 0.037, 1.623 / LogL: -17350.476
Init pinv, alpha: 0.036, 1.000 / Estimate: 0.038, 1.629 / LogL: -17350.474
Init pinv, alpha: 0.048, 1.000 / Estimate: 0.038, 1.634 / LogL: -17350.474
Init pinv, alpha: 0.060, 1.000 / Estimate: 0.038, 1.634 / LogL: -17350.477
Init pinv, alpha: 0.072, 1.000 / Estimate: 0.038, 1.636 / LogL: -17350.480
Init pinv, alpha: 0.085, 1.000 / Estimate: 0.039, 1.637 / LogL: -17350.483
Init pinv, alpha: 0.097, 1.000 / Estimate: 0.038, 1.634 / LogL: -17350.476
Init pinv, alpha: 0.109, 1.000 / Estimate: 0.038, 1.635 / LogL: -17350.477
Optimal pinv,alpha: 0.038, 1.629 / LogL: -17350.474

Parameters optimization took 4.041 sec
Computing ML distances based on estimated model parameters... 1.464 sec
Computing BIONJ tree...
0.003 seconds
Log-likelihood of BIONJ tree: -17342.978
--------------------------------------------------------------------
|             INITIALIZING CANDIDATE TREE SET                      |
--------------------------------------------------------------------
Generating 98 parsimony trees... 1.839 second
Computing log-likelihood of 98 initial trees ... 4.692 seconds
Current best score: -17342.978

Do NNI search on 20 best initial trees
Estimate model parameters (epsilon = 0.100)
BETTER TREE FOUND at iteration 1: -17325.446
Iteration 10 / LogL: -17325.470 / Time: 0h:2m:43s
Iteration 20 / LogL: -17326.618 / Time: 0h:2m:46s
Finish initializing candidate tree set (8)
Current best tree score: -17325.446 / CPU time: 14.018
Number of iterations: 20
--------------------------------------------------------------------
|               OPTIMIZING CANDIDATE TREE SET                      |
--------------------------------------------------------------------
Iteration 30 / LogL: -17325.447 / Time: 0h:2m:54s (0h:7m:7s left)
Iteration 40 / LogL: -17325.836 / Time: 0h:3m:0s (0h:4m:42s left)
Iteration 50 / LogL: -17458.065 / Time: 0h:3m:6s (0h:3m:14s left)
Log-likelihood cutoff on original alignment: -17355.776
Iteration 60 / LogL: -17325.467 / Time: 0h:3m:13s (0h:2m:14s left)
Iteration 70 / LogL: -17325.820 / Time: 0h:3m:19s (0h:1m:29s left)
Iteration 80 / LogL: -17327.403 / Time: 0h:3m:24s (0h:0m:54s left)
Iteration 90 / LogL: -17326.013 / Time: 0h:3m:30s (0h:0m:26s left)
Iteration 100 / LogL: -17326.374 / Time: 0h:3m:36s (0h:0m:2s left)
Log-likelihood cutoff on original alignment: -17355.855
NOTE: Bootstrap correlation coefficient of split occurrence frequencies: 0.985
NOTE: UFBoot does not converge, continue at least 100 more iterations
Iteration 110 / LogL: -17325.455 / Time: 0h:3m:42s (0h:3m:3s left)
Iteration 120 / LogL: -17327.054 / Time: 0h:3m:48s (0h:2m:33s left)
Iteration 130 / LogL: -17325.451 / Time: 0h:3m:53s (0h:2m:6s left)
Iteration 140 / LogL: -17325.809 / Time: 0h:3m:59s (0h:1m:43s left)
Iteration 150 / LogL: -17325.454 / Time: 0h:4m:6s (0h:1m:22s left)
Log-likelihood cutoff on original alignment: -17356.537
Iteration 160 / LogL: -17327.381 / Time: 0h:4m:12s (0h:1m:3s left)
Iteration 170 / LogL: -17325.446 / Time: 0h:4m:18s (0h:0m:45s left)
Iteration 180 / LogL: -17325.450 / Time: 0h:4m:24s (0h:0m:29s left)
Iteration 190 / LogL: -17326.945 / Time: 0h:4m:30s (0h:0m:14s left)
Iteration 200 / LogL: -17328.035 / Time: 0h:4m:36s (0h:0m:0s left)
Log-likelihood cutoff on original alignment: -17356.629
NOTE: Bootstrap correlation coefficient of split occurrence frequencies: 0.998
TREE SEARCH COMPLETED AFTER 200 ITERATIONS / Time: 0h:4m:36s

--------------------------------------------------------------------
|                    FINALIZING TREE SEARCH                        |
--------------------------------------------------------------------
Performs final model parameters optimization
Estimate model parameters (epsilon = 0.010)
1. Initial log-likelihood: -17325.446
Optimal log-likelihood: -17325.446
Proportion of invariable sites: 0.037
Gamma shape alpha: 1.632
Parameters optimization took 1 rounds (0.069 sec)
BEST SCORE FOUND : -17325.446

Testing tree branches by SH-like aLRT with 1000 replicates...
0.186 sec.
Creating bootstrap support values...
Split supports printed to NEXUS file 6121_00047-ATP_dependent_helicase_41_100.fasta.aln.faa.splits.nex
Total tree length: 16.834

Total number of iterations: 200
CPU time used for tree search: 727.286 sec (0h:12m:7s)
Wall-clock time used for tree search: 123.849 sec (0h:2m:3s)
Total CPU time used: 1254.728 sec (0h:20m:54s)
Total wall-clock time used: 277.133 sec (0h:4m:37s)

Computing bootstrap consensus tree...
Reading input file 6121_00047-ATP_dependent_helicase_41_100.fasta.aln.faa.splits.nex...
65 taxa and 319 splits.
Consensus tree written to 6121_00047-ATP_dependent_helicase_41_100.fasta.aln.faa.contree
Reading input trees file 6121_00047-ATP_dependent_helicase_41_100.fasta.aln.faa.contree
Log-likelihood of consensus tree: -17325.469

Analysis results written to: 
  IQ-TREE report:                6121_00047-ATP_dependent_helicase_41_100.fasta.aln.faa.iqtree
  Maximum-likelihood tree:       6121_00047-ATP_dependent_helicase_41_100.fasta.aln.faa.treefile
  Likelihood distances:          6121_00047-ATP_dependent_helicase_41_100.fasta.aln.faa.mldist

Ultrafast bootstrap approximation results written to:
  Split support values:          6121_00047-ATP_dependent_helicase_41_100.fasta.aln.faa.splits.nex
  Consensus tree:                6121_00047-ATP_dependent_helicase_41_100.fasta.aln.faa.contree
  Screen log file:               6121_00047-ATP_dependent_helicase_41_100.fasta.aln.faa.log

Date and Time: Tue Feb 11 16:05:51 2020
