# Supplementary material for: Genome, biology and stability of the Thurquoise phage – A new virus from the Bastillevirinae subfamily
Source: Front Microbiol. 2023 Mar 14;14:1120147. doi: 10.3389/fmicb.2023.1120147 (PMC10043171; doi:10.3389/fmicb.2023.1120147)
Supplement: Supplementary file 2 [file Data_Sheet_1.ZIP › File S1. Alignments evolution models and trees/IqTree_ML_trees/single_marker_trees/6121_00047-ATP_dependent_helicase_41_100.fasta.aln.faa.mldist]

65
AB609718_phiEF24C_P2        0.0000000 1.6195692 1.6299499 2.7347386 0.9362840 1.4404958 1.4404958 1.6603754 1.6970782 1.5404869 3.9068599 3.9079267 1.4794863 1.4428895 1.6177553 1.5742238 1.5742238 0.9362840 1.4598995 1.4497427 0.2714481 0.0000010 1.7408028 1.6809998 1.6499636 1.6182411 1.6094169 1.5860807 1.5860807 1.6182411 1.6253394 1.5260016 4.0057063 2.3013795 2.9565166 1.7226646 1.6267145 1.7190789 1.6970782 1.6603754 1.5630635 1.6266500 1.5406341 1.6499636 1.5406341 4.0057063 1.6616127 1.4452907 1.4452907 1.4491370 1.7190789 1.4404958 1.6393421 1.6244175 1.6267145 1.7408028 1.6263030 1.5634084 1.4549696 3.9368679 1.4492674 1.6051304 1.5223803 1.6512151 1.5971537 
AB930182_SPG24              1.6195692 0.0000000 0.0020380 2.7720508 1.4141475 1.8577337 1.8577337 0.7000518 0.6604271 1.7572032 4.0388690 4.0399113 0.4792595 1.9165450 0.0061331 0.6093397 0.6093397 1.4141475 1.8404589 1.9138450 1.6915670 1.6195692 0.9716971 0.6603022 0.6881329 0.6323446 0.6257569 0.6091140 0.6091140 0.6323446 0.6315324 2.0451542 4.1101084 2.6782490 2.5457534 0.9612600 0.9171729 0.9771359 0.6604271 0.7000518 0.6488007 0.6344765 1.7687117 0.6881329 1.7687117 4.1101084 0.6965639 1.8541798 1.8541798 1.8695116 0.9771359 1.8577337 0.6289332 0.9203363 0.9171729 0.9716971 0.9156509 0.6167613 1.8490946 4.1171335 1.8470953 0.6281078 0.5568982 0.6569992 0.6257569 
AP013029_phiNIT1            1.6299499 0.0020380 0.0000000 2.7830659 1.4278043 1.8596643 1.8596643 0.6993611 0.6654918 1.7580759 4.0423869 4.0434277 0.4834367 1.9142694 0.0081954 0.6103488 0.6103488 1.4278043 1.8423786 1.9115726 1.7023429 1.6299499 0.9724792 0.6653629 0.6874450 0.6373351 0.6307062 0.6140300 0.6140300 0.6373351 0.6365170 2.0467871 4.1136870 2.6803560 2.5481402 0.9620352 0.9179162 0.9779227 0.6654918 0.6993611 0.6498553 0.6394777 1.7695941 0.6874450 1.7695941 4.1136870 0.6958730 1.8561088 1.8561088 1.8714516 0.9779227 1.8596643 0.6339153 0.9210811 0.9179162 0.9724792 0.9163923 0.6177817 1.8510193 4.1206949 1.8490195 0.6330604 0.5580857 0.6581949 0.6307062 
AY682195_LP65               2.7347386 2.7720508 2.7830659 0.0000000 3.2768145 3.5364641 3.5364641 2.8898939 2.8969190 3.4800337 4.1744914 4.1580409 2.6663442 3.4501448 2.7540643 2.9285899 2.9285899 3.2768145 3.5439805 3.4347651 2.8422656 2.7347386 3.0080437 2.8973357 2.8639265 2.9081118 2.9009363 2.8848093 2.8848093 2.9081118 2.9169388 3.6717114 4.2903844 3.3349999 3.7783879 3.0783492 3.1146087 3.0205215 2.8969190 2.8898939 2.8342619 2.8813898 3.4877903 2.8639265 3.4877903 4.2903844 2.8873584 3.5217849 3.5217849 3.5512134 3.0205215 3.5156482 2.9228426 3.1312614 3.1146087 3.0080437 3.1341718 2.8323497 3.5456063 4.1659704 3.5477174 2.8724921 2.7917627 2.8377749 2.8893581 
DQ004855_P100               0.9362840 1.4141475 1.4278043 3.2768145 0.0000000 1.0321543 1.0321543 1.5966400 1.5624332 1.0278850 3.0971448 3.0971448 1.4314517 1.0701145 1.4121969 1.3960439 1.3960439 0.0000010 1.0428415 1.0785109 0.9050466 0.9362840 1.6478379 1.5569509 1.5953595 1.3821788 1.3656664 1.3772541 1.3772541 1.3821788 1.3812082 1.0589001 3.5575530 2.1606590 2.5048078 1.6491511 1.5124144 1.6082849 1.5624332 1.5966400 1.4049582 1.3965888 1.0278850 1.5953595 1.0278850 3.5575530 1.5978917 1.0415328 1.0415328 1.0363530 1.6082849 1.0321543 1.3946004 1.5143733 1.5124144 1.6478379 1.5124144 1.3971375 1.0428415 3.1361092 1.0339050 1.3797524 1.5224058 1.4476397 1.3656664 
EU418428_A5W                1.4404958 1.8577337 1.8596643 3.5364641 1.0321543 0.0000000 0.0000010 1.8264317 1.7881746 0.2404640 4.4023865 4.3818052 1.8735670 0.4292048 1.8482784 1.5212766 1.5212766 1.0321543 0.0081114 0.4326360 1.5742573 1.4404958 1.9748950 1.7904642 1.8651596 1.8914484 1.8436437 1.8640293 1.8640293 1.8914484 1.8999811 0.4505876 4.3869798 2.5698432 3.2127888 1.9426496 1.8833707 1.9856687 1.7881746 1.8264317 1.5113307 1.8199594 0.2382420 1.8651596 0.2382420 4.3869798 1.8274748 0.0040577 0.0040577 0.0060914 1.9856687 0.0020219 1.9056453 1.8686563 1.8833707 1.9748950 1.8778782 1.5394313 0.0060790 4.3598435 0.0060808 1.8975887 1.6148864 1.9442555 1.8292213 
FR852584_ISP                1.4404958 1.8577337 1.8596643 3.5364641 1.0321543 0.0000010 0.0000000 1.8264317 1.7881746 0.2404640 4.4023865 4.3818052 1.8735670 0.4292048 1.8482784 1.5212766 1.5212766 1.0321543 0.0081114 0.4326360 1.5742573 1.4404958 1.9748950 1.7904642 1.8651596 1.8914484 1.8436437 1.8640293 1.8640293 1.8914484 1.8999811 0.4505876 4.3869798 2.5698432 3.2127888 1.9426496 1.8833707 1.9856687 1.7881746 1.8264317 1.5113307 1.8199594 0.2382420 1.8651596 0.2382420 4.3869798 1.8274748 0.0040577 0.0040577 0.0060914 1.9856687 0.0020219 1.9056453 1.8686563 1.8833707 1.9748950 1.8778782 1.5394313 0.0060790 4.3598435 0.0060808 1.8975887 1.6148864 1.9442555 1.8292213 
JN797796B_5S                1.6603754 0.7000518 0.6993611 2.8898939 1.5966400 1.8264317 1.8264317 0.0000000 0.5795810 1.7511986 3.9992811 4.0003026 0.5448528 1.8913262 0.7001099 0.5295931 0.5295931 1.5966400 1.8282281 1.8870980 1.6853195 1.6603754 0.6667862 0.5844409 0.0144887 0.5386083 0.5393853 0.5354521 0.5354521 0.5386083 0.5377586 2.0747247 3.8817883 2.7232024 2.8296511 0.6740361 0.5638582 0.6720082 0.5795810 0.0000010 0.5274199 0.5323185 1.7621103 0.0144887 1.7621103 3.8817883 0.0020190 1.8220429 1.8220429 1.8400150 0.6720082 1.8264317 0.5397247 0.5657131 0.5638582 0.6667862 0.5622058 0.5376278 1.8232817 3.9415930 1.8254098 0.5310272 0.5166013 0.6078740 0.5341571 
JN797798_BCU4               1.6970782 0.6604271 0.6654918 2.8969190 1.5624332 1.7881746 1.7881746 0.5795810 0.0000000 1.7982752 4.0817475 4.0827627 0.4935992 1.9542281 0.6589813 0.5769928 0.5769928 1.5624332 1.7893734 1.9538746 1.8242836 1.6970782 0.9225983 0.0079936 0.5827485 0.3727754 0.3871453 0.3832188 0.3832188 0.3727754 0.3697941 2.0548164 3.9272417 2.8341078 2.8612049 0.9047852 0.7583116 0.9029089 0.0000010 0.5795810 0.5633998 0.4130523 1.8062508 0.5827485 1.8062508 3.9272417 0.5764953 1.7940632 1.7940632 1.7931730 0.9029089 1.7881746 0.3732309 0.7612296 0.7583116 0.9225983 0.7571393 0.5776397 1.7949166 4.0845497 1.8000803 0.3890931 0.4414944 0.5910549 0.3828472 
JX194239_SA11               1.5404869 1.7572032 1.7580759 3.4800337 1.0278850 0.2404640 0.2404640 1.7511986 1.7982752 0.0000000 4.4715026 4.4505763 1.8052526 0.5056700 1.7546937 1.5687685 1.5687685 1.0278850 0.2444618 0.5020606 1.6572508 1.5404869 1.9620148 1.8066950 1.7728379 1.8926849 1.8746788 1.8816179 1.8816179 1.8926849 1.8845600 0.4698974 4.2782135 2.6635020 3.2969575 1.9230986 1.9276693 1.9719389 1.7982752 1.7511986 1.5205123 1.8916687 0.0040707 1.7728379 0.0040707 4.2782135 1.7521906 0.2393152 0.2393152 0.2444554 1.9719389 0.2403433 1.8902013 1.9250928 1.9276693 1.9620148 1.9186622 1.5772141 0.2364252 4.2777963 0.2364943 1.8960627 1.5747146 1.8393241 1.8600352 
KC595512_JL                 3.9068599 4.0388690 4.0423869 4.1744914 3.0971448 4.4023865 4.4023865 3.9992811 4.0817475 4.4715026 0.0000000 0.0022646 4.1920769 4.8829207 4.0311967 3.5222328 3.5222328 3.0971448 4.4327512 4.8692888 4.0256926 3.9068599 4.0955036 4.0397376 4.0251469 3.7581252 3.7674081 3.7277445 3.7277445 3.7581252 3.7581252 4.7210534 0.5735769 4.6644251 4.4591098 4.0604769 3.8946240 4.0782896 4.0817475 3.9992811 3.4836230 3.7686430 4.5028648 4.0251469 4.5028648 0.5735769 3.9886982 4.4627207 4.4627207 4.4413272 4.0782896 4.4005706 3.7581252 3.8903995 3.8946240 4.0955036 3.8946240 3.4555135 4.4379570 0.0610240 4.4079136 3.7706217 4.0103519 4.3674658 3.7434043 
KC595513_Shanette           3.9079267 4.0399113 4.0434277 4.1580409 3.0971448 4.3818052 4.3818052 4.0003026 4.0827627 4.4505763 0.0022646 0.0000000 4.1930226 4.9074633 4.0322427 3.5054841 3.5054841 3.0971448 4.4120618 4.8937417 4.0437519 3.9079267 4.0949663 4.0407701 4.0261542 3.7592557 3.7685363 3.7288912 3.7288912 3.7592557 3.7592557 4.7310548 0.5749892 4.6652418 4.4599595 4.0599499 3.8957022 4.0777565 4.0827627 4.0003026 3.4672762 3.7697642 4.4817457 4.0261542 4.4817457 0.5749892 3.9897263 4.4416918 4.4416918 4.4205057 4.0777565 4.3800008 3.7592557 3.8914792 3.8957022 4.0949663 3.8957022 3.4393227 4.4171319 0.0611498 4.3872860 3.7717476 4.0115671 4.3683609 3.7445427 
KC699836_SIOphi             1.4794863 0.4792595 0.4834367 2.6663442 1.4314517 1.8735670 1.8735670 0.5448528 0.4935992 1.8052526 4.1920769 4.1930226 0.0000000 1.9595233 0.4792911 0.4889541 0.4889541 1.4314517 1.8706894 1.9534154 1.5505882 1.4794863 0.7902371 0.4861848 0.5380613 0.5001415 0.5179974 0.4919322 0.4919322 0.5001415 0.5034299 2.1022722 4.0882622 2.7106985 2.4530534 0.7803947 0.7232730 0.7853300 0.4935992 0.5448528 0.4869309 0.4948713 1.8161896 0.5380613 1.8161896 4.0882622 0.5479455 1.8691961 1.8691961 1.8852323 0.7853300 1.8735670 0.5074391 0.7261989 0.7232730 0.7902371 0.7221525 0.4804055 1.8755604 4.1144769 1.8779641 0.5024283 0.3985878 0.5439737 0.5088736 
KF021268_phiIBB_SEP1        1.4428895 1.9165450 1.9142694 3.4501448 1.0701145 0.4292048 0.4292048 1.8913262 1.9542281 0.5056700 4.8829207 4.9074633 1.9595233 0.0000000 1.9139280 1.7927405 1.7927405 1.0701145 0.4309569 0.0020872 1.6555818 1.4428895 2.0135642 1.9376472 1.8986044 1.9775252 1.9261128 1.9489188 1.9489188 1.9775252 1.9751821 0.5583140 4.6351138 2.6570724 3.4982655 1.9673851 2.0145170 2.0215568 1.9542281 1.8913262 1.7568278 1.9829848 0.5043925 1.8986044 0.5043925 4.6351138 1.8924377 0.4308056 0.4308056 0.4391856 2.0215568 0.4297991 1.9780675 1.9978931 2.0145170 2.0135642 2.0079702 1.7619857 0.4314843 4.7681371 0.4295113 1.9672456 1.7601563 2.0465349 1.9261128 
KF669652_Grass              1.6177553 0.0061331 0.0081954 2.7540643 1.4121969 1.8482784 1.8482784 0.7001099 0.6589813 1.7546937 4.0311967 4.0322427 0.4792911 1.9139280 0.0000000 0.6094607 0.6094607 1.4121969 1.8310900 1.9112276 1.6872565 1.6177553 0.9744666 0.6588573 0.6881886 0.6323898 0.6258010 0.6091563 0.6091563 0.6323898 0.6315774 2.0402076 4.1023170 2.6688719 2.5400173 0.9640196 0.9205498 0.9799148 0.6589813 0.7001099 0.6522448 0.6345220 1.7661966 0.6881886 1.7661966 4.1023170 0.6966214 1.8447392 1.8447392 1.8599876 0.9799148 1.8482784 0.6289780 0.9237165 0.9205498 0.9744666 0.9190213 0.6200732 1.8396852 4.1093805 1.8376916 0.6281522 0.5622510 0.6598695 0.6258010 
KJ010547_Bp8p_C             1.5742238 0.6093397 0.6103488 2.9285899 1.3960439 1.5212766 1.5212766 0.5295931 0.5769928 1.5687685 3.5222328 3.5054841 0.4889541 1.7927405 0.6094607 0.0000000 0.0000010 1.3960439 1.5274243 1.7881016 1.5759214 1.5742238 0.6989277 0.5763910 0.5317895 0.5647498 0.5712623 0.5659067 0.5659067 0.5647498 0.5637115 1.6879486 3.5680528 2.4473077 2.5577088 0.6902449 0.6812515 0.6951948 0.5769928 0.5295931 0.1032610 0.5758463 1.5728548 0.5317895 1.5728548 3.5680528 0.5296914 1.5095462 1.5095462 1.5294971 0.6951948 1.5212766 0.5738089 0.6750845 0.6812515 0.6989277 0.6800468 0.0436916 1.5198607 3.4732119 1.5101116 0.5677408 0.5317895 0.7073907 0.5712623 
KJ010548_Bp8p_T             1.5742238 0.6093397 0.6103488 2.9285899 1.3960439 1.5212766 1.5212766 0.5295931 0.5769928 1.5687685 3.5222328 3.5054841 0.4889541 1.7927405 0.6094607 0.0000010 0.0000000 1.3960439 1.5274243 1.7881016 1.5759214 1.5742238 0.6989277 0.5763910 0.5317895 0.5647498 0.5712623 0.5659067 0.5659067 0.5647498 0.5637115 1.6879486 3.5680528 2.4473077 2.5577088 0.6902449 0.6812515 0.6951948 0.5769928 0.5295931 0.1032610 0.5758463 1.5728548 0.5317895 1.5728548 3.5680528 0.5296914 1.5095462 1.5095462 1.5294971 0.6951948 1.5212766 0.5738089 0.6750845 0.6812515 0.6989277 0.6800468 0.0436916 1.5198607 3.4732119 1.5101116 0.5677408 0.5317895 0.7073907 0.5712623 
KJ094029_LP_064             0.9362840 1.4141475 1.4278043 3.2768145 0.0000010 1.0321543 1.0321543 1.5966400 1.5624332 1.0278850 3.0971448 3.0971448 1.4314517 1.0701145 1.4121969 1.3960439 1.3960439 0.0000000 1.0428415 1.0785109 0.9050466 0.9362840 1.6478379 1.5569509 1.5953595 1.3821788 1.3656664 1.3772541 1.3772541 1.3821788 1.3812082 1.0589001 3.5575530 2.1606590 2.5048078 1.6491511 1.5124144 1.6082849 1.5624332 1.5966400 1.4049582 1.3965888 1.0278850 1.5953595 1.0278850 3.5575530 1.5978917 1.0415328 1.0415328 1.0363530 1.6082849 1.0321543 1.3946004 1.5143733 1.5124144 1.6478379 1.5124144 1.3971375 1.0428415 3.1361092 1.0339050 1.3797524 1.5224058 1.4476397 1.3656664 
KP027446_phiIPLARODI        1.4598995 1.8404589 1.8423786 3.5439805 1.0428415 0.0081114 0.0081114 1.8282281 1.7893734 0.2444618 4.4327512 4.4120618 1.8706894 0.4309569 1.8310900 1.5274243 1.5274243 1.0428415 0.0000000 0.4343993 1.5880305 1.4598995 1.9890669 1.7916643 1.8669307 1.9006359 1.8526735 1.8731251 1.8731251 1.9006359 1.9092039 0.4571885 4.4036580 2.5546247 3.2141933 1.9406559 1.8958527 1.9836311 1.7893734 1.8282281 1.5174775 1.8381423 0.2422506 1.8669307 0.2422506 4.4036580 1.8292708 0.0122326 0.0122326 0.0142828 1.9836311 0.0101589 1.9148842 1.8810575 1.8958527 1.9890669 1.8903241 1.5456493 0.0060671 4.3370882 0.0060689 1.9067939 1.6206298 1.9435098 1.8381943 
KP027447_phiIPLA_C1C        1.4497427 1.9138450 1.9115726 3.4347651 1.0785109 0.4326360 0.4326360 1.8870980 1.9538746 0.5020606 4.8692888 4.8937417 1.9534154 0.0020872 1.9112276 1.7881016 1.7881016 1.0785109 0.4343993 0.0000000 1.6483962 1.4497427 2.0097967 1.9372917 1.8943734 1.9732470 1.9218694 1.9446612 1.9446612 1.9732470 1.9709067 0.5621285 4.6223342 2.6452408 3.5022794 1.9636377 2.0101424 2.0177877 1.9538746 1.8870980 1.7522287 1.9787076 0.5007888 1.8943734 0.5007888 4.6223342 1.8882078 0.4342389 0.4342389 0.4426508 2.0177877 0.4332354 1.9737898 1.9935321 2.0101424 2.0097967 2.0036031 1.7573763 0.4349291 4.7547412 0.4329442 1.9629796 1.7562004 2.0437677 1.9218694 
KP339049_EFDG1              0.2714481 1.6915670 1.7023429 2.8422656 0.9050466 1.5742573 1.5742573 1.6853195 1.8242836 1.6572508 4.0256926 4.0437519 1.5505882 1.6555818 1.6872565 1.5759214 1.5759214 0.9050466 1.5880305 1.6483962 0.0000000 0.2714481 1.8236987 1.8031373 1.6770131 1.6413554 1.6244561 1.6190107 1.6190107 1.6413554 1.6411318 1.5925496 4.1486516 2.3950221 3.1081157 1.8101445 1.7055738 1.8199943 1.8242836 1.6853195 1.5652507 1.6383143 1.6446866 1.6770131 1.6446866 4.1486516 1.6865794 1.5783231 1.5783231 1.5822136 1.8199943 1.5742573 1.6472924 1.7082393 1.7055738 1.8236987 1.7102206 1.5829104 1.5828242 4.0574624 1.5765678 1.6425971 1.5400614 1.7067130 1.6119920 
KR049063_EFLK1              0.0000010 1.6195692 1.6299499 2.7347386 0.9362840 1.4404958 1.4404958 1.6603754 1.6970782 1.5404869 3.9068599 3.9079267 1.4794863 1.4428895 1.6177553 1.5742238 1.5742238 0.9362840 1.4598995 1.4497427 0.2714481 0.0000000 1.7408028 1.6809998 1.6499636 1.6182411 1.6094169 1.5860807 1.5860807 1.6182411 1.6253394 1.5260016 4.0057063 2.3013795 2.9565166 1.7226646 1.6267145 1.7190789 1.6970782 1.6603754 1.5630635 1.6266500 1.5406341 1.6499636 1.5406341 4.0057063 1.6616127 1.4452907 1.4452907 1.4491370 1.7190789 1.4404958 1.6393421 1.6244175 1.6267145 1.7408028 1.6263030 1.5634084 1.4549696 3.9368679 1.4492674 1.6051304 1.5223803 1.6512151 1.5971537 
KT207918_Eyuki              1.7408028 0.9716971 0.9724792 3.0080437 1.6478379 1.9748950 1.9748950 0.6667862 0.9225983 1.9620148 4.0955036 4.0949663 0.7902371 2.0135642 0.9744666 0.6989277 0.6989277 1.6478379 1.9890669 2.0097967 1.8236987 1.7408028 0.0000000 0.9191347 0.6743304 0.9239388 0.9238573 0.9068394 0.9068394 0.9239388 0.9226231 2.1156571 4.3382903 2.5913360 2.7084876 0.0566889 0.5899413 0.0205184 0.9225983 0.6667862 0.7236619 0.9107668 1.9721383 0.6743304 1.9721383 4.3382903 0.6634489 1.9614781 1.9614781 1.9845615 0.0205184 1.9748950 0.9281795 0.5883997 0.5922478 0.0000010 0.5922478 0.7040921 1.9751271 4.0091680 1.9720625 0.9025545 0.7798054 0.8843475 0.9238573 
KT224359_TsarBomba          1.6809998 0.6603022 0.6653629 2.8973357 1.5569509 1.7904642 1.7904642 0.5844409 0.0079936 1.8066950 4.0397376 4.0407701 0.4861848 1.9376472 0.6588573 0.5763910 0.5763910 1.5569509 1.7916643 1.9372917 1.8031373 1.6809998 0.9191347 0.0000000 0.5876304 0.3718587 0.3861892 0.3822728 0.3822728 0.3718587 0.3688849 2.0420139 3.8946469 2.8526514 2.8897293 0.9013498 0.7600068 0.9026030 0.0079936 0.5844409 0.5628079 0.4119833 1.8146999 0.5876304 1.8146999 3.8946469 0.5813500 1.7963594 1.7963594 1.7954699 0.9026030 1.7904642 0.3722839 0.7629221 0.7600068 0.9191347 0.7588330 0.5770356 1.7972117 4.0425010 1.8023784 0.3881322 0.4455099 0.5890617 0.3819041 
KT307976_AvesoBmore         1.6499636 0.6881329 0.6874450 2.8639265 1.5953595 1.8651596 1.8651596 0.0144887 0.5827485 1.7728379 4.0251469 4.0261542 0.5380613 1.8986044 0.6881886 0.5317895 0.5317895 1.5953595 1.8669307 1.8943734 1.6770131 1.6499636 0.6743304 0.5876304 0.0000000 0.5431928 0.5436356 0.5436718 0.5436718 0.5431928 0.5423387 2.0658230 3.8638788 2.7799163 2.8571067 0.6785206 0.5705451 0.6795456 0.5827485 0.0144887 0.5296970 0.5391232 1.7844550 0.0000010 1.7844550 3.8638788 0.0165651 1.8638093 1.8638093 1.8790690 0.6795456 1.8651596 0.5443183 0.5724004 0.5705451 0.6743304 0.5688746 0.5398496 1.8619263 3.9675068 1.8640482 0.5355807 0.5129947 0.6061877 0.5383760 
KT995480_Bacillus_BM15      1.6182411 0.6323446 0.6373351 2.9081118 1.3821788 1.8914484 1.8914484 0.5386083 0.3727754 1.8926849 3.7581252 3.7592557 0.5001415 1.9775252 0.6323898 0.5647498 0.5647498 1.3821788 1.9006359 1.9732470 1.6413554 1.6182411 0.9239388 0.3718587 0.5431928 0.0000000 0.0375726 0.0205014 0.0205014 0.0000010 0.0020319 2.0567266 3.9496086 2.6884215 2.5596905 0.9322406 0.7471886 0.9313163 0.3727754 0.5386083 0.5538247 0.0438644 1.9042142 0.5431928 1.9042142 3.9496086 0.5355423 1.8869967 1.8869967 1.8946859 0.9313163 1.8914484 0.0061202 0.7500872 0.7471886 0.9239388 0.7460413 0.5527226 1.8909399 3.7751405 1.8862622 0.0247210 0.4380580 0.6162141 0.0353391 
KU577463_Bacillus_Deep_Blue 1.6094169 0.6257569 0.6307062 2.9009363 1.3656664 1.8436437 1.8436437 0.5393853 0.3871453 1.8746788 3.7674081 3.7685363 0.5179974 1.9261128 0.6258010 0.5712623 0.5712623 1.3656664 1.8526735 1.9218694 1.6244561 1.6094169 0.9238573 0.3861892 0.5436356 0.0375726 0.0000000 0.0333033 0.0333033 0.0375726 0.0354524 2.0654704 3.9693095 2.6846310 2.5415799 0.9318226 0.7675485 0.9312976 0.3871453 0.5393853 0.5670228 0.0378350 1.8829327 0.5436356 1.8829327 3.9693095 0.5363105 1.8497733 1.8497733 1.8467625 0.9312976 1.8436437 0.0397808 0.7704545 0.7675485 0.9238573 0.7663669 0.5617577 1.8431169 3.7690510 1.8385742 0.0440008 0.4332188 0.6134127 0.0020381 
KX495186_Bacillus_PK16      1.5860807 0.6091140 0.6140300 2.8848093 1.3772541 1.8640293 1.8640293 0.5354521 0.3832188 1.8816179 3.7277445 3.7288912 0.4919322 1.9489188 0.6091563 0.5659067 0.5659067 1.3772541 1.8731251 1.9446612 1.6190107 1.5860807 0.9068394 0.3822728 0.5436718 0.0205014 0.0333033 0.0000000 0.0000010 0.0205014 0.0184336 2.0579009 3.9254237 2.6796640 2.5612090 0.9146391 0.7513081 0.9141880 0.3832188 0.5354521 0.5549694 0.0373820 1.8930980 0.5436718 1.8930980 3.9254237 0.5323972 1.8596097 1.8596097 1.8693578 0.9141880 1.8640293 0.0226196 0.7542064 0.7513081 0.9068394 0.7501545 0.5538689 1.8635105 3.7446651 1.8589108 0.0309044 0.4264224 0.6117720 0.0310933 
MG602477_Bacillus_BCP01     1.5860807 0.6091140 0.6140300 2.8848093 1.3772541 1.8640293 1.8640293 0.5354521 0.3832188 1.8816179 3.7277445 3.7288912 0.4919322 1.9489188 0.6091563 0.5659067 0.5659067 1.3772541 1.8731251 1.9446612 1.6190107 1.5860807 0.9068394 0.3822728 0.5436718 0.0205014 0.0333033 0.0000010 0.0000000 0.0205014 0.0184336 2.0579009 3.9254237 2.6796640 2.5612090 0.9146391 0.7513081 0.9141880 0.3832188 0.5354521 0.5549694 0.0373820 1.8930980 0.5436718 1.8930980 3.9254237 0.5323972 1.8596097 1.8596097 1.8693578 0.9141880 1.8640293 0.0226196 0.7542064 0.7513081 0.9068394 0.7501545 0.5538689 1.8635105 3.7446651 1.8589108 0.0309044 0.4264224 0.6117720 0.0310933 
MH638309_Bacillus_Hobo      1.6182411 0.6323446 0.6373351 2.9081118 1.3821788 1.8914484 1.8914484 0.5386083 0.3727754 1.8926849 3.7581252 3.7592557 0.5001415 1.9775252 0.6323898 0.5647498 0.5647498 1.3821788 1.9006359 1.9732470 1.6413554 1.6182411 0.9239388 0.3718587 0.5431928 0.0000010 0.0375726 0.0205014 0.0205014 0.0000000 0.0020319 2.0567266 3.9496086 2.6884215 2.5596905 0.9322406 0.7471886 0.9313163 0.3727754 0.5386083 0.5538247 0.0438644 1.9042142 0.5431928 1.9042142 3.9496086 0.5355423 1.8869967 1.8869967 1.8946859 0.9313163 1.8914484 0.0061202 0.7500872 0.7471886 0.9239388 0.7460413 0.5527226 1.8909399 3.7751405 1.8862622 0.0247210 0.4380580 0.6162141 0.0353391 
MH638312_Bacillus_Kioshi    1.6253394 0.6315324 0.6365170 2.9169388 1.3812082 1.8999811 1.8999811 0.5377586 0.3697941 1.8845600 3.7581252 3.7592557 0.5034299 1.9751821 0.6315774 0.5637115 0.5637115 1.3812082 1.9092039 1.9709067 1.6411318 1.6253394 0.9226231 0.3688849 0.5423387 0.0020319 0.0354524 0.0184336 0.0184336 0.0020319 0.0000000 2.0479917 3.9496086 2.6879830 2.5592516 0.9309156 0.7460661 0.9299966 0.3697941 0.5377586 0.5528006 0.0437887 1.8960530 0.5423387 1.8960530 3.9496086 0.5346952 1.8955161 1.8955161 1.9032424 0.9299966 1.8999811 0.0040762 0.7489634 0.7460661 0.9226231 0.7449210 0.5516975 1.8994755 3.7751405 1.8947700 0.0246783 0.4342963 0.6197487 0.0332294 
NC_007021_Twort             1.5260016 2.0451542 2.0467871 3.6717114 1.0589001 0.4505876 0.4505876 2.0747247 2.0548164 0.4698974 4.7210534 4.7310548 2.1022722 0.5583140 2.0402076 1.6879486 1.6879486 1.0589001 0.4571885 0.5621285 1.5925496 1.5260016 2.1156571 2.0420139 2.0658230 2.0567266 2.0654704 2.0579009 2.0579009 2.0567266 2.0479917 0.0000000 4.8440719 2.7476194 3.5113547 2.0625050 2.1404798 2.1110926 2.0548164 2.0747247 1.6735043 2.0815848 0.4751209 2.0658230 0.4751209 4.8440719 2.0682684 0.4516991 0.4516991 0.4577633 2.1110926 0.4510594 2.0529389 2.1230561 2.1404798 2.1156571 2.1335572 1.6862838 0.4532270 4.6631662 0.4533042 2.0701258 1.7626835 2.0963643 2.0493933 
NC_011421_SPO1              4.0057063 4.1101084 4.1136870 4.2903844 3.5575530 4.3869798 4.3869798 3.8817883 3.9272417 4.2782135 0.5735769 0.5749892 4.0882622 4.6351138 4.1023170 3.5680528 3.5680528 3.5575530 4.4036580 4.6223342 4.1486516 4.0057063 4.3382903 3.8946469 3.8638788 3.9496086 3.9693095 3.9254237 3.9254237 3.9496086 3.9496086 4.8440719 0.0000000 4.4499402 5.0280911 4.2599577 4.0574878 4.3543949 3.9272417 3.8817883 3.5771530 3.9436594 4.3078535 3.8638788 4.3078535 0.0000010 3.8777106 4.4471321 4.4471321 4.4305093 4.3543949 4.3912592 3.9496086 4.0530748 4.0574878 4.3382903 4.0574878 3.5771326 4.3456433 0.5834640 4.3728257 3.9680034 3.7670084 4.1486222 3.9442775 
NC_012530_Lb338_1           2.3013795 2.6782490 2.6803560 3.3349999 2.1606590 2.5698432 2.5698432 2.7232024 2.8341078 2.6635020 4.6644251 4.6652418 2.7106985 2.6570724 2.6688719 2.4473077 2.4473077 2.1606590 2.5546247 2.6452408 2.3950221 2.3013795 2.5913360 2.8526514 2.7799163 2.6884215 2.6846310 2.6796640 2.6796640 2.6884215 2.6879830 2.7476194 4.4499402 0.0000000 3.8250155 2.5800743 2.8054231 2.5976513 2.8341078 2.7232024 2.4190325 2.6829636 2.6737721 2.7799163 2.6737721 4.4499402 2.7237946 2.5586811 2.5586811 2.5650241 2.5976513 2.5716194 2.7047408 2.8070486 2.8054231 2.5913360 2.7974385 2.4511080 2.5701531 4.7237088 2.5563714 2.6548193 2.5404637 2.8508886 2.6846310 
NC_015253_A9                2.9565166 2.5457534 2.5481402 3.7783879 2.5048078 3.2127888 3.2127888 2.8296511 2.8612049 3.2969575 4.4591098 4.4599595 2.4530534 3.4982655 2.5400173 2.5577088 2.5577088 2.5048078 3.2141933 3.5022794 3.1081157 2.9565166 2.7084876 2.8897293 2.8571067 2.5596905 2.5415799 2.5612090 2.5612090 2.5596905 2.5592516 3.5113547 5.0280911 3.8250155 0.0000000 2.7620639 2.8167061 2.6865835 2.8612049 2.8296511 2.5687133 2.5607104 3.3130831 2.8571067 3.3130831 5.0280911 2.8377084 3.2089458 3.2089458 3.2208022 2.6865835 3.2197622 2.5761623 2.7966023 2.8167061 2.7084876 2.8103367 2.6025587 3.2018852 4.4983694 3.2033572 2.5986736 2.5612901 2.6071299 2.5321967 
NC_016563_WPh               1.7226646 0.9612600 0.9620352 3.0783492 1.6491511 1.9426496 1.9426496 0.6740361 0.9047852 1.9230986 4.0604769 4.0599499 0.7803947 1.9673851 0.9640196 0.6902449 0.6902449 1.6491511 1.9406559 1.9636377 1.8101445 1.7226646 0.0566889 0.9013498 0.6785206 0.9322406 0.9318226 0.9146391 0.9146391 0.9322406 0.9309156 2.0625050 4.2599577 2.5800743 2.7620639 0.0000000 0.5900196 0.0634358 0.9047852 0.6740361 0.7293229 0.9239137 1.9330613 0.6785206 1.9330613 4.2599577 0.6706905 1.9294226 1.9294226 1.9483690 0.0634358 1.9426496 0.9365046 0.5884754 0.5923306 0.0566889 0.5923306 0.6995978 1.9428496 3.9787855 1.9398056 0.9142697 0.7952796 0.8720986 0.9318226 
NC_018856_Bastille          1.6267145 0.9171729 0.9179162 3.1146087 1.5124144 1.8833707 1.8833707 0.5638582 0.7583116 1.9276693 3.8946240 3.8957022 0.7232730 2.0145170 0.9205498 0.6812515 0.6812515 1.5124144 1.8958527 2.0101424 1.7055738 1.6267145 0.5899413 0.7600068 0.5705451 0.7471886 0.7675485 0.7513081 0.7513081 0.7471886 0.7460661 2.1404798 4.0574878 2.8054231 2.8167061 0.5900196 0.0000000 0.5858898 0.7583116 0.5638582 0.7067494 0.7585347 1.9332657 0.5705451 1.9332657 4.0574878 0.5670038 1.8640983 1.8640983 1.8972283 0.5858898 1.8833707 0.7462469 0.0060971 0.0020286 0.5899413 0.0040621 0.6910988 1.8824867 3.8744247 1.8778638 0.7561452 0.6899763 0.8742270 0.7608780 
NC_018857_BPS13             1.7190789 0.9771359 0.9779227 3.0205215 1.6082849 1.9856687 1.9856687 0.6720082 0.9029089 1.9719389 4.0782896 4.0777565 0.7853300 2.0215568 0.9799148 0.6951948 0.6951948 1.6082849 1.9836311 2.0177877 1.8199943 1.7190789 0.0205184 0.9026030 0.6795456 0.9313163 0.9312976 0.9141880 0.9141880 0.9313163 0.9299966 2.1110926 4.3543949 2.5976513 2.6865835 0.0634358 0.5858898 0.0000000 0.9029089 0.6720082 0.7218829 0.9246339 1.9820993 0.6795456 1.9820993 4.3543949 0.6686767 1.9722209 1.9722209 1.9953745 0.0000010 1.9856687 0.9355640 0.5843476 0.5881748 0.0205184 0.5881748 0.6951310 1.9859109 3.9923664 1.9828468 0.9138207 0.7757785 0.8897941 0.9312976 
NC_018860_BCP78             1.6970782 0.6604271 0.6654918 2.8969190 1.5624332 1.7881746 1.7881746 0.5795810 0.0000010 1.7982752 4.0817475 4.0827627 0.4935992 1.9542281 0.6589813 0.5769928 0.5769928 1.5624332 1.7893734 1.9538746 1.8242836 1.6970782 0.9225983 0.0079936 0.5827485 0.3727754 0.3871453 0.3832188 0.3832188 0.3727754 0.3697941 2.0548164 3.9272417 2.8341078 2.8612049 0.9047852 0.7583116 0.9029089 0.0000000 0.5795810 0.5633998 0.4130523 1.8062508 0.5827485 1.8062508 3.9272417 0.5764953 1.7940632 1.7940632 1.7931730 0.9029089 1.7881746 0.3732309 0.7612296 0.7583116 0.9225983 0.7571393 0.5776397 1.7949166 4.0845497 1.8000803 0.3890931 0.4414944 0.5910549 0.3828472 
NC_018863_B4                1.6603754 0.7000518 0.6993611 2.8898939 1.5966400 1.8264317 1.8264317 0.0000010 0.5795810 1.7511986 3.9992811 4.0003026 0.5448528 1.8913262 0.7001099 0.5295931 0.5295931 1.5966400 1.8282281 1.8870980 1.6853195 1.6603754 0.6667862 0.5844409 0.0144887 0.5386083 0.5393853 0.5354521 0.5354521 0.5386083 0.5377586 2.0747247 3.8817883 2.7232024 2.8296511 0.6740361 0.5638582 0.6720082 0.5795810 0.0000000 0.5274199 0.5323185 1.7621103 0.0144887 1.7621103 3.8817883 0.0020190 1.8220429 1.8220429 1.8400150 0.6720082 1.8264317 0.5397247 0.5657131 0.5638582 0.6667862 0.5622058 0.5376278 1.8232817 3.9415930 1.8254098 0.5310272 0.5166013 0.6078740 0.5341571 
NC_020081_phiAGATE          1.5630635 0.6488007 0.6498553 2.8342619 1.4049582 1.5113307 1.5113307 0.5274199 0.5633998 1.5205123 3.4836230 3.4672762 0.4869309 1.7568278 0.6522448 0.1032610 0.1032610 1.4049582 1.5174775 1.7522287 1.5652507 1.5630635 0.7236619 0.5628079 0.5296970 0.5538247 0.5670228 0.5549694 0.5549694 0.5538247 0.5528006 1.6735043 3.5771530 2.4190325 2.5687133 0.7293229 0.7067494 0.7218829 0.5633998 0.5274199 0.0000000 0.5585186 1.5261036 0.5296970 1.5261036 3.5771530 0.5275167 1.5048185 1.5048185 1.5195275 0.7218829 1.5113307 0.5628142 0.7004893 0.7067494 0.7236619 0.7054992 0.0818218 1.5099083 3.4392691 1.5001743 0.5568499 0.5304294 0.6891914 0.5670228 
NC_020873_Bc431v3           1.6266500 0.6344765 0.6394777 2.8813898 1.3965888 1.8199594 1.8199594 0.5323185 0.4130523 1.8916687 3.7686430 3.7697642 0.4948713 1.9829848 0.6345220 0.5758463 0.5758463 1.3965888 1.8381423 1.9787076 1.6383143 1.6266500 0.9107668 0.4119833 0.5391232 0.0438644 0.0378350 0.0373820 0.0373820 0.0438644 0.0437887 2.0815848 3.9436594 2.6829636 2.5607104 0.9239137 0.7585347 0.9246339 0.4130523 0.5323185 0.5585186 0.0000000 1.9032174 0.5391232 1.9032174 3.9436594 0.5353596 1.8155960 1.8155960 1.8230145 0.9246339 1.8199594 0.0437929 0.7614378 0.7585347 0.9107668 0.7573681 0.5637293 1.8286345 3.7432023 1.8241358 0.0395147 0.4575696 0.6331378 0.0355847 
NC_020877_Romulus           1.5406341 1.7687117 1.7695941 3.4877903 1.0278850 0.2382420 0.2382420 1.7621103 1.8062508 0.0040707 4.5028648 4.4817457 1.8161896 0.5043925 1.7661966 1.5728548 1.5728548 1.0278850 0.2422506 0.5007888 1.6446866 1.5406341 1.9721383 1.8146999 1.7844550 1.9042142 1.8829327 1.8930980 1.8930980 1.9042142 1.8960530 0.4751209 4.3078535 2.6737721 3.3130831 1.9330613 1.9332657 1.9820993 1.8062508 1.7621103 1.5261036 1.9032174 0.0000000 1.7844550 0.0000010 4.3078535 1.7631092 0.2368379 0.2368379 0.2422245 1.9820993 0.2381216 1.9017145 1.9306782 1.9332657 1.9721383 1.9242331 1.5813252 0.2342135 4.3074898 0.2342823 1.9075980 1.5770520 1.8509198 1.8682291 
NC_022088_Troll             1.6499636 0.6881329 0.6874450 2.8639265 1.5953595 1.8651596 1.8651596 0.0144887 0.5827485 1.7728379 4.0251469 4.0261542 0.5380613 1.8986044 0.6881886 0.5317895 0.5317895 1.5953595 1.8669307 1.8943734 1.6770131 1.6499636 0.6743304 0.5876304 0.0000010 0.5431928 0.5436356 0.5436718 0.5436718 0.5431928 0.5423387 2.0658230 3.8638788 2.7799163 2.8571067 0.6785206 0.5705451 0.6795456 0.5827485 0.0144887 0.5296970 0.5391232 1.7844550 0.0000000 1.7844550 3.8638788 0.0165651 1.8638093 1.8638093 1.8790690 0.6795456 1.8651596 0.5443183 0.5724004 0.5705451 0.6743304 0.5688746 0.5398496 1.8619263 3.9675068 1.8640482 0.5355807 0.5129947 0.6061877 0.5383760 
NC_022090_Remus             1.5406341 1.7687117 1.7695941 3.4877903 1.0278850 0.2382420 0.2382420 1.7621103 1.8062508 0.0040707 4.5028648 4.4817457 1.8161896 0.5043925 1.7661966 1.5728548 1.5728548 1.0278850 0.2422506 0.5007888 1.6446866 1.5406341 1.9721383 1.8146999 1.7844550 1.9042142 1.8829327 1.8930980 1.8930980 1.9042142 1.8960530 0.4751209 4.3078535 2.6737721 3.3130831 1.9330613 1.9332657 1.9820993 1.8062508 1.7621103 1.5261036 1.9032174 0.0000010 1.7844550 0.0000000 4.3078535 1.7631092 0.2368379 0.2368379 0.2422245 1.9820993 0.2381216 1.9017145 1.9306782 1.9332657 1.9721383 1.9242331 1.5813252 0.2342135 4.3074898 0.2342823 1.9075980 1.5770520 1.8509198 1.8682291 
NC_022761_CampHawk          4.0057063 4.1101084 4.1136870 4.2903844 3.5575530 4.3869798 4.3869798 3.8817883 3.9272417 4.2782135 0.5735769 0.5749892 4.0882622 4.6351138 4.1023170 3.5680528 3.5680528 3.5575530 4.4036580 4.6223342 4.1486516 4.0057063 4.3382903 3.8946469 3.8638788 3.9496086 3.9693095 3.9254237 3.9254237 3.9496086 3.9496086 4.8440719 0.0000010 4.4499402 5.0280911 4.2599577 4.0574878 4.3543949 3.9272417 3.8817883 3.5771530 3.9436594 4.3078535 3.8638788 4.3078535 0.0000000 3.8777106 4.4471321 4.4471321 4.4305093 4.3543949 4.3912592 3.9496086 4.0530748 4.0574878 4.3382903 4.0574878 3.5771326 4.3456433 0.5834640 4.3728257 3.9680034 3.7670084 4.1486222 3.9442775 
NC_022763_Spock             1.6616127 0.6965639 0.6958730 2.8873584 1.5978917 1.8274748 1.8274748 0.0020190 0.5764953 1.7521906 3.9886982 3.9897263 0.5479455 1.8924377 0.6966214 0.5296914 0.5296914 1.5978917 1.8292708 1.8882078 1.6865794 1.6616127 0.6634489 0.5813500 0.0165651 0.5355423 0.5363105 0.5323972 0.5323972 0.5355423 0.5346952 2.0682684 3.8777106 2.7237946 2.8377084 0.6706905 0.5670038 0.6686767 0.5764953 0.0020190 0.5275167 0.5353596 1.7631092 0.0165651 1.7631092 3.8777106 0.0000000 1.8230839 1.8230839 1.8410687 0.6686767 1.8274748 0.5366539 0.5688558 0.5670038 0.6634489 0.5653457 0.5377313 1.8243222 3.9522871 1.8264504 0.5279749 0.5130016 0.6046165 0.5310929 
NC_022918_S25_4             1.4452907 1.8541798 1.8561088 3.5217849 1.0415328 0.0040577 0.0040577 1.8220429 1.7940632 0.2393152 4.4627207 4.4416918 1.8691961 0.4308056 1.8447392 1.5095462 1.5095462 1.0415328 0.0122326 0.4342389 1.5783231 1.4452907 1.9614781 1.7963594 1.8638093 1.8869967 1.8497733 1.8596097 1.8596097 1.8869967 1.8955161 0.4516991 4.4471321 2.5586811 3.2089458 1.9294226 1.8640983 1.9722209 1.7940632 1.8220429 1.5048185 1.8155960 0.2368379 1.8638093 0.2368379 4.4471321 1.8230839 0.0000000 0.0000010 0.0102072 1.9722209 0.0060984 1.9011750 1.8495537 1.8640983 1.9614781 1.8586784 1.5275431 0.0101863 4.4194088 0.0101894 1.8931311 1.6208016 1.9429450 1.8352872 
NC_022920_S25_3             1.4452907 1.8541798 1.8561088 3.5217849 1.0415328 0.0040577 0.0040577 1.8220429 1.7940632 0.2393152 4.4627207 4.4416918 1.8691961 0.4308056 1.8447392 1.5095462 1.5095462 1.0415328 0.0122326 0.4342389 1.5783231 1.4452907 1.9614781 1.7963594 1.8638093 1.8869967 1.8497733 1.8596097 1.8596097 1.8869967 1.8955161 0.4516991 4.4471321 2.5586811 3.2089458 1.9294226 1.8640983 1.9722209 1.7940632 1.8220429 1.5048185 1.8155960 0.2368379 1.8638093 0.2368379 4.4471321 1.8230839 0.0000010 0.0000000 0.0102072 1.9722209 0.0060984 1.9011750 1.8495537 1.8640983 1.9614781 1.8586784 1.5275431 0.0101863 4.4194088 0.0101894 1.8931311 1.6208016 1.9429450 1.8352872 
NC_023009_Sb_1              1.4491370 1.8695116 1.8714516 3.5512134 1.0363530 0.0060914 0.0060914 1.8400150 1.7931730 0.2444554 4.4413272 4.4205057 1.8852323 0.4391856 1.8599876 1.5294971 1.5294971 1.0363530 0.0142828 0.4426508 1.5822136 1.4491370 1.9845615 1.7954699 1.8790690 1.8946859 1.8467625 1.8693578 1.8693578 1.8946859 1.9032424 0.4577633 4.4305093 2.5650241 3.2208022 1.9483690 1.8972283 1.9953745 1.7931730 1.8400150 1.5195275 1.8230145 0.2422245 1.8790690 0.2422245 4.4305093 1.8410687 0.0102072 0.0102072 0.0000000 1.9953745 0.0081377 1.9089198 1.8823905 1.8972283 1.9845615 1.8916831 1.5477871 0.0102050 4.3983859 0.0122371 1.9030564 1.6237565 1.9480155 1.8323013 
NC_023501_BPS10C            1.7190789 0.9771359 0.9779227 3.0205215 1.6082849 1.9856687 1.9856687 0.6720082 0.9029089 1.9719389 4.0782896 4.0777565 0.7853300 2.0215568 0.9799148 0.6951948 0.6951948 1.6082849 1.9836311 2.0177877 1.8199943 1.7190789 0.0205184 0.9026030 0.6795456 0.9313163 0.9312976 0.9141880 0.9141880 0.9313163 0.9299966 2.1110926 4.3543949 2.5976513 2.6865835 0.0634358 0.5858898 0.0000010 0.9029089 0.6720082 0.7218829 0.9246339 1.9820993 0.6795456 1.9820993 4.3543949 0.6686767 1.9722209 1.9722209 1.9953745 0.0000000 1.9856687 0.9355640 0.5843476 0.5881748 0.0205184 0.5881748 0.6951310 1.9859109 3.9923664 1.9828468 0.9138207 0.7757785 0.8897941 0.9312976 
NC_023573_phiSA012          1.4404958 1.8577337 1.8596643 3.5156482 1.0321543 0.0020219 0.0020219 1.8264317 1.7881746 0.2403433 4.4005706 4.3800008 1.8735670 0.4297991 1.8482784 1.5212766 1.5212766 1.0321543 0.0101589 0.4332354 1.5742573 1.4404958 1.9748950 1.7904642 1.8651596 1.8914484 1.8436437 1.8640293 1.8640293 1.8914484 1.8999811 0.4510594 4.3912592 2.5716194 3.2197622 1.9426496 1.8833707 1.9856687 1.7881746 1.8264317 1.5113307 1.8199594 0.2381216 1.8651596 0.2381216 4.3912592 1.8274748 0.0060984 0.0060984 0.0081377 1.9856687 0.0000000 1.9056453 1.8686563 1.8833707 1.9748950 1.8778782 1.5394313 0.0081210 4.3580468 0.0081235 1.8975887 1.6148864 1.9442555 1.8292213 
NC_024137_Bcp1              1.6393421 0.6289332 0.6339153 2.9228426 1.3946004 1.9056453 1.9056453 0.5397247 0.3732309 1.8902013 3.7581252 3.7592557 0.5074391 1.9780675 0.6289780 0.5738089 0.5738089 1.3946004 1.9148842 1.9737898 1.6472924 1.6393421 0.9281795 0.3722839 0.5443183 0.0061202 0.0397808 0.0226196 0.0226196 0.0061202 0.0040762 2.0529389 3.9496086 2.7047408 2.5761623 0.9365046 0.7462469 0.9355640 0.3732309 0.5397247 0.5628142 0.0437929 1.9017145 0.5443183 1.9017145 3.9496086 0.5366539 1.9011750 1.9011750 1.9089198 0.9355640 1.9056453 0.0000000 0.7491460 0.7462469 0.9281795 0.7451009 0.5533323 1.9051420 3.7751405 1.9004218 0.0289058 0.4422755 0.6246834 0.0375305 
NC_024205_Hoody_T           1.6244175 0.9203363 0.9210811 3.1312614 1.5143733 1.8686563 1.8686563 0.5657131 0.7612296 1.9250928 3.8903995 3.8914792 0.7261989 1.9978931 0.9237165 0.6750845 0.6750845 1.5143733 1.8810575 1.9935321 1.7082393 1.6244175 0.5883997 0.7629221 0.5724004 0.7500872 0.7704545 0.7542064 0.7542064 0.7500872 0.7489634 2.1230561 4.0530748 2.8070486 2.7966023 0.5884754 0.0060971 0.5843476 0.7612296 0.5657131 0.7004893 0.7614378 1.9306782 0.5724004 1.9306782 4.0530748 0.5688558 1.8495537 1.8495537 1.8823905 0.5843476 1.8686563 0.7491460 0.0000000 0.0040614 0.5883997 0.0020292 0.6848982 1.8677642 3.8702368 1.8631889 0.7590473 0.6933376 0.8772990 0.7637778 
NC_024207_Evoli             1.6267145 0.9171729 0.9179162 3.1146087 1.5124144 1.8833707 1.8833707 0.5638582 0.7583116 1.9276693 3.8946240 3.8957022 0.7232730 2.0145170 0.9205498 0.6812515 0.6812515 1.5124144 1.8958527 2.0101424 1.7055738 1.6267145 0.5922478 0.7600068 0.5705451 0.7471886 0.7675485 0.7513081 0.7513081 0.7471886 0.7460661 2.1404798 4.0574878 2.8054231 2.8167061 0.5923306 0.0020286 0.5881748 0.7583116 0.5638582 0.7067494 0.7585347 1.9332657 0.5705451 1.9332657 4.0574878 0.5670038 1.8640983 1.8640983 1.8972283 0.5881748 1.8833707 0.7462469 0.0040614 0.0000000 0.5922478 0.0020294 0.6910988 1.8824867 3.8744247 1.8778638 0.7561452 0.6899763 0.8742270 0.7608780 
NC_024211_Megatron          1.7408028 0.9716971 0.9724792 3.0080437 1.6478379 1.9748950 1.9748950 0.6667862 0.9225983 1.9620148 4.0955036 4.0949663 0.7902371 2.0135642 0.9744666 0.6989277 0.6989277 1.6478379 1.9890669 2.0097967 1.8236987 1.7408028 0.0000010 0.9191347 0.6743304 0.9239388 0.9238573 0.9068394 0.9068394 0.9239388 0.9226231 2.1156571 4.3382903 2.5913360 2.7084876 0.0566889 0.5899413 0.0205184 0.9225983 0.6667862 0.7236619 0.9107668 1.9721383 0.6743304 1.9721383 4.3382903 0.6634489 1.9614781 1.9614781 1.9845615 0.0205184 1.9748950 0.9281795 0.5883997 0.5922478 0.0000000 0.5922478 0.7040921 1.9751271 4.0091680 1.9720625 0.9025545 0.7798054 0.8843475 0.9238573 
NC_024216_CAM003            1.6263030 0.9156509 0.9163923 3.1341718 1.5124144 1.8778782 1.8778782 0.5622058 0.7571393 1.9186622 3.8946240 3.8957022 0.7221525 2.0079702 0.9190213 0.6800468 0.6800468 1.5124144 1.8903241 2.0036031 1.7102206 1.6263030 0.5922478 0.7588330 0.5688746 0.7460413 0.7663669 0.7501545 0.7501545 0.7460413 0.7449210 2.1335572 4.0574878 2.7974385 2.8103367 0.5923306 0.0040621 0.5881748 0.7571393 0.5622058 0.7054992 0.7573681 1.9242331 0.5688746 1.9242331 4.0574878 0.5653457 1.8586784 1.8586784 1.8916831 0.5881748 1.8778782 0.7451009 0.0020292 0.0020294 0.5922478 0.0000000 0.6898770 1.8769916 3.8744247 1.8723887 0.7549826 0.6887503 0.8728118 0.7597090 
NC_024792_Bobb              1.5634084 0.6167613 0.6177817 2.8323497 1.3971375 1.5394313 1.5394313 0.5376278 0.5776397 1.5772141 3.4555135 3.4393227 0.4804055 1.7619857 0.6200732 0.0436916 0.0436916 1.3971375 1.5456493 1.7573763 1.5829104 1.5634084 0.7040921 0.5770356 0.5398496 0.5527226 0.5617577 0.5538689 0.5538689 0.5527226 0.5516975 1.6862838 3.5771326 2.4511080 2.6025587 0.6995978 0.6910988 0.6951310 0.5776397 0.5376278 0.0818218 0.5637293 1.5813252 0.5398496 1.5813252 3.5771326 0.5377313 1.5275431 1.5275431 1.5477871 0.6951310 1.5394313 0.5533323 0.6848982 0.6910988 0.7040921 0.6898770 0.0000000 1.5380113 3.4079121 1.5340162 0.5557503 0.5456174 0.6963788 0.5617577 
NC_025416_MCE_2014          1.4549696 1.8490946 1.8510193 3.5456063 1.0428415 0.0060790 0.0060790 1.8232817 1.7949166 0.2364252 4.4379570 4.4171319 1.8755604 0.4314843 1.8396852 1.5198607 1.5198607 1.0428415 0.0060671 0.4349291 1.5828242 1.4549696 1.9751271 1.7972117 1.8619263 1.8909399 1.8431169 1.8635105 1.8635105 1.8909399 1.8994755 0.4532270 4.3456433 2.5701531 3.2018852 1.9428496 1.8824867 1.9859109 1.7949166 1.8232817 1.5099083 1.8286345 0.2342135 1.8619263 0.2342135 4.3456433 1.8243222 0.0101863 0.0101863 0.0102050 1.9859109 0.0081210 1.9051420 1.8677642 1.8824867 1.9751271 1.8769916 1.5380113 0.0000000 4.3638678 0.0040429 1.8970827 1.6174937 1.9494138 1.8286894 
NC_025423_CP_51             3.9368679 4.1171335 4.1206949 4.1659704 3.1361092 4.3598435 4.3598435 3.9415930 4.0845497 4.2777963 0.0610240 0.0611498 4.1144769 4.7681371 4.1093805 3.4732119 3.4732119 3.1361092 4.3370882 4.7547412 4.0574624 3.9368679 4.0091680 4.0425010 3.9675068 3.7751405 3.7690510 3.7446651 3.7446651 3.7751405 3.7751405 4.6631662 0.5834640 4.7237088 4.4983694 3.9787855 3.8744247 3.9923664 4.0845497 3.9415930 3.4392691 3.7432023 4.3074898 3.9675068 4.3074898 0.5834640 3.9522871 4.4194088 4.4194088 4.3983859 3.9923664 4.3580468 3.7751405 3.8702368 3.8744247 4.0091680 3.8744247 3.4079121 4.3638678 0.0000000 4.3344533 3.7877070 4.0687304 4.3892274 3.7449448 
NC_025426_P108              1.4492674 1.8470953 1.8490195 3.5477174 1.0339050 0.0060808 0.0060808 1.8254098 1.8000803 0.2364943 4.4079136 4.3872860 1.8779641 0.4295113 1.8376916 1.5101116 1.5101116 1.0339050 0.0060689 0.4329442 1.5765678 1.4492674 1.9720625 1.8023784 1.8640482 1.8862622 1.8385742 1.8589108 1.8589108 1.8862622 1.8947700 0.4533042 4.3728257 2.5563714 3.2033572 1.9398056 1.8778638 1.9828468 1.8000803 1.8254098 1.5001743 1.8241358 0.2342823 1.8640482 0.2342823 4.3728257 1.8264504 0.0101894 0.0101894 0.0122371 1.9828468 0.0081235 1.9004218 1.8631889 1.8778638 1.9720625 1.8723887 1.5340162 0.0040429 4.3344533 0.0000000 1.8923888 1.6231445 1.9503264 1.8241920 
NC_027355_BCP8_2            1.6051304 0.6281078 0.6330604 2.8724921 1.3797524 1.8975887 1.8975887 0.5310272 0.3890931 1.8960627 3.7706217 3.7717476 0.5024283 1.9672456 0.6281522 0.5677408 0.5677408 1.3797524 1.9067939 1.9629796 1.6425971 1.6051304 0.9025545 0.3881322 0.5355807 0.0247210 0.0440008 0.0309044 0.0309044 0.0247210 0.0246783 2.0701258 3.9680034 2.6548193 2.5986736 0.9142697 0.7561452 0.9138207 0.3890931 0.5310272 0.5568499 0.0395147 1.9075980 0.5355807 1.9075980 3.9680034 0.5279749 1.8931311 1.8931311 1.9030564 0.9138207 1.8975887 0.0289058 0.7590473 0.7561452 0.9025545 0.7549826 0.5557503 1.8970827 3.7877070 1.8923888 0.0000000 0.4420519 0.6201695 0.0417333 
NC_027366_Mater             1.5223803 0.5568982 0.5580857 2.7917627 1.5224058 1.6148864 1.6148864 0.5166013 0.4414944 1.5747146 4.0103519 4.0115671 0.3985878 1.7601563 0.5622510 0.5317895 0.5317895 1.5224058 1.6206298 1.7562004 1.5400614 1.5223803 0.7798054 0.4455099 0.5129947 0.4380580 0.4332188 0.4264224 0.4264224 0.4380580 0.4342963 1.7626835 3.7670084 2.5404637 2.5612901 0.7952796 0.6899763 0.7757785 0.4414944 0.5166013 0.5304294 0.4575696 1.5770520 0.5129947 1.5770520 3.7670084 0.5130016 1.6208016 1.6208016 1.6237565 0.7757785 1.6148864 0.4422755 0.6933376 0.6899763 0.7798054 0.6887503 0.5456174 1.6174937 4.0687304 1.6231445 0.4420519 0.0000000 0.5420098 0.4332188 
NC_027374_Moonbeam          1.6512151 0.6569992 0.6581949 2.8377749 1.4476397 1.9442555 1.9442555 0.6078740 0.5910549 1.8393241 4.3674658 4.3683609 0.5439737 2.0465349 0.6598695 0.7073907 0.7073907 1.4476397 1.9435098 2.0437677 1.7067130 1.6512151 0.8843475 0.5890617 0.6061877 0.6162141 0.6134127 0.6117720 0.6117720 0.6162141 0.6197487 2.0963643 4.1486222 2.8508886 2.6071299 0.8720986 0.8742270 0.8897941 0.5910549 0.6078740 0.6891914 0.6331378 1.8509198 0.6061877 1.8509198 4.1486222 0.6046165 1.9429450 1.9429450 1.9480155 0.8897941 1.9442555 0.6246834 0.8772990 0.8742270 0.8843475 0.8728118 0.6963788 1.9494138 4.3892274 1.9503264 0.6201695 0.5420098 0.0000000 0.6077091 
Thurquoise                  1.5971537 0.6257569 0.6307062 2.8893581 1.3656664 1.8292213 1.8292213 0.5341571 0.3828472 1.8600352 3.7434043 3.7445427 0.5088736 1.9261128 0.6258010 0.5712623 0.5712623 1.3656664 1.8381943 1.9218694 1.6119920 1.5971537 0.9238573 0.3819041 0.5383760 0.0353391 0.0020381 0.0310933 0.0310933 0.0353391 0.0332294 2.0493933 3.9442775 2.6846310 2.5321967 0.9318226 0.7608780 0.9312976 0.3828472 0.5341571 0.5670228 0.0355847 1.8682291 0.5383760 1.8682291 3.9442775 0.5310929 1.8352872 1.8352872 1.8323013 0.9312976 1.8292213 0.0375305 0.7637778 0.7608780 0.9238573 0.7597090 0.5617577 1.8286894 3.7449448 1.8241920 0.0417333 0.4332188 0.6077091 0.0000000 
