# Supplementary material for: Genome, biology and stability of the Thurquoise phage – A new virus from the Bastillevirinae subfamily
Source: Front Microbiol. 2023 Mar 14;14:1120147. doi: 10.3389/fmicb.2023.1120147 (PMC10043171; doi:10.3389/fmicb.2023.1120147)
Supplement: Supplementary file 2 [file Data_Sheet_1.ZIP › File S1. Alignments evolution models and trees/IqTree_ML_trees/single_marker_trees/6121_00047-ATP_dependent_helicase_41_100.fasta.aln.faa.splits.nex]

#nexus

BEGIN Taxa;
DIMENSIONS ntax=65;
TAXLABELS
[1] 'AB609718_phiEF24C_P2'
[2] 'AB930182_SPG24'
[3] 'AP013029_phiNIT1'
[4] 'AY682195_LP65'
[5] 'DQ004855_P100'
[6] 'EU418428_A5W'
[7] 'FR852584_ISP'
[8] 'JN797796B_5S'
[9] 'JN797798_BCU4'
[10] 'JX194239_SA11'
[11] 'KC595512_JL'
[12] 'KC595513_Shanette'
[13] 'KC699836_SIOphi'
[14] 'KF021268_phiIBB_SEP1'
[15] 'KF669652_Grass'
[16] 'KJ010547_Bp8p_C'
[17] 'KJ010548_Bp8p_T'
[18] 'KJ094029_LP_064'
[19] 'KP027446_phiIPLARODI'
[20] 'KP027447_phiIPLA_C1C'
[21] 'KP339049_EFDG1'
[22] 'KR049063_EFLK1'
[23] 'KT207918_Eyuki'
[24] 'KT224359_TsarBomba'
[25] 'KT307976_AvesoBmore'
[26] 'KT995480_Bacillus_BM15'
[27] 'KU577463_Bacillus_Deep_Blue'
[28] 'KX495186_Bacillus_PK16'
[29] 'MG602477_Bacillus_BCP01'
[30] 'MH638309_Bacillus_Hobo'
[31] 'MH638312_Bacillus_Kioshi'
[32] 'NC_007021_Twort'
[33] 'NC_011421_SPO1'
[34] 'NC_012530_Lb338_1'
[35] 'NC_015253_A9'
[36] 'NC_016563_WPh'
[37] 'NC_018856_Bastille'
[38] 'NC_018857_BPS13'
[39] 'NC_018860_BCP78'
[40] 'NC_018863_B4'
[41] 'NC_020081_phiAGATE'
[42] 'NC_020873_Bc431v3'
[43] 'NC_020877_Romulus'
[44] 'NC_022088_Troll'
[45] 'NC_022090_Remus'
[46] 'NC_022761_CampHawk'
[47] 'NC_022763_Spock'
[48] 'NC_022918_S25_4'
[49] 'NC_022920_S25_3'
[50] 'NC_023009_Sb_1'
[51] 'NC_023501_BPS10C'
[52] 'NC_023573_phiSA012'
[53] 'NC_024137_Bcp1'
[54] 'NC_024205_Hoody_T'
[55] 'NC_024207_Evoli'
[56] 'NC_024211_Megatron'
[57] 'NC_024216_CAM003'
[58] 'NC_024792_Bobb'
[59] 'NC_025416_MCE_2014'
[60] 'NC_025423_CP_51'
[61] 'NC_025426_P108'
[62] 'NC_027355_BCP8_2'
[63] 'NC_027366_Mater'
[64] 'NC_027374_Moonbeam'
[65] 'Thurquoise'
;
END; [Taxa]

BEGIN Splits;
DIMENSIONS ntax=65 nsplits=319;
FORMAT labels=no weights=yes confidences=no intervals=no;
MATRIX
	100	 2,
	100	 15,
	29	 2 15,
	100	 3,
	100	 2 3 15,
	100	 8,
	100	 40,
	100	 47,
	7	 40 47,
	91	 8 40 47,
	100	 25,
	100	 44,
	98	 25 44,
	100	 8 25 40 44 47,
	100	 23,
	100	 56,
	100	 23 56,
	100	 38,
	100	 51,
	100	 38 51,
	98	 23 38 51 56,
	100	 36,
	100	 23 36 38 51 56,
	100	 37,
	100	 54,
	100	 57,
	93	 54 57,
	100	 55,
	88	 54 55 57,
	100	 37 54 55 57,
	100	 23 36 37 38 51 54 55 56 57,
	86	 8 23 25 36 37 38 40 44 47 51 54 55 56 57,
	100	 16,
	100	 17,
	100	 16 17,
	100	 58,
	64	 16 17 58,
	100	 41,
	100	 16 17 41 58,
	23	 8 16 17 23 25 36 37 38 40 41 44 47 51 54 55 56 57 58,
	100	 9,
	100	 39,
	100	 9 39,
	100	 24,
	100	 9 24 39,
	100	 26,
	100	 30,
	99	 26 30,
	100	 31,
	100	 53,
	56	 31 53,
	94	 26 30 31 53,
	100	 27,
	100	 65,
	100	 27 65,
	100	 42,
	82	 27 42 65,
	100	 62,
	13	 27 42 62 65,
	100	 28,
	100	 29,
	99	 28 29,
	58	 27 28 29 42 62 65,
	100	 26 27 28 29 30 31 42 53 62 65,
	98	 9 24 26 27 28 29 30 31 39 42 53 62 65,
	21	 8 9 16 17 23 24 25 26 27 28 29 30 31 36 37 38 39 40 41 42 44 47 51 53 54 55 56 57 58 62 65,
	100	 63,
	20	 8 9 16 17 23 24 25 26 27 28 29 30 31 36 37 38 39 40 41 42 44 47 51 53 54 55 56 57 58 62 63 65,
	100	 64,
	19	 1 2 3 4 5 6 7 10 11 12 13 14 15 18 19 20 21 22 32 33 34 35 43 45 46 48 49 50 52 59 60 61,
	100	 13,
	23	 1 2 3 4 5 6 7 10 11 12 14 15 18 19 20 21 22 32 33 34 35 43 45 46 48 49 50 52 59 60 61,
	99	 1 4 5 6 7 10 11 12 14 18 19 20 21 22 32 33 34 35 43 45 46 48 49 50 52 59 60 61,
	100	 35,
	74	 1 4 5 6 7 10 11 12 14 18 19 20 21 22 32 33 34 43 45 46 48 49 50 52 59 60 61,
	100	 4,
	100	 11,
	100	 12,
	100	 11 12,
	100	 60,
	98	 11 12 60,
	100	 33,
	100	 46,
	100	 33 46,
	100	 11 12 33 46 60,
	95	 4 11 12 33 46 60,
	87	 1 5 6 7 10 14 18 19 20 21 22 32 34 43 45 48 49 50 52 59 61,
	100	 34,
	97	 1 5 6 7 10 14 18 19 20 21 22 32 43 45 48 49 50 52 59 61,
	100	 5,
	100	 18,
	100	 5 18,
	100	 6,
	100	 52,
	19	 6 52,
	100	 7,
	19	 6 7 52,
	100	 48,
	100	 49,
	99	 48 49,
	50	 6 7 48 49 52,
	100	 50,
	84	 6 7 48 49 50 52,
	100	 19,
	76	 6 7 19 48 49 50 52,
	100	 59,
	78	 6 7 19 48 49 50 52 59,
	100	 61,
	100	 6 7 19 48 49 50 52 59 61,
	100	 10,
	100	 43,
	100	 45,
	85	 43 45,
	100	 10 43 45,
	98	 6 7 10 19 43 45 48 49 50 52 59 61,
	100	 14,
	100	 20,
	100	 14 20,
	81	 6 7 10 14 19 20 43 45 48 49 50 52 59 61,
	100	 32,
	100	 6 7 10 14 19 20 32 43 45 48 49 50 52 59 61,
	79	 5 6 7 10 14 18 19 20 32 43 45 48 49 50 52 59 61,
	100	 1 21 22,
	100	 21,
	100	 1 22,
	100	 22,
	100	 1,
	71	 2 3,
	70	 2 3 13 15,
	71	 2 3 13 15 64,
	67	 2 3 13 15 63 64,
	36	 26 30 31,
	23	 26 30 31 53 62,
	17	 26 28 29 30 31 53 62,
	17	 26 28 29 30 31 42 53 62,
	73	 2 3 9 13 15 24 26 27 28 29 30 31 39 42 53 62 63 64 65,
	70	 8 40,
	61	 1 4 5 6 7 10 11 12 14 16 17 18 19 20 21 22 32 33 34 35 41 43 45 46 48 49 50 52 58 59 60 61,
	36	 41 58,
	68	 6 7,
	28	 48 49 52,
	3	 14 20 32,
	21	 1 5 18 21 22,
	6	 26 30 53,
	16	 4 11 12 33 35 46 60,
	10	 26 28 29 30 31 53,
	62	 27 28 29 42 65,
	7	 26 27 28 29 30 31 42 53 65,
	10	 9 24 26 27 28 29 30 31 39 42 53 62 63 65,
	16	 59 61,
	16	 19 59 61,
	11	 19 50 59 61,
	2	 7 19 50 59 61,
	15	 6 7 19 50 52 59 61,
	4	 4 35,
	4	 1 5 6 7 10 11 12 14 18 19 20 21 22 32 33 34 43 45 46 48 49 50 52 59 60 61,
	27	 50 52,
	29	 6 7 50 52,
	8	 6 7 48 49,
	1	 5 6 7 10 14 18 19 20 32 34 43 45 48 49 50 52 59 61,
	2	 2 3 9 13 15 24 39 63 64,
	7	 6 48 49,
	17	 6 7 10 19 32 43 45 48 49 50 52 59 61,
	4	 63 64,
	4	 2 3 15 64,
	13	 2 3 9 13 15 16 17 24 26 27 28 29 30 31 39 41 42 53 58 62 63 64 65,
	8	 8 25 40 44,
	13	 2 3 8 9 13 15 16 17 24 25 26 27 28 29 30 31 39 40 41 42 44 47 53 58 62 63 64 65,
	13	 37 55,
	7	 37 55 57,
	8	 6 7 19 50 59 61,
	4	 8 23 25 36 37 38 40 44 47 51 54 55 56 57 64,
	7	 26 27 30 31 42 53 62 65,
	6	 8 9 23 24 25 26 27 28 29 30 31 36 37 38 39 40 42 44 47 51 53 54 55 56 57 62 63 64 65,
	5	 8 9 13 23 24 25 26 27 28 29 30 31 36 37 38 39 40 42 44 47 51 53 54 55 56 57 62 63 64 65,
	23	 8 47,
	0	 48 49 50 52,
	5	 6 7 19 48 49 50 52 61,
	10	 10 43,
	2	 26 27 30 31 42 53 65,
	7	 19 59,
	2	 11 12 33 46,
	0	 16 17 23 36 37 38 41 51 54 55 56 57 58,
	2	 8 9 23 24 25 26 27 28 29 30 31 36 37 38 39 40 42 44 47 51 53 54 55 56 57 62 65,
	1	 1 21 22 34,
	1	 8 9 23 24 25 26 27 28 29 30 31 36 37 38 39 40 42 44 47 51 53 54 55 56 57 62 63 65,
	1	 36 38 51,
	0	 7 48 49 50 52,
	6	 10 45,
	1	 28 29 42,
	3	 1 2 3 4 5 6 7 10 11 12 14 15 18 19 20 21 22 32 33 34 35 43 45 46 48 49 50 52 59 60 61 64,
	0	 26 27 28 29 30 42 65,
	1	 26 27 28 29 30 42 62 65,
	5	 1 5 6 7 10 14 18 19 20 21 22 32 34 35 43 45 48 49 50 52 59 61,
	6	 34 35,
	6	 48 49 50,
	7	 6 7 48 49 50,
	1	 10 32 43 45,
	0	 28 29 62,
	1	 33 46 60,
	1	 6 7 50,
	0	 4 5 6 7 10 11 12 14 18 19 20 32 33 34 43 45 46 48 49 50 52 59 60 61,
	0	 1 5 6 7 10 11 12 14 18 19 20 21 22 32 33 43 45 46 48 49 50 52 59 60 61,
	0	 27 42,
	1	 6 48 49 52,
	0	 6 48 49 50 52,
	1	 6 19 50 59 61,
	0	 2 3 8 9 13 15 16 17 24 25 26 27 28 29 30 31 37 39 40 41 42 44 47 53 54 55 57 58 62 63 64 65,
	1	 23 36 56,
	0	 19 48 49 59 61,
	0	 6 7 19 48 49 59 61,
	0	 6 7 19 48 49 50 59 61,
	0	 13 64,
	0	 26 30 62,
	2	 4 11 12 33 34 35 46 60,
	2	 11 12 33 34 46 60,
	1	 27 28 29 31 42 62 65,
	2	 27 28 29 31 42 53 62 65,
	0	 1 4 5 6 7 10 11 12 14 18 19 20 21 22 32 33 43 45 46 48 49 50 52 59 60 61,
	1	 30 31 53,
	1	 8 40 44 47,
	2	 7 52,
	0	 8 23 25 36 37 38 40 44 47 51 54 55 56 57 63 64,
	1	 37 54 55,
	0	 27 31 42 53 62 65,
	0	 26 27 28 30 31 42 53 62 65,
	0	 26 27 29 30 31 42 53 62 65,
	0	 2 3 15 35,
	0	 16 17 35 41 58,
	1	 27 28 29 65,
	1	 6 7 10 14 19 20 32 34 43 45 48 49 50 52 59 61,
	4	 4 11 12 33 34 46 60,
	0	 2 3 9 13 15 24 26 27 28 29 30 31 39 42 53 62 64 65,
	1	 2 3 8 9 13 15 24 25 26 27 28 29 30 31 39 40 42 44 47 53 62 63 64 65,
	1	 27 28 29 42 53 62 65,
	0	 26 27 28 29 30 42 53 62 65,
	0	 27 28 42 65,
	0	 30 53,
	1	 6 7 14 19 20 48 49 50 52 59 61,
	0	 12 33 46,
	0	 54 55,
	1	 2 3 9 13 15 24 26 27 28 29 30 31 39 42 53 62 63 65,
	1	 7 48 49 50,
	0	 6 7 48 49 50 52 61,
	1	 6 50,
	1	 6 7 48 49 50 52 59,
	0	 27 29 42 65,
	0	 1 4 5 6 7 10 14 18 19 20 21 22 32 34 43 45 48 49 50 52 59 61,
	1	 4 34,
	0	 7 48 49,
	0	 7 48 49 52,
	0	 27 31 42 53 65,
	0	 36 38 51 56,
	0	 19 48 49 50 59 61,
	0	 6 19 48 49 50 59 61,
	0	 6 19 48 49 50 52 59 61,
	0	 26 27 28 29 30 31 42 62 65,
	0	 4 34 35,
	1	 25 44 47,
	0	 1 5 6 7 10 14 18 19 20 21 22 32 35 43 45 48 49 50 52 59 61,
	0	 26 31 53,
	0	 1 4 5 6 7 10 11 12 14 18 19 20 21 22 32 33 35 43 45 46 48 49 50 52 59 60 61,
	0	 7 19 48 49 50 59 61,
	0	 9 24,
	0	 19 50,
	0	 6 7 19 50,
	0	 6 7 19 48 49 50,
	0	 3 15,
	0	 9 24 26 27 28 29 30 31 39 42 53 62 63 64 65,
	0	 19 61,
	0	 10 14 20 32 43 45,
	0	 6 48 49 50,
	0	 27 28 29 42 53 65,
	0	 27 28 29 31 42 53 65,
	0	 26 27 30 42 62 65,
	0	 2 3 9 15 24 26 27 28 29 30 31 39 42 53 62 63 64 65,
	0	 8 9 23 24 25 26 27 28 29 30 31 36 37 38 39 40 42 44 47 51 53 54 55 56 57 62 64 65,
	0	 6 7 19 49 50 52 59 61,
	0	 38 51 56,
	0	 27 28 29 31 42 65,
	0	 6 7 14 19 20 32 48 49 50 52 59 61,
	1	 8 25 40 47,
	1	 25 40 44,
	0	 1 5 18 21 22 34,
	0	 53 62,
	0	 6 7 19 48 50 52 59 61,
	0	 6 7 19 48 49 52,
	0	 6 7 19 48 49 52 59,
	0	 11 12 16 17 33 46 58 60,
	0	 11 12 16 17 33 41 46 58 60,
	0	 1 4 5 6 7 10 14 18 19 20 21 22 32 34 35 43 45 48 49 50 52 59 61,
	0	 31 53 62,
	0	 17 41 58,
	0	 1 4 5 6 7 10 11 12 14 18 19 20 21 22 32 33 34 35 43 45 46 48 49 50 52 59 60 61 64,
	0	 26 30 53 62,
	0	 5 6 7 10 11 12 14 18 19 20 32 33 34 43 45 46 48 49 50 52 59 60 61,
	0	 2 3 8 9 15 23 24 25 26 27 28 29 30 31 36 37 38 39 40 42 44 47 51 53 54 55 56 57 62 63 64 65,
	0	 24 39,
	0	 6 50 52,
	0	 2 3 9 13 15 16 17 24 26 27 28 29 30 31 35 39 41 42 53 58 62 63 64 65,
	0	 2 3 8 9 13 15 16 17 24 25 26 27 28 29 30 31 35 39 40 41 42 44 47 53 58 62 63 64 65,
	0	 6 7 19 48 49 52 59 61,
	0	 23 38 51,
	0	 11 33 46,
	0	 8 16 17 23 25 26 27 28 29 30 31 36 37 38 40 41 42 44 47 51 53 54 55 56 57 58 62 65,
	0	 26 27 30 42 65,
	0	 42 62,
	0	 1 2 3 5 6 7 10 14 15 18 19 20 21 22 32 34 43 45 48 49 50 52 59 61,
	0	 21 22,
	0	 6 19 48 49 59 61,
	0	 8 25 44,
	0	 7 50,
	0	 7 50 52,
	0	 26 27 30 31 53 62 65,
	0	 27 28 29 30 31 42 53 62 65,
	0	 2 3 13 15 16 17 41 58 63 64,
	0	 8 25 44 47,
	0	 19 50 52 59 61,
	0	 7 19 50 52 59 61,
;
END; [Splits]
