# Supplementary material for: Genome, biology and stability of the Thurquoise phage – A new virus from the Bastillevirinae subfamily
Source: Front Microbiol. 2023 Mar 14;14:1120147. doi: 10.3389/fmicb.2023.1120147 (PMC10043171; doi:10.3389/fmicb.2023.1120147)
Supplement: Supplementary file 2 [file Data_Sheet_1.ZIP › File S1. Alignments evolution models and trees/IqTree_ML_trees/single_marker_trees/6121_00047-ATP_dependent_helicase_41_100.fasta.aln.faa.treefile]

(AB609718_phiEF24C_P2:0.0000000000,(((((((((((((((AB930182_SPG24:0.0000027424,AP013029_phiNIT1:0.0020690157)0/71:0.0000025936,KF669652_Grass:0.0062356900)100/100:0.3280701244,KC699836_SIOphi:0.1606406764)90.5/70:0.0620249073,NC_027374_Moonbeam:0.3610137016)83.6/71:0.0369414702,NC_027366_Mater:0.1987211067)78.6/67:0.0368186589,(((JN797798_BCU4:0.0000010004,NC_018860_BCP78:0.0000010004)77.3/100:0.0040302612,KT224359_TsarBomba:0.0040585338)100/100:0.1951178580,(((KT995480_Bacillus_BM15:0.0000010004,MH638309_Bacillus_Hobo:0.0000010004)84.2/99:0.0020885525,(MH638312_Bacillus_Kioshi:0.0000025112,NC_024137_Bcp1:0.0041910350)0/56:0.0000024488)77.1/94:0.0069086620,((((KU577463_Bacillus_Deep_Blue:0.0021038188,Thurquoise:0.0000027424)97.9/100:0.0150310225,NC_020873_Bc431v3:0.0215997114)87.8/82:0.0089484678,((KX495186_Bacillus_PK16:0.0000000000,NC_027352_JBP901:0.0000000000):0.0000010004,MG602477_Bacillus_BCP01:0.0000010004)89.1/99:0.0079576927)62.4/62:0.0084663348,NC_027355_BCP8_2:0.0162455738)57.4/58:0.0022302756)100/100:0.1883489869)97.5/98:0.1006324851)95.1/73:0.0829393225,((((JN797796B_5S:0.0000010004,NC_018863_B4:0.0000010004)0/70:0.0000028362,NC_022763_Spock:0.0020613557)73.4/91:0.0041057456,(((KT307976_AvesoBmore:0.0000000000,NC_024788_Riley:0.0000000000):0.0000000000,NC_022769_BigBertha:0.0000000000):0.0000010004,NC_022088_Troll:0.0000010004)88.6/98:0.0109114554)100/100:0.1867936546,(((((KT207918_Eyuki:0.0000000000,NC_024213_Hakuna:0.0000000000):0.0000010004,NC_024211_Megatron:0.0000010004)88.4/100:0.0074263058,(NC_018857_BPS13:0.0000010004,NC_023501_BPS10C:0.0000010004)97/100:0.0141873832)83.5/98:0.0190712762,NC_016563_WPh:0.0330998462)100/100:0.3410311792,(NC_018856_Bastille:0.0000020227,((NC_024205_Hoody_T:0.0020999379,NC_024216_CAM003:0.0000027424)87.1/93:0.0021000645,NC_024207_Evoli:0.0000029262)57.5/88:0.0020958156)100/100:0.2541819315)99.8/100:0.1847118867)98.1/86:0.1122010779)81.9/61:0.0723042950,(((KJ010547_Bp8p_C:0.0000010004,KJ010548_Bp8p_T:0.0000010004)99.6/100:0.0328283556,NC_024792_Bobb:0.0126674816)15.6/64:0.0292195063,NC_020081_phiAGATE:0.0446791193)100/100:0.2008588219)99.8/99:0.3711703658,NC_015253_A9:2.0990028959)48.3/74:0.1580290568,(AY682195_LP65:1.5856881503,(((KC595512_JL:0.0000024301,KC595513_Shanette:0.0025427635)90.9/100:0.0279880630,NC_025423_CP_51:0.0407804779)60.2/98:0.1917607199,(NC_011421_SPO1:0.0000010004,NC_022761_CampHawk:0.0000010004)98.7/100:0.4260090355)100/100:2.7431416230)95.5/95:0.6195196568)77.3/87:0.1397970181,NC_012530_Lb338_1:1.7402084488)92.4/97:0.2033049230,(((((((((((((((DQ004855_P100:0.0000000000,NC_024360_LMSP_25:0.0000000000):0.0000000000,NC_020871_AG20:0.0000000000):0.0000000000,NC_024383_LP_083_2:0.0000000000):0.0000000000,NC_021781_LP_125:0.0000000000):0.0000000000,KJ094031_LP_124:0.0000000000):0.0000000000,NC_009811_A511:0.0000000000):0.0000000000,NC_025440_WIL_1:0.0000000000):0.0000000000,NC_024364_List_36:0.0000000000):0.0000000000,NC_024359_LP_048:0.0000000000):0.0000000000,KJ591605_LMTA_57:0.0000000000):0.0000000000,KJ668715_LMTA_34:0.0000000000):0.0000000000,NC_024787_LMTA_148:0.0000000000):0.0000000000,KJ586795_LMTA_94:0.0000000000):0.0000010004,KJ094029_LP_064:0.0000010004)100/100:0.5264642460,(((((((((((((((((((((((((EU418428_A5W:0.0000000000,JX080301_A3R:0.0000000000):0.0000000000,NC_019448_GH15:0.0000000000):0.0000000000,KR902361_IME_SA118:0.0000000000):0.0000000000,JX080303_Fi200W:0.0000000000):0.0000000000,JX080302_676Z:0.0000000000):0.0000000000,KP687431_IME_SA1:0.0000000000):0.0000000000,JX080300_Staph1N:0.0000000000):0.0000000000,JX080305_P4W:0.0000000000):0.0000000000,NC_019726_JD007:0.0000000000):0.0000000000,JX080304_MSA6:0.0000000000):0.0000000000,KR908644_IME_SA119:0.0000000000):0.0000000000,JX875065_SA5:0.0000000000):0.0000000000,NC_025417_Team1:0.0000000000):0.0000000000,NC_007066_G1:0.0000000000):0.0000000000,KP687432_IME_SA2:0.0000000000):0.0000000000,KF766114_K:0.0000000000):0.0000027424,FR852584_ISP:0.0000010004)0/68:0.0000021101,(NC_023009_Sb_1:0.0063418571,NC_023573_phiSA012:0.0021087121)0/27:0.0000020070)0/29:0.0000024985,(NC_022918_S25_4:0.0000010004,NC_022920_S25_3:0.0000010004)91.8/99:0.0042331582)92.1/84:0.0042227521,KP027446_phiIPLARODI:0.0042091672)0/76:0.0000020501,NC_025416_MCE_2014:0.0021037739)50.8/78:0.0021049772,NC_025426_P108:0.0000027739)99.9/100:0.0869592896,(JX194239_SA11:0.0042697896,(NC_020877_Romulus:0.0000010004,NC_022090_Remus:0.0000010004)0/85:0.0000027234)100/100:0.1620999749)98.7/98:0.0941283871,(KF021268_phiIBB_SEP1:0.0000020466,KP027447_phiIPLA_C1C:0.0021754844)100/100:0.2782770212)48.3/81:0.0594445349,NC_007021_Twort:0.2442192674)100/100:0.6668791168)42.1/79:0.2021861174)100/100:0.4189165700,KP339049_EFDG1:0.1775217181)98.1/100:0.1045463579,KR049063_EFLK1:0.0000010004):0.0000010004,NC_027335_ECP3:0.0000000000):0.0000000000,NC_009904_phiEF24C:0.0000000000);
