# Supplementary material for: Genome, biology and stability of the Thurquoise phage – A new virus from the Bastillevirinae subfamily
Source: Front Microbiol. 2023 Mar 14;14:1120147. doi: 10.3389/fmicb.2023.1120147 (PMC10043171; doi:10.3389/fmicb.2023.1120147)
Supplement: Supplementary file 2 [file Data_Sheet_1.ZIP › File S1. Alignments evolution models and trees/IqTree_ML_trees/single_marker_trees/6121_00047-ATP_dependent_helicase_41_100.fasta.aln.faa.uniqueseq.phy]

65 561
AB609718_phiEF24C_P2        ----------MS-QIQKQVIYRALSEPFFAKEILSKIPMDEFKDSGYEMIVS-TINLYYRTHD----------ESLEEQSLLTLVEDKMLKQNKSLEAQNKVFE----------VVSDLYELENEDVDSEVISENIQNYVRKVLTREAIMKSVTNEGTLGS--DSNIQQLMDDLRDILTIETAGNNSELLDFFDDV--DKKMELLANLQQNKYPTGFTAIDAISDGGLARGEVGMVVAPTGGGKTTWAVNQARNYVVR-GLNVLYVPLEEKVDRMIVRFEQLLSQQSKKN-------------ILV-DGE-LNKDLYTQIQQAYGAGKEQMNWGNLWIRKYKPQELTPSGLSQLISDVMIRKGQQIDVVIIDYPDLMKNPHASGSNGESDAGGKLYEDIRAIAQEYDFVCWTLSQLNRASYGQDIKNAGAIEGSKRKMNAVELIFTLNQTSEEFSNGYLRAYVDKLRNNSGIAYDKMLYFKVLPETMTIRDETPE---------ERAEHEALLADNAMNRASSHSDENNY-TA--NDVNKKISNLNNTLSGGWN-------
AB930182_SPG24              -------------------MKKAIESPIFAKEVLSQAPLDIFEGNEIYKELSQIIRRYYSSH----------RDKITEEALLTLTEDKLTKMRKDPETQQSYFN----------AISGLYEIRNSHDDS-VTDENIEKHIRKHMLLDIVKKNITNL---DG--SEKTDKFIQKITEVQRMDISGKQQEIINVIDDV--EYKRRALSTLNQDLIRSGINGLDNITDGGLAKGELGLIVAASGTGKTLWLTNLATSYTKQ-KKNVLFIALEELENRMILRFEQSMLRVNRST-------------LLT-GRK-LNESNFDKLQNAYKNAR--EHLGNLLFARYSPRTITPAKIEQLISDVTLRMGIELDVVIIDYPELLRNPHATG--NEADDGGKLFEEMRRIGQDYRVLMWTAAQMNRSNYNAAIKTSEHMEGSHRKKNAAELVVTVNQTEEEFNAGFTRLYIDKLRNPPAGNFNRMVGFKVVGSQMTVRDYEGN---------EAEDHKAILEEVDNKNEQLFKGKKRD-KKENAPQIDYSAQINQYIHAQRQTGS----
AP013029_phiNIT1            -------------------MKKAIESPIFAKEVLSQAPLDIFEGNEIYKELSQIIRRYYSSH----------RDKITEEALLTLTEDKLTKMRKDPETQQSYFN----------AISGLYEIRNSHDDS-VTDENIEKHIRKHMLLDIVKKNITNL---DG--SEKTDKFIQKITEVQRMDISGKQQEIINVIDDV--EYKRRALSTLNRDLIRSGINGLDNITDGGLAKGELGLIVAASGTGKTLWLTNLATSYTKQ-KKNVLFIALEELENRMILRFEQSMLRVNRST-------------LLT-GRK-LNESNFDKLQNAYKNAR--EHLGNLLFARYSPRTITPAKIEQLISDVTLRMGIELDVVIIDYPELLRNPHATG--NEADDGGKLFEEMRRIGQDYRVLMWTAAQMNRSNYNAAIKTSEHMEGSHRKKNAAELVVTVNQTEEEFNAGFTRLYIDKLRNPPAGNFNRMVGFKVVGSQMTVRDYEGN---------EAEDHKAILEEVDNKNEQLFKGKKRD-KKENAPQIDYSAQINQYIHAQRQTGS----
AY682195_LP65               ------MSNSNNQVMEKQIMARAIASSEFTQSILSR-VPQLIS-NSKYQPIAMILVHYYSLT----------DEFISENSLLSKLDDWFTRENNRNRQQGNPEMSESDMLEYIDTTKDLLNTEV--DTTTTFVDSLEVYIKDKLASAAILEEAGKG----N--ERLAERTQKAMDDINDIDIGGNKNPAINIAKDF--NKKAYFYKHDYEGRIKSGLSTLDIALKGGLQPGEIGLICGASGFGKTAILTNLAAYYSLVSNNNVLYVYLEGKTGDALGRLDRVITDSGYRE-------------MFNKDGY-VNREFIKKGYNYYKNS---KSSGNLIIKKFTTRSLTISKLRTYIQSLERQEDFKIDVVVLDYADLMRVGNKSD--NEAVSGEVLYQDLVGVADETNVLIWTGTQLNRTSSSAEVMTFDNVEGSFRKKNICAAVFTINRNSDENNEGYERLYIDKLRDRNGI-SDEFLYFKYDKSTGRISSETEK---------ETEYHKGLVENLDSSYKGNHTT---------ADKPEYTKQSQNVDLSGVGVETFGIN
DQ004855_P100               -----------------------------------------------------------------------------------------------------------------------------------------------------------------------------------------------------------MLQSIHQDKFSTGFTDLDVIAEGGIGRGELGLVIAPTGGGKTMWAVNQAKNYVAQ-GLNVLYVVLEERLERMILRFEQNMMGIPKSR-------------LMP-DNE-LDEEAFDKLQTIYDIKR-KQGLGNLYIEKRMPQEVSPTMLEQIIVDASVRKGKHLDVVIIDYPDLMKNPHER-DNSESRAGGKLYEEIRKLAQTYKFAGWVLSQVNRGGYSEDVLTAKSIEGSKQKLNAVEIAMTLNQKPIEFEKGFIRAYADKIRNNNGKSYNRMLSFKVVPETMTIRNITPD---------ERVEHDMILNNLEEKEGRVFKNTKKA-TPDPQAVVDEVKALNSRL------------
EU418428_A5W                ----------MSKKIKELILHKSMKDIHFAREVLDNLPKNLFSAESEDMGYL-FTAIKRTAHI---------SDKMSNEALAIKVEQLMGNNKEDEEKVTKTLT----------YLEDLYKVDVNEKDE-SVNYEIEKYIKTEMSKEVLVKFIAENKQ-ED--SDNLHELVDKLKQIEVSDISGGNGEFIDFFEDT--EKKQELLSNLATNKFSTGFTSIDNHIEGGIARGEVGLIIAPTGRGKSLMASNLAKNYVKS-GLSVLYIALEEKMDRMVLRAEQQMAGAEKSQ-------------IVNQDMS-LNNKVYDAIQNHYQKNR--KLLGDFYISKHMPGEVTPNQLEQIIVNTTIKKDKNIDVVIIDYPHLMRNPYAK-YHSESDAGGKLFEDIRRLSQQYGFVCWTLAQTNRGAYGSDVITSEHVEGSRKIVNAVEVSLAVNQKDEEFKSGFLRLYLDKIRNSSNT-GERFVNLKVEPTKMIVRDETPE---------EKQEHIQLLSDNGKEDTSKFQNKDN-----------KIEAINNTFGGLPGV------
FR852584_ISP                ----------MSKKIKELILHKSMKDIHFAREVLDNLPKNLFSAESEDMGYL-FTAIKRTAHI---------SDKMSNEALAIKVEQLMGNNKEDEEKVTKTLT----------YLEDLYKVDVNEKDE-SVNYEIEKYIKTEMSKEVLVKFIAENKQ-ED--SDNLHELVDKLKQIEVSDISGGNGEFIDFFEDT--EKKQELLSNLATNKFSTGFTSIDNHIEGGIARGEVGLIIAPTGRGKSLMASNLAKNYVKS-GLSVLYIALEEKMDRMVLRAEQQMAGAEKSQ-------------IVNQDMS-LNNKVYDAIQNHYQKNR--KLLGDFYISKHMPGEVTPNQLEQIIVNTTIKKDKNIDVVIIDYPHLMRNPYAK-YHSESDAGGKLFEDIRRLSQQYGFVCWTLAQTNRGAYGSDVITSEHVEGSRKIVNAVEVSLAVNQKDEEFKSGFLRLYLDKIRNSSNT-GERFVNLKVEPTKMIVRDETPE---------EKQEHIQLLSDNGKEDTSKFQNKDN-----------KIEAINNTFGGLPGV------
JN797796B_5S                ----------MEKPIMKEILRKAIESPVFSKEVLPVVPMSIFENVEIYKEITQIVRRYYQSN----------SSVITESALVTLLEAKLDRLKKSADEQQQYFN----------KVSELYQIRDSHDDA-LIDEEIEKYIKKQMRLELLKKAALKI---ND--EAFQDTLEDEFRKIMLLDISGRNDEIINVIDDA--EYKRMALSSLDGNTVPTGFKSIDLLNSGGLAKGELGLIAAMSGTGKTLMMTNLATNYVKQ-GYNVLFIALEELKNRMVLKLEQSMLRQTRGD-------------ILD-GST-LNMEKFEKRQALYKKNR--HLFGNLFLARYSPRKVTPAKIEQLISDLLIRQGVKIDVVIVDYPELLRNPHATG--NEADDGGKLFEEMRRIGQDFDVVMWTASQLNRTAYNALIRTSEHMEGSLRKKNAAELVLVVNQTPEEYNAGFLRLYADKVRNPPEGAYDKMLGFKVIGNQQVVREYIQNS-------SEEKEHRAILEAVDQARDNLFKAKKAGGNSGKVPMPDFSQEINQAIRGGQ--------
JN797798_BCU4               ----------METPIMKQILRKAIESPSFSKEVLPIIPLSVFNSSQEYKELVGIIKRYYQTN----------RNILNEDAFLTLTQTKLDRMRKDAEEQQKYFD----------KIHELYKVRDNTDDS-VIDENIELHIRKAMQIDWMTKVAMNL---EN--PSYMDKAAEEFKQILLLNITGKRDEIINVLDDT--EYKRTSLSTLYQNMIPTGFADIDHLNNGGLAKGELGMVVAASGTGKTLILTNLATNYTKN-KYNVLFIALEELENRMLLKLEQSLLRRNRSQ-------------ILT-GNA-LNQVEFNKNQEFIKQNR--QHFGNLFFARYSPRTITPAKIEQLISDVKIRWGIDLDVVIIDYPELLRNPNATG--NEAEDGGRLFEEMRRIGQEYNVVMWTAAQMNRTAYSATIRTSENMEGSLRKKNAAELILAVQQSDEEFRAGFVRLYADKLRNPPEGQFDKMIGLKVVGSAQTVRNYKSE--------QEKNEHLAILESIDDARDAMFKNKRKG-KQDNTQMPNYAEEINQSIQNMRGAN-----
JX194239_SA11               ----------MSKRIKEIILHKSMKDIHFAREVLDKLPKSLFATESENMGYL-FTAIKRTAHI---------ADKMSNESLAIKVEQLMGSDKQDDEKVTQTLK----------YLDSLYTVDMNNKDD-SVNYEVEKYIKTEMSKEVLVKFIAENKQ-ED--SDNLPELVEKLKQIEVSDINGTDGEFIDFFEDV--DKKRELLSNLSINKYSTGFHSIDQQIEGGIGRGEVGLVIAPTGRGKSLMASNLGKNYVKQ-GLNVLYIALEEKMDRMVLRAEQQMVGVQKNQ-------------LLNGDLS-LNTDAYNKIQEHYKKNR--QLLGNFYIVKHMPGEVTPNQLEQIIINTTIKKDKHIDVVIIDYPKLMRNPYLK-YQSESDAGGRIFEDIRKLSQEYNFVCWTLAQTNRTAYGSEIITSEHVEGSRKIVNAVEVAFAVNQKDEEFKNGFLRLYLDKVRNSSNT-GERFVNLKVEPTKMVVRDETPE---------EAEEHKQILAELNGEDKSRFKEKPN-----------KAEAINNSFGGLSF-------
KC595512_JL                 MPETYEFSE----SFQSKILALMARDKVFYITFREVLKPK-FLRKDIHIDMARIIQEHYEKESDRATKKGTDVNPPTTEVLWEEVRKLTKNNKLKAKIKDQYED----------CILDIFDADL--SDAEYIKDNVIAFGRRSAIEQAIWDSVGLLEKGTT---EDFNKIEDLVGKALRIGEDIG-DLGTDYYSNAQERIENYREGTDGVRRIPTGISGVDNILHGGLGGGELGVVIAPPNRGKSIALINIGAGAVLE-GYNVVHFTLEMPEKQVTKRYDQRLMGKSFEY-------------MKDNPD--KILKA------IMNMQK--TKRGQLFVKKYKTNDCTVHTMRSYLTRLWMEKGIKPDVIIVDYGDLVQPRRTYA--DKRFELESVYLDLRDLAAEYDCPVWTASQANRGALDKKVITIGDLAEAFNKANIADFMMALCQTTEEKEDGEMRIYISKHRDGEAN---ISINNEIDYATMTLSSYE--------------------------------------------------------------------
KC595513_Shanette           MPETYEFSE----SFQSKILALMARDKVFYITFREVLKPK-FLRKDIHIDMARIIQEHYEKESDRATKKGTDVNPPTTEVLWEEVRKLTKNNKLKAKIKDQYED----------CILDIFDADL--SDAEYIKDNVIAFGRRSAIEQAIWDSVGLLEKGTT---EDFNKIEDLVGKALRIGEDIG-DLGTDYYQNAQERIENYREGTDGVRRIPTGISGVDNILHGGLGGGELGVVIAPPNRGKSIALINIGAGAVLE-GYNVVHFTLEMPEKQVTKRYDQRLMGKSFEY-------------MKDNPD--KILKA------IMNMQK--TKRGQLFVKKYKTNDCTVHTMRSYLTRLWMEKGIKPDVIIVDYGDLVQPRRTYA--DKRFELESVYLDLRDLAAEYDCPVWTASQANRGALDKKVITIGDLAEAFNKANIADFMMALCQTTEEKEDGEMRIYISKHRDGEAN---ISINNEIDYATMTLSSYE--------------------------------------------------------------------
KC699836_SIOphi             MNFLRRMIHLSTSPITKQILRKAIESPVFSKEVLPITPLDVFEGNEVYKELSLIISRYYKAN----------RKQLTEEALLVLVEEKLTKLRKDAETQQKYFN----------AVNDLYEVRDSSDNN-VIDEKIEKHIRKYMRMELLKKAATNL---DN--ESMMESLDEEWSRIQLMDISGKQQEIINVIDDA--EYKRKVLATLNQNTIPTGFKAIDQLNSGGLAKGELGMIVASSGTGKTLWLTNLATNYTKM-KANVLFIALEELENRMILKFEQSMLCRNRSE-------------ILT-GDG-LNEENFNKYQEVYKNAR--DKLGNLFFARYSPRTITPTKIEQLISDVKLRQGVDIDVVVVDYPELLRNPHASG--NEAEDGGKLFEEMRRIAQDYNVVMWTASQMNRTAYSAQIRTAEHMEGSHRKKNAAELVLTVNSTEEEYKAGFVRLYADKVRNPPEGPYDKMLGFKVIGSAQSVRDYRSD--------AEIKEHQAILEEVDNRMEQAFKGKRKE-KQSNAQAPNYTDMINNTLRSSRQ-------
KF021268_phiIBB_SEP1        -----------------------MNDINFAREVLTNLPKHLFSDESEEMKYI-YTAIKRKSHT---------SEHISTESLAIKIEDIMTKNKCEEDTITNTIQ----------YMDNLTKVKLDNEDD-SINSEINKYVKTEMSKNVLTKFIIENKQ-ED--SDNLTELVEKLKEIEVKDIAGTSGELIDFFADT--DKKLHELKHIAKNKFSTGFASIDEQIEGGIARGEVGLVMAPTGRGKSLMASNLAKNYVRS-GLNVLYVALEENMDRMILRAEQQMLGVEKKH-------------LIDENMQ-LNEDVYKALQKKYEENR--PFFGEYFLSKHMPQQVSPNDLEQLIVNTRIKYDKRIDVVIIDYPHLMRNPYAR-NYSESDAGGKLFEEIRRLAQQYQFVCWTLAQTNRTAYGADVITSEHVEGSRKILNAVEVALAVNQKDEEFKNGYLRLYLDKIRNSSNT-GERFVHLKVEPSKMRVRDETPE---------EEAEHKQLLSDNGKDRPNTFDKKQS-----------KIETINNNFGGIEI-------
KF669652_Grass              -------------------MKKAIESPIFAKEVLSQAPLDIFEGNEIYKELSQIIRRYYSSH----------RDKITEEALLTLTEDKLTKMRKDPETQQSYFN----------AISGLYEIRNSHDDS-VTDENIEKHIRKHMLLDVVKKNITNL---DG--SEKTDKFIQKITEVQRMDISGKQQEIINVIDDV--EYKRRALSTLNQDLIRSGINGLDNITDGGLAKGELGLIVAASGTGKTLWLTNLATSYTKQ-KKNVLFIALEELENRMILRFEQSMLRVNRST-------------LLT-GRK-LNEANFDKLQNAYKNAR--EHLGNLLFARYSPRTITPAKIEQLISDVTLRMGIELDVVIIDYPELLRNPHATG--NEADDGGKLFEEMRRIGQDYRVLMWTAAQMNRSNYNAAIKTSEHMEGSHRKKNAAELVVTVNQTEEEFNAGFTRLYIDKLRNPPAGNFNRMVGFKVVGSQMTVRDYEGN---------EAEDHKAILEEVDNKNEQLFKGKKRD-KKENAPQIDYSAQINQYIHAQRQIGS----
KJ010547_Bp8p_C             -------------------------------------------------------------------------------------------MKKSAEVQQQYFN----------EISELYTIRDSADDT-VIDEQIEKYIRKHMTMDLLKKAAQNL---DK--EDVIEDIADHLRDVARMDISGKQQEIIDVLHDE--EYKRAALSTLHTNTIPTGFKSLDTLNSGGLAKGELGLISAISGTGKTLLLTNLATNYVKM-GYTVLFIALEELENRMILKFEQSMLGRTRSQ-------------ILN-GTE-LDEAAFEKRQSVYKKNK--DRLGNLYFSRYSPGTITPAKVEQLISDVTLRKGKHVDVVIIDYPELLRNPKATG--NEAVDSGKLFEEMRRIAQDFNVVMWTASQMNRSAYSALVKTAEHIEGGLRKKNAVELLLVVNQYQEEFNAGFLRLYADKLRNPPEGHFDRMIGMKVVGAAQRVRDYESE--------EERKEHMAILEEVDNRMDSAFKGKKKG-NKDNVDMPDYSSEINKAITAARGGGA----
KJ010548_Bp8p_T             -------------------------------------------------------------------------------------------MKKSAEVQQQYFN----------EISELYTIRDSADDT-VIDEQIEKYIRKHMTMDLLKKAAQNL---DK--EDVIEDIADHLRDVARMDISGKQQEIIDVLHDE--EYKRAALSTLHTNTIPTGFKSLDTLNSGGLAKGELGLISAISGTGKTLLLTNLATNYVKM-GYTVLFIALEELENRMILKFEQSMLGRTRSQ-------------ILN-GTE-LDEAAFEKRQSVYKKNK--DRLGNLYFSRYSPGTITPAKVEQLISDVTLRKGKHVDVVIIDYPELLRNPKATG--NEAVDSGKLFEEMRRIAQDFNVVMWTASQMNRSAYSALVKTAEHIEGGLRKKNAVELLLVVNQYQEEFNAGFLRLYADKLRNPPEGHFDRMIGMKVVGAAQRVRDYESE--------EERKEHMAILEEVDNRMDSAFKGKKKG-NKDNVDMPDYSSEINKAITAARGGGA----
KJ094029_LP_064             -----------------------------------------------------------------------------------------------------------------------------------------------------------------------------------------------------------MLQSIHQDKFSTGFTDLDVIAEGGIGRGELGLVIAPTGGGKTMWAVNQAKNYVAQ-GLNVLYVVLEERLERMILRFEQNMMGIPKSR-------------LMP-DNE-LDEEAFDKLQTIYDIKR-KQGLGNLYIEKRMPQEVSPTMLEQIIVDASVRKGKHLDVVIIDYPDLMKNPHER-DNSESRAGGKLYEEIRKLAQTYKFAGWVLSQVNRGGYSEDVLTAKSIEGSKQKLNAVEIAMTLNQKPIEFEKGFIRAYADKIRNNNGKSYNRMLSFKVVPETMTIRNITPD---------ERVEHDMILNNLEEKEGRVFKNTKKA-TPDPQAVVDEVKALNSRL------------
KP027446_phiIPLARODI        ----------MSKKIKELILHKSMKDIHFAREVLDNLPKNLFSAESEDMGYL-FTAIKRTAHI---------SDKMSNEALAIKIEQLMGNNREDEEKVTKTLT----------YLEDLYKVDVNEKDE-SVNYEIEKYIKTEMSKEVLVKFIAENKQ-ED--SDNLHELVDKLKQIEVSDISGGNGEFIDFFEDT--EKKQELLSNLATNKFSTGFNSIDNHIEGGIARGEVGLIIAPTGRGKSLMASNLAKNYVKS-GLSVLYIALEEKMDRMVLRAEQQMAGAEKSQ-------------IVNQDMS-LNSKVYDAIQNHYQKNR--KLLGDFYISKHMPGEVTPNQLEQIIVNTTIKKDKNIDVVIIDYPHLMRNPYAK-YHSESDAGGKLFEDIRRLSQQYGFVCWTLAQTNRGAYGSDVITSEHVEGSRKIVNAVEVSLAVNQKDEEFKSGFLRLYLDKIRNSSNT-GERFVNLKVEPTKMIVRDETPE---------EKQEHIQLLSDNGKEDTSKFQNKDN-----------KIEAINNTFGGLPGV------
KP027447_phiIPLA_C1C        -----------------------MNDINFAREVLTNLPKHLFSDESEEMKYI-YTAIKRKSHT---------SEHISTESLAIKIEDIMTKNKCEEDTITNTIQ----------YMDNLTKVKLDNEDD-SINSEINKYVKTEMSKNVLTKFIIENKQ-ED--SDNLTELVEKLKEIEVKDIAGTSGELIDFFADT--DKKLHELKHIAKNKFSTGFASIDEQIEGGIARGEVGLVMAPTGRGKSLMASNLAKNYVRS-GLNVLYVALEENMDRMILRAEQQMLGVEKKH-------------LIDENMQ-LNEDVYKALQKKYEENR--PFFGEYFLSKHMPQQVSPNDLEQLIVNTRIKYDKRIDVVIIDYPHLMRNPYAR-NYSESDAGGKLFEEIRRLAQQYQFVCWTLAQTNRTAYGAEVITSEHVEGSRKILNAVEVALAVNQKDEEFKNGYLRLYLDKIRNSSNT-GERFVHLKVEPSKMRVRDETPE---------EEAEHKQLLSDNGKDRPNTFDKKQS-----------KIETINNNFGGIEI-------
KP339049_EFDG1              ----------MS-QIHKQTIYKAISEPLFAKDVFSRLPIEDFKEDGYDMIVS-TLNLYYRTHD----------APLEEQTLLTLVEDKMLKQNKSLEAQQVAFN----------LVSDLYKLEEAETDSEVISESVQNYVRKTLTREAIMEAVTNDGALGS--DQNIQSLMESLRGIMTIDTGGHGAELLDFFADI--DKKKEHLRNLQQNKYPTGFMAIDAISDGGLARGEVGMVIAPTGGGKTTWAVNQARNYVVR-GLNVLYIPLEEKIDRMIVRFEQLLSQQSKNS-------------ILV-DGE-LNEQLYDQIQQAYGAGKEQLNWGNLWIRKYKPQELTPSGLSQLISDVMIRKGQQIDVVIIDYPDLMKNPHSSGGNGESDAGGKLYEDIRSIAQEYDFVCWTLSQLNRASYGQEVKNAGAIEGSKRKMNAVELIFTLNQTPEEFQSGFIRAYVDKLRNNSGVAYDKMLYFKVIPETMKIRDETQE---------ERMAHANLLEQTMEVARDNYKKENNF-TP--KDAQSKINSLNAQLAGGLK-------
KR049063_EFLK1              ----------MS-QIQKQVIYRALSEPFFAKEILSKIPMDEFKDSGYEMIVS-TINLYYRTHD----------ESLEEQSLLTLVEDKMLKQNKSLEAQNKVFE----------VVSDLYELENEDVDSEVISENIQNYVRKVLTREAIMKSVTNEGTLGS--DSNIQQLMDDLRDILTIETAGNNSELLDFFDDV--DKKMELLANLQQNKYPTGFTAIDAISDGGLARGEVGMVVAPTGGGKTTWAVNQARNYVVR-GLNVLYVPLEEKVDRMIVRFEQLLSQQSKKN-------------ILV-DGE-LNKDLYTQIQQAYGAGKEQMNWGNLWIRKYKPQELTPSGLSQLISDVMIRKGQQIDVVIIDYPDLMKNPHASGSNGESDAGGKLYEDIRAIAQEYDFVCWTLSQLNRASYGQDIKNAGAIEGSKRKMNAVELIFTLNQTSEEFSNGYLRAYVDKLRNNSGIAYDKMLYFKVLPETMTIRDETPE---------ERAEHEALLADNAMNRASSHSDENNY-TA--NDVNKKISNLNNTLSGGWN-------
KT207918_Eyuki              -----------MKPIIKEILRKGVESPSFAKEILPLLPKSTLEENHMYVEISQVIQHFYKSN----------SSLATESTLLSLVEQKLDRQKADAEKQQTYYE----------TVSSLYEVRDMSDDS-VIDESIEAYIKKHLRLDILKKSAMRL---DD--EEFQKKVIDDLRDVEALDVTGGQNEIFNVLYDE--MEKRALLSSIQSNTISTGYRELDRLNGGGLAKGELGLIAALSGSGKTLFMTNLATMYVKK-GYNVLYVALEEKKDRMTLRFEQSMLAQTRGD-------------IID-GDN-LDEEKFKKRQAIYHKLK--GKLGNLLFSRYSPQTITLAKIEQLLSDAMLRLGIPVDVLIIDYPELLRNPNATG--NESDDGGKLFEEVRRVAQDFNVVTWAASQLNRSAYNAIIRTSEHMEGSVRKKNACELVLIVNQYPEEYKAGFLRMYADKVRNPPEGVYDKMLGFVVDGTRQLIRDYKFDEGSGNQTSAEEKAHRALLAEIENDGMDFGKGKQK-QPQSKIAMPNLSDEINKAVGGK---------
KT224359_TsarBomba          ----------METPIMKQILRKAIESPSFSKEVLPIIPLSVFNSSQEYKELVGIIKRYYQTN----------RNILNEDAFLTLTQTKLDRMRKEAEEQQKYFD----------KIHDLYKVRDNTDDS-VIDENIELHIRKAMQIDWMTKVAMNL---EN--PSYMDKAAEEFKQILLLNITGKRDEIINVLDDT--EYKRTSLSTLYQNMIPTGFADIDHLNNGGLAKGELGMVVAASGTGKTLILTNLATNYTKN-KYNVLFIALEELENRMILKLEQSLLRRNRSQ-------------ILT-GNA-LNQVEFNKNQEFIKQNR--QHFGNLFFARYSPRTITPAKIEQLISDVKIRWGIDLDVVIIDYPELLRNPNATG--NEAEDGGRLFEEMRRIGQEYNVVMWTAAQMNRTAYSATIRTSENMEGSLRKKNAAELILAVQQSDEEFRAGFVRLYADKLRNPPEGQFDKMIGLKVVGSAQTVRNYKSE--------QEKNEHLAILESIDDARDAMFKNKRKG-KQDNTQMPNYADEINQSIQNMRGAN-----
KT307976_AvesoBmore         ----------MEKPIMKEILRKAIESPVFSKEVLPVVPMSIFENVEIYKEITQIVRRYYQSN----------SSVITEGALVTLLEAKLDRLKKSADEQQQYFN----------KVSELYQIRDSHDDN-LIDEEIEKYIKKQMRLELLKKAALKI---ND--EAFQDTLEDEFRKIMLLDISGRNDEIINVIDDV--EYKRLALSSLDGNTVPTGFKSIDLLNSGGLAKGELGLIAAMSGTGKTLMMTNLATNYVKQ-GYNVLFIALEELKNRMVLKLEQSMLRQTRGD-------------ILD-GST-LNMEKFEKRQALYKNNR--ARFGNLFLARYSPRKVTPAKIEQLISDLLIRQGVKIDVVIVDYPELLRNPHATG--NEADDGGKLFEEMRRIGQDFDVVMWTASQLNRTAYNALIRTSEHMEGSLRKKNAAELVLVVNQTPEEYNAGFLRLYADKVRNPPEGAYDKMLGFKVIGNQQVVREYIQNS-------SEEKEHRAILEAVDQARDNLFKAKKAGGNSGKVPMPDFSQEINQAIRGGQ--------
KT995480_Bacillus_BM15      ----------MESPIMTQILRKAIENPIFAKEVLAVAPLTVFEGSPAYTELAGIVKRYYQTN----------NKPLTEDAFLTLTEDKLDRMKKDALTQQDYFG----------KIHYLYEVRNSGDND-VIDEKIEEYIRQKMSIDLLTKAATNL---KN--KEFLEKLPDEFKKILMLNISGKRNEIINVLDDA--EYKRTSLSTLFQNMIPTGFKEIDHLNGGGLAKGELGLIVAASGTGKTLVLTNLATNYTKN-GYNVLFIALEELENRMILKFEQSLLRQNKST-------------ILT-GSV-LNQEQFDKRQAFIKQHR--QHFGNLFFARYSPQAVTPAKIEQLISDLMIREGIQVDAVVVDYPELLRNPRSTG--NEAEDGGRLFEEMRRIAQDYNVVMWTAAQMNRTAYSALVRTAEHMEGSHRKKNAAELVLTVNQTPEEYQAGFIRLYADKVRNPPEGQYNRMLGFKVVGSAQTVRDFESE--------QERKEHQYVLEAADEARDAMFKSKRKD-SKDNTPKIDYASEINQTLQNMRG-------
KU577463_Bacillus_Deep_Blue --------MTVESPIMTQILRKAIENPIFAKEVLAVAPLTLFEGSPAYTELAGIVKRYYQTN----------NKPLTEDALLTLTEEKLDRMKKDAITQQDYFG----------KVHYLYEVRNSGDNE-VIDEKIEEYVRQKMSIDLLTKAATNL---KN--KEFLEKLPDEFKKILMLNISGKRNEIINVLDDT--EYKRTSLSTLFQNMIPTGFKDIDHLNGGGLAKGELGLIVAASGTGKTLILTNLATNYTKN-GYNVLFIALEELENRMILKFEQSLLRQNKST-------------ILT-GSV-LNQEQFDKRQDFIKQHR--QHFGNLFFARYSPQAVTPAKIEQLISDLMIREGIQVDAVIVDYPELLRNPRSSG--NEADDGGKLFEEMRRIAQDYNVVMWTAAQMNRTAYSALVRTAEHMEGSHRKKNAAELVLTVNQTPEEYQAGFIRLYADKVRNPPEGQYNRMLGFKVVGSAQTVRDFESE--------QERKEHQYVLEAADEARDAMFKSKRKD-SKDNTPKIDYASEINQSLHNMRG-------
KX495186_Bacillus_PK16      ----------MESPIMTQILKKAIENPIFAKEVLAVAPLTVFEGSPAYTELAGIIKRYYQTN----------NKPLTEDALLTLTEDKLDRMKKDALTQQDYFG----------KIHYLYEVRNSGDNE-VIDEKIEEYIRQKMSIDLLTKAATNL---KN--KEFLEKLPDEFKKILMLNISGKRNEIINVLDDA--EYKRTSLSTLFQNMIPTGFKEIDHLNGGGLAKGELGLIVAASGTGKTLVLTNLATNYTKN-GYNVLFIALEELENRMILKFEQSLLRQNKST-------------ILT-GSV-LNQEQFDKRQAFIKQHR--QHFGNLFFARYSPQAVTPAKIEQLISDLMIREGIQVDAVVVDYPELLRNPRASG--NEADDGGKLFEEMRRIAQDYNVVMWTAAQMNRTAYSALVRTAEHMEGSHRKKNAAELVLTVNQTPEEYQAGFIRLYADKVRNPPEGQYNRMLGFKVVGSAQTVRDFESE--------QERKEHQYVLEAADEAREAMFKSKRKD-SKDNTPKIDYASEINQSLQNMRG-------
MG602477_Bacillus_BCP01     ----------MESPIMTQILKKAIENPIFAKEVLAVAPLTVFEGSPAYTELAGIIKRYYQTN----------NKPLTEDALLTLTEDKLDRMKKDALTQQDYFG----------KIHYLYEVRNSGDNE-VIDEKIEEYIRQKMSIDLLTKAATNL---KN--KEFLEKLPDEFKKILMLNISGKRNEIINVLDDA--EYKRTSLSTLFQNMIPTGFKEIDHLNGGGLAKGELGLIVAASGTGKTLVLTNLATNYTKN-GYNVLFIALEELENRMILKFEQSLLRQNKST-------------ILT-GSV-LNQEQFDKRQAFIKQHR--QHFGNLFFARYSPQAVTPAKIEQLISDLMIREGIQVDAVVVDYPELLRNPRASG--NEADDGGKLFEEMRRIAQDYNVVMWTAAQMNRTAYSALVRTAEHMEGSHRKKNAAELVLTVNQTPEEYQAGFIRLYADKVRNPPEGQYNRMLGFKVVGSAQTVRDFESE--------QERKEHQYVLEAADEAREAMFKSKRKD-SKDNTPKIDYASEINQSLQNMRG-------
MH638309_Bacillus_Hobo      ----------MESPIMTQILRKAIENPIFAKEVLAVAPLTVFEGSPAYTELAGIVKRYYQTN----------NKPLTEDAFLTLTEDKLDRMKKDALTQQDYFG----------KIHYLYEVRNSGDND-VIDEKIEEYIRQKMSIDLLTKAATNL---KN--KEFLEKLPDEFKKILMLNISGKRNEIINVLDDA--EYKRTSLSTLFQNMIPTGFKEIDHLNGGGLAKGELGLIVAASGTGKTLVLTNLATNYTKN-GYNVLFIALEELENRMILKFEQSLLRQNKST-------------ILT-GSV-LNQEQFDKRQAFIKQHR--QHFGNLFFARYSPQAVTPAKIEQLISDLMIREGIQVDAVVVDYPELLRNPRSTG--NEAEDGGRLFEEMRRIAQDYNVVMWTAAQMNRTAYSALVRTAEHMEGSHRKKNAAELVLTVNQTPEEYQAGFIRLYADKVRNPPEGQYNRMLGFKVVGSAQTVRDFESE--------QERKEHQYVLEAADEARDAMFKSKRKD-SKDNTPKIDYASEINQTLQNMRG-------
MH638312_Bacillus_Kioshi    ----------MESPIMTQILRKAIENPIFAKEVLAVAPLTVFEGSPAYTELAGIVKRYYQTN----------NKPLTEDAFLTLTEDKLDRMKKDALTQQDYFG----------KIHYLYEVRNSGDND-VIDEKIEEYIRQKMSIDLLTKAATNL---KN--KEFLEKLPDEFKKILMLNISGKRNEIINVLDDA--EYKRTSLSTLFQNMIPTGFKEIDHLNGGGLAKGELGLIVAASGTGKTLVLTNLATNYTKN-GYNVLFIALEELENRMILKFEQSLLRQNKST-------------ILT-GSV-LNQEQFDKRQAFIKQHR--QHFGNLFFARYSPQAVTPAKIEQLISDLMIREGIQVDAVVVDYPELLRNPRSTG--NEAEDGGRLFEEMRRIAQDYNVVMWTAAQMNRTAYSALVRTAEHMEGSHRKKNAAELVLTVNQTPEEYQAGFIRLYADKVRNPPEGQYNRMLGFKVVGSAQTVRDFESE--------QERKEHQYVLEAADEARDAMFKSKRKD-SKDNTPKIDYASEINQSLQNMRG-------
NC_007021_Twort             ----------MSKKIKEIILHNSLKDPNFARDILTQLPKHLFSSESEKMGYI-YTAIKRLTYT---------VDNYSTDTVAIKVEGLMNTNQESEEDVTNALK----------YLDTLYTVKVDNKDE-SLKTEINKYIKKELSKEALVKFISENKQ-ED--SDNFTELIEQLKQIEVNNLGDGDGEFLDFFNDV--EKKKELLSKLSVNKYSTGYTSLDAQIEGGIARGEVGLVIAPSGRGKSLMASNLARNYVVN-GLNVLYIGLEEKLDRMVLRTEQQILGVDKSA-------------LLKDKLQ-LNEQVFDAIQSKYKE-Y--PTLGNLYMSKHMPGEVSPTKLEQIIINTMIRKDIQIDVVIIDYPKLMRNPYEK-YASESESGGRLFEDIRRLSQQYNFVCWTLAQTNRNAYGSDVITSEHVEGSRKIINAVEVALVLNQKDIEFKNGFLRLYLDKVRNSSNT-GERFVHMKVNPMKMRIKDETEE---------EYKEHLALLSDDGREDTSKFQKKEN-----------KVDQLNNSFGGLEI-------
NC_011421_SPO1              MSDTYEFSE----SFQRKILSIMARDRLAYTSFQELLKPS-YFKSEIHIDLARIIHEHYDRESSRAKSKGTDVNPPTIHVLFEEVRRLTKSNKKKAQLKEQYEE----------EIIDLMDEDL--TDCEYVKDSIVRFAKDAAIKEAILESVEDIEKGANSRDVDYSVIEERIKEAVQVGEVME-DLGVSYFDRAKERMDEYAQGTDGVRRIPTGMEGVDKTLGGGLGGGELGIVIAPPGRGKSIALTNIGAGAVLE-GYSVAHYTMEMPERQVEKRYDNRLLQKDTQY-------------LLDPENASRAFKALQMLQKTAGSNR--GKNGDLIIKKFPVNGCTINTIRSHLTKLRMERNFVPDVIIIDYGDLISPRRTYS--DKRFELESVYLDMRDLAAEYDCPVWSASQATRGALDKKVITIGDLAEAFNKANIADFMMALCQTEEEKEDGEMRLHVAKHRSGTSS---ITMSGDIEYSTMTLTAYAED------------------------------------------------------------------
NC_012530_Lb338_1           -------------------------------------------MYGDYKQVAIEIRNHYRKY----------SDPMSVSALQTALINFLKRGRKDNSDNVDTFMEQAK------EVS-NYSQRENYANDQEIKDQIDSWSRNQMATSVLVRELSKSPDVGS--PEVIQRIMSGLNDAMSAGSMSGVTGWVSLFDENDIDNVVSSMKDVRSKTIPFGWQHLDTMLGGGLAAGELGLIIAPFGRGKSNFMINVAKRYAVNSRKNVLYVALEEKVGRLATREFRMVSNQGMSD-------------IKDSEGN-INEAKVKLQLKAFYKAREQGLIGDLDIVTSNPQTISPAGIEKIIQQYALKRGHYPDALFIDYPELMDNPFLKEGINEFRAVGMLYEAIRRIAGQYNMITWVASQTNRTVVDQEIANAYSIEGSKQKLNTVELSLTMNQNQDEFDNGYMRLYIDKIRNPETT-VDRMLYFCVDKKSVSIREENES---------EHEAHLQLLQKGKS---SKFGDYEKEGL-SKKDLDEKRKKANDFIESWQNKG-----
NC_015253_A9                ---MTEQGTQDVLGVQRRILAREVFNPEFAKKAIN-VSSDLFEGQPSHQHLHSAIREYYAQD----------TKSPSKSVLSVFVDQKLDRLNASPEMRAQVHL----------ALGEAYELPSATE--KAFDSGIEDYMLTTRMTDELKKTIARG---IT--PDAVRDLIEATGRLAQETSVSSVVGPVNFMDKSQRQAQADKLRALNTNIMSTGSPVWDRMTGGGLAKGELGAIGASSGHGKTMHMVSLAVAYILS-GRNIAYIALEELDSRMFLRFFRVVIGKLADAGHIDKSAVEHIVSIDALPDV-VDSGSFDKILDTYTNKG--HKTGSLYFSRYAPHELTVDALGALMRGLTVTDGVELDVMFVDYPDLLSYGENK---ESAERGRLLYEHLRAIAQANNVVGWVATQLNRTSHMTSLKTEAHVEGSYSKQNSLEFLGIVNSSPEEYSHGFSRMYIAKARNTKNKGSVH--VLKVDSTTSAVVEPTPH---------DLLKHGTLSLELAPDDTAG-ATKRKPRTEDNKASLDYIQTTFNQQEEAK--------
NC_016563_WPh               -----------MKPIIKEILRKSIESPSFAKEILPMLPKSTLDENNMYLDISRVIQNFYKSN----------SSLATEPTLLSLVEQKLDRQRADADKQQQYFE----------TVSSLYEVRDMNDDS-VIDEAIESHIKKHLRLDILKKSAMNL---DD--EEYQKKVIDELRDVEALDVTGGQNEIFNVLYDE--MEKRALLSSIQSNTISTGYRELDRLNGGGLAKGELGLIAALSGSGKTLFMTNLATMYVKK-GYNVLYVALEEKKDRMTLRFEQSMLAQTRGD-------------IID-GDN-LDEEKFKKRQAVYNKLK--GKIGNLLFSRYSPQTITLAKIEQLLSDAMLRLGIPVDVLIIDYPELLRNPNATG--NESDDGGKLFEEVRRVAQDFNVVTWAASQLNRSAYNAIVRTSEHMEGSVRKKNACELVLIVNQYPEEYKAGFLRMYADKVRNPPEGVYDKMLGFVVDGTRQLIRDYKFDEGSGNQTSAEEKAHRALLAEIENDGVDFGKGKQK-QPQSKVAMPNLSDEINKAVGGK---------
NC_018856_Bastille          ----------MVKPMVKEILRKAIMHPAFAKEILPIIPKSALDNDNMSIELAQVLRLFYQTN----------SASITEAALTTLVEAKLDRQKADAEKQQEYFD----------TISELYDIRDSSDDE-VIDEALSKHIKRYMRIELLKKAAMKL---DD--EVFQDKLADELRYILSLDITGGNDKIINVIDDK--EYKRRLLETVQSNTIPTGFKELDRLNGGGLAKGELGLVSALSGSGKTLFLTNLATSYVKQ-GYNVLFIALEELENRMVLRFEQAMLSQSRAD-------------IIT-NGV-LNEDAFERRQRFYEKYR--DNFGNLFFARYSPRTVTPFTIEQLISDVLLRKGVQLDIVIIDYPELLRNPNATG--NEAEDGGRLFEEVRRIAQDYNVLMWTASQLNRSAYNAVTRTSEHMEGSIRKKNATELVLVVNQTPEEYEAGFVRLYADKVRNPPDGVYDKMLGFVVDGKRQLIRDYEPDPYDSNKISPEKLEHQRILKEVEDQRNSLGINKGGGDKGNKPPMPNLSDEINKALAGGVK-------
NC_018857_BPS13             -----------MKPIIKEILRKGVESPSFAKEILPLLPKAALEENHMYVEICQVIQHFYKSN----------SSLATESTLLSLVEQKLDRQRADAEKQQKYYE----------TVSALYEVRDMSDDS-VIDESIEAYIKKHLRLDILKKSAMRL---DD--EEFQKKVIDDLRDVEALDVTGGQNEIFNVLYDE--MEKRALLSSIQSNTISTGYRELDRLNGGGLAKGELGLVAALSGSGKTLFMTNLATMYVKK-GYNVLYVALEEKKDRMTLRFEQSMLAQTRGD-------------IID-GDN-LDEEKFKKRQAIYNKLK--GKLGNLLFSRYSPQTITLAKIEQLLSDAMLRLGIPVDVLIIDYPELLRNPNATG--NESDDGGKLFEEVRRVAQDFNVVTWAASQLNRSAYNAIIRTSEHMEGSVRKKNACELVLIVNQYPEEYKAGFLRMYADKVRNPPEGVYDKMLGFVVDGTRQLIRDYKFDEGSGNQTSAEEKAHRALLAEIENDGMDFGKGKQK-QTQSKVAMPNLSDEINKAVGGK---------
NC_018860_BCP78             ----------METPIMKQILRKAIESPSFSKEVLPIIPLSVFNSSQEYKELVGIIKRYYQTN----------RNILNEDAFLTLTQTKLDRMRKDAEEQQKYFD----------KIHELYKVRDNTDDS-VIDENIELHIRKAMQIDWMTKVAMNL---EN--PSYMDKAAEEFKQILLLNITGKRDEIINVLDDT--EYKRTSLSTLYQNMIPTGFADIDHLNNGGLAKGELGMVVAASGTGKTLILTNLATNYTKN-KYNVLFIALEELENRMLLKLEQSLLRRNRSQ-------------ILT-GNA-LNQVEFNKNQEFIKQNR--QHFGNLFFARYSPRTITPAKIEQLISDVKIRWGIDLDVVIIDYPELLRNPNATG--NEAEDGGRLFEEMRRIGQEYNVVMWTAAQMNRTAYSATIRTSENMEGSLRKKNAAELILAVQQSDEEFRAGFVRLYADKLRNPPEGQFDKMIGLKVVGSAQTVRNYKSE--------QEKNEHLAILESIDDARDAMFKNKRKG-KQDNTQMPNYAEEINQSIQNMRGAN-----
NC_018863_B4                ----------MEKPIMKEILRKAIESPVFSKEVLPVVPMSIFENVEIYKEITQIVRRYYQSN----------SSVITESALVTLLEAKLDRLKKSADEQQQYFN----------KVSELYQIRDSHDDA-LIDEEIEKYIKKQMRLELLKKAALKI---ND--EAFQDTLEDEFRKIMLLDISGRNDEIINVIDDA--EYKRMALSSLDGNTVPTGFKSIDLLNSGGLAKGELGLIAAMSGTGKTLMMTNLATNYVKQ-GYNVLFIALEELKNRMVLKLEQSMLRQTRGD-------------ILD-GST-LNMEKFEKRQALYKKNR--HLFGNLFLARYSPRKVTPAKIEQLISDLLIRQGVKIDVVIVDYPELLRNPHATG--NEADDGGKLFEEMRRIGQDFDVVMWTASQLNRTAYNALIRTSEHMEGSLRKKNAAELVLVVNQTPEEYNAGFLRLYADKVRNPPEGAYDKMLGFKVIGNQQVVREYIQNS-------SEEKEHRAILEAVDQARDNLFKAKKAGGNSGKVPMPDFSQEINQAIRGGQ--------
NC_020081_phiAGATE          -------------------------------------------------------------------------------------------MKKSAEVQQQYFN----------DISELYTVRDSSDDT-VIDEQIEKYIRKHMVMDLLKKAAQNL---DK--EDILEDIADNLRDTMRMDISGKEQEIIDVLHDA--EYKRESLSTLHTNTIPTGFKSLDTLNSGGLAKGELGLISAISGTGKTLLLTNLATNYVKM-GYNVLFIALEELENRMILKFEQSMLGRTRSQ-------------ILN-GTQ-LNEEEFNKRQSVYEKNK--ERLGNLYFSRYSPGAITPAKIEQLISDVTLRKGKHVDVVLIDYPELLRNPKATG--NEGVDAGKLFEEMRRIAQDFNVVMWTASQMNRSAYSALIKTAEHIEGGLRKKNAVELLLVVNQHQEEFNAGFLRLYADKLRNPPEGHFDRMIGMKVVGSMQRVRDYKTE--------EERKEHIAILEEVDSRMDAAFKSKKKG-NRDNADMPDFSSEINKAITSARGGA-----
NC_020873_Bc431v3           ----------MESPIMTQILRKAIENPIFAKEVLAVAPLTVFEGSPAYTELASIVKRYYQTN----------NKPLTEDALLTLTEEKLDRMKKDALTQQDYFG----------KVHYLYEVRNSGDNE-VIDEKIEEYIRQKMSIDLLTKAATNL---KN--KEFLEKLPDEFKKILMLNISGKRNEIINVLDDA--EYKRTSLSTLFQNMIPTGFKDIDHLNGGGLAKGELGLIVAASGTGKTLILTNLATNYTKN-GYNVLFIALEELENRMILKFEQSLLRQNKST-------------ILT-GSV-LNNEQFDKRQAFIQQHR--KHFGNLYFARYSPQAVTPAKIEQLISDLMIREGVQVDAVVVDYPELLRNPRSSG--NEADDGGKLFEEMRRIAQDYNVVMWTAAQMNRTAYSALVRTAEHMEGSHRKKNAAELVLTVNQTPEEYQAGFIRLYADKVRNPPEGQYNRMLGFKVVGSAQTVRDFESE--------QERKEHQYVLEAADEAREAMFKSKRKD-GKDNTPKIDYAGEINQALHSMRG-------
NC_020877_Romulus           ----------MSKRIKEIILHKSMKDIHFAREVLDKLPKSLFATESEDMGYL-FTAIKRTAHI---------ADKMSNESLAIKVEQLMGSDKQDDEKVTQTLK----------YLDSLYTVDMNNKDD-SVNYEVEKYIKTEMSKEVLVKFIAENKQ-ED--SDNLPELVEKLKQIEVSDINGTDGEFIDFFEDI--DKKRELLSNLSINKYSTGFHSIDQQIEGGIGRGEVGLVIAPTGRGKSLMASNLGKNYVKQ-GLNVLYIALEEKMDRMVLRAEQQMVGVQKNQ-------------LLNGDLS-LNTDAYNKIQEHYKKNR--QLLGNFYIVKHMPGEVTPNQLEQIIINTTIKKDKHIDVVIIDYPKLMRNPYLK-YQSESDAGGRIFEDIRKLSQEYNFVCWTLAQTNRTAYGSEIITSEHVEGSRKIVNAVEVAFAVNQKDEEFKNGFLRLYLDKVRNSSNT-GERFVNLKVEPTKMVVRDETPE---------EAEEHKQILAELNGEDKSRFKEKPN-----------KAEAINNSFGGLSF-------
NC_022088_Troll             ----------MEKPIMKEILRKAIESPVFSKEVLPVVPMSIFENVEIYKEITQIVRRYYQSN----------SSVITEGALVTLLEAKLDRLKKSADEQQQYFN----------KVSELYQIRDSHDDN-LIDEEIEKYIKKQMRLELLKKAALKI---ND--EAFQDTLEDEFRKIMLLDISGRNDEIINVIDDV--EYKRLALSSLDGNTVPTGFKSIDLLNSGGLAKGELGLIAAMSGTGKTLMMTNLATNYVKQ-GYNVLFIALEELKNRMVLKLEQSMLRQTRGD-------------ILD-GST-LNMEKFEKRQALYKNNR--ARFGNLFLARYSPRKVTPAKIEQLISDLLIRQGVKIDVVIVDYPELLRNPHATG--NEADDGGKLFEEMRRIGQDFDVVMWTASQLNRTAYNALIRTSEHMEGSLRKKNAAELVLVVNQTPEEYNAGFLRLYADKVRNPPEGAYDKMLGFKVIGNQQVVREYIQNS-------SEEKEHRAILEAVDQARDNLFKAKKAGGNSGKVPMPDFSQEINQAIRGGQ--------
NC_022090_Remus             ----------MSKRIKEIILHKSMKDIHFAREVLDKLPKSLFATESEDMGYL-FTAIKRTAHI---------ADKMSNESLAIKVEQLMGSDKQDDEKVTQTLK----------YLDSLYTVDMNNKDD-SVNYEVEKYIKTEMSKEVLVKFIAENKQ-ED--SDNLPELVEKLKQIEVSDINGTDGEFIDFFEDI--DKKRELLSNLSINKYSTGFHSIDQQIEGGIGRGEVGLVIAPTGRGKSLMASNLGKNYVKQ-GLNVLYIALEEKMDRMVLRAEQQMVGVQKNQ-------------LLNGDLS-LNTDAYNKIQEHYKKNR--QLLGNFYIVKHMPGEVTPNQLEQIIINTTIKKDKHIDVVIIDYPKLMRNPYLK-YQSESDAGGRIFEDIRKLSQEYNFVCWTLAQTNRTAYGSEIITSEHVEGSRKIVNAVEVAFAVNQKDEEFKNGFLRLYLDKVRNSSNT-GERFVNLKVEPTKMVVRDETPE---------EAEEHKQILAELNGEDKSRFKEKPN-----------KAEAINNSFGGLSF-------
NC_022761_CampHawk          MSDTYEFSE----SFQRKILSIMARDRLAYTSFQELLKPS-YFKSEIHIDLARIIHEHYDRESSRAKSKGTDVNPPTIHVLFEEVRRLTKSNKKKAQLKEQYEE----------EIIDLMDEDL--TDCEYVKDSIVRFAKDAAIKEAILESVEDIEKGANSRDVDYSVIEERIKEAVQVGEVME-DLGVSYFDRAKERMDEYAQGTDGVRRIPTGMEGVDKTLGGGLGGGELGIVIAPPGRGKSIALTNIGAGAVLE-GYSVAHYTMEMPERQVEKRYDNRLLQKDTQY-------------LLDPENASRAFKALQMLQKTAGSNR--GKNGDLIIKKFPVNGCTINTIRSHLTKLRMERNFVPDVIIIDYGDLISPRRTYS--DKRFELESVYLDMRDLAAEYDCPVWSASQATRGALDKKVITIGDLAEAFNKANIADFMMALCQTEEEKEDGEMRLHVAKHRSGTSS---ITMSGDIEYSTMTLTAYAED------------------------------------------------------------------
NC_022763_Spock             ----------MEKPIMKEILRKAIESPVFSKEVLPVVPMSIFENVEIYKEITQIVRRYYQSN----------SSVITESALVTLLEAKLDRLKKSADEQQQYFN----------KVSELYQIRDSHDDA-LIDEEIEKYIKKQMRLELLKKAALKI---ND--EAFQDTLEDEFRKIMLLDISGRNDEIINVIDDA--EYKRMALSSLDGNTVPTGFKSIDLLNSGGLAKGELGLIAAMSGTGKTLMMTNLATNYVKQ-GYNVLFIALEELKNRMVLKLEQSMLRQTRGD-------------ILD-GST-LNMEKFEKRQALYKKNR--HLFGNLFLARYSPRKVTPAKIEQLISDLLIRQGIKIDVVIVDYPELLRNPHATG--NEADDGGKLFEEMRRIGQDFDVVMWTASQLNRTAYNALIRTSEHMEGSLRKKNAAELVLVVNQTPEEYNAGFLRLYADKVRNPPEGAYDKMLGFKVIGNQQVVREYIQNS-------SEEKEHRAILEAVDQARDNLFKAKKAGGNSGKVPMPDFSQEINQAIRGGQ--------
NC_022918_S25_4             ----------MSKKIKELILHKSMKDIHFAREVLDNLPKNLFSAESEDMGYL-FTAIKRTAHI---------SDKMSNEALAIKVEQLMGNNKEDEEKVTKTLT----------YLEDLYKVDVNEKDE-SVNYEIEKYIKTEMSKEVLVKFIAENKQ-ED--SDNLHELVDKLKQIEVSDISGGNGEFIDFFEDR--EKKQELLSNLATNKFSTGFTSIDNHIEGGIARGEVGLIIAPTGRGKSLMASNLAKNYVKS-GLSVLYIALEEKMDRMVLRAEQQMAGAEKSQ-------------IVNQDMS-LNNKVYDAIQNHYQKNR--KLLGDFYISKHMPGEVTPNQLEQIIVNTTIKKDKNIDVVIIDYPHLMRNPYAK-YHSESDAGGKLFEDIRRLSQQYGFVCWTLAQTNRSAYGSDVITSEHVEGSRKIVNAVEVSLAVNQKDEEFKSGFLRLYLDKIRNSSNT-GERFVNLKVEPTKMIVRDETPE---------EKQEHIQLLSDNGKEDTSKFQNKDN-----------KIEAINNTFGGLPGV------
NC_022920_S25_3             ----------MSKKIKELILHKSMKDIHFAREVLDNLPKNLFSAESEDMGYL-FTAIKRTAHI---------SDKMSNEALAIKVEQLMGNNKEDEEKVTKTLT----------YLEDLYKVDVNEKDE-SVNYEIEKYIKTEMSKEVLVKFIAENKQ-ED--SDNLHELVDKLKQIEVSDISGGNGEFIDFFEDR--EKKQELLSNLATNKFSTGFTSIDNHIEGGIARGEVGLIIAPTGRGKSLMASNLAKNYVKS-GLSVLYIALEEKMDRMVLRAEQQMAGAEKSQ-------------IVNQDMS-LNNKVYDAIQNHYQKNR--KLLGDFYISKHMPGEVTPNQLEQIIVNTTIKKDKNIDVVIIDYPHLMRNPYAK-YHSESDAGGKLFEDIRRLSQQYGFVCWTLAQTNRSAYGSDVITSEHVEGSRKIVNAVEVSLAVNQKDEEFKSGFLRLYLDKIRNSSNT-GERFVNLKVEPTKMIVRDETPE---------EKQEHIQLLSDNGKEDTSKFQNKDN-----------KIEAINNTFGGLPGV------
NC_023009_Sb_1              ----------MSKKIKELILHKSMKDIHFAREVLDNLPKNLFSAESEDMGYL-FTAIKRTAHI---------SDKMSNEALAIKVEQLMGHNKEDEEKVTKTLT----------YLEDLYKVDVNEKDE-SVNYEIEKYIKTEMSKEVLVKFIAGNKQ-ED--SDNLHELVDKLKQIEVSDISGGNGEFIDFFEDT--EKKQELLSNLATNKFSTGFTSIDNHIEGGIARGEVGLIIAPTGRGKSLMASNLAKNYVKS-GLSVLYIALEEKMDRMVLRAEQQMAGAEKSQ-------------IVNQDMS-LNNKVYDAIQNHYQKNR--KLLGDFYISKHMPGEVTPNQLEQIIVNTTIKKDKNIDVVIIDYPHLMRNPYVK-YHSESDAGGKLFEDIRRLSQQYGFVCWTLAQTNRGAYGSDVITSEHVEGSRKIVNAVEVSLAVNQKDEEFKSGFLRLYLDKIRNSSNT-GERFVNLKVEPTKMIVRDETPE---------EKQEHIQLLSDNGKEDTSKFQNKDN-----------KIEAINNTFGGLPGV------
NC_023501_BPS10C            -----------MKPIIKEILRKGVESPSFAKEILPLLPKAALEENHMYVEICQVIQHFYKSN----------SSLATESTLLSLVEQKLDRQRADAEKQQKYYE----------TVSALYEVRDMSDDS-VIDESIEAYIKKHLRLDILKKSAMRL---DD--EEFQKKVIDDLRDVEALDVTGGQNEIFNVLYDE--MEKRALLSSIQSNTISTGYRELDRLNGGGLAKGELGLVAALSGSGKTLFMTNLATMYVKK-GYNVLYVALEEKKDRMTLRFEQSMLAQTRGD-------------IID-GDN-LDEEKFKKRQAIYNKLK--GKLGNLLFSRYSPQTITLAKIEQLLSDAMLRLGIPVDVLIIDYPELLRNPNATG--NESDDGGKLFEEVRRVAQDFNVVTWAASQLNRSAYNAIIRTSEHMEGSVRKKNACELVLIVNQYPEEYKAGFLRMYADKVRNPPEGVYDKMLGFVVDGTRQLIRDYKFDEGSGNQTSAEEKAHRALLAEIENDGMDFGKGKQK-QTQSKVAMPNLSDEINKAVGGK---------
NC_023573_phiSA012          ----------MSKKIKELILHKSMKDIHFAREVLDNLPKNLFSAESEDMGYL-FTAIKRTAHI---------SDKMSNEALAIKVEQLMGNNKEDEEKVTKTLT----------YLEDLYKVDVNEKDE-SVNYEIEKYIKTEMSKEVLVKFIAENKQ-ED--SDNLHELVDKLKQIEVSDISGGNGEFIDFFEDT--EKKQELLSNLATNKFSTGFTSIDNHIEGGIARGEVGLIIAPTGRGKSLMASNLAKNYVKS-GLSVLYIALEEKMDRMVLRAEQQMAGAEKSQ-------------IVNKDMS-LNNKVYDAIQNHYQKNR--KLLGDFYISKHMPGEVTPNQLEQIIVNTTIKKDKNIDVVIIDYPHLMRNPYAK-YHSESDAGGKLFEDIRRLSQQYGFVCWTLAQTNRGAYGSDVITSEHVEGSRKIVNAVEVSLAVNQKDEEFKSGFLRLYLDKIRNSSNT-GERFVNLKVEPTKMIVRDETPE---------EKQEHIQLLSDNGKEDTSKFQNKDN-----------KIEAINNTFGGLPGV------
NC_024137_Bcp1              ----------MESPIMTQILRKAIENPIFAKEVLAVAPLTVFEGSPAYTELAGIVKRYYQTN----------NKPLTEDAFLTLTEDKLDRMKKDALTQQDYFG----------KIHYLYEVRNSGDND-VIDEKIEEYIRQKMSIDLLTKAATNL---KN--KEFLEKLPDEFKKILMLNISGKRNEIINVLDDA--EYKRTSLSTLFQNMIPTGFKEIDHLNGGGLAKGELGLIVAASGTGKTLVLTNLATNYTKN-GYNVLFIALEELENRMILKFEQSLLRQNKST-------------ILT-GSV-LNQEQFDKRQAFIKQHR--QHFGNLFFARYSPQAVTPAKIEQLISDLMIREGIQVDAVVVDYPELLRNPRSTG--NEAEDGGRLFEEMRRIAQDYNVVMWTAAQMNRTAYSALVRTAEHMEGSHRKKNAAELVLTVNQTPEEYQAGFIRLYADKVRNPPEGQYNRMLGFKVVGSAQTVRDFESE--------QERKEHQYVLEAADEARDAMFKSKRRD-SKDNTPKIDYAGEINQSLQNMRG-------
NC_024205_Hoody_T           ----------MVKPMVKEILRKAIMHPAFAKEILPIIPKSALDNDNMSIELAQVLRLFYQTN----------SASITEAALTTLVEAKLDRQKADAEKQQEYFD----------TISELYDIRDSSDDE-VIDEALSKHIKRYMRIELLKKAAMKL---DD--EVFQDKLADELRYILSLDITGGNDKIINVIDDK--EYKRRLLETVQSNTIPTGFKELDRLNGGGLAKGELGLVSALSGSGKTLFLTNLATSYVKQ-GYNVLFIALEELENRMVLRFEQAMLSQSRAD-------------IIT-NGV-LNEDAFERRQRFYEKYR--DNFGNLFFSRYSPRTVTPFTIEQLISDVLLRKGVQLDIVIIDYPELLRNPNATG--NEAEDGGRLFEEVRRIAQDYNVLMWTASQLNRSAYNAVTRTSEHMEGSIRKKNATELVLVVNQTPEEYEAGFVRLYADKVRNPPDGVYDKMLGFVVDGKRQLIRDYEPDPYDPNKISPEKLEHQRILKEVEDQRNSLGINKGGGDKGNKPPMPNLSDEINKALAGGAK-------
NC_024207_Evoli             ----------MVKPMVKEILRKAIMHPAFAKEILPIIPKSALDNDNMSIELAQVLRLFYQTN----------SASITEAALTTLVEAKLDRQKADAEKQQEYFD----------TISELYDIRDSSDDE-VIDEALSKHIKRYMRIELLKKAAMKL---DD--EVFQDKLADELRYILSLDITGGNDKIINVIDDK--EYKRRLLETVQSNTIPTGFKELDRLNGGGLAKGELGLVSALSGSGKTLFLTNLATSYVKQ-GYNVLFIALEELENRMVLRFEQAMLSQSRAD-------------IIT-NGV-LNEDAFERRQRFYEKYR--DNFGNLFFARYSPRTVTPFTIEQLISDVLLRKGVQLDIVIIDYPELLRNPNATG--NEAEDGGRLFEEVRRIAQDYNVLMWTASQLNRSAYNAVTRTSEHMEGSIRKKNATELVLVVNQTPEEYEAGFVRLYADKVRNPPDGVYDKMLGFVVDGKRQLIRDYEPDPYDPNKISPEKLEHQRILKEVEDQRNSLGINKGGGDKGNKPPMPNLSDEINKALAGGVK-------
NC_024211_Megatron          -----------MKPIIKEILRKGVESPSFAKEILPLLPKSTLEENHMYVEISQVIQHFYKSN----------SSLATESTLLSLVEQKLDRQKADAEKQQTYYE----------TVSSLYEVRDMSDDS-VIDESIEAYIKKHLRLDILKKSAMRL---DD--EEFQKKVIDDLRDVEALDVTGGQNEIFNVLYDE--MEKRALLSSIQSNTISTGYRELDRLNGGGLAKGELGLIAALSGSGKTLFMTNLATMYVKK-GYNVLYVALEEKKDRMTLRFEQSMLAQTRGD-------------IID-GDN-LDEEKFKKRQAIYHKLK--GKLGNLLFSRYSPQTITLAKIEQLLSDAMLRLGIPVDVLIIDYPELLRNPNATG--NESDDGGKLFEEVRRVAQDFNVVTWAASQLNRSAYNAIIRTSEHMEGSVRKKNACELVLIVNQYPEEYKAGFLRMYADKVRNPPEGVYDKMLGFVVDGTRQLIRDYKFDEGSGNQTSAEEKAHRALLAEIENDGMDFGKGKQK-QPQSKIAMPNLSDEINKAVGGK---------
NC_024216_CAM003            ----------MVKPMVKEILRKAIMHPAFAKEILPIIPKSALDNDNMSIELAQVLRLFYQTN----------SASITEAALTTLVEAKLDRQKADAEKQQEYFD----------TISELYDIRDSSDDE-VIDEALSKHIKRYMRIELLKKAAMKL---DD--EVFQDKLADELRYILSLDITGGNDKIINVIDDK--EYKRRLLETVQSNTIPTGFKELDRLNGGGLAKGELGLVSALSGSGKTLFLTNLATSYVKQ-GYNVLFIALEELENRMVLRFEQAMLSQSRAD-------------IIT-NGV-LNEDAFERRQRFYEKYR--DNFGNLFFARYSPRTVTPFTIEQLISDVLLRKGVQLDIVIIDYPELLRNPNATG--NEAEDGGRLFEEVRRIAQDYNVLMWTASQLNRSAYNAVTRTSEHMEGSIRKKNATELVLVVNQTPEEYEAGFVRLYADKVRNPPDGVYDKMLGFVVDGKRQLIRDYEPDPYDPNKISPEKLEHQRILKEVEDQRNSLGINKGGGDKGNKPPMPNLSDEINKALAGGAK-------
NC_024792_Bobb              -------------------------------------------------------------------------------------------MKKSAEVQQKYFN----------EISELYTVRDSGDDT-VIDEQIEKYIRKHMVMDLLKKAAQNL---DK--EDVIEDIADNLRDTMRMDISGKQQEIIDVLHDE--EYKRAALSTLHTNTIPTGFKSLDTLNSGGLAKGELGLISAISGTGKTLLLTNLATNYVKM-GYNVLFIALEELENRMILKFEQSMLGRTRSQ-------------ILN-GTE-LDEEAFKKRQSVYKKNK--DRLGNLYFSRYSPGTITPAKIEQLISDVTLRKGKQVDVVLIDYPELLRNPKATG--NEAVDSGKLFEEMRRIAQDFNVVMWTASQMNRSAYSALVKTAEHIEGGLRKKNAVEVLLVVNQHQEEFNAGFLRLYADKLRNPPEGHFDRMIGMKVVGAAQRVRDYESE--------EERKEHMAILEEVDNRMDAAFKGKKRG-NKDNVDMPDYSSEINKAITAARGGA-----
NC_025416_MCE_2014          ----------MSKKIKELILHKSMKDIHFAREVLDNLPKNLFSAESEDMGYL-FTAIKRTAHI---------SDKMSNEALAIKVEQLMGSNKEDEEKVTKTLT----------YLEDLYKVDVNEKDE-SVNYEIEKYIKTEMSKEVLVKFIAENKQ-ED--SDNLHELVDKLKQIEVSDISGGNGEFIDFFEDT--EKKQELLSNLATNKFSTGFNSIDNHIEGGIARGEVGLIIAPTGRGKSLMASNLAKNYVKS-GLSVLYIALEEKMDRMVLRAEQQMAGAEKSQ-------------IVNQDMS-LNSKVYDAIQNHYQKNR--KLLGDFYISKHMPGEVTPNQLEQIIVNTTIKKDKNIDVVIIDYPHLMRNPYAK-YHSESDAGGKLFEDIRRLSQQYGFVCWTLAQTNRGAYGSDVITSEHVEGSRKIVNAVEVSLAVNQKDEEFKSGFLRLYLDKIRNSSNT-GERFVNLKVEPTKMIVRDETPE---------EKQEHIQLLSDNGKEDTSKFQNKDN-----------KIEAINNTFGGLPGV------
NC_025423_CP_51             MPETYEFSE----SFQSKILALMARDKVFYITFREVLKPK-FLRKDIHIDMARIIQEHYERESDRATKKGTEVNPPTTEVLWEEIRKLTKNNKLKAQIKDQYED----------CVLDIFEADL--SDAEYIKDNVIAFGRRAAIEQAIWDSVGLLEKGSQ---DDFNKIEDLVGKALRIGEDIG-DLGTDYYANAQERVENYREGNDGVRRIPTGIHGVDKVLHGGLGGGELGVVIAPPNRGKSIALTNIGAGAVME-GYNVVHFTLEMPEKQVTKRYDQRLMGKSFEY-------------MKDNPD--KVLKA------IMNMQA--TKRGQLFVKKYKTSDCTVHTMRSYLTRLWMEKGVKPDVIIVDYGDLVQPRRTYA--DKRFELESVYLDLRDLAAEYNCPVWTASQANRGALDKKVITIGDLAEAFNKANIADFMMALCQTTEEKEDGEMRIYVSKHRDGEAN---LTINNEIDYATMTLSSYE--------------------------------------------------------------------
NC_025426_P108              ----------MSKKIKELILHKSMKDIHFAREVLDNLPKNLFSAESEDMGYL-FTAIKRTAHI---------SDKMSNEALAIKVEQLMGNNKEDEEKVTKTLT----------YLEDLYKVDVNEKDE-SVNYEIEKYIKTEMSKEVLVKFIAENKQ-ED--SDNLHELVDKLKQIEVSDISGGNGEFIDFFEDT--EKKQELLSNLATNKFSTGFNSIDNHIEGGIARGEVGLIIAPTGRGKSLMASNLAKNYVKS-GLSVLYIALEEKMDRMVLRAEQQMAGAEKSQ-------------IVNQDMS-LNSKVYDAIQNHYQKNR--KLLGDFYISKHMPGEVTPNQLEQIIVNTTIKKDKHIDVVIIDYPHLMRNPYAK-YHSESDAGGKLFEDIRRLSQQYGFVCWTLAQTNRGAYGSDVITSEHVEGSRKIVNAVEVSLAVNQKDEEFKSGFLRLYLDKIRNSSNT-GERFVNLKVEPTKMIVRDETPE---------EKQEHIQLLSDNGKEDTSKFQNKDN-----------KIEAINNTFGGLPGV------
NC_027355_BCP8_2            ----------MESPIMTQILRKAIENPIFAKEVLAVAPLTVFEGSPAYTEIAGIVKRYYQTN----------NKPLTEDALLTLTEDKLDRMKKDALTQQDYFG----------KIHYLYEVRNSGDND-VIDEKIEEYIRQKMSIDLLTKAATNL---KN--KEFLEKLPDEFKKILMLNISGKRNEIINVLDDA--EYKRTSLSTLFQNMIPTGFKDIDHLNGGGLAKGELGLIVAASGTGKTLILTNLATNYTKN-GYNVLFVALEELENRMILKFEQSLLRQNKST-------------ILT-GSV-LNQEQFDKRQAFIRQHR--QHFGNLFFARYSPQAVTPAKIEQLISDLMIREGIQVDAVVVDYPELLRNPRATG--NEAEDGGRLFEEMRRIAQDYNVVMWTAAQMNRTAYSALVRTAEHMEGSHRKKNAAELVLTVNQTPEEYQAGFIRLYADKVRNPPEGQYNRMLGFKVIGSAQTVRDFESE--------QERKEHQYVLEAADEAREAMFKSKRKD-SKDNTPKIDYASEINQALHTMRG-------
NC_027366_Mater             -------------------------------------------------------------------------------------------MNKDAETQQEYYK----------AISELYIVRNSQNDD-IIDEKIEKYIKKHMQIDLVKKFVMNS---DN--EEFMDKMADDWRDIMMLDVSGKNQEIINVLDDT--EYKRKALSTLYANTIPTGFSQIDALNGGGLAKGELGMIVAASGTGKTLILTNLATNYTKN-KRNVLFIALEELENRMILKFEQSMLRRNKSE-------------ILT-GAA-LNETNFDKYQEFYKQNR--SHFGNLFFARFSPRKITPAKVEQLISDVKIRQGIDIDVVIIDYPELLRNPYATG--NEADDGGKLFEEMRRIAQDFNVVMWTAAQMNRTAYSAIIRTSEHMEGSLRKKNAAELVLTVNQTPEEYAAGFVRLYADKVRNPPEGGYDKMLGFKVVGAAQTVRDYRTD--------EELRQHKAVLEEADSRAEQGFRGKKKD-AG--AKGPDFATEMNASIMRQRGEGQ----
NC_027374_Moonbeam          ----------MSSPIRREILRKAIESPTFSKEILPKTPLTIYDGDKVFEEISNIVKRYYQTN----------GSVLTEEALLTLTEEKLDRLRRSATEQQDYFN----------VINSLYEIRDSHDDS-VIDENIEKYIKKHMRLDLMQRALASI---ND--EAMMDKVDKEWREIELLDITGKQNEIINIIDDV--EAKREALSSLHANTIPTGFPDVDNLMSGGLAKGELGLILALSGTGKTLVLTNLATNYTKQ-KKNVLFIALEETQNRMILKFEQSMLRQNKSN-------------ILT-GTA-LNEENFNKYQDFYKQNR--QHFGNLFFARYSPRTVTPAKIEQLLSDIKIRQGIEVDVLLIDYPDLLRNPYATG--NESDDGGKLFEEIRRICQDYNVLGWTAGQLNRTAYSAAIKTAEHMEGSVRKKNAVEFVGVVQQSEEEFRAGFTRLYIDKLRNTPEGPYEKMLGFKVVGSAQSMMPYRSD--------AERREHMAIIEEVQDNLEKSFKTKKKN-ND--GVTVDYAKEMNETLLNKRRES-----
Thurquoise                  ----------MESPIMTQILRKAIENPIFAKEVLAVAPLTLFEGSPAYTELAGIVKRYYQTN----------NKPLTEDALLTLTEEKLDRMKKDAITQQDYFG----------KVHYLYEVRNSGDNE-VIDEKIEEYVRQKMSIDLLTKAATNL---KN--KEFLEKLPDEFKKILMLNISGKRNEIINVLDDT--EYKRTSLSTLFQNMIPTGFKDIDHLNGGGLAKGELGLIVAASGTGKTLILTNLATNYTKN-GYNVLFIALEELENRMILKFEQSLLRQNKST-------------ILT-GSV-LNQEQFDKRQDFIKQHR--QHFGNLFFARYSPQAVTPAKIEQLISDLMIREGIQVDAVIVDYPELLRNPRSSG--NEADDGGKLFEEMRRIAQDYNVVMWTAAQMNRTAYSALVRTAEHMEGSHRKKNAAELVLTVNQTPEEYQAGFIRLYADKVRNPPEGQYNRMLGFKVVGSAQTVRDFESE--------QERKEHQYVLEAADEARDAMFKSKRKD-SKDNTPKIDYASEINQSLHNMRG-------
