# Supplementary material for: Genome, biology and stability of the Thurquoise phage – A new virus from the Bastillevirinae subfamily
Source: Front Microbiol. 2023 Mar 14;14:1120147. doi: 10.3389/fmicb.2023.1120147 (PMC10043171; doi:10.3389/fmicb.2023.1120147)
Supplement: Supplementary file 2 [file Data_Sheet_1.ZIP › File S1. Alignments evolution models and trees/IqTree_ML_trees/single_marker_trees/6132_00058-hypothetical_protein_100.fasta.aln.faa.bionj]

((MH638309_Bacillus_Hobo:0.00000050,KT995480_Bacillus_BM15:0.00000050):0.00004706,MH638312_Bacillus_Kioshi:0.00280654,((((((Thurquoise:0.00316546,KU577463_Bacillus_Deep_Blue:-0.00029076):0.02787515,((((((NC_027374_Moonbeam:0.15055016,NC_027366_Mater:0.16583824):0.03642887,((NC_024792_Bobb:0.01293997,(KJ010548_Bp8p_T:0.00000050,KJ010547_Bp8p_C:0.00000050):0.00443663):0.00572906,NC_020081_phiAGATE:0.00685479):0.16428141):0.03756060,((KF669652_Grass:0.00316621,(AP013029_phiNIT1:0.00078922,AB930182_SPG24:0.00209778):0.00359869):0.07950920,KC699836_SIOphi:0.15474927):0.03390916):0.14691955,((((((NC_027335_ECP3:0.00183336,(NC_009904_phiEF24C:0.00000050,AB609718_phiEF24C_P2:0.00000050):0.00386504):0.00209862,KR049063_EFLK1:0.00009799):0.07004921,KP339049_EFDG1:0.10183370):0.39023471,(NC_025440_WIL_1:0.00488654,((KJ668715_LMTA_34:0.00539115,DQ004855_P100:-0.00241985):0.00242022,KJ094029_LP_064:0.00000063):0.00107076):0.26837867):0.14123844,(((((((NC_025426_P108:-0.05111653,KP687431_IME_SA1:0.05896062):0.05908793,NC_019448_GH15:-0.00211741):0.00640851,EU418428_A5W:-0.00138360):0.00138422,FR852584_ISP:0.00000038):0.14712387,((NC_022090_Remus:0.00000050,NC_020877_Romulus:0.00000050):0.01091038,JX194239_SA11:-0.00513068):0.10479599):0.23619312,(KP027447_phiIPLA_C1C:0.00825850,KF021268_phiIBB_SEP1:0.00342010):0.16738346):0.05245747,NC_007021_Twort:0.31065232):0.33144677):0.21015842,(((NC_025423_CP_51:-0.00401754,(KC595513_Shanette:0.00945259,KC595512_JL:-0.00062049):0.06048922):0.80946624,(NC_022761_CampHawk:0.01089451,NC_011421_SPO1:0.00027909):0.53909671):1.02815557,(NC_015253_A9:0.94255853,(NC_012530_Lb338_1:0.90130895,AY682195_LP65:1.39868951):0.04847762):0.12050134):0.06779920):0.28522241):0.12710950,(((NC_024788_Riley:-0.00130895,(NC_022088_Troll:0.00000050,KT307976_AvesoBmore:0.00000050):0.01021205):0.02536369,(NC_022769_BigBertha:0.02026808,(NC_022763_Spock:0.00214309,(NC_018863_B4:0.00000050,JN797796B_5S:0.00000050):0.00992551):0.02462491):0.01513092):0.13548377,((((NC_024216_CAM003:0.00090711,NC_024205_Hoody_T:0.00195359):0.00139363,NC_024207_Evoli:0.00505947):0.00681214,NC_018856_Bastille:0.01160606):0.13125671,(((NC_024213_Hakuna:0.00583876,(NC_024211_Megatron:0.00000047,KT207918_Eyuki:0.00000053):0.00877994):0.01379714,(NC_023501_BPS10C:0.00000050,NC_018857_BPS13:0.00000050):0.00458156):0.02185501,NC_016563_WPh:0.03141585):0.29738283):0.02818072):0.14311516):0.06970942,((NC_018860_BCP78:0.00000050,JN797798_BCU4:0.00000050):0.00489581,KT224359_TsarBomba:0.00992449):0.12927678):0.15615842):0.00476979,((NC_027352_JBP901:0.00558957,KX495186_Bacillus_PK16:0.00027203):0.00433022,MG602477_Bacillus_BCP01:0.00714409):0.00887098):0.00595503,NC_020873_Bc431v3:0.02734112):0.00620591,NC_027355_BCP8_2:0.01889984):0.02102161,NC_024137_Bcp1:0.00177591):0.00111541);
