# Supplementary material for: Genome, biology and stability of the Thurquoise phage – A new virus from the Bastillevirinae subfamily
Source: Front Microbiol. 2023 Mar 14;14:1120147. doi: 10.3389/fmicb.2023.1120147 (PMC10043171; doi:10.3389/fmicb.2023.1120147)
Supplement: Supplementary file 2 [file Data_Sheet_1.ZIP › File S1. Alignments evolution models and trees/IqTree_ML_trees/single_marker_trees/6132_00058-hypothetical_protein_100.fasta.aln.faa.contree]

(AB609718_phiEF24C_P2:0.0000020418,(((((((((((AB930182_SPG24:0.0000020418,AP013029_phiNIT1:0.0030015402)100:0.0023869281,KF669652_Grass:0.0036388501)100:0.0739921458,KC699836_SIOphi:0.1694436428)72:0.0495952820,(((((KJ010547_Bp8p_C:0.0000020418,KJ010548_Bp8p_T:0.0000020418)65:0.0000020418,NC_020081_phiAGATE:0.0150841192)95:0.0107363811,NC_024792_Bobb:0.0071011493)100:0.2137884507,NC_027366_Mater:0.1314554383)63:0.0301281058,NC_027374_Moonbeam:0.1803614147)99:0.0700570373)100:0.1817618114,((((((JN797796B_5S:0.0000020418,NC_018863_B4:0.0000020418)100:0.0125252000,NC_022763_Spock:0.0000020418)100:0.0432284907,NC_022769_BigBertha:0.0065033627)89:0.0174133417,((KT307976_AvesoBmore:0.0000020418,NC_022088_Troll:0.0000020418)99:0.0092323092,NC_024788_Riley:0.0000020418)100:0.0271049876)100:0.1391303101,(((((KT207918_Eyuki:0.0000020418,NC_024211_Megatron:0.0000020418)100:0.0060739084,NC_024213_Hakuna:0.0092065587)100:0.0062436827,(NC_018857_BPS13:0.0000020418,NC_023501_BPS10C:0.0000020418)100:0.0121652969)99:0.0273743292,NC_016563_WPh:0.0233525921)100:0.3664978675,(NC_018856_Bastille:0.0134224866,((NC_024205_Hoody_T:0.0000020418,NC_024216_CAM003:0.0029638812)53:0.0028815499,NC_024207_Evoli:0.0030614081)53:0.0046824558)100:0.0895234849)79:0.0645320161)100:0.2060302005,(((JN797798_BCU4:0.0000020418,NC_018860_BCP78:0.0000020418)57:0.0000027610,KT224359_TsarBomba:0.0152455769)100:0.1278576716,(((((((KT995480_Bacillus_BM15:0.0000020418,MH638309_Bacillus_Hobo:0.0000020418)50:0.0000020418,NC_024137_Bcp1:0.0029414876)66:0.0029183376,MH638312_Bacillus_Kioshi:0.0000020418)99:0.0227680520,NC_027355_BCP8_2:0.0199725160)55:0.0064118938,NC_020873_Bc431v3:0.0349807774)93:0.0060844514,((KX495186_Bacillus_PK16:0.0000020418,NC_027352_JBP901:0.0059934402)100:0.0043591818,MG602477_Bacillus_BCP01:0.0075818125)98:0.0117598593)97:0.0101173128,(KU577463_Bacillus_Deep_Blue:0.0000020418,Thurquoise:0.0029450621)99:0.0220819196)100:0.1771555633)83:0.1015259076)95:0.1199553321)100:0.2824631294,((AY682195_LP65:1.3229110239,(((KC595512_JL:0.0060678824,KC595513_Shanette:0.0030828327)100:0.0402490670,NC_025423_CP_51:0.0110108302)100:0.7149311841,(NC_011421_SPO1:0.0016576010,NC_022761_CampHawk:0.0097032970)100:0.6134281603)100:0.8661069336)83:0.1877226575,(NC_012530_Lb338_1:0.8358336830,NC_015253_A9:1.0078453183)37:0.1184071200)53:0.1406752356)91:0.2241379179,((((((((((((((((((((((((((EU418428_A5W:0.0000000000,KR902361_IME_SA118:0.0000000000):0.0000000000,KF766114_K:0.0000000000):0.0000000000,JX080304_MSA6:0.0000000000):0.0000000000,NC_022918_S25_4:0.0000000000):0.0000000000,KP027446_phiIPLARODI:0.0000000000):0.0000000000,JX080305_P4W:0.0000000000):0.0000000000,JX080302_676Z:0.0000000000):0.0000000000,JX875065_SA5:0.0000000000):0.0000000000,NC_022920_S25_3:0.0000000000):0.0000000000,JX080301_A3R:0.0000000000):0.0000000000,NC_019726_JD007:0.0000000000):0.0000000000,NC_023009_Sb_1:0.0000000000):0.0000000000,KR908644_IME_SA119:0.0000000000):0.0000000000,JX080300_Staph1N:0.0000000000):0.0000000000,NC_023573_phiSA012:0.0000000000):0.0000000000,NC_025416_MCE_2014:0.0000000000):0.0000000000,KP687432_IME_SA2:0.0000000000):0.0000000000,JX080303_Fi200W:0.0000000000):0.0000000000,NC_007066_G1:0.0000000000):0.0000000000,NC_025417_Team1:0.0000000000):0.0000020418,FR852584_ISP:0.0000020418)78:0.0000020418,(NC_019448_GH15:0.0000020418,NC_025426_P108:0.0061390003)99:0.0030426059)82:0.0000028363,KP687431_IME_SA1:0.0000020418)100:0.1078875013,(JX194239_SA11:0.0000020418,(NC_020877_Romulus:0.0000020418,NC_022090_Remus:0.0000020418)100:0.0059657013)100:0.1471937019)100:0.2235386937,(KF021268_phiIBB_SEP1:0.0061802060,KP027447_phiIPLA_C1C:0.0059873970)100:0.1895525581)81:0.0458226406,NC_007021_Twort:0.3246825146)100:0.2975391547)99:0.2553820141,((((((((((((((DQ004855_P100:0.0000000000,NC_024360_LMSP_25:0.0000000000):0.0000000000,NC_024364_List_36:0.0000000000):0.0000000000,KJ094031_LP_124:0.0000000000):0.0000000000,KJ586795_LMTA_94:0.0000000000):0.0000000000,NC_024787_LMTA_148:0.0000000000):0.0000000000,NC_009811_A511:0.0000000000):0.0000000000,KJ591605_LMTA_57:0.0000000000):0.0000000000,NC_020871_AG20:0.0000000000):0.0000000000,NC_024383_LP_083_2:0.0000000000):0.0000000000,NC_024359_LP_048:0.0000000000):0.0000000000,NC_021781_LP_125:0.0000000000):0.0000020418,KJ094029_LP_064:0.0000020418)47:0.0000020418,KJ668715_LMTA_34:0.0030202798)57:0.0000020418,NC_025440_WIL_1:0.0060515342)100:0.2384154174)100:0.4235476366,KP339049_EFDG1:0.1013819285)98:0.0710397997,KR049063_EFLK1:0.0029216605)65:0.0000020418,NC_027335_ECP3:0.0000020418)99:0.0058535321,NC_009904_phiEF24C:0.0000020418);
