# Supplementary material for: Genome, biology and stability of the Thurquoise phage – A new virus from the Bastillevirinae subfamily
Source: Front Microbiol. 2023 Mar 14;14:1120147. doi: 10.3389/fmicb.2023.1120147 (PMC10043171; doi:10.3389/fmicb.2023.1120147)
Supplement: Supplementary file 2 [file Data_Sheet_1.ZIP › File S1. Alignments evolution models and trees/IqTree_ML_trees/single_marker_trees/6132_00058-hypothetical_protein_100.fasta.aln.faa.iqtree]

IQ-TREE 1.6.12 built Aug 15 2019

Input file name: 6132_00058-hypothetical_protein_100.fasta.aln.faa
Type of analysis: ModelFinder + tree reconstruction + ultrafast bootstrap (1000 replicates)
Random seed number: 892339

REFERENCES
----------

To cite ModelFinder please use: 

Subha Kalyaanamoorthy, Bui Quang Minh, Thomas KF Wong, Arndt von Haeseler,
and Lars S Jermiin (2017) ModelFinder: Fast model selection for
accurate phylogenetic estimates. Nature Methods, 14:587–589.
https://doi.org/10.1038/nmeth.4285

To cite IQ-TREE please use:

Lam-Tung Nguyen, Heiko A. Schmidt, Arndt von Haeseler, and Bui Quang Minh
(2015) IQ-TREE: A fast and effective stochastic algorithm for estimating
maximum likelihood phylogenies. Mol Biol Evol, 32:268-274.
https://doi.org/10.1093/molbev/msu300

Since you used ultrafast bootstrap (UFBoot) please also cite: 

Diep Thi Hoang, Olga Chernomor, Arndt von Haeseler, Bui Quang Minh,
and Le Sy Vinh (2017) UFBoot2: Improving the ultrafast bootstrap
approximation. Mol Biol Evol, in press.
https://doi.org/10.1093/molbev/msx281

SEQUENCE ALIGNMENT
------------------

Input data: 100 sequences with 469 amino-acid sites
Number of constant sites: 135 (= 28.7846% of all sites)
Number of invariant (constant or ambiguous constant) sites: 135 (= 28.7846% of all sites)
Number of parsimony informative sites: 314
Number of distinct site patterns: 364

ModelFinder
-----------

Best-fit model according to BIC: LG+F+G4

List of models sorted by BIC scores: 

Model             LogL          AIC      w-AIC      AICc     w-AICc       BIC      w-BIC
LG+F+G4         -11858.9348  24027.8696 + 0.0591  24182.3744 + 0.7910  24671.2130 + 0.9052
LG+F+I+G4       -11858.1233  24028.2465 - 0.0490  24185.2465 + 0.1881  24675.7405 + 0.0941
LG+F+R4         -11851.3618  24022.7237 + 0.7748  24189.9964 - 0.0175  24686.8201 - 0.0004
LG+F+R3         -11857.6605  24031.3210 - 0.0105  24193.3984 - 0.0032  24687.1162 - 0.0003
LG+F+R5         -11851.3456  24026.6913 + 0.1066  24199.2795 - 0.0002  24699.0889 - 0.0000
WAG+F+G4        -11898.7370  24107.4739 - 0.0000  24261.9787 - 0.0000  24750.8173 - 0.0000
LG+G4           -11957.6848  24187.3696 - 0.0000  24299.6106 - 0.0000  24751.8516 - 0.0000
WAG+F+I+G4      -11896.8905  24105.7809 - 0.0000  24262.7809 - 0.0000  24753.2750 - 0.0000
LG+I+G4         -11956.5349  24187.0698 - 0.0000  24301.3054 - 0.0000  24755.7024 - 0.0000
WAG+F+R3        -11893.0709  24102.1418 - 0.0000  24264.2192 - 0.0000  24757.9370 - 0.0000
WAG+F+R4        -11887.4504  24094.9007 - 0.0000  24262.1734 - 0.0000  24758.9972 - 0.0000
LG+R3           -11954.4321  24186.8642 - 0.0000  24305.1621 - 0.0000  24763.7980 - 0.0000
LG+R4           -11948.5510  24179.1020 - 0.0000  24301.5607 - 0.0000  24764.3370 - 0.0000
rtREV+F+G4      -11911.2699  24132.5397 - 0.0000  24287.0445 - 0.0000  24775.8831 - 0.0000
LG+F+R2         -11908.2292  24128.4585 - 0.0000  24285.4585 - 0.0000  24775.9525 - 0.0000
rtREV+F+I+G4    -11910.2295  24132.4590 - 0.0000  24289.4590 - 0.0000  24779.9530 - 0.0000
rtREV+F+R4      -11903.2413  24126.4826 - 0.0000  24293.7553 - 0.0000  24790.5790 - 0.0000
rtREV+F+R3      -11910.0451  24136.0902 - 0.0000  24298.1676 - 0.0000  24791.8855 - 0.0000
rtREV+F+R5      -11903.2358  24130.4715 - 0.0000  24303.0598 - 0.0000  24802.8692 - 0.0000
VT+F+G4         -11929.9753  24169.9506 - 0.0000  24324.4554 - 0.0000  24813.2940 - 0.0000
VT+F+I+G4       -11928.0721  24168.1443 - 0.0000  24325.1443 - 0.0000  24815.6383 - 0.0000
VT+F+R3         -11925.5338  24167.0675 - 0.0000  24329.1450 - 0.0000  24822.8628 - 0.0000
VT+F+R4         -11920.8169  24161.6339 - 0.0000  24328.9066 - 0.0000  24825.7303 - 0.0000
WAG+F+R2        -11939.6404  24191.2808 - 0.0000  24348.2808 - 0.0000  24838.7748 - 0.0000
LG+R2           -12005.1739  24284.3479 - 0.0000  24398.5835 - 0.0000  24852.9804 - 0.0000
rtREV+F+R2      -11956.8637  24225.7274 - 0.0000  24382.7274 - 0.0000  24873.2214 - 0.0000
WAG+G4          -12019.7302  24311.4604 - 0.0000  24423.7013 - 0.0000  24875.9424 - 0.0000
WAG+I+G4        -12016.8949  24307.7899 - 0.0000  24422.0255 - 0.0000  24876.4225 - 0.0000
WAG+R3          -12012.5618  24303.1235 - 0.0000  24421.4214 - 0.0000  24880.0573 - 0.0000
WAG+R4          -12007.7127  24297.4255 - 0.0000  24419.8842 - 0.0000  24882.6605 - 0.0000
cpREV+F+G4      -11966.9674  24243.9347 - 0.0000  24398.4395 - 0.0000  24887.2781 - 0.0000
cpREV+F+I+G4    -11965.2154  24242.4309 - 0.0000  24399.4309 - 0.0000  24889.9249 - 0.0000
VT+F+R2         -11966.7104  24245.4207 - 0.0000  24402.4207 - 0.0000  24892.9148 - 0.0000
VT+G4           -12028.3355  24328.6710 - 0.0000  24440.9119 - 0.0000  24893.1529 - 0.0000
VT+I+G4         -12025.8948  24325.7897 - 0.0000  24440.0253 - 0.0000  24894.4223 - 0.0000
cpREV+F+R3      -11962.8621  24241.7242 - 0.0000  24403.8016 - 0.0000  24897.5194 - 0.0000
VT+R3           -12022.4269  24322.8539 - 0.0000  24441.1518 - 0.0000  24899.7877 - 0.0000
cpREV+F+R4      -11957.9265  24235.8530 - 0.0000  24403.1257 - 0.0000  24899.9494 - 0.0000
JTTDCMut+F+G4   -11974.2017  24258.4034 - 0.0000  24412.9082 - 0.0000  24901.7468 - 0.0000
VT+R4           -12019.1234  24320.2467 - 0.0000  24442.7054 - 0.0000  24905.4817 - 0.0000
JTTDCMut+F+I+G4 -11973.3450  24258.6899 - 0.0000  24415.6899 - 0.0000  24906.1839 - 0.0000
Blosum62+F+G4   -11977.1425  24264.2850 - 0.0000  24418.7898 - 0.0000  24907.6285 - 0.0000
JTT+F+G4        -11978.2096  24266.4192 - 0.0000  24420.9240 - 0.0000  24909.7626 - 0.0000
Blosum62+F+I+G4 -11975.7144  24263.4288 - 0.0000  24420.4288 - 0.0000  24910.9228 - 0.0000
JTT+F+I+G4      -11977.3297  24266.6594 - 0.0000  24423.6594 - 0.0000  24914.1534 - 0.0000
JTTDCMut+F+R3   -11971.9227  24259.8454 - 0.0000  24421.9228 - 0.0000  24915.6407 - 0.0000
Blosum62+F+R3   -11972.1421  24260.2841 - 0.0000  24422.3615 - 0.0000  24916.0794 - 0.0000
JTTDCMut+F+R4   -11966.1160  24252.2320 - 0.0000  24419.5047 - 0.0000  24916.3284 - 0.0000
PMB+F+G4        -11982.9487  24275.8974 - 0.0000  24430.4022 - 0.0000  24919.2409 - 0.0000
cpREV+G4        -12041.7172  24355.4344 - 0.0000  24467.6753 - 0.0000  24919.9163 - 0.0000
Blosum62+F+R4   -11968.0840  24256.1679 - 0.0000  24423.4406 - 0.0000  24920.2643 - 0.0000
PMB+F+I+G4      -11981.2912  24274.5824 - 0.0000  24431.5824 - 0.0000  24922.0765 - 0.0000
cpREV+I+G4      -12039.7427  24353.4855 - 0.0000  24467.7211 - 0.0000  24922.1181 - 0.0000
JTT+F+R4        -11970.5082  24261.0163 - 0.0000  24428.2890 - 0.0000  24925.1128 - 0.0000
PMB+F+R3        -11976.9558  24269.9116 - 0.0000  24431.9890 - 0.0000  24925.7068 - 0.0000
JTT+F+R3        -11976.9914  24269.9828 - 0.0000  24432.0602 - 0.0000  24925.7780 - 0.0000
PMB+F+R4        -11971.9266  24263.8532 - 0.0000  24431.1259 - 0.0000  24927.9496 - 0.0000
cpREV+R3        -12036.6464  24351.2928 - 0.0000  24469.5906 - 0.0000  24928.2265 - 0.0000
cpREV+R4        -12032.6725  24347.3450 - 0.0000  24469.8038 - 0.0000  24932.5800 - 0.0000
JTT+F+R5        -11969.2858  24262.5717 - 0.0000  24435.1599 - 0.0000  24934.9693 - 0.0000
rtREV+G4        -12058.6156  24389.2312 - 0.0000  24501.4722 - 0.0000  24953.7132 - 0.0000
rtREV+I+G4      -12057.1341  24388.2682 - 0.0000  24502.5039 - 0.0000  24956.9008 - 0.0000
WAG+R2          -12059.5438  24393.0875 - 0.0000  24507.3231 - 0.0000  24961.7201 - 0.0000
rtREV+R3        -12055.4048  24388.8097 - 0.0000  24507.1075 - 0.0000  24965.7434 - 0.0000
rtREV+R4        -12050.2631  24382.5262 - 0.0000  24504.9849 - 0.0000  24967.7612 - 0.0000
VT+R2           -12064.0015  24402.0029 - 0.0000  24516.2386 - 0.0000  24970.6355 - 0.0000
DCMut+F+G4      -12010.7808  24331.5616 - 0.0000  24486.0664 - 0.0000  24974.9051 - 0.0000
Dayhoff+F+G4    -12010.8242  24331.6484 - 0.0000  24486.1532 - 0.0000  24974.9918 - 0.0000
DCMut+F+I+G4    -12008.9757  24329.9515 - 0.0000  24486.9515 - 0.0000  24977.4455 - 0.0000
Dayhoff+F+I+G4  -12009.0643  24330.1286 - 0.0000  24487.1286 - 0.0000  24977.6227 - 0.0000
cpREV+F+R2      -12009.8055  24331.6110 - 0.0000  24488.6110 - 0.0000  24979.1051 - 0.0000
Blosum62+F+R2   -12012.6495  24337.2989 - 0.0000  24494.2989 - 0.0000  24984.7929 - 0.0000
DCMut+F+R3      -12008.2091  24332.4182 - 0.0000  24494.4956 - 0.0000  24988.2134 - 0.0000
Dayhoff+F+R3    -12008.7313  24333.4626 - 0.0000  24495.5400 - 0.0000  24989.2579 - 0.0000
Dayhoff+F+R4    -12003.3108  24326.6217 - 0.0000  24493.8944 - 0.0000  24990.7181 - 0.0000
DCMut+F+R4      -12003.5979  24327.1959 - 0.0000  24494.4686 - 0.0000  24991.2923 - 0.0000
PMB+F+R2        -12018.8507  24349.7014 - 0.0000  24506.7014 - 0.0000  24997.1954 - 0.0000
cpREV+R2        -12080.1728  24434.3455 - 0.0000  24548.5812 - 0.0000  25002.9781 - 0.0000
JTTDCMut+F+R2   -12024.2286  24360.4573 - 0.0000  24517.4573 - 0.0000  25007.9513 - 0.0000
JTT+F+R2        -12028.7895  24369.5790 - 0.0000  24526.5790 - 0.0000  25017.0731 - 0.0000
JTTDCMut+G4     -12090.3168  24452.6336 - 0.0000  24564.8745 - 0.0000  25017.1156 - 0.0000
JTTDCMut+I+G4   -12088.4205  24450.8410 - 0.0000  24565.0766 - 0.0000  25019.4735 - 0.0000
JTT+G4          -12093.7787  24459.5573 - 0.0000  24571.7983 - 0.0000  25024.0393 - 0.0000
JTT+I+G4        -12092.0710  24458.1419 - 0.0000  24572.3776 - 0.0000  25026.7745 - 0.0000
JTTDCMut+R3     -12086.1632  24450.3265 - 0.0000  24568.6244 - 0.0000  25027.2603 - 0.0000
JTTDCMut+R4     -12080.6827  24443.3653 - 0.0000  24565.8240 - 0.0000  25028.6003 - 0.0000
FLU+G4          -12096.2400  24464.4800 - 0.0000  24576.7209 - 0.0000  25028.9619 - 0.0000
FLU+I+G4        -12096.2175  24466.4351 - 0.0000  24580.6707 - 0.0000  25035.0676 - 0.0000
JTT+R4          -12084.4519  24450.9037 - 0.0000  24573.3625 - 0.0000  25036.1387 - 0.0000
JTT+R3          -12090.8068  24459.6135 - 0.0000  24577.9114 - 0.0000  25036.5473 - 0.0000
FLU+F+G4        -12043.2144  24396.4288 - 0.0000  24550.9336 - 0.0000  25039.7722 - 0.0000
Blosum62+G4     -12102.0871  24476.1742 - 0.0000  24588.4152 - 0.0000  25040.6562 - 0.0000
Blosum62+I+G4   -12100.8557  24475.7113 - 0.0000  24589.9470 - 0.0000  25044.3439 - 0.0000
rtREV+R2        -12101.2710  24476.5420 - 0.0000  24590.7776 - 0.0000  25045.1746 - 0.0000
Blosum62+R3     -12095.7612  24469.5224 - 0.0000  24587.8203 - 0.0000  25046.4562 - 0.0000
FLU+F+I+G4      -12043.5909  24399.1818 - 0.0000  24556.1818 - 0.0000  25046.6758 - 0.0000
JTT+R5          -12083.6555  24453.3109 - 0.0000  24580.0309 - 0.0000  25046.8471 - 0.0000
FLU+R4          -12090.3711  24462.7422 - 0.0000  24585.2009 - 0.0000  25047.9772 - 0.0000
FLU+R3          -12097.8025  24473.6050 - 0.0000  24591.9029 - 0.0000  25050.5388 - 0.0000
Blosum62+R4     -12092.9728  24467.9456 - 0.0000  24590.4043 - 0.0000  25053.1806 - 0.0000
FLU+R5          -12090.3286  24466.6573 - 0.0000  24593.3773 - 0.0000  25060.1935 - 0.0000
FLU+F+R4        -12039.0915  24398.1831 - 0.0000  24565.4558 - 0.0000  25062.2795 - 0.0000
FLU+F+R3        -12047.2991  24410.5982 - 0.0000  24572.6756 - 0.0000  25066.3934 - 0.0000
FLU+F+R5        -12039.0053  24402.0106 - 0.0000  24574.5989 - 0.0000  25074.4083 - 0.0000
DCMut+F+R2      -12062.0152  24436.0305 - 0.0000  24593.0305 - 0.0000  25083.5245 - 0.0000
Dayhoff+F+R2    -12062.1989  24436.3979 - 0.0000  24593.3979 - 0.0000  25083.8919 - 0.0000
PMB+G4          -12127.2627  24526.5255 - 0.0000  24638.7664 - 0.0000  25091.0074 - 0.0000
PMB+I+G4        -12125.4141  24524.8282 - 0.0000  24639.0638 - 0.0000  25093.4608 - 0.0000
PMB+R3          -12120.4187  24518.8374 - 0.0000  24637.1352 - 0.0000  25095.7711 - 0.0000
PMB+R4          -12116.7606  24515.5212 - 0.0000  24637.9799 - 0.0000  25100.7562 - 0.0000
Blosum62+R2     -12136.0434  24546.0869 - 0.0000  24660.3225 - 0.0000  25114.7195 - 0.0000
JTTDCMut+R2     -12137.1589  24548.3177 - 0.0000  24662.5534 - 0.0000  25116.9503 - 0.0000
JTT+R2          -12141.2541  24556.5082 - 0.0000  24670.7438 - 0.0000  25125.1408 - 0.0000
mtInv+F+G4      -12091.5611  24493.1221 - 0.0000  24647.6269 - 0.0000  25136.4655 - 0.0000
mtInv+F+I+G4    -12091.4145  24494.8291 - 0.0000  24651.8291 - 0.0000  25142.3231 - 0.0000
FLU+R2          -12152.1709  24578.3418 - 0.0000  24692.5775 - 0.0000  25146.9744 - 0.0000
mtInv+F+R3      -12093.7481  24503.4962 - 0.0000  24665.5736 - 0.0000  25159.2914 - 0.0000
mtInv+F+R4      -12089.7893  24499.5786 - 0.0000  24666.8513 - 0.0000  25163.6750 - 0.0000
PMB+R2          -12161.3649  24596.7298 - 0.0000  24710.9654 - 0.0000  25165.3623 - 0.0000
FLU+F+R2        -12103.8987  24519.7973 - 0.0000  24676.7973 - 0.0000  25167.2914 - 0.0000
WAG+F+I         -12108.8305  24527.6610 - 0.0000  24682.1658 - 0.0000  25171.0044 - 0.0000
mtZOA+F+G4      -12115.0750  24540.1499 - 0.0000  24694.6547 - 0.0000  25183.4933 - 0.0000
mtZOA+F+I+G4    -12115.0968  24542.1937 - 0.0000  24699.1937 - 0.0000  25189.6877 - 0.0000
VT+F+I          -12128.9073  24567.8147 - 0.0000  24722.3195 - 0.0000  25211.1581 - 0.0000
LG+F+I          -12130.4945  24570.9889 - 0.0000  24725.4937 - 0.0000  25214.3323 - 0.0000
mtZOA+F+R4      -12115.9567  24551.9135 - 0.0000  24719.1862 - 0.0000  25216.0099 - 0.0000
mtZOA+F+R3      -12123.2533  24562.5066 - 0.0000  24724.5840 - 0.0000  25218.3019 - 0.0000
mtZOA+F+R5      -12113.4961  24550.9921 - 0.0000  24723.5804 - 0.0000  25223.3898 - 0.0000
LG+I            -12205.0146  24682.0291 - 0.0000  24794.2701 - 0.0000  25246.5111 - 0.0000
mtREV+F+G4      -12148.7984  24607.5969 - 0.0000  24762.1017 - 0.0000  25250.9403 - 0.0000
Dayhoff+I+G4    -12204.1953  24682.3907 - 0.0000  24796.6263 - 0.0000  25251.0233 - 0.0000
DCMut+I+G4      -12204.4559  24682.9117 - 0.0000  24797.1474 - 0.0000  25251.5443 - 0.0000
Dayhoff+G4      -12207.6389  24687.2778 - 0.0000  24799.5188 - 0.0000  25251.7598 - 0.0000
DCMut+G4        -12207.9377  24687.8754 - 0.0000  24800.1164 - 0.0000  25252.3574 - 0.0000
mtREV+F+I+G4    -12148.1621  24608.3241 - 0.0000  24765.3241 - 0.0000  25255.8181 - 0.0000
VT+I            -12210.7117  24693.4234 - 0.0000  24805.6643 - 0.0000  25257.9054 - 0.0000
mtInv+F+R2      -12149.2922  24610.5844 - 0.0000  24767.5844 - 0.0000  25258.0784 - 0.0000
WAG+I           -12211.2042  24694.4084 - 0.0000  24806.6493 - 0.0000  25258.8903 - 0.0000
DCMut+R3        -12203.5167  24685.0334 - 0.0000  24803.3313 - 0.0000  25261.9672 - 0.0000
Dayhoff+R3      -12204.0006  24686.0011 - 0.0000  24804.2990 - 0.0000  25262.9349 - 0.0000
Dayhoff+R4      -12198.4289  24678.8579 - 0.0000  24801.3166 - 0.0000  25264.0929 - 0.0000
DCMut+R4        -12198.6355  24679.2710 - 0.0000  24801.7297 - 0.0000  25264.5060 - 0.0000
mtREV+F+R4      -12141.2560  24602.5119 - 0.0000  24769.7847 - 0.0000  25266.6084 - 0.0000
mtREV+F+R3      -12148.1673  24612.3347 - 0.0000  24774.4121 - 0.0000  25268.1299 - 0.0000
mtREV+F+R5      -12140.2782  24604.5563 - 0.0000  24777.1446 - 0.0000  25276.9540 - 0.0000
rtREV+F+I       -12169.6301  24649.2603 - 0.0000  24803.7651 - 0.0000  25292.6037 - 0.0000
WAG+F           -12172.8045  24653.6090 - 0.0000  24805.6472 - 0.0000  25292.8018 - 0.0000
Blosum62+F+I    -12171.0527  24652.1053 - 0.0000  24806.6101 - 0.0000  25295.4488 - 0.0000
PMB+F+I         -12174.7024  24659.4048 - 0.0000  24813.9096 - 0.0000  25302.7482 - 0.0000
mtZOA+F+R2      -12183.6314  24679.2629 - 0.0000  24836.2629 - 0.0000  25326.7569 - 0.0000
cpREV+I         -12248.1611  24768.3222 - 0.0000  24880.5632 - 0.0000  25332.8042 - 0.0000
VT+F            -12193.6607  24695.3213 - 0.0000  24847.3595 - 0.0000  25334.5141 - 0.0000
mtMet+F+G4      -12192.9779  24695.9558 - 0.0000  24850.4606 - 0.0000  25339.2992 - 0.0000
LG+F            -12199.2171  24706.4342 - 0.0000  24858.4724 - 0.0000  25345.6270 - 0.0000
mtMet+F+I+G4    -12193.1002  24698.2003 - 0.0000  24855.2003 - 0.0000  25345.6943 - 0.0000
cpREV+F+I       -12197.2216  24704.4432 - 0.0000  24858.9480 - 0.0000  25347.7866 - 0.0000
Dayhoff+R2      -12253.6861  24781.3721 - 0.0000  24895.6077 - 0.0000  25350.0047 - 0.0000
DCMut+R2        -12253.9434  24781.8869 - 0.0000  24896.1225 - 0.0000  25350.5194 - 0.0000
HIVb+F+G4       -12202.1802  24714.3605 - 0.0000  24868.8653 - 0.0000  25357.7039 - 0.0000
HIVb+F+I+G4     -12200.9112  24713.8225 - 0.0000  24870.8225 - 0.0000  25361.3165 - 0.0000
mtMet+F+R4      -12194.3510  24708.7020 - 0.0000  24875.9747 - 0.0000  25372.7984 - 0.0000
LG              -12271.2879  24812.5758 - 0.0000  24922.8460 - 0.0000  25372.9071 - 0.0000
mtMet+F+R3      -12200.7550  24717.5101 - 0.0000  24879.5875 - 0.0000  25373.3053 - 0.0000
HIVb+F+R4       -12196.5159  24713.0318 - 0.0000  24880.3045 - 0.0000  25377.1282 - 0.0000
mtREV+F+R2      -12209.5843  24731.1686 - 0.0000  24888.1686 - 0.0000  25378.6626 - 0.0000
mtMet+F+R5      -12191.1732  24706.3464 - 0.0000  24878.9346 - 0.0000  25378.7440 - 0.0000
VT              -12275.2614  24820.5229 - 0.0000  24930.7932 - 0.0000  25380.8543 - 0.0000
HIVb+F+R3       -12204.5872  24725.1745 - 0.0000  24887.2519 - 0.0000  25380.9697 - 0.0000
WAG             -12275.8299  24821.6598 - 0.0000  24931.9301 - 0.0000  25381.9912 - 0.0000
HIVb+F+R5       -12196.4567  24716.9134 - 0.0000  24889.5017 - 0.0000  25389.3111 - 0.0000
Blosum62+F      -12230.4683  24768.9366 - 0.0000  24920.9748 - 0.0000  25408.1294 - 0.0000
Blosum62+I      -12286.7530  24845.5061 - 0.0000  24957.7470 - 0.0000  25409.9881 - 0.0000
rtREV+I         -12289.0153  24850.0307 - 0.0000  24962.2717 - 0.0000  25414.5127 - 0.0000
rtREV+F         -12235.1687  24778.3374 - 0.0000  24930.3756 - 0.0000  25417.5302 - 0.0000
PMB+F           -12236.2649  24780.5298 - 0.0000  24932.5680 - 0.0000  25419.7226 - 0.0000
cpREV           -12305.5990  24881.1980 - 0.0000  24991.4683 - 0.0000  25441.5294 - 0.0000
JTTDCMut+F+I    -12245.4896  24800.9792 - 0.0000  24955.4840 - 0.0000  25444.3226 - 0.0000
PMB+I           -12307.4246  24886.8492 - 0.0000  24999.0902 - 0.0000  25451.3312 - 0.0000
JTT+F+I         -12250.9395  24811.8790 - 0.0000  24966.3838 - 0.0000  25455.2224 - 0.0000
mtART+F+G4      -12251.3759  24812.7519 - 0.0000  24967.2567 - 0.0000  25456.0953 - 0.0000
mtART+F+I+G4    -12251.4852  24814.9705 - 0.0000  24971.9705 - 0.0000  25462.4645 - 0.0000
cpREV+F         -12259.7339  24827.4679 - 0.0000  24979.5061 - 0.0000  25466.6607 - 0.0000
mtMet+F+R2      -12258.9672  24829.9343 - 0.0000  24986.9343 - 0.0000  25477.4284 - 0.0000
JTTDCMut+I      -12325.9804  24923.9608 - 0.0000  25036.2018 - 0.0000  25488.4428 - 0.0000
mtART+F+R4      -12255.3299  24830.6597 - 0.0000  24997.9325 - 0.0000  25494.7562 - 0.0000
JTT+I           -12331.3938  24934.7876 - 0.0000  25047.0286 - 0.0000  25499.2696 - 0.0000
HIVb+G4         -12332.5617  24937.1233 - 0.0000  25049.3643 - 0.0000  25501.6053 - 0.0000
HIVb+I+G4       -12330.1791  24934.3582 - 0.0000  25048.5939 - 0.0000  25502.9908 - 0.0000
mtART+F+R5      -12254.0358  24832.0716 - 0.0000  25004.6599 - 0.0000  25504.4693 - 0.0000
mtART+F+R3      -12266.4686  24848.9372 - 0.0000  25011.0146 - 0.0000  25504.7325 - 0.0000
DCMut+F+I       -12276.6217  24863.2433 - 0.0000  25017.7481 - 0.0000  25506.5868 - 0.0000
Dayhoff+F+I     -12277.6607  24865.3215 - 0.0000  25019.8263 - 0.0000  25508.6649 - 0.0000
Blosum62        -12341.9956  24953.9913 - 0.0000  25064.2616 - 0.0000  25514.3227 - 0.0000
HIVb+R4         -12324.4127  24930.8255 - 0.0000  25053.2842 - 0.0000  25516.0605 - 0.0000
HIVb+R3         -12331.6726  24941.3452 - 0.0000  25059.6431 - 0.0000  25518.2790 - 0.0000
HIVb+F+R2       -12280.4980  24872.9960 - 0.0000  25029.9960 - 0.0000  25520.4900 - 0.0000
HIVb+R5         -12324.4112  24934.8225 - 0.0000  25061.5425 - 0.0000  25528.3587 - 0.0000
rtREV           -12351.2481  24972.4962 - 0.0000  25082.7664 - 0.0000  25532.8275 - 0.0000
PMB             -12366.4656  25002.9311 - 0.0000  25113.2014 - 0.0000  25563.2625 - 0.0000
JTTDCMut+F      -12316.6340  24941.2679 - 0.0000  25093.3061 - 0.0000  25580.4607 - 0.0000
JTT+F           -12323.2503  24954.5006 - 0.0000  25106.5388 - 0.0000  25593.6934 - 0.0000
JTTDCMut        -12396.9400  25063.8800 - 0.0000  25174.1503 - 0.0000  25624.2114 - 0.0000
mtART+F+R2      -12335.1635  24982.3269 - 0.0000  25139.3269 - 0.0000  25629.8210 - 0.0000
JTT             -12403.5540  25077.1079 - 0.0000  25187.3782 - 0.0000  25637.4393 - 0.0000
DCMut+F         -12352.6033  25013.2067 - 0.0000  25165.2449 - 0.0000  25652.3995 - 0.0000
HIVb+R2         -12405.5163  25085.0327 - 0.0000  25199.2683 - 0.0000  25653.6653 - 0.0000
Dayhoff+F       -12353.6647  25015.3293 - 0.0000  25167.3676 - 0.0000  25654.5222 - 0.0000
mtVer+F+G4      -12358.2499  25026.4998 - 0.0000  25181.0046 - 0.0000  25669.8433 - 0.0000
mtVer+F+I+G4    -12358.3447  25028.6894 - 0.0000  25185.6894 - 0.0000  25676.1835 - 0.0000
FLU+I           -12431.8038  25135.6076 - 0.0000  25247.8485 - 0.0000  25700.0895 - 0.0000
DCMut+I         -12436.8271  25145.6542 - 0.0000  25257.8952 - 0.0000  25710.1362 - 0.0000
Dayhoff+I       -12437.3666  25146.7331 - 0.0000  25258.9741 - 0.0000  25711.2151 - 0.0000
mtVer+F+R4      -12365.7973  25051.5946 - 0.0000  25218.8673 - 0.0000  25715.6911 - 0.0000
mtVer+F+R5      -12361.4304  25046.8608 - 0.0000  25219.4491 - 0.0000  25719.2585 - 0.0000
mtVer+F+R3      -12375.2146  25066.4293 - 0.0000  25228.5067 - 0.0000  25722.2245 - 0.0000
FLU+F+I         -12419.4862  25148.9723 - 0.0000  25303.4771 - 0.0000  25792.3157 - 0.0000
mtInv+F+I       -12427.1676  25164.3351 - 0.0000  25318.8399 - 0.0000  25807.6786 - 0.0000
mtZOA+G4        -12488.8536  25249.7072 - 0.0000  25361.9482 - 0.0000  25814.1892 - 0.0000
mtZOA+I+G4      -12488.9643  25251.9286 - 0.0000  25366.1642 - 0.0000  25820.5612 - 0.0000
mtMAM+F+G4      -12434.0748  25178.1497 - 0.0000  25332.6545 - 0.0000  25821.4931 - 0.0000
mtMAM+F+I+G4    -12434.3049  25180.6097 - 0.0000  25337.6097 - 0.0000  25828.1038 - 0.0000
FLU             -12500.8230  25271.6459 - 0.0000  25381.9162 - 0.0000  25831.9773 - 0.0000
HIVw+F+G4       -12443.4985  25196.9971 - 0.0000  25351.5019 - 0.0000  25840.3405 - 0.0000
mtVer+F+R2      -12440.8812  25193.7624 - 0.0000  25350.7624 - 0.0000  25841.2565 - 0.0000
HIVw+F+I+G4     -12442.1501  25196.3003 - 0.0000  25353.3003 - 0.0000  25843.7943 - 0.0000
mtZOA+R3        -12495.3172  25268.6343 - 0.0000  25386.9322 - 0.0000  25845.5681 - 0.0000
mtZOA+R4        -12490.8082  25263.6164 - 0.0000  25386.0751 - 0.0000  25848.8514 - 0.0000
DCMut           -12511.8748  25293.7496 - 0.0000  25404.0199 - 0.0000  25854.0810 - 0.0000
Dayhoff         -12512.4463  25294.8927 - 0.0000  25405.1630 - 0.0000  25855.2241 - 0.0000
mtMAM+F+R5      -12433.1501  25190.3001 - 0.0000  25362.8884 - 0.0000  25862.6978 - 0.0000
mtMAM+F+R6      -12427.6986  25183.3973 - 0.0000  25361.4236 - 0.0000  25864.0961 - 0.0000
HIVw+F+R4       -12440.2662  25200.5324 - 0.0000  25367.8051 - 0.0000  25864.6289 - 0.0000
HIVw+F+R3       -12447.0230  25210.0460 - 0.0000  25372.1234 - 0.0000  25865.8412 - 0.0000
mtMAM+F+R4      -12442.5157  25205.0314 - 0.0000  25372.3042 - 0.0000  25869.1279 - 0.0000
HIVw+F+R5       -12440.2525  25204.5051 - 0.0000  25377.0933 - 0.0000  25876.9027 - 0.0000
mtMAM+F+R3      -12460.7441  25237.4882 - 0.0000  25399.5656 - 0.0000  25893.2834 - 0.0000
mtREV+F+I       -12477.5648  25265.1295 - 0.0000  25419.6343 - 0.0000  25908.4730 - 0.0000
FLU+F           -12489.6892  25287.3784 - 0.0000  25439.4166 - 0.0000  25926.5712 - 0.0000
mtInv+F         -12497.3854  25302.7707 - 0.0000  25454.8090 - 0.0000  25941.9636 - 0.0000
mtZOA+R2        -12553.0776  25380.1553 - 0.0000  25494.3909 - 0.0000  25948.7879 - 0.0000
HIVw+F+R2       -12521.7741  25355.5482 - 0.0000  25512.5482 - 0.0000  26003.0422 - 0.0000
mtREV+F         -12538.3136  25384.6271 - 0.0000  25536.6653 - 0.0000  26023.8199 - 0.0000
mtMAM+F+R2      -12538.8686  25389.7372 - 0.0000  25546.7372 - 0.0000  26037.2313 - 0.0000
mtZOA+F+I       -12542.7249  25395.4499 - 0.0000  25549.9547 - 0.0000  26038.7933 - 0.0000
mtREV+G4        -12602.6618  25477.3236 - 0.0000  25589.5646 - 0.0000  26041.8056 - 0.0000
mtREV+I+G4      -12602.5935  25479.1869 - 0.0000  25593.4225 - 0.0000  26047.8195 - 0.0000
mtMet+G4        -12607.3294  25486.6589 - 0.0000  25598.8998 - 0.0000  26051.1409 - 0.0000
mtMet+I+G4      -12607.6946  25489.3892 - 0.0000  25603.6248 - 0.0000  26058.0218 - 0.0000
mtREV+R4        -12598.5174  25479.0348 - 0.0000  25601.4936 - 0.0000  26064.2698 - 0.0000
mtREV+R3        -12609.1568  25496.3135 - 0.0000  25614.6114 - 0.0000  26073.2473 - 0.0000
mtREV+R5        -12596.8769  25479.7538 - 0.0000  25606.4738 - 0.0000  26073.2900 - 0.0000
mtMet+R3        -12612.4455  25502.8910 - 0.0000  25621.1889 - 0.0000  26079.8248 - 0.0000
mtMet+R4        -12608.7720  25499.5441 - 0.0000  25622.0028 - 0.0000  26084.7791 - 0.0000
mtInv+G4        -12641.6787  25555.3573 - 0.0000  25667.5983 - 0.0000  26119.8393 - 0.0000
HIVw+G4         -12644.7213  25561.4427 - 0.0000  25673.6836 - 0.0000  26125.9246 - 0.0000
mtInv+I+G4      -12641.7023  25557.4047 - 0.0000  25671.6403 - 0.0000  26126.0372 - 0.0000
HIVw+I+G4       -12642.2120  25558.4240 - 0.0000  25672.6596 - 0.0000  26127.0566 - 0.0000
HIVw+R4         -12639.9608  25561.9216 - 0.0000  25684.3803 - 0.0000  26147.1566 - 0.0000
HIVb+F+I        -12597.8176  25505.6353 - 0.0000  25660.1401 - 0.0000  26148.9787 - 0.0000
mtInv+R4        -12641.7254  25565.4508 - 0.0000  25687.9095 - 0.0000  26150.6858 - 0.0000
mtInv+R3        -12648.1349  25574.2698 - 0.0000  25692.5677 - 0.0000  26151.2036 - 0.0000
HIVw+R3         -12649.6440  25577.2881 - 0.0000  25695.5860 - 0.0000  26154.2219 - 0.0000
HIVw+R5         -12639.9479  25565.8957 - 0.0000  25692.6157 - 0.0000  26159.4319 - 0.0000
mtInv+R5        -12640.5207  25567.0414 - 0.0000  25693.7614 - 0.0000  26160.5776 - 0.0000
mtMet+F+I       -12605.4988  25520.9976 - 0.0000  25675.5024 - 0.0000  26164.3410 - 0.0000
mtREV+R2        -12662.4248  25598.8496 - 0.0000  25713.0852 - 0.0000  26167.4821 - 0.0000
mtZOA+F         -12610.3892  25528.7784 - 0.0000  25680.8166 - 0.0000  26167.9712 - 0.0000
HIVb+I          -12669.8774  25611.7548 - 0.0000  25723.9958 - 0.0000  26176.2368 - 0.0000
mtMet+R2        -12669.4392  25612.8784 - 0.0000  25727.1140 - 0.0000  26181.5109 - 0.0000
mtInv+R2        -12695.3137  25664.6274 - 0.0000  25778.8630 - 0.0000  26233.2600 - 0.0000
mtART+G4        -12699.0706  25670.1412 - 0.0000  25782.3822 - 0.0000  26234.6232 - 0.0000
mtART+I+G4      -12699.3321  25672.6642 - 0.0000  25786.8998 - 0.0000  26241.2967 - 0.0000
HIVw+R2         -12705.9965  25685.9929 - 0.0000  25800.2286 - 0.0000  26254.6255 - 0.0000
mtART+R3        -12707.3979  25692.7958 - 0.0000  25811.0937 - 0.0000  26269.7296 - 0.0000
mtART+R4        -12702.0190  25686.0380 - 0.0000  25808.4967 - 0.0000  26271.2730 - 0.0000
mtMet+F         -12675.4436  25658.8873 - 0.0000  25810.9255 - 0.0000  26298.0801 - 0.0000
mtVer+G4        -12741.4140  25754.8280 - 0.0000  25867.0690 - 0.0000  26319.3100 - 0.0000
mtVer+I+G4      -12741.4619  25756.9239 - 0.0000  25871.1595 - 0.0000  26325.5564 - 0.0000
HIVb+F          -12697.3467  25702.6934 - 0.0000  25854.7316 - 0.0000  26341.8862 - 0.0000
mtVer+R4        -12741.0022  25764.0043 - 0.0000  25886.4631 - 0.0000  26349.2393 - 0.0000
mtVer+R3        -12748.6385  25775.2769 - 0.0000  25893.5748 - 0.0000  26352.2107 - 0.0000
mtVer+R5        -12738.7745  25763.5490 - 0.0000  25890.2690 - 0.0000  26357.0852 - 0.0000
HIVb            -12768.4518  25806.9035 - 0.0000  25917.1738 - 0.0000  26367.2349 - 0.0000
mtART+R2        -12794.9663  25863.9327 - 0.0000  25978.1683 - 0.0000  26432.5653 - 0.0000
mtART+F+I       -12755.9958  25821.9916 - 0.0000  25976.4964 - 0.0000  26465.3350 - 0.0000
mtVer+R2        -12815.3159  25904.6318 - 0.0000  26018.8675 - 0.0000  26473.2644 - 0.0000
mtMAM+G4        -12877.8795  26027.7591 - 0.0000  26140.0000 - 0.0000  26592.2410 - 0.0000
mtART+F         -12823.9248  25955.8497 - 0.0000  26107.8879 - 0.0000  26595.0425 - 0.0000
mtMAM+I+G4      -12878.1690  26030.3380 - 0.0000  26144.5737 - 0.0000  26598.9706 - 0.0000
mtMAM+R5        -12872.4173  26030.8345 - 0.0000  26157.5545 - 0.0000  26624.3707 - 0.0000
mtVer+F+I       -12835.7434  25981.4868 - 0.0000  26135.9916 - 0.0000  26624.8302 - 0.0000
mtMAM+R4        -12879.0752  26040.1505 - 0.0000  26162.6092 - 0.0000  26625.3855 - 0.0000
mtMAM+R6        -12867.6656  26025.3312 - 0.0000  26156.4148 - 0.0000  26627.1686 - 0.0000
HIVw+F+I        -12845.2272  26000.4545 - 0.0000  26154.9593 - 0.0000  26643.7979 - 0.0000
mtMAM+R3        -12896.2403  26070.4807 - 0.0000  26188.7785 - 0.0000  26647.4144 - 0.0000
mtVer+F         -12921.8111  26151.6223 - 0.0000  26303.6605 - 0.0000  26790.8151 - 0.0000
mtREV+I         -12997.2738  26266.5476 - 0.0000  26378.7886 - 0.0000  26831.0296 - 0.0000
mtMAM+R2        -12997.6401  26269.2802 - 0.0000  26383.5158 - 0.0000  26837.9128 - 0.0000
HIVw+F          -12947.5958  26203.1917 - 0.0000  26355.2299 - 0.0000  26842.3845 - 0.0000
HIVw+I          -13007.5822  26287.1644 - 0.0000  26399.4053 - 0.0000  26851.6464 - 0.0000
mtZOA+I         -13028.6465  26329.2931 - 0.0000  26441.5341 - 0.0000  26893.7751 - 0.0000
mtInv+I         -13041.4375  26354.8751 - 0.0000  26467.1160 - 0.0000  26919.3570 - 0.0000
mtREV           -13048.1052  26366.2104 - 0.0000  26476.4807 - 0.0000  26926.5418 - 0.0000
mtMAM+F+I       -12998.8859  26307.7718 - 0.0000  26462.2766 - 0.0000  26951.1152 - 0.0000
mtZOA           -13086.4750  26442.9500 - 0.0000  26553.2202 - 0.0000  27003.2813 - 0.0000
mtMet+I         -13086.4194  26444.8388 - 0.0000  26557.0797 - 0.0000  27009.3207 - 0.0000
HIVw            -13100.4097  26470.8193 - 0.0000  26581.0896 - 0.0000  27031.1507 - 0.0000
mtInv           -13102.0953  26474.1907 - 0.0000  26584.4610 - 0.0000  27034.5221 - 0.0000
mtMAM+F         -13071.2494  26450.4987 - 0.0000  26602.5369 - 0.0000  27089.6915 - 0.0000
mtMet           -13143.3050  26556.6100 - 0.0000  26666.8803 - 0.0000  27116.9414 - 0.0000
mtVer+I         -13314.6430  26901.2860 - 0.0000  27013.5270 - 0.0000  27465.7680 - 0.0000
mtART+I         -13339.7052  26951.4104 - 0.0000  27063.6513 - 0.0000  27515.8924 - 0.0000
mtVer           -13376.1161  27022.2321 - 0.0000  27132.5024 - 0.0000  27582.5635 - 0.0000
mtART           -13399.2378  27068.4757 - 0.0000  27178.7460 - 0.0000  27628.8071 - 0.0000
mtMAM+I         -13596.1124  27464.2248 - 0.0000  27576.4658 - 0.0000  28028.7068 - 0.0000
mtMAM           -13653.0729  27576.1457 - 0.0000  27686.4160 - 0.0000  28136.4771 - 0.0000

AIC, w-AIC   : Akaike information criterion scores and weights.
AICc, w-AICc : Corrected AIC scores and weights.
BIC, w-BIC   : Bayesian information criterion scores and weights.

Plus signs denote the 95% confidence sets.
Minus signs denote significant exclusion.

SUBSTITUTION PROCESS
--------------------

Model of substitution: LG+F+G4

State frequencies: (empirical counts from alignment)

  pi(A) = 0.0662
  pi(R) = 0.0507
  pi(N) = 0.0578
  pi(D) = 0.0530
  pi(C) = 0.0039
  pi(Q) = 0.0382
  pi(E) = 0.0720
  pi(G) = 0.0552
  pi(H) = 0.0087
  pi(I) = 0.0930
  pi(L) = 0.0671
  pi(K) = 0.0525
  pi(M) = 0.0199
  pi(F) = 0.0330
  pi(P) = 0.0365
  pi(S) = 0.0659
  pi(T) = 0.0793
  pi(W) = 0.0018
  pi(Y) = 0.0484
  pi(V) = 0.0968

Model of rate heterogeneity: Gamma with 4 categories
Gamma shape alpha: 1.1752

 Category  Relative_rate  Proportion
  1         0.1705         0.2500
  2         0.5237         0.2500
  3         1.0239         0.2500
  4         2.2819         0.2500
Relative rates are computed as MEAN of the portion of the Gamma distribution falling in the category.

MAXIMUM LIKELIHOOD TREE
-----------------------

Log-likelihood of the tree: -11852.6157 (s.e. 432.1711)
Unconstrained log-likelihood (without tree): -2631.2381
Number of free parameters (#branches + #model parameters): 155
Akaike information criterion (AIC) score: 24015.2314
Corrected Akaike information criterion (AICc) score: 24169.7362
Bayesian information criterion (BIC) score: 24658.5749

Total tree length (sum of branch lengths): 11.8020
Sum of internal branch lengths: 7.4393 (63.0340% of tree length)

WARNING: 9 near-zero internal branches (<0.0021) should be treated with caution
         Such branches are denoted by '**' in the figure below

NOTE: Tree is UNROOTED although outgroup taxon 'AB609718_phiEF24C_P2' is drawn at root
Numbers in parentheses are SH-aLRT support (%) / ultrafast bootstrap support (%)

+**AB609718_phiEF24C_P2
|
|                                          +**AB930182_SPG24
|                                       +--| (63.9/100)
|                                       |  +--AP013029_phiNIT1
|                                    +--| (98.8/100)
|                                    |  +--KF669652_Grass
|                                 +--| (45.3/72)
|                                 |  +--KC699836_SIOphi
|                              +--| (99.8/100)
|                              |  |               +**KJ010547_Bp8p_C
|                              |  |            +**| (0/65)
|                              |  |            |  +**KJ010548_Bp8p_T
|                              |  |         +--| (83.3/95)
|                              |  |         |  +--NC_020081_phiAGATE
|                              |  |     +---| (100/100)
|                              |  |     |   +--NC_024792_Bobb
|                              |  |  +--| (17.1/63)
|                              |  |  |  +--NC_027366_Mater
|                              |  +--| (96.8/99)
|                              |     +--NC_027374_Moonbeam
|                         +----| (99.5/100)
|                         |    |                  +**JN797796B_5S
|                         |    |               +--| (92.9/100)
|                         |    |               |  +**NC_018863_B4
|                         |    |            +--| (100/100)
|                         |    |            |  +**NC_022763_Spock
|                         |    |         +--| (55.6/89)
|                         |    |         |  +--NC_022769_BigBertha
|                         |    |      +--| (99.8/100)
|                         |    |      |  |     +**KT307976_AvesoBmore
|                         |    |      |  |  +--| (94.1/99)
|                         |    |      |  |  |  +**NC_022088_Troll
|                         |    |      |  +--| (93.5/100)
|                         |    |      |     +**NC_024788_Riley
|                         |    |  +---| (100/100)
|                         |    |  |   |                  +**KT207918_Eyuki
|                         |    |  |   |               +--| (85.6/100)
|                         |    |  |   |               |  +**NC_024211_Megatron
|                         |    |  |   |            +--| (87.2/100)
|                         |    |  |   |            |  +--NC_024213_Hakuna
|                         |    |  |   |         +--| (92.7/99)
|                         |    |  |   |         |  |  +**NC_018857_BPS13
|                         |    |  |   |         |  +--| (93/100)
|                         |    |  |   |         |     +**NC_023501_BPS10C
|                         |    |  |   |  +------| (100/100)
|                         |    |  |   |  |      +--NC_016563_WPh
|                         |    |  |   +--| (57.5/79)
|                         |    |  |      |        +--NC_018856_Bastille
|                         |    |  |      |     +--| (75.6/47)
|                         |    |  |      |     |  +--NC_024207_Evoli
|                         |    |  |      |  +--| (75.9/47)
|                         |    |  |      |  |  +**NC_024205_Hoody_T
|                         |    |  |      +--| (98.3/100)
|                         |    |  |         +**NC_024216_CAM003
|                         |    +--| (91.5/95)
|                         |       |        +**JN797798_BCU4
|                         |       |     +**| (0/57)
|                         |       |     |  +**NC_018860_BCP78
|                         |       |  +--| (99.6/100)
|                         |       |  |  +--KT224359_TsarBomba
|                         |       +--| (72.3/83)
|                         |          |                    +**KT995480_Bacillus_BM15
|                         |          |                 +**| (0/50)
|                         |          |                 |  +**MH638309_Bacillus_Hobo
|                         |          |              +**| (0/66)
|                         |          |              |  +--NC_024137_Bcp1
|                         |          |           +--| (97.5/99)
|                         |          |           |  +--MH638312_Bacillus_Kioshi
|                         |          |        +--| (27.7/45)
|                         |          |        |  +--NC_020873_Bc431v3
|                         |          |     +--| (85.8/93)
|                         |          |     |  +--NC_027355_BCP8_2
|                         |          |  +--| (81.9/97)
|                         |          |  |  |     +**KX495186_Bacillus_PK16
|                         |          |  |  |  +--| (86.3/100)
|                         |          |  |  |  |  +--NC_027352_JBP901
|                         |          |  |  +--| (92/98)
|                         |          |  |     +--MG602477_Bacillus_BCP01
|                         |          +--| (99.9/100)
|                         |             |  +**KU577463_Bacillus_Deep_Blue
|                         |             +--| (93.2/99)
|                         |                +--Thurquoise
|                     +---| (92.4/91)
|                     |   |     +--------------------------AY682195_LP65
|                     |   |  +--| (86.2/83)
|                     |   |  |  |                                 +--KC595512_JL
|                     |   |  |  |                              +--| (87.2/100)
|                     |   |  |  |                              |  +--KC595513_Shanette
|                     |   |  |  |                +-------------| (100/100)
|                     |   |  |  |                |             +--NC_025423_CP_51
|                     |   |  |  +----------------| (100/100)
|                     |   |  |                   |           +**NC_011421_SPO1
|                     |   |  |                   +-----------| (100/100)
|                     |   |  |                               +--NC_022761_CampHawk
|                     |   +--| (39.6/53)
|                     |      |  +----------------NC_012530_Lb338_1
|                     |      +--| (25.6/37)
|                     |         +-------------------NC_015253_A9
|                +----| (99/99)
|                |    |                     +**EU418428_A5W
|                |    |                  +**| (0/78)
|                |    |                  |  +**FR852584_ISP
|                |    |               +**| (0/82)
|                |    |               |  |  +**NC_019448_GH15
|                |    |               |  +--| (81.8/99)
|                |    |               |     +--NC_025426_P108
|                |    |            +--| (99.2/100)
|                |    |            |  +**KP687431_IME_SA1
|                |    |        +---| (100/100)
|                |    |        |   |  +**JX194239_SA11
|                |    |        |   +--| (99.8/100)
|                |    |        |      |  +**NC_020877_Romulus
|                |    |        |      +--| (86.9/100)
|                |    |        |         +**NC_022090_Remus
|                |    |     +--| (68.1/81)
|                |    |     |  |  +--KF021268_phiIBB_SEP1
|                |    |     |  +--| (100/100)
|                |    |     |     +--KP027447_phiIPLA_C1C
|                |    +-----| (99.9/100)
|                |          +-----NC_007021_Twort
|        +-------| (100/100)
|        |       |         +**DQ004855_P100
|        |       |      +**| (0/47)
|        |       |      |  +**KJ094029_LP_064
|        |       |   +**| (0/57)
|        |       |   |  +--KJ668715_LMTA_34
|        |       +---| (99.4/100)
|        |           +--NC_025440_WIL_1
|     +--| (95.6/98)
|     |  +--KP339049_EFDG1
|  +**| (0/65)
|  |  +--KR049063_EFLK1
+--| (93.9/99)
|  +**NC_027335_ECP3
|
+**NC_009904_phiEF24C

Tree in newick format:

(AB609718_phiEF24C_P2:0.0000020418,(((((((((((AB930182_SPG24:0.0000020418,AP013029_phiNIT1:0.0030036130)63.9/100:0.0023918869,KF669652_Grass:0.0036375900)98.8/100:0.0740066379,KC699836_SIOphi:0.1695191176)45.3/72:0.0497513142,(((((KJ010547_Bp8p_C:0.0000020418,KJ010548_Bp8p_T:0.0000020418)0/65:0.0000020418,NC_020081_phiAGATE:0.0150937280)83.3/95:0.0107465148,NC_024792_Bobb:0.0071016326)100/100:0.2137937175,NC_027366_Mater:0.1314983907)17.1/63:0.0301281108,NC_027374_Moonbeam:0.1803339170)96.8/99:0.0699358686)99.8/100:0.1818410849,((((((JN797796B_5S:0.0000020418,NC_018863_B4:0.0000020418)92.9/100:0.0125325902,NC_022763_Spock:0.0000029499)100/100:0.0432430217,NC_022769_BigBertha:0.0065378572)55.6/89:0.0187388383,((KT307976_AvesoBmore:0.0000020418,NC_022088_Troll:0.0000020418)94.1/99:0.0092382119,NC_024788_Riley:0.0000020418)93.5/100:0.0257548356)99.8/100:0.1362526439,(((((KT207918_Eyuki:0.0000020418,NC_024211_Megatron:0.0000020418)85.6/100:0.0060784421,NC_024213_Hakuna:0.0092130999)87.2/100:0.0062464769,(NC_018857_BPS13:0.0000020418,NC_023501_BPS10C:0.0000020418)93/100:0.0121775776)92.7/99:0.0282112457,NC_016563_WPh:0.0225456623)100/100:0.3621795210,(((NC_018856_Bastille:0.0181985829,NC_024207_Evoli:0.0030556356)75.6/47:0.0028922420,NC_024205_Hoody_T:0.0000020418)75.9/47:0.0029655826,NC_024216_CAM003:0.0000025293)98.3/100:0.0913281047)57.5/79:0.0655364449)100/100:0.2087171228,(((JN797798_BCU4:0.0000020418,NC_018860_BCP78:0.0000020418)0/57:0.0000025330,KT224359_TsarBomba:0.0152557356)99.6/100:0.1287730808,(((((((KT995480_Bacillus_BM15:0.0000020418,MH638309_Bacillus_Hobo:0.0000020418)0/50:0.0000020418,NC_024137_Bcp1:0.0029442009)0/66:0.0000024447,MH638312_Bacillus_Kioshi:0.0029212906)97.5/99:0.0217453509,NC_020873_Bc431v3:0.0330853395)27.7/45:0.0081382331,NC_027355_BCP8_2:0.0199844707)85.8/93:0.0084053483,((KX495186_Bacillus_PK16:0.0000020418,NC_027352_JBP901:0.0059965229)86.3/100:0.0059510100,MG602477_Bacillus_BCP01:0.0059847357)92/98:0.0099205240)81.9/97:0.0101959942,(KU577463_Bacillus_Deep_Blue:0.0000020418,Thurquoise:0.0029469888)93.2/99:0.0224022146)99.9/100:0.1771406586)72.3/83:0.1012056400)91.5/95:0.1209929281)99.5/100:0.2836991759,((AY682195_LP65:1.3252071888,(((KC595512_JL:0.0060713510,KC595513_Shanette:0.0030842179)87.2/100:0.0403692039,NC_025423_CP_51:0.0108923046)100/100:0.7157219989,(NC_011421_SPO1:0.0007923857,NC_022761_CampHawk:0.0105551469)100/100:0.6129757333)100/100:0.8671413144)86.2/83:0.1873500464,(NC_012530_Lb338_1:0.8362416533,NC_015253_A9:1.0081760496)25.6/37:0.1184040791)39.6/53:0.1404758217)92.4/91:0.2242106414,((((((EU418428_A5W:0.0000020418,FR852584_ISP:0.0000020418)0/78:0.0000020418,(NC_019448_GH15:0.0000020418,NC_025426_P108:0.0061426321)81.8/99:0.0030461013)0/82:0.0000020608,KP687431_IME_SA1:0.0000020212)99.2/100:0.1079178493,(JX194239_SA11:0.0000020757,(NC_020877_Romulus:0.0000026041,NC_022090_Remus:0.0000025813)86.9/100:0.0059692496)99.8/100:0.1473366658)100/100:0.2236556779,(KF021268_phiIBB_SEP1:0.0060213832,KP027447_phiIPLA_C1C:0.0061333799)100/100:0.1899400808)68.1/81:0.0455436994,NC_007021_Twort:0.3251009454)99.9/100:0.2983854018)99/99:0.2549990413,(((DQ004855_P100:0.0000020418,KJ094029_LP_064:0.0000020418)0/47:0.0000020418,KJ668715_LMTA_34:0.0030220191)0/57:0.0000020418,NC_025440_WIL_1:0.0060557266)99.4/100:0.2385476871)100/100:0.4230817002,KP339049_EFDG1:0.1013864644)95.6/98:0.0710810866,KR049063_EFLK1:0.0029230092)0/65:0.0000027109,NC_027335_ECP3:0.0000020418)93.9/99:0.0058572447,NC_009904_phiEF24C:0.0000020418);

CONSENSUS TREE
--------------

Consensus tree is constructed from 1000bootstrap trees
Log-likelihood of consensus tree: -11852.986565
Robinson-Foulds distance between ML tree and consensus tree: 6

Branches with support >0.000000% are kept (extended consensus)
Branch lengths are optimized by maximum likelihood on original alignment
Numbers in parentheses are bootstrap supports (%)

+--AB609718_phiEF24C_P2
|
|                                          +--AB930182_SPG24
|                                       +--| (100)
|                                       |  +--AP013029_phiNIT1
|                                    +--| (100)
|                                    |  +--KF669652_Grass
|                                 +--| (72)
|                                 |  +--KC699836_SIOphi
|                              +--| (100)
|                              |  |               +--KJ010547_Bp8p_C
|                              |  |            +--| (65)
|                              |  |            |  +--KJ010548_Bp8p_T
|                              |  |         +--| (95)
|                              |  |         |  +--NC_020081_phiAGATE
|                              |  |     +---| (100)
|                              |  |     |   +--NC_024792_Bobb
|                              |  |  +--| (63)
|                              |  |  |  +--NC_027366_Mater
|                              |  +--| (99)
|                              |     +--NC_027374_Moonbeam
|                         +----| (100)
|                         |    |                  +--JN797796B_5S
|                         |    |               +--| (100)
|                         |    |               |  +--NC_018863_B4
|                         |    |            +--| (100)
|                         |    |            |  +--NC_022763_Spock
|                         |    |         +--| (89)
|                         |    |         |  +--NC_022769_BigBertha
|                         |    |      +--| (100)
|                         |    |      |  |     +--KT307976_AvesoBmore
|                         |    |      |  |  +--| (99)
|                         |    |      |  |  |  +--NC_022088_Troll
|                         |    |      |  +--| (100)
|                         |    |      |     +--NC_024788_Riley
|                         |    |  +---| (100)
|                         |    |  |   |                  +--KT207918_Eyuki
|                         |    |  |   |               +--| (100)
|                         |    |  |   |               |  +--NC_024211_Megatron
|                         |    |  |   |            +--| (100)
|                         |    |  |   |            |  +--NC_024213_Hakuna
|                         |    |  |   |         +--| (99)
|                         |    |  |   |         |  |  +--NC_018857_BPS13
|                         |    |  |   |         |  +--| (100)
|                         |    |  |   |         |     +--NC_023501_BPS10C
|                         |    |  |   |  +------| (100)
|                         |    |  |   |  |      +--NC_016563_WPh
|                         |    |  |   +--| (79)
|                         |    |  |      |  +--NC_018856_Bastille
|                         |    |  |      +--| (100)
|                         |    |  |         |     +--NC_024205_Hoody_T
|                         |    |  |         |  +--| (53)
|                         |    |  |         |  |  +--NC_024216_CAM003
|                         |    |  |         +--| (53)
|                         |    |  |            +--NC_024207_Evoli
|                         |    +--| (95)
|                         |       |        +--JN797798_BCU4
|                         |       |     +--| (57)
|                         |       |     |  +--NC_018860_BCP78
|                         |       |  +--| (100)
|                         |       |  |  +--KT224359_TsarBomba
|                         |       +--| (83)
|                         |          |                    +--KT995480_Bacillus_BM15
|                         |          |                 +--| (50)
|                         |          |                 |  +--MH638309_Bacillus_Hobo
|                         |          |              +--| (66)
|                         |          |              |  +--NC_024137_Bcp1
|                         |          |           +--| (99)
|                         |          |           |  +--MH638312_Bacillus_Kioshi
|                         |          |        +--| (55)
|                         |          |        |  +--NC_027355_BCP8_2
|                         |          |     +--| (93)
|                         |          |     |  +--NC_020873_Bc431v3
|                         |          |  +--| (97)
|                         |          |  |  |     +--KX495186_Bacillus_PK16
|                         |          |  |  |  +--| (100)
|                         |          |  |  |  |  +--NC_027352_JBP901
|                         |          |  |  +--| (98)
|                         |          |  |     +--MG602477_Bacillus_BCP01
|                         |          +--| (100)
|                         |             |  +--KU577463_Bacillus_Deep_Blue
|                         |             +--| (99)
|                         |                +--Thurquoise
|                     +---| (91)
|                     |   |     +--------------------------AY682195_LP65
|                     |   |  +--| (83)
|                     |   |  |  |                                 +--KC595512_JL
|                     |   |  |  |                              +--| (100)
|                     |   |  |  |                              |  +--KC595513_Shanette
|                     |   |  |  |                +-------------| (100)
|                     |   |  |  |                |             +--NC_025423_CP_51
|                     |   |  |  +----------------| (100)
|                     |   |  |                   |           +--NC_011421_SPO1
|                     |   |  |                   +-----------| (100)
|                     |   |  |                               +--NC_022761_CampHawk
|                     |   +--| (53)
|                     |      |  +----------------NC_012530_Lb338_1
|                     |      +--| (37)
|                     |         +-------------------NC_015253_A9
|                +----| (99)
|                |    |                                                                                 +**EU418428_A5W
|                |    |                                                                              +**|
|                |    |                                                                              |  +**KR902361_IME_SA118
|                |    |                                                                           +**|
|                |    |                                                                           |  +**KF766114_K
|                |    |                                                                        +**|
|                |    |                                                                        |  +**JX080304_MSA6
|                |    |                                                                     +**|
|                |    |                                                                     |  +**NC_022918_S25_4
|                |    |                                                                  +**|
|                |    |                                                                  |  +**KP027446_phiIPLARODI
|                |    |                                                               +**|
|                |    |                                                               |  +**JX080305_P4W
|                |    |                                                            +**|
|                |    |                                                            |  +**JX080302_676Z
|                |    |                                                         +**|
|                |    |                                                         |  +**JX875065_SA5
|                |    |                                                      +**|
|                |    |                                                      |  +**NC_022920_S25_3
|                |    |                                                   +**|
|                |    |                                                   |  +**JX080301_A3R
|                |    |                                                +**|
|                |    |                                                |  +**NC_019726_JD007
|                |    |                                             +**|
|                |    |                                             |  +**NC_023009_Sb_1
|                |    |                                          +**|
|                |    |                                          |  +**KR908644_IME_SA119
|                |    |                                       +**|
|                |    |                                       |  +**JX080300_Staph1N
|                |    |                                    +**|
|                |    |                                    |  +**NC_023573_phiSA012
|                |    |                                 +**|
|                |    |                                 |  +**NC_025416_MCE_2014
|                |    |                              +**|
|                |    |                              |  +**KP687432_IME_SA2
|                |    |                           +**|
|                |    |                           |  +**JX080303_Fi200W
|                |    |                        +**|
|                |    |                        |  +**NC_007066_G1
|                |    |                     +--|
|                |    |                     |  +**NC_025417_Team1
|                |    |                  +--| (78)
|                |    |                  |  +--FR852584_ISP
|                |    |               +--| (82)
|                |    |               |  |  +--NC_019448_GH15
|                |    |               |  +--| (99)
|                |    |               |     +--NC_025426_P108
|                |    |            +--| (100)
|                |    |            |  +--KP687431_IME_SA1
|                |    |        +---| (100)
|                |    |        |   |  +--JX194239_SA11
|                |    |        |   +--| (100)
|                |    |        |      |  +--NC_020877_Romulus
|                |    |        |      +--| (100)
|                |    |        |         +--NC_022090_Remus
|                |    |     +--| (81)
|                |    |     |  |  +--KF021268_phiIBB_SEP1
|                |    |     |  +--| (100)
|                |    |     |     +--KP027447_phiIPLA_C1C
|                |    +-----| (100)
|                |          +-----NC_007021_Twort
|        +-------| (100)
|        |       |                                          +**DQ004855_P100
|        |       |                                       +**|
|        |       |                                       |  +**NC_024360_LMSP_25
|        |       |                                    +**|
|        |       |                                    |  +**NC_024364_List_36
|        |       |                                 +**|
|        |       |                                 |  +**KJ094031_LP_124
|        |       |                              +**|
|        |       |                              |  +**KJ586795_LMTA_94
|        |       |                           +**|
|        |       |                           |  +**NC_024787_LMTA_148
|        |       |                        +**|
|        |       |                        |  +**NC_009811_A511
|        |       |                     +**|
|        |       |                     |  +**KJ591605_LMTA_57
|        |       |                  +**|
|        |       |                  |  +**NC_020871_AG20
|        |       |               +**|
|        |       |               |  +**NC_024383_LP_083_2
|        |       |            +**|
|        |       |            |  +**NC_024359_LP_048
|        |       |         +--|
|        |       |         |  +**NC_021781_LP_125
|        |       |      +--| (47)
|        |       |      |  +--KJ094029_LP_064
|        |       |   +--| (57)
|        |       |   |  +--KJ668715_LMTA_34
|        |       +---| (100)
|        |           +--NC_025440_WIL_1
|     +--| (98)
|     |  +--KP339049_EFDG1
|  +--| (65)
|  |  +--KR049063_EFLK1
+--| (99)
|  +--NC_027335_ECP3
|
+--NC_009904_phiEF24C


Consensus tree in newick format: 

(AB609718_phiEF24C_P2:0.0000020418,(((((((((((AB930182_SPG24:0.0000020418,AP013029_phiNIT1:0.0030015402)100:0.0023869281,KF669652_Grass:0.0036388501)100:0.0739921458,KC699836_SIOphi:0.1694436428)72:0.0495952820,(((((KJ010547_Bp8p_C:0.0000020418,KJ010548_Bp8p_T:0.0000020418)65:0.0000020418,NC_020081_phiAGATE:0.0150841192)95:0.0107363811,NC_024792_Bobb:0.0071011493)100:0.2137884507,NC_027366_Mater:0.1314554383)63:0.0301281058,NC_027374_Moonbeam:0.1803614147)99:0.0700570373)100:0.1817618114,((((((JN797796B_5S:0.0000020418,NC_018863_B4:0.0000020418)100:0.0125252000,NC_022763_Spock:0.0000020418)100:0.0432284907,NC_022769_BigBertha:0.0065033627)89:0.0174133417,((KT307976_AvesoBmore:0.0000020418,NC_022088_Troll:0.0000020418)99:0.0092323092,NC_024788_Riley:0.0000020418)100:0.0271049876)100:0.1391303101,(((((KT207918_Eyuki:0.0000020418,NC_024211_Megatron:0.0000020418)100:0.0060739084,NC_024213_Hakuna:0.0092065587)100:0.0062436827,(NC_018857_BPS13:0.0000020418,NC_023501_BPS10C:0.0000020418)100:0.0121652969)99:0.0273743292,NC_016563_WPh:0.0233525921)100:0.3664978675,(NC_018856_Bastille:0.0134224866,((NC_024205_Hoody_T:0.0000020418,NC_024216_CAM003:0.0029638812)53:0.0028815499,NC_024207_Evoli:0.0030614081)53:0.0046824558)100:0.0895234849)79:0.0645320161)100:0.2060302005,(((JN797798_BCU4:0.0000020418,NC_018860_BCP78:0.0000020418)57:0.0000027610,KT224359_TsarBomba:0.0152455769)100:0.1278576716,(((((((KT995480_Bacillus_BM15:0.0000020418,MH638309_Bacillus_Hobo:0.0000020418)50:0.0000020418,NC_024137_Bcp1:0.0029414876)66:0.0029183376,MH638312_Bacillus_Kioshi:0.0000020418)99:0.0227680520,NC_027355_BCP8_2:0.0199725160)55:0.0064118938,NC_020873_Bc431v3:0.0349807774)93:0.0060844514,((KX495186_Bacillus_PK16:0.0000020418,NC_027352_JBP901:0.0059934402)100:0.0043591818,MG602477_Bacillus_BCP01:0.0075818125)98:0.0117598593)97:0.0101173128,(KU577463_Bacillus_Deep_Blue:0.0000020418,Thurquoise:0.0029450621)99:0.0220819196)100:0.1771555633)83:0.1015259076)95:0.1199553321)100:0.2824631294,((AY682195_LP65:1.3229110239,(((KC595512_JL:0.0060678824,KC595513_Shanette:0.0030828327)100:0.0402490670,NC_025423_CP_51:0.0110108302)100:0.7149311841,(NC_011421_SPO1:0.0016576010,NC_022761_CampHawk:0.0097032970)100:0.6134281603)100:0.8661069336)83:0.1877226575,(NC_012530_Lb338_1:0.8358336830,NC_015253_A9:1.0078453183)37:0.1184071200)53:0.1406752356)91:0.2241379179,((((((((((((((((((((((((((EU418428_A5W:0.0000000000,KR902361_IME_SA118:0.0000000000):0.0000000000,KF766114_K:0.0000000000):0.0000000000,JX080304_MSA6:0.0000000000):0.0000000000,NC_022918_S25_4:0.0000000000):0.0000000000,KP027446_phiIPLARODI:0.0000000000):0.0000000000,JX080305_P4W:0.0000000000):0.0000000000,JX080302_676Z:0.0000000000):0.0000000000,JX875065_SA5:0.0000000000):0.0000000000,NC_022920_S25_3:0.0000000000):0.0000000000,JX080301_A3R:0.0000000000):0.0000000000,NC_019726_JD007:0.0000000000):0.0000000000,NC_023009_Sb_1:0.0000000000):0.0000000000,KR908644_IME_SA119:0.0000000000):0.0000000000,JX080300_Staph1N:0.0000000000):0.0000000000,NC_023573_phiSA012:0.0000000000):0.0000000000,NC_025416_MCE_2014:0.0000000000):0.0000000000,KP687432_IME_SA2:0.0000000000):0.0000000000,JX080303_Fi200W:0.0000000000):0.0000000000,NC_007066_G1:0.0000000000):0.0000000000,NC_025417_Team1:0.0000000000):0.0000020418,FR852584_ISP:0.0000020418)78:0.0000020418,(NC_019448_GH15:0.0000020418,NC_025426_P108:0.0061390003)99:0.0030426059)82:0.0000028363,KP687431_IME_SA1:0.0000020418)100:0.1078875013,(JX194239_SA11:0.0000020418,(NC_020877_Romulus:0.0000020418,NC_022090_Remus:0.0000020418)100:0.0059657013)100:0.1471937019)100:0.2235386937,(KF021268_phiIBB_SEP1:0.0061802060,KP027447_phiIPLA_C1C:0.0059873970)100:0.1895525581)81:0.0458226406,NC_007021_Twort:0.3246825146)100:0.2975391547)99:0.2553820141,((((((((((((((DQ004855_P100:0.0000000000,NC_024360_LMSP_25:0.0000000000):0.0000000000,NC_024364_List_36:0.0000000000):0.0000000000,KJ094031_LP_124:0.0000000000):0.0000000000,KJ586795_LMTA_94:0.0000000000):0.0000000000,NC_024787_LMTA_148:0.0000000000):0.0000000000,NC_009811_A511:0.0000000000):0.0000000000,KJ591605_LMTA_57:0.0000000000):0.0000000000,NC_020871_AG20:0.0000000000):0.0000000000,NC_024383_LP_083_2:0.0000000000):0.0000000000,NC_024359_LP_048:0.0000000000):0.0000000000,NC_021781_LP_125:0.0000000000):0.0000020418,KJ094029_LP_064:0.0000020418)47:0.0000020418,KJ668715_LMTA_34:0.0030202798)57:0.0000020418,NC_025440_WIL_1:0.0060515342)100:0.2384154174)100:0.4235476366,KP339049_EFDG1:0.1013819285)98:0.0710397997,KR049063_EFLK1:0.0029216605)65:0.0000020418,NC_027335_ECP3:0.0000020418)99:0.0058535321,NC_009904_phiEF24C:0.0000020418);

TIME STAMP
----------

Date and time: Tue Feb 11 16:02:16 2020
Total CPU time used: 760.391221 seconds (0h:12m:40s)
Total wall-clock time used: 216.8556731 seconds (0h:3m:36s)
