# Supplementary material for: Genome, biology and stability of the Thurquoise phage – A new virus from the Bastillevirinae subfamily
Source: Front Microbiol. 2023 Mar 14;14:1120147. doi: 10.3389/fmicb.2023.1120147 (PMC10043171; doi:10.3389/fmicb.2023.1120147)
Supplement: Supplementary file 2 [file Data_Sheet_1.ZIP › File S1. Alignments evolution models and trees/IqTree_ML_trees/single_marker_trees/6132_00058-hypothetical_protein_100.fasta.aln.faa.log]

IQ-TREE multicore version 1.6.12 for Linux 64-bit built Aug 15 2019
Developed by Bui Quang Minh, Nguyen Lam Tung, Olga Chernomor,
Heiko Schmidt, Dominik Schrempf, Michael Woodhams.

Host:    monster1 (AVX2, FMA3, 62 GB RAM)
Command: iqtree -nt AUTO -s 6132_00058-hypothetical_protein_100.fasta.aln.faa -alrt 1000 -bb 1000
Seed:    892339 (Using SPRNG - Scalable Parallel Random Number Generator)
Time:    Tue Feb 11 15:53:29 2020
Kernel:  AVX+FMA - auto-detect threads (40 CPU cores detected)

Reading alignment file 6132_00058-hypothetical_protein_100.fasta.aln.faa ... Fasta format detected
Alignment most likely contains protein sequences
Alignment has 100 sequences with 469 columns, 364 distinct patterns
314 parsimony-informative, 20 singleton sites, 135 constant sites
                             Gap/Ambiguity  Composition  p-value
   1  AB609718_phiEF24C_P2          25.37%    passed     99.59%
   2  AB930182_SPG24                25.80%    passed     99.86%
   3  AP013029_phiNIT1              25.80%    passed     99.88%
   4  AY682195_LP65                  0.64%    failed      0.01%
   5  DQ004855_P100                 29.42%    passed     93.94%
   6  EU418428_A5W                  25.80%    passed     99.55%
   7  FR852584_ISP                  25.80%    passed     99.55%
   8  JN797796B_5S                  27.08%    passed     69.38%
   9  JN797798_BCU4                 26.87%    passed     98.37%
  10  JX080300_Staph1N              25.80%    passed     99.55%
  11  JX080301_A3R                  25.80%    passed     99.55%
  12  JX080302_676Z                 25.80%    passed     99.55%
  13  JX080303_Fi200W               25.80%    passed     99.55%
  14  JX080304_MSA6                 25.80%    passed     99.55%
  15  JX080305_P4W                  25.80%    passed     99.55%
  16  JX194239_SA11                 25.80%    passed     99.84%
  17  JX875065_SA5                  25.80%    passed     99.55%
  18  KC595512_JL                   26.01%    passed      5.21%
  19  KC595513_Shanette             26.01%    passed      5.22%
  20  KC699836_SIOphi               25.80%    passed     67.14%
  21  KF021268_phiIBB_SEP1          25.80%    passed     91.33%
  22  KF669652_Grass                25.80%    passed     99.77%
  23  KF766114_K                    25.80%    passed     99.55%
  24  KJ010547_Bp8p_C               25.80%    passed     95.72%
  25  KJ010548_Bp8p_T               25.80%    passed     95.72%
  26  KJ094029_LP_064               29.42%    passed     93.94%
  27  KJ094031_LP_124               29.42%    passed     93.94%
  28  KJ586795_LMTA_94              29.42%    passed     93.94%
  29  KJ591605_LMTA_57              29.42%    passed     93.94%
  30  KJ668715_LMTA_34              29.42%    passed     91.27%
  31  KP027446_phiIPLARODI          25.80%    passed     99.55%
  32  KP027447_phiIPLA_C1C          25.80%    passed     90.63%
  33  KP339049_EFDG1                29.00%    passed     97.68%
  34  KP687431_IME_SA1              44.99%    passed     99.66%
  35  KP687432_IME_SA2              25.80%    passed     99.55%
  36  KR049063_EFLK1                25.37%    passed     99.52%
  37  KR902361_IME_SA118            25.80%    passed     99.55%
  38  KR908644_IME_SA119            25.80%    passed     99.55%
  39  KT207918_Eyuki                25.80%    passed     93.00%
  40  KT224359_TsarBomba            26.87%    passed     97.80%
  41  KT307976_AvesoBmore           27.08%    passed     62.60%
  42  KT995480_Bacillus_BM15        25.80%    passed     89.60%
  43  KU577463_Bacillus_Deep_Blue   25.80%    passed     89.02%
  44  KX495186_Bacillus_PK16        25.80%    passed     89.73%
  45  MG602477_Bacillus_BCP01       26.87%    passed     94.22%
  46  MH638309_Bacillus_Hobo        25.80%    passed     89.60%
  47  MH638312_Bacillus_Kioshi      25.80%    passed     90.83%
  48  NC_007021_Twort               25.80%    passed     79.13%
  49  NC_007066_G1                  25.80%    passed     99.55%
  50  NC_009811_A511                29.42%    passed     93.94%
  51  NC_009904_phiEF24C            25.37%    passed     99.59%
  52  NC_011421_SPO1                25.59%    passed     50.37%
  53  NC_012530_Lb338_1             25.16%    passed     13.63%
  54  NC_015253_A9                  28.57%    passed     14.67%
  55  NC_016563_WPh                 25.80%    passed     96.85%
  56  NC_018856_Bastille            25.80%    passed     98.77%
  57  NC_018857_BPS13               25.80%    passed     97.25%
  58  NC_018860_BCP78               26.87%    passed     98.37%
  59  NC_018863_B4                  27.08%    passed     69.38%
  60  NC_019448_GH15                25.80%    passed     99.55%
  61  NC_019726_JD007               25.80%    passed     99.55%
  62  NC_020081_phiAGATE            25.80%    passed     98.27%
  63  NC_020871_AG20                29.42%    passed     93.94%
  64  NC_020873_Bc431v3             26.87%    passed     94.86%
  65  NC_020877_Romulus             25.80%    passed     99.65%
  66  NC_021781_LP_125              29.42%    passed     93.94%
  67  NC_022088_Troll               27.08%    passed     62.60%
  68  NC_022090_Remus               25.80%    passed     99.65%
  69  NC_022761_CampHawk            25.59%    passed     45.78%
  70  NC_022763_Spock               27.08%    passed     50.93%
  71  NC_022769_BigBertha           27.08%    passed     56.80%
  72  NC_022918_S25_4               25.80%    passed     99.55%
  73  NC_022920_S25_3               25.80%    passed     99.55%
  74  NC_023009_Sb_1                25.80%    passed     99.55%
  75  NC_023501_BPS10C              25.80%    passed     97.25%
  76  NC_023573_phiSA012            25.80%    passed     99.55%
  77  NC_024137_Bcp1                26.87%    passed     92.58%
  78  NC_024205_Hoody_T             25.80%    passed     96.20%
  79  NC_024207_Evoli               25.80%    passed     96.77%
  80  NC_024211_Megatron            25.80%    passed     93.00%
  81  NC_024213_Hakuna              25.80%    passed     92.56%
  82  NC_024216_CAM003              25.80%    passed     95.92%
  83  NC_024359_LP_048              29.42%    passed     93.94%
  84  NC_024360_LMSP_25             29.42%    passed     93.94%
  85  NC_024364_List_36             29.42%    passed     93.94%
  86  NC_024383_LP_083_2            29.42%    passed     93.94%
  87  NC_024787_LMTA_148            29.42%    passed     93.94%
  88  NC_024788_Riley               27.08%    passed     63.01%
  89  NC_024792_Bobb                25.80%    passed     96.18%
  90  NC_025416_MCE_2014            25.80%    passed     99.55%
  91  NC_025417_Team1               25.80%    passed     99.55%
  92  NC_025423_CP_51               26.01%    passed      5.97%
  93  NC_025426_P108                25.80%    passed     99.63%
  94  NC_025440_WIL_1               29.42%    passed     88.87%
  95  NC_027335_ECP3                25.37%    passed     99.59%
  96  NC_027352_JBP901              26.87%    passed     90.04%
  97  NC_027355_BCP8_2              26.87%    passed     94.11%
  98  NC_027366_Mater               25.80%    passed     82.39%
  99  NC_027374_Moonbeam            25.80%    passed     86.65%
 100  Thurquoise                    25.80%    passed     85.94%
****  TOTAL                         26.50%  1 sequences failed composition chi2 test (p-value<5%; df=19)
NOTE: NC_009904_phiEF24C is identical to AB609718_phiEF24C_P2 but kept for subsequent analysis
NOTE: KJ094029_LP_064 is identical to DQ004855_P100 but kept for subsequent analysis
NOTE: FR852584_ISP is identical to EU418428_A5W but kept for subsequent analysis
NOTE: NC_018863_B4 is identical to JN797796B_5S but kept for subsequent analysis
NOTE: NC_018860_BCP78 is identical to JN797798_BCU4 but kept for subsequent analysis
NOTE: KJ010548_Bp8p_T is identical to KJ010547_Bp8p_C but kept for subsequent analysis
NOTE: NC_024211_Megatron is identical to KT207918_Eyuki but kept for subsequent analysis
NOTE: NC_022088_Troll is identical to KT307976_AvesoBmore but kept for subsequent analysis
NOTE: MH638309_Bacillus_Hobo is identical to KT995480_Bacillus_BM15 but kept for subsequent analysis
NOTE: NC_023501_BPS10C is identical to NC_018857_BPS13 but kept for subsequent analysis
NOTE: NC_022090_Remus is identical to NC_020877_Romulus but kept for subsequent analysis
NOTE: 31 identical sequences (see below) will be ignored for subsequent analysis
NOTE: KJ094031_LP_124 (identical to DQ004855_P100) is ignored but added at the end
NOTE: KJ586795_LMTA_94 (identical to DQ004855_P100) is ignored but added at the end
NOTE: KJ591605_LMTA_57 (identical to DQ004855_P100) is ignored but added at the end
NOTE: NC_009811_A511 (identical to DQ004855_P100) is ignored but added at the end
NOTE: NC_020871_AG20 (identical to DQ004855_P100) is ignored but added at the end
NOTE: NC_021781_LP_125 (identical to DQ004855_P100) is ignored but added at the end
NOTE: NC_024359_LP_048 (identical to DQ004855_P100) is ignored but added at the end
NOTE: NC_024360_LMSP_25 (identical to DQ004855_P100) is ignored but added at the end
NOTE: NC_024364_List_36 (identical to DQ004855_P100) is ignored but added at the end
NOTE: NC_024383_LP_083_2 (identical to DQ004855_P100) is ignored but added at the end
NOTE: NC_024787_LMTA_148 (identical to DQ004855_P100) is ignored but added at the end
NOTE: JX080300_Staph1N (identical to EU418428_A5W) is ignored but added at the end
NOTE: JX080301_A3R (identical to EU418428_A5W) is ignored but added at the end
NOTE: JX080302_676Z (identical to EU418428_A5W) is ignored but added at the end
NOTE: JX080303_Fi200W (identical to EU418428_A5W) is ignored but added at the end
NOTE: JX080304_MSA6 (identical to EU418428_A5W) is ignored but added at the end
NOTE: JX080305_P4W (identical to EU418428_A5W) is ignored but added at the end
NOTE: JX875065_SA5 (identical to EU418428_A5W) is ignored but added at the end
NOTE: KF766114_K (identical to EU418428_A5W) is ignored but added at the end
NOTE: KP027446_phiIPLARODI (identical to EU418428_A5W) is ignored but added at the end
NOTE: KP687432_IME_SA2 (identical to EU418428_A5W) is ignored but added at the end
NOTE: KR902361_IME_SA118 (identical to EU418428_A5W) is ignored but added at the end
NOTE: KR908644_IME_SA119 (identical to EU418428_A5W) is ignored but added at the end
NOTE: NC_007066_G1 (identical to EU418428_A5W) is ignored but added at the end
NOTE: NC_019726_JD007 (identical to EU418428_A5W) is ignored but added at the end
NOTE: NC_022918_S25_4 (identical to EU418428_A5W) is ignored but added at the end
NOTE: NC_022920_S25_3 (identical to EU418428_A5W) is ignored but added at the end
NOTE: NC_023009_Sb_1 (identical to EU418428_A5W) is ignored but added at the end
NOTE: NC_023573_phiSA012 (identical to EU418428_A5W) is ignored but added at the end
NOTE: NC_025416_MCE_2014 (identical to EU418428_A5W) is ignored but added at the end
NOTE: NC_025417_Team1 (identical to EU418428_A5W) is ignored but added at the end

For your convenience alignment with unique sequences printed to 6132_00058-hypothetical_protein_100.fasta.aln.faa.uniqueseq.phy


Create initial parsimony tree by phylogenetic likelihood library (PLL)... 0.015 seconds
NOTE: ModelFinder requires 42 MB RAM!
ModelFinder will test 546 protein models (sample size: 469) ...
 No. Model         -LnL         df  AIC          AICc         BIC
Measuring multi-threading efficiency up to 40 CPU cores
Increase to 10 rounds for branch lengths
326 trees examined
Threads: 1 / Time: 40.007 sec / Speedup: 1.000 / Efficiency: 100% / LogL: -35836
Threads: 2 / Time: 31.851 sec / Speedup: 1.256 / Efficiency: 63% / LogL: -35836
Threads: 3 / Time: 35.497 sec / Speedup: 1.127 / Efficiency: 38% / LogL: -35836
BEST NUMBER OF THREADS: 2

  1  Dayhoff       12512.446    135 25294.893    25405.163    25855.224
  2  Dayhoff+I     12437.367    136 25146.733    25258.974    25711.215
  3  Dayhoff+G4    12207.639    136 24687.278    24799.519    25251.760
  4  Dayhoff+I+G4  12204.195    137 24682.391    24796.626    25251.023
  5  Dayhoff+R2    12253.686    137 24781.372    24895.608    25350.005
  6  Dayhoff+R3    12204.001    139 24686.001    24804.299    25262.935
  7  Dayhoff+R4    12198.429    141 24678.858    24801.317    25264.093
 14  Dayhoff+F     12353.665    154 25015.329    25167.368    25654.522
 15  Dayhoff+F+I   12277.661    155 24865.321    25019.826    25508.665
 16  Dayhoff+F+G4  12010.824    155 24331.648    24486.153    24974.992
 17  Dayhoff+F+I+G4 12009.064    156 24330.129    24487.129    24977.623
 18  Dayhoff+F+R2  12062.199    156 24436.398    24593.398    25083.892
 19  Dayhoff+F+R3  12008.731    158 24333.463    24495.540    24989.258
 20  Dayhoff+F+R4  12003.311    160 24326.622    24493.894    24990.718
 27  mtMAM         13653.073    135 27576.146    27686.416    28136.477
 28  mtMAM+I       13596.112    136 27464.225    27576.466    28028.707
 29  mtMAM+G4      12877.880    136 26027.759    26140.000    26592.241
 30  mtMAM+I+G4    12878.169    137 26030.338    26144.574    26598.971
 31  mtMAM+R2      12997.640    137 26269.280    26383.516    26837.913
 32  mtMAM+R3      12896.240    139 26070.481    26188.779    26647.414
 33  mtMAM+R4      12879.075    141 26040.151    26162.609    26625.385
 34  mtMAM+R5      12872.417    143 26030.834    26157.554    26624.371
 35  mtMAM+R6      12867.666    145 26025.331    26156.415    26627.169
 40  mtMAM+F       13071.249    154 26450.499    26602.537    27089.692
 41  mtMAM+F+I     12998.886    155 26307.772    26462.277    26951.115
 42  mtMAM+F+G4    12434.075    155 25178.150    25332.654    25821.493
 43  mtMAM+F+I+G4  12434.305    156 25180.610    25337.610    25828.104
 44  mtMAM+F+R2    12538.869    156 25389.737    25546.737    26037.231
 45  mtMAM+F+R3    12460.744    158 25237.488    25399.566    25893.283
 46  mtMAM+F+R4    12442.516    160 25205.031    25372.304    25869.128
 47  mtMAM+F+R5    12433.150    162 25190.300    25362.888    25862.698
 48  mtMAM+F+R6    12427.699    164 25183.397    25361.424    25864.096
 53  JTT           12403.554    135 25077.108    25187.378    25637.439
 54  JTT+I         12331.394    136 24934.788    25047.029    25499.270
 55  JTT+G4        12093.779    136 24459.557    24571.798    25024.039
 56  JTT+I+G4      12092.071    137 24458.142    24572.378    25026.775
 57  JTT+R2        12141.254    137 24556.508    24670.744    25125.141
 58  JTT+R3        12090.807    139 24459.614    24577.911    25036.547
 59  JTT+R4        12084.452    141 24450.904    24573.362    25036.139
 60  JTT+R5        12083.655    143 24453.311    24580.031    25046.847
 66  JTT+F         12323.250    154 24954.501    25106.539    25593.693
 67  JTT+F+I       12250.939    155 24811.879    24966.384    25455.222
 68  JTT+F+G4      11978.210    155 24266.419    24420.924    24909.763
 69  JTT+F+I+G4    11977.330    156 24266.659    24423.659    24914.153
 70  JTT+F+R2      12028.790    156 24369.579    24526.579    25017.073
 71  JTT+F+R3      11976.991    158 24269.983    24432.060    24925.778
 72  JTT+F+R4      11970.508    160 24261.016    24428.289    24925.113
 73  JTT+F+R5      11969.286    162 24262.572    24435.160    24934.969
 79  WAG           12275.830    135 24821.660    24931.930    25381.991
 80  WAG+I         12211.204    136 24694.408    24806.649    25258.890
 81  WAG+G4        12019.730    136 24311.460    24423.701    24875.942
 82  WAG+I+G4      12016.895    137 24307.790    24422.026    24876.422
 83  WAG+R2        12059.544    137 24393.088    24507.323    24961.720
 84  WAG+R3        12012.562    139 24303.123    24421.421    24880.057
 85  WAG+R4        12007.713    141 24297.425    24419.884    24882.660
 92  WAG+F         12172.805    154 24653.609    24805.647    25292.802
 93  WAG+F+I       12108.831    155 24527.661    24682.166    25171.004
 94  WAG+F+G4      11898.737    155 24107.474    24261.979    24750.817
 95  WAG+F+I+G4    11896.890    156 24105.781    24262.781    24753.275
 96  WAG+F+R2      11939.640    156 24191.281    24348.281    24838.775
 97  WAG+F+R3      11893.071    158 24102.142    24264.219    24757.937
 98  WAG+F+R4      11887.450    160 24094.901    24262.173    24758.997
105  cpREV         12305.599    135 24881.198    24991.468    25441.529
106  cpREV+I       12248.161    136 24768.322    24880.563    25332.804
107  cpREV+G4      12041.717    136 24355.434    24467.675    24919.916
108  cpREV+I+G4    12039.743    137 24353.485    24467.721    24922.118
109  cpREV+R2      12080.173    137 24434.346    24548.581    25002.978
110  cpREV+R3      12036.646    139 24351.293    24469.591    24928.227
111  cpREV+R4      12032.673    141 24347.345    24469.804    24932.580
118  cpREV+F       12259.734    154 24827.468    24979.506    25466.661
119  cpREV+F+I     12197.222    155 24704.443    24858.948    25347.787
120  cpREV+F+G4    11966.967    155 24243.935    24398.439    24887.278
121  cpREV+F+I+G4  11965.215    156 24242.431    24399.431    24889.925
122  cpREV+F+R2    12009.806    156 24331.611    24488.611    24979.105
123  cpREV+F+R3    11962.862    158 24241.724    24403.802    24897.519
124  cpREV+F+R4    11957.926    160 24235.853    24403.126    24899.949
131  mtREV         13048.105    135 26366.210    26476.481    26926.542
132  mtREV+I       12997.274    136 26266.548    26378.789    26831.030
133  mtREV+G4      12602.662    136 25477.324    25589.565    26041.806
134  mtREV+I+G4    12602.593    137 25479.187    25593.423    26047.819
135  mtREV+R2      12662.425    137 25598.850    25713.085    26167.482
136  mtREV+R3      12609.157    139 25496.314    25614.611    26073.247
137  mtREV+R4      12598.517    141 25479.035    25601.494    26064.270
138  mtREV+R5      12596.877    143 25479.754    25606.474    26073.290
144  mtREV+F       12538.314    154 25384.627    25536.665    26023.820
145  mtREV+F+I     12477.565    155 25265.130    25419.634    25908.473
146  mtREV+F+G4    12148.798    155 24607.597    24762.102    25250.940
147  mtREV+F+I+G4  12148.162    156 24608.324    24765.324    25255.818
148  mtREV+F+R2    12209.584    156 24731.169    24888.169    25378.663
149  mtREV+F+R3    12148.167    158 24612.335    24774.412    25268.130
150  mtREV+F+R4    12141.256    160 24602.512    24769.785    25266.608
151  mtREV+F+R5    12140.278    162 24604.556    24777.145    25276.954
157  rtREV         12351.248    135 24972.496    25082.766    25532.828
158  rtREV+I       12289.015    136 24850.031    24962.272    25414.513
159  rtREV+G4      12058.616    136 24389.231    24501.472    24953.713
160  rtREV+I+G4    12057.134    137 24388.268    24502.504    24956.901
161  rtREV+R2      12101.271    137 24476.542    24590.778    25045.175
162  rtREV+R3      12055.405    139 24388.810    24507.108    24965.743
163  rtREV+R4      12050.263    141 24382.526    24504.985    24967.761
170  rtREV+F       12235.169    154 24778.337    24930.376    25417.530
171  rtREV+F+I     12169.630    155 24649.260    24803.765    25292.604
172  rtREV+F+G4    11911.270    155 24132.540    24287.044    24775.883
173  rtREV+F+I+G4  11910.229    156 24132.459    24289.459    24779.953
174  rtREV+F+R2    11956.864    156 24225.727    24382.727    24873.221
175  rtREV+F+R3    11910.045    158 24136.090    24298.168    24791.885
176  rtREV+F+R4    11903.241    160 24126.483    24293.755    24790.579
177  rtREV+F+R5    11903.236    162 24130.472    24303.060    24802.869
183  mtART         13399.238    135 27068.476    27178.746    27628.807
184  mtART+I       13339.705    136 26951.410    27063.651    27515.892
185  mtART+G4      12699.071    136 25670.141    25782.382    26234.623
186  mtART+I+G4    12699.332    137 25672.664    25786.900    26241.297
187  mtART+R2      12794.966    137 25863.933    25978.168    26432.565
188  mtART+R3      12707.398    139 25692.796    25811.094    26269.730
189  mtART+R4      12702.019    141 25686.038    25808.497    26271.273
196  mtART+F       12823.925    154 25955.850    26107.888    26595.043
197  mtART+F+I     12755.996    155 25821.992    25976.496    26465.335
198  mtART+F+G4    12251.376    155 24812.752    24967.257    25456.095
199  mtART+F+I+G4  12251.485    156 24814.970    24971.970    25462.465
200  mtART+F+R2    12335.163    156 24982.327    25139.327    25629.821
201  mtART+F+R3    12266.469    158 24848.937    25011.015    25504.732
202  mtART+F+R4    12255.330    160 24830.660    24997.932    25494.756
203  mtART+F+R5    12254.036    162 24832.072    25004.660    25504.469
209  mtZOA         13086.475    135 26442.950    26553.220    27003.281
210  mtZOA+I       13028.647    136 26329.293    26441.534    26893.775
211  mtZOA+G4      12488.854    136 25249.707    25361.948    25814.189
212  mtZOA+I+G4    12488.964    137 25251.929    25366.164    25820.561
213  mtZOA+R2      12553.078    137 25380.155    25494.391    25948.788
214  mtZOA+R3      12495.317    139 25268.634    25386.932    25845.568
215  mtZOA+R4      12490.808    141 25263.616    25386.075    25848.851
222  mtZOA+F       12610.389    154 25528.778    25680.817    26167.971
223  mtZOA+F+I     12542.725    155 25395.450    25549.955    26038.793
224  mtZOA+F+G4    12115.075    155 24540.150    24694.655    25183.493
225  mtZOA+F+I+G4  12115.097    156 24542.194    24699.194    25189.688
226  mtZOA+F+R2    12183.631    156 24679.263    24836.263    25326.757
227  mtZOA+F+R3    12123.253    158 24562.507    24724.584    25218.302
228  mtZOA+F+R4    12115.957    160 24551.913    24719.186    25216.010
229  mtZOA+F+R5    12113.496    162 24550.992    24723.580    25223.390
235  VT            12275.261    135 24820.523    24930.793    25380.854
236  VT+I          12210.712    136 24693.423    24805.664    25257.905
237  VT+G4         12028.335    136 24328.671    24440.912    24893.153
238  VT+I+G4       12025.895    137 24325.790    24440.025    24894.422
239  VT+R2         12064.001    137 24402.003    24516.239    24970.636
240  VT+R3         12022.427    139 24322.854    24441.152    24899.788
241  VT+R4         12019.123    141 24320.247    24442.705    24905.482
248  VT+F          12193.661    154 24695.321    24847.360    25334.514
249  VT+F+I        12128.907    155 24567.815    24722.319    25211.158
250  VT+F+G4       11929.975    155 24169.951    24324.455    24813.294
251  VT+F+I+G4     11928.072    156 24168.144    24325.144    24815.638
252  VT+F+R2       11966.710    156 24245.421    24402.421    24892.915
253  VT+F+R3       11925.534    158 24167.068    24329.145    24822.863
254  VT+F+R4       11920.817    160 24161.634    24328.907    24825.730
261  LG            12271.288    135 24812.576    24922.846    25372.907
262  LG+I          12205.015    136 24682.029    24794.270    25246.511
263  LG+G4         11957.685    136 24187.370    24299.611    24751.852
264  LG+I+G4       11956.535    137 24187.070    24301.305    24755.702
265  LG+R2         12005.174    137 24284.348    24398.584    24852.980
266  LG+R3         11954.432    139 24186.864    24305.162    24763.798
267  LG+R4         11948.551    141 24179.102    24301.561    24764.337
274  LG+F          12199.217    154 24706.434    24858.472    25345.627
275  LG+F+I        12130.494    155 24570.989    24725.494    25214.332
276  LG+F+G4       11858.935    155 24027.870    24182.374    24671.213
277  LG+F+I+G4     11858.123    156 24028.246    24185.246    24675.741
278  LG+F+R2       11908.229    156 24128.458    24285.458    24775.953
279  LG+F+R3       11857.661    158 24031.321    24193.398    24687.116
280  LG+F+R4       11851.362    160 24022.724    24189.996    24686.820
281  LG+F+R5       11851.346    162 24026.691    24199.279    24699.089
287  DCMut         12511.875    135 25293.750    25404.020    25854.081
288  DCMut+I       12436.827    136 25145.654    25257.895    25710.136
289  DCMut+G4      12207.938    136 24687.875    24800.116    25252.357
290  DCMut+I+G4    12204.456    137 24682.912    24797.147    25251.544
291  DCMut+R2      12253.943    137 24781.887    24896.123    25350.519
292  DCMut+R3      12203.517    139 24685.033    24803.331    25261.967
293  DCMut+R4      12198.636    141 24679.271    24801.730    25264.506
300  DCMut+F       12352.603    154 25013.207    25165.245    25652.399
301  DCMut+F+I     12276.622    155 24863.243    25017.748    25506.587
302  DCMut+F+G4    12010.781    155 24331.562    24486.066    24974.905
303  DCMut+F+I+G4  12008.976    156 24329.951    24486.951    24977.446
304  DCMut+F+R2    12062.015    156 24436.030    24593.030    25083.525
305  DCMut+F+R3    12008.209    158 24332.418    24494.496    24988.213
306  DCMut+F+R4    12003.598    160 24327.196    24494.469    24991.292
313  PMB           12366.466    135 25002.931    25113.201    25563.263
314  PMB+I         12307.425    136 24886.849    24999.090    25451.331
315  PMB+G4        12127.263    136 24526.525    24638.766    25091.007
316  PMB+I+G4      12125.414    137 24524.828    24639.064    25093.461
317  PMB+R2        12161.365    137 24596.730    24710.965    25165.362
318  PMB+R3        12120.419    139 24518.837    24637.135    25095.771
319  PMB+R4        12116.761    141 24515.521    24637.980    25100.756
326  PMB+F         12236.265    154 24780.530    24932.568    25419.723
327  PMB+F+I       12174.702    155 24659.405    24813.910    25302.748
328  PMB+F+G4      11982.949    155 24275.897    24430.402    24919.241
329  PMB+F+I+G4    11981.291    156 24274.582    24431.582    24922.076
330  PMB+F+R2      12018.851    156 24349.701    24506.701    24997.195
331  PMB+F+R3      11976.956    158 24269.912    24431.989    24925.707
332  PMB+F+R4      11971.927    160 24263.853    24431.126    24927.950
339  HIVb          12768.452    135 25806.904    25917.174    26367.235
340  HIVb+I        12669.877    136 25611.755    25723.996    26176.237
341  HIVb+G4       12332.562    136 24937.123    25049.364    25501.605
342  HIVb+I+G4     12330.179    137 24934.358    25048.594    25502.991
343  HIVb+R2       12405.516    137 25085.033    25199.268    25653.665
344  HIVb+R3       12331.673    139 24941.345    25059.643    25518.279
345  HIVb+R4       12324.413    141 24930.825    25053.284    25516.060
346  HIVb+R5       12324.411    143 24934.822    25061.542    25528.359
352  HIVb+F        12697.347    154 25702.693    25854.732    26341.886
353  HIVb+F+I      12597.818    155 25505.635    25660.140    26148.979
354  HIVb+F+G4     12202.180    155 24714.360    24868.865    25357.704
355  HIVb+F+I+G4   12200.911    156 24713.822    24870.822    25361.317
356  HIVb+F+R2     12280.498    156 24872.996    25029.996    25520.490
357  HIVb+F+R3     12204.587    158 24725.174    24887.252    25380.970
358  HIVb+F+R4     12196.516    160 24713.032    24880.304    25377.128
359  HIVb+F+R5     12196.457    162 24716.913    24889.502    25389.311
365  HIVw          13100.410    135 26470.819    26581.090    27031.151
366  HIVw+I        13007.582    136 26287.164    26399.405    26851.646
367  HIVw+G4       12644.721    136 25561.443    25673.684    26125.925
368  HIVw+I+G4     12642.212    137 25558.424    25672.660    26127.057
369  HIVw+R2       12705.996    137 25685.993    25800.229    26254.626
370  HIVw+R3       12649.644    139 25577.288    25695.586    26154.222
371  HIVw+R4       12639.961    141 25561.922    25684.380    26147.157
372  HIVw+R5       12639.948    143 25565.896    25692.616    26159.432
378  HIVw+F        12947.596    154 26203.192    26355.230    26842.385
379  HIVw+F+I      12845.227    155 26000.454    26154.959    26643.798
380  HIVw+F+G4     12443.499    155 25196.997    25351.502    25840.341
381  HIVw+F+I+G4   12442.150    156 25196.300    25353.300    25843.794
382  HIVw+F+R2     12521.774    156 25355.548    25512.548    26003.042
383  HIVw+F+R3     12447.023    158 25210.046    25372.123    25865.841
384  HIVw+F+R4     12440.266    160 25200.532    25367.805    25864.629
385  HIVw+F+R5     12440.253    162 25204.505    25377.093    25876.903
391  JTTDCMut      12396.940    135 25063.880    25174.150    25624.211
392  JTTDCMut+I    12325.980    136 24923.961    25036.202    25488.443
393  JTTDCMut+G4   12090.317    136 24452.634    24564.875    25017.116
394  JTTDCMut+I+G4 12088.420    137 24450.841    24565.077    25019.474
395  JTTDCMut+R2   12137.159    137 24548.318    24662.553    25116.950
396  JTTDCMut+R3   12086.163    139 24450.326    24568.624    25027.260
397  JTTDCMut+R4   12080.683    141 24443.365    24565.824    25028.600
404  JTTDCMut+F    12316.634    154 24941.268    25093.306    25580.461
405  JTTDCMut+F+I  12245.490    155 24800.979    24955.484    25444.323
406  JTTDCMut+F+G4 11974.202    155 24258.403    24412.908    24901.747
407  JTTDCMut+F+I+G4 11973.345    156 24258.690    24415.690    24906.184
408  JTTDCMut+F+R2 12024.229    156 24360.457    24517.457    25007.951
409  JTTDCMut+F+R3 11971.923    158 24259.845    24421.923    24915.641
410  JTTDCMut+F+R4 11966.116    160 24252.232    24419.505    24916.328
417  FLU           12500.823    135 25271.646    25381.916    25831.977
418  FLU+I         12431.804    136 25135.608    25247.849    25700.090
419  FLU+G4        12096.240    136 24464.480    24576.721    25028.962
420  FLU+I+G4      12096.218    137 24466.435    24580.671    25035.068
421  FLU+R2        12152.171    137 24578.342    24692.577    25146.974
422  FLU+R3        12097.802    139 24473.605    24591.903    25050.539
423  FLU+R4        12090.371    141 24462.742    24585.201    25047.977
424  FLU+R5        12090.329    143 24466.657    24593.377    25060.193
430  FLU+F         12489.689    154 25287.378    25439.417    25926.571
431  FLU+F+I       12419.486    155 25148.972    25303.477    25792.316
432  FLU+F+G4      12043.214    155 24396.429    24550.934    25039.772
433  FLU+F+I+G4    12043.591    156 24399.182    24556.182    25046.676
434  FLU+F+R2      12103.899    156 24519.797    24676.797    25167.291
435  FLU+F+R3      12047.299    158 24410.598    24572.676    25066.393
436  FLU+F+R4      12039.092    160 24398.183    24565.456    25062.280
437  FLU+F+R5      12039.005    162 24402.011    24574.599    25074.408
443  Blosum62      12341.996    135 24953.991    25064.262    25514.323
444  Blosum62+I    12286.753    136 24845.506    24957.747    25409.988
445  Blosum62+G4   12102.087    136 24476.174    24588.415    25040.656
446  Blosum62+I+G4 12100.856    137 24475.711    24589.947    25044.344
447  Blosum62+R2   12136.043    137 24546.087    24660.323    25114.719
448  Blosum62+R3   12095.761    139 24469.522    24587.820    25046.456
449  Blosum62+R4   12092.973    141 24467.946    24590.404    25053.181
456  Blosum62+F    12230.468    154 24768.937    24920.975    25408.129
457  Blosum62+F+I  12171.053    155 24652.105    24806.610    25295.449
458  Blosum62+F+G4 11977.143    155 24264.285    24418.790    24907.628
459  Blosum62+F+I+G4 11975.714    156 24263.429    24420.429    24910.923
460  Blosum62+F+R2 12012.649    156 24337.299    24494.299    24984.793
461  Blosum62+F+R3 11972.142    158 24260.284    24422.362    24916.079
462  Blosum62+F+R4 11968.084    160 24256.168    24423.441    24920.264
469  mtMet         13143.305    135 26556.610    26666.880    27116.941
470  mtMet+I       13086.419    136 26444.839    26557.080    27009.321
471  mtMet+G4      12607.329    136 25486.659    25598.900    26051.141
472  mtMet+I+G4    12607.695    137 25489.389    25603.625    26058.022
473  mtMet+R2      12669.439    137 25612.878    25727.114    26181.511
474  mtMet+R3      12612.446    139 25502.891    25621.189    26079.825
475  mtMet+R4      12608.772    141 25499.544    25622.003    26084.779
482  mtMet+F       12675.444    154 25658.887    25810.925    26298.080
483  mtMet+F+I     12605.499    155 25520.998    25675.502    26164.341
484  mtMet+F+G4    12192.978    155 24695.956    24850.461    25339.299
485  mtMet+F+I+G4  12193.100    156 24698.200    24855.200    25345.694
486  mtMet+F+R2    12258.967    156 24829.934    24986.934    25477.428
487  mtMet+F+R3    12200.755    158 24717.510    24879.588    25373.305
488  mtMet+F+R4    12194.351    160 24708.702    24875.975    25372.798
489  mtMet+F+R5    12191.173    162 24706.346    24878.935    25378.744
495  mtVer         13376.116    135 27022.232    27132.502    27582.563
496  mtVer+I       13314.643    136 26901.286    27013.527    27465.768
497  mtVer+G4      12741.414    136 25754.828    25867.069    26319.310
498  mtVer+I+G4    12741.462    137 25756.924    25871.160    26325.556
499  mtVer+R2      12815.316    137 25904.632    26018.867    26473.264
500  mtVer+R3      12748.638    139 25775.277    25893.575    26352.211
501  mtVer+R4      12741.002    141 25764.004    25886.463    26349.239
502  mtVer+R5      12738.775    143 25763.549    25890.269    26357.085
508  mtVer+F       12921.811    154 26151.622    26303.660    26790.815
509  mtVer+F+I     12835.743    155 25981.487    26135.992    26624.830
510  mtVer+F+G4    12358.250    155 25026.500    25181.005    25669.843
511  mtVer+F+I+G4  12358.345    156 25028.689    25185.689    25676.183
512  mtVer+F+R2    12440.881    156 25193.762    25350.762    25841.256
513  mtVer+F+R3    12375.215    158 25066.429    25228.507    25722.225
514  mtVer+F+R4    12365.797    160 25051.595    25218.867    25715.691
515  mtVer+F+R5    12361.430    162 25046.861    25219.449    25719.258
521  mtInv         13102.095    135 26474.191    26584.461    27034.522
522  mtInv+I       13041.438    136 26354.875    26467.116    26919.357
523  mtInv+G4      12641.679    136 25555.357    25667.598    26119.839
524  mtInv+I+G4    12641.702    137 25557.405    25671.640    26126.037
525  mtInv+R2      12695.314    137 25664.627    25778.863    26233.260
526  mtInv+R3      12648.135    139 25574.270    25692.568    26151.204
527  mtInv+R4      12641.725    141 25565.451    25687.910    26150.686
528  mtInv+R5      12640.521    143 25567.041    25693.761    26160.578
534  mtInv+F       12497.385    154 25302.771    25454.809    25941.964
535  mtInv+F+I     12427.168    155 25164.335    25318.840    25807.679
536  mtInv+F+G4    12091.561    155 24493.122    24647.627    25136.466
537  mtInv+F+I+G4  12091.415    156 24494.829    24651.829    25142.323
538  mtInv+F+R2    12149.292    156 24610.584    24767.584    25258.078
539  mtInv+F+R3    12093.748    158 24503.496    24665.574    25159.291
540  mtInv+F+R4    12089.789    160 24499.579    24666.851    25163.675
Akaike Information Criterion:           LG+F+R4
Corrected Akaike Information Criterion: LG+F+G4
Bayesian Information Criterion:         LG+F+G4
Best-fit model: LG+F+G4 chosen according to BIC

All model information printed to 6132_00058-hypothetical_protein_100.fasta.aln.faa.model.gz
CPU time for ModelFinder: 614.080 seconds (0h:10m:14s)
Wall-clock time for ModelFinder: 309.670 seconds (0h:5m:9s)
Generating 1000 samples for ultrafast bootstrap (seed: 892339)...

NOTE: 17 MB RAM (0 GB) is required!
Measuring multi-threading efficiency up to 40 CPU cores
Increase to 10 rounds for branch lengths
71 trees examined
Threads: 1 / Time: 40.504 sec / Speedup: 1.000 / Efficiency: 100% / LogL: -31058
Threads: 2 / Time: 34.551 sec / Speedup: 1.172 / Efficiency: 59% / LogL: -31058
Threads: 3 / Time: 20.000 sec / Speedup: 2.025 / Efficiency: 68% / LogL: -31058
Threads: 4 / Time: 17.866 sec / Speedup: 2.267 / Efficiency: 57% / LogL: -31058
Threads: 5 / Time: 14.863 sec / Speedup: 2.725 / Efficiency: 55% / LogL: -31058
Threads: 6 / Time: 14.388 sec / Speedup: 2.815 / Efficiency: 47% / LogL: -31058
BEST NUMBER OF THREADS: 5

Estimate model parameters (epsilon = 0.100)
1. Initial log-likelihood: -11861.130
2. Current log-likelihood: -11859.051
3. Current log-likelihood: -11858.950
Optimal log-likelihood: -11858.933
Gamma shape alpha: 1.180
Parameters optimization took 3 rounds (0.264 sec)
Computing ML distances based on estimated model parameters... 1.557 sec
Computing BIONJ tree...
0.003 seconds
Log-likelihood of BIONJ tree: -11866.329
--------------------------------------------------------------------
|             INITIALIZING CANDIDATE TREE SET                      |
--------------------------------------------------------------------
Generating 98 parsimony trees... 1.438 second
Computing log-likelihood of 98 initial trees ... 4.818 seconds
Current best score: -11858.933

Do NNI search on 20 best initial trees
Estimate model parameters (epsilon = 0.100)
BETTER TREE FOUND at iteration 1: -11855.247
Estimate model parameters (epsilon = 0.100)
BETTER TREE FOUND at iteration 2: -11852.920
Iteration 10 / LogL: -11855.283 / Time: 0h:2m:32s
Iteration 20 / LogL: -11853.350 / Time: 0h:2m:35s
Finish initializing candidate tree set (7)
Current best tree score: -11852.920 / CPU time: 12.616
Number of iterations: 20
--------------------------------------------------------------------
|               OPTIMIZING CANDIDATE TREE SET                      |
--------------------------------------------------------------------
UPDATE BEST LOG-LIKELIHOOD: -11852.919
Estimate model parameters (epsilon = 0.100)
BETTER TREE FOUND at iteration 24: -11852.629
UPDATE BEST LOG-LIKELIHOOD: -11852.619
Iteration 30 / LogL: -11853.013 / Time: 0h:2m:39s (0h:8m:38s left)
BETTER TREE FOUND at iteration 40: -11852.617
Iteration 40 / LogL: -11852.617 / Time: 0h:2m:44s (0h:7m:1s left)
Iteration 50 / LogL: -11853.446 / Time: 0h:2m:48s (0h:5m:10s left)
Log-likelihood cutoff on original alignment: -11883.906
Iteration 60 / LogL: -11909.921 / Time: 0h:2m:53s (0h:3m:55s left)
UPDATE BEST LOG-LIKELIHOOD: -11852.616
Iteration 70 / LogL: -11854.245 / Time: 0h:2m:58s (0h:3m:0s left)
Iteration 80 / LogL: -11852.617 / Time: 0h:3m:2s (0h:2m:18s left)
Iteration 90 / LogL: -11852.920 / Time: 0h:3m:7s (0h:1m:45s left)
Iteration 100 / LogL: -11908.980 / Time: 0h:3m:11s (0h:1m:17s left)
Log-likelihood cutoff on original alignment: -11884.572
NOTE: Bootstrap correlation coefficient of split occurrence frequencies: 0.998
Iteration 110 / LogL: -11852.618 / Time: 0h:3m:18s (0h:2m:44s left)
Iteration 120 / LogL: -11853.417 / Time: 0h:3m:25s (0h:2m:17s left)
UPDATE BEST LOG-LIKELIHOOD: -11852.616
Iteration 130 / LogL: -11852.985 / Time: 0h:3m:29s (0h:1m:53s left)
Iteration 140 / LogL: -11853.006 / Time: 0h:3m:35s (0h:1m:32s left)
TREE SEARCH COMPLETED AFTER 141 ITERATIONS / Time: 0h:3m:35s

--------------------------------------------------------------------
|                    FINALIZING TREE SEARCH                        |
--------------------------------------------------------------------
Performs final model parameters optimization
Estimate model parameters (epsilon = 0.010)
1. Initial log-likelihood: -11852.616
Optimal log-likelihood: -11852.616
Gamma shape alpha: 1.175
Parameters optimization took 1 rounds (0.074 sec)
BEST SCORE FOUND : -11852.616

Testing tree branches by SH-like aLRT with 1000 replicates...
0.262 sec.
Creating bootstrap support values...
Split supports printed to NEXUS file 6132_00058-hypothetical_protein_100.fasta.aln.faa.splits.nex
Total tree length: 11.802

Total number of iterations: 141
CPU time used for tree search: 356.906 sec (0h:5m:56s)
Wall-clock time used for tree search: 73.097 sec (0h:1m:13s)
Total CPU time used: 760.391 sec (0h:12m:40s)
Total wall-clock time used: 216.630 sec (0h:3m:36s)

Computing bootstrap consensus tree...
Reading input file 6132_00058-hypothetical_protein_100.fasta.aln.faa.splits.nex...
69 taxa and 262 splits.
Consensus tree written to 6132_00058-hypothetical_protein_100.fasta.aln.faa.contree
Reading input trees file 6132_00058-hypothetical_protein_100.fasta.aln.faa.contree
Log-likelihood of consensus tree: -11852.987

Analysis results written to: 
  IQ-TREE report:                6132_00058-hypothetical_protein_100.fasta.aln.faa.iqtree
  Maximum-likelihood tree:       6132_00058-hypothetical_protein_100.fasta.aln.faa.treefile
  Likelihood distances:          6132_00058-hypothetical_protein_100.fasta.aln.faa.mldist

Ultrafast bootstrap approximation results written to:
  Split support values:          6132_00058-hypothetical_protein_100.fasta.aln.faa.splits.nex
  Consensus tree:                6132_00058-hypothetical_protein_100.fasta.aln.faa.contree
  Screen log file:               6132_00058-hypothetical_protein_100.fasta.aln.faa.log

Date and Time: Tue Feb 11 16:02:16 2020
