# Supplementary material for: Genome, biology and stability of the Thurquoise phage – A new virus from the Bastillevirinae subfamily
Source: Front Microbiol. 2023 Mar 14;14:1120147. doi: 10.3389/fmicb.2023.1120147 (PMC10043171; doi:10.3389/fmicb.2023.1120147)
Supplement: Supplementary file 2 [file Data_Sheet_1.ZIP › File S1. Alignments evolution models and trees/IqTree_ML_trees/single_marker_trees/6132_00058-hypothetical_protein_100.fasta.aln.faa.mldist]

69
AB609718_phiEF24C_P2        0.0000000 1.4404680 1.4479904 2.7281511 0.7297064 1.2025637 1.2025637 1.5831431 1.4973896 1.1422350 2.9823340 3.0156776 1.3819433 1.1959512 1.4344943 1.2225729 1.2225729 0.7297064 0.7332335 1.2032292 0.1757825 1.2992961 0.0085572 1.7064082 1.5208308 1.6372275 1.3923676 1.4392352 1.4015192 1.4246792 1.3923676 1.3966726 1.3411329 0.0000010 2.4525518 1.7974226 1.9893744 1.6515546 1.6202931 1.6646268 1.4973896 1.5831431 1.2077027 1.2116972 1.4027709 1.1559057 1.6372275 1.1559057 2.4370152 1.5916654 1.6178476 1.6646268 1.4142316 1.6008343 1.5916754 1.7064082 1.7144247 1.5929271 1.6166135 1.2158382 2.9513353 1.2277311 0.7390640 0.0056989 1.4240411 1.4526929 1.3642612 1.3925364 1.4536545 
AB930182_SPG24              1.4404680 0.0000000 0.0028870 2.1583589 1.2137040 1.5280487 1.5280487 0.6883799 0.5234675 1.4711966 2.5877283 2.5891415 0.2391489 1.3038094 0.0057989 0.3616861 0.3616861 1.2137040 1.2212879 1.3079951 1.5015630 1.5946341 1.4423661 0.8425165 0.5300675 0.7352410 0.6838733 0.6675229 0.6696715 0.6473614 0.6838733 0.6857933 1.3688857 1.4404680 2.2221634 1.6838737 1.7991226 0.8382132 0.7203600 0.8219848 0.5234675 0.6883799 1.5301734 0.3723350 0.6407867 1.4852580 0.7352410 1.4852580 2.2391710 0.6994722 0.7114273 0.8219848 0.6744485 0.7297283 0.7368400 0.8425165 0.8482522 0.7345636 0.7342001 0.3491135 2.5128471 1.5330141 1.2149650 1.4348610 0.6730743 0.6705266 0.3240873 0.3413437 0.6694709 
AP013029_phiNIT1            1.4479904 0.0028870 0.0000000 2.1483477 1.2207465 1.5358071 1.5358071 0.6834495 0.5191419 1.4787566 2.6002399 2.6016749 0.2428404 1.3109079 0.0087069 0.3657370 0.3657370 1.2207465 1.2283620 1.3150927 1.4936119 1.6055086 1.4498901 0.8479606 0.5257010 0.7301813 0.6792494 0.6628683 0.6650521 0.6426847 0.6792494 0.6811634 1.3761569 1.4479904 2.2332127 1.6924317 1.7902408 0.8435735 0.7252865 0.8273453 0.5191419 0.6834495 1.5379368 0.3764009 0.6361465 1.4928602 0.7301813 1.4928602 2.2502821 0.6945254 0.7165298 0.8273453 0.6697549 0.7346756 0.7417897 0.8479606 0.8537023 0.7395163 0.7291626 0.3531631 2.5250331 1.5407945 1.2220082 1.4423661 0.6683585 0.6657845 0.3280625 0.3453002 0.6648054 
AY682195_LP65               2.7281511 2.1583589 2.1483477 0.0000000 2.5333572 2.7457138 2.7457138 2.3180947 2.1842432 2.4260633 3.1015153 3.1137585 2.3073067 2.4502056 2.1766291 2.3800038 2.3800038 2.5333572 2.5432615 2.4853131 2.6701876 3.0535869 2.6952808 2.5452673 2.2009282 2.4003199 2.1860918 2.2334865 2.2219579 2.2694820 2.1860918 2.1890636 2.6568036 2.7281511 3.0633503 2.2999985 2.3793498 2.3784924 2.4079369 2.5083360 2.1842432 2.3180947 2.7519559 2.3471733 2.2256962 2.4539308 2.4003199 2.4539308 3.0777257 2.3230147 2.3778401 2.5083360 2.2074836 2.4098138 2.4147890 2.5452673 2.5364141 2.4104952 2.3490994 2.4318563 3.0408702 2.7642988 2.5348140 2.7076784 2.2811128 2.2508110 2.2547002 2.2413348 2.2417830 
DQ004855_P100               0.7297064 1.2137040 1.2207465 2.5333572 0.0000000 0.9440342 0.9440342 1.2631385 1.2773882 0.9543747 2.8536854 2.8645987 1.1832576 0.9720060 1.2325016 1.2008588 1.2008588 0.0000010 0.0029713 0.9759706 0.7744200 0.9796549 0.7191728 1.4294722 1.2896575 1.2292654 1.3329643 1.3710919 1.3464252 1.3376150 1.3329643 1.3330744 1.1410328 0.7297064 2.3141927 1.7365561 2.0103656 1.3777588 1.2121085 1.3784236 1.2773882 1.2631385 0.9351208 1.1925355 1.3106497 0.9669962 1.2292654 0.9669962 2.3450572 1.2541938 1.2216751 1.3784236 1.3234579 1.2021721 1.2119098 1.4294722 1.4512418 1.1954100 1.2256988 1.2025105 2.8684816 0.9216311 0.0059578 0.7245980 1.3634379 1.3099951 1.2693473 1.2236098 1.3756429 
EU418428_A5W                1.2025637 1.5280487 1.5358071 2.7457138 0.9440342 0.0000000 0.0000010 1.7076816 1.6049703 0.2467897 2.8371219 2.8685059 1.5804489 0.5316185 1.5239128 1.5616582 1.5616582 0.9440342 0.9500223 0.5334338 1.3353135 0.0000010 1.2034092 1.8234813 1.6478335 1.7032400 1.7096456 1.7970163 1.7656290 1.7526183 1.7096456 1.7121768 0.6117197 1.2025637 2.4868455 1.7435931 1.8440120 1.7965609 1.6621308 1.8028370 1.6049703 1.7076816 0.0029075 1.5221821 1.6856794 0.2521218 1.7032400 0.2521218 2.4935666 1.6961867 1.6919022 1.8028370 1.6941724 1.6467727 1.6461760 1.8234813 1.8287605 1.6385761 1.6928818 1.5691660 2.7691066 0.0087972 0.9472482 1.2098021 1.7733546 1.7574984 1.5069232 1.7383276 1.7833932 
FR852584_ISP                1.2025637 1.5280487 1.5358071 2.7457138 0.9440342 0.0000010 0.0000000 1.7076816 1.6049703 0.2467897 2.8371219 2.8685059 1.5804489 0.5316185 1.5239128 1.5616582 1.5616582 0.9440342 0.9500223 0.5334338 1.3353135 0.0000010 1.2034092 1.8234813 1.6478335 1.7032400 1.7096456 1.7970163 1.7656290 1.7526183 1.7096456 1.7121768 0.6117197 1.2025637 2.4868455 1.7435931 1.8440120 1.7965609 1.6621308 1.8028370 1.6049703 1.7076816 0.0029075 1.5221821 1.6856794 0.2521218 1.7032400 0.2521218 2.4935666 1.6961867 1.6919022 1.8028370 1.6941724 1.6467727 1.6461760 1.8234813 1.8287605 1.6385761 1.6928818 1.5691660 2.7691066 0.0087972 0.9472482 1.2098021 1.7733546 1.7574984 1.5069232 1.7383276 1.7833932 
JN797796B_5S                1.5831431 0.6883799 0.6834495 2.3180947 1.2631385 1.7076816 1.7076816 0.0000000 0.5695120 1.5712609 2.7338804 2.7355793 0.8188729 1.4612710 0.6819016 0.8165506 0.8165506 1.2631385 1.2708192 1.4695775 1.5260684 1.9688630 1.5806589 0.6043317 0.5717780 0.0860562 0.5699284 0.5908281 0.5980815 0.5896664 0.5699284 0.5716558 1.4812528 1.5831431 2.4354858 1.9450539 1.9427702 0.5997990 0.3338206 0.5883675 0.5695120 0.0000010 1.7152309 0.8081338 0.5900595 1.5904177 0.0860562 1.5904177 2.4531011 0.0120691 0.0564344 0.5883675 0.5707017 0.3394347 0.3306184 0.6043317 0.5969875 0.3353761 0.0860805 0.8316768 2.6576598 1.7230706 1.2643855 1.5831431 0.6063677 0.5977810 0.8354314 0.7674937 0.5876452 
JN797798_BCU4               1.4973896 0.5234675 0.5191419 2.1842432 1.2773882 1.6049703 1.6049703 0.5695120 0.0000000 1.5674831 2.3816667 2.3826991 0.5729449 1.3100719 0.5194928 0.6433428 0.6433428 1.2773882 1.2851153 1.3072874 1.5239575 1.7263423 1.5070526 0.7958491 0.0148208 0.5519607 0.3392762 0.3095833 0.3028973 0.3154678 0.3392762 0.3406694 1.4808737 1.4973896 2.1653852 1.6393070 1.7364244 0.7700826 0.5698977 0.7673267 0.0000010 0.5695120 1.5913668 0.6355628 0.3199561 1.5827156 0.5519607 1.5827156 2.1822022 0.5605908 0.5414202 0.7673267 0.3434008 0.5675624 0.5670623 0.7958491 0.7890158 0.5721538 0.5482501 0.6432615 2.3704945 1.5969936 1.2832601 1.5094934 0.3107665 0.3243490 0.6262942 0.6530409 0.3151758 
JX194239_SA11               1.1422350 1.4711966 1.4787566 2.4260633 0.9543747 0.2467897 0.2467897 1.5712609 1.5674831 0.0000000 2.7680833 2.7979287 1.4673499 0.5239265 1.4670945 1.5183792 1.5183792 0.9543747 0.9640690 0.5239125 1.2080482 0.2608258 1.1359567 1.8207835 1.6064421 1.5747019 1.6739495 1.7429715 1.7234297 1.7445526 1.6739495 1.6764523 0.7461888 1.1422350 2.5180726 1.6970482 1.8216373 1.7848668 1.6325626 1.7955852 1.5674831 1.5712609 0.2517262 1.4979592 1.6781520 0.0057802 1.5747019 0.0057802 2.5062441 1.5609476 1.5475902 1.7955852 1.6919236 1.6228534 1.6222858 1.8207835 1.8267355 1.6147538 1.5668387 1.5257119 2.7531498 0.2508886 0.9560752 1.1422350 1.7413561 1.7212645 1.4968829 1.6097717 1.7296819 
KC595512_JL                 2.9823340 2.5877283 2.6002399 3.1015153 2.8536854 2.8371219 2.8371219 2.7338804 2.3816667 2.7680833 0.0000000 0.0088321 2.5484598 2.6513690 2.5925977 2.7197760 2.7197760 2.8536854 2.8853127 2.6440457 2.9410853 3.1273311 2.9784046 2.8254971 2.4172319 2.8536869 2.4938975 2.5758814 2.5647389 2.6180650 2.4938975 2.4988599 2.7140642 2.9823340 1.3629419 3.1203288 2.9777473 2.6370905 2.5630798 2.7840484 2.3816667 2.7338804 2.8443274 2.6882905 2.5463213 2.7996456 2.8536869 2.7996456 1.3684499 2.7641205 2.7353173 2.7840484 2.5144713 2.6111841 2.6052439 2.8254971 2.8222119 2.5988422 2.8162879 2.7665056 0.0558512 2.8819547 2.8464393 2.9921704 2.5845585 2.5997248 2.5500421 2.4976688 2.5860554 
KC595513_Shanette           3.0156776 2.5891415 2.6016749 3.1137585 2.8645987 2.8685059 2.8685059 2.7355793 2.3826991 2.7979287 0.0088321 0.0000000 2.5497866 2.6528571 2.5940195 2.7500719 2.7500719 2.8645987 2.8964647 2.6455160 2.9431772 3.1389844 3.0116539 2.8273219 2.4183253 2.8644352 2.4951225 2.5772512 2.5660882 2.6195353 2.4951225 2.5000923 2.7430482 3.0156776 1.3780655 3.1328496 3.0126737 2.6385704 2.5716942 2.7858017 2.3826991 2.7355793 2.8757886 2.7181268 2.5476621 2.7839795 2.8644352 2.7839795 1.3838959 2.7658696 2.7452766 2.7858017 2.5157571 2.6200908 2.6141165 2.8273219 2.8240296 2.6076789 2.8267728 2.7975048 0.0525725 2.9139541 2.8573275 3.0256034 2.5859702 2.6011632 2.5513801 2.4989053 2.5874451 
KC699836_SIOphi             1.3819433 0.2391489 0.2428404 2.3073067 1.1832576 1.5804489 1.5804489 0.8188729 0.5729449 1.4673499 2.5484598 2.5497866 0.0000000 1.4030084 0.2352793 0.4107103 0.4107103 1.1832576 1.1907022 1.4264939 1.4027869 1.6490458 1.3685104 0.9182765 0.5813522 0.8435125 0.7354991 0.7082910 0.7222188 0.7043262 0.7354991 0.7356473 1.4494224 1.3819433 2.3568054 1.7209726 1.7682126 0.9195092 0.7995987 0.8956290 0.5729449 0.8188729 1.5867890 0.4154875 0.6830261 1.4814217 0.8435125 1.4814217 2.3746935 0.8142912 0.8030459 0.8956290 0.7309456 0.8071883 0.8012044 0.9182765 0.9211929 0.8122183 0.8419800 0.4159727 2.4919343 1.5897543 1.1845161 1.3756184 0.7257818 0.7188578 0.3746515 0.3916152 0.7103786 
KF021268_phiIBB_SEP1        1.1959512 1.3038094 1.3109079 2.4502056 0.9720060 0.5316185 0.5316185 1.4612710 1.3100719 0.5239265 2.6513690 2.6528571 1.4030084 0.0000000 1.2981180 1.4490056 1.4490056 0.9720060 0.9754752 0.0116786 1.2897679 0.6231506 1.2025179 1.5018389 1.3196604 1.5361690 1.4564027 1.5389272 1.5243619 1.4956714 1.4564027 1.4566825 0.5523083 1.1959512 2.3880808 1.6675728 1.5754328 1.4732311 1.4583021 1.4706171 1.3100719 1.4612710 0.5389236 1.4315638 1.4888140 0.5318561 1.5361690 0.5318561 2.4063454 1.4466953 1.4598302 1.4706171 1.4390457 1.4664430 1.4599000 1.5018389 1.5039974 1.4738740 1.5164731 1.4813053 2.5361254 0.5501921 0.9788847 1.2089079 1.5273457 1.4505910 1.4700869 1.4565206 1.5270360 
KF669652_Grass              1.4344943 0.0057989 0.0087069 2.1766291 1.2325016 1.5239128 1.5239128 0.6819016 0.5194928 1.4670945 2.5925977 2.5940195 0.2352793 1.2981180 0.0000000 0.3631949 0.3631949 1.2325016 1.2401833 1.3023064 1.4971473 1.5889507 1.4363918 0.8461593 0.5260584 0.7285467 0.6796944 0.6633103 0.6654916 0.6431211 0.6796944 0.6816097 1.3630851 1.4344943 2.2428122 1.6739875 1.7901802 0.8418020 0.7237332 0.8255810 0.5194928 0.6819016 1.5260374 0.3738834 0.6365769 1.4811515 0.7285467 1.4811515 2.2599736 0.6929608 0.7048536 0.8255810 0.6702031 0.7331080 0.7402156 0.8461593 0.8518963 0.7379431 0.7275360 0.3505810 2.5175833 1.5288726 1.2337668 1.4288991 0.6688084 0.6662359 0.3333794 0.3376483 0.6652492 
KJ010547_Bp8p_C             1.2225729 0.3616861 0.3657370 2.3800038 1.2008588 1.5616582 1.5616582 0.8165506 0.6433428 1.5183792 2.7197760 2.7500719 0.4107103 1.4490056 0.3631949 0.0000000 0.0000010 1.2008588 1.2082830 1.4733702 1.3185231 1.5738055 1.2102880 0.9542577 0.6623726 0.8513771 0.7391866 0.7047170 0.7228212 0.7128090 0.7391866 0.7412076 1.4621630 1.2225729 2.3768348 1.7703489 1.8328743 0.9638713 0.8516883 0.9288649 0.6433428 0.8165506 1.5744424 0.0146048 0.7128326 1.5326917 0.8513771 1.5326917 2.3905429 0.8232778 0.8319870 0.9288649 0.7425776 0.8382786 0.8335628 0.9542577 0.9552247 0.8433907 0.8519401 0.0173771 2.6756609 1.5942481 1.2066112 1.2167603 0.7260550 0.7326448 0.3357552 0.3844303 0.7067697 
KJ010548_Bp8p_T             1.2225729 0.3616861 0.3657370 2.3800038 1.2008588 1.5616582 1.5616582 0.8165506 0.6433428 1.5183792 2.7197760 2.7500719 0.4107103 1.4490056 0.3631949 0.0000010 0.0000000 1.2008588 1.2082830 1.4733702 1.3185231 1.5738055 1.2102880 0.9542577 0.6623726 0.8513771 0.7391866 0.7047170 0.7228212 0.7128090 0.7391866 0.7412076 1.4621630 1.2225729 2.3768348 1.7703489 1.8328743 0.9638713 0.8516883 0.9288649 0.6433428 0.8165506 1.5744424 0.0146048 0.7128326 1.5326917 0.8513771 1.5326917 2.3905429 0.8232778 0.8319870 0.9288649 0.7425776 0.8382786 0.8335628 0.9542577 0.9552247 0.8433907 0.8519401 0.0173771 2.6756609 1.5942481 1.2066112 1.2167603 0.7260550 0.7326448 0.3357552 0.3844303 0.7067697 
KJ094029_LP_064             0.7297064 1.2137040 1.2207465 2.5333572 0.0000010 0.9440342 0.9440342 1.2631385 1.2773882 0.9543747 2.8536854 2.8645987 1.1832576 0.9720060 1.2325016 1.2008588 1.2008588 0.0000000 0.0029713 0.9759706 0.7744200 0.9796549 0.7191728 1.4294722 1.2896575 1.2292654 1.3329643 1.3710919 1.3464252 1.3376150 1.3329643 1.3330744 1.1410328 0.7297064 2.3141927 1.7365561 2.0103656 1.3777588 1.2121085 1.3784236 1.2773882 1.2631385 0.9351208 1.1925355 1.3106497 0.9669962 1.2292654 0.9669962 2.3450572 1.2541938 1.2216751 1.3784236 1.3234579 1.2021721 1.2119098 1.4294722 1.4512418 1.1954100 1.2256988 1.2025105 2.8684816 0.9216311 0.0059578 0.7245980 1.3634379 1.3099951 1.2693473 1.2236098 1.3756429 
KJ668715_LMTA_34            0.7332335 1.2212879 1.2283620 2.5432615 0.0029713 0.9500223 0.9500223 1.2708192 1.2851153 0.9640690 2.8853127 2.8964647 1.1907022 0.9754752 1.2401833 1.2082830 1.2082830 0.0029713 0.0000000 0.9794600 0.7795027 0.9877779 0.7226693 1.4382293 1.2974645 1.2368247 1.3410352 1.3793889 1.3545559 1.3457095 1.3410352 1.3411573 1.1481385 0.7332335 2.3281586 1.7473414 2.0222492 1.3861262 1.2194441 1.3868639 1.2851153 1.2708192 0.9410584 1.1999422 1.3186150 0.9767954 1.2368247 0.9767954 2.3591990 1.2618248 1.2291488 1.3868639 1.3314716 1.2094506 1.2192384 1.4382293 1.4600999 1.2026578 1.2332083 1.2099506 2.8850345 0.9274973 0.0089490 0.7281115 1.3716547 1.3179761 1.2771770 1.2312456 1.3839749 
KP027447_phiIPLA_C1C        1.2032292 1.3079951 1.3150927 2.4853131 0.9759706 0.5334338 0.5334338 1.4695775 1.3072874 0.5239125 2.6440457 2.6455160 1.4264939 0.0116786 1.3023064 1.4733702 1.4733702 0.9759706 0.9794600 0.0000000 1.2963658 0.6259211 1.2098368 1.5210958 1.3168596 1.5211602 1.4645661 1.5358368 1.5213200 1.4926231 1.4645661 1.4648569 0.5458230 1.2032292 2.3624024 1.6763666 1.5646712 1.4920109 1.4442737 1.4894952 1.3072874 1.4695775 0.5407558 1.4472942 1.4893968 0.5318406 1.5211602 0.5318406 2.3893108 1.4549328 1.4681361 1.4894952 1.4472457 1.4523150 1.4458163 1.5210958 1.5232745 1.4596926 1.5016479 1.5060849 2.5295173 0.5520515 0.9828737 1.2162664 1.5242465 1.4588501 1.4802814 1.4667348 1.5239670 
KP339049_EFDG1              0.1757825 1.5015630 1.4936119 2.6701876 0.7744200 1.3353135 1.3353135 1.5260684 1.5239575 1.2080482 2.9410853 2.9431772 1.4027869 1.2897679 1.4971473 1.3185231 1.3185231 0.7744200 0.7795027 1.2963658 0.0000000 1.4492485 0.1721462 1.6709814 1.5514812 1.5944893 1.4866846 1.5340006 1.4939643 1.4966158 1.4866846 1.4913555 1.3911494 0.1757825 2.4775417 1.7580118 2.0198321 1.6566902 1.5723182 1.6138311 1.5239575 1.5260684 1.3414559 1.2972894 1.4850189 1.2230521 1.5944893 1.2230521 2.4611048 1.5347640 1.5984947 1.6138311 1.4880979 1.5533182 1.5481157 1.6709814 1.6689512 1.5450867 1.5735450 1.3258220 2.9068940 1.3643452 0.7839604 0.1684931 1.5047163 1.5238342 1.4668796 1.3959998 1.5501521 
KP687431_IME_SA1            1.2992961 1.5946341 1.6055086 3.0535869 0.9796549 0.0000010 0.0000010 1.9688630 1.7263423 0.2608258 3.1273311 3.1389844 1.6490458 0.6231506 1.5889507 1.5738055 1.5738055 0.9796549 0.9877779 0.6259211 1.4492485 0.0000000 1.2913079 1.9118553 1.7878800 1.9477131 1.8447520 1.9591626 1.9228175 1.9078367 1.8447520 1.8483877 0.7190223 1.2992961 2.6453855 2.0797130 2.2057784 1.8699207 1.9136389 1.8898186 1.7263423 1.9688630 0.0039098 1.5192664 1.8128974 0.2608258 1.9477131 0.2608258 2.6549757 1.9578456 1.9538476 1.8898186 1.8272210 1.8895298 1.8883064 1.9118553 1.9191854 1.8895298 1.9317094 1.5815658 3.0431594 0.0078441 0.9812602 1.3005810 1.9207094 1.9153942 1.5710695 1.8588475 1.9390021 
KR049063_EFLK1              0.0085572 1.4423661 1.4498901 2.6952808 0.7191728 1.2034092 1.2034092 1.5806589 1.5070526 1.1359567 2.9784046 3.0116539 1.3685104 1.2025179 1.4363918 1.2102880 1.2102880 0.7191728 0.7226693 1.2098368 0.1721462 1.2913079 0.0000000 1.6910132 1.5305799 1.6346742 1.3900614 1.4368794 1.3992040 1.4222950 1.3900614 1.3943664 1.3205087 0.0085572 2.4550108 1.7831817 1.9842508 1.6366771 1.6178379 1.6495523 1.5070526 1.5806589 1.2085540 1.1994611 1.3951194 1.1495887 1.6346742 1.1495887 2.4394630 1.5891770 1.6153244 1.6495523 1.4118627 1.5983976 1.5892444 1.6910132 1.6990119 1.5904957 1.6140796 1.2035704 2.9474891 1.2285984 0.7284933 0.0028466 1.4216644 1.4502905 1.3566620 1.3848047 1.4512864 
KT207918_Eyuki              1.7064082 0.8425165 0.8479606 2.5452673 1.4294722 1.8234813 1.8234813 0.6043317 0.7958491 1.8207835 2.8254971 2.8273219 0.9182765 1.5018389 0.8461593 0.9542577 0.9542577 1.4294722 1.4382293 1.5210958 1.6709814 1.9118553 1.6910132 0.0000000 0.7806917 0.5972859 0.7610245 0.7961589 0.7963723 0.7697222 0.7610245 0.7600833 1.6422962 1.7064082 2.5470176 2.0741929 1.7815739 0.0609474 0.4899978 0.0235222 0.7958491 0.6043317 1.8314542 0.9419066 0.7662343 1.8412703 0.5972859 1.8412703 2.5691736 0.5988201 0.5744771 0.0235222 0.7510509 0.4791923 0.4858754 0.0000010 0.0146192 0.4747454 0.5966146 0.9724374 2.6915059 1.8454376 1.4381882 1.6992080 0.8031833 0.7658182 1.0244151 0.9841327 0.7917150 
KT224359_TsarBomba          1.5208308 0.5300675 0.5257010 2.2009282 1.2896575 1.6478335 1.6478335 0.5717780 0.0148208 1.6064421 2.4172319 2.4183253 0.5813522 1.3196604 0.5260584 0.6623726 0.6623726 1.2896575 1.2974645 1.3168596 1.5514812 1.7878800 1.5305799 0.7806917 0.0000000 0.5468484 0.3446421 0.3145620 0.3077409 0.3204903 0.3446421 0.3460576 1.4985364 1.5208308 2.1520625 1.6834103 1.7386833 0.7688116 0.5710978 0.7524039 0.0148208 0.5717780 1.6338995 0.6543946 0.3250780 1.6219750 0.5468484 1.6219750 2.1688106 0.5607442 0.5363693 0.7524039 0.3488197 0.5612903 0.5608153 0.7806917 0.7757154 0.5658964 0.5431691 0.6622895 2.3832044 1.6396857 1.2955737 1.5330438 0.3157453 0.3295034 0.6451224 0.6661087 0.3202428 
KT307976_AvesoBmore         1.6372275 0.7352410 0.7301813 2.4003199 1.2292654 1.7032400 1.7032400 0.0860562 0.5519607 1.5747019 2.8536869 2.8644352 0.8435125 1.5361690 0.7285467 0.8513771 0.8513771 1.2292654 1.2368247 1.5211602 1.5944893 1.9477131 1.6346742 0.5972859 0.5468484 0.0000000 0.5536322 0.5746589 0.5774492 0.5691047 0.5536322 0.5553215 1.5029920 1.6372275 2.4905301 1.9054336 1.9059173 0.6167165 0.3191787 0.5812348 0.5519607 0.0860562 1.7107978 0.8427928 0.5621101 1.5939717 0.0000010 1.5939717 2.5139847 0.0798617 0.0553198 0.5812348 0.5543509 0.3070736 0.3155025 0.5972859 0.5899129 0.3030503 0.0089036 0.8668708 2.7783706 1.7152249 1.2305125 1.6372275 0.5855763 0.5796057 0.8788296 0.8353392 0.5715540 
KT995480_Bacillus_BM15      1.3923676 0.6838733 0.6792494 2.1860918 1.3329643 1.7096456 1.7096456 0.5699284 0.3392762 1.6739495 2.4938975 2.4951225 0.7354991 1.4564027 0.6796944 0.7391866 0.7391866 1.3329643 1.3410352 1.4645661 1.4866846 1.8447520 1.3900614 0.7610245 0.3446421 0.5536322 0.0000000 0.0673937 0.0480448 0.0549843 0.0000010 0.0028541 1.6075790 1.3923676 2.2402999 1.8215071 1.7161286 0.7416993 0.5652691 0.7474266 0.3392762 0.5699284 1.7278481 0.7427610 0.0527806 1.6897921 0.5536322 1.6897921 2.2437080 0.5586533 0.5673237 0.7474266 0.0028924 0.5657846 0.5708916 0.7610245 0.7573252 0.5644585 0.5386607 0.7422618 2.4168458 1.7455740 1.3340071 1.3923676 0.0519111 0.0427543 0.8053174 0.7753048 0.0709169 
KU577463_Bacillus_Deep_Blue 1.4392352 0.6675229 0.6628683 2.2334865 1.3710919 1.7970163 1.7970163 0.5908281 0.3095833 1.7429715 2.5758814 2.5772512 0.7082910 1.5389272 0.6633103 0.7047170 0.7047170 1.3710919 1.3793889 1.5358368 1.5340006 1.9591626 1.4368794 0.7961589 0.3145620 0.5746589 0.0673937 0.0000000 0.0447051 0.0483156 0.0673937 0.0671191 1.6379284 1.4392352 2.2058717 1.8695570 1.8173426 0.7657312 0.5792055 0.7818265 0.3095833 0.5908281 1.8008909 0.7093255 0.0650430 1.7594173 0.5746589 1.7594173 2.2046877 0.5792349 0.5803558 0.7818265 0.0715591 0.5797082 0.5776379 0.7961589 0.7923678 0.5783439 0.5591278 0.7077648 2.5262341 1.8191816 1.3772795 1.4392352 0.0517643 0.0613825 0.7724073 0.7690587 0.0028747 
KX495186_Bacillus_PK16      1.4015192 0.6696715 0.6650521 2.2219579 1.3464252 1.7656290 1.7656290 0.5980815 0.3028973 1.7234297 2.5647389 2.5660882 0.7222188 1.5243619 0.6654916 0.7228212 0.7228212 1.3464252 1.3545559 1.5213200 1.4939643 1.9228175 1.3992040 0.7963723 0.3077409 0.5774492 0.0480448 0.0447051 0.0000000 0.0117151 0.0480448 0.0478453 1.6196329 1.4015192 2.2470909 1.8459005 1.7939835 0.7688468 0.5659197 0.7826002 0.3028973 0.5980815 1.7694267 0.7274685 0.0484987 1.7395850 0.5774492 1.7395850 2.2459430 0.5957568 0.5905195 0.7826002 0.0518279 0.5664364 0.5715669 0.7963723 0.7926255 0.5651041 0.5620663 0.7258800 2.4747581 1.7873279 1.3525158 1.4015192 0.0058616 0.0420896 0.7982721 0.7796895 0.0480014 
MG602477_Bacillus_BCP01     1.4246792 0.6473614 0.6426847 2.2694820 1.3376150 1.7526183 1.7526183 0.5896664 0.3154678 1.7445526 2.6180650 2.6195353 0.7043262 1.4956714 0.6431211 0.7128090 0.7128090 1.3376150 1.3457095 1.4926231 1.4966158 1.9078367 1.4222950 0.7697222 0.3204903 0.5691047 0.0549843 0.0483156 0.0117151 0.0000000 0.0549843 0.0547551 1.5944944 1.4246792 2.2135526 1.8469024 1.7829409 0.7425183 0.5489338 0.7560668 0.3154678 0.5896664 1.7564667 0.7175133 0.0483937 1.7612036 0.5691047 1.7612036 2.2123584 0.5873596 0.5821667 0.7560668 0.0518364 0.5494851 0.5546365 0.7697222 0.7659304 0.5481484 0.5537731 0.7159133 2.5393098 1.7745966 1.3436886 1.4246792 0.0177057 0.0359320 0.7938209 0.7791957 0.0516799 
MH638309_Bacillus_Hobo      1.3923676 0.6838733 0.6792494 2.1860918 1.3329643 1.7096456 1.7096456 0.5699284 0.3392762 1.6739495 2.4938975 2.4951225 0.7354991 1.4564027 0.6796944 0.7391866 0.7391866 1.3329643 1.3410352 1.4645661 1.4866846 1.8447520 1.3900614 0.7610245 0.3446421 0.5536322 0.0000010 0.0673937 0.0480448 0.0549843 0.0000000 0.0028541 1.6075790 1.3923676 2.2402999 1.8215071 1.7161286 0.7416993 0.5652691 0.7474266 0.3392762 0.5699284 1.7278481 0.7427610 0.0527806 1.6897921 0.5536322 1.6897921 2.2437080 0.5586533 0.5673237 0.7474266 0.0028924 0.5657846 0.5708916 0.7610245 0.7573252 0.5644585 0.5386607 0.7422618 2.4168458 1.7455740 1.3340071 1.3923676 0.0519111 0.0427543 0.8053174 0.7753048 0.0709169 
MH638312_Bacillus_Kioshi    1.3966726 0.6857933 0.6811634 2.1890636 1.3330744 1.7121768 1.7121768 0.5716558 0.3406694 1.6764523 2.4988599 2.5000923 0.7356473 1.4566825 0.6816097 0.7412076 0.7412076 1.3330744 1.3411573 1.4648569 1.4913555 1.8483877 1.3943664 0.7600833 0.3460576 0.5553215 0.0028541 0.0671191 0.0478453 0.0547551 0.0028541 0.0000000 1.6099850 1.3966726 2.2444050 1.8278741 1.7197327 0.7407293 0.5639643 0.7464609 0.3406694 0.5716558 1.7303964 0.7448874 0.0558986 1.6923081 0.5553215 1.6923081 2.2478178 0.5603564 0.5690409 0.7464609 0.0057908 0.5644833 0.5696002 0.7600833 0.7563744 0.5631547 0.5403102 0.7442869 2.4200766 1.7481338 1.3341187 1.3966726 0.0516935 0.0425718 0.8074597 0.7774087 0.0706282 
NC_007021_Twort             1.3411329 1.3688857 1.3761569 2.6568036 1.1410328 0.6117197 0.6117197 1.4812528 1.4808737 0.7461888 2.7140642 2.7430482 1.4494224 0.5523083 1.3630851 1.4621630 1.4621630 1.1410328 1.1481385 0.5458230 1.3911494 0.7190223 1.3205087 1.6422962 1.4985364 1.5029920 1.6075790 1.6379284 1.6196329 1.5944944 1.6075790 1.6099850 0.0000000 1.3411329 2.3419141 1.7824826 1.8138965 1.6179821 1.5471207 1.6580750 1.4808737 1.4812528 0.6147810 1.4497734 1.5821726 0.7561172 1.5029920 0.7561172 2.3682811 1.4812935 1.4573718 1.6580750 1.5809218 1.5700652 1.5715905 1.6422962 1.6412360 1.5777696 1.4884613 1.4532158 2.6344590 0.6245612 1.1439454 1.3272986 1.6143219 1.6173860 1.4142465 1.3472696 1.6255918 
NC_009904_phiEF24C          0.0000010 1.4404680 1.4479904 2.7281511 0.7297064 1.2025637 1.2025637 1.5831431 1.4973896 1.1422350 2.9823340 3.0156776 1.3819433 1.1959512 1.4344943 1.2225729 1.2225729 0.7297064 0.7332335 1.2032292 0.1757825 1.2992961 0.0085572 1.7064082 1.5208308 1.6372275 1.3923676 1.4392352 1.4015192 1.4246792 1.3923676 1.3966726 1.3411329 0.0000000 2.4525518 1.7974226 1.9893744 1.6515546 1.6202931 1.6646268 1.4973896 1.5831431 1.2077027 1.2116972 1.4027709 1.1559057 1.6372275 1.1559057 2.4370152 1.5916654 1.6178476 1.6646268 1.4142316 1.6008343 1.5916754 1.7064082 1.7144247 1.5929271 1.6166135 1.2158382 2.9513353 1.2277311 0.7390640 0.0056989 1.4240411 1.4526929 1.3642612 1.3925364 1.4536545 
NC_011421_SPO1              2.4525518 2.2221634 2.2332127 3.0633503 2.3141927 2.4868455 2.4868455 2.4354858 2.1653852 2.5180726 1.3629419 1.3780655 2.3568054 2.3880808 2.2428122 2.3768348 2.3768348 2.3141927 2.3281586 2.3624024 2.4775417 2.6453855 2.4550108 2.5470176 2.1520625 2.4905301 2.2402999 2.2058717 2.2470909 2.2135526 2.2402999 2.2444050 2.3419141 2.4525518 0.0000000 2.8133980 2.5537696 2.5679760 2.3607986 2.4986642 2.1653852 2.4354858 2.4934940 2.3395442 2.1728554 2.5452989 2.4905301 2.5452989 0.0111736 2.4304420 2.3632987 2.4986642 2.2124583 2.3316903 2.3357940 2.5470176 2.5485092 2.3202775 2.4572143 2.4087494 1.3449483 2.5019086 2.3175034 2.4664619 2.2435102 2.2063626 2.4652370 2.3564335 2.2142502 
NC_012530_Lb338_1           1.7974226 1.6838737 1.6924317 2.2999985 1.7365561 1.7435931 1.7435931 1.9450539 1.6393070 1.6970482 3.1203288 3.1328496 1.7209726 1.6675728 1.6739875 1.7703489 1.7703489 1.7365561 1.7473414 1.6763666 1.7580118 2.0797130 1.7831817 2.0741929 1.6834103 1.9054336 1.8215071 1.8695570 1.8459005 1.8469024 1.8215071 1.8278741 1.7824826 1.7974226 2.8133980 0.0000000 1.8990313 1.9491910 1.7521559 2.0373309 1.6393070 1.9450539 1.7485782 1.7744533 1.8140050 1.6980399 1.9054336 1.6980399 2.7957136 1.9323724 1.8364869 2.0373309 1.8297813 1.7383838 1.7401270 2.0741929 2.0715377 1.7297257 1.8563800 1.7716468 3.1009009 1.7632081 1.7449736 1.7917819 1.8590997 1.8021279 1.6963979 1.6742819 1.8760939 
NC_015253_A9                1.9893744 1.7991226 1.7902408 2.3793498 2.0103656 1.8440120 1.8440120 1.9427702 1.7364244 1.8216373 2.9777473 3.0126737 1.7682126 1.5754328 1.7901802 1.8328743 1.8328743 2.0103656 2.0222492 1.5646712 2.0198321 2.2057784 1.9842508 1.7815739 1.7386833 1.9059173 1.7161286 1.8173426 1.7939835 1.7829409 1.7161286 1.7197327 1.8138965 1.9893744 2.5537696 1.8990313 0.0000000 1.6871670 1.9500375 1.7411276 1.7364244 1.9427702 1.8638683 1.8011619 1.7458471 1.8424591 1.9059173 1.8424591 2.5599034 1.9250553 1.8733994 1.7411276 1.7083685 1.9714692 1.9694818 1.7815739 1.7860991 1.9719509 1.8711370 1.8808145 2.8608455 1.8796987 2.0125980 1.9935970 1.8045180 1.7451967 1.8982649 1.8912879 1.8067970 
NC_016563_WPh               1.6515546 0.8382132 0.8435735 2.3784924 1.3777588 1.7965609 1.7965609 0.5997990 0.7700826 1.7848668 2.6370905 2.6385704 0.9195092 1.4732311 0.8418020 0.9638713 0.9638713 1.3777588 1.3861262 1.4920109 1.6566902 1.8699207 1.6366771 0.0609474 0.7688116 0.6167165 0.7416993 0.7657312 0.7688468 0.7425183 0.7416993 0.7407293 1.6179821 1.6515546 2.5679760 1.9491910 1.6871670 0.0000000 0.4704463 0.0610335 0.7700826 0.5997990 1.8044248 0.9515559 0.7509260 1.8048787 0.6167165 1.8048787 2.5901730 0.5929494 0.5879368 0.0610335 0.7316459 0.4625656 0.4690937 0.0609474 0.0628159 0.4582309 0.6023417 0.9819513 2.5130332 1.8181839 1.3692351 1.6445901 0.7749309 0.7519376 1.0206678 0.9500204 0.7615147 
NC_018856_Bastille          1.6202931 0.7203600 0.7252865 2.4079369 1.2121085 1.6621308 1.6621308 0.3338206 0.5698977 1.6325626 2.5630798 2.5716942 0.7995987 1.4583021 0.7237332 0.8516883 0.8516883 1.2121085 1.2194441 1.4442737 1.5723182 1.9136389 1.6178379 0.4899978 0.5710978 0.3191787 0.5652691 0.5792055 0.5659197 0.5489338 0.5652691 0.5639643 1.5471207 1.6202931 2.3607986 1.7521559 1.9500375 0.4704463 0.0000000 0.4775745 0.5698977 0.3338206 1.6692410 0.8378428 0.5595289 1.6518212 0.3191787 1.6518212 2.3864869 0.3282335 0.3128755 0.4775745 0.5572352 0.0203109 0.0203219 0.4899978 0.4868601 0.0232329 0.3092375 0.8681935 2.4681443 1.6707719 1.2177747 1.6202931 0.5675899 0.5796220 0.8241987 0.8370490 0.5809042 
NC_018857_BPS13             1.6646268 0.8219848 0.8273453 2.5083360 1.3784236 1.8028370 1.8028370 0.5883675 0.7673267 1.7955852 2.7840484 2.7858017 0.8956290 1.4706171 0.8255810 0.9288649 0.9288649 1.3784236 1.3868639 1.4894952 1.6138311 1.8898186 1.6495523 0.0235222 0.7524039 0.5812348 0.7474266 0.7818265 0.7826002 0.7560668 0.7474266 0.7464609 1.6580750 1.6646268 2.4986642 2.0373309 1.7411276 0.0610335 0.4775745 0.0000000 0.7673267 0.5883675 1.8107100 0.9168093 0.7403185 1.8158330 0.5812348 1.8158330 2.5203944 0.5828874 0.5588133 0.0000010 0.7373528 0.4668727 0.4734972 0.0235222 0.0266368 0.4624715 0.5805972 0.9467406 2.6273403 1.8244921 1.3869416 1.6575719 0.7890547 0.7517879 0.9974807 0.9509767 0.7774883 
NC_018860_BCP78             1.4973896 0.5234675 0.5191419 2.1842432 1.2773882 1.6049703 1.6049703 0.5695120 0.0000010 1.5674831 2.3816667 2.3826991 0.5729449 1.3100719 0.5194928 0.6433428 0.6433428 1.2773882 1.2851153 1.3072874 1.5239575 1.7263423 1.5070526 0.7958491 0.0148208 0.5519607 0.3392762 0.3095833 0.3028973 0.3154678 0.3392762 0.3406694 1.4808737 1.4973896 2.1653852 1.6393070 1.7364244 0.7700826 0.5698977 0.7673267 0.0000000 0.5695120 1.5913668 0.6355628 0.3199561 1.5827156 0.5519607 1.5827156 2.1822022 0.5605908 0.5414202 0.7673267 0.3434008 0.5675624 0.5670623 0.7958491 0.7890158 0.5721538 0.5482501 0.6432615 2.3704945 1.5969936 1.2832601 1.5094934 0.3107665 0.3243490 0.6262942 0.6530409 0.3151758 
NC_018863_B4                1.5831431 0.6883799 0.6834495 2.3180947 1.2631385 1.7076816 1.7076816 0.0000010 0.5695120 1.5712609 2.7338804 2.7355793 0.8188729 1.4612710 0.6819016 0.8165506 0.8165506 1.2631385 1.2708192 1.4695775 1.5260684 1.9688630 1.5806589 0.6043317 0.5717780 0.0860562 0.5699284 0.5908281 0.5980815 0.5896664 0.5699284 0.5716558 1.4812528 1.5831431 2.4354858 1.9450539 1.9427702 0.5997990 0.3338206 0.5883675 0.5695120 0.0000000 1.7152309 0.8081338 0.5900595 1.5904177 0.0860562 1.5904177 2.4531011 0.0120691 0.0564344 0.5883675 0.5707017 0.3394347 0.3306184 0.6043317 0.5969875 0.3353761 0.0860805 0.8316768 2.6576598 1.7230706 1.2643855 1.5831431 0.6063677 0.5977810 0.8354314 0.7674937 0.5876452 
NC_019448_GH15              1.2077027 1.5301734 1.5379368 2.7519559 0.9351208 0.0029075 0.0029075 1.7152309 1.5913668 0.2517262 2.8443274 2.8757886 1.5867890 0.5389236 1.5260374 1.5744424 1.5744424 0.9351208 0.9410584 0.5407558 1.3414559 0.0039098 1.2085540 1.8314542 1.6338995 1.7107978 1.7278481 1.8008909 1.7694267 1.7564667 1.7278481 1.7303964 0.6147810 1.2077027 2.4934940 1.7485782 1.8638683 1.8044248 1.6692410 1.8107100 1.5913668 1.7152309 0.0000000 1.5347640 1.6894458 0.2571086 1.7107978 0.2571086 2.5002286 1.7036802 1.6993956 1.8107100 1.7125199 1.6538122 1.6532066 1.8314542 1.8367439 1.6455830 1.7003827 1.5819834 2.7761559 0.0058540 0.9383261 1.2149741 1.7877076 1.7613616 1.5194378 1.7462459 1.7872491 
NC_020081_phiAGATE          1.2116972 0.3723350 0.3764009 2.3471733 1.1925355 1.5221821 1.5221821 0.8081338 0.6355628 1.4979592 2.6882905 2.7181268 0.4154875 1.4315638 0.3738834 0.0146048 0.0146048 1.1925355 1.1999422 1.4472942 1.2972894 1.5192664 1.1994611 0.9419066 0.6543946 0.8427928 0.7427610 0.7093255 0.7274685 0.7175133 0.7427610 0.7448874 1.4497734 1.2116972 2.3395442 1.7744533 1.8011619 0.9515559 0.8378428 0.9168093 0.6355628 0.8081338 1.5347640 0.0000000 0.7163365 1.5121371 0.8427928 1.5121371 2.3530790 0.8148595 0.8343695 0.9168093 0.7462332 0.8245444 0.8199078 0.9419066 0.9428784 0.8296162 0.8433564 0.0325705 2.6521787 1.5541899 1.1982878 1.2059056 0.7308038 0.7374338 0.3488379 0.3940490 0.7113921 
NC_020873_Bc431v3           1.4027709 0.6407867 0.6361465 2.2256962 1.3106497 1.6856794 1.6856794 0.5900595 0.3199561 1.6781520 2.5463213 2.5476621 0.6830261 1.4888140 0.6365769 0.7128326 0.7128326 1.3106497 1.3186150 1.4893968 1.4850189 1.8128974 1.3951194 0.7662343 0.3250780 0.5621101 0.0527806 0.0650430 0.0484987 0.0483937 0.0527806 0.0558986 1.5821726 1.4027709 2.1728554 1.8140050 1.7458471 0.7509260 0.5595289 0.7403185 0.3199561 0.5900595 1.6894458 0.7163365 0.0000000 1.6943076 0.5621101 1.6943076 2.1629468 0.5785814 0.5734827 0.7403185 0.0559200 0.5672641 0.5724865 0.7662343 0.7624631 0.5659080 0.5469339 0.7159262 2.4625741 1.7071320 1.3166586 1.3974888 0.0549759 0.0613654 0.7790308 0.7537371 0.0685946 
NC_020877_Romulus           1.1559057 1.4852580 1.4928602 2.4539308 0.9669962 0.2521218 0.2521218 1.5904177 1.5827156 0.0057802 2.7996456 2.7839795 1.4814217 0.5318561 1.4811515 1.5326917 1.5326917 0.9669962 0.9767954 0.5318406 1.2230521 0.2608258 1.1495887 1.8412703 1.6219750 1.5939717 1.6897921 1.7594173 1.7395850 1.7612036 1.6897921 1.6923081 0.7561172 1.1559057 2.5452989 1.6980399 1.8424591 1.8048787 1.6518212 1.8158330 1.5827156 1.5904177 0.2571086 1.5121371 1.6943076 0.0000000 1.5939717 0.0000010 2.5332699 1.5800177 1.5666420 1.8158330 1.7081959 1.6420278 1.6414380 1.8412703 1.8472740 1.6338663 1.5860410 1.5400714 2.7846001 0.2581932 0.9687001 1.1559057 1.7579283 1.7377418 1.5110993 1.6250613 1.7460204 
NC_022088_Troll             1.6372275 0.7352410 0.7301813 2.4003199 1.2292654 1.7032400 1.7032400 0.0860562 0.5519607 1.5747019 2.8536869 2.8644352 0.8435125 1.5361690 0.7285467 0.8513771 0.8513771 1.2292654 1.2368247 1.5211602 1.5944893 1.9477131 1.6346742 0.5972859 0.5468484 0.0000010 0.5536322 0.5746589 0.5774492 0.5691047 0.5536322 0.5553215 1.5029920 1.6372275 2.4905301 1.9054336 1.9059173 0.6167165 0.3191787 0.5812348 0.5519607 0.0860562 1.7107978 0.8427928 0.5621101 1.5939717 0.0000000 1.5939717 2.5139847 0.0798617 0.0553198 0.5812348 0.5543509 0.3070736 0.3155025 0.5972859 0.5899129 0.3030503 0.0089036 0.8668708 2.7783706 1.7152249 1.2305125 1.6372275 0.5855763 0.5796057 0.8788296 0.8353392 0.5715540 
NC_022090_Remus             1.1559057 1.4852580 1.4928602 2.4539308 0.9669962 0.2521218 0.2521218 1.5904177 1.5827156 0.0057802 2.7996456 2.7839795 1.4814217 0.5318561 1.4811515 1.5326917 1.5326917 0.9669962 0.9767954 0.5318406 1.2230521 0.2608258 1.1495887 1.8412703 1.6219750 1.5939717 1.6897921 1.7594173 1.7395850 1.7612036 1.6897921 1.6923081 0.7561172 1.1559057 2.5452989 1.6980399 1.8424591 1.8048787 1.6518212 1.8158330 1.5827156 1.5904177 0.2571086 1.5121371 1.6943076 0.0000010 1.5939717 0.0000000 2.5332699 1.5800177 1.5666420 1.8158330 1.7081959 1.6420278 1.6414380 1.8412703 1.8472740 1.6338663 1.5860410 1.5400714 2.7846001 0.2581932 0.9687001 1.1559057 1.7579283 1.7377418 1.5110993 1.6250613 1.7460204 
NC_022761_CampHawk          2.4370152 2.2391710 2.2502821 3.0777257 2.3450572 2.4935666 2.4935666 2.4531011 2.1822022 2.5062441 1.3684499 1.3838959 2.3746935 2.4063454 2.2599736 2.3905429 2.3905429 2.3450572 2.3591990 2.3893108 2.4611048 2.6549757 2.4394630 2.5691736 2.1688106 2.5139847 2.2437080 2.2046877 2.2459430 2.2123584 2.2437080 2.2478178 2.3682811 2.4370152 0.0111736 2.7957136 2.5599034 2.5901730 2.3864869 2.5203944 2.1822022 2.4531011 2.5002286 2.3530790 2.1629468 2.5332699 2.5139847 2.5332699 0.0000000 2.4480410 2.3804849 2.5203944 2.2158584 2.3526145 2.3567600 2.5691736 2.5705807 2.3410771 2.4802119 2.4226615 1.3506086 2.5086624 2.3483824 2.4508310 2.2423403 2.2106375 2.4793425 2.3698558 2.2130721 
NC_022763_Spock             1.5916654 0.6994722 0.6945254 2.3230147 1.2541938 1.6961867 1.6961867 0.0120691 0.5605908 1.5609476 2.7641205 2.7658696 0.8142912 1.4466953 0.6929608 0.8232778 0.8232778 1.2541938 1.2618248 1.4549328 1.5347640 1.9578456 1.5891770 0.5988201 0.5607442 0.0798617 0.5586533 0.5792349 0.5957568 0.5873596 0.5586533 0.5603564 1.4812935 1.5916654 2.4304420 1.9323724 1.9250553 0.5929494 0.3282335 0.5828874 0.5605908 0.0120691 1.7036802 0.8148595 0.5785814 1.5800177 0.0798617 1.5800177 2.4480410 0.0000000 0.0466873 0.5828874 0.5593897 0.3291929 0.3204325 0.5988201 0.5914987 0.3251512 0.0798857 0.8384190 2.6871892 1.7114601 1.2554377 1.5916654 0.6040153 0.5861264 0.8313382 0.7678037 0.5761119 
NC_022769_BigBertha         1.6178476 0.7114273 0.7165298 2.3778401 1.2216751 1.6919022 1.6919022 0.0564344 0.5414202 1.5475902 2.7353173 2.7452766 0.8030459 1.4598302 0.7048536 0.8319870 0.8319870 1.2216751 1.2291488 1.4681361 1.5984947 1.9538476 1.6153244 0.5744771 0.5363693 0.0553198 0.5673237 0.5803558 0.5905195 0.5821667 0.5673237 0.5690409 1.4573718 1.6178476 2.3632987 1.8364869 1.8733994 0.5879368 0.3128755 0.5588133 0.5414202 0.0564344 1.6993956 0.8343695 0.5734827 1.5666420 0.0553198 1.5666420 2.3804849 0.0466873 0.0000000 0.5588133 0.5680864 0.3074989 0.2988800 0.5744771 0.5673166 0.3035034 0.0489692 0.8473357 2.6670499 1.7071749 1.2229129 1.6178476 0.5987116 0.5809141 0.8620124 0.8213312 0.5772299 
NC_023501_BPS10C            1.6646268 0.8219848 0.8273453 2.5083360 1.3784236 1.8028370 1.8028370 0.5883675 0.7673267 1.7955852 2.7840484 2.7858017 0.8956290 1.4706171 0.8255810 0.9288649 0.9288649 1.3784236 1.3868639 1.4894952 1.6138311 1.8898186 1.6495523 0.0235222 0.7524039 0.5812348 0.7474266 0.7818265 0.7826002 0.7560668 0.7474266 0.7464609 1.6580750 1.6646268 2.4986642 2.0373309 1.7411276 0.0610335 0.4775745 0.0000010 0.7673267 0.5883675 1.8107100 0.9168093 0.7403185 1.8158330 0.5812348 1.8158330 2.5203944 0.5828874 0.5588133 0.0000000 0.7373528 0.4668727 0.4734972 0.0235222 0.0266368 0.4624715 0.5805972 0.9467406 2.6273403 1.8244921 1.3869416 1.6575719 0.7890547 0.7517879 0.9974807 0.9509767 0.7774883 
NC_024137_Bcp1              1.4142316 0.6744485 0.6697549 2.2074836 1.3234579 1.6941724 1.6941724 0.5707017 0.3434008 1.6919236 2.5144713 2.5157571 0.7309456 1.4390457 0.6702031 0.7425776 0.7425776 1.3234579 1.3314716 1.4472457 1.4880979 1.8272210 1.4118627 0.7510509 0.3488197 0.5543509 0.0028924 0.0715591 0.0518279 0.0518364 0.0028924 0.0057908 1.5809218 1.4142316 2.2124583 1.8297813 1.7083685 0.7316459 0.5572352 0.7373528 0.3434008 0.5707017 1.7125199 0.7462332 0.0559200 1.7081959 0.5543509 1.7081959 2.2158584 0.5593897 0.5680864 0.7373528 0.0000000 0.5577714 0.5629305 0.7510509 0.7472929 0.5564322 0.5393281 0.7457126 2.4353234 1.7304214 1.3244966 1.4142316 0.0550308 0.0396292 0.8147738 0.7741731 0.0751634 
NC_024205_Hoody_T           1.6008343 0.7297283 0.7346756 2.4098138 1.2021721 1.6467727 1.6467727 0.3394347 0.5675624 1.6228534 2.6111841 2.6200908 0.8071883 1.4664430 0.7331080 0.8382786 0.8382786 1.2021721 1.2094506 1.4523150 1.5533182 1.8895298 1.5983976 0.4791923 0.5612903 0.3070736 0.5657846 0.5797082 0.5664364 0.5494851 0.5657846 0.5644833 1.5700652 1.6008343 2.3316903 1.7383838 1.9714692 0.4625656 0.0203109 0.4668727 0.5675624 0.3394347 1.6538122 0.8245444 0.5672641 1.6420278 0.3070736 1.6420278 2.3526145 0.3291929 0.3074989 0.4668727 0.5577714 0.0000000 0.0057300 0.4791923 0.4761769 0.0028607 0.2972188 0.8546956 2.5145547 1.6552989 1.2078097 1.6008343 0.5681133 0.5862360 0.8239873 0.8535961 0.5814050 
NC_024207_Evoli             1.5916754 0.7368400 0.7417897 2.4147890 1.2119098 1.6461760 1.6461760 0.3306184 0.5670623 1.6222858 2.6052439 2.6141165 0.8012044 1.4599000 0.7402156 0.8335628 0.8335628 1.2119098 1.2192384 1.4458163 1.5481157 1.8883064 1.5892444 0.4858754 0.5608153 0.3155025 0.5708916 0.5776379 0.5715669 0.5546365 0.5708916 0.5696002 1.5715905 1.5916754 2.3357940 1.7401270 1.9694818 0.4690937 0.0203219 0.4734972 0.5670623 0.3306184 1.6532066 0.8199078 0.5724865 1.6414380 0.3155025 1.6414380 2.3567600 0.3204325 0.2988800 0.4734972 0.5629305 0.0057300 0.0000000 0.4858754 0.4827856 0.0086030 0.3055823 0.8499022 2.5121347 1.6546902 1.2175710 1.5916754 0.5733435 0.5915465 0.8223979 0.8609983 0.5793282 
NC_024211_Megatron          1.7064082 0.8425165 0.8479606 2.5452673 1.4294722 1.8234813 1.8234813 0.6043317 0.7958491 1.8207835 2.8254971 2.8273219 0.9182765 1.5018389 0.8461593 0.9542577 0.9542577 1.4294722 1.4382293 1.5210958 1.6709814 1.9118553 1.6910132 0.0000010 0.7806917 0.5972859 0.7610245 0.7961589 0.7963723 0.7697222 0.7610245 0.7600833 1.6422962 1.7064082 2.5470176 2.0741929 1.7815739 0.0609474 0.4899978 0.0235222 0.7958491 0.6043317 1.8314542 0.9419066 0.7662343 1.8412703 0.5972859 1.8412703 2.5691736 0.5988201 0.5744771 0.0235222 0.7510509 0.4791923 0.4858754 0.0000000 0.0146192 0.4747454 0.5966146 0.9724374 2.6915059 1.8454376 1.4381882 1.6992080 0.8031833 0.7658182 1.0244151 0.9841327 0.7917150 
NC_024213_Hakuna            1.7144247 0.8482522 0.8537023 2.5364141 1.4512418 1.8287605 1.8287605 0.5969875 0.7890158 1.8267355 2.8222119 2.8240296 0.9211929 1.5039974 0.8518963 0.9552247 0.9552247 1.4512418 1.4600999 1.5232745 1.6689512 1.9191854 1.6990119 0.0146192 0.7757154 0.5899129 0.7573252 0.7923678 0.7926255 0.7659304 0.7573252 0.7563744 1.6412360 1.7144247 2.5485092 2.0715377 1.7860991 0.0628159 0.4868601 0.0266368 0.7890158 0.5969875 1.8367439 0.9428784 0.7624631 1.8472740 0.5899129 1.8472740 2.5705807 0.5914987 0.5673166 0.0266368 0.7472929 0.4761769 0.4827856 0.0146192 0.0000000 0.4717817 0.5892579 0.9733918 2.7028975 1.8507527 1.4600091 1.7072171 0.7993583 0.7620154 1.0256582 0.9660917 0.7879387 
NC_024216_CAM003            1.5929271 0.7345636 0.7395163 2.4104952 1.1954100 1.6385761 1.6385761 0.3353761 0.5721538 1.6147538 2.5988422 2.6076789 0.8122183 1.4738740 0.7379431 0.8433907 0.8433907 1.1954100 1.2026578 1.4596926 1.5450867 1.8895298 1.5904957 0.4747454 0.5658964 0.3030503 0.5644585 0.5783439 0.5651041 0.5481484 0.5644585 0.5631547 1.5777696 1.5929271 2.3202775 1.7297257 1.9719509 0.4582309 0.0232329 0.4624715 0.5721538 0.3353761 1.6455830 0.8296162 0.5659080 1.6338663 0.3030503 1.6338663 2.3410771 0.3251512 0.3035034 0.4624715 0.5564322 0.0028607 0.0086030 0.4747454 0.4717817 0.0000000 0.2932196 0.8598390 2.5025915 1.6470471 1.2010345 1.5929271 0.5667552 0.5848571 0.8251214 0.8587203 0.5800367 
NC_024788_Riley             1.6166135 0.7342001 0.7291626 2.3490994 1.2256988 1.6928818 1.6928818 0.0860805 0.5482501 1.5668387 2.8162879 2.8267728 0.8419800 1.5164731 0.7275360 0.8519401 0.8519401 1.2256988 1.2332083 1.5016479 1.5735450 1.9317094 1.6140796 0.5966146 0.5431691 0.0089036 0.5386607 0.5591278 0.5620663 0.5537731 0.5386607 0.5403102 1.4884613 1.6166135 2.4572143 1.8563800 1.8711370 0.6023417 0.3092375 0.5805972 0.5482501 0.0860805 1.7003827 0.8433564 0.5469339 1.5860410 0.0089036 1.5860410 2.4802119 0.0798857 0.0489692 0.5805972 0.5393281 0.2972188 0.3055823 0.5966146 0.5892579 0.2932196 0.0000000 0.8674335 2.7421422 1.7081701 1.2269399 1.6166135 0.5700777 0.5640760 0.8702364 0.8316139 0.5561141 
NC_024792_Bobb              1.2158382 0.3491135 0.3531631 2.4318563 1.2025105 1.5691660 1.5691660 0.8316768 0.6432615 1.5257119 2.7665056 2.7975048 0.4159727 1.4813053 0.3505810 0.0173771 0.0173771 1.2025105 1.2099506 1.5060849 1.3258220 1.5815658 1.2035704 0.9724374 0.6622895 0.8668708 0.7422618 0.7077648 0.7258800 0.7159133 0.7422618 0.7442869 1.4532158 1.2158382 2.4087494 1.7716468 1.8808145 0.9819513 0.8681935 0.9467406 0.6432615 0.8316768 1.5819834 0.0325705 0.7159262 1.5400714 0.8668708 1.5400714 2.4226615 0.8384190 0.8473357 0.9467406 0.7457126 0.8546956 0.8499022 0.9724374 0.9733918 0.8598390 0.8674335 0.0000000 2.7215308 1.6018529 1.2082725 1.2100324 0.7291781 0.7357893 0.3320437 0.3891972 0.7098249 
NC_025423_CP_51             2.9513353 2.5128471 2.5250331 3.0408702 2.8684816 2.7691066 2.7691066 2.6576598 2.3704945 2.7531498 0.0558512 0.0525725 2.4919343 2.5361254 2.5175833 2.6756609 2.6756609 2.8684816 2.8850345 2.5295173 2.9068940 3.0431594 2.9474891 2.6915059 2.3832044 2.7783706 2.4168458 2.5262341 2.4747581 2.5393098 2.4168458 2.4200766 2.6344590 2.9513353 1.3449483 3.1009009 2.8608455 2.5130332 2.4681443 2.6273403 2.3704945 2.6576598 2.7761559 2.6521787 2.4625741 2.7846001 2.7783706 2.7846001 1.3506086 2.6871892 2.6670499 2.6273403 2.4353234 2.5145547 2.5121347 2.6915059 2.7028975 2.5025915 2.7421422 2.7215308 0.0000000 2.8126839 2.8611425 2.9610995 2.4921356 2.5214817 2.5171053 2.4432591 2.5361702 
NC_025426_P108              1.2277311 1.5330141 1.5407945 2.7642988 0.9216311 0.0087972 0.0087972 1.7230706 1.5969936 0.2508886 2.8819547 2.9139541 1.5897543 0.5501921 1.5288726 1.5942481 1.5942481 0.9216311 0.9274973 0.5520515 1.3643452 0.0078441 1.2285984 1.8454376 1.6396857 1.7152249 1.7455740 1.8191816 1.7873279 1.7745966 1.7455740 1.7481338 0.6245612 1.2277311 2.5019086 1.7632081 1.8796987 1.8181839 1.6707719 1.8244921 1.5969936 1.7230706 0.0058540 1.5541899 1.7071320 0.2581932 1.7152249 0.2581932 2.5086624 1.7114601 1.7071749 1.8244921 1.7304214 1.6552989 1.6546902 1.8454376 1.8507527 1.6470471 1.7081701 1.6018529 2.8126839 0.0000000 0.9248256 1.2350752 1.8060254 1.7795656 1.5277156 1.7640523 1.8054403 
NC_025440_WIL_1             0.7390640 1.2149650 1.2220082 2.5348140 0.0059578 0.9472482 0.9472482 1.2643855 1.2832601 0.9560752 2.8464393 2.8573275 1.1845161 0.9788847 1.2337668 1.2066112 1.2066112 0.0059578 0.0089490 0.9828737 0.7839604 0.9812602 0.7284933 1.4381882 1.2955737 1.2305125 1.3340071 1.3772795 1.3525158 1.3436886 1.3340071 1.3341187 1.1439454 0.7390640 2.3175034 1.7449736 2.0125980 1.3692351 1.2177747 1.3869416 1.2832601 1.2643855 0.9383261 1.1982878 1.3166586 0.9687001 1.2305125 0.9687001 2.3483824 1.2554377 1.2229129 1.3869416 1.3244966 1.2078097 1.2175710 1.4381882 1.4600091 1.2010345 1.2269399 1.2082725 2.8611425 0.9248256 0.0000000 0.7339407 1.3695740 1.3160167 1.2706149 1.2179966 1.3818517 
NC_027335_ECP3              0.0056989 1.4348610 1.4423661 2.7076784 0.7245980 1.2098021 1.2098021 1.5831431 1.5094934 1.1422350 2.9921704 3.0256034 1.3756184 1.2089079 1.4288991 1.2167603 1.2167603 0.7245980 0.7281115 1.2162664 0.1684931 1.3005810 0.0028466 1.6992080 1.5330438 1.6372275 1.3923676 1.4392352 1.4015192 1.4246792 1.3923676 1.3966726 1.3272986 0.0056989 2.4664619 1.7917819 1.9935970 1.6445901 1.6202931 1.6575719 1.5094934 1.5831431 1.2149741 1.2059056 1.3974888 1.1559057 1.6372275 1.1559057 2.4508310 1.5916654 1.6178476 1.6575719 1.4142316 1.6008343 1.5916754 1.6992080 1.7072171 1.5929271 1.6166135 1.2100324 2.9610995 1.2350752 0.7339407 0.0000000 1.4240411 1.4526929 1.3589169 1.3870911 1.4536545 
NC_027352_JBP901            1.4240411 0.6730743 0.6683585 2.2811128 1.3634379 1.7733546 1.7733546 0.6063677 0.3107665 1.7413561 2.5845585 2.5859702 0.7257818 1.5273457 0.6688084 0.7260550 0.7260550 1.3634379 1.3716547 1.5242465 1.5047163 1.9207094 1.4216644 0.8031833 0.3157453 0.5855763 0.0519111 0.0517643 0.0058616 0.0177057 0.0519111 0.0516935 1.6143219 1.4240411 2.2435102 1.8590997 1.8045180 0.7749309 0.5675899 0.7890547 0.3107665 0.6063677 1.7877076 0.7308038 0.0549759 1.7579283 0.5855763 1.7579283 2.2423403 0.6040153 0.5987116 0.7890547 0.0550308 0.5681133 0.5733435 0.8031833 0.7993583 0.5667552 0.5700777 0.7291781 2.4921356 1.8060254 1.3695740 1.4240411 0.0000000 0.0484655 0.8032133 0.7864598 0.0551772 
NC_027355_BCP8_2            1.4526929 0.6705266 0.6657845 2.2508110 1.3099951 1.7574984 1.7574984 0.5977810 0.3243490 1.7212645 2.5997248 2.6011632 0.7188578 1.4505910 0.6662359 0.7326448 0.7326448 1.3099951 1.3179761 1.4588501 1.5238342 1.9153942 1.4502905 0.7658182 0.3295034 0.5796057 0.0427543 0.0613825 0.0420896 0.0359320 0.0427543 0.0425718 1.6173860 1.4526929 2.2063626 1.8021279 1.7451967 0.7519376 0.5796220 0.7517879 0.3243490 0.5977810 1.7613616 0.7374338 0.0613654 1.7377418 0.5796057 1.7377418 2.2106375 0.5861264 0.5809141 0.7517879 0.0396292 0.5862360 0.5915465 0.7658182 0.7620154 0.5848571 0.5640760 0.7357893 2.5214817 1.7795656 1.3160167 1.4526929 0.0484655 0.0000000 0.8243488 0.7763752 0.0648800 
NC_027366_Mater             1.3642612 0.3240873 0.3280625 2.2547002 1.2693473 1.5069232 1.5069232 0.8354314 0.6262942 1.4968829 2.5500421 2.5513801 0.3746515 1.4700869 0.3333794 0.3357552 0.3357552 1.2693473 1.2771770 1.4802814 1.4668796 1.5710695 1.3566620 1.0244151 0.6451224 0.8788296 0.8053174 0.7724073 0.7982721 0.7938209 0.8053174 0.8074597 1.4142465 1.3642612 2.4652370 1.6963979 1.8982649 1.0206678 0.8241987 0.9974807 0.6262942 0.8354314 1.5194378 0.3488379 0.7790308 1.5110993 0.8788296 1.5110993 2.4793425 0.8313382 0.8620124 0.9974807 0.8147738 0.8239873 0.8223979 1.0244151 1.0256582 0.8251214 0.8702364 0.3320437 2.5171053 1.5277156 1.2706149 1.3589169 0.8032133 0.8243488 0.0000000 0.3163884 0.7811929 
NC_027374_Moonbeam          1.3925364 0.3413437 0.3453002 2.2413348 1.2236098 1.7383276 1.7383276 0.7674937 0.6530409 1.6097717 2.4976688 2.4989053 0.3916152 1.4565206 0.3376483 0.3844303 0.3844303 1.2236098 1.2312456 1.4667348 1.3959998 1.8588475 1.3848047 0.9841327 0.6661087 0.8353392 0.7753048 0.7690587 0.7796895 0.7791957 0.7753048 0.7774087 1.3472696 1.3925364 2.3564335 1.6742819 1.8912879 0.9500204 0.8370490 0.9509767 0.6530409 0.7674937 1.7462459 0.3940490 0.7537371 1.6250613 0.8353392 1.6250613 2.3698558 0.7678037 0.8213312 0.9509767 0.7741731 0.8535961 0.8609983 0.9841327 0.9660917 0.8587203 0.8316139 0.3891972 2.4432591 1.7640523 1.2179966 1.3870911 0.7864598 0.7763752 0.3163884 0.0000000 0.7649162 
Thurquoise                  1.4536545 0.6694709 0.6648054 2.2417830 1.3756429 1.7833932 1.7833932 0.5876452 0.3151758 1.7296819 2.5860554 2.5874451 0.7103786 1.5270360 0.6652492 0.7067697 0.7067697 1.3756429 1.3839749 1.5239670 1.5501521 1.9390021 1.4512864 0.7917150 0.3202428 0.5715540 0.0709169 0.0028747 0.0480014 0.0516799 0.0709169 0.0706282 1.6255918 1.4536545 2.2142502 1.8760939 1.8067970 0.7615147 0.5809042 0.7774883 0.3151758 0.5876452 1.7872491 0.7113921 0.0685946 1.7460204 0.5715540 1.7460204 2.2130721 0.5761119 0.5772299 0.7774883 0.0751634 0.5814050 0.5793282 0.7917150 0.7879387 0.5800367 0.5561141 0.7098249 2.5361702 1.8054403 1.3818517 1.4536545 0.0551772 0.0648800 0.7811929 0.7649162 0.0000000 
