# Supplementary material for: Genome, biology and stability of the Thurquoise phage – A new virus from the Bastillevirinae subfamily
Source: Front Microbiol. 2023 Mar 14;14:1120147. doi: 10.3389/fmicb.2023.1120147 (PMC10043171; doi:10.3389/fmicb.2023.1120147)
Supplement: Supplementary file 2 [file Data_Sheet_1.ZIP › File S1. Alignments evolution models and trees/IqTree_ML_trees/single_marker_trees/6132_00058-hypothetical_protein_100.fasta.aln.faa.treefile]

(AB609718_phiEF24C_P2:0.0000020418,(((((((((((AB930182_SPG24:0.0000020418,AP013029_phiNIT1:0.0030036130)63.9/100:0.0023918869,KF669652_Grass:0.0036375900)98.8/100:0.0740066379,KC699836_SIOphi:0.1695191176)45.3/72:0.0497513142,(((((KJ010547_Bp8p_C:0.0000020418,KJ010548_Bp8p_T:0.0000020418)0/65:0.0000020418,NC_020081_phiAGATE:0.0150937280)83.3/95:0.0107465148,NC_024792_Bobb:0.0071016326)100/100:0.2137937175,NC_027366_Mater:0.1314983907)17.1/63:0.0301281108,NC_027374_Moonbeam:0.1803339170)96.8/99:0.0699358686)99.8/100:0.1818410849,((((((JN797796B_5S:0.0000020418,NC_018863_B4:0.0000020418)92.9/100:0.0125325902,NC_022763_Spock:0.0000029499)100/100:0.0432430217,NC_022769_BigBertha:0.0065378572)55.6/89:0.0187388383,((KT307976_AvesoBmore:0.0000020418,NC_022088_Troll:0.0000020418)94.1/99:0.0092382119,NC_024788_Riley:0.0000020418)93.5/100:0.0257548356)99.8/100:0.1362526439,(((((KT207918_Eyuki:0.0000020418,NC_024211_Megatron:0.0000020418)85.6/100:0.0060784421,NC_024213_Hakuna:0.0092130999)87.2/100:0.0062464769,(NC_018857_BPS13:0.0000020418,NC_023501_BPS10C:0.0000020418)93/100:0.0121775776)92.7/99:0.0282112457,NC_016563_WPh:0.0225456623)100/100:0.3621795210,(((NC_018856_Bastille:0.0181985829,NC_024207_Evoli:0.0030556356)75.6/47:0.0028922420,NC_024205_Hoody_T:0.0000020418)75.9/47:0.0029655826,NC_024216_CAM003:0.0000025293)98.3/100:0.0913281047)57.5/79:0.0655364449)100/100:0.2087171228,(((JN797798_BCU4:0.0000020418,NC_018860_BCP78:0.0000020418)0/57:0.0000025330,KT224359_TsarBomba:0.0152557356)99.6/100:0.1287730808,(((((((KT995480_Bacillus_BM15:0.0000020418,MH638309_Bacillus_Hobo:0.0000020418)0/50:0.0000020418,NC_024137_Bcp1:0.0029442009)0/66:0.0000024447,MH638312_Bacillus_Kioshi:0.0029212906)97.5/99:0.0217453509,NC_020873_Bc431v3:0.0330853395)27.7/45:0.0081382331,NC_027355_BCP8_2:0.0199844707)85.8/93:0.0084053483,((KX495186_Bacillus_PK16:0.0000020418,NC_027352_JBP901:0.0059965229)86.3/100:0.0059510100,MG602477_Bacillus_BCP01:0.0059847357)92/98:0.0099205240)81.9/97:0.0101959942,(KU577463_Bacillus_Deep_Blue:0.0000020418,Thurquoise:0.0029469888)93.2/99:0.0224022146)99.9/100:0.1771406586)72.3/83:0.1012056400)91.5/95:0.1209929281)99.5/100:0.2836991759,((AY682195_LP65:1.3252071888,(((KC595512_JL:0.0060713510,KC595513_Shanette:0.0030842179)87.2/100:0.0403692039,NC_025423_CP_51:0.0108923046)100/100:0.7157219989,(NC_011421_SPO1:0.0007923857,NC_022761_CampHawk:0.0105551469)100/100:0.6129757333)100/100:0.8671413144)86.2/83:0.1873500464,(NC_012530_Lb338_1:0.8362416533,NC_015253_A9:1.0081760496)25.6/37:0.1184040791)39.6/53:0.1404758217)92.4/91:0.2242106414,((((((((((((((((((((((((((EU418428_A5W:0.0000000000,JX080304_MSA6:0.0000000000):0.0000000000,KF766114_K:0.0000000000):0.0000000000,NC_007066_G1:0.0000000000):0.0000000000,JX875065_SA5:0.0000000000):0.0000000000,NC_022918_S25_4:0.0000000000):0.0000000000,NC_019726_JD007:0.0000000000):0.0000000000,NC_023009_Sb_1:0.0000000000):0.0000000000,KP027446_phiIPLARODI:0.0000000000):0.0000000000,JX080305_P4W:0.0000000000):0.0000000000,JX080303_Fi200W:0.0000000000):0.0000000000,NC_022920_S25_3:0.0000000000):0.0000000000,KR908644_IME_SA119:0.0000000000):0.0000000000,KP687432_IME_SA2:0.0000000000):0.0000000000,JX080300_Staph1N:0.0000000000):0.0000000000,NC_025416_MCE_2014:0.0000000000):0.0000000000,JX080302_676Z:0.0000000000):0.0000000000,NC_023573_phiSA012:0.0000000000):0.0000000000,KR902361_IME_SA118:0.0000000000):0.0000000000,JX080301_A3R:0.0000000000):0.0000000000,NC_025417_Team1:0.0000000000):0.0000020418,FR852584_ISP:0.0000020418)0/78:0.0000020418,(NC_019448_GH15:0.0000020418,NC_025426_P108:0.0061426321)81.8/99:0.0030461013)0/82:0.0000020608,KP687431_IME_SA1:0.0000020212)99.2/100:0.1079178493,(JX194239_SA11:0.0000020757,(NC_020877_Romulus:0.0000026041,NC_022090_Remus:0.0000025813)86.9/100:0.0059692496)99.8/100:0.1473366658)100/100:0.2236556779,(KF021268_phiIBB_SEP1:0.0060213832,KP027447_phiIPLA_C1C:0.0061333799)100/100:0.1899400808)68.1/81:0.0455436994,NC_007021_Twort:0.3251009454)99.9/100:0.2983854018)99/99:0.2549990413,((((((((((((((DQ004855_P100:0.0000000000,KJ586795_LMTA_94:0.0000000000):0.0000000000,NC_009811_A511:0.0000000000):0.0000000000,NC_021781_LP_125:0.0000000000):0.0000000000,NC_020871_AG20:0.0000000000):0.0000000000,NC_024383_LP_083_2:0.0000000000):0.0000000000,NC_024360_LMSP_25:0.0000000000):0.0000000000,NC_024359_LP_048:0.0000000000):0.0000000000,NC_024787_LMTA_148:0.0000000000):0.0000000000,NC_024364_List_36:0.0000000000):0.0000000000,KJ094031_LP_124:0.0000000000):0.0000000000,KJ591605_LMTA_57:0.0000000000):0.0000020418,KJ094029_LP_064:0.0000020418)0/47:0.0000020418,KJ668715_LMTA_34:0.0030220191)0/57:0.0000020418,NC_025440_WIL_1:0.0060557266)99.4/100:0.2385476871)100/100:0.4230817002,KP339049_EFDG1:0.1013864644)95.6/98:0.0710810866,KR049063_EFLK1:0.0029230092)0/65:0.0000027109,NC_027335_ECP3:0.0000020418)93.9/99:0.0058572447,NC_009904_phiEF24C:0.0000020418);
