# Supplementary material for: Genome, biology and stability of the Thurquoise phage – A new virus from the Bastillevirinae subfamily
Source: Front Microbiol. 2023 Mar 14;14:1120147. doi: 10.3389/fmicb.2023.1120147 (PMC10043171; doi:10.3389/fmicb.2023.1120147)
Supplement: Supplementary file 2 [file Data_Sheet_1.ZIP › File S1. Alignments evolution models and trees/IqTree_ML_trees/single_marker_trees/6132_00058-hypothetical_protein_100.fasta.aln.faa.uniqueseq.phy]

69 469
AB609718_phiEF24C_P2        -----MRLKKISEILGRLIDVTMINTHEINDFSVGSTIRSIYEAVSMELEQYYILGRENILWGIEQGILNAFDFRKREAKRAYGMVTLEFHTVTQTPVYVPTGTTFDSSLSGAPSTLTFQTMQDYIIPEGVITAKVEVYCTTVGTKGNIPKGRINRVINNISNLKTVYNEFDFLTGTDEESIESVKKRFHAFVESRGRATIKALDYGTRQVEEVAGVYI-KEEVGYVRIYAHDLNGDLKQETLDKIKVAIEDYRPAGIKLDVFPVIKSNVQVSATVTISDKSRINSKLEERVELTIRNYLNSQVVSQPLILADLIQVIMNIDDVLIYDCKINNM-------EGNMAVRDEEII---------------------------------------------------------------------------RAGEVIVELV-------------------------------
AB930182_SPG24              -----MKFKRMSEIYSRLVDYTITNTREVNDFSVGSAMRALYEAISIELEQFYILTEENITEAIEQGVYSSFGFTRKKAIRAYGVVQIALHNAAQQDMIVSRGSRFTSSESEYP--QVYETLVDYYIPKGSILAEVEVHCLSPGSTGNIPENVLDVMQSPLANVKSVTNPQAFQTGQDEEPLEELRSRFRSFIKALSRATVPAIEYGVRTVPEVAGVYI-EEETGRVNIYAHDRNGNLPDSVKTKIEEVMYEYRPAGIPVRIFPVTRKAIDVDVVVTLTNKAAITDTFKKKIQDEITRYLNNMQTSQSLVLLDLSSIIKYIDRQLIYDVTFKNP-------TGNVTLKGSEII---------------------------------------------------------------------------RAGTIKVTLQ-------------------------------
AP013029_phiNIT1            -----MKFKRMSEIYSRLVDYTITNTREVNDFSVGSAMRALYEAISIELEQFYILTEENITEAIEQGVYSSFGFTRKKAIRAYGVVQIALHNAAQQDMIVSRGSRFTSSESEYP--QVYETLVDYYIPKGSILAEVEVHCLSPGSTGNIPENVLDVMQSPLANVKSVTNPQAFQTGQDEEPLEELRSRFRSFIKALSRATVPAIEYGVRTVPEVAGVYI-EEETGRVNIYAHDRNGNLPDSVKTKIEEVMYEYRPAGIPVRIFPVTRKAIDVDVVITLTNKAAITDTFKKKIQDEITRYLNNMQTSQSLVLLDLSSIIKYIDRQLIYDVTFKNP-------TGNVTLKGSEII---------------------------------------------------------------------------RAGTIKVTLQ-------------------------------
AY682195_LP65               MSDYTLRYKTAKETLSSLTDYILTHTDKLNDFTDGSALATINEAYATELEHQIYMTITNVNTGIREGAMSAFGFNRKQATYAYGTVRITFNQDLTNDVYISKGAQFYSTNPLYS--QTYVTLEEYYVPAGTAWLDITVYCSVTGTVGNIPNDTINACS-DMGNITSVTNSEAFQTGQDEETNADLAVRFRQMIQGLQSGTVEALENAAMSVDGVAGAFGFDDTYGSFILYVHDANGDLSNTLKQQVANAVDKVRSAGIRVLILPIHRTTIDLEIGINVPNTALQNDTLLQVIKRDITNYVNNYVAGQPIYVSDVIQKVMDESDYGIVNTELTVTANPDDFLLGNADIDEDSIININGQEVGSNNLHPIDISKDDTYSVITKTKNVASNPGKDSVGWKDATTYTDDNGDPVINSIAVTNKYATKGNELLKSGTIDIYFIDDDDMKQNVTEKTTGTVADSDFINDFIKGDN
DQ004855_P100               ----------------------MINTSELNDFSVGSTILSILEAVSMELEQYYILSRENIVWGIQQGVFQAFDFFKREPKRAYGDVLIEFHSAVQSDVYIPKGTTFSSTINGYD--QQFETVIDYYVPKDSILARVEVYCKVAGEIGNVPAGTINLIMNSVSNVKSVINESNFQTGTDEESLESVKNRFHAFVESRGRATVPAINYGTRLVEEVSGVYV-KEYVGYVIVYAHDRNGNLSANIQDNIKIALEDYRPAGIKLDVKPVNKRLLPVEVTVTITNKNRIGDTLQAHIQGVITDYLNSMQVSNNLILSELIQIIMSIDDSLIYDCKIENF-------TENVIINSEDII---------------------------------------------------------------------------RAGEVKVNLK-------------------------------
EU418428_A5W                -----MKTRKLTNILSKLIDKTMAGTSKITDFTPGSASRSLLEAVSLEIEQFYILTKENIDWGIQEGIIEAFDFQKRQSKRAYGDVTIQFYQPLDMRMYIPAGTTFTSTRQEYP--QQFETLVDYYAEPDSTEIVVEVYCKETGVAGNVPEGTINTIASGSSLIRSVNNEYSFNTGTKEESQEDFKRRFHSFVESRGRATNKSVRYGALQIPDVEGVYV-YEETGHITVFAHDRNGNLSDTLKEDIIDALQDYRPSGIMLDVTGVEKEEVNVSATVTISNKSRIGDTLQKHIESVIRSYLNNLKTSDDLIITDLIQAIMNIDDVLIYDVSFDNL-------DENIIVPPQGII---------------------------------------------------------------------------RAGEIKVELK-------------------------------
FR852584_ISP                -----MKTRKLTNILSKLIDKTMAGTSKITDFTPGSASRSLLEAVSLEIEQFYILTKENIDWGIQEGIIEAFDFQKRQSKRAYGDVTIQFYQPLDMRMYIPAGTTFTSTRQEYP--QQFETLVDYYAEPDSTEIVVEVYCKETGVAGNVPEGTINTIASGSSLIRSVNNEYSFNTGTKEESQEDFKRRFHSFVESRGRATNKSVRYGALQIPDVEGVYV-YEETGHITVFAHDRNGNLSDTLKEDIIDALQDYRPSGIMLDVTGVEKEEVNVSATVTISNKSRIGDTLQKHIESVIRSYLNNLKTSDDLIITDLIQAIMNIDDVLIYDVSFDNL-------DENIIVPPQGII---------------------------------------------------------------------------RAGEIKVELK-------------------------------
JN797796B_5S                -----------MNIYSRLVDYTITNTNKLNDFSVGSAIRALYEAVAMEVEQFYVLTEENLEEAIQAGVYESFGFKRKAPQRAYGRVRITFHNAVQQNLPLPRGTRFTSSFPEYA--NIYETVEDYYIPAGAVTAEVFVYCLTSGEVGNVPANAIDVMMTPLSNVKLVTNPAAFQTGENEEPLEALKARFRSYIESLSKATKPALEYGTRLVPEVAGVYI-DEKIGLVVIYAHDKNGELPDSVKLAIETSLSRFKPAGIPVEVKPVTRKSIDVDVTITIANKPAITTALRDRIKFAIEGYLNNMQTSQNLILNDLSYVIKSVDKQLVYDIQYTTP-------TTNQVVKGSEIV---------------------------------------------------------------------------RAGIIKVTLV-------------------------------
JN797798_BCU4               ----------MTEIYARLVDHTITNTRKINDFSIGSAMRAIYEAIATELEQFYVLTEENIQEAIAAGIFASFGFTRKPPRKAYGKVQIVFHNALQQTVALARGTRFTSSLGDYS--NTYETLVDYYIPQGTVTAEVQVYCTIPGEVGNIPANVVNIMMTPLANIKTVNNAQAFQTGQNEEPLDEMKSRFRSYIESLSKGTIPAIEYGTRSVPEVAGVWI-DEQTGLINVYAHDRNGDLPDDVKAKIVATLENFRPGGIPVRVMPVVRRTIDVDVKITLTNKLAITKAFQDKIVGEISRYLNNMQTSQSLILSDLSSVIKGLDKQLIYDISFANP-------TGNILVAGNEII---------------------------------------------------------------------------RAGTIKVTLE-------------------------------
JX194239_SA11               -----MRTRKLTQILSRLMDKTIQGTSKITDFTPGSAVRSLLEAVALEIEQYYILTRENINWGIQEGIIEAFDFQKRKAKRAYGNVNIQFYQPLDMRMYIPAGTTFSSTRQEYP--QQFETLVDYYAEEGTTEITVEVYCKEVGIVGNIPEDIINTIASGSSLIRTITNPTSFNTGTKEESQEDFKRRFHMFVESRGRATNKSIRYGTLQVPDVDGVYV-YEEVGHVTVYAHDKNGNLSATLKNDIITALEDYRPSGIKLDVVGVEKEEIDVSAVVTISNKARIGDTLQRHIESVIRGYLNSLTTSDDLIINDLIQAIMNIDDNLIYDVAFKNL-------STNIEVSSKGII---------------------------------------------------------------------------RAGDIKVELI-------------------------------
KC595512_JL                 -----MKIKTMKEIVSDMAGYMVTVGSKITNFNPGSIVRTLFEAVATEIEQLYFKMKKGHAEAIEGSLYTSFGFSKTPAVKATGLLTLEFKAPLSLVFTISKGHTFYT-VPVKGKVIYFECLEDKTVPIGETSVDVKVQCTEAGEVGNVPPLSIRSVMSPLPMVERMYNLSPFHTGLPEETTEQRKKRFSNFIGTLQRGTVESIKYGVSQIPDVAGVNV-KEDVGLIYIYVHDAQGQLPAPLQAQVENLLPNYKCGGIKPIVSKVNIKTVDINIKVTIENGFD-KGTYALIIYNSVSTFLEKYTVGKPLLRAELVRFIMNLDYNAILNVNLSID--------KDVIAVENELV---------------------------------------------------------------------------RPGKLTINIE-------------------------------
KC595513_Shanette           -----MKIKTMKEIVSDMAGYMVTVGSKITNFNPGSIVRTLFEAVATEIEQLYFKMKKGHAEAIEGSLYTSFGFSKTPAVKSTGLLTLEFKAPLSLVFTISKGHTFYT-VPVKGKVIYFECLEDKTVPIGETSVDVKVQCTEAGEVGNVPPLSIRSVMSPLPMVERMYNLSPFHTGLPEETTEQRKKRFSNFIGTLQRGTVESIKYGVSQIPDVAGVNV-KEDVGLIYIYVHDAQGQLPAPLQAQVENLLPNYKCGGIKPIVSKVNIKTVDIDIKVTIENGFD-KGTYALIIYNSVSTFLEKYTVGKPLLRAELVRFIMNLDYNAIMNVNLSID--------KDVIAVENELV---------------------------------------------------------------------------RPGKLTINIE-------------------------------
KC699836_SIOphi             -----MKFKRMSEIYSRLVDHTITNTREINDFSVGSAMRALYEAISIELEQYYILTRENMMEAIEQGVYSSFGFTRKPAIRAYGVVQIFLHSPASSDMVISRGSRFSSGISEYP--QVYETLIDYYIPKGSLVAEVEVYCTSPGSTGNIPADVIDIIQSPIANIRAVTNPQAFQTGQDAEPIEEMRSRFQSFIKSLSRATVPAIDYGTRTVPEVSGVFI-HEETGRVNVYAHDRNGNLPDHVKEKIEEVLYYYRPAGIPVRVFPVTRKSIDVDVVVTLTNKVSITDTFRDKIKMEIVRYLNNMQTSQSLVLSDLMSVIKYIDRQLIYDVSFKEP-------TGNVTLKGSEVI---------------------------------------------------------------------------RAGNVTVTLK-------------------------------
KF021268_phiIBB_SEP1        -----MKTRKLTDILSRMIDKTMIATSKVSDFTPGSAVRSLLEAIALELEQYYILTKENIEWGIEEGIVEAFDFTKRRERRAYGDVTIRFYNPLEETMYIPRGTTFSSTRQQYT--QQFETLVDYYVTEGSTEAKVEVYAKESGTIGNVPEDTINVMASSSTLIKSVNNDLSFSTGRDEESQEELKRRFHMFVESRGRATNKSIRYGAMKVPDVKGVYV-YEQVGLVTVYAHDNNGTLPNNLISDIEEALEDYRPSGIMLRVRPTVKTDVDVDVRVVITNKARIGETLQRHIESVIRSYLNDFNVSDDLILADLTQVIMNIDDSLIYDIQFNSI-------MGNIETQPEEII---------------------------------------------------------------------------RAGKINVTLV-------------------------------
KF669652_Grass              -----MKFKRMSEIYSRLVDYTITNTREVNDFSVGSAMRALYEAISIELEQFYILTEENITEAIEQGVYSSFGFTRKKAIRAYGVVQIALHNAAQQDMIVSRGSRFTSSESEYP--QVYETLVDYYIPKGSILAEVEVHCLSPGSTGNIPENVLDVMQSPLANVKSVTNPQAFQTGQDEEPLEELRSRFRSFIKALSRATVPAIEYGVRTVPEVAGVYI-EEETGRVNIYAHDRNGNLPDSVKTKIEEVMYEYRPAGIPVRIFPVTRKAIDVDVVVTLTNKAAITDTFKKKIQDEIARYLNNMQTSQSLVLLDLSSVIKYIDRQLIYDVTFKNP-------TGNVTLKGSEII---------------------------------------------------------------------------RAGTIKVTLQ-------------------------------
KJ010547_Bp8p_C             -----MRFKRMSEIYSRLVDNTITNTHDVNDFSVGSAMRAIYESIAIELEQFYVLTRENMLEAVEQGVYNAFGFKRKEAVRAYGVVQVSFHNSTQTDITISRGSRFSSSMPQYT--QLYETRVDYVIPRGSVLAEFEVYCLSPGSTGNIPEDVIDVMQSPIANVKEVNNPAAFQTGQDQEPLEEQRSRFNAFITALSRATVPALEYGTRTVTEVAGVWI-EEETGRVNIYAHDRNGNLPDSVKEKILLTLEDYRPAGIQVRVLPVEKKNVDVSVTVTLNNKAGITSAFNQKITTEVTRYLNNMQTSQSLVLSDLSSVIKYIDRQLIYDVSFDNL-------KSNVVLKGSEII---------------------------------------------------------------------------RAGEVKVTLK-------------------------------
KJ010548_Bp8p_T             -----MRFKRMSEIYSRLVDNTITNTHDVNDFSVGSAMRAIYESIAIELEQFYVLTRENMLEAVEQGVYNAFGFKRKEAVRAYGVVQVSFHNSTQTDITISRGSRFSSSMPQYT--QLYETRVDYVIPRGSVLAEFEVYCLSPGSTGNIPEDVIDVMQSPIANVKEVNNPAAFQTGQDQEPLEEQRSRFNAFITALSRATVPALEYGTRTVTEVAGVWI-EEETGRVNIYAHDRNGNLPDSVKEKILLTLEDYRPAGIQVRVLPVEKKNVDVSVTVTLNNKAGITSAFNQKITTEVTRYLNNMQTSQSLVLSDLSSVIKYIDRQLIYDVSFDNL-------KSNVVLKGSEII---------------------------------------------------------------------------RAGEVKVTLK-------------------------------
KJ094029_LP_064             ----------------------MINTSELNDFSVGSTILSILEAVSMELEQYYILSRENIVWGIQQGVFQAFDFFKREPKRAYGDVLIEFHSAVQSDVYIPKGTTFSSTINGYD--QQFETVIDYYVPKDSILARVEVYCKVAGEIGNVPAGTINLIMNSVSNVKSVINESNFQTGTDEESLESVKNRFHAFVESRGRATVPAINYGTRLVEEVSGVYV-KEYVGYVIVYAHDRNGNLSANIQDNIKIALEDYRPAGIKLDVKPVNKRLLPVEVTVTITNKNRIGDTLQAHIQGVITDYLNSMQVSNNLILSELIQIIMSIDDSLIYDCKIENF-------TENVIINSEDII---------------------------------------------------------------------------RAGEVKVNLK-------------------------------
KJ668715_LMTA_34            ----------------------MINTSELNDFSVGSTILSILEAVSMELEQYYILSRENIVWGIQQGVFQAFDFFKREPKRAYGDVLIEFHSAVQSDVYIPKGTTFSSTINGYD--QQFETVIDYYVPKDSILARVEVYCKVAGEIGNVPAGTINLIMNSVSNVKSVINESNFQTGTDEESLESVKNRFHAFVESRGRATVPAINYGTRLVEEVSGVYV-KEYVGYVIVYAHDRNGNLSVNIQDNIKIALEDYRPAGIKLDVKPVNKRLLPVEVTVTITNKNRIGDTLQAHIQGVITDYLNSMQVSNNLILSELIQIIMSIDDSLIYDCKIENF-------TENVIINSEDII---------------------------------------------------------------------------RAGEVKVNLK-------------------------------
KP027447_phiIPLA_C1C        -----MKTRKLTDILSRMIDKTMIATSKVSDFTPGSAVRSLLEAIALELEQYYILTKENIEWGIEEGIVEAFDFTKRRERRAYGDVTIRFYNPLEETMYIPRGTTFTSTRQQYT--QQFETLVDYYVTEGSTEAKVEVYAKEAGIIGNVPEDTINVMTSSSTLIKSVNNDLSFSTGRDEESQEELKRRFHMFVESRGRATNKSIRYGAMKVPDVKGVYV-YEQVGLVTVYAHDNNGTLPNNLISDIEEALEDYRPSGIMLRVRPTVKTDVDVDVRVVITNKARIGETLQRHIESVIRSYLNDFNVSDDLILADLTQVIMNIDDSLIYDIQFNSI-------MGNIETQPEEII---------------------------------------------------------------------------RAGKINVTLV-------------------------------
KP339049_EFDG1              ----------------------MINTHELNDFSVGSTIRSIYEAVSMELEQYYILGRENILWGIEQGVLNAFDFRKREAKRAYGMVTLEFHTVTQTPVYVPTGTTFDSSLSGAPSNLTFQTMQDYVIPAGVVTAKVEVYCTTVGSQGNIAKGRINRVINNISNLKKVYNEYDILTGTDEESIESVKKRFHAFVESRGRATIKALDYGTRQVEEVSGVYI-KEEIGYVRIYAHDLNGDLKDETLAKIKTAIEDYRPAGIKLDVFPVVKLTVPIDVTITISNKNRINTALEERIELTIRNYLNSRTVSETLVKADLLQAIMNIDDNLIYDCEINNL-------SGNLDIRDEEII---------------------------------------------------------------------------RAGDVTIELI-------------------------------
KP687431_IME_SA1            -----------------------------------------------------------------------------------------------MRMYIPAGTTFTSTRQEYP--QQFETLVDYYAEPDSTEIVVEVYCKETGVAGNVPEGTINTIASGSSLIRSVNNEYSFNTGTKEESQEDFKRRFHSFVESRGRATNKSVRYGALQIPDVEGVYV-YEETGHITVFAHDRNGNLSDTLKEDIIDALQDYRPSGIMLDVTGVEKEEVNVSATVTISNKSRIGDTLQKHIESVIRSYLNNLKTSDDLIITDLIQAIMNIDDVLIYDVSFDNL-------DENIIVPPQGII---------------------------------------------------------------------------RAGEIKVELK-------------------------------
KR049063_EFLK1              -----MRLKKISEILGRLIDVTMINTHEINDFSVGSTIRSIYEAVSMELEQYYILGRENILWGIEQGVLNAFDFRKREAKRAYGMVTLEFHTVTQTPVYIPTGTTFDSSLSGAPSTLTFQTMQDYIIPEGVITAKVEVYCTTVGTKGNIPKGRINRVINNISNLKTVYNEFDFLTGTDEESIESVKKRFHAFVESRGRATIKALDYGTRQVEEVAGVYI-KEEVGYVRIYAHDLNGDLKQETLDKIKVAIEDYRPAGIKLDVFPVIKSNVQVSATVTISDKSRINSKLEERVELTIRNYLNSQVVSQPLILADLIQVIMNIDDVLIYDCKINNM-------EGNMAVRDEEII---------------------------------------------------------------------------RAGEVIVELI-------------------------------
KT207918_Eyuki              -----MKFKSMSQIYRKMVDKTLTSTDKINDFSVGSAIRAIYEAVATELEAFYVMTEENLLEAISKGVYSSFGFERKLPQKAYTPITITLNNPTQVIQPIPRGTRFTSSYPEYA--NVYETLEDYYIPQGAVTAVVQVFCTQSGTIGNVPANAIDIMVTPITNIKSSTNKSAVQTGQDEEPLELLRSRFRQYIESLSKATKPALEYGTRLVPAVSGVYI-EEFTGKVNVYAHDNNGDLPDNVKTAIEKSLENYRAAGIRVDVKPVTRLAVDVDVDVIIEPKAAITDALNTRIRFAIENYLNGMQVSQDLIMTDLSCIIKDVDKRLVYDIVYKKP-------PSNLLTKGSEII---------------------------------------------------------------------------RAGVVKVNLK-------------------------------
KT224359_TsarBomba          ----------MTEIYARLVDHTITNTRKINDFSIGSAMRAIYEAIATELEQFYVLTEENIQEAIAAGIFASFGFTRKPPRKAYGKVQIVFHNALQQTVALARGTRFTSSLGDYS--NTYETLVDYYIPQGTVTAEVQVYCTIPGEIGNIPANVVNIMMTPLANIKTVNNGQAFQTGQNEEPLDEMKSRFRSYIESLSKGTIPAIEYGTRSVPEVAGVWI-DEKTGLINVYAHDRNGDLPDDVKAKIVATLENFRPGGIPVRVMPVVRRTIDVDVKITLTNKLAITKAFQDKIVGEISRYLNNMQTSQSLILSDLSSVIKGLDKQLIYDITFAKP-------TGNILVAGNEII---------------------------------------------------------------------------RAGTIKVTLE-------------------------------
KT307976_AvesoBmore         -----------MNIYSRLVDYTITNTNKINDFSVGSAIRALYESVAMEVEQFYVLTEENLEEAIQAGVYESFAFKRKAPQKAYGKVRITFHNAVQQNTPLPRGTRFTSSFPEYA--NIYETVEDYYIPAGAVTAEVFVYCIIAGEVGNVPANAIDVMMTPLSNVKLVTNPSAFQTGENEEPLEALKSRFRSYIESLSKATKPALEYGTRLVPEVSGVYI-DEKIGIVIVYAHDKNGELPDSVKLAIATSLTRFKPAGIPVEVRPVTRKAVDVEVTITISNKPAITNALRDRIKFAIEGYLNNMQTSQNLILNDLSYVIKSVDKQLVYDIQYAKP-------TVNEVVKGSEIV---------------------------------------------------------------------------RAGIIKVTLV-------------------------------
KT995480_Bacillus_BM15      -----MRYKQMTEIYGRLVDHTITNTNKINDFSIGSAIRAMYEATAREIEQLYILTEENIREAIAAGVYSSFGFQRKPAQRAYGKVQLVFHNAVQQTLPLPRGTRFTSSLADYT--MTYETVEDYYVPQGAVTAEVQIFCTISGEIGNVPNNVINIMMTPLANIKTVTNAQAFQTGQDEEPLEELKSRFRAYIESLSKGTIPALEYGTRSVAEISGVWI-DEQTGIVYVYAHDRNGDLPDVVRDKVIATLQNYRAAGIPVVVRPVVRKAVNIDVTIVVADKTAITKALQDKIASEISRYLNNMQTSQSVILSDLSSVIKGLDRRLIYDITFNDP-------KANVIVAGNEVV---------------------------------------------------------------------------RAGTVKVTLV-------------------------------
KU577463_Bacillus_Deep_Blue -----MRYKQMTEIYGRLVDHTITNTNKINDFSIGSAIRAIYEATAREIEQLYILTEENVREAIAAGVYSSFGFQRKPAQRAYGKVQMVFHNAVQQTLPLPRGTRFTSSLADYT--MTYETVEDYYIPQGTVTAEVQIFSTIPGEIGNVPNNVIDIMMTPLANIKTVTNAQAFQTGQDEEPLDELKSRFRSYIESLSKGTIPALEYGTRSVTEISGVWI-DEQTGIVYVYAHDRNGDLPDLVRDKVIATLQNYRAAGIPVVVRPVVRKTVGVDVTITLTDKTAITVALQNKIVAEISRYLNNMQTSQSVILSDLSSVIKGLDRRLIYDITFNDP-------KANVIVAGNEVV---------------------------------------------------------------------------RAGTVKVTLV-------------------------------
KX495186_Bacillus_PK16      -----MRYKQMTEIYGRLVDHTITNTNKINDFSIGSAIRAIYEATAREIEQLYILTEENIREAIASGVYASFGFQRKPAQRAYGKVQLVFHNAVQQTLPLPRGTRFTSSLADYT--MTYETVEDYYIPQGTVTAEVQIFCTIPGEIGNVPNNVINIMMTPLANIKTVTNAQAFQTGQDEEPLDELKSRFRSYIESLSKGTIPALEYGTRSVTEISGVWI-DEQTGIVYIYAHDRNGDLPDLVRDKVIATLQNYRAAGIPVVVRPVVRRAVNIDVTIALTDKTAITKALQDKIAAEISRYLNNMQTSQSVILSDLSSVIKGLDRRLIYDITFNDP-------KANVIVAGNEVV---------------------------------------------------------------------------RAGTVKVTLV-------------------------------
MG602477_Bacillus_BCP01     ----------MTEIYGRLVDHTITNTNKINDFSIGSAIRAIYEATAREIEQLYILTEENIREAIASGVYASFGFQRKPAQRAYGKVQLVFHNAVQQTLPLPRGTRFTSSLADYT--MTYETVEDYYIPQGTVTAEVQIFCTIPGEIGNVPNNVIDIMMTPLANIKSVTNAQAFQTGQDEEPLDELKSRFRSYIESLSKGTIPALEYGTRSVTEISGVWI-DEQTGIVYIYAHDRNGDLPDLVRDKVIATLQNYRAAGIPVVVRPVVRRAVNIDVTIVLTDKTAITKALQDKIAAEISRYLNNMQTSQSVILSDLSSVIKGIDRRLIYDITFNDP-------KANVIVAGNEVV---------------------------------------------------------------------------RAGTVKVTLV-------------------------------
MH638309_Bacillus_Hobo      -----MRYKQMTEIYGRLVDHTITNTNKINDFSIGSAIRAMYEATAREIEQLYILTEENIREAIAAGVYSSFGFQRKPAQRAYGKVQLVFHNAVQQTLPLPRGTRFTSSLADYT--MTYETVEDYYVPQGAVTAEVQIFCTISGEIGNVPNNVINIMMTPLANIKTVTNAQAFQTGQDEEPLEELKSRFRAYIESLSKGTIPALEYGTRSVAEISGVWI-DEQTGIVYVYAHDRNGDLPDVVRDKVIATLQNYRAAGIPVVVRPVVRKAVNIDVTIVVADKTAITKALQDKIASEISRYLNNMQTSQSVILSDLSSVIKGLDRRLIYDITFNDP-------KANVIVAGNEVV---------------------------------------------------------------------------RAGTVKVTLV-------------------------------
MH638312_Bacillus_Kioshi    -----MRYKQMTEIYGRLVDHTITNTNKINDFSIGSAIRAMYEATAREIEQLYILTEENIREAIAAGVYSSFGFQRKPAQRAYGKVQLVFHNAVQQTLPLPRGTRFTSSLADYT--MTYETVEDYYVPQGAVTAEVQIFCTISGEIGNVPNNVINIMMTPLANIKTVTNAQAFQTGQDEEPLEELKSRFRAYIESLSKGTIPALEYGTRSVAEISGVWI-DEQTGIVYVYAHDRNGDLPDIVRDKVIATLQNYRAAGIPVVVRPVVRKAVNIDVTIVVADKTAITKALQDKIASEISRYLNNMQTSQSVILSDLSSVIKGLDRRLIYDITFNDP-------KANVIVAGNEVV---------------------------------------------------------------------------RAGTVKVTLV-------------------------------
NC_007021_Twort             -----METRKFTNILSKLIDKTMIATHKITDFTPGSAVRSLYEAIALEIEQFYILTKENIYWGIQEGVIESFDFKRRQARKAHGNVTLRFYNPIEDDYIIPRGTTFTSTNQEYP--YQFETLVEYRIPKDSTEAILEVFSKQTGASSNIPENTLNVMTSAPPSLRSINNDSSFNTGTDLESLEDFKKRFQDFVETRGRATNKSVRYGAMQVPDVEGVYV-YEQVGLVTAFVHDRNGNLPDTVKKNVEQELEDYRPSGIMLKVEPVIKTLTDISVRVTLSNKDRISDTLQHHIEQVIRTYLNNFKVSDDLILNDLIQVIMNIDDRLIYDVEFSTI-------HGNTITKPEEII---------------------------------------------------------------------------RAGKIDVTLI-------------------------------
NC_009904_phiEF24C          -----MRLKKISEILGRLIDVTMINTHEINDFSVGSTIRSIYEAVSMELEQYYILGRENILWGIEQGILNAFDFRKREAKRAYGMVTLEFHTVTQTPVYVPTGTTFDSSLSGAPSTLTFQTMQDYIIPEGVITAKVEVYCTTVGTKGNIPKGRINRVINNISNLKTVYNEFDFLTGTDEESIESVKKRFHAFVESRGRATIKALDYGTRQVEEVAGVYI-KEEVGYVRIYAHDLNGDLKQETLDKIKVAIEDYRPAGIKLDVFPVIKSNVQVSATVTISDKSRINSKLEERVELTIRNYLNSQVVSQPLILADLIQVIMNIDDVLIYDCKINNM-------EGNMAVRDEEII---------------------------------------------------------------------------RAGEVIVELV-------------------------------
NC_011421_SPO1              ---MNLQIKTFNEILNSMANWVK-NTSNITNFYVGSVIRSFLEAVAIEIESIYFQMKMGFSYAIENSIFHSFDFERRPAVKASGQVVMVFKTELPQDIIIPKGYIVST-VPVKGEIISFEVTEDTIAFAGYTSVVLNVQCTDAGIIGNVPQYSIKIALQPLAFVESIYNPDGFYNGAEEETRQDRKKRFSSYIDTLAKATVDAVRYGVLSVEGVAGVYV-EDNIGLVRVYVHDSKGDLPDDLKARVEDNIINYKAAGVEVSVKPVIKKLTDVTVTVTLTDDVD-KESYRVMIVNSVTTFLNYFPVSKSLVKAELIKHIMNIDDLSIVNVVVDMD--------NVVQVANNEII---------------------------------------------------------------------------RPGTITVNIQE------------------------------
NC_012530_Lb338_1           -----MQIKRLSDILASLIDNTTARTTLINDFTPGSVIRSIYEAVAMQLEEYYYLQEENISWGIQNGVLSSFGFSPREATPAYGDIDITFYGPLSQDTTIPRGTTFYSSNDLYS--QTYVLQEPYLVRAGSIKATVTAYCTQVGSAGNIPAAVLDSCSGMQTGIYKVTNTDAILTGTDEESVDEERLRFNEFVDTRGRGTVKAMDYAARTIPEVTGVYI-DETVGHVTVYAHDANGDLSDALINEIATAEEDYRPVAIPWDVQPVSKNLLDIEVSVTVTNYRMVPSDFTDNLSNYIGSYLDNFSAGDDLIISALESRIRAF-SPLIYDVSVTNP-------SGNVAVAPNEII---------------------------------------------------------------------------RAGTASIIISNEVG---------------------------
NC_015253_A9                ------------------MDYTNAVTSKVTDFTVGSAIRAMYDAYSIELEALYMLTAENIETGIEEGLISAFGFETRPAQRAYGDLTISLYSEMDTPTLIARGTTFRSSDPLYT--TTYQAPVDYYIPANVRVYTIRVVCTEEGLVGNIPANKITIMDTGIRNFSGATNDDAFLTGREAETYEQAKHRFQLFIEAIGRGTKQSLKYGAYTVPEITGVFV-DEKVGIAYVYCHDSNGDLPDDIREEVIKAEENYRPAGIELLVLPVNKIKLDITLTIIMNDSGVLTDRYKSDLTSFVESYLNGFAMPRNLILADLTQAIMNYDDINIYDCAIMSP-------SGNITTQNNELI---------------------------------------------------------------------------RAGKIDITYR-------------------------------
NC_016563_WPh               -----MKFKSMSQIYRKMVDKTLTSTDKINDFSVGSAIRAVYEAVATELEAFYVMTEENLLEAISKGVYSSFGFERKLPQKAYTPITITLNNPTQVIQPIPRGTRFTSSYPEYA--NIYETLEDYYIPQGAVTAEVQVFCTQSGTIGNVPANAIDIMVTPITNIKSSTNKSAVQTGQDEESLDSLRARFRQYIESLSKGTKPALEYGTRLVPEVAGVYI-EEFTGKVNVYAHDNNGDLPDNVKTAIEKSLENYRAAGIRVDVKPVSRIAVDVDVDVIIEPKAAITDTLNTRIRFAIENYLNGMQVSQNLIMTDLSCIIKDVDKRLVYDIAYKQP-------PANLITKGNEII---------------------------------------------------------------------------RAGTVKVNLK-------------------------------
NC_018856_Bastille          -----MKFKSMTDIYARLVDNTITNTNKISDFSVGSAIRAIYEAISMEVEQFYVLTEENLSEAIQSGVYESFGFKRKQPQRAYTTMRITFHNPVQVNMPLPRGTRFTSSYPEYA--NVYEVIEDYYIPAGAVTAEFQVYCLIAGEIGNVPANAIDIMMTPLSNVKDVTNPNAVQTGQDEEPLDELKSRFRSYIESLSKGTVPAIEYGTRLVPEVSGVYI-QEMIGKIVVYAHDKNGDLPDNVKLAIEASLKNYKAAGIALEVRPVTRKAIDVEVTVTVSIKTAITKALEDRIRFSIESYLNNMQTSQNLILSDLSCIIKGVDKQLVYDIQYKTP-------TANIIAKGNEII---------------------------------------------------------------------------RSGNIKVNLV-------------------------------
NC_018857_BPS13             -----MKFKSMSQIYRKMVDKTLTSTDKINDFSVGSAIRAIYEAVATELESFYVMTEENLLEAISQGVYSSFGFERKLPQKAYTPITITLNNPTQVIQPIPRGTRFTSSYPEYA--NIYETLEDYYIPQGAVTAVVQVYCTQSGTIGNVPANAIDIMVTPITNIKSSTNKSAVQTGQDEEPLELLRSRFRQYIESLSKATKPALEYGTRLVPEVSGVYI-EEFTGKVNVYAHDNNGDLPDNVKTAIEKSLENYRAAGIRVDVKPVTRLAVDVDVDVIIEPKAAITDALNTRIRFAIENYLNGMQVSQNLIMTDLSCIIKDVDKRLVYDIVYKKP-------PSNLLTQGSEII---------------------------------------------------------------------------RAGTVKVNLK-------------------------------
NC_018860_BCP78             ----------MTEIYARLVDHTITNTRKINDFSIGSAMRAIYEAIATELEQFYVLTEENIQEAIAAGIFASFGFTRKPPRKAYGKVQIVFHNALQQTVALARGTRFTSSLGDYS--NTYETLVDYYIPQGTVTAEVQVYCTIPGEVGNIPANVVNIMMTPLANIKTVNNAQAFQTGQNEEPLDEMKSRFRSYIESLSKGTIPAIEYGTRSVPEVAGVWI-DEQTGLINVYAHDRNGDLPDDVKAKIVATLENFRPGGIPVRVMPVVRRTIDVDVKITLTNKLAITKAFQDKIVGEISRYLNNMQTSQSLILSDLSSVIKGLDKQLIYDISFANP-------TGNILVAGNEII---------------------------------------------------------------------------RAGTIKVTLE-------------------------------
NC_018863_B4                -----------MNIYSRLVDYTITNTNKLNDFSVGSAIRALYEAVAMEVEQFYVLTEENLEEAIQAGVYESFGFKRKAPQRAYGRVRITFHNAVQQNLPLPRGTRFTSSFPEYA--NIYETVEDYYIPAGAVTAEVFVYCLTSGEVGNVPANAIDVMMTPLSNVKLVTNPAAFQTGENEEPLEALKARFRSYIESLSKATKPALEYGTRLVPEVAGVYI-DEKIGLVVIYAHDKNGELPDSVKLAIETSLSRFKPAGIPVEVKPVTRKSIDVDVTITIANKPAITTALRDRIKFAIEGYLNNMQTSQNLILNDLSYVIKSVDKQLVYDIQYTTP-------TTNQVVKGSEIV---------------------------------------------------------------------------RAGIIKVTLV-------------------------------
NC_019448_GH15              -----MKTRKLTNILSKLIDKTMAGTSKITDFTPGSASRSLLEAVSLEIEQFYILTKENIDWGIQEGIIEAFDFQKRQSKRAYGDVTIQFYQPLDMRMYIPAGTTFTSTRQEYP--QQFETLVDYYAEPDSTEIVVEVYCKETGVAGNVPEGTINTIASGSSLIRSVNNEYSFNTGTKEESQEDFKRRFHSFVESRGRATNKSVRYGALQIPDVEGVYV-YEETGHITVFAHDRNGNLSDTLKEDIIDALQDYRPSGIMLDVTGVEKEEVNVSATVTISNKSRIGDTLQKHIEGVIRSYLNNLKTSDDLIITDLIQAIMNIDDVLIYDVSFDNL-------DENIIVPPQGII---------------------------------------------------------------------------RAGEIKVELK-------------------------------
NC_020081_phiAGATE          -----MRFKRMSEIYSRLVDNTITNTHDVNDFSVGSAMRAIYESIAIELEQFYVLTRENMLEAVEQGVYNAFGFKRKEAVRAYGVVQVSFHNSTQTDITISRGSRFSSSMPQYT--QLYETRVDYVIPRGSVLAEFEVYCLSPGATGNIPEDVIDVMQSPISNVKEVNNPAAFQTGQDQEPLEEQRSRFNAFITALSRATVPALEYGTRTVTEVAGVWI-EEETGRVNIYAHDRNGNLPDDVKEKILNTLEDYRPAGIQVRVLPVEKKNVDVSVTVTLNNKAGITSAFNQKITTEITRYLNNMQTSQSLVLSDLSSVIKYIDRQLIYDVSFDNL-------KSNVVLKGSEII---------------------------------------------------------------------------RAGEVKVTLK-------------------------------
NC_020873_Bc431v3           ----------MTEIYGRLVDHTITNTNKINDFSIGSAVRAIYEATAREIEQLYILTEENIREAIATGVYSSFGFQRKPAQRAYGKVQLVFHNAVQQTLPLPRGTRFTSSLSDYT--MTYETVEDYYIPQGTVTAEVQIYCTITGEIGNVPNNVINIMMTPLANIKTVTNAQAFQTGQDEEPLEELKSRFRSYIESLSKGTIPALEYGTRSVIEISGVWI-DEQTGIVYVYAHDRNGDLPDVVRDKVIATLQNYRAAGIPVVVRPVTRKAVNIDVTIVLTDKTAITKALQDKIVAEISRYLNNMQTSQSVILSDLSSVIKGIDRRLIYDITFNDP-------KANVIVAGNEVV---------------------------------------------------------------------------RAGTVKVTLT-------------------------------
NC_020877_Romulus           -----MRTRKLTQILSRLMDKTIQGTSKITDFTPGSAVRSLLEAVALEIEQYYILTRENINWGIQEGIIEAFDFQKRKAKRSYGNVDIQFYQPLDMRMYIPAGTTFSSTRQEYP--QQFETLVDYYAEEGTTEITVEVYCKEVGIVGNIPEDIINTIASGSSLIRTITNPTSFNTGTKEESQEDFKRRFHMFVESRGRATNKSIRYGTLQVPDVDGVYV-YEEVGHVTVYAHDKNGNLSATLKNDIITALEDYRPSGIKLDVVGVEKEEIDVSAVVTISNKARIGDTLQRHIESVIRGYLNSLTTSDDLIINDLIQAIMNIDDNLIYDVAFKNL-------STNIEVSSKGII---------------------------------------------------------------------------RAGDIKVELI-------------------------------
NC_022088_Troll             -----------MNIYSRLVDYTITNTNKINDFSVGSAIRALYESVAMEVEQFYVLTEENLEEAIQAGVYESFAFKRKAPQKAYGKVRITFHNAVQQNTPLPRGTRFTSSFPEYA--NIYETVEDYYIPAGAVTAEVFVYCIIAGEVGNVPANAIDVMMTPLSNVKLVTNPSAFQTGENEEPLEALKSRFRSYIESLSKATKPALEYGTRLVPEVSGVYI-DEKIGIVIVYAHDKNGELPDSVKLAIATSLTRFKPAGIPVEVRPVTRKAVDVEVTITISNKPAITNALRDRIKFAIEGYLNNMQTSQNLILNDLSYVIKSVDKQLVYDIQYAKP-------TVNEVVKGSEIV---------------------------------------------------------------------------RAGIIKVTLV-------------------------------
NC_022090_Remus             -----MRTRKLTQILSRLMDKTIQGTSKITDFTPGSAVRSLLEAVALEIEQYYILTRENINWGIQEGIIEAFDFQKRKAKRSYGNVDIQFYQPLDMRMYIPAGTTFSSTRQEYP--QQFETLVDYYAEEGTTEITVEVYCKEVGIVGNIPEDIINTIASGSSLIRTITNPTSFNTGTKEESQEDFKRRFHMFVESRGRATNKSIRYGTLQVPDVDGVYV-YEEVGHVTVYAHDKNGNLSATLKNDIITALEDYRPSGIKLDVVGVEKEEIDVSAVVTISNKARIGDTLQRHIESVIRGYLNSLTTSDDLIINDLIQAIMNIDDNLIYDVAFKNL-------STNIEVSSKGII---------------------------------------------------------------------------RAGDIKVELI-------------------------------
NC_022761_CampHawk          ---MNLQIKTFNEILNSMANWVK-NTSNITNFYVGSVIRSFLEAVAIEIESIYFQMKMGFSYAIENSIFHSFDFERRPAVKASGQVVMVFKTELPQDIIIPKGYIVST-VPVKGEIISFEVTEDTIAFAGYTSVVLNVQCTDVGIIGNVPQYSIKIALQPLAFVESIYNPDGFYNGAEEETRQDRKKRFSSYIDTLAKATVDAVRYGVLSVEGVAGVYV-EDNIGLVRVYVHDSKGDLPDDLKARVEDNIINYKAAGVEVAVKPVIKKLADVTVTVTLTDDVD-KESYRVMIVNSVTTFLNYFPVSKSLVKAELIKHIMNIDDLSIINVVVDMD--------NVVQVANNEII---------------------------------------------------------------------------RPGTITVNIQE------------------------------
NC_022763_Spock             -----------MNIYSRLVDYTITNTNKLNDFSVGSAIRALYEAVAMEVEQFYVLTEENLEEAIQAGVYESFGFKRKAPQRAYGKVRITFHNAVQQNLPLPRGTRFTSSFPEYA--NIYETVEDYYIPAGAVTAEVFVYCLTSGEVGNVPANAIDVMMTPLSNVKLVTNPAAFQTGENEEPLEALKARFRSYIESLSKATKPALEYGTRLVPEVAGVYI-DEKIGLVVVYAHDKNGELPDSVKLAIETSLKRFKPAGIPVEVKPVTRKSIDVDVTITIANKPAITTALRDRIKFAIEGYLNNMQTSQNLILNDLSYVIKSVDKQLVYDIQYTAP-------TTNQVVKGSEIV---------------------------------------------------------------------------RAGIIKVTLV-------------------------------
NC_022769_BigBertha         -----------MNIYSRLVDYTITNTNKINDFSVGSAIRALYEAVAMEVEQFYVLTEENLEEAIQAGVYESFGFKRKAPQKAYGKVRITFHNAVQQNTPLPRGTRFTSSFPEYA--NIYETVEDYYIPAGAVTAEVFVYCIMSGEVGNVPANAIDVMMTPLSNVKLVTNPAAFQTGENEEPLEALKSRFRSYIESLSKATKPALEYGTRLVPEVSGVYI-DEKIGLVVVYAHDKNGELPDSVKLAIETSLKRFKPAGIPVEVKPVTRKSIDVEVTVTITNKPAITNALRDRIKFAVEGYLNNMQTSQNLILNDLSYVIKSVDKQLVYDIQYTKP-------TTNEVVKGNEIV---------------------------------------------------------------------------RAGIIKVTLV-------------------------------
NC_023501_BPS10C            -----MKFKSMSQIYRKMVDKTLTSTDKINDFSVGSAIRAIYEAVATELESFYVMTEENLLEAISQGVYSSFGFERKLPQKAYTPITITLNNPTQVIQPIPRGTRFTSSYPEYA--NIYETLEDYYIPQGAVTAVVQVYCTQSGTIGNVPANAIDIMVTPITNIKSSTNKSAVQTGQDEEPLELLRSRFRQYIESLSKATKPALEYGTRLVPEVSGVYI-EEFTGKVNVYAHDNNGDLPDNVKTAIEKSLENYRAAGIRVDVKPVTRLAVDVDVDVIIEPKAAITDALNTRIRFAIENYLNGMQVSQNLIMTDLSCIIKDVDKRLVYDIVYKKP-------PSNLLTQGSEII---------------------------------------------------------------------------RAGTVKVNLK-------------------------------
NC_024137_Bcp1              ----------MTEIYGRLVDHTITNTNKINDFSIGSAIRAMYEATAREIEQLYILTEENIREAIAAGVYSSFGFQRKPAQRAYGKVQLVFHNAVQQTLPLPRGTRFTSSLADYT--MTYETVEDYYVPQGAVTAEVQIFCTISGEIGNVPNNVINIMMTPLANIKSVTNAQAFQTGQDEEPLEELKSRFRAYIESLSKGTIPALEYGTRSVAEISGVWI-DEQTGIVYVYAHDRNGDLPDVVRDKVIATLQNYRAAGIPVVVRPVVRKAVNIDVTIVVADKTAITKALQDKIASEISRYLNNMQTSQSVILSDLSSVIKGLDRRLIYDITFNDP-------KANVIVAGNEVV---------------------------------------------------------------------------RAGTVKVTLV-------------------------------
NC_024205_Hoody_T           -----MKFKSMTDIYARLVDNTITNTNKISDFSVGSAIRAIYEAISMEVEQFYVLTEENLSEAIQSGVYESFGFKRKQPQRAYTTMRITFHNPVQVNMPLPRGTRFTSSYPEYA--NVYEVIEDYYIPAGAVTAEFQVYCLIAGEIGNVPANAIDIMMTPLSNVKDVTNPNAVQTGQDEEPLDELKSRFRSYIESLSKGTVPAIEYGTRLVPEVSGVYI-QEMIGKIIVYAHDKNGDLPDNVKLAIEASLKNYKAAGIALEVKPVARKAVDVEVTVTVSIKTAITKALEDRIRFSIESYLNNMQTSQNLILSDLSCIIKGVDKQLVYDIQYKKP-------TANIVVKGNEII---------------------------------------------------------------------------RSGNIKVNLV-------------------------------
NC_024207_Evoli             -----MKFKSMTDIYARLVDNTITNTNKISDFSVGSAIRAIYEAISMEVEQFYVLTEENLSEAIQSGVYESFGFKRKQPQRAYTTMRITFHNPVQVNMPLPRGTRFTSSYPEYA--NVYEVIEDYYIPAGAVTAEFQVYCLIAGEIGNVPANAIDIMMTPLSNVKDVTNPNAVQTGQDEEPLDELKSRFRSYIESLSKGTVPAIEYGTRLVPEVSGVYI-QEMIGKIVVYAHDKNGDLPDNVKLAIEASLKNYKAAGIALEVKPVARKSVDVEVTVTVSIKTAITKALEDRIRFSIESYLNNMQTSQNLILSDLSCIIKGVDKQLVYDIQYKKP-------TANIVVKGNEII---------------------------------------------------------------------------RSGNIKVNLV-------------------------------
NC_024211_Megatron          -----MKFKSMSQIYRKMVDKTLTSTDKINDFSVGSAIRAIYEAVATELEAFYVMTEENLLEAISKGVYSSFGFERKLPQKAYTPITITLNNPTQVIQPIPRGTRFTSSYPEYA--NVYETLEDYYIPQGAVTAVVQVFCTQSGTIGNVPANAIDIMVTPITNIKSSTNKSAVQTGQDEEPLELLRSRFRQYIESLSKATKPALEYGTRLVPAVSGVYI-EEFTGKVNVYAHDNNGDLPDNVKTAIEKSLENYRAAGIRVDVKPVTRLAVDVDVDVIIEPKAAITDALNTRIRFAIENYLNGMQVSQDLIMTDLSCIIKDVDKRLVYDIVYKKP-------PSNLLTKGSEII---------------------------------------------------------------------------RAGVVKVNLK-------------------------------
NC_024213_Hakuna            -----MKFKSMSQIYRKMVDKTLTSTDKINDFSVGSAIRAIYEAVATELEAFYVMTEENLLEAISKGVYSSFGFERKLPQKAYTPITITLNNPTQVIQPIPRGTRFTSSYPEYA--NIYETLEDYYIPQGAVTAVVQVFCTQSGTIGNVPANAIDIMVTPITNIKSSTNKSAVQTGQDEEPLELLRSRFRQYIESLSKATKPALEYGTRLVPAVSGVYI-EELTGKVNVYAHDNNGDLPDNVKIAIEKSLENYRAAGIRVDVKPVTRLAVDVDVDVIIEPKAAITDALNTRIRFAIENYLNGMQVSQDLIMTDLSCIIKDVDKRLVYDIIYKKP-------PSNLLTKGSEII---------------------------------------------------------------------------RAGTVKVNLK-------------------------------
NC_024216_CAM003            -----MKFKSMTDIYARLVDNTITNTNKISDFSVGSAIRAIYEAVSMEVEQFYVLTEENLSEAIQSGVYESFGFKRKQPQRAYTTMRITFHNPVQVNMPLPRGTRFTSSYPEYA--NVYEVIEDYYIPAGAVTAEFQVYCLIAGEIGNVPANAIDIMMTPLSNVKDVTNPNAVQTGQDEEPLDELKSRFRSYIESLSKGTVPAIEYGTRLVPEVSGVYI-QEMIGKIIVYAHDKNGDLPDNVKLAIEASLKNYKAAGIALEVKPVARKAVDVEVTVTVSIKTAITKALEDRIRFSIESYLNNMQTSQNLILSDLSCIIKGVDKQLVYDIQYKKP-------TANIVVKGNEII---------------------------------------------------------------------------RSGNIKVNLV-------------------------------
NC_024788_Riley             -----------MNIYSRLVDYTITNTNKINDFSVGSAIRALYESVAMEVEQFYVLTEENLEEAIQAGVYESFAFKRKAPQKAYGKVRITFHNAVQQNTPLPRGTRFTSSFPEYA--NIYETVEDYYIPAGAVTAEVFVYCIIAGEVGNVPANAIDVMMTPLSNVKLVTNPSAFQTGENEEPLEALKSRFRSYIESLSKATKPALEYGTRLVPEVSGVYI-DEKIGIVIVYAHDKNGELPDSVKLAIATSLTRFKPAGIPVEVRPVTRKAVDVEVTITISNKPAITNALRDRIKFAIEGYLNNMQTSQNLILNDLSYVIKSVDKQLVYDIQYTKP-------TANEVVKGNEIV---------------------------------------------------------------------------RAGIIKVTLV-------------------------------
NC_024792_Bobb              -----MRFKRMSEIYSRLVDNTITNTHDVNDFSVGSAMRAIYESIAIELEQFYVLTRENMLESVEQGVYNAFGFKRKEAVRAYGVVQVAFHNSTQTDITISRGSRFSSSLPEYT--QLYETRVDYVIPRGSILAEFEVYCLSPGSTGNIPEDVLDVMQSPIANVKEVNNPAAFQTGQDQEPLEEQRSRFNAFITALSRATVPALEYGTRTVTEVAGVWI-EEETGRVNIYAHDRNGNLPDSVKEKILLTLEDYRPAGIQVRVLPVEKKNVDVSVTVTLNNKAGITSAFNQKITTEVTRYLNNMQTSQSLVLSDLSSVIKYIDRQLIYDVSFDNL-------KSNVVLKGSEII---------------------------------------------------------------------------RAGEVKVTLK-------------------------------
NC_025423_CP_51             -----MKIKTMKEIVSDMAGYMVTVGSKITNFNPGSIVRTLFEAVATEIEQLYFKMKKGHAEAIEGSLYTSFGFSKTPATKATGLLTLEFKAPLSLVFTISKGHTFYT-VPVKGKVIYFECLEDKTVPIGQTSVDVKVQCTEAGEIGNVPPLSIRNVMSPLPMVERMYNLSPFHTGLPEETTEQRKKRFSNFIGTLQRGTVDSIKYGVSQLPDVAGVNV-KEDVGLIYIYVHDAQGQLPDTLKSQVENLLPNYKCGGIKPIVSQVNMKKVDIDIKVSIENGFD-KGTYALIIYNSVSTFLEKYTVGKPLLRAELVRFIMNLDYNAIMNVNLSID--------KDVIAQDNELV---------------------------------------------------------------------------RPGKLTINIE-------------------------------
NC_025426_P108              -----MKTRKLTNILSKLIDKTMAGTSKITDFTPGSASRSLLEAVSLEIEQFYILTKENIDWGIQEGIIEAFDFQKRQSKRAYGDVIIQFYQPLDMRMYIPAGTTFTSTRQEYP--QQFETLVDYYAEPDSTEIVVEVYCKETGVAGNVPEGTINTIASGSSLIRSVNNEYSFNTGTKEESQEDFKRRFHSFVESRGRATNKSVRYGALQIPDVEGVYV-YEETGHITVFAHDRNGNLSDTLKEDIIDALQDYRPSGIMLDVTGVEKEEVNVSATVTISNKSRIGDTLQKHIEGVIRSYLNNLKTSDDLIITDLIQAIMNIDDVLIYDVSFENL-------DENIIVPPQGII---------------------------------------------------------------------------RAGEIKVELK-------------------------------
NC_025440_WIL_1             ----------------------MINTSELNDFSVGSTILSVLEAVSMELEQYYILSRENIVWGIQQGVFQAFDFFKREPKRAYGDVLIEFHSAVQSDVYIPKGTTFSSTINGYD--QQFETVIDYYVPKDSILAHVEVYCKVAGEIGNVPAGTINLIMNSVSNVKSVINESNFQTGTDEESLESVKNRFHAFVESRGRATVPAINYGTRLVEEVSGVYV-KEYVGYVIVYAHDRNGNLSANIQDNIKIALEDYRPAGIKLDVKPVNKRLLPVEVTVTITNKNRIGDTLQAHIQGVITDYLNSMQVSNNLILSELIQIIMSIDDSLIYDCKIENF-------TENVIINSEDII---------------------------------------------------------------------------RAGEVKVNLK-------------------------------
NC_027335_ECP3              -----MRLKKISEILGRLIDVTMINTHEINDFSVGSTIRSIYEAVSMELEQYYILGRENILWGIEQGVLNAFDFRKREAKRAYGMVTLEFHTVTQTPVYVPTGTTFDSSLSGAPSTLTFQTMQDYIIPEGVITAKVEVYCTTVGTKGNIPKGRINRVINNISNLKTVYNEFDFLTGTDEESIESVKKRFHAFVESRGRATIKALDYGTRQVEEVAGVYI-KEEVGYVRIYAHDLNGDLKQETLDKIKVAIEDYRPAGIKLDVFPVIKSNVQVSATVTISDKSRINSKLEERVELTIRNYLNSQVVSQPLILADLIQVIMNIDDVLIYDCKINNM-------EGNMAVRDEEII---------------------------------------------------------------------------RAGEVIVELI-------------------------------
NC_027352_JBP901            ----------MTEIYGRLVDHTITNTNKINDFSIGSAIRAIYEATAREIEQLYILTEENIREAIASGVYASFGFQREPAQRAYGKVQLVFHNAVQQTLPLPRGTRFTSSLADYT--MTYETVEDYYIPQGTVTAEVQIFCTIPGEIGNVPNNVINIMMTPLANIKTVTNAQAFQTGQDEEPLDELKSRFRSYIESLSKGTIPALEYGTRSVTEISGVWI-DEQTGIVYIYAHDRNGDLPDLVRDKVIATLQNYRAAGIPVVVRPVVRRAVNIDVTIALTDKTAITKALQDKIATEISRYLNNMQTSQSVILSDLSSVIKGLDRRLIYDITFNDP-------KANVIVAGNEVV---------------------------------------------------------------------------RAGTVKVTLV-------------------------------
NC_027355_BCP8_2            ----------MTEIYGRLVDHTITNTNKINDFSIGSAIRAIYEATAREIEQLYILTEENIREAIAAGVYSSFGFQRKPAQRAYGKVQLVFHNAVQQTLPLPRGTRFTSSLADYT--MTYETVEDYYVTQGTVTAEVQVFCTISGEIGNVPNNVIDIMMTPLANIKSVTNAQAFQTGQDEEPLEELKSRFRAYIESLSKGTIPALEYGTRSVTEISGVWI-DEQTGIVYVYAHDRNGDLPDLVRDKVIATLQNYRAAGIPVVVRPVVRRALNIDVTIVLTDKMAITKALQDKIAAEISRYLNNMQTSQSVILSDLSSVIKGLDRRLIYDITFNDP-------KANVIVAGNEVV---------------------------------------------------------------------------RAGTVKVTLV-------------------------------
NC_027366_Mater             -----MRFKRMSEIYSRLVDYTITNTNEVNDFSVGSAMRALYEAFSMELEQFYVLTRENMVEAIEQGVYGSFGFPRKQSVRAYGVVQVSFHSPTQNEMILSRGSRFLSSVPEYT--QVYETLVTYRIPKGSIAAEFEVYCLSPGSTGNIPANVLDIMQSPMANVSVVKNPAAFQTGQDQEPLEEQRSRFSSFIKALSRATIDAVEYGTRTVDEVAGVYI-LEETGRINVYAHDRNGNLPDSVKEKIIIALEDYRPGGIPVRVFPVTRKTVDVDVVVTLSNKAAITSTFQKRIETEITRYLNNMQTSQDLILSELTSIVKYIDRQLIYDVSFTNL-------NGNITLAGSEII---------------------------------------------------------------------------RAGTVTVKLQ-------------------------------
NC_027374_Moonbeam          -----MKFKRMSEIYSRLLDYTITNTDELNDFSVGSAARAMYEAIAMELEQYYVLNRENMTEAIEQGVYSSFGFTRKKAVRAYGVVQVSFHNALQNDIILSRGSRFLSSANAYP--QLYETLIDYRIPKGSLVADFEVYCLSPGSTGNIPEKTLDMMQSPIANVSKVSNPSAFQTGQDQEPLEEQRARFSAFIKALSKATKPAIEYGTRTVEEVAGVYV-DEETGRVNVYAHDRNGNLPDSVKLKIETTLEDYRAAGIPVRVLPVTRQAVDVDVVVTLTNKNAITPTFKSRIELEISRYLNSMQTSQSLILSDLTSVIRYLDRQLIYDVSFNTP-------KGNTILKGSEII---------------------------------------------------------------------------RAGTVTVTLQ-------------------------------
Thurquoise                  -----MRYKQMTEIYGRLVDHTITNTNKINDFSIGSAIRAIYEATAREIEQLYILTEENVREAIAAGVYSSFGFQRKPAQRAYGKVQMVFHNAVQQTLPLPRGTRFTSSLADYT--MTYETVEDYYIPQGTVTAEVQIFSTIPGEIGNVPNNVIDIMMTPLANIKTVTNAQAFQTGQDEEPLDELKSRFRSYIESLSKGTTPALEYGTRSVTEISGVWI-DEQTGIVYVYAHDRNGDLPDLVRDKVIATLQNYRAAGIPVVVRPVVRKTVGVDVTITLTDKTAITVALQNKIVAEISRYLNNMQTSQSVILSDLSSVIKGLDRRLIYDITFNDP-------KANVIVAGNEVV---------------------------------------------------------------------------RAGTVKVTLV-------------------------------
