# Supplementary material for: Genome, biology and stability of the Thurquoise phage – A new virus from the Bastillevirinae subfamily
Source: Front Microbiol. 2023 Mar 14;14:1120147. doi: 10.3389/fmicb.2023.1120147 (PMC10043171; doi:10.3389/fmicb.2023.1120147)
Supplement: Supplementary file 2 [file Data_Sheet_1.ZIP › File S1. Alignments evolution models and trees/IqTree_ML_trees/single_marker_trees/6133_00059-hypothetical_protein_100.fasta.aln.faa.bionj]

((MH638309_Bacillus_Hobo:0.00000050,KT995480_Bacillus_BM15:0.00000050):0.00223168,(NC_024137_Bcp1:0.00534611,MH638312_Bacillus_Kioshi:0.00290819):0.00225010,((((Thurquoise:0.00000050,KU577463_Bacillus_Deep_Blue:0.00000050):0.03725835,(((((((NC_027374_Moonbeam:0.22184257,NC_027366_Mater:0.19869633):0.05362990,(KF669652_Grass:0.00886635,(AP013029_phiNIT1:0.06489961,AB930182_SPG24:-0.04064501):0.05831005):0.15102500):0.02674292,((NC_024792_Bobb:0.00802663,NC_020081_phiAGATE:0.02773327):0.00439208,(KJ010548_Bp8p_T:0.00000050,KJ010547_Bp8p_C:0.00000050):0.01645415):0.28674996):0.01830826,KC699836_SIOphi:0.18096814):0.12786925,((((((((((NC_027335_ECP3:-0.00073170,(NC_009904_phiEF24C:0.00000050,AB609718_phiEF24C_P2:0.00000050):0.00490360):0.00710293,KR049063_EFLK1:-0.00219643):0.12638158,KP339049_EFDG1:0.08852617):0.58196169,((NC_025440_WIL_1:0.00006356,((((NC_024364_List_36:0.00000050,KJ094031_LP_124:0.00000050):0.00890559,NC_009811_A511:0.01225791):0.00541052,DQ004855_P100:-0.00421631):0.00421710,KJ094029_LP_064:0.00000021):0.00411274):0.00297120,(KJ591605_LMTA_57:0.00000050,KJ586795_LMTA_94:0.00000050):0.00114476):0.22903645):0.20713255,NC_012530_Lb338_1:0.75773370):0.08669091,((((NC_022090_Remus:0.00000050,NC_020877_Romulus:0.00000050):0.00256043,JX194239_SA11:0.01491257):0.20802015,(NC_019448_GH15:0.00109290,(FR852584_ISP:0.00000050,EU418428_A5W:0.00000050):0.00315420):0.18699095):0.03840011,(NC_007021_Twort:0.19627963,(KP027447_phiIPLA_C1C:0.03118452,KF021268_phiIBB_SEP1:0.03960478):0.33760452):0.09521526):0.31587493):0.13569534,NC_015253_A9:1.39215982):0.17612129,((NC_025423_CP_51:0.05852130,(KC595513_Shanette:0.00271072,KC595512_JL:0.01264258):0.02360333):0.47377753,(NC_022761_CampHawk:0.00457842,NC_011421_SPO1:0.02824548):0.89456868):1.29155135):0.11650455,AY682195_LP65:1.20118725):0.34517998,((NC_024216_CAM003:0.00584488,(NC_024205_Hoody_T:0.00000050,NC_018856_Bastille:0.00000050):0.00676202):0.30387080,((((NC_024213_Hakuna:0.00949343,NC_024211_Megatron:0.00056257):0.01048002,KT207918_Eyuki:0.00357408):0.03018939,(NC_023501_BPS10C:0.00000050,NC_018857_BPS13:0.00000050):0.01726575):0.06078594,NC_016563_WPh:0.05124482):0.66051757):0.18014538):0.11244576):0.09826757,(((NC_022769_BigBertha:0.03046276,(NC_022088_Troll:0.00000050,KT307976_AvesoBmore:0.00000050):0.06245574):0.00321904,(NC_022763_Spock:-0.00500668,(NC_018863_B4:0.00000050,JN797796B_5S:0.00000050):0.01632518):0.05387483):0.44799322,((NC_018860_BCP78:0.00000050,JN797798_BCU4:0.00000050):0.01679429,KT224359_TsarBomba:0.00824171):0.14576058):0.03932334):0.20442656,NC_020873_Bc431v3:0.05788705):0.05593847):0.00677052,((NC_027352_JBP901:0.00000050,KX495186_Bacillus_PK16:0.00000050):0.00376014,MG602477_Bacillus_BCP01:0.00036966):0.05292938):0.01580792,NC_027355_BCP8_2:0.02618957):0.00944215);
