# Supplementary material for: Genome, biology and stability of the Thurquoise phage – A new virus from the Bastillevirinae subfamily
Source: Front Microbiol. 2023 Mar 14;14:1120147. doi: 10.3389/fmicb.2023.1120147 (PMC10043171; doi:10.3389/fmicb.2023.1120147)
Supplement: Supplementary file 2 [file Data_Sheet_1.ZIP › File S1. Alignments evolution models and trees/IqTree_ML_trees/single_marker_trees/6133_00059-hypothetical_protein_100.fasta.aln.faa.contree]

(AB609718_phiEF24C_P2:0.0000028388,(((((((((((((AB930182_SPG24:0.0070090233,AP013029_phiNIT1:0.0149407305)98:0.0058827396,KF669652_Grass:0.0131720986)100:0.1022343302,(((KJ010547_Bp8p_C:0.0000028388,KJ010548_Bp8p_T:0.0000028388)100:0.0044160142,(NC_020081_phiAGATE:0.0217673313,NC_024792_Bobb:0.0129729605)96:0.0129593092)100:0.3243051841,(NC_027366_Mater:0.1616667280,NC_027374_Moonbeam:0.2493705436)93:0.0860671520)55:0.0623643002)49:0.0800223593,KC699836_SIOphi:0.1332740418)68:0.0760505748,((((((JN797796B_5S:0.0000028388,NC_018863_B4:0.0000028388)99:0.0101758722,NC_022763_Spock:0.0000028388)99:0.0208856428,(((KT307976_AvesoBmore:0.0000000000,NC_024788_Riley:0.0000000000):0.0000028388,NC_022088_Troll:0.0000028388)100:0.0538213682,NC_022769_BigBertha:0.0304474374)74:0.0265552149)100:0.1904277285,((((KT207918_Eyuki:0.0045389860,(NC_024211_Megatron:0.0045482208,NC_024213_Hakuna:0.0044959945)99:0.0044402070)99:0.0255435753,(NC_018857_BPS13:0.0000028388,NC_023501_BPS10C:0.0000028388)100:0.0169437883)97:0.0457896605,NC_016563_WPh:0.0585916039)100:0.5767686131,(((NC_018856_Bastille:0.0000000000,NC_024207_Evoli:0.0000000000):0.0000028388,NC_024205_Hoody_T:0.0000028388)87:0.0027567914,NC_024216_CAM003:0.0097160427)100:0.3283482985)90:0.2584276626)71:0.2155003112,((JN797798_BCU4:0.0000028388,NC_018860_BCP78:0.0000028388)99:0.0158584760,KT224359_TsarBomba:0.0089294463)100:0.1409030051)63:0.0842069903,((((((KT995480_Bacillus_BM15:0.0000028388,MH638309_Bacillus_Hobo:0.0000028388)77:0.0000028388,(MH638312_Bacillus_Kioshi:0.0040137027,NC_024137_Bcp1:0.0040050352)69:0.0040107204)93:0.0066736640,NC_027355_BCP8_2:0.0305431836)95:0.0215856832,((KX495186_Bacillus_PK16:0.0000028388,NC_027352_JBP901:0.0000028388)100:0.0040294308,MG602477_Bacillus_BCP01:0.0000028388)100:0.0521765388)90:0.0122500080,(KU577463_Bacillus_Deep_Blue:0.0000028388,Thurquoise:0.0000028388)100:0.0325858492)99:0.0686938482,NC_020873_Bc431v3:0.0524451757)100:0.2016032739)72:0.1909329249)88:0.3950318802,(AY682195_LP65:1.4304022328,(((KC595512_JL:0.0050555594,KC595513_Shanette:0.0109168046)100:0.0806607217,NC_025423_CP_51:0.0000022908)100:0.5924605715,(NC_011421_SPO1:0.0000021980,NC_022761_CampHawk:0.0323751537)100:0.8892166277)100:1.6210108589)44:0.0276833104)80:0.2102440095,NC_015253_A9:1.2941235399)90:0.2107177243,(((((((((((((((((((((((((EU418428_A5W:0.0000000000,KR902361_IME_SA118:0.0000000000):0.0000000000,JX875065_SA5:0.0000000000):0.0000000000,JX080304_MSA6:0.0000000000):0.0000000000,NC_019726_JD007:0.0000000000):0.0000000000,NC_007066_G1:0.0000000000):0.0000000000,NC_022920_S25_3:0.0000000000):0.0000000000,KP027446_phiIPLARODI:0.0000000000):0.0000000000,NC_025417_Team1:0.0000000000):0.0000000000,JX080300_Staph1N:0.0000000000):0.0000000000,KF766114_K:0.0000000000):0.0000000000,KP687432_IME_SA2:0.0000000000):0.0000000000,JX080305_P4W:0.0000000000):0.0000000000,JX080302_676Z:0.0000000000):0.0000000000,NC_025426_P108:0.0000000000):0.0000000000,JX080303_Fi200W:0.0000000000):0.0000000000,KR908644_IME_SA119:0.0000000000):0.0000000000,NC_025416_MCE_2014:0.0000000000):0.0000000000,KP687431_IME_SA1:0.0000000000):0.0000000000,JX080301_A3R:0.0000000000):0.0000000000,NC_022918_S25_4:0.0000000000):0.0000000000,NC_023573_phiSA012:0.0000000000):0.0000000000,NC_023009_Sb_1:0.0000000000):0.0000028388,FR852584_ISP:0.0000028388)73:0.0000028388,NC_019448_GH15:0.0041883657)100:0.1050861919,((JX194239_SA11:0.0175214261,(NC_020877_Romulus:0.0000028388,NC_022090_Remus:0.0000028388)80:0.0000022283)100:0.2454552601,((KF021268_phiIBB_SEP1:0.0222937766,KP027447_phiIPLA_C1C:0.0483768915)100:0.2666422972,NC_007021_Twort:0.2590887774)89:0.1057952807)67:0.0451549184)100:0.4046152795)87:0.1015774174,(((((((((DQ004855_P100:0.0000000000,NC_024359_LP_048:0.0000000000):0.0000000000,NC_020871_AG20:0.0000000000):0.0000000000,NC_021781_LP_125:0.0000000000):0.0000000000,NC_024787_LMTA_148:0.0000000000):0.0000028388,KJ094029_LP_064:0.0000028388)90:0.0000028388,NC_009811_A511:0.0041986424)97:0.0041882705,((KJ094031_LP_124:0.0000000000,NC_024383_LP_083_2:0.0000000000):0.0000028388,NC_024364_List_36:0.0000028388)100:0.0126256620)88:0.0000028388,NC_025440_WIL_1:0.0000028388)98:0.0041848592,(((KJ586795_LMTA_94:0.0000000000,NC_024360_LMSP_25:0.0000000000):0.0000000000,KJ668715_LMTA_34:0.0000000000):0.0000028388,KJ591605_LMTA_57:0.0000028388)87:0.0000028388)100:0.3779823655)55:0.1191760744,NC_012530_Lb338_1:0.7672078068)100:0.4223959411,KP339049_EFDG1:0.0942675365)99:0.1110927683,KR049063_EFLK1:0.0041598734)84:0.0000028388,NC_027335_ECP3:0.0000028388)100:0.0041534417,NC_009904_phiEF24C:0.0000028388);
