# Supplementary material for: Genome, biology and stability of the Thurquoise phage – A new virus from the Bastillevirinae subfamily
Source: Front Microbiol. 2023 Mar 14;14:1120147. doi: 10.3389/fmicb.2023.1120147 (PMC10043171; doi:10.3389/fmicb.2023.1120147)
Supplement: Supplementary file 2 [file Data_Sheet_1.ZIP › File S1. Alignments evolution models and trees/IqTree_ML_trees/single_marker_trees/6133_00059-hypothetical_protein_100.fasta.aln.faa.iqtree]

IQ-TREE 1.6.12 built Aug 15 2019

Input file name: 6133_00059-hypothetical_protein_100.fasta.aln.faa
Type of analysis: ModelFinder + tree reconstruction + ultrafast bootstrap (1000 replicates)
Random seed number: 892438

REFERENCES
----------

To cite ModelFinder please use: 

Subha Kalyaanamoorthy, Bui Quang Minh, Thomas KF Wong, Arndt von Haeseler,
and Lars S Jermiin (2017) ModelFinder: Fast model selection for
accurate phylogenetic estimates. Nature Methods, 14:587–589.
https://doi.org/10.1038/nmeth.4285

To cite IQ-TREE please use:

Lam-Tung Nguyen, Heiko A. Schmidt, Arndt von Haeseler, and Bui Quang Minh
(2015) IQ-TREE: A fast and effective stochastic algorithm for estimating
maximum likelihood phylogenies. Mol Biol Evol, 32:268-274.
https://doi.org/10.1093/molbev/msu300

Since you used ultrafast bootstrap (UFBoot) please also cite: 

Diep Thi Hoang, Olga Chernomor, Arndt von Haeseler, Bui Quang Minh,
and Le Sy Vinh (2017) UFBoot2: Improving the ultrafast bootstrap
approximation. Mol Biol Evol, in press.
https://doi.org/10.1093/molbev/msx281

SEQUENCE ALIGNMENT
------------------

Input data: 100 sequences with 266 amino-acid sites
Number of constant sites: 28 (= 10.5263% of all sites)
Number of invariant (constant or ambiguous constant) sites: 28 (= 10.5263% of all sites)
Number of parsimony informative sites: 225
Number of distinct site patterns: 263

ModelFinder
-----------

Best-fit model according to BIC: LG+F+I+G4

List of models sorted by BIC scores: 

Model             LogL          AIC      w-AIC      AICc     w-AICc       BIC      w-BIC
LG+F+I+G4        -9051.2487  18414.4973 - 0.0464  18863.8918 - 0.0000  18973.5227 + 0.4743
LG+I+G4          -9104.4152  18482.8303 - 0.0000  18778.2366 + 0.9918  18973.7693 + 0.4193
LG+R3            -9100.5594  18479.1187 - 0.0000  18788.0076 - 0.0075  18977.2247 + 0.0745
LG+F+R3          -9048.9600  18413.9200 + 0.0619  18883.4901 - 0.0000  18980.1125 - 0.0176
LG+F+R4          -9044.2926  18408.5852 + 0.8917  18899.2518 - 0.0000  18981.9446 - 0.0070
LG+R4            -9097.3359  18476.6717 - 0.0000  18799.6072 - 0.0000  18981.9447 - 0.0070
LG+F+G4          -9062.1340  18434.2681 - 0.0000  18873.9045 - 0.0000  18989.7100 - 0.0001
LG+G4            -9115.9106  18503.8212 - 0.0000  18792.6894 - 0.0007  18991.1767 - 0.0001
rtREV+F+I+G4     -9084.0019  18480.0038 - 0.0000  18929.3982 - 0.0000  19039.0292 - 0.0000
rtREV+F+R3       -9080.3700  18476.7401 - 0.0000  18946.3101 - 0.0000  19042.9325 - 0.0000
LG+R2            -9139.1471  18552.2941 - 0.0000  18847.7004 - 0.0000  19043.2331 - 0.0000
rtREV+F+R4       -9076.3706  18472.7412 - 0.0000  18963.4079 - 0.0000  19046.1006 - 0.0000
LG+F+R2          -9089.0568  18490.1135 - 0.0000  18939.5080 - 0.0000  19049.1390 - 0.0000
WAG+F+I+G4       -9091.3628  18494.7256 - 0.0000  18944.1201 - 0.0000  19053.7510 - 0.0000
rtREV+F+G4       -9094.9633  18499.9265 - 0.0000  18939.5629 - 0.0000  19055.3685 - 0.0000
WAG+F+R3         -9086.6627  18489.3255 - 0.0000  18958.8956 - 0.0000  19055.5179 - 0.0000
WAG+F+R4         -9085.3819  18490.7639 - 0.0000  18981.4305 - 0.0000  19064.1233 - 0.0000
WAG+F+G4         -9104.5447  18519.0893 - 0.0000  18958.7257 - 0.0000  19074.5312 - 0.0000
WAG+R3           -9152.0099  18582.0198 - 0.0000  18890.9087 - 0.0000  19080.1258 - 0.0000
WAG+I+G4         -9158.0984  18590.1968 - 0.0000  18885.6031 - 0.0000  19081.1358 - 0.0000
WAG+R4           -9151.4070  18584.8139 - 0.0000  18907.7494 - 0.0000  19090.0869 - 0.0000
VT+I+G4          -9163.1702  18600.3404 - 0.0000  18895.7467 - 0.0000  19091.2794 - 0.0000
VT+R3            -9158.2146  18594.4292 - 0.0000  18903.3181 - 0.0000  19092.5352 - 0.0000
VT+F+I+G4        -9113.4800  18538.9600 - 0.0000  18988.3545 - 0.0000  19097.9854 - 0.0000
VT+F+R3          -9109.2259  18534.4517 - 0.0000  19004.0218 - 0.0000  19100.6441 - 0.0000
VT+R4            -9157.3026  18596.6053 - 0.0000  18919.5408 - 0.0000  19101.8783 - 0.0000
WAG+G4           -9172.3966  18616.7932 - 0.0000  18905.6614 - 0.0000  19104.1487 - 0.0000
rtREV+F+R2       -9117.5550  18547.1101 - 0.0000  18996.5046 - 0.0000  19106.1355 - 0.0000
WAG+F+R2         -9117.7076  18547.4152 - 0.0000  18996.8097 - 0.0000  19106.4406 - 0.0000
VT+F+R4          -9107.9154  18535.8309 - 0.0000  19026.4975 - 0.0000  19109.1903 - 0.0000
cpREV+R3         -9169.2666  18616.5332 - 0.0000  18925.4221 - 0.0000  19114.6392 - 0.0000
cpREV+I+G4       -9175.0812  18624.1624 - 0.0000  18919.5687 - 0.0000  19115.1014 - 0.0000
VT+G4            -9178.0940  18628.1880 - 0.0000  18917.0562 - 0.0000  19115.5435 - 0.0000
VT+F+G4          -9127.6285  18565.2571 - 0.0000  19004.8934 - 0.0000  19120.6990 - 0.0000
cpREV+R4         -9168.3012  18618.6023 - 0.0000  18941.5378 - 0.0000  19123.8753 - 0.0000
WAG+R2           -9179.7357  18633.4714 - 0.0000  18928.8777 - 0.0000  19124.4104 - 0.0000
cpREV+F+I+G4     -9127.8579  18567.7159 - 0.0000  19017.1104 - 0.0000  19126.7413 - 0.0000
cpREV+F+R3       -9124.3980  18564.7960 - 0.0000  19034.3661 - 0.0000  19130.9884 - 0.0000
cpREV+G4         -9186.8831  18645.7662 - 0.0000  18934.6344 - 0.0000  19133.1217 - 0.0000
JTTDCMut+F+I+G4  -9132.0970  18576.1941 - 0.0000  19025.5886 - 0.0000  19135.2195 - 0.0000
VT+R2            -9186.3390  18646.6779 - 0.0000  18942.0842 - 0.0000  19137.6169 - 0.0000
cpREV+F+R4       -9123.4404  18566.8807 - 0.0000  19057.5474 - 0.0000  19140.2401 - 0.0000
JTT+F+I+G4       -9134.6417  18581.2834 - 0.0000  19030.6779 - 0.0000  19140.3088 - 0.0000
JTTDCMut+F+R3    -9130.5787  18577.1573 - 0.0000  19046.7274 - 0.0000  19143.3497 - 0.0000
cpREV+F+G4       -9140.4728  18590.9456 - 0.0000  19030.5819 - 0.0000  19146.3875 - 0.0000
VT+F+R2          -9139.2670  18590.5340 - 0.0000  19039.9285 - 0.0000  19149.5594 - 0.0000
JTT+F+R3         -9134.0639  18584.1278 - 0.0000  19053.6979 - 0.0000  19150.3203 - 0.0000
cpREV+R2         -9192.8955  18659.7910 - 0.0000  18955.1973 - 0.0000  19150.7300 - 0.0000
JTTDCMut+F+R4    -9130.5750  18581.1499 - 0.0000  19071.8166 - 0.0000  19154.5093 - 0.0000
JTT+F+R4         -9130.9407  18581.8815 - 0.0000  19072.5482 - 0.0000  19155.2409 - 0.0000
JTTDCMut+F+G4    -9145.3045  18600.6090 - 0.0000  19040.2453 - 0.0000  19156.0509 - 0.0000
Blosum62+F+R3    -9137.6064  18591.2129 - 0.0000  19060.7829 - 0.0000  19157.4053 - 0.0000
Blosum62+F+I+G4  -9143.9423  18599.8846 - 0.0000  19049.2790 - 0.0000  19158.9100 - 0.0000
JTT+F+G4         -9147.9704  18605.9408 - 0.0000  19045.5771 - 0.0000  19161.3827 - 0.0000
JTTDCMut+I+G4    -9199.7635  18673.5271 - 0.0000  18968.9333 - 0.0000  19164.4661 - 0.0000
Blosum62+F+R4    -9137.6016  18595.2031 - 0.0000  19085.8698 - 0.0000  19168.5625 - 0.0000
JTT+I+G4         -9202.1006  18678.2013 - 0.0000  18973.6075 - 0.0000  19169.1403 - 0.0000
FLU+I+G4         -9202.9457  18679.8914 - 0.0000  18975.2976 - 0.0000  19170.8304 - 0.0000
JTTDCMut+R3      -9197.5769  18673.1539 - 0.0000  18982.0428 - 0.0000  19171.2599 - 0.0000
cpREV+F+R2       -9151.7628  18615.5255 - 0.0000  19064.9200 - 0.0000  19174.5510 - 0.0000
JTT+R3           -9200.8735  18679.7470 - 0.0000  18988.6359 - 0.0000  19177.8530 - 0.0000
Blosum62+F+G4    -9156.7218  18623.4436 - 0.0000  19063.0800 - 0.0000  19178.8855 - 0.0000
Blosum62+R3      -9201.8202  18681.6404 - 0.0000  18990.5293 - 0.0000  19179.7464 - 0.0000
PMB+F+I+G4       -9155.1849  18622.3699 - 0.0000  19071.7644 - 0.0000  19181.3953 - 0.0000
JTTDCMut+R4      -9197.5767  18677.1534 - 0.0000  19000.0889 - 0.0000  19182.4264 - 0.0000
PMB+F+R3         -9150.5439  18617.0877 - 0.0000  19086.6578 - 0.0000  19183.2801 - 0.0000
Dayhoff+F+I+G4   -9156.2523  18624.5045 - 0.0000  19073.8990 - 0.0000  19183.5299 - 0.0000
FLU+R3           -9204.1179  18686.2358 - 0.0000  18995.1247 - 0.0000  19184.3417 - 0.0000
DCMut+F+I+G4     -9156.6637  18625.3275 - 0.0000  19074.7220 - 0.0000  19184.3529 - 0.0000
JTT+R4           -9198.6046  18679.2091 - 0.0000  19002.1446 - 0.0000  19184.4821 - 0.0000
Blosum62+I+G4    -9209.9654  18693.9309 - 0.0000  18989.3371 - 0.0000  19184.8698 - 0.0000
mtInv+F+I+G4     -9158.1340  18628.2680 - 0.0000  19077.6625 - 0.0000  19187.2934 - 0.0000
FLU+G4           -9214.0080  18700.0160 - 0.0000  18988.8842 - 0.0000  19187.3715 - 0.0000
JTTDCMut+G4      -9214.4484  18700.8967 - 0.0000  18989.7649 - 0.0000  19188.2522 - 0.0000
Blosum62+R4      -9201.8190  18685.6380 - 0.0000  19008.5735 - 0.0000  19190.9110 - 0.0000
JTT+G4           -9216.9516  18705.9032 - 0.0000  18994.7714 - 0.0000  19193.2587 - 0.0000
DCMut+F+R3       -9155.8265  18627.6530 - 0.0000  19097.2231 - 0.0000  19193.8454 - 0.0000
PMB+F+R4         -9150.5317  18621.0634 - 0.0000  19111.7301 - 0.0000  19194.4228 - 0.0000
mtZOA+F+I+G4     -9161.7835  18635.5671 - 0.0000  19084.9616 - 0.0000  19194.5925 - 0.0000
FLU+R4           -9204.1145  18690.2291 - 0.0000  19013.1645 - 0.0000  19195.5020 - 0.0000
Dayhoff+F+R3     -9156.7866  18629.5731 - 0.0000  19099.1432 - 0.0000  19195.7655 - 0.0000
rtREV+R3         -9209.9628  18697.9257 - 0.0000  19006.8145 - 0.0000  19196.0316 - 0.0000
mtInv+F+R3       -9157.4477  18630.8954 - 0.0000  19100.4655 - 0.0000  19197.0878 - 0.0000
rtREV+I+G4       -9216.1288  18706.2577 - 0.0000  19001.6639 - 0.0000  19197.1967 - 0.0000
DCMut+F+R4       -9153.9774  18627.9549 - 0.0000  19118.6215 - 0.0000  19201.3143 - 0.0000
rtREV+R4         -9207.4951  18696.9902 - 0.0000  19019.9257 - 0.0000  19202.2632 - 0.0000
Dayhoff+F+R4     -9154.9475  18629.8950 - 0.0000  19120.5616 - 0.0000  19203.2544 - 0.0000
Blosum62+G4      -9221.9734  18715.9467 - 0.0000  19004.8149 - 0.0000  19203.3022 - 0.0000
PMB+F+G4         -9169.0493  18648.0987 - 0.0000  19087.7351 - 0.0000  19203.5406 - 0.0000
mtInv+F+G4       -9169.0677  18648.1353 - 0.0000  19087.7717 - 0.0000  19203.5773 - 0.0000
Blosum62+F+R2    -9167.3540  18646.7080 - 0.0000  19096.1025 - 0.0000  19205.7334 - 0.0000
mtZOA+F+G4       -9170.2797  18650.5594 - 0.0000  19090.1957 - 0.0000  19206.0013 - 0.0000
Dayhoff+F+G4     -9170.7479  18651.4959 - 0.0000  19091.1322 - 0.0000  19206.9378 - 0.0000
DCMut+F+G4       -9171.1743  18652.3486 - 0.0000  19091.9850 - 0.0000  19207.7905 - 0.0000
mtZOA+F+R4       -9157.3944  18634.7888 - 0.0000  19125.4554 - 0.0000  19208.1482 - 0.0000
mtInv+F+R4       -9157.4165  18634.8331 - 0.0000  19125.4997 - 0.0000  19208.1925 - 0.0000
mtZOA+F+R3       -9164.1599  18644.3197 - 0.0000  19113.8898 - 0.0000  19210.5121 - 0.0000
rtREV+G4         -9227.0438  18726.0875 - 0.0000  19014.9557 - 0.0000  19213.4430 - 0.0000
JTTDCMut+F+R2    -9171.4061  18654.8123 - 0.0000  19104.2068 - 0.0000  19213.8377 - 0.0000
mtZOA+F+R5       -9156.9497  18637.8995 - 0.0000  19150.6373 - 0.0000  19218.4259 - 0.0000
JTT+F+R2         -9174.2235  18660.4471 - 0.0000  19109.8416 - 0.0000  19219.4725 - 0.0000
Blosum62+R2      -9231.4963  18736.9926 - 0.0000  19032.3989 - 0.0000  19227.9316 - 0.0000
PMB+F+R2         -9180.5465  18673.0930 - 0.0000  19122.4875 - 0.0000  19232.1185 - 0.0000
JTTDCMut+R2      -9233.9619  18741.9237 - 0.0000  19037.3300 - 0.0000  19232.8627 - 0.0000
LG+I             -9237.4865  18746.9730 - 0.0000  19035.8412 - 0.0000  19234.3285 - 0.0000
PMB+R3           -9231.0833  18740.1665 - 0.0000  19049.0554 - 0.0000  19238.2725 - 0.0000
JTT+R2           -9237.1427  18748.2855 - 0.0000  19043.6917 - 0.0000  19239.2245 - 0.0000
PMB+I+G4         -9237.2534  18748.5069 - 0.0000  19043.9131 - 0.0000  19239.4459 - 0.0000
FLU+F+I+G4       -9186.7183  18685.4365 - 0.0000  19134.8310 - 0.0000  19244.4620 - 0.0000
LG+F+I           -9191.0345  18692.0690 - 0.0000  19131.7053 - 0.0000  19247.5109 - 0.0000
PMB+R4           -9231.0770  18744.1540 - 0.0000  19067.0895 - 0.0000  19249.4270 - 0.0000
rtREV+R2         -9244.0910  18762.1820 - 0.0000  19057.5882 - 0.0000  19253.1210 - 0.0000
FLU+F+G4         -9197.0266  18704.0531 - 0.0000  19143.6895 - 0.0000  19259.4951 - 0.0000
DCMut+F+R2       -9194.4060  18700.8121 - 0.0000  19150.2065 - 0.0000  19259.8375 - 0.0000
Dayhoff+F+R2     -9194.4079  18700.8159 - 0.0000  19150.2104 - 0.0000  19259.8413 - 0.0000
PMB+G4           -9251.2215  18774.4430 - 0.0000  19063.3112 - 0.0000  19261.7985 - 0.0000
FLU+F+R3         -9189.9954  18695.9908 - 0.0000  19165.5609 - 0.0000  19262.1832 - 0.0000
FLU+R2           -9248.7446  18771.4892 - 0.0000  19066.8954 - 0.0000  19262.4282 - 0.0000
WAG+F+I          -9199.8156  18709.6312 - 0.0000  19149.2676 - 0.0000  19265.0731 - 0.0000
mtInv+F+R2       -9200.6813  18713.3626 - 0.0000  19162.7571 - 0.0000  19272.3881 - 0.0000
WAG+I            -9256.9528  18785.9055 - 0.0000  19074.7738 - 0.0000  19273.2610 - 0.0000
FLU+F+R4         -9189.9837  18699.9674 - 0.0000  19190.6341 - 0.0000  19273.3269 - 0.0000
VT+I             -9259.4131  18790.8262 - 0.0000  19079.6944 - 0.0000  19278.1817 - 0.0000
PMB+R2           -9259.9951  18793.9903 - 0.0000  19089.3965 - 0.0000  19284.9293 - 0.0000
mtZOA+F+R2       -9209.7723  18731.5446 - 0.0000  19180.9391 - 0.0000  19290.5700 - 0.0000
VT+F+I           -9212.8702  18735.7404 - 0.0000  19175.3768 - 0.0000  19291.1823 - 0.0000
rtREV+F+I        -9217.6098  18745.2196 - 0.0000  19184.8560 - 0.0000  19300.6615 - 0.0000
mtMet+F+I+G4     -9215.2580  18742.5161 - 0.0000  19191.9106 - 0.0000  19301.5415 - 0.0000
Dayhoff+I+G4     -9274.7039  18823.4077 - 0.0000  19118.8140 - 0.0000  19314.3467 - 0.0000
DCMut+I+G4       -9275.3037  18824.6073 - 0.0000  19120.0136 - 0.0000  19315.5463 - 0.0000
mtMet+F+G4       -9225.4820  18760.9640 - 0.0000  19200.6003 - 0.0000  19316.4059 - 0.0000
mtMet+F+R3       -9217.9784  18751.9569 - 0.0000  19221.5269 - 0.0000  19318.1493 - 0.0000
DCMut+R3         -9273.2533  18824.5065 - 0.0000  19133.3954 - 0.0000  19322.6125 - 0.0000
Dayhoff+R3       -9275.0082  18828.0165 - 0.0000  19136.9054 - 0.0000  19326.1225 - 0.0000
cpREV+I          -9283.3870  18838.7741 - 0.0000  19127.6423 - 0.0000  19326.1296 - 0.0000
mtMet+F+R4       -9217.8113  18755.6227 - 0.0000  19246.2893 - 0.0000  19328.9821 - 0.0000
DCMut+R4         -9271.7160  18825.4321 - 0.0000  19148.3675 - 0.0000  19330.7050 - 0.0000
Dayhoff+R4       -9272.4863  18826.9725 - 0.0000  19149.9080 - 0.0000  19332.2455 - 0.0000
FLU+F+R2         -9232.6583  18777.3166 - 0.0000  19226.7111 - 0.0000  19336.3421 - 0.0000
Dayhoff+G4       -9291.3913  18854.7827 - 0.0000  19143.6509 - 0.0000  19342.1382 - 0.0000
mtART+F+I+G4     -9235.8606  18783.7211 - 0.0000  19233.1156 - 0.0000  19342.7466 - 0.0000
DCMut+G4         -9292.0162  18856.0323 - 0.0000  19144.9005 - 0.0000  19343.3878 - 0.0000
mtREV+F+I+G4     -9236.4757  18784.9515 - 0.0000  19234.3460 - 0.0000  19343.9769 - 0.0000
Blosum62+F+I     -9241.2461  18792.4921 - 0.0000  19232.1285 - 0.0000  19347.9340 - 0.0000
mtART+F+G4       -9242.0907  18794.1814 - 0.0000  19233.8178 - 0.0000  19349.6233 - 0.0000
mtART+F+R4       -9232.3008  18784.6015 - 0.0000  19275.2682 - 0.0000  19357.9609 - 0.0000
mtREV+F+R4       -9232.7357  18785.4715 - 0.0000  19276.1382 - 0.0000  19358.8309 - 0.0000
mtREV+F+R3       -9239.2059  18794.4118 - 0.0000  19263.9819 - 0.0000  19360.6042 - 0.0000
mtREV+F+G4       -9247.6119  18805.2238 - 0.0000  19244.8602 - 0.0000  19360.6658 - 0.0000
mtART+F+R3       -9240.0118  18796.0236 - 0.0000  19265.5937 - 0.0000  19362.2160 - 0.0000
cpREV+F+I        -9248.4353  18806.8707 - 0.0000  19246.5070 - 0.0000  19362.3126 - 0.0000
mtART+F+R5       -9230.9663  18785.9327 - 0.0000  19298.6706 - 0.0000  19366.4591 - 0.0000
PMB+F+I          -9251.7710  18813.5420 - 0.0000  19253.1784 - 0.0000  19368.9840 - 0.0000
mtREV+F+R5       -9232.6458  18789.2915 - 0.0000  19302.0294 - 0.0000  19369.8179 - 0.0000
Blosum62+I       -9306.8367  18885.6735 - 0.0000  19174.5417 - 0.0000  19373.0290 - 0.0000
Dayhoff+R2       -9307.7834  18889.5668 - 0.0000  19184.9730 - 0.0000  19380.5058 - 0.0000
DCMut+R2         -9307.9297  18889.8595 - 0.0000  19185.2657 - 0.0000  19380.7985 - 0.0000
JTTDCMut+F+I     -9264.5925  18839.1849 - 0.0000  19278.8213 - 0.0000  19394.6268 - 0.0000
mtMet+F+R2       -9261.9629  18835.9258 - 0.0000  19285.3203 - 0.0000  19394.9512 - 0.0000
JTT+F+I          -9266.7383  18843.4767 - 0.0000  19283.1131 - 0.0000  19398.9186 - 0.0000
JTTDCMut+I       -9323.2097  18918.4195 - 0.0000  19207.2877 - 0.0000  19405.7750 - 0.0000
JTT+I            -9325.8942  18923.7885 - 0.0000  19212.6567 - 0.0000  19411.1440 - 0.0000
HIVb+F+I+G4      -9272.1698  18856.3397 - 0.0000  19305.7342 - 0.0000  19415.3651 - 0.0000
LG               -9330.9390  18931.8781 - 0.0000  19214.3396 - 0.0000  19415.6501 - 0.0000
PMB+I            -9329.2428  18930.4856 - 0.0000  19219.3539 - 0.0000  19417.8411 - 0.0000
LG+F             -9283.1407  18874.2814 - 0.0000  19304.3715 - 0.0000  19426.1398 - 0.0000
mtREV+F+R2       -9279.9187  18871.8374 - 0.0000  19321.2319 - 0.0000  19430.8628 - 0.0000
HIVb+F+R3        -9275.1803  18866.3606 - 0.0000  19335.9307 - 0.0000  19432.5530 - 0.0000
HIVb+F+G4        -9285.2971  18880.5941 - 0.0000  19320.2305 - 0.0000  19436.0360 - 0.0000
WAG+F            -9289.7027  18887.4054 - 0.0000  19317.4955 - 0.0000  19439.2638 - 0.0000
rtREV+I          -9340.4617  18952.9234 - 0.0000  19241.7916 - 0.0000  19440.2789 - 0.0000
DCMut+F+I        -9288.8494  18887.6988 - 0.0000  19327.3352 - 0.0000  19443.1407 - 0.0000
Dayhoff+F+I      -9289.0305  18888.0610 - 0.0000  19327.6973 - 0.0000  19443.5029 - 0.0000
HIVb+F+R4        -9275.1514  18870.3027 - 0.0000  19360.9694 - 0.0000  19443.6621 - 0.0000
WAG              -9347.3939  18964.7878 - 0.0000  19247.2493 - 0.0000  19448.5598 - 0.0000
mtART+F+R2       -9289.2125  18890.4251 - 0.0000  19339.8196 - 0.0000  19449.4505 - 0.0000
VT               -9351.9676  18973.9351 - 0.0000  19256.3967 - 0.0000  19457.7071 - 0.0000
HIVb+I+G4        -9348.2772  18970.5544 - 0.0000  19265.9606 - 0.0000  19461.4934 - 0.0000
VT+F             -9303.6000  18915.2000 - 0.0000  19345.2900 - 0.0000  19467.0584 - 0.0000
rtREV+F          -9305.4204  18918.8409 - 0.0000  19348.9310 - 0.0000  19470.6993 - 0.0000
HIVb+R3          -9349.4842  18976.9684 - 0.0000  19285.8573 - 0.0000  19475.0744 - 0.0000
cpREV            -9362.9355  18995.8710 - 0.0000  19278.3325 - 0.0000  19479.6430 - 0.0000
HIVb+G4          -9362.1031  18996.2061 - 0.0000  19285.0744 - 0.0000  19483.5616 - 0.0000
HIVb+R4          -9349.4771  18980.9541 - 0.0000  19303.8896 - 0.0000  19486.2271 - 0.0000
mtInv+F+I        -9314.2342  18938.4683 - 0.0000  19378.1047 - 0.0000  19493.9103 - 0.0000
FLU+I            -9370.2933  19012.5866 - 0.0000  19301.4548 - 0.0000  19499.9421 - 0.0000
Blosum62+F       -9325.4637  18958.9273 - 0.0000  19389.0174 - 0.0000  19510.7857 - 0.0000
HIVb+F+R2        -9327.7937  18967.5874 - 0.0000  19416.9819 - 0.0000  19526.6129 - 0.0000
Blosum62         -9388.2459  19046.4918 - 0.0000  19328.9533 - 0.0000  19530.2638 - 0.0000
cpREV+F          -9336.6039  18981.2078 - 0.0000  19411.2979 - 0.0000  19533.0663 - 0.0000
PMB+F            -9339.9237  18987.8474 - 0.0000  19417.9374 - 0.0000  19539.7058 - 0.0000
Dayhoff+I        -9392.9898  19057.9796 - 0.0000  19346.8478 - 0.0000  19545.3351 - 0.0000
DCMut+I          -9393.0601  19058.1202 - 0.0000  19346.9884 - 0.0000  19545.4757 - 0.0000
HIVb+R2          -9393.7870  19061.5740 - 0.0000  19356.9802 - 0.0000  19552.5130 - 0.0000
mtVer+F+I+G4     -9348.5123  19009.0245 - 0.0000  19458.4190 - 0.0000  19568.0499 - 0.0000
mtVer+F+G4       -9356.5472  19023.0943 - 0.0000  19462.7307 - 0.0000  19578.5363 - 0.0000
mtVer+F+R3       -9350.2826  19016.5652 - 0.0000  19486.1353 - 0.0000  19582.7576 - 0.0000
PMB              -9415.2210  19100.4419 - 0.0000  19382.9035 - 0.0000  19584.2139 - 0.0000
mtZOA+F+I        -9360.0656  19030.1312 - 0.0000  19469.7676 - 0.0000  19585.5732 - 0.0000
FLU+F+I          -9363.2717  19036.5434 - 0.0000  19476.1798 - 0.0000  19591.9854 - 0.0000
mtVer+F+R4       -9350.1656  19020.3312 - 0.0000  19510.9979 - 0.0000  19593.6906 - 0.0000
JTTDCMut+F       -9367.3879  19042.7758 - 0.0000  19472.8659 - 0.0000  19594.6342 - 0.0000
rtREV            -9422.3063  19114.6125 - 0.0000  19397.0740 - 0.0000  19598.3845 - 0.0000
JTT+F            -9370.5043  19049.0086 - 0.0000  19479.0987 - 0.0000  19600.8671 - 0.0000
JTTDCMut         -9428.0579  19126.1157 - 0.0000  19408.5773 - 0.0000  19609.8877 - 0.0000
JTT              -9432.1534  19134.3067 - 0.0000  19416.7683 - 0.0000  19618.0787 - 0.0000
mtZOA+I+G4       -9433.4491  19140.8982 - 0.0000  19436.3045 - 0.0000  19631.8372 - 0.0000
mtZOA+G4         -9439.2441  19150.4882 - 0.0000  19439.3565 - 0.0000  19637.8437 - 0.0000
mtZOA+R4         -9429.6553  19141.3105 - 0.0000  19464.2460 - 0.0000  19646.5835 - 0.0000
mtZOA+R3         -9435.5670  19149.1340 - 0.0000  19458.0229 - 0.0000  19647.2400 - 0.0000
DCMut+F          -9394.4609  19096.9218 - 0.0000  19527.0119 - 0.0000  19648.7802 - 0.0000
Dayhoff+F        -9394.7933  19097.5866 - 0.0000  19527.6767 - 0.0000  19649.4451 - 0.0000
mtZOA+R5         -9429.2984  19144.5969 - 0.0000  19482.1706 - 0.0000  19657.0368 - 0.0000
mtMet+F+I        -9400.9648  19111.9297 - 0.0000  19551.5661 - 0.0000  19667.3716 - 0.0000
mtInv+F          -9412.0466  19132.0931 - 0.0000  19562.1832 - 0.0000  19683.9516 - 0.0000
mtREV+F+I        -9412.6618  19135.3236 - 0.0000  19574.9599 - 0.0000  19690.7655 - 0.0000
mtVer+F+R2       -9411.5240  19135.0481 - 0.0000  19584.4426 - 0.0000  19694.0735 - 0.0000
FLU              -9473.2557  19216.5113 - 0.0000  19498.9729 - 0.0000  19700.2833 - 0.0000
mtMAM+F+I+G4     -9418.6180  19149.2360 - 0.0000  19598.6305 - 0.0000  19708.2614 - 0.0000
mtMAM+F+G4       -9424.9413  19159.8827 - 0.0000  19599.5191 - 0.0000  19715.3246 - 0.0000
mtZOA+R2         -9479.6643  19233.3287 - 0.0000  19528.7349 - 0.0000  19724.2677 - 0.0000
mtMAM+F+R5       -9416.7891  19157.5783 - 0.0000  19670.3161 - 0.0000  19738.1047 - 0.0000
mtMAM+F+R4       -9423.1553  19166.3105 - 0.0000  19656.9772 - 0.0000  19739.6699 - 0.0000
mtMAM+F+R6       -9412.9359  19153.8718 - 0.0000  19689.7134 - 0.0000  19741.5652 - 0.0000
mtMAM+F+R3       -9430.2355  19176.4711 - 0.0000  19646.0412 - 0.0000  19742.6635 - 0.0000
DCMut            -9500.6935  19271.3870 - 0.0000  19553.8485 - 0.0000  19755.1590 - 0.0000
Dayhoff          -9500.7204  19271.4409 - 0.0000  19553.9024 - 0.0000  19755.2129 - 0.0000
mtZOA+F          -9452.6888  19213.3775 - 0.0000  19643.4676 - 0.0000  19765.2360 - 0.0000
mtMet+I+G4       -9504.9694  19283.9388 - 0.0000  19579.3451 - 0.0000  19774.8778 - 0.0000
HIVb+F+I         -9456.7102  19223.4203 - 0.0000  19663.0567 - 0.0000  19778.8623 - 0.0000
mtMet+G4         -9510.8338  19293.6677 - 0.0000  19582.5359 - 0.0000  19781.0232 - 0.0000
mtMet+R3         -9505.2674  19288.5349 - 0.0000  19597.4238 - 0.0000  19786.6409 - 0.0000
FLU+F            -9465.7599  19239.5197 - 0.0000  19669.6098 - 0.0000  19791.3781 - 0.0000
mtMet+R4         -9505.0274  19292.0548 - 0.0000  19614.9903 - 0.0000  19797.3278 - 0.0000
HIVb+I           -9520.7693  19313.5387 - 0.0000  19602.4069 - 0.0000  19800.8942 - 0.0000
HIVw+F+I+G4      -9469.3706  19250.7411 - 0.0000  19700.1356 - 0.0000  19809.7666 - 0.0000
mtART+F+I        -9474.9588  19259.9176 - 0.0000  19699.5539 - 0.0000  19815.3595 - 0.0000
HIVw+F+R3        -9468.2889  19252.5777 - 0.0000  19722.1478 - 0.0000  19818.7701 - 0.0000
HIVw+F+R4        -9468.2379  19256.4758 - 0.0000  19747.1425 - 0.0000  19829.8352 - 0.0000
HIVw+F+G4        -9483.7723  19277.5446 - 0.0000  19717.1810 - 0.0000  19832.9866 - 0.0000
mtInv+I+G4       -9534.3081  19342.6162 - 0.0000  19638.0225 - 0.0000  19833.5552 - 0.0000
mtInv+R3         -9532.4088  19342.8176 - 0.0000  19651.7065 - 0.0000  19840.9236 - 0.0000
mtInv+G4         -9540.8243  19353.6486 - 0.0000  19642.5168 - 0.0000  19841.0041 - 0.0000
mtMAM+F+R2       -9486.2520  19284.5039 - 0.0000  19733.8984 - 0.0000  19843.5294 - 0.0000
mtInv+R4         -9532.3928  19346.7857 - 0.0000  19669.7212 - 0.0000  19852.0587 - 0.0000
mtMet+R2         -9548.5253  19371.0506 - 0.0000  19666.4569 - 0.0000  19861.9896 - 0.0000
mtMet+F          -9502.6335  19313.2670 - 0.0000  19743.3571 - 0.0000  19865.1254 - 0.0000
mtREV+F          -9503.1134  19314.2268 - 0.0000  19744.3169 - 0.0000  19866.0852 - 0.0000
mtREV+I+G4       -9555.1160  19384.2321 - 0.0000  19679.6383 - 0.0000  19875.1711 - 0.0000
mtREV+G4         -9562.8963  19397.7925 - 0.0000  19686.6608 - 0.0000  19885.1480 - 0.0000
mtREV+R3         -9556.4009  19390.8017 - 0.0000  19699.6906 - 0.0000  19888.9077 - 0.0000
mtREV+R4         -9550.8510  19383.7020 - 0.0000  19706.6375 - 0.0000  19888.9750 - 0.0000
mtART+I+G4       -9574.0861  19422.1721 - 0.0000  19717.5784 - 0.0000  19913.1111 - 0.0000
mtART+G4         -9577.8202  19427.6404 - 0.0000  19716.5086 - 0.0000  19914.9959 - 0.0000
mtInv+R2         -9575.9479  19425.8958 - 0.0000  19721.3020 - 0.0000  19916.8348 - 0.0000
mtART+R4         -9572.5175  19427.0350 - 0.0000  19749.9705 - 0.0000  19932.3080 - 0.0000
HIVw+F+R2        -9532.2704  19376.5407 - 0.0000  19825.9352 - 0.0000  19935.5661 - 0.0000
mtART+R3         -9579.7673  19437.5346 - 0.0000  19746.4235 - 0.0000  19935.6406 - 0.0000
mtART+R5         -9570.1853  19426.3707 - 0.0000  19763.9444 - 0.0000  19938.8106 - 0.0000
mtREV+R2         -9599.1969  19472.3938 - 0.0000  19767.8000 - 0.0000  19963.3328 - 0.0000
mtART+F          -9561.7180  19431.4360 - 0.0000  19861.5260 - 0.0000  19983.2944 - 0.0000
HIVw+I+G4        -9611.3591  19496.7181 - 0.0000  19792.1244 - 0.0000  19987.6571 - 0.0000
HIVw+R3          -9607.3457  19492.6913 - 0.0000  19801.5802 - 0.0000  19990.7973 - 0.0000
HIVw+R4          -9607.3452  19496.6904 - 0.0000  19819.6259 - 0.0000  20001.9634 - 0.0000
HIVw+G4          -9623.8321  19519.6642 - 0.0000  19808.5324 - 0.0000  20007.0196 - 0.0000
HIVb+F           -9577.0942  19462.1883 - 0.0000  19892.2784 - 0.0000  20014.0468 - 0.0000
mtVer+I+G4       -9625.5802  19525.1605 - 0.0000  19820.5667 - 0.0000  20016.0995 - 0.0000
mtVer+G4         -9629.7330  19531.4661 - 0.0000  19820.3343 - 0.0000  20018.8216 - 0.0000
mtART+R2         -9627.2747  19528.5494 - 0.0000  19823.9556 - 0.0000  20019.4884 - 0.0000
mtVer+F+I        -9577.2069  19464.4139 - 0.0000  19904.0502 - 0.0000  20019.8558 - 0.0000
mtVer+R3         -9628.6061  19535.2122 - 0.0000  19844.1011 - 0.0000  20033.3182 - 0.0000
HIVb             -9640.3278  19550.6557 - 0.0000  19833.1172 - 0.0000  20034.4277 - 0.0000
mtVer+R4         -9628.4872  19538.9745 - 0.0000  19861.9100 - 0.0000  20044.2475 - 0.0000
HIVw+R2          -9668.3667  19610.7333 - 0.0000  19906.1396 - 0.0000  20101.6723 - 0.0000
mtVer+R2         -9680.5570  19635.1140 - 0.0000  19930.5202 - 0.0000  20126.0530 - 0.0000
HIVw+F+I         -9642.7556  19595.5111 - 0.0000  20035.1475 - 0.0000  20150.9530 - 0.0000
mtZOA+I          -9714.2658  19700.5316 - 0.0000  19989.3998 - 0.0000  20187.8871 - 0.0000
mtVer+F          -9691.1050  19690.2100 - 0.0000  20120.3001 - 0.0000  20242.0685 - 0.0000
mtMAM+I+G4       -9741.4549  19756.9099 - 0.0000  20052.3161 - 0.0000  20247.8489 - 0.0000
mtMAM+G4         -9746.8785  19765.7570 - 0.0000  20054.6253 - 0.0000  20253.1125 - 0.0000
mtMAM+F+I        -9701.4341  19712.8683 - 0.0000  20152.5046 - 0.0000  20268.3102 - 0.0000
mtInv+I          -9756.5769  19785.1539 - 0.0000  20074.0221 - 0.0000  20272.5094 - 0.0000
mtMet+I          -9758.4096  19788.8192 - 0.0000  20077.6874 - 0.0000  20276.1746 - 0.0000
mtMAM+R4         -9745.5887  19773.1775 - 0.0000  20096.1130 - 0.0000  20278.4505 - 0.0000
mtMAM+R5         -9740.4283  19766.8567 - 0.0000  20104.4305 - 0.0000  20279.2967 - 0.0000
mtMAM+R3         -9751.6733  19781.3466 - 0.0000  20090.2355 - 0.0000  20279.4526 - 0.0000
mtREV+I          -9781.1307  19834.2613 - 0.0000  20123.1295 - 0.0000  20321.6168 - 0.0000
HIVw+I           -9787.2969  19846.5937 - 0.0000  20135.4619 - 0.0000  20333.9492 - 0.0000
mtZOA            -9802.0868  19874.1736 - 0.0000  20156.6352 - 0.0000  20357.9456 - 0.0000
mtMAM+R2         -9810.3573  19894.7145 - 0.0000  20190.1208 - 0.0000  20385.6535 - 0.0000
HIVw+F           -9778.6339  19865.2677 - 0.0000  20295.3578 - 0.0000  20417.1261 - 0.0000
mtInv            -9847.6986  19965.3972 - 0.0000  20247.8587 - 0.0000  20449.1692 - 0.0000
mtMet            -9849.2689  19968.5378 - 0.0000  20250.9993 - 0.0000  20452.3098 - 0.0000
mtMAM+F          -9798.5022  19905.0043 - 0.0000  20335.0944 - 0.0000  20456.8628 - 0.0000
mtREV            -9862.6858  19995.3716 - 0.0000  20277.8332 - 0.0000  20479.1436 - 0.0000
HIVw             -9909.6840  20089.3680 - 0.0000  20371.8295 - 0.0000  20573.1400 - 0.0000
mtVer+I          -9913.9332  20099.8664 - 0.0000  20388.7347 - 0.0000  20587.2219 - 0.0000
mtART+I          -9921.6176  20115.2351 - 0.0000  20404.1033 - 0.0000  20602.5906 - 0.0000
mtART           -10002.9837  20275.9673 - 0.0000  20558.4289 - 0.0000  20759.7393 - 0.0000
mtVer           -10006.5079  20283.0158 - 0.0000  20565.4774 - 0.0000  20766.7878 - 0.0000
mtMAM+I         -10142.1669  20556.3337 - 0.0000  20845.2020 - 0.0000  21043.6892 - 0.0000
mtMAM           -10228.2710  20726.5419 - 0.0000  21009.0035 - 0.0000  21210.3139 - 0.0000

AIC, w-AIC   : Akaike information criterion scores and weights.
AICc, w-AICc : Corrected AIC scores and weights.
BIC, w-BIC   : Bayesian information criterion scores and weights.

Plus signs denote the 95% confidence sets.
Minus signs denote significant exclusion.

SUBSTITUTION PROCESS
--------------------

Model of substitution: LG+F+I+G4

State frequencies: (empirical counts from alignment)

  pi(A) = 0.0533
  pi(R) = 0.0463
  pi(N) = 0.0593
  pi(D) = 0.0785
  pi(C) = 0.0026
  pi(Q) = 0.0312
  pi(E) = 0.0738
  pi(G) = 0.0686
  pi(H) = 0.0184
  pi(I) = 0.0752
  pi(L) = 0.1130
  pi(K) = 0.0552
  pi(M) = 0.0238
  pi(F) = 0.0281
  pi(P) = 0.0272
  pi(S) = 0.0610
  pi(T) = 0.0707
  pi(W) = 0.0067
  pi(Y) = 0.0397
  pi(V) = 0.0675

Model of rate heterogeneity: Invar+Gamma with 4 categories
Proportion of invariable sites: 0.0566
Gamma shape alpha: 1.8806

 Category  Relative_rate  Proportion
  0         0              0.0566
  1         0.2953         0.2358
  2         0.6802         0.2358
  3         1.1307         0.2358
  4         2.1338         0.2358
Relative rates are computed as MEAN of the portion of the Gamma distribution falling in the category.

MAXIMUM LIKELIHOOD TREE
-----------------------

Log-likelihood of the tree: -9015.0769 (s.e. 304.4497)
Unconstrained log-likelihood (without tree): -1480.5279
Number of free parameters (#branches + #model parameters): 156
Akaike information criterion (AIC) score: 18342.1538
Corrected Akaike information criterion (AICc) score: 18791.5483
Bayesian information criterion (BIC) score: 18901.1793

Total tree length (sum of branch lengths): 14.5635
Sum of internal branch lengths: 9.5325 (65.4549% of tree length)

WARNING: 8 near-zero internal branches (<0.0038) should be treated with caution
         Such branches are denoted by '**' in the figure below

NOTE: Tree is UNROOTED although outgroup taxon 'AB609718_phiEF24C_P2' is drawn at root
Numbers in parentheses are SH-aLRT support (%) / ultrafast bootstrap support (%)

+**AB609718_phiEF24C_P2
|
|                                             +--AB930182_SPG24
|                                          +--| (60/98)
|                                          |  +--AP013029_phiNIT1
|                                       +--| (99/100)
|                                       |  +--KF669652_Grass
|                                    +--| (55.5/49)
|                                    |  |          +**KJ010547_Bp8p_C
|                                    |  |       +--| (59.2/100)
|                                    |  |       |  +**KJ010548_Bp8p_T
|                                    |  |  +----| (100/100)
|                                    |  |  |    |  +--NC_020081_phiAGATE
|                                    |  |  |    +--| (79.5/96)
|                                    |  |  |       +--NC_024792_Bobb
|                                    |  +--| (89.6/55)
|                                    |     |  +--NC_027366_Mater
|                                    |     +--| (90.3/93)
|                                    |        +---NC_027374_Moonbeam
|                                 +--| (84.9/68)
|                                 |  +--KC699836_SIOphi
|                           +-----| (99.6/88)
|                           |     |                 +**JN797796B_5S
|                           |     |              +--| (88.8/99)
|                           |     |              |  +**NC_018863_B4
|                           |     |           +--| (78.6/99)
|                           |     |           |  +**NC_022763_Spock
|                           |     |        +--| (98.3/100)
|                           |     |        |  |     +**KT307976_AvesoBmore
|                           |     |        |  |  +--| (98.6/100)
|                           |     |        |  |  |  +**NC_022088_Troll
|                           |     |        |  +--| (44.4/74)
|                           |     |        |     +--NC_022769_BigBertha
|                           |     |     +--| (99.5/71)
|                           |     |     |  |                  +--KT207918_Eyuki
|                           |     |     |  |               +--| (93.6/99)
|                           |     |     |  |               |  |  +--NC_024211_Megatron
|                           |     |     |  |               |  +--| (74.5/99)
|                           |     |     |  |               |     +--NC_024213_Hakuna
|                           |     |     |  |            +--| (82.2/97)
|                           |     |     |  |            |  |  +**NC_018857_BPS13
|                           |     |     |  |            |  +--| (82.4/100)
|                           |     |     |  |            |     +**NC_023501_BPS10C
|                           |     |     |  |   +--------| (100/100)
|                           |     |     |  |   |        +--NC_016563_WPh
|                           |     |     |  +---| (96.3/90)
|                           |     |     |      |       +**NC_018856_Bastille
|                           |     |     |      |    +**| (0/87)
|                           |     |     |      |    |  +**NC_024205_Hoody_T
|                           |     |     |      +----| (99.3/100)
|                           |     |     |           +--NC_024216_CAM003
|                           |     |  +--| (75.3/63)
|                           |     |  |  |     +**JN797798_BCU4
|                           |     |  |  |  +--| (83.6/99)
|                           |     |  |  |  |  +**NC_018860_BCP78
|                           |     |  |  +--| (97.6/100)
|                           |     |  |     +--KT224359_TsarBomba
|                           |     +--| (98.8/72)
|                           |        |                 +**KT995480_Bacillus_BM15
|                           |        |              +**| (0/77)
|                           |        |              |  +**MH638309_Bacillus_Hobo
|                           |        |           +--| (78.4/93)
|                           |        |           |  |  +--MH638312_Bacillus_Kioshi
|                           |        |           |  +--| (22.2/69)
|                           |        |           |     +--NC_024137_Bcp1
|                           |        |        +--| (86/95)
|                           |        |        |  +--NC_027355_BCP8_2
|                           |        |     +--| (35.9/90)
|                           |        |     |  |     +**KX495186_Bacillus_PK16
|                           |        |     |  |  +--| (81.2/100)
|                           |        |     |  |  |  +**NC_027352_JBP901
|                           |        |     |  +--| (99.8/100)
|                           |        |     |     +**MG602477_Bacillus_BCP01
|                           |        |  +--| (98.2/99)
|                           |        |  |  |  +**KU577463_Bacillus_Deep_Blue
|                           |        |  |  +--| (96.1/100)
|                           |        |  |     +**Thurquoise
|                           |        +--| (99.8/100)
|                           |           +--NC_020873_Bc431v3
|                        +--| (88.8/80)
|                        |  |  +---------------------AY682195_LP65
|                        |  +--| (0/44)
|                        |     |                                    +--KC595512_JL
|                        |     |                                 +--| (91.3/100)
|                        |     |                                 |  +--KC595513_Shanette
|                        |     |                        +--------| (98/100)
|                        |     |                        |        +**NC_025423_CP_51
|                        |     +------------------------| (100/100)
|                        |                              |             +**NC_011421_SPO1
|                        |                              +-------------| (99.3/100)
|                        |                                            +--NC_022761_CampHawk
|                     +--| (91.3/90)
|                     |  +-------------------NC_015253_A9
|                  +--| (68.6/87)
|                  |  |           +**EU418428_A5W
|                  |  |        +**| (0/73)
|                  |  |        |  +**FR852584_ISP
|                  |  |     +--| (99.2/100)
|                  |  |     |  +--NC_019448_GH15
|                  |  +-----| (100/100)
|                  |        |     +--JX194239_SA11
|                  |        |  +--| (100/100)
|                  |        |  |  |  +**NC_020877_Romulus
|                  |        |  |  +**| (0/80)
|                  |        |  |     +**NC_022090_Remus
|                  |        +--| (48.3/67)
|                  |           |      +--KF021268_phiIBB_SEP1
|                  |           |  +---| (100/100)
|                  |           |  |   +--KP027447_phiIPLA_C1C
|                  |           +--| (96.1/89)
|                  |              +---NC_007021_Twort
|               +--| (32.5/45)
|               |  +-----------NC_012530_Lb338_1
|        +------| (100/100)
|        |      |                +**DQ004855_P100
|        |      |             +**| (0/90)
|        |      |             |  +**KJ094029_LP_064
|        |      |          +--| (83.8/97)
|        |      |          |  +--NC_009811_A511
|        |      |       +**| (0/88)
|        |      |       |  |  +**KJ094031_LP_124
|        |      |       |  +--| (95.4/100)
|        |      |       |     +**NC_024364_List_36
|        |      |    +--| (41.6/98)
|        |      |    |  +**NC_025440_WIL_1
|        |      +----| (100/100)
|        |           |  +**KJ586795_LMTA_94
|        |           +**| (0/87)
|        |              +**KJ591605_LMTA_57
|     +--| (95.9/99)
|     |  +--KP339049_EFDG1
|  +**| (0/84)
|  |  +--KR049063_EFLK1
+--| (91.2/100)
|  +**NC_027335_ECP3
|
+**NC_009904_phiEF24C

Tree in newick format:

(AB609718_phiEF24C_P2:0.0000028387,(((((((((((((AB930182_SPG24:0.0070250204,AP013029_phiNIT1:0.0149843474)60/98:0.0058405100,KF669652_Grass:0.0132219451)99/100:0.1028214947,(((KJ010547_Bp8p_C:0.0000028387,KJ010548_Bp8p_T:0.0000028387)59.2/100:0.0043977001,(NC_020081_phiAGATE:0.0217922106,NC_024792_Bobb:0.0129888573)79.5/96:0.0129976717)100/100:0.3248284458,(NC_027366_Mater:0.1617242146,NC_027374_Moonbeam:0.2494484748)90.3/93:0.0862352650)89.6/55:0.0617398650)55.5/49:0.0799465816,KC699836_SIOphi:0.1337501823)84.9/68:0.0759665586,((((((JN797796B_5S:0.0000028387,NC_018863_B4:0.0000028387)88.8/99:0.0101907060,NC_022763_Spock:0.0000028387)78.6/99:0.0209294599,((KT307976_AvesoBmore:0.0000028387,NC_022088_Troll:0.0000028387)98.6/100:0.0539122948,NC_022769_BigBertha:0.0304850763)44.4/74:0.0265532563)98.3/100:0.1920196941,((((KT207918_Eyuki:0.0045529119,(NC_024211_Megatron:0.0045624277,NC_024213_Hakuna:0.0045098596)74.5/99:0.0044537603)93.6/99:0.0256032409,(NC_018857_BPS13:0.0000028387,NC_023501_BPS10C:0.0000028387)82.4/100:0.0169685049)82.2/97:0.0457740295,NC_016563_WPh:0.0588247389)100/100:0.5773486729,((NC_018856_Bastille:0.0000028387,NC_024205_Hoody_T:0.0000028387)0/87:0.0026630563,NC_024216_CAM003:0.0098650421)99.3/100:0.3286990231)96.3/90:0.2586196670)99.5/71:0.2146991014,((JN797798_BCU4:0.0000028387,NC_018860_BCP78:0.0000028387)83.6/99:0.0159303175,KT224359_TsarBomba:0.0088563204)97.6/100:0.1412734641)75.3/63:0.0839047527,((((((KT995480_Bacillus_BM15:0.0000028387,MH638309_Bacillus_Hobo:0.0000028387)0/77:0.0000028387,(MH638312_Bacillus_Kioshi:0.0040159458,NC_024137_Bcp1:0.0040073515)22.2/69:0.0040129365)78.4/93:0.0066924153,NC_027355_BCP8_2:0.0305450001)86/95:0.0216360959,((KX495186_Bacillus_PK16:0.0000028387,NC_027352_JBP901:0.0000028387)81.2/100:0.0040316461,MG602477_Bacillus_BCP01:0.0000028387)99.8/100:0.0522527984)35.9/90:0.0121400598,(KU577463_Bacillus_Deep_Blue:0.0000028387,Thurquoise:0.0000028387)96.1/100:0.0326698212)98.2/99:0.0688897407,NC_020873_Bc431v3:0.0523662074)99.8/100:0.2013865395)98.8/72:0.1912125140)99.6/88:0.3897211606,(AY682195_LP65:1.4332423095,(((KC595512_JL:0.0050518771,KC595513_Shanette:0.0109099365)91.3/100:0.0806079832,NC_025423_CP_51:0.0000026311)98/100:0.5889740132,(NC_011421_SPO1:0.0000023309,NC_022761_CampHawk:0.0324236862)99.3/100:0.8930116902)100/100:1.6179639190)0/44:0.0295792250)88.8/80:0.2097709170,NC_015253_A9:1.2993760037)91.3/90:0.2155446883,(((EU418428_A5W:0.0000028387,FR852584_ISP:0.0000028387)0/73:0.0000028387,NC_019448_GH15:0.0041871739)99.2/100:0.1073283754,((JX194239_SA11:0.0175158954,(NC_020877_Romulus:0.0000028387,NC_022090_Remus:0.0000028387)0/80:0.0000028387)100/100:0.2441299662,((KF021268_phiIBB_SEP1:0.0223105506,KP027447_phiIPLA_C1C:0.0483788552)100/100:0.2660866309,NC_007021_Twort:0.2598752006)96.1/89:0.1064478438)48.3/67:0.0433192697)100/100:0.3974227738)68.6/87:0.0620691317,NC_012530_Lb338_1:0.8044663883)32.5/45:0.1034784692,(((((DQ004855_P100:0.0000028387,KJ094029_LP_064:0.0000028387)0/90:0.0000028387,NC_009811_A511:0.0042002883)83.8/97:0.0041899166,(KJ094031_LP_124:0.0000028387,NC_024364_List_36:0.0000028387)95.4/100:0.0126307093)0/88:0.0000028969,NC_025440_WIL_1:0.0000020806)41.6/98:0.0041869076,(KJ586795_LMTA_94:0.0000028387,KJ591605_LMTA_57:0.0000028387)0/87:0.0000020548)100/100:0.3648729240)100/100:0.4691882673,KP339049_EFDG1:0.1038383890)95.9/99:0.1019911346,KR049063_EFLK1:0.0041617309)0/84:0.0000028387,NC_027335_ECP3:0.0000028387)91.2/100:0.0041553576,NC_009904_phiEF24C:0.0000028387);

CONSENSUS TREE
--------------

Consensus tree is constructed from 1000bootstrap trees
Log-likelihood of consensus tree: -9015.458945
Robinson-Foulds distance between ML tree and consensus tree: 2

Branches with support >0.000000% are kept (extended consensus)
Branch lengths are optimized by maximum likelihood on original alignment
Numbers in parentheses are bootstrap supports (%)

+--AB609718_phiEF24C_P2
|
|                                            +--AB930182_SPG24
|                                         +--| (98)
|                                         |  +--AP013029_phiNIT1
|                                      +--| (100)
|                                      |  +--KF669652_Grass
|                                   +--| (49)
|                                   |  |          +--KJ010547_Bp8p_C
|                                   |  |       +--| (100)
|                                   |  |       |  +--KJ010548_Bp8p_T
|                                   |  |  +----| (100)
|                                   |  |  |    |  +--NC_020081_phiAGATE
|                                   |  |  |    +--| (96)
|                                   |  |  |       +--NC_024792_Bobb
|                                   |  +--| (55)
|                                   |     |  +--NC_027366_Mater
|                                   |     +--| (93)
|                                   |        +--NC_027374_Moonbeam
|                                +--| (68)
|                                |  +--KC699836_SIOphi
|                          +-----| (88)
|                          |     |                 +--JN797796B_5S
|                          |     |              +--| (99)
|                          |     |              |  +--NC_018863_B4
|                          |     |           +--| (99)
|                          |     |           |  +--NC_022763_Spock
|                          |     |        +--| (100)
|                          |     |        |  |        +**KT307976_AvesoBmore
|                          |     |        |  |     +--|
|                          |     |        |  |     |  +**NC_024788_Riley
|                          |     |        |  |  +--| (100)
|                          |     |        |  |  |  +--NC_022088_Troll
|                          |     |        |  +--| (74)
|                          |     |        |     +--NC_022769_BigBertha
|                          |     |     +--| (71)
|                          |     |     |  |                  +--KT207918_Eyuki
|                          |     |     |  |               +--| (99)
|                          |     |     |  |               |  |  +--NC_024211_Megatron
|                          |     |     |  |               |  +--| (99)
|                          |     |     |  |               |     +--NC_024213_Hakuna
|                          |     |     |  |            +--| (97)
|                          |     |     |  |            |  |  +--NC_018857_BPS13
|                          |     |     |  |            |  +--| (100)
|                          |     |     |  |            |     +--NC_023501_BPS10C
|                          |     |     |  |   +--------| (100)
|                          |     |     |  |   |        +--NC_016563_WPh
|                          |     |     |  +---| (90)
|                          |     |     |      |          +**NC_018856_Bastille
|                          |     |     |      |       +--|
|                          |     |     |      |       |  +**NC_024207_Evoli
|                          |     |     |      |    +--| (87)
|                          |     |     |      |    |  +--NC_024205_Hoody_T
|                          |     |     |      +----| (100)
|                          |     |     |           +--NC_024216_CAM003
|                          |     |  +--| (63)
|                          |     |  |  |     +--JN797798_BCU4
|                          |     |  |  |  +--| (99)
|                          |     |  |  |  |  +--NC_018860_BCP78
|                          |     |  |  +--| (100)
|                          |     |  |     +--KT224359_TsarBomba
|                          |     +--| (72)
|                          |        |                 +--KT995480_Bacillus_BM15
|                          |        |              +--| (77)
|                          |        |              |  +--MH638309_Bacillus_Hobo
|                          |        |           +--| (93)
|                          |        |           |  |  +--MH638312_Bacillus_Kioshi
|                          |        |           |  +--| (69)
|                          |        |           |     +--NC_024137_Bcp1
|                          |        |        +--| (95)
|                          |        |        |  +--NC_027355_BCP8_2
|                          |        |     +--| (90)
|                          |        |     |  |     +--KX495186_Bacillus_PK16
|                          |        |     |  |  +--| (100)
|                          |        |     |  |  |  +--NC_027352_JBP901
|                          |        |     |  +--| (100)
|                          |        |     |     +--MG602477_Bacillus_BCP01
|                          |        |  +--| (99)
|                          |        |  |  |  +--KU577463_Bacillus_Deep_Blue
|                          |        |  |  +--| (100)
|                          |        |  |     +--Thurquoise
|                          |        +--| (100)
|                          |           +--NC_020873_Bc431v3
|                       +--| (80)
|                       |  |  +---------------------AY682195_LP65
|                       |  +--| (44)
|                       |     |                                    +--KC595512_JL
|                       |     |                                 +--| (100)
|                       |     |                                 |  +--KC595513_Shanette
|                       |     |                        +--------| (100)
|                       |     |                        |        +--NC_025423_CP_51
|                       |     +------------------------| (100)
|                       |                              |             +--NC_011421_SPO1
|                       |                              +-------------| (100)
|                       |                                            +--NC_022761_CampHawk
|                    +--| (90)
|                    |  +-------------------NC_015253_A9
|                 +--| (87)
|                 |  |                                                                             +**EU418428_A5W
|                 |  |                                                                          +**|
|                 |  |                                                                          |  +**KR902361_IME_SA118
|                 |  |                                                                       +**|
|                 |  |                                                                       |  +**JX875065_SA5
|                 |  |                                                                    +**|
|                 |  |                                                                    |  +**JX080304_MSA6
|                 |  |                                                                 +**|
|                 |  |                                                                 |  +**NC_019726_JD007
|                 |  |                                                              +**|
|                 |  |                                                              |  +**NC_007066_G1
|                 |  |                                                           +**|
|                 |  |                                                           |  +**NC_022920_S25_3
|                 |  |                                                        +**|
|                 |  |                                                        |  +**KP027446_phiIPLARODI
|                 |  |                                                     +**|
|                 |  |                                                     |  +**NC_025417_Team1
|                 |  |                                                  +**|
|                 |  |                                                  |  +**JX080300_Staph1N
|                 |  |                                               +**|
|                 |  |                                               |  +**KF766114_K
|                 |  |                                            +**|
|                 |  |                                            |  +**KP687432_IME_SA2
|                 |  |                                         +**|
|                 |  |                                         |  +**JX080305_P4W
|                 |  |                                      +**|
|                 |  |                                      |  +**JX080302_676Z
|                 |  |                                   +**|
|                 |  |                                   |  +**NC_025426_P108
|                 |  |                                +**|
|                 |  |                                |  +**JX080303_Fi200W
|                 |  |                             +**|
|                 |  |                             |  +**KR908644_IME_SA119
|                 |  |                          +**|
|                 |  |                          |  +**NC_025416_MCE_2014
|                 |  |                       +**|
|                 |  |                       |  +**KP687431_IME_SA1
|                 |  |                    +**|
|                 |  |                    |  +**JX080301_A3R
|                 |  |                 +**|
|                 |  |                 |  +**NC_022918_S25_4
|                 |  |              +**|
|                 |  |              |  +**NC_023573_phiSA012
|                 |  |           +--|
|                 |  |           |  +**NC_023009_Sb_1
|                 |  |        +--| (73)
|                 |  |        |  +--FR852584_ISP
|                 |  |     +--| (100)
|                 |  |     |  +--NC_019448_GH15
|                 |  +-----| (100)
|                 |        |     +--JX194239_SA11
|                 |        |  +--| (100)
|                 |        |  |  |  +--NC_020877_Romulus
|                 |        |  |  +--| (80)
|                 |        |  |     +--NC_022090_Remus
|                 |        +--| (67)
|                 |           |      +--KF021268_phiIBB_SEP1
|                 |           |  +---| (100)
|                 |           |  |   +--KP027447_phiIPLA_C1C
|                 |           +--| (89)
|                 |              +---NC_007021_Twort
|              +--| (55)
|              |  |                             +**DQ004855_P100
|              |  |                          +**|
|              |  |                          |  +**NC_024359_LP_048
|              |  |                       +**|
|              |  |                       |  +**NC_020871_AG20
|              |  |                    +**|
|              |  |                    |  +**NC_021781_LP_125
|              |  |                 +--|
|              |  |                 |  +**NC_024787_LMTA_148
|              |  |              +--| (90)
|              |  |              |  +--KJ094029_LP_064
|              |  |           +--| (97)
|              |  |           |  +--NC_009811_A511
|              |  |        +--| (88)
|              |  |        |  |     +**KJ094031_LP_124
|              |  |        |  |  +--|
|              |  |        |  |  |  +**NC_024383_LP_083_2
|              |  |        |  +--| (100)
|              |  |        |     +--NC_024364_List_36
|              |  |     +--| (98)
|              |  |     |  +--NC_025440_WIL_1
|              |  +-----| (100)
|              |        |        +**KJ586795_LMTA_94
|              |        |     +**|
|              |        |     |  +**NC_024360_LMSP_25
|              |        |  +--|
|              |        |  |  +**KJ668715_LMTA_34
|              |        +--| (87)
|              |           +--KJ591605_LMTA_57
|        +-----| (100)
|        |     +-----------NC_012530_Lb338_1
|     +--| (99)
|     |  +--KP339049_EFDG1
|  +--| (84)
|  |  +--KR049063_EFLK1
+--| (100)
|  +--NC_027335_ECP3
|
+--NC_009904_phiEF24C


Consensus tree in newick format: 

(AB609718_phiEF24C_P2:0.0000028388,(((((((((((((AB930182_SPG24:0.0070090233,AP013029_phiNIT1:0.0149407305)98:0.0058827396,KF669652_Grass:0.0131720986)100:0.1022343302,(((KJ010547_Bp8p_C:0.0000028388,KJ010548_Bp8p_T:0.0000028388)100:0.0044160142,(NC_020081_phiAGATE:0.0217673313,NC_024792_Bobb:0.0129729605)96:0.0129593092)100:0.3243051841,(NC_027366_Mater:0.1616667280,NC_027374_Moonbeam:0.2493705436)93:0.0860671520)55:0.0623643002)49:0.0800223593,KC699836_SIOphi:0.1332740418)68:0.0760505748,((((((JN797796B_5S:0.0000028388,NC_018863_B4:0.0000028388)99:0.0101758722,NC_022763_Spock:0.0000028388)99:0.0208856428,(((KT307976_AvesoBmore:0.0000000000,NC_024788_Riley:0.0000000000):0.0000028388,NC_022088_Troll:0.0000028388)100:0.0538213682,NC_022769_BigBertha:0.0304474374)74:0.0265552149)100:0.1904277285,((((KT207918_Eyuki:0.0045389860,(NC_024211_Megatron:0.0045482208,NC_024213_Hakuna:0.0044959945)99:0.0044402070)99:0.0255435753,(NC_018857_BPS13:0.0000028388,NC_023501_BPS10C:0.0000028388)100:0.0169437883)97:0.0457896605,NC_016563_WPh:0.0585916039)100:0.5767686131,(((NC_018856_Bastille:0.0000000000,NC_024207_Evoli:0.0000000000):0.0000028388,NC_024205_Hoody_T:0.0000028388)87:0.0027567914,NC_024216_CAM003:0.0097160427)100:0.3283482985)90:0.2584276626)71:0.2155003112,((JN797798_BCU4:0.0000028388,NC_018860_BCP78:0.0000028388)99:0.0158584760,KT224359_TsarBomba:0.0089294463)100:0.1409030051)63:0.0842069903,((((((KT995480_Bacillus_BM15:0.0000028388,MH638309_Bacillus_Hobo:0.0000028388)77:0.0000028388,(MH638312_Bacillus_Kioshi:0.0040137027,NC_024137_Bcp1:0.0040050352)69:0.0040107204)93:0.0066736640,NC_027355_BCP8_2:0.0305431836)95:0.0215856832,((KX495186_Bacillus_PK16:0.0000028388,NC_027352_JBP901:0.0000028388)100:0.0040294308,MG602477_Bacillus_BCP01:0.0000028388)100:0.0521765388)90:0.0122500080,(KU577463_Bacillus_Deep_Blue:0.0000028388,Thurquoise:0.0000028388)100:0.0325858492)99:0.0686938482,NC_020873_Bc431v3:0.0524451757)100:0.2016032739)72:0.1909329249)88:0.3950318802,(AY682195_LP65:1.4304022328,(((KC595512_JL:0.0050555594,KC595513_Shanette:0.0109168046)100:0.0806607217,NC_025423_CP_51:0.0000022908)100:0.5924605715,(NC_011421_SPO1:0.0000021980,NC_022761_CampHawk:0.0323751537)100:0.8892166277)100:1.6210108589)44:0.0276833104)80:0.2102440095,NC_015253_A9:1.2941235399)90:0.2107177243,(((((((((((((((((((((((((EU418428_A5W:0.0000000000,KR902361_IME_SA118:0.0000000000):0.0000000000,JX875065_SA5:0.0000000000):0.0000000000,JX080304_MSA6:0.0000000000):0.0000000000,NC_019726_JD007:0.0000000000):0.0000000000,NC_007066_G1:0.0000000000):0.0000000000,NC_022920_S25_3:0.0000000000):0.0000000000,KP027446_phiIPLARODI:0.0000000000):0.0000000000,NC_025417_Team1:0.0000000000):0.0000000000,JX080300_Staph1N:0.0000000000):0.0000000000,KF766114_K:0.0000000000):0.0000000000,KP687432_IME_SA2:0.0000000000):0.0000000000,JX080305_P4W:0.0000000000):0.0000000000,JX080302_676Z:0.0000000000):0.0000000000,NC_025426_P108:0.0000000000):0.0000000000,JX080303_Fi200W:0.0000000000):0.0000000000,KR908644_IME_SA119:0.0000000000):0.0000000000,NC_025416_MCE_2014:0.0000000000):0.0000000000,KP687431_IME_SA1:0.0000000000):0.0000000000,JX080301_A3R:0.0000000000):0.0000000000,NC_022918_S25_4:0.0000000000):0.0000000000,NC_023573_phiSA012:0.0000000000):0.0000000000,NC_023009_Sb_1:0.0000000000):0.0000028388,FR852584_ISP:0.0000028388)73:0.0000028388,NC_019448_GH15:0.0041883657)100:0.1050861919,((JX194239_SA11:0.0175214261,(NC_020877_Romulus:0.0000028388,NC_022090_Remus:0.0000028388)80:0.0000022283)100:0.2454552601,((KF021268_phiIBB_SEP1:0.0222937766,KP027447_phiIPLA_C1C:0.0483768915)100:0.2666422972,NC_007021_Twort:0.2590887774)89:0.1057952807)67:0.0451549184)100:0.4046152795)87:0.1015774174,(((((((((DQ004855_P100:0.0000000000,NC_024359_LP_048:0.0000000000):0.0000000000,NC_020871_AG20:0.0000000000):0.0000000000,NC_021781_LP_125:0.0000000000):0.0000000000,NC_024787_LMTA_148:0.0000000000):0.0000028388,KJ094029_LP_064:0.0000028388)90:0.0000028388,NC_009811_A511:0.0041986424)97:0.0041882705,((KJ094031_LP_124:0.0000000000,NC_024383_LP_083_2:0.0000000000):0.0000028388,NC_024364_List_36:0.0000028388)100:0.0126256620)88:0.0000028388,NC_025440_WIL_1:0.0000028388)98:0.0041848592,(((KJ586795_LMTA_94:0.0000000000,NC_024360_LMSP_25:0.0000000000):0.0000000000,KJ668715_LMTA_34:0.0000000000):0.0000028388,KJ591605_LMTA_57:0.0000028388)87:0.0000028388)100:0.3779823655)55:0.1191760744,NC_012530_Lb338_1:0.7672078068)100:0.4223959411,KP339049_EFDG1:0.0942675365)99:0.1110927683,KR049063_EFLK1:0.0041598734)84:0.0000028388,NC_027335_ECP3:0.0000028388)100:0.0041534417,NC_009904_phiEF24C:0.0000028388);

TIME STAMP
----------

Date and time: Tue Feb 11 16:00:51 2020
Total CPU time used: 661.695197 seconds (0h:11m:1s)
Total wall-clock time used: 212.99769 seconds (0h:3m:32s)
