# Supplementary material for: Genome, biology and stability of the Thurquoise phage – A new virus from the Bastillevirinae subfamily
Source: Front Microbiol. 2023 Mar 14;14:1120147. doi: 10.3389/fmicb.2023.1120147 (PMC10043171; doi:10.3389/fmicb.2023.1120147)
Supplement: Supplementary file 2 [file Data_Sheet_1.ZIP › File S1. Alignments evolution models and trees/IqTree_ML_trees/single_marker_trees/6133_00059-hypothetical_protein_100.fasta.aln.faa.log]

IQ-TREE multicore version 1.6.12 for Linux 64-bit built Aug 15 2019
Developed by Bui Quang Minh, Nguyen Lam Tung, Olga Chernomor,
Heiko Schmidt, Dominik Schrempf, Michael Woodhams.

Host:    monster1 (AVX2, FMA3, 62 GB RAM)
Command: iqtree -nt AUTO -s 6133_00059-hypothetical_protein_100.fasta.aln.faa -alrt 1000 -bb 1000
Seed:    892438 (Using SPRNG - Scalable Parallel Random Number Generator)
Time:    Tue Feb 11 15:53:29 2020
Kernel:  AVX+FMA - auto-detect threads (40 CPU cores detected)

Reading alignment file 6133_00059-hypothetical_protein_100.fasta.aln.faa ... Fasta format detected
Alignment most likely contains protein sequences
Alignment has 100 sequences with 266 columns, 263 distinct patterns
225 parsimony-informative, 13 singleton sites, 28 constant sites
                             Gap/Ambiguity  Composition  p-value
   1  AB609718_phiEF24C_P2          12.03%    passed     57.04%
   2  AB930182_SPG24                 7.89%    passed     99.96%
   3  AP013029_phiNIT1              52.63%    passed     97.06%
   4  AY682195_LP65                 11.28%    passed     50.52%
   5  DQ004855_P100                 11.28%    passed     99.41%
   6  EU418428_A5W                  12.03%    passed    100.00%
   7  FR852584_ISP                  12.03%    passed    100.00%
   8  JN797796B_5S                  31.58%    passed     92.89%
   9  JN797798_BCU4                  7.14%    passed     96.81%
  10  JX080300_Staph1N              12.03%    passed    100.00%
  11  JX080301_A3R                  12.03%    passed    100.00%
  12  JX080302_676Z                 12.03%    passed    100.00%
  13  JX080303_Fi200W               12.03%    passed    100.00%
  14  JX080304_MSA6                 12.03%    passed    100.00%
  15  JX080305_P4W                  12.03%    passed    100.00%
  16  JX194239_SA11                 12.03%    passed     95.84%
  17  JX875065_SA5                  12.03%    passed    100.00%
  18  KC595512_JL                   25.19%    passed     77.82%
  19  KC595513_Shanette             25.19%    passed     84.76%
  20  KC699836_SIOphi               12.78%    passed     99.49%
  21  KF021268_phiIBB_SEP1          12.03%    passed     82.40%
  22  KF669652_Grass                12.78%    passed     99.68%
  23  KF766114_K                    12.03%    passed    100.00%
  24  KJ010547_Bp8p_C               13.16%    passed     99.81%
  25  KJ010548_Bp8p_T               13.16%    passed     99.81%
  26  KJ094029_LP_064               11.28%    passed     99.41%
  27  KJ094031_LP_124               11.28%    passed     97.96%
  28  KJ586795_LMTA_94              11.28%    passed     99.61%
  29  KJ591605_LMTA_57              11.28%    passed     99.61%
  30  KJ668715_LMTA_34              11.28%    passed     99.61%
  31  KP027446_phiIPLARODI          12.03%    passed    100.00%
  32  KP027447_phiIPLA_C1C          12.03%    passed     73.97%
  33  KP339049_EFDG1                12.03%    passed     26.61%
  34  KP687431_IME_SA1              12.03%    passed    100.00%
  35  KP687432_IME_SA2              12.03%    passed    100.00%
  36  KR049063_EFLK1                12.03%    passed     57.79%
  37  KR902361_IME_SA118            12.03%    passed    100.00%
  38  KR908644_IME_SA119            12.03%    passed    100.00%
  39  KT207918_Eyuki                24.81%    passed     37.06%
  40  KT224359_TsarBomba             7.14%    passed     98.40%
  41  KT307976_AvesoBmore           31.58%    passed     87.29%
  42  KT995480_Bacillus_BM15         6.39%    passed     99.59%
  43  KU577463_Bacillus_Deep_Blue    6.39%    passed     99.38%
  44  KX495186_Bacillus_PK16         6.39%    passed     96.17%
  45  MG602477_Bacillus_BCP01        6.39%    passed     94.25%
  46  MH638309_Bacillus_Hobo         6.39%    passed     99.59%
  47  MH638312_Bacillus_Kioshi       6.39%    passed     99.27%
  48  NC_007021_Twort               12.03%    passed     71.99%
  49  NC_007066_G1                  12.03%    passed    100.00%
  50  NC_009811_A511                11.28%    passed     99.64%
  51  NC_009904_phiEF24C            12.03%    passed     57.04%
  52  NC_011421_SPO1                18.05%    failed      0.35%
  53  NC_012530_Lb338_1             12.03%    passed     92.16%
  54  NC_015253_A9                  18.05%    passed     54.53%
  55  NC_016563_WPh                 24.81%    failed      2.43%
  56  NC_018856_Bastille            10.15%    passed     99.84%
  57  NC_018857_BPS13               24.81%    passed     26.88%
  58  NC_018860_BCP78                7.14%    passed     96.81%
  59  NC_018863_B4                  31.58%    passed     92.89%
  60  NC_019448_GH15                12.03%    passed    100.00%
  61  NC_019726_JD007               12.03%    passed    100.00%
  62  NC_020081_phiAGATE            13.16%    passed     99.89%
  63  NC_020871_AG20                11.28%    passed     99.41%
  64  NC_020873_Bc431v3              6.39%    passed     97.94%
  65  NC_020877_Romulus             12.03%    passed     93.13%
  66  NC_021781_LP_125              11.28%    passed     99.41%
  67  NC_022088_Troll               31.58%    passed     87.29%
  68  NC_022090_Remus               12.03%    passed     93.13%
  69  NC_022761_CampHawk            18.05%    failed      0.33%
  70  NC_022763_Spock               31.58%    passed     95.62%
  71  NC_022769_BigBertha           31.58%    passed     74.68%
  72  NC_022918_S25_4               12.03%    passed    100.00%
  73  NC_022920_S25_3               12.03%    passed    100.00%
  74  NC_023009_Sb_1                12.03%    passed    100.00%
  75  NC_023501_BPS10C              24.81%    passed     26.88%
  76  NC_023573_phiSA012            12.03%    passed    100.00%
  77  NC_024137_Bcp1                 6.39%    passed     99.65%
  78  NC_024205_Hoody_T             10.15%    passed     99.84%
  79  NC_024207_Evoli               10.15%    passed     99.84%
  80  NC_024211_Megatron            24.81%    passed     43.77%
  81  NC_024213_Hakuna              24.81%    passed     39.30%
  82  NC_024216_CAM003              10.15%    passed     99.75%
  83  NC_024359_LP_048              11.28%    passed     99.41%
  84  NC_024360_LMSP_25             11.28%    passed     99.61%
  85  NC_024364_List_36             11.28%    passed     97.96%
  86  NC_024383_LP_083_2            11.28%    passed     97.96%
  87  NC_024787_LMTA_148            11.28%    passed     99.41%
  88  NC_024788_Riley               31.58%    passed     87.29%
  89  NC_024792_Bobb                13.16%    passed     99.95%
  90  NC_025416_MCE_2014            12.03%    passed    100.00%
  91  NC_025417_Team1               12.03%    passed    100.00%
  92  NC_025423_CP_51               25.19%    passed     85.25%
  93  NC_025426_P108                12.03%    passed    100.00%
  94  NC_025440_WIL_1               11.28%    passed     99.65%
  95  NC_027335_ECP3                12.03%    passed     57.93%
  96  NC_027352_JBP901               6.39%    passed     96.17%
  97  NC_027355_BCP8_2               4.51%    passed     98.99%
  98  NC_027366_Mater               16.92%    passed     99.96%
  99  NC_027374_Moonbeam             7.52%    passed     95.12%
 100  Thurquoise                     6.39%    passed     99.38%
WARNING: 1 sequences contain more than 50% gaps/ambiguity
****  TOTAL                         14.19%  3 sequences failed composition chi2 test (p-value<5%; df=19)
NOTE: NC_009904_phiEF24C is identical to AB609718_phiEF24C_P2 but kept for subsequent analysis
NOTE: KJ094029_LP_064 is identical to DQ004855_P100 but kept for subsequent analysis
NOTE: FR852584_ISP is identical to EU418428_A5W but kept for subsequent analysis
NOTE: NC_018863_B4 is identical to JN797796B_5S but kept for subsequent analysis
NOTE: NC_018860_BCP78 is identical to JN797798_BCU4 but kept for subsequent analysis
NOTE: KJ010548_Bp8p_T is identical to KJ010547_Bp8p_C but kept for subsequent analysis
NOTE: NC_024364_List_36 is identical to KJ094031_LP_124 but kept for subsequent analysis
NOTE: KJ591605_LMTA_57 is identical to KJ586795_LMTA_94 but kept for subsequent analysis
NOTE: NC_022088_Troll is identical to KT307976_AvesoBmore but kept for subsequent analysis
NOTE: MH638309_Bacillus_Hobo is identical to KT995480_Bacillus_BM15 but kept for subsequent analysis
NOTE: Thurquoise is identical to KU577463_Bacillus_Deep_Blue but kept for subsequent analysis
NOTE: NC_027352_JBP901 is identical to KX495186_Bacillus_PK16 but kept for subsequent analysis
NOTE: NC_024205_Hoody_T is identical to NC_018856_Bastille but kept for subsequent analysis
NOTE: NC_023501_BPS10C is identical to NC_018857_BPS13 but kept for subsequent analysis
NOTE: NC_022090_Remus is identical to NC_020877_Romulus but kept for subsequent analysis
NOTE: 31 identical sequences (see below) will be ignored for subsequent analysis
NOTE: NC_020871_AG20 (identical to DQ004855_P100) is ignored but added at the end
NOTE: NC_021781_LP_125 (identical to DQ004855_P100) is ignored but added at the end
NOTE: NC_024359_LP_048 (identical to DQ004855_P100) is ignored but added at the end
NOTE: NC_024787_LMTA_148 (identical to DQ004855_P100) is ignored but added at the end
NOTE: JX080300_Staph1N (identical to EU418428_A5W) is ignored but added at the end
NOTE: JX080301_A3R (identical to EU418428_A5W) is ignored but added at the end
NOTE: JX080302_676Z (identical to EU418428_A5W) is ignored but added at the end
NOTE: JX080303_Fi200W (identical to EU418428_A5W) is ignored but added at the end
NOTE: JX080304_MSA6 (identical to EU418428_A5W) is ignored but added at the end
NOTE: JX080305_P4W (identical to EU418428_A5W) is ignored but added at the end
NOTE: JX875065_SA5 (identical to EU418428_A5W) is ignored but added at the end
NOTE: KF766114_K (identical to EU418428_A5W) is ignored but added at the end
NOTE: KP027446_phiIPLARODI (identical to EU418428_A5W) is ignored but added at the end
NOTE: KP687431_IME_SA1 (identical to EU418428_A5W) is ignored but added at the end
NOTE: KP687432_IME_SA2 (identical to EU418428_A5W) is ignored but added at the end
NOTE: KR902361_IME_SA118 (identical to EU418428_A5W) is ignored but added at the end
NOTE: KR908644_IME_SA119 (identical to EU418428_A5W) is ignored but added at the end
NOTE: NC_007066_G1 (identical to EU418428_A5W) is ignored but added at the end
NOTE: NC_019726_JD007 (identical to EU418428_A5W) is ignored but added at the end
NOTE: NC_022918_S25_4 (identical to EU418428_A5W) is ignored but added at the end
NOTE: NC_022920_S25_3 (identical to EU418428_A5W) is ignored but added at the end
NOTE: NC_023009_Sb_1 (identical to EU418428_A5W) is ignored but added at the end
NOTE: NC_023573_phiSA012 (identical to EU418428_A5W) is ignored but added at the end
NOTE: NC_025416_MCE_2014 (identical to EU418428_A5W) is ignored but added at the end
NOTE: NC_025417_Team1 (identical to EU418428_A5W) is ignored but added at the end
NOTE: NC_025426_P108 (identical to EU418428_A5W) is ignored but added at the end
NOTE: NC_024383_LP_083_2 (identical to KJ094031_LP_124) is ignored but added at the end
NOTE: KJ668715_LMTA_34 (identical to KJ586795_LMTA_94) is ignored but added at the end
NOTE: NC_024360_LMSP_25 (identical to KJ586795_LMTA_94) is ignored but added at the end
NOTE: NC_024788_Riley (identical to KT307976_AvesoBmore) is ignored but added at the end
NOTE: NC_024207_Evoli (identical to NC_018856_Bastille) is ignored but added at the end

For your convenience alignment with unique sequences printed to 6133_00059-hypothetical_protein_100.fasta.aln.faa.uniqueseq.phy


Create initial parsimony tree by phylogenetic likelihood library (PLL)... 0.015 seconds
NOTE: ModelFinder requires 31 MB RAM!
ModelFinder will test 546 protein models (sample size: 266) ...
 No. Model         -LnL         df  AIC          AICc         BIC
Measuring multi-threading efficiency up to 40 CPU cores
Increase to 10 rounds for branch lengths
430 trees examined
Threads: 1 / Time: 40.086 sec / Speedup: 1.000 / Efficiency: 100% / LogL: -25336
Threads: 2 / Time: 26.860 sec / Speedup: 1.492 / Efficiency: 75% / LogL: -25336
Threads: 3 / Time: 33.218 sec / Speedup: 1.207 / Efficiency: 40% / LogL: -25336
BEST NUMBER OF THREADS: 2

  1  Dayhoff       9500.720     135 19271.441    19553.902    19755.213
  2  Dayhoff+I     9392.990     136 19057.980    19346.848    19545.335
  3  Dayhoff+G4    9291.391     136 18854.783    19143.651    19342.138
  4  Dayhoff+I+G4  9274.704     137 18823.408    19118.814    19314.347
  5  Dayhoff+R2    9307.783     137 18889.567    19184.973    19380.506
  6  Dayhoff+R3    9275.008     139 18828.016    19136.905    19326.122
  7  Dayhoff+R4    9272.486     141 18826.973    19149.908    19332.245
 14  Dayhoff+F     9394.793     154 19097.587    19527.677    19649.445
 15  Dayhoff+F+I   9289.030     155 18888.061    19327.697    19443.503
 16  Dayhoff+F+G4  9170.748     155 18651.496    19091.132    19206.938
 17  Dayhoff+F+I+G4 9156.252     156 18624.505    19073.899    19183.530
 18  Dayhoff+F+R2  9194.408     156 18700.816    19150.210    19259.841
 19  Dayhoff+F+R3  9156.787     158 18629.573    19099.143    19195.766
 20  Dayhoff+F+R4  9154.947     160 18629.895    19120.562    19203.254
 27  mtMAM         10228.271    135 20726.542    21009.003    21210.314
 28  mtMAM+I       10142.167    136 20556.334    20845.202    21043.689
 29  mtMAM+G4      9746.879     136 19765.757    20054.625    20253.113
 30  mtMAM+I+G4    9741.455     137 19756.910    20052.316    20247.849
 31  mtMAM+R2      9810.357     137 19894.715    20190.121    20385.654
 32  mtMAM+R3      9751.673     139 19781.347    20090.236    20279.453
 33  mtMAM+R4      9745.589     141 19773.177    20096.113    20278.450
 34  mtMAM+R5      9740.428     143 19766.857    20104.430    20279.297
 40  mtMAM+F       9798.502     154 19905.004    20335.094    20456.863
 41  mtMAM+F+I     9701.434     155 19712.868    20152.505    20268.310
 42  mtMAM+F+G4    9424.941     155 19159.883    19599.519    19715.325
 43  mtMAM+F+I+G4  9418.618     156 19149.236    19598.630    19708.261
 44  mtMAM+F+R2    9486.252     156 19284.504    19733.898    19843.529
 45  mtMAM+F+R3    9430.236     158 19176.471    19646.041    19742.663
 46  mtMAM+F+R4    9423.155     160 19166.311    19656.977    19739.670
 47  mtMAM+F+R5    9416.789     162 19157.578    19670.316    19738.105
 48  mtMAM+F+R6    9412.936     164 19153.872    19689.713    19741.565
 53  JTT           9432.153     135 19134.307    19416.768    19618.079
 54  JTT+I         9325.894     136 18923.788    19212.657    19411.144
 55  JTT+G4        9216.952     136 18705.903    18994.771    19193.259
 56  JTT+I+G4      9202.101     137 18678.201    18973.608    19169.140
 57  JTT+R2        9237.143     137 18748.285    19043.692    19239.224
 58  JTT+R3        9200.873     139 18679.747    18988.636    19177.853
 59  JTT+R4        9198.605     141 18679.209    19002.145    19184.482
 66  JTT+F         9370.504     154 19049.009    19479.099    19600.867
 67  JTT+F+I       9266.738     155 18843.477    19283.113    19398.919
 68  JTT+F+G4      9147.970     155 18605.941    19045.577    19161.383
 69  JTT+F+I+G4    9134.642     156 18581.283    19030.678    19140.309
 70  JTT+F+R2      9174.224     156 18660.447    19109.842    19219.472
 71  JTT+F+R3      9134.064     158 18584.128    19053.698    19150.320
 72  JTT+F+R4      9130.941     160 18581.881    19072.548    19155.241
 79  WAG           9347.394     135 18964.788    19247.249    19448.560
 80  WAG+I         9256.953     136 18785.906    19074.774    19273.261
 81  WAG+G4        9172.397     136 18616.793    18905.661    19104.149
 82  WAG+I+G4      9158.098     137 18590.197    18885.603    19081.136
 83  WAG+R2        9179.736     137 18633.471    18928.878    19124.410
 84  WAG+R3        9152.010     139 18582.020    18890.909    19080.126
 85  WAG+R4        9151.407     141 18584.814    18907.749    19090.087
 92  WAG+F         9289.703     154 18887.405    19317.495    19439.264
 93  WAG+F+I       9199.816     155 18709.631    19149.268    19265.073
 94  WAG+F+G4      9104.545     155 18519.089    18958.726    19074.531
 95  WAG+F+I+G4    9091.363     156 18494.726    18944.120    19053.751
 96  WAG+F+R2      9117.708     156 18547.415    18996.810    19106.441
 97  WAG+F+R3      9086.663     158 18489.325    18958.896    19055.518
 98  WAG+F+R4      9085.382     160 18490.764    18981.431    19064.123
105  cpREV         9362.936     135 18995.871    19278.333    19479.643
106  cpREV+I       9283.387     136 18838.774    19127.642    19326.130
107  cpREV+G4      9186.883     136 18645.766    18934.634    19133.122
108  cpREV+I+G4    9175.081     137 18624.162    18919.569    19115.101
109  cpREV+R2      9192.896     137 18659.791    18955.197    19150.730
110  cpREV+R3      9169.267     139 18616.533    18925.422    19114.639
111  cpREV+R4      9168.301     141 18618.602    18941.538    19123.875
118  cpREV+F       9336.604     154 18981.208    19411.298    19533.066
119  cpREV+F+I     9248.435     155 18806.871    19246.507    19362.313
120  cpREV+F+G4    9140.473     155 18590.946    19030.582    19146.387
121  cpREV+F+I+G4  9127.858     156 18567.716    19017.110    19126.741
122  cpREV+F+R2    9151.763     156 18615.526    19064.920    19174.551
123  cpREV+F+R3    9124.398     158 18564.796    19034.366    19130.988
124  cpREV+F+R4    9123.440     160 18566.881    19057.547    19140.240
131  mtREV         9862.686     135 19995.372    20277.833    20479.144
132  mtREV+I       9781.131     136 19834.261    20123.130    20321.617
133  mtREV+G4      9562.896     136 19397.793    19686.661    19885.148
134  mtREV+I+G4    9555.116     137 19384.232    19679.638    19875.171
135  mtREV+R2      9599.197     137 19472.394    19767.800    19963.333
136  mtREV+R3      9556.401     139 19390.802    19699.691    19888.908
137  mtREV+R4      9550.851     141 19383.702    19706.638    19888.975
144  mtREV+F       9503.113     154 19314.227    19744.317    19866.085
145  mtREV+F+I     9412.662     155 19135.324    19574.960    19690.765
146  mtREV+F+G4    9247.612     155 18805.224    19244.860    19360.666
147  mtREV+F+I+G4  9236.476     156 18784.951    19234.346    19343.977
148  mtREV+F+R2    9279.919     156 18871.837    19321.232    19430.863
149  mtREV+F+R3    9239.206     158 18794.412    19263.982    19360.604
150  mtREV+F+R4    9232.736     160 18785.471    19276.138    19358.831
151  mtREV+F+R5    9232.646     162 18789.292    19302.029    19369.818
157  rtREV         9422.306     135 19114.613    19397.074    19598.385
158  rtREV+I       9340.462     136 18952.923    19241.792    19440.279
159  rtREV+G4      9227.044     136 18726.088    19014.956    19213.443
160  rtREV+I+G4    9216.129     137 18706.258    19001.664    19197.197
161  rtREV+R2      9244.091     137 18762.182    19057.588    19253.121
162  rtREV+R3      9209.963     139 18697.926    19006.815    19196.032
163  rtREV+R4      9207.495     141 18696.990    19019.926    19202.263
170  rtREV+F       9305.420     154 18918.841    19348.931    19470.699
171  rtREV+F+I     9217.610     155 18745.220    19184.856    19300.662
172  rtREV+F+G4    9094.963     155 18499.927    18939.563    19055.368
173  rtREV+F+I+G4  9084.002     156 18480.004    18929.398    19039.029
174  rtREV+F+R2    9117.555     156 18547.110    18996.505    19106.135
175  rtREV+F+R3    9080.370     158 18476.740    18946.310    19042.932
176  rtREV+F+R4    9076.371     160 18472.741    18963.408    19046.101
183  mtART         10002.984    135 20275.967    20558.429    20759.739
184  mtART+I       9921.618     136 20115.235    20404.103    20602.591
185  mtART+G4      9577.820     136 19427.640    19716.509    19914.996
186  mtART+I+G4    9574.086     137 19422.172    19717.578    19913.111
187  mtART+R2      9627.275     137 19528.549    19823.956    20019.488
188  mtART+R3      9579.767     139 19437.535    19746.424    19935.641
189  mtART+R4      9572.518     141 19427.035    19749.971    19932.308
190  mtART+R5      9570.185     143 19426.371    19763.944    19938.811
196  mtART+F       9561.718     154 19431.436    19861.526    19983.294
197  mtART+F+I     9474.959     155 19259.918    19699.554    19815.360
198  mtART+F+G4    9242.091     155 18794.181    19233.818    19349.623
199  mtART+F+I+G4  9235.861     156 18783.721    19233.116    19342.747
200  mtART+F+R2    9289.213     156 18890.425    19339.820    19449.451
201  mtART+F+R3    9240.012     158 18796.024    19265.594    19362.216
202  mtART+F+R4    9232.301     160 18784.602    19275.268    19357.961
203  mtART+F+R5    9230.966     162 18785.933    19298.671    19366.459
209  mtZOA         9802.087     135 19874.174    20156.635    20357.946
210  mtZOA+I       9714.266     136 19700.532    19989.400    20187.887
211  mtZOA+G4      9439.244     136 19150.488    19439.356    19637.844
212  mtZOA+I+G4    9433.449     137 19140.898    19436.304    19631.837
213  mtZOA+R2      9479.664     137 19233.329    19528.735    19724.268
214  mtZOA+R3      9435.567     139 19149.134    19458.023    19647.240
215  mtZOA+R4      9429.655     141 19141.311    19464.246    19646.584
216  mtZOA+R5      9429.298     143 19144.597    19482.171    19657.037
222  mtZOA+F       9452.689     154 19213.378    19643.468    19765.236
223  mtZOA+F+I     9360.066     155 19030.131    19469.768    19585.573
224  mtZOA+F+G4    9170.280     155 18650.559    19090.196    19206.001
225  mtZOA+F+I+G4  9161.784     156 18635.567    19084.962    19194.593
226  mtZOA+F+R2    9209.772     156 18731.545    19180.939    19290.570
227  mtZOA+F+R3    9164.160     158 18644.320    19113.890    19210.512
228  mtZOA+F+R4    9157.394     160 18634.789    19125.455    19208.148
229  mtZOA+F+R5    9156.950     162 18637.899    19150.637    19218.426
235  VT            9351.968     135 18973.935    19256.397    19457.707
236  VT+I          9259.413     136 18790.826    19079.694    19278.182
237  VT+G4         9178.094     136 18628.188    18917.056    19115.544
238  VT+I+G4       9163.170     137 18600.340    18895.747    19091.279
239  VT+R2         9186.339     137 18646.678    18942.084    19137.617
240  VT+R3         9158.215     139 18594.429    18903.318    19092.535
241  VT+R4         9157.303     141 18596.605    18919.541    19101.878
248  VT+F          9303.600     154 18915.200    19345.290    19467.058
249  VT+F+I        9212.870     155 18735.740    19175.377    19291.182
250  VT+F+G4       9127.629     155 18565.257    19004.893    19120.699
251  VT+F+I+G4     9113.480     156 18538.960    18988.354    19097.985
252  VT+F+R2       9139.267     156 18590.534    19039.928    19149.559
253  VT+F+R3       9109.226     158 18534.452    19004.022    19100.644
254  VT+F+R4       9107.915     160 18535.831    19026.498    19109.190
261  LG            9330.939     135 18931.878    19214.340    19415.650
262  LG+I          9237.486     136 18746.973    19035.841    19234.328
263  LG+G4         9115.911     136 18503.821    18792.689    18991.177
264  LG+I+G4       9104.415     137 18482.830    18778.237    18973.769
265  LG+R2         9139.147     137 18552.294    18847.700    19043.233
266  LG+R3         9100.559     139 18479.119    18788.008    18977.225
267  LG+R4         9097.336     141 18476.672    18799.607    18981.945
274  LG+F          9283.141     154 18874.281    19304.371    19426.140
275  LG+F+I        9191.034     155 18692.069    19131.705    19247.511
276  LG+F+G4       9062.134     155 18434.268    18873.904    18989.710
277  LG+F+I+G4     9051.249     156 18414.497    18863.892    18973.523
278  LG+F+R2       9089.057     156 18490.114    18939.508    19049.139
279  LG+F+R3       9048.960     158 18413.920    18883.490    18980.112
280  LG+F+R4       9044.293     160 18408.585    18899.252    18981.945
287  DCMut         9500.693     135 19271.387    19553.849    19755.159
288  DCMut+I       9393.060     136 19058.120    19346.988    19545.476
289  DCMut+G4      9292.016     136 18856.032    19144.901    19343.388
290  DCMut+I+G4    9275.304     137 18824.607    19120.014    19315.546
291  DCMut+R2      9307.930     137 18889.859    19185.266    19380.798
292  DCMut+R3      9273.253     139 18824.507    19133.395    19322.613
293  DCMut+R4      9271.716     141 18825.432    19148.368    19330.705
300  DCMut+F       9394.461     154 19096.922    19527.012    19648.780
301  DCMut+F+I     9288.849     155 18887.699    19327.335    19443.141
302  DCMut+F+G4    9171.174     155 18652.349    19091.985    19207.791
303  DCMut+F+I+G4  9156.664     156 18625.328    19074.722    19184.353
304  DCMut+F+R2    9194.406     156 18700.812    19150.207    19259.837
305  DCMut+F+R3    9155.827     158 18627.653    19097.223    19193.845
306  DCMut+F+R4    9153.977     160 18627.955    19118.622    19201.314
313  PMB           9415.221     135 19100.442    19382.903    19584.214
314  PMB+I         9329.243     136 18930.486    19219.354    19417.841
315  PMB+G4        9251.221     136 18774.443    19063.311    19261.798
316  PMB+I+G4      9237.253     137 18748.507    19043.913    19239.446
317  PMB+R2        9259.995     137 18793.990    19089.397    19284.929
318  PMB+R3        9231.083     139 18740.167    19049.055    19238.273
319  PMB+R4        9231.077     141 18744.154    19067.090    19249.427
326  PMB+F         9339.924     154 18987.847    19417.937    19539.706
327  PMB+F+I       9251.771     155 18813.542    19253.178    19368.984
328  PMB+F+G4      9169.049     155 18648.099    19087.735    19203.541
329  PMB+F+I+G4    9155.185     156 18622.370    19071.764    19181.395
330  PMB+F+R2      9180.547     156 18673.093    19122.488    19232.118
331  PMB+F+R3      9150.544     158 18617.088    19086.658    19183.280
332  PMB+F+R4      9150.532     160 18621.063    19111.730    19194.423
339  HIVb          9640.328     135 19550.656    19833.117    20034.428
340  HIVb+I        9520.769     136 19313.539    19602.407    19800.894
341  HIVb+G4       9362.103     136 18996.206    19285.074    19483.562
342  HIVb+I+G4     9348.277     137 18970.554    19265.961    19461.493
343  HIVb+R2       9393.787     137 19061.574    19356.980    19552.513
344  HIVb+R3       9349.484     139 18976.968    19285.857    19475.074
345  HIVb+R4       9349.477     141 18980.954    19303.890    19486.227
352  HIVb+F        9577.094     154 19462.188    19892.278    20014.047
353  HIVb+F+I      9456.710     155 19223.420    19663.057    19778.862
354  HIVb+F+G4     9285.297     155 18880.594    19320.230    19436.036
355  HIVb+F+I+G4   9272.170     156 18856.340    19305.734    19415.365
356  HIVb+F+R2     9327.794     156 18967.587    19416.982    19526.613
357  HIVb+F+R3     9275.180     158 18866.361    19335.931    19432.553
358  HIVb+F+R4     9275.151     160 18870.303    19360.969    19443.662
365  HIVw          9909.684     135 20089.368    20371.830    20573.140
366  HIVw+I        9787.297     136 19846.594    20135.462    20333.949
367  HIVw+G4       9623.832     136 19519.664    19808.532    20007.020
368  HIVw+I+G4     9611.359     137 19496.718    19792.124    19987.657
369  HIVw+R2       9668.367     137 19610.733    19906.140    20101.672
370  HIVw+R3       9607.346     139 19492.691    19801.580    19990.797
371  HIVw+R4       9607.345     141 19496.690    19819.626    20001.963
378  HIVw+F        9778.634     154 19865.268    20295.358    20417.126
379  HIVw+F+I      9642.756     155 19595.511    20035.147    20150.953
380  HIVw+F+G4     9483.772     155 19277.545    19717.181    19832.987
381  HIVw+F+I+G4   9469.371     156 19250.741    19700.136    19809.767
382  HIVw+F+R2     9532.270     156 19376.541    19825.935    19935.566
383  HIVw+F+R3     9468.289     158 19252.578    19722.148    19818.770
384  HIVw+F+R4     9468.238     160 19256.476    19747.142    19829.835
391  JTTDCMut      9428.058     135 19126.116    19408.577    19609.888
392  JTTDCMut+I    9323.210     136 18918.419    19207.288    19405.775
393  JTTDCMut+G4   9214.448     136 18700.897    18989.765    19188.252
394  JTTDCMut+I+G4 9199.764     137 18673.527    18968.933    19164.466
395  JTTDCMut+R2   9233.962     137 18741.924    19037.330    19232.863
396  JTTDCMut+R3   9197.577     139 18673.154    18982.043    19171.260
397  JTTDCMut+R4   9197.577     141 18677.153    19000.089    19182.426
404  JTTDCMut+F    9367.388     154 19042.776    19472.866    19594.634
405  JTTDCMut+F+I  9264.592     155 18839.185    19278.821    19394.627
406  JTTDCMut+F+G4 9145.304     155 18600.609    19040.245    19156.051
407  JTTDCMut+F+I+G4 9132.097     156 18576.194    19025.589    19135.220
408  JTTDCMut+F+R2 9171.406     156 18654.812    19104.207    19213.838
409  JTTDCMut+F+R3 9130.579     158 18577.157    19046.727    19143.350
410  JTTDCMut+F+R4 9130.575     160 18581.150    19071.817    19154.509
417  FLU           9473.256     135 19216.511    19498.973    19700.283
418  FLU+I         9370.293     136 19012.587    19301.455    19499.942
419  FLU+G4        9214.008     136 18700.016    18988.884    19187.371
420  FLU+I+G4      9202.946     137 18679.891    18975.298    19170.830
421  FLU+R2        9248.745     137 18771.489    19066.895    19262.428
422  FLU+R3        9204.118     139 18686.236    18995.125    19184.342
423  FLU+R4        9204.115     141 18690.229    19013.165    19195.502
430  FLU+F         9465.760     154 19239.520    19669.610    19791.378
431  FLU+F+I       9363.272     155 19036.543    19476.180    19591.985
432  FLU+F+G4      9197.027     155 18704.053    19143.689    19259.495
433  FLU+F+I+G4    9186.718     156 18685.437    19134.831    19244.462
434  FLU+F+R2      9232.658     156 18777.317    19226.711    19336.342
435  FLU+F+R3      9189.995     158 18695.991    19165.561    19262.183
436  FLU+F+R4      9189.984     160 18699.967    19190.634    19273.327
443  Blosum62      9388.246     135 19046.492    19328.953    19530.264
444  Blosum62+I    9306.837     136 18885.673    19174.542    19373.029
445  Blosum62+G4   9221.973     136 18715.947    19004.815    19203.302
446  Blosum62+I+G4 9209.965     137 18693.931    18989.337    19184.870
447  Blosum62+R2   9231.496     137 18736.993    19032.399    19227.932
448  Blosum62+R3   9201.820     139 18681.640    18990.529    19179.746
449  Blosum62+R4   9201.819     141 18685.638    19008.573    19190.911
456  Blosum62+F    9325.464     154 18958.927    19389.017    19510.786
457  Blosum62+F+I  9241.246     155 18792.492    19232.128    19347.934
458  Blosum62+F+G4 9156.722     155 18623.444    19063.080    19178.886
459  Blosum62+F+I+G4 9143.942     156 18599.885    19049.279    19158.910
460  Blosum62+F+R2 9167.354     156 18646.708    19096.102    19205.733
461  Blosum62+F+R3 9137.606     158 18591.213    19060.783    19157.405
462  Blosum62+F+R4 9137.602     160 18595.203    19085.870    19168.563
469  mtMet         9849.269     135 19968.538    20250.999    20452.310
470  mtMet+I       9758.410     136 19788.819    20077.687    20276.175
471  mtMet+G4      9510.834     136 19293.668    19582.536    19781.023
472  mtMet+I+G4    9504.969     137 19283.939    19579.345    19774.878
473  mtMet+R2      9548.525     137 19371.051    19666.457    19861.990
474  mtMet+R3      9505.267     139 19288.535    19597.424    19786.641
475  mtMet+R4      9505.027     141 19292.055    19614.990    19797.328
482  mtMet+F       9502.634     154 19313.267    19743.357    19865.125
483  mtMet+F+I     9400.965     155 19111.930    19551.566    19667.372
484  mtMet+F+G4    9225.482     155 18760.964    19200.600    19316.406
485  mtMet+F+I+G4  9215.258     156 18742.516    19191.911    19301.542
486  mtMet+F+R2    9261.963     156 18835.926    19285.320    19394.951
487  mtMet+F+R3    9217.978     158 18751.957    19221.527    19318.149
488  mtMet+F+R4    9217.811     160 18755.623    19246.289    19328.982
495  mtVer         10006.508    135 20283.016    20565.477    20766.788
496  mtVer+I       9913.933     136 20099.866    20388.735    20587.222
497  mtVer+G4      9629.733     136 19531.466    19820.334    20018.822
498  mtVer+I+G4    9625.580     137 19525.160    19820.567    20016.099
499  mtVer+R2      9680.557     137 19635.114    19930.520    20126.053
500  mtVer+R3      9628.606     139 19535.212    19844.101    20033.318
501  mtVer+R4      9628.487     141 19538.974    19861.910    20044.247
508  mtVer+F       9691.105     154 19690.210    20120.300    20242.068
509  mtVer+F+I     9577.207     155 19464.414    19904.050    20019.856
510  mtVer+F+G4    9356.547     155 19023.094    19462.731    19578.536
511  mtVer+F+I+G4  9348.512     156 19009.025    19458.419    19568.050
512  mtVer+F+R2    9411.524     156 19135.048    19584.443    19694.074
513  mtVer+F+R3    9350.283     158 19016.565    19486.135    19582.758
514  mtVer+F+R4    9350.166     160 19020.331    19510.998    19593.691
521  mtInv         9847.699     135 19965.397    20247.859    20449.169
522  mtInv+I       9756.577     136 19785.154    20074.022    20272.509
523  mtInv+G4      9540.824     136 19353.649    19642.517    19841.004
524  mtInv+I+G4    9534.308     137 19342.616    19638.022    19833.555
525  mtInv+R2      9575.948     137 19425.896    19721.302    19916.835
526  mtInv+R3      9532.409     139 19342.818    19651.707    19840.924
527  mtInv+R4      9532.393     141 19346.786    19669.721    19852.059
534  mtInv+F       9412.047     154 19132.093    19562.183    19683.952
535  mtInv+F+I     9314.234     155 18938.468    19378.105    19493.910
536  mtInv+F+G4    9169.068     155 18648.135    19087.772    19203.577
537  mtInv+F+I+G4  9158.134     156 18628.268    19077.662    19187.293
538  mtInv+F+R2    9200.681     156 18713.363    19162.757    19272.388
539  mtInv+F+R3    9157.448     158 18630.895    19100.466    19197.088
540  mtInv+F+R4    9157.417     160 18634.833    19125.500    19208.192
Akaike Information Criterion:           LG+F+R4
Corrected Akaike Information Criterion: LG+I+G4
Bayesian Information Criterion:         LG+F+I+G4
Best-fit model: LG+F+I+G4 chosen according to BIC

All model information printed to 6133_00059-hypothetical_protein_100.fasta.aln.faa.model.gz
CPU time for ModelFinder: 450.694 seconds (0h:7m:30s)
Wall-clock time for ModelFinder: 228.387 seconds (0h:3m:48s)
Generating 1000 samples for ultrafast bootstrap (seed: 892438)...

NOTE: 13 MB RAM (0 GB) is required!
Measuring multi-threading efficiency up to 40 CPU cores
Increase to 10 rounds for branch lengths
93 trees examined
Threads: 1 / Time: 40.163 sec / Speedup: 1.000 / Efficiency: 100% / LogL: -22058
Threads: 2 / Time: 24.394 sec / Speedup: 1.646 / Efficiency: 82% / LogL: -22058
Threads: 3 / Time: 23.880 sec / Speedup: 1.682 / Efficiency: 56% / LogL: -22058
Threads: 4 / Time: 18.930 sec / Speedup: 2.122 / Efficiency: 53% / LogL: -22058
Threads: 5 / Time: 16.106 sec / Speedup: 2.494 / Efficiency: 50% / LogL: -22058
BEST NUMBER OF THREADS: 4

Estimate model parameters (epsilon = 0.100)
Thoroughly optimizing +I+G parameters from 10 start values...
Init pinv, alpha: 0.000, 1.000 / Estimate: 0.000, 1.247 / LogL: -9062.128
Init pinv, alpha: 0.012, 1.000 / Estimate: 0.055, 1.898 / LogL: -9051.253
Init pinv, alpha: 0.023, 1.000 / Estimate: 0.055, 1.894 / LogL: -9051.254
Init pinv, alpha: 0.035, 1.000 / Estimate: 0.056, 1.904 / LogL: -9051.249
Init pinv, alpha: 0.047, 1.000 / Estimate: 0.056, 1.909 / LogL: -9051.248
Init pinv, alpha: 0.058, 1.000 / Estimate: 0.057, 1.912 / LogL: -9051.249
Init pinv, alpha: 0.070, 1.000 / Estimate: 0.057, 1.916 / LogL: -9051.250
Init pinv, alpha: 0.082, 1.000 / Estimate: 0.057, 1.917 / LogL: -9051.250
Init pinv, alpha: 0.094, 1.000 / Estimate: 0.057, 1.918 / LogL: -9051.251
Init pinv, alpha: 0.105, 1.000 / Estimate: 0.057, 1.920 / LogL: -9051.251
Optimal pinv,alpha: 0.056, 1.909 / LogL: -9051.248

Parameters optimization took 4.207 sec
Computing ML distances based on estimated model parameters... 2.417 sec
Computing BIONJ tree...
0.003 seconds
Log-likelihood of BIONJ tree: -9036.827
--------------------------------------------------------------------
|             INITIALIZING CANDIDATE TREE SET                      |
--------------------------------------------------------------------
Generating 98 parsimony trees... 1.559 second
Computing log-likelihood of 98 initial trees ... 4.766 seconds
Current best score: -9024.623

Do NNI search on 20 best initial trees
Estimate model parameters (epsilon = 0.100)
BETTER TREE FOUND at iteration 1: -9018.361
Estimate model parameters (epsilon = 0.100)
BETTER TREE FOUND at iteration 4: -9016.880
Iteration 10 / LogL: -9016.995 / Time: 0h:2m:19s
Estimate model parameters (epsilon = 0.100)
BETTER TREE FOUND at iteration 11: -9016.477
Iteration 20 / LogL: -9017.044 / Time: 0h:2m:24s
Finish initializing candidate tree set (6)
Current best tree score: -9016.477 / CPU time: 15.891
Number of iterations: 20
--------------------------------------------------------------------
|               OPTIMIZING CANDIDATE TREE SET                      |
--------------------------------------------------------------------
Estimate model parameters (epsilon = 0.100)
BETTER TREE FOUND at iteration 21: -9015.659
Estimate model parameters (epsilon = 0.100)
BETTER TREE FOUND at iteration 22: -9015.459
Estimate model parameters (epsilon = 0.100)
BETTER TREE FOUND at iteration 23: -9015.183
Estimate model parameters (epsilon = 0.100)
BETTER TREE FOUND at iteration 25: -9015.080
Iteration 30 / LogL: -9016.865 / Time: 0h:2m:31s (0h:8m:15s left)
Iteration 40 / LogL: -9015.541 / Time: 0h:2m:38s (0h:5m:44s left)
Iteration 50 / LogL: -9023.280 / Time: 0h:2m:44s (0h:4m:12s left)
Log-likelihood cutoff on original alignment: -9053.725
Iteration 60 / LogL: -9015.973 / Time: 0h:2m:50s (0h:3m:8s left)
Iteration 70 / LogL: -9015.364 / Time: 0h:2m:56s (0h:2m:21s left)
Iteration 80 / LogL: -9068.641 / Time: 0h:3m:3s (0h:1m:44s left)
Iteration 90 / LogL: -9015.374 / Time: 0h:3m:9s (0h:1m:14s left)
Iteration 100 / LogL: -9015.094 / Time: 0h:3m:15s (0h:0m:49s left)
Log-likelihood cutoff on original alignment: -9048.840
NOTE: Bootstrap correlation coefficient of split occurrence frequencies: 0.999
Iteration 110 / LogL: -9039.679 / Time: 0h:3m:21s (0h:2m:46s left)
Iteration 120 / LogL: -9015.356 / Time: 0h:3m:28s (0h:2m:20s left)
UPDATE BEST LOG-LIKELIHOOD: -9015.078
TREE SEARCH COMPLETED AFTER 126 ITERATIONS / Time: 0h:3m:32s

--------------------------------------------------------------------
|                    FINALIZING TREE SEARCH                        |
--------------------------------------------------------------------
Performs final model parameters optimization
Estimate model parameters (epsilon = 0.010)
1. Initial log-likelihood: -9015.078
Optimal log-likelihood: -9015.077
Proportion of invariable sites: 0.057
Gamma shape alpha: 1.881
Parameters optimization took 1 rounds (0.083 sec)
BEST SCORE FOUND : -9015.077

Testing tree branches by SH-like aLRT with 1000 replicates...
0.204 sec.
Creating bootstrap support values...
Split supports printed to NEXUS file 6133_00059-hypothetical_protein_100.fasta.aln.faa.splits.nex
Total tree length: 14.563

Total number of iterations: 126
CPU time used for tree search: 325.785 sec (0h:5m:25s)
Wall-clock time used for tree search: 83.841 sec (0h:1m:23s)
Total CPU time used: 661.695 sec (0h:11m:1s)
Total wall-clock time used: 212.808 sec (0h:3m:32s)

Computing bootstrap consensus tree...
Reading input file 6133_00059-hypothetical_protein_100.fasta.aln.faa.splits.nex...
69 taxa and 319 splits.
Consensus tree written to 6133_00059-hypothetical_protein_100.fasta.aln.faa.contree
Reading input trees file 6133_00059-hypothetical_protein_100.fasta.aln.faa.contree
Log-likelihood of consensus tree: -9015.459

Analysis results written to: 
  IQ-TREE report:                6133_00059-hypothetical_protein_100.fasta.aln.faa.iqtree
  Maximum-likelihood tree:       6133_00059-hypothetical_protein_100.fasta.aln.faa.treefile
  Likelihood distances:          6133_00059-hypothetical_protein_100.fasta.aln.faa.mldist

Ultrafast bootstrap approximation results written to:
  Split support values:          6133_00059-hypothetical_protein_100.fasta.aln.faa.splits.nex
  Consensus tree:                6133_00059-hypothetical_protein_100.fasta.aln.faa.contree
  Screen log file:               6133_00059-hypothetical_protein_100.fasta.aln.faa.log

Date and Time: Tue Feb 11 16:00:51 2020
