# Supplementary material for: Genome, biology and stability of the Thurquoise phage – A new virus from the Bastillevirinae subfamily
Source: Front Microbiol. 2023 Mar 14;14:1120147. doi: 10.3389/fmicb.2023.1120147 (PMC10043171; doi:10.3389/fmicb.2023.1120147)
Supplement: Supplementary file 2 [file Data_Sheet_1.ZIP › File S1. Alignments evolution models and trees/IqTree_ML_trees/single_marker_trees/6133_00059-hypothetical_protein_100.fasta.aln.faa.mldist]

69
AB609718_phiEF24C_P2        0.0000000 1.8820345 2.1182122 2.2833055 0.9307500 1.3331154 1.3331154 3.6524995 2.0754055 1.4604918 2.8523173 2.8700487 2.0312301 1.5295877 1.9640789 1.9675706 1.9675706 0.9307500 0.9400513 0.9188151 0.9188151 1.5343782 0.2126838 0.0083692 3.3724053 2.0870343 3.7083226 2.1477107 2.1558210 2.1236050 2.0960630 2.1477107 2.1799753 1.3484933 0.9507965 0.0000010 3.2185787 1.3710393 2.1910338 3.2705303 2.2415735 3.4498313 2.0754055 3.6524995 1.3295922 1.9637717 2.1654983 1.4462199 3.7083226 1.4462199 3.1845221 3.6788961 3.6344848 3.4498313 2.1498166 2.2415735 3.3311379 3.4108039 2.2444338 0.9400513 1.8965923 2.8684252 0.9230585 0.0041724 2.1236050 2.1814576 2.2315839 1.9575276 2.1558210 
AB930182_SPG24              1.8820345 0.0000000 0.0242546 2.1651399 1.5938779 1.4639208 1.4639208 1.0674342 0.6992790 1.5805145 2.6853071 2.6519254 0.3121467 1.7896577 0.0265314 0.4734635 0.4734635 1.5938779 1.5914252 1.5917106 1.5917106 1.8236237 1.8978988 1.8762740 1.4238015 0.7101527 1.0741831 0.7273483 0.7084336 0.7311705 0.7404126 0.7273483 0.7253661 1.5445465 1.6117374 1.8820345 3.3182562 1.7638147 2.1162429 1.4471932 1.0188579 1.3637314 0.6992790 1.0674342 1.4549939 0.4998584 0.6720696 1.5699668 1.0741831 1.5699668 3.2564020 1.0463961 1.0497290 1.3637314 0.7333821 1.0188579 1.4509526 1.4444525 1.0198968 1.5914252 0.4870092 2.7025097 1.5900739 1.8830080 0.7311705 0.7210694 0.3881303 0.5001791 0.7084336 
AP013029_phiNIT1            2.1182122 0.0242546 0.0000000 2.3050420 1.3919387 1.4374529 1.4374529 1.1443544 1.0098031 1.3800488 2.8183681 2.7776356 0.4367246 1.4572994 0.0401879 0.5538292 0.5538292 1.3919387 1.3896883 1.3877715 1.3877715 1.5340252 2.0679753 2.1210500 1.2487644 1.0158571 1.1545685 0.8351149 0.7808777 0.8644961 0.8644961 0.8351149 0.8505288 1.4154261 1.3919387 2.1182122 3.4969039 1.9637471 2.1532552 1.2855930 0.9996087 1.1849432 1.0098031 1.1443544 1.4374529 0.5876025 0.7541949 1.3800488 1.1545685 1.3800488 3.4969039 1.1446985 1.1585872 1.1849432 0.8479384 0.9996087 1.2487644 1.2487644 1.0159491 1.3896883 0.5853188 2.8967374 1.3851711 2.1210500 0.8644961 0.8286326 0.3589271 0.4349458 0.7808777 
AY682195_LP65               2.2833055 2.1651399 2.3050420 0.0000000 2.0789008 2.1274041 2.1274041 2.2918116 2.0404267 1.9782889 3.3245135 3.3283547 1.8868969 2.6430203 2.1018656 2.0806417 2.0806417 2.0789008 2.1060943 2.0789008 2.0789008 2.5590541 2.3163102 2.3147596 2.4034490 2.0057059 2.1079728 2.1715218 2.0739661 2.1465495 2.1709345 2.1715218 2.1968449 2.3928035 2.0751071 2.2833055 3.4256375 2.4089142 2.9910589 2.3334677 1.6114814 2.3931610 2.0404267 2.2918116 2.1224690 2.1273984 2.1449497 1.9729465 2.1079728 1.9729465 3.5112058 2.2506607 2.1471899 2.3931610 2.1877456 1.6114814 2.4576351 2.4355367 1.6368786 2.1060943 2.1230012 3.3376739 2.0789008 2.2901864 2.1465495 2.1932240 2.1621125 2.0475481 2.0739661 
DQ004855_P100               0.9307500 1.5938779 1.3919387 2.0789008 0.0000000 1.0861845 1.0861845 2.3968808 1.7241227 1.1975230 2.5420463 2.5559010 1.6009546 1.1690216 1.6343173 1.7248988 1.7248988 0.0000010 0.0168245 0.0083673 0.0083673 1.1160022 0.9213130 0.9277313 2.7487821 1.7319991 2.4348196 1.7712979 1.7310327 1.7440064 1.7627805 1.7712979 1.7883391 1.1627302 0.0041968 0.9307500 2.9167766 1.3449540 1.9248275 2.6567130 1.9423080 2.7992134 1.7241227 2.3968808 1.0947175 1.7000323 1.7307144 1.1694684 2.4348196 1.1694684 3.0051753 2.3919376 2.4135626 2.7992134 1.7637318 1.9423080 2.7570964 2.7690795 1.9460847 0.0168245 1.7247641 2.5663350 0.0041768 0.9295489 1.7440064 1.7808410 1.7712580 1.6685110 1.7310327 
EU418428_A5W                1.3331154 1.4639208 1.4374529 2.1274041 1.0861845 0.0000000 0.0000010 2.6876042 1.7388082 0.4020104 2.7182757 2.6818758 1.5122604 0.5537940 1.4494593 1.5836023 1.5836023 1.0861845 1.1036791 1.0796270 1.0796270 0.6013184 1.3222264 1.3413828 2.4828268 1.7362337 2.6665006 1.8296384 1.8486500 1.8189432 1.8387188 1.8296384 1.8370521 0.5074338 1.0987597 1.3331154 3.0307597 1.4772093 2.0576187 2.4640836 1.7937116 2.4090278 1.7388082 2.6876042 0.0042476 1.5879209 1.7421031 0.3977373 2.6665006 0.3977373 3.1077115 2.6757177 2.6112079 2.4090278 1.8312351 1.7937116 2.4600266 2.5142692 1.7865867 1.1036791 1.5633472 2.6959611 1.0841547 1.3462500 1.8189432 1.8179768 1.7113093 1.5591947 1.8486500 
FR852584_ISP                1.3331154 1.4639208 1.4374529 2.1274041 1.0861845 0.0000010 0.0000000 2.6876042 1.7388082 0.4020104 2.7182757 2.6818758 1.5122604 0.5537940 1.4494593 1.5836023 1.5836023 1.0861845 1.1036791 1.0796270 1.0796270 0.6013184 1.3222264 1.3413828 2.4828268 1.7362337 2.6665006 1.8296384 1.8486500 1.8189432 1.8387188 1.8296384 1.8370521 0.5074338 1.0987597 1.3331154 3.0307597 1.4772093 2.0576187 2.4640836 1.7937116 2.4090278 1.7388082 2.6876042 0.0042476 1.5879209 1.7421031 0.3977373 2.6665006 0.3977373 3.1077115 2.6757177 2.6112079 2.4090278 1.8312351 1.7937116 2.4600266 2.5142692 1.7865867 1.1036791 1.5633472 2.6959611 1.0841547 1.3462500 1.8189432 1.8179768 1.7113093 1.5591947 1.8486500 
JN797796B_5S                3.6524995 1.0674342 1.1443544 2.2918116 2.3968808 2.6876042 2.6876042 0.0000000 0.6644665 2.4114127 3.1400128 3.1170776 1.0230817 2.4659404 1.0777584 1.1105068 1.1105068 2.3968808 2.4192348 2.3768007 2.3768007 2.5126201 3.4045863 3.6411453 1.4465316 0.6652340 0.1154567 0.9083570 0.8355777 0.8835362 0.8835362 0.9083570 0.9076596 2.4177882 2.4362980 3.6524995 3.7906226 3.0953445 3.5167309 1.3720392 0.9073455 1.4408985 0.6644665 0.0000010 2.6876042 1.1152480 0.8152896 2.4192069 0.1154567 2.4192069 3.6668339 0.0113190 0.0924545 1.4408985 0.9065631 0.9073455 1.4737928 1.4697817 0.9036348 2.4192348 1.0942731 3.2528427 2.3897169 3.6586682 0.8835362 0.8868134 1.0767987 1.1904915 0.8355777 
JN797798_BCU4               2.0754055 0.6992790 1.0098031 2.0404267 1.7241227 1.7388082 1.7388082 0.6644665 0.0000000 1.8081152 2.6252250 2.6360612 0.5697346 1.9769651 0.7119960 0.6897479 0.6897479 1.7241227 1.7367912 1.7128413 1.7128413 1.9046009 2.0120314 2.0419667 1.1473936 0.0250365 0.6555808 0.5153477 0.4925583 0.5121762 0.5049739 0.5153477 0.5169484 1.7778766 1.7430916 2.0754055 3.1536790 1.8265540 2.5022626 1.1249549 0.9607656 1.1406497 0.0000010 0.6644665 1.7294994 0.7240313 0.4781535 1.7688259 0.6555808 1.7688259 3.0460837 0.6385232 0.6533673 1.1406497 0.5154288 0.9607656 1.1921790 1.1655831 0.9683811 1.7367912 0.6780442 2.7097556 1.7198208 2.0489377 0.5121762 0.5063374 0.6714388 0.7090712 0.4925583 
JX194239_SA11               1.4604918 1.5805145 1.3800488 1.9782889 1.1975230 0.4020104 0.4020104 2.4114127 1.8081152 0.0000000 2.8845386 2.9025221 1.5944486 0.6937323 1.5325676 1.6744531 1.6744531 1.1975230 1.1743250 1.1817458 1.1817458 0.6898513 1.4373105 1.4696946 2.4735001 1.7875509 2.4501083 1.9308231 1.9232542 1.9341704 1.9555394 1.9308231 1.9597241 0.6449906 1.2158765 1.4604918 3.4758222 1.4336205 2.3234118 2.5247569 1.7763411 2.5100805 1.8081152 2.4114127 0.4055828 1.6614411 1.8646270 0.0174735 2.4501083 0.0174735 3.5129419 2.3931358 2.3507365 2.5100805 1.9532745 1.7763411 2.4031536 2.4551543 1.7768324 1.1743250 1.6786225 2.8825393 1.1941482 1.4750569 1.9341704 1.9155748 1.7748754 1.5660001 1.9232542 
KC595512_JL                 2.8523173 2.6853071 2.8183681 3.3245135 2.5420463 2.7182757 2.7182757 3.1400128 2.6252250 2.8845386 0.0000000 0.0153533 2.7545127 3.0343408 2.8309630 2.7705415 2.7705415 2.5420463 2.5639029 2.5420463 2.5420463 2.9246248 2.8809991 2.8558126 3.8002401 2.6227440 3.1130089 2.6426230 2.6324460 2.7039749 2.6599466 2.6426230 2.6325299 2.6288364 2.5896004 2.8523173 1.4248096 3.2580821 3.2783040 3.7130913 2.8196385 3.9834214 2.6252250 3.1400128 2.7102529 2.7163736 2.5888145 2.9198784 3.1130089 2.9198784 1.4409398 3.1923893 3.1466332 3.9834214 2.6356610 2.8196385 3.8348309 3.8431108 2.7891542 2.5639029 2.7340448 0.0819688 2.5420463 2.8558126 2.7039749 2.6162679 2.7493571 2.7098343 2.6324460 
KC595513_Shanette           2.8700487 2.6519254 2.7776356 3.3283547 2.5559010 2.6818758 2.6818758 3.1170776 2.6360612 2.9025221 0.0153533 0.0000000 2.7793351 2.9962140 2.7942963 2.7549561 2.7549561 2.5559010 2.5779957 2.5559010 2.5559010 2.9458433 2.8989154 2.8736101 3.7559058 2.6336119 3.0900760 2.6209054 2.6105448 2.6819763 2.6380215 2.6209054 2.6108243 2.6466959 2.6040148 2.8700487 1.3978895 3.2823197 3.3065837 3.6886019 2.7962074 3.9384916 2.6360612 3.1170776 2.6738930 2.7008587 2.5668228 2.9383149 3.0900760 2.9383149 1.4137898 3.1690594 3.1237870 3.9384916 2.6139316 2.7962074 3.7903689 3.7986578 2.7660681 2.5779957 2.7184910 0.0875795 2.5559010 2.8736101 2.6819763 2.5944193 2.7425160 2.6903810 2.6105448 
KC699836_SIOphi             2.0312301 0.3121467 0.4367246 1.8868969 1.6009546 1.5122604 1.5122604 1.0230817 0.5697346 1.5944486 2.7545127 2.7793351 0.0000000 2.0182451 0.3104353 0.5451697 0.5451697 1.6009546 1.6201153 1.5986496 1.5986496 1.9837041 2.0131410 2.0250588 1.4171869 0.5691060 1.0283563 0.7253907 0.7009832 0.7154979 0.7058774 0.7253907 0.7192591 1.6891135 1.6200501 2.0312301 3.3410583 1.7920871 2.2055165 1.3878371 1.0219745 1.3807310 0.5697346 1.0230817 1.5122604 0.5766432 0.6223793 1.5940411 1.0283563 1.5940411 3.2545483 0.9988799 1.0085725 1.3807310 0.7275245 1.0219745 1.4439915 1.4375920 1.0181906 1.6201153 0.5605485 2.7864085 1.5968991 2.0325720 0.7154979 0.7135205 0.4853326 0.5773336 0.7009832 
KF021268_phiIBB_SEP1        1.5295877 1.7896577 1.4572994 2.6430203 1.1690216 0.5537940 0.5537940 2.4659404 1.9769651 0.6937323 3.0343408 2.9962140 2.0182451 0.0000000 1.8002132 2.0249624 2.0249624 1.1690216 1.1878704 1.1697220 1.1697220 0.0707893 1.5382376 1.5341644 2.6365766 2.0197307 2.4965049 2.1190315 2.0394644 2.1109167 2.1346717 2.1190315 2.1401800 0.5606673 1.1943686 1.5295877 3.3560575 1.6786867 2.4730520 2.8163386 2.2257161 2.5341753 1.9769651 2.4659404 0.5583183 2.0241383 2.0012550 0.6796252 2.4965049 0.6796252 3.4071569 2.4402646 2.5833367 2.5341753 2.1453425 2.2257161 2.6220474 2.6497799 2.2184921 1.1878704 1.9812097 2.9850164 1.1667792 1.5397594 2.1109167 2.1120170 2.0571525 1.8724605 2.0394644 
KF669652_Grass              1.9640789 0.0265314 0.0401879 2.1018656 1.6343173 1.4494593 1.4494593 1.0777584 0.7119960 1.5325676 2.8309630 2.7942963 0.3104353 1.8002132 0.0000000 0.4758221 0.4758221 1.6343173 1.6313952 1.6319845 1.6319845 1.8362643 1.9502015 1.9578557 1.3718711 0.7235301 1.0845695 0.7144969 0.6950163 0.7091211 0.7186641 0.7144969 0.7124304 1.5787577 1.6540720 1.9640789 3.4748851 1.8062967 2.0742655 1.3951975 1.0088640 1.3095315 0.7119960 1.0777584 1.4494593 0.5020791 0.6481543 1.5321298 1.0845695 1.5321298 3.3931814 1.0565490 1.0598317 1.3095315 0.7207400 1.0088640 1.3982936 1.3921030 0.9976035 1.6313952 0.4893122 2.8467473 1.6301654 1.9652999 0.7091211 0.7165883 0.3639979 0.4795138 0.6950163 
KJ010547_Bp8p_C             1.9675706 0.4734635 0.5538292 2.0806417 1.7248988 1.5836023 1.5836023 1.1105068 0.6897479 1.6744531 2.7705415 2.7549561 0.5451697 2.0249624 0.4758221 0.0000000 0.0000010 1.7248988 1.7400956 1.7221178 1.7221178 1.9556417 1.8796147 1.9614345 1.5017092 0.7005172 1.1089305 0.9083331 0.8451892 0.8712535 0.8819527 0.9083331 0.8997452 1.6753937 1.7457393 1.9675706 3.5070498 1.8490114 2.5233188 1.4314014 1.0736580 1.4463310 0.6897479 1.1105068 1.5836023 0.0402763 0.7420715 1.6539879 1.1089305 1.6539879 3.3960548 1.0928320 1.0812897 1.4463310 0.8988756 1.0736580 1.5305546 1.5174559 1.0613041 1.7400956 0.0312766 2.7948880 1.7201776 1.9687814 0.8712535 0.8944732 0.5621394 0.6221874 0.8451892 
KJ010548_Bp8p_T             1.9675706 0.4734635 0.5538292 2.0806417 1.7248988 1.5836023 1.5836023 1.1105068 0.6897479 1.6744531 2.7705415 2.7549561 0.5451697 2.0249624 0.4758221 0.0000010 0.0000000 1.7248988 1.7400956 1.7221178 1.7221178 1.9556417 1.8796147 1.9614345 1.5017092 0.7005172 1.1089305 0.9083331 0.8451892 0.8712535 0.8819527 0.9083331 0.8997452 1.6753937 1.7457393 1.9675706 3.5070498 1.8490114 2.5233188 1.4314014 1.0736580 1.4463310 0.6897479 1.1105068 1.5836023 0.0402763 0.7420715 1.6539879 1.1089305 1.6539879 3.3960548 1.0928320 1.0812897 1.4463310 0.8988756 1.0736580 1.5305546 1.5174559 1.0613041 1.7400956 0.0312766 2.7948880 1.7201776 1.9687814 0.8712535 0.8944732 0.5621394 0.6221874 0.8451892 
KJ094029_LP_064             0.9307500 1.5938779 1.3919387 2.0789008 0.0000010 1.0861845 1.0861845 2.3968808 1.7241227 1.1975230 2.5420463 2.5559010 1.6009546 1.1690216 1.6343173 1.7248988 1.7248988 0.0000000 0.0168245 0.0083673 0.0083673 1.1160022 0.9213130 0.9277313 2.7487821 1.7319991 2.4348196 1.7712979 1.7310327 1.7440064 1.7627805 1.7712979 1.7883391 1.1627302 0.0041968 0.9307500 2.9167766 1.3449540 1.9248275 2.6567130 1.9423080 2.7992134 1.7241227 2.3968808 1.0947175 1.7000323 1.7307144 1.1694684 2.4348196 1.1694684 3.0051753 2.3919376 2.4135626 2.7992134 1.7637318 1.9423080 2.7570964 2.7690795 1.9460847 0.0168245 1.7247641 2.5663350 0.0041768 0.9295489 1.7440064 1.7808410 1.7712580 1.6685110 1.7310327 
KJ094031_LP_124             0.9400513 1.5914252 1.3896883 2.1060943 0.0168245 1.1036791 1.1036791 2.4192348 1.7367912 1.1743250 2.5639029 2.5779957 1.6201153 1.1878704 1.6313952 1.7400956 1.7400956 0.0168245 0.0000000 0.0168294 0.0168294 1.1172543 0.9329419 0.9370294 2.7882639 1.7446636 2.4575163 1.8031306 1.7403688 1.7756871 1.7947523 1.8031306 1.8204797 1.1637165 0.0211640 0.9400513 2.9140611 1.3126872 1.9772563 2.6939727 1.9829883 2.8392995 1.7367912 2.4192348 1.1122277 1.7153025 1.7621178 1.1466997 2.4575163 1.1466997 3.0024963 2.4142402 2.4362622 2.8392995 1.7955370 1.9829883 2.7963711 2.8088389 1.9866357 0.0000010 1.7400442 2.5884172 0.0126013 0.9388726 1.7756871 1.8127338 1.8099652 1.6651847 1.7403688 
KJ586795_LMTA_94            0.9188151 1.5917106 1.3877715 2.0789008 0.0083673 1.0796270 1.0796270 2.3768007 1.7128413 1.1817458 2.5420463 2.5559010 1.5986496 1.1697220 1.6319845 1.7221178 1.7221178 0.0083673 0.0168294 0.0000000 0.0000010 1.1167710 0.9142108 0.9157987 2.7468818 1.7207221 2.4306962 1.7602400 1.7199955 1.7329906 1.7516719 1.7602400 1.7771820 1.1553631 0.0126300 0.9188151 2.9167766 1.3273453 1.9224360 2.6548809 1.9569440 2.7973041 1.7128413 2.3768007 1.0881327 1.6972324 1.7197883 1.1539098 2.4306962 1.1539098 3.0051753 2.3719096 2.3931541 2.7973041 1.7526803 1.9569440 2.7552092 2.7671740 1.9606822 0.0168294 1.7219680 2.5663350 0.0041779 0.9175845 1.7329906 1.7697655 1.7860739 1.6808360 1.7199955 
KJ591605_LMTA_57            0.9188151 1.5917106 1.3877715 2.0789008 0.0083673 1.0796270 1.0796270 2.3768007 1.7128413 1.1817458 2.5420463 2.5559010 1.5986496 1.1697220 1.6319845 1.7221178 1.7221178 0.0083673 0.0168294 0.0000010 0.0000000 1.1167710 0.9142108 0.9157987 2.7468818 1.7207221 2.4306962 1.7602400 1.7199955 1.7329906 1.7516719 1.7602400 1.7771820 1.1553631 0.0126300 0.9188151 2.9167766 1.3273453 1.9224360 2.6548809 1.9569440 2.7973041 1.7128413 2.3768007 1.0881327 1.6972324 1.7197883 1.1539098 2.4306962 1.1539098 3.0051753 2.3719096 2.3931541 2.7973041 1.7526803 1.9569440 2.7552092 2.7671740 1.9606822 0.0168294 1.7219680 2.5663350 0.0041779 0.9175845 1.7329906 1.7697655 1.7860739 1.6808360 1.7199955 
KP027447_phiIPLA_C1C        1.5343782 1.8236237 1.5340252 2.5590541 1.1160022 0.6013184 0.6013184 2.5126201 1.9046009 0.6898513 2.9246248 2.9458433 1.9837041 0.0707893 1.8362643 1.9556417 1.9556417 1.1160022 1.1172543 1.1167710 1.1167710 0.0000000 1.5222174 1.5389567 2.6004861 1.9447847 2.5534305 2.1928890 2.0961513 2.1849603 2.2095275 2.1928890 2.2147493 0.5751642 1.1403407 1.5343782 3.2119114 1.6395851 2.4042223 2.6932266 2.1927619 2.4964140 1.9046009 2.5126201 0.6059222 1.9514095 2.0131918 0.6760193 2.5534305 0.6760193 3.2607200 2.4865385 2.5892837 2.4964140 2.1848162 2.1927619 2.5820622 2.6090534 2.1818981 1.1172543 1.9135891 2.8783962 1.1138271 1.5445489 2.1849603 2.1860596 2.0113518 1.8957848 2.0961513 
KP339049_EFDG1              0.2126838 1.8978988 2.0679753 2.3163102 0.9213130 1.3222264 1.3222264 3.4045863 2.0120314 1.4373105 2.8809991 2.8989154 2.0131410 1.5382376 1.9502015 1.8796147 1.8796147 0.9213130 0.9329419 0.9142108 0.9142108 1.5222174 0.0000000 0.2127113 3.2598624 2.0108710 3.4322951 2.2130273 2.1985416 2.1912564 2.1629322 2.2130273 2.2096880 1.2922071 0.9410509 0.2126838 3.1978565 1.2034360 2.1597563 3.0053735 2.2747491 3.2184809 2.0120314 3.4045863 1.3258736 1.9243404 2.1833332 1.4335044 3.4322951 1.4335044 3.1124282 3.4290486 3.4229406 3.2184809 2.1793247 2.2747491 3.2202969 3.2967155 2.2775121 0.9329419 1.8895175 2.9159040 0.9183955 0.2072234 2.1912564 2.2239462 2.0410896 1.9267489 2.1985416 
KR049063_EFLK1              0.0083692 1.8762740 2.1210500 2.3147596 0.9277313 1.3413828 1.3413828 3.6411453 2.0419667 1.4696946 2.8558126 2.8736101 2.0250588 1.5341644 1.9578557 1.9614345 1.9614345 0.9277313 0.9370294 0.9157987 0.9157987 1.5389567 0.2127113 0.0000000 3.3045790 2.0533306 3.6966575 2.1269134 2.1349813 2.1029102 2.0756182 2.1269134 2.1589541 1.3605277 0.9477493 0.0083692 3.1674579 1.3789155 2.2252574 3.2063166 2.2263290 3.3672689 2.0419667 3.6411453 1.3378458 1.9576396 2.1595564 1.4553347 3.6966575 1.4553347 3.1339272 3.6674824 3.6229827 3.3672689 2.1289977 2.2263290 3.2644506 3.3419446 2.2292397 0.9370294 1.8904774 2.8719894 0.9200349 0.0041748 2.1029102 2.1605968 2.1901852 1.9253716 2.1349813 
KT207918_Eyuki              3.3724053 1.4238015 1.2487644 2.4034490 2.7487821 2.4828268 2.4828268 1.4465316 1.1473936 2.4735001 3.8002401 3.7559058 1.4171869 2.6365766 1.3718711 1.5017092 1.5017092 2.7487821 2.7882639 2.7468818 2.7468818 2.6004861 3.2598624 3.3045790 0.0000000 1.1773180 1.4311501 1.5251906 1.5474476 1.5119616 1.5119616 1.5251906 1.5417682 2.3188388 2.7955649 3.3724053 3.7786164 3.0155968 3.0266533 0.1472633 1.0313905 0.0515934 1.1473936 1.4465316 2.4828268 1.5666265 1.5038672 2.4768492 1.4311501 2.4768492 3.8450841 1.4369417 1.3903154 0.0515934 1.5432343 1.0313905 0.0151218 0.0150230 1.0371732 2.7882639 1.5094804 3.8104517 2.7423241 3.3074988 1.5119616 1.4717721 1.4570482 1.6181448 1.5474476 
KT224359_TsarBomba          2.0870343 0.7101527 1.0158571 2.0057059 1.7319991 1.7362337 1.7362337 0.6652340 0.0250365 1.7875509 2.6227440 2.6336119 0.5691060 2.0197307 0.7235301 0.7005172 0.7005172 1.7319991 1.7446636 1.7207221 1.7207221 1.9447847 2.0108710 2.0533306 1.1773180 0.0000000 0.6585872 0.4986965 0.4764134 0.5107834 0.5036368 0.4986965 0.5003333 1.8015271 1.7509968 2.0870343 3.1522531 1.8285469 2.5211642 1.1542180 0.9516665 1.1703564 0.0250365 0.6652340 1.7269348 0.7236231 0.4675060 1.7585597 0.6585872 1.7585597 3.0446110 0.6392535 0.6563366 1.1703564 0.4987744 0.9516665 1.2227041 1.1956713 0.9592674 1.7446636 0.6887807 2.7058678 1.7276997 2.0603500 0.5107834 0.4897792 0.6847647 0.7314892 0.4764134 
KT307976_AvesoBmore         3.7083226 1.0741831 1.1545685 2.1079728 2.4348196 2.6665006 2.6665006 0.1154567 0.6555808 2.4501083 3.1130089 3.0900760 1.0283563 2.4965049 1.0845695 1.1089305 1.1089305 2.4348196 2.4575163 2.4306962 2.4306962 2.5534305 3.4322951 3.6966575 1.4311501 0.6585872 0.0000000 0.8948353 0.8287110 0.8577985 0.8577985 0.8948353 0.8941576 2.4394362 2.4750952 3.7083226 3.7858521 3.0929639 3.5431307 1.3962210 0.9077771 1.4275032 0.6555808 0.1154567 2.6665006 1.1136953 0.8292657 2.4578041 0.0000010 2.4578041 3.6613430 0.1082856 0.0929190 1.4275032 0.8930251 0.9077771 1.4581105 1.4541910 0.9041540 2.4575163 1.0926413 3.2252068 2.4275274 3.7147432 0.8577985 0.8846816 1.0733449 1.2158087 0.8287110 
KT995480_Bacillus_BM15      2.1477107 0.7273483 0.8351149 2.1715218 1.7712979 1.8296384 1.8296384 0.9083570 0.5153477 1.9308231 2.6426230 2.6209054 0.7253907 2.1190315 0.7144969 0.9083331 0.9083331 1.7712979 1.8031306 1.7602400 1.7602400 2.1928890 2.2130273 2.1269134 1.5251906 0.4986965 0.8948353 0.0000000 0.0725824 0.0810311 0.0764885 0.0000010 0.0082498 2.0029594 1.7908121 2.1477107 3.0975486 2.0390061 2.3652687 1.4656830 1.0082452 1.5008027 0.5153477 0.9083570 1.8199645 0.9093458 0.1505533 1.9305115 0.8948353 1.9305115 3.0187533 0.8771728 0.8307313 1.5008027 0.0082487 1.0082452 1.5332165 1.5485402 1.0087855 1.8031306 0.8924289 2.6424799 1.7673452 2.1492160 0.0810311 0.0381203 0.8446015 0.8266733 0.0725824 
KU577463_Bacillus_Deep_Blue 2.1558210 0.7084336 0.7808777 2.0739661 1.7310327 1.8486500 1.8486500 0.8355777 0.4925583 1.9232542 2.6324460 2.6105448 0.7009832 2.0394644 0.6950163 0.8451892 0.8451892 1.7310327 1.7403688 1.7199955 1.7199955 2.0961513 2.1985416 2.1349813 1.5474476 0.4764134 0.8287110 0.0725824 0.0000000 0.1015351 0.0969829 0.0725824 0.0725874 1.9679979 1.7503304 2.1558210 3.0616397 2.0621171 2.4326617 1.5439885 0.9973435 1.5223556 0.4925583 0.8355777 1.8388508 0.8503605 0.1534988 1.8927935 0.8287110 1.8927935 2.9837437 0.8057085 0.7689952 1.5223556 0.0815187 0.9973435 1.6042460 1.5705536 1.0049783 1.7403688 0.8307036 2.6359852 1.7270836 2.1573411 0.1015351 0.0827749 0.8251855 0.8261099 0.0000010 
KX495186_Bacillus_PK16      2.1236050 0.7311705 0.8644961 2.1465495 1.7440064 1.8189432 1.8189432 0.8835362 0.5121762 1.9341704 2.7039749 2.6819763 0.7154979 2.1109167 0.7091211 0.8712535 0.8712535 1.7440064 1.7756871 1.7329906 1.7329906 2.1849603 2.1912564 2.1029102 1.5119616 0.5107834 0.8577985 0.0810311 0.1015351 0.0000000 0.0041303 0.0810311 0.0903288 1.9675094 1.7633243 2.1236050 3.1590090 2.0889564 2.3704026 1.4240391 0.9939024 1.4877976 0.5121762 0.8835362 1.8092437 0.8720731 0.1733562 1.9234539 0.8577985 1.9234539 3.0777994 0.8528999 0.8116892 1.4877976 0.0903130 0.9939024 1.4979920 1.5351944 0.9944989 1.7756871 0.8555504 2.7048004 1.7400663 2.1250677 0.0000010 0.1077843 0.8365429 0.8761939 0.1015351 
MG602477_Bacillus_BCP01     2.0960630 0.7404126 0.8644961 2.1709345 1.7627805 1.8387188 1.8387188 0.8835362 0.5049739 1.9555394 2.6599466 2.6380215 0.7058774 2.1346717 0.7186641 0.8819527 0.8819527 1.7627805 1.7947523 1.7516719 1.7516719 2.2095275 2.1629322 2.0756182 1.5119616 0.5036368 0.8577985 0.0764885 0.0969829 0.0041303 0.0000000 0.0764885 0.0857566 1.9893372 1.7823476 2.0960630 3.1089794 2.0628016 2.3987539 1.4240391 0.9817750 1.4877976 0.5049739 0.8835362 1.8289901 0.8828306 0.1785676 1.9446987 0.8577985 1.9446987 3.0292779 0.8528999 0.8116892 1.4877976 0.0857417 0.9817750 1.4979920 1.5351944 0.9824163 1.7947523 0.8661444 2.6600699 1.7588088 2.0974673 0.0041303 0.1031483 0.8249046 0.8656319 0.0969829 
MH638309_Bacillus_Hobo      2.1477107 0.7273483 0.8351149 2.1715218 1.7712979 1.8296384 1.8296384 0.9083570 0.5153477 1.9308231 2.6426230 2.6209054 0.7253907 2.1190315 0.7144969 0.9083331 0.9083331 1.7712979 1.8031306 1.7602400 1.7602400 2.1928890 2.2130273 2.1269134 1.5251906 0.4986965 0.8948353 0.0000010 0.0725824 0.0810311 0.0764885 0.0000000 0.0082498 2.0029594 1.7908121 2.1477107 3.0975486 2.0390061 2.3652687 1.4656830 1.0082452 1.5008027 0.5153477 0.9083570 1.8199645 0.9093458 0.1505533 1.9305115 0.8948353 1.9305115 3.0187533 0.8771728 0.8307313 1.5008027 0.0082487 1.0082452 1.5332165 1.5485402 1.0087855 1.8031306 0.8924289 2.6424799 1.7673452 2.1492160 0.0810311 0.0381203 0.8446015 0.8266733 0.0725824 
MH638312_Bacillus_Kioshi    2.1799753 0.7253661 0.8505288 2.1968449 1.7883391 1.8370521 1.8370521 0.9076596 0.5169484 1.9597241 2.6325299 2.6108243 0.7192591 2.1401800 0.7124304 0.8997452 0.8997452 1.7883391 1.8204797 1.7771820 1.7771820 2.2147493 2.2096880 2.1589541 1.5417682 0.5003333 0.8941576 0.0082498 0.0725874 0.0903288 0.0857566 0.0082498 0.0000000 2.0326099 1.8081056 2.1799753 3.1125564 2.0506829 2.3922032 1.4814853 1.0075766 1.5171256 0.5169484 0.9076596 1.8273386 0.9007106 0.1449147 1.9593400 0.8941576 1.9593400 3.0334192 0.8765226 0.8301491 1.5171256 0.0082543 1.0075766 1.5497508 1.5652365 1.0081201 1.8204797 0.8839285 2.6322344 1.7843523 2.1815434 0.0903288 0.0381236 0.8422768 0.8246247 0.0725874 
NC_007021_Twort             1.3484933 1.5445465 1.4154261 2.3928035 1.1627302 0.5074338 0.5074338 2.4177882 1.7778766 0.6449906 2.6288364 2.6466959 1.6891135 0.5606673 1.5787577 1.6753937 1.6753937 1.1627302 1.1637165 1.1553631 1.1553631 0.5751642 1.2922071 1.3605277 2.3188388 1.8015271 2.4394362 2.0029594 1.9679979 1.9675094 1.9893372 2.0029594 2.0326099 0.0000000 1.1876496 1.3484933 3.0154632 1.6369810 2.0855037 2.4237387 2.0254680 2.3173724 1.7778766 2.4177882 0.5116610 1.6748197 1.9125990 0.6406670 2.4394362 0.6406670 3.0479798 2.3910309 2.3105338 2.3173724 2.0279376 2.0254680 2.2770804 2.3002045 2.0163343 1.1637165 1.6606415 2.5167743 1.1605230 1.3619481 1.9675094 1.9880470 1.7704515 1.6905325 1.9679979 
NC_009811_A511              0.9507965 1.6117374 1.3919387 2.0751071 0.0041968 1.0987597 1.0987597 2.4362980 1.7430916 1.2158765 2.5896004 2.6040148 1.6200501 1.1943686 1.6540720 1.7457393 1.7457393 0.0041968 0.0211640 0.0126300 0.0126300 1.1403407 0.9410509 0.9477493 2.7955649 1.7509968 2.4750952 1.7908121 1.7503304 1.7633243 1.7823476 1.7908121 1.8081056 1.1876496 0.0000000 0.9507965 2.9697013 1.3662479 1.9732693 2.7008547 1.9650489 2.8467077 1.7430916 2.4362980 1.1073731 1.7207365 1.7498125 1.1874219 2.4750952 1.1874219 3.0594660 2.4312311 2.4537054 2.8467077 1.7832008 1.9650489 2.8036325 2.8161898 1.9687729 0.0211640 1.7457189 2.6144496 0.0084060 0.9496355 1.7633243 1.8004278 1.7940465 1.6871081 1.7503304 
NC_009904_phiEF24C          0.0000010 1.8820345 2.1182122 2.2833055 0.9307500 1.3331154 1.3331154 3.6524995 2.0754055 1.4604918 2.8523173 2.8700487 2.0312301 1.5295877 1.9640789 1.9675706 1.9675706 0.9307500 0.9400513 0.9188151 0.9188151 1.5343782 0.2126838 0.0083692 3.3724053 2.0870343 3.7083226 2.1477107 2.1558210 2.1236050 2.0960630 2.1477107 2.1799753 1.3484933 0.9507965 0.0000000 3.2185787 1.3710393 2.1910338 3.2705303 2.2415735 3.4498313 2.0754055 3.6524995 1.3295922 1.9637717 2.1654983 1.4462199 3.7083226 1.4462199 3.1845221 3.6788961 3.6344848 3.4498313 2.1498166 2.2415735 3.3311379 3.4108039 2.2444338 0.9400513 1.8965923 2.8684252 0.9230585 0.0041724 2.1236050 2.1814576 2.2315839 1.9575276 2.1558210 
NC_011421_SPO1              3.2185787 3.3182562 3.4969039 3.4256375 2.9167766 3.0307597 3.0307597 3.7906226 3.1536790 3.4758222 1.4248096 1.3978895 3.3410583 3.3560575 3.4748851 3.5070498 3.5070498 2.9167766 2.9140611 2.9167766 2.9167766 3.2119114 3.1978565 3.1674579 3.7786164 3.1522531 3.7858521 3.0975486 3.0616397 3.1590090 3.1089794 3.0975486 3.1125564 3.0154632 2.9697013 3.2185787 0.0000000 3.1694086 3.6713985 3.8220100 3.1262572 3.8779867 3.1536790 3.7906226 3.0396371 3.5117466 3.1585350 3.4035957 3.7858521 3.4035957 0.0328239 3.7674258 3.6954585 3.8779867 3.1222926 3.1262572 3.7095659 3.8242355 3.0836625 2.9140611 3.4423154 1.3743435 2.9167766 3.2045625 3.1590090 3.2134116 3.5125343 3.1455477 3.0616397 
NC_012530_Lb338_1           1.3710393 1.7638147 1.9637471 2.4089142 1.3449540 1.4772093 1.4772093 3.0953445 1.8265540 1.4336205 3.2580821 3.2823197 1.7920871 1.6786867 1.8062967 1.8490114 1.8490114 1.3449540 1.3126872 1.3273453 1.3273453 1.6395851 1.2034360 1.3789155 3.0155968 1.8285469 3.0929639 2.0390061 2.0621171 2.0889564 2.0628016 2.0390061 2.0506829 1.6369810 1.3662479 1.3710393 3.1694086 0.0000000 2.5703152 2.6982668 2.1550530 2.8709043 1.8265540 3.0953445 1.4812593 1.8896188 1.9828367 1.4346850 3.0929639 1.4346850 3.0830740 3.0817298 3.1273763 2.8709043 2.0465528 2.1550530 2.9577023 2.9881327 2.1480896 1.3126872 1.8417073 3.2809722 1.3412083 1.3804215 2.0889564 2.0238634 1.8100997 1.8465565 2.0621171 
NC_015253_A9                2.1910338 2.1162429 2.1532552 2.9910589 1.9248275 2.0576187 2.0576187 3.5167309 2.5022626 2.3234118 3.2783040 3.3065837 2.2055165 2.4730520 2.0742655 2.5233188 2.5233188 1.9248275 1.9772563 1.9224360 1.9224360 2.4042223 2.1597563 2.2252574 3.0266533 2.5211642 3.5431307 2.3652687 2.4326617 2.3704026 2.3987539 2.3652687 2.3922032 2.0855037 1.9732693 2.1910338 3.6713985 2.5703152 0.0000000 2.9337075 2.5078300 2.9456081 2.5022626 3.5167309 2.0576187 2.4879387 2.4331728 2.3188480 3.5431307 2.3188480 3.8385938 3.4658646 3.4295528 2.9456081 2.3560406 2.5078300 3.1110097 3.0275253 2.4322091 1.9772563 2.4940232 3.1213094 1.9193708 2.2147047 2.3704026 2.3855298 2.5016054 2.2519105 2.4326617 
NC_016563_WPh               3.2705303 1.4471932 1.2855930 2.3334677 2.6567130 2.4640836 2.4640836 1.3720392 1.1249549 2.5247569 3.7130913 3.6886019 1.3878371 2.8163386 1.3951975 1.4314014 1.4314014 2.6567130 2.6939727 2.6548809 2.6548809 2.6932266 3.0053735 3.2063166 0.1472633 1.1542180 1.3962210 1.4656830 1.5439885 1.4240391 1.4240391 1.4656830 1.4814853 2.4237387 2.7008547 3.2705303 3.8220100 2.6982668 2.9337075 0.0000000 1.0507395 0.1296754 1.1249549 1.3720392 2.4640836 1.4937209 1.4367877 2.5282411 1.3962210 2.5282411 3.8884024 1.3631054 1.3383490 0.1296754 1.4829037 1.0507395 0.1464059 0.1444244 1.0587349 2.6939727 1.4289217 3.7240222 2.6505866 3.2089887 1.4240391 1.4148511 1.4310718 1.6474829 1.5439885 
NC_018856_Bastille          2.2415735 1.0188579 0.9996087 1.6114814 1.9423080 1.7937116 1.7937116 0.9073455 0.9607656 1.7763411 2.8196385 2.7962074 1.0219745 2.2257161 1.0088640 1.0736580 1.0736580 1.9423080 1.9829883 1.9569440 1.9569440 2.1927619 2.2747491 2.2263290 1.0313905 0.9516665 0.9077771 1.0082452 0.9973435 0.9939024 0.9817750 1.0082452 1.0075766 2.0254680 1.9650489 2.2415735 3.1262572 2.1550530 2.5078300 1.0507395 0.0000000 0.9971661 0.9607656 0.9073455 1.7839771 1.0951008 1.0286143 1.7484401 0.9077771 1.7484401 3.0087375 0.9033231 0.9872033 0.9971661 1.0291237 0.0000010 1.0157755 1.0438559 0.0126074 1.9829883 1.0803841 2.8850076 1.9374088 2.2341642 0.9939024 1.0144624 1.1078929 1.0914832 0.9973435 
NC_018857_BPS13             3.4498313 1.3637314 1.1849432 2.3931610 2.7992134 2.4090278 2.4090278 1.4408985 1.1406497 2.5100805 3.9834214 3.9384916 1.3807310 2.5341753 1.3095315 1.4463310 1.4463310 2.7992134 2.8392995 2.7973041 2.7973041 2.4964140 3.2184809 3.3672689 0.0515934 1.1703564 1.4275032 1.5008027 1.5223556 1.4877976 1.4877976 1.5008027 1.5171256 2.3173724 2.8467077 3.4498313 3.8779867 2.8709043 2.9456081 0.1296754 0.9971661 0.0000000 1.1406497 1.4408985 2.4090278 1.5095430 1.4706910 2.5135465 1.4275032 2.5135465 3.9457994 1.4313613 1.3849773 0.0000010 1.5185776 0.9971661 0.0572823 0.0569051 0.9961025 2.8392995 1.4462172 3.9926548 2.7926727 3.3832657 1.4877976 1.4482341 1.3933629 1.5754305 1.5223556 
NC_018860_BCP78             2.0754055 0.6992790 1.0098031 2.0404267 1.7241227 1.7388082 1.7388082 0.6644665 0.0000010 1.8081152 2.6252250 2.6360612 0.5697346 1.9769651 0.7119960 0.6897479 0.6897479 1.7241227 1.7367912 1.7128413 1.7128413 1.9046009 2.0120314 2.0419667 1.1473936 0.0250365 0.6555808 0.5153477 0.4925583 0.5121762 0.5049739 0.5153477 0.5169484 1.7778766 1.7430916 2.0754055 3.1536790 1.8265540 2.5022626 1.1249549 0.9607656 1.1406497 0.0000000 0.6644665 1.7294994 0.7240313 0.4781535 1.7688259 0.6555808 1.7688259 3.0460837 0.6385232 0.6533673 1.1406497 0.5154288 0.9607656 1.1921790 1.1655831 0.9683811 1.7367912 0.6780442 2.7097556 1.7198208 2.0489377 0.5121762 0.5063374 0.6714388 0.7090712 0.4925583 
NC_018863_B4                3.6524995 1.0674342 1.1443544 2.2918116 2.3968808 2.6876042 2.6876042 0.0000010 0.6644665 2.4114127 3.1400128 3.1170776 1.0230817 2.4659404 1.0777584 1.1105068 1.1105068 2.3968808 2.4192348 2.3768007 2.3768007 2.5126201 3.4045863 3.6411453 1.4465316 0.6652340 0.1154567 0.9083570 0.8355777 0.8835362 0.8835362 0.9083570 0.9076596 2.4177882 2.4362980 3.6524995 3.7906226 3.0953445 3.5167309 1.3720392 0.9073455 1.4408985 0.6644665 0.0000000 2.6876042 1.1152480 0.8152896 2.4192069 0.1154567 2.4192069 3.6668339 0.0113190 0.0924545 1.4408985 0.9065631 0.9073455 1.4737928 1.4697817 0.9036348 2.4192348 1.0942731 3.2528427 2.3897169 3.6586682 0.8835362 0.8868134 1.0767987 1.1904915 0.8355777 
NC_019448_GH15              1.3295922 1.4549939 1.4374529 2.1224690 1.0947175 0.0042476 0.0042476 2.6876042 1.7294994 0.4055828 2.7102529 2.6738930 1.5122604 0.5583183 1.4494593 1.5836023 1.5836023 1.0947175 1.1122277 1.0881327 1.0881327 0.6059222 1.3258736 1.3378458 2.4828268 1.7269348 2.6665006 1.8199645 1.8388508 1.8092437 1.8289901 1.8199645 1.8273386 0.5116610 1.1073731 1.3295922 3.0396371 1.4812593 2.0576187 2.4640836 1.7839771 2.4090278 1.7294994 2.6876042 0.0000000 1.5879209 1.7325930 0.4012919 2.6665006 0.4012919 3.1168089 2.6757177 2.6112079 2.4090278 1.8215500 1.7839771 2.4600266 2.5142692 1.7769045 1.1122277 1.5633472 2.6880505 1.0926804 1.3427063 1.8092437 1.8083095 1.7113093 1.5502453 1.8388508 
NC_020081_phiAGATE          1.9637717 0.4998584 0.5876025 2.1273984 1.7000323 1.5879209 1.5879209 1.1152480 0.7240313 1.6614411 2.7163736 2.7008587 0.5766432 2.0241383 0.5020791 0.0402763 0.0402763 1.7000323 1.7153025 1.6972324 1.6972324 1.9514095 1.9243404 1.9576396 1.5666265 0.7236231 1.1136953 0.9093458 0.8503605 0.8720731 0.8828306 0.9093458 0.9007106 1.6748197 1.7207365 1.9637717 3.5117466 1.8896188 2.4879387 1.4937209 1.0951008 1.5095430 0.7240313 1.1152480 1.5879209 0.0000000 0.7479906 1.6410878 1.1136953 1.6410878 3.4003418 1.0975985 1.0860579 1.5095430 0.8998386 1.0951008 1.5961837 1.5826583 1.0826118 1.7153025 0.0357599 2.7267898 1.6953105 1.9649742 0.8720731 0.9108255 0.5915350 0.6350363 0.8503605 
NC_020873_Bc431v3           2.1654983 0.6720696 0.7541949 2.1449497 1.7307144 1.7421031 1.7421031 0.8152896 0.4781535 1.8646270 2.5888145 2.5668228 0.6223793 2.0012550 0.6481543 0.7420715 0.7420715 1.7307144 1.7621178 1.7197883 1.7197883 2.0131918 2.1833332 2.1595564 1.5038672 0.4675060 0.8292657 0.1505533 0.1534988 0.1733562 0.1785676 0.1505533 0.1449147 1.9125990 1.7498125 2.1654983 3.1585350 1.9828367 2.4331728 1.4367877 1.0286143 1.4706910 0.4781535 0.8152896 1.7325930 0.7479906 0.0000000 1.8618175 0.8292657 1.8618175 3.0789525 0.7861884 0.7660068 1.4706910 0.1548812 1.0286143 1.5068729 1.5268102 1.0290740 1.7621178 0.7230766 2.5878616 1.7268051 2.1670271 0.1733562 0.1512031 0.8065444 0.7960088 0.1534988 
NC_020877_Romulus           1.4462199 1.5699668 1.3800488 1.9729465 1.1694684 0.3977373 0.3977373 2.4192069 1.7688259 0.0174735 2.9198784 2.9383149 1.5940411 0.6796252 1.5321298 1.6539879 1.6539879 1.1694684 1.1466997 1.1539098 1.1539098 0.6760193 1.4335044 1.4553347 2.4768492 1.7585597 2.4578041 1.9305115 1.8927935 1.9234539 1.9446987 1.9305115 1.9593400 0.6406670 1.1874219 1.4462199 3.4035957 1.4346850 2.3188480 2.5282411 1.7484401 2.5135465 1.7688259 2.4192069 0.4012919 1.6410878 1.8618175 0.0000000 2.4578041 0.0000010 3.4396829 2.4009617 2.3585787 2.5135465 1.9529072 1.7484401 2.4062611 2.4584448 1.7490727 1.1466997 1.6633739 2.9176154 1.1661367 1.4606512 1.9234539 1.9212671 1.7484290 1.5453489 1.8927935 
NC_022088_Troll             3.7083226 1.0741831 1.1545685 2.1079728 2.4348196 2.6665006 2.6665006 0.1154567 0.6555808 2.4501083 3.1130089 3.0900760 1.0283563 2.4965049 1.0845695 1.1089305 1.1089305 2.4348196 2.4575163 2.4306962 2.4306962 2.5534305 3.4322951 3.6966575 1.4311501 0.6585872 0.0000010 0.8948353 0.8287110 0.8577985 0.8577985 0.8948353 0.8941576 2.4394362 2.4750952 3.7083226 3.7858521 3.0929639 3.5431307 1.3962210 0.9077771 1.4275032 0.6555808 0.1154567 2.6665006 1.1136953 0.8292657 2.4578041 0.0000000 2.4578041 3.6613430 0.1082856 0.0929190 1.4275032 0.8930251 0.9077771 1.4581105 1.4541910 0.9041540 2.4575163 1.0926413 3.2252068 2.4275274 3.7147432 0.8577985 0.8846816 1.0733449 1.2158087 0.8287110 
NC_022090_Remus             1.4462199 1.5699668 1.3800488 1.9729465 1.1694684 0.3977373 0.3977373 2.4192069 1.7688259 0.0174735 2.9198784 2.9383149 1.5940411 0.6796252 1.5321298 1.6539879 1.6539879 1.1694684 1.1466997 1.1539098 1.1539098 0.6760193 1.4335044 1.4553347 2.4768492 1.7585597 2.4578041 1.9305115 1.8927935 1.9234539 1.9446987 1.9305115 1.9593400 0.6406670 1.1874219 1.4462199 3.4035957 1.4346850 2.3188480 2.5282411 1.7484401 2.5135465 1.7688259 2.4192069 0.4012919 1.6410878 1.8618175 0.0000010 2.4578041 0.0000000 3.4396829 2.4009617 2.3585787 2.5135465 1.9529072 1.7484401 2.4062611 2.4584448 1.7490727 1.1466997 1.6633739 2.9176154 1.1661367 1.4606512 1.9234539 1.9212671 1.7484290 1.5453489 1.8927935 
NC_022761_CampHawk          3.1845221 3.2564020 3.4969039 3.5112058 3.0051753 3.1077115 3.1077115 3.6668339 3.0460837 3.5129419 1.4409398 1.4137898 3.2545483 3.4071569 3.3931814 3.3960548 3.3960548 3.0051753 3.0024963 3.0051753 3.0051753 3.2607200 3.1124282 3.1339272 3.8450841 3.0446110 3.6613430 3.0187533 2.9837437 3.0777994 3.0292779 3.0187533 3.0334192 3.0479798 3.0594660 3.1845221 0.0328239 3.0830740 3.8385938 3.8884024 3.0087375 3.9457994 3.0460837 3.6668339 3.1168089 3.4003418 3.0789525 3.4396829 3.6613430 3.4396829 0.0000000 3.6441852 3.5745614 3.9457994 3.0429228 3.0087375 3.7746965 3.8916372 2.9687240 3.0024963 3.3323884 1.4127773 3.0051753 3.1707088 3.0777994 3.1363380 3.3570918 3.0745294 2.9837437 
NC_022763_Spock             3.6788961 1.0463961 1.1446985 2.2506607 2.3919376 2.6757177 2.6757177 0.0113190 0.6385232 2.3931358 3.1923893 3.1690594 0.9988799 2.4402646 1.0565490 1.0928320 1.0928320 2.3919376 2.4142402 2.3719096 2.3719096 2.4865385 3.4290486 3.6674824 1.4369417 0.6392535 0.1082856 0.8771728 0.8057085 0.8528999 0.8528999 0.8771728 0.8765226 2.3910309 2.4312311 3.6788961 3.7674258 3.0817298 3.4658646 1.3631054 0.9033231 1.4313613 0.6385232 0.0113190 2.6757177 1.0975985 0.7861884 2.4009617 0.1082856 2.4009617 3.6441852 0.0000000 0.0856022 1.4313613 0.8753463 0.9033231 1.4640241 1.4600689 0.8996491 2.4142402 1.0767907 3.3084351 2.3847925 3.6851354 0.8528999 0.8558220 1.0578695 1.1863537 0.8057085 
NC_022769_BigBertha         3.6344848 1.0497290 1.1585872 2.1471899 2.4135626 2.6112079 2.6112079 0.0924545 0.6533673 2.3507365 3.1466332 3.1237870 1.0085725 2.5833367 1.0598317 1.0812897 1.0812897 2.4135626 2.4362622 2.3931541 2.3931541 2.5892837 3.4229406 3.6229827 1.3903154 0.6563366 0.0929190 0.8307313 0.7689952 0.8116892 0.8116892 0.8307313 0.8301491 2.3105338 2.4537054 3.6344848 3.6954585 3.1273763 3.4295528 1.3383490 0.9872033 1.3849773 0.6533673 0.0924545 2.6112079 1.0860579 0.7660068 2.3585787 0.0929190 2.3585787 3.5745614 0.0856022 0.0000000 1.3849773 0.8288491 0.9872033 1.4165731 1.4128817 0.9830470 2.4362622 1.0654273 3.2591760 2.4062802 3.6407076 0.8116892 0.8096644 1.0839379 1.1588325 0.7689952 
NC_023501_BPS10C            3.4498313 1.3637314 1.1849432 2.3931610 2.7992134 2.4090278 2.4090278 1.4408985 1.1406497 2.5100805 3.9834214 3.9384916 1.3807310 2.5341753 1.3095315 1.4463310 1.4463310 2.7992134 2.8392995 2.7973041 2.7973041 2.4964140 3.2184809 3.3672689 0.0515934 1.1703564 1.4275032 1.5008027 1.5223556 1.4877976 1.4877976 1.5008027 1.5171256 2.3173724 2.8467077 3.4498313 3.8779867 2.8709043 2.9456081 0.1296754 0.9971661 0.0000010 1.1406497 1.4408985 2.4090278 1.5095430 1.4706910 2.5135465 1.4275032 2.5135465 3.9457994 1.4313613 1.3849773 0.0000000 1.5185776 0.9971661 0.0572823 0.0569051 0.9961025 2.8392995 1.4462172 3.9926548 2.7926727 3.3832657 1.4877976 1.4482341 1.3933629 1.5754305 1.5223556 
NC_024137_Bcp1              2.1498166 0.7333821 0.8479384 2.1877456 1.7637318 1.8312351 1.8312351 0.9065631 0.5154288 1.9532745 2.6356610 2.6139316 0.7275245 2.1453425 0.7207400 0.8988756 0.8988756 1.7637318 1.7955370 1.7526803 1.7526803 2.1848162 2.1793247 2.1289977 1.5432343 0.4987744 0.8930251 0.0082487 0.0815187 0.0903130 0.0857417 0.0082487 0.0082543 2.0279376 1.7832008 2.1498166 3.1222926 2.0465528 2.3560406 1.4829037 1.0291237 1.5185776 0.5154288 0.9065631 1.8215500 0.8998386 0.1548812 1.9529072 0.8930251 1.9529072 3.0429228 0.8753463 0.8288491 1.5185776 0.0000000 1.0291237 1.5512103 1.5667050 1.0295848 1.7955370 0.8830279 2.6354124 1.7597807 2.1513265 0.0903130 0.0468223 0.8519897 0.8331576 0.0815187 
NC_024205_Hoody_T           2.2415735 1.0188579 0.9996087 1.6114814 1.9423080 1.7937116 1.7937116 0.9073455 0.9607656 1.7763411 2.8196385 2.7962074 1.0219745 2.2257161 1.0088640 1.0736580 1.0736580 1.9423080 1.9829883 1.9569440 1.9569440 2.1927619 2.2747491 2.2263290 1.0313905 0.9516665 0.9077771 1.0082452 0.9973435 0.9939024 0.9817750 1.0082452 1.0075766 2.0254680 1.9650489 2.2415735 3.1262572 2.1550530 2.5078300 1.0507395 0.0000010 0.9971661 0.9607656 0.9073455 1.7839771 1.0951008 1.0286143 1.7484401 0.9077771 1.7484401 3.0087375 0.9033231 0.9872033 0.9971661 1.0291237 0.0000000 1.0157755 1.0438559 0.0126074 1.9829883 1.0803841 2.8850076 1.9374088 2.2341642 0.9939024 1.0144624 1.1078929 1.0914832 0.9973435 
NC_024211_Megatron          3.3311379 1.4509526 1.2487644 2.4576351 2.7570964 2.4600266 2.4600266 1.4737928 1.1921790 2.4031536 3.8348309 3.7903689 1.4439915 2.6220474 1.3982936 1.5305546 1.5305546 2.7570964 2.7963711 2.7552092 2.7552092 2.5820622 3.2202969 3.2644506 0.0151218 1.2227041 1.4581105 1.5332165 1.6042460 1.4979920 1.4979920 1.5332165 1.5497508 2.2770804 2.8036325 3.3311379 3.7095659 2.9577023 3.1110097 0.1464059 1.0157755 0.0572823 1.1921790 1.4737928 2.4600266 1.5961837 1.5068729 2.4062611 1.4581105 2.4062611 3.7746965 1.4640241 1.4165731 0.0572823 1.5512103 1.0157755 0.0000000 0.0100560 1.0214250 2.7963711 1.5382594 3.8451950 2.7506741 3.2672824 1.4979920 1.4799194 1.4853338 1.6776345 1.6042460 
NC_024213_Hakuna            3.4108039 1.4444525 1.2487644 2.4355367 2.7690795 2.5142692 2.5142692 1.4697817 1.1655831 2.4551543 3.8431108 3.7986578 1.4375920 2.6497799 1.3921030 1.5174559 1.5174559 2.7690795 2.8088389 2.7671740 2.7671740 2.6090534 3.2967155 3.3419446 0.0150230 1.1956713 1.4541910 1.5485402 1.5705536 1.5351944 1.5351944 1.5485402 1.5652365 2.3002045 2.8161898 3.4108039 3.8242355 2.9881327 3.0275253 0.1444244 1.0438559 0.0569051 1.1655831 1.4697817 2.5142692 1.5826583 1.5268102 2.4584448 1.4541910 2.4584448 3.8916372 1.4600689 1.4128817 0.0569051 1.5667050 1.0438559 0.0100560 0.0000000 1.0497562 2.8088389 1.5251784 3.8534041 2.7625825 3.3449455 1.5351944 1.4946946 1.4784705 1.6407591 1.5705536 
NC_024216_CAM003            2.2444338 1.0198968 1.0159491 1.6368786 1.9460847 1.7865867 1.7865867 0.9036348 0.9683811 1.7768324 2.7891542 2.7660681 1.0181906 2.2184921 0.9976035 1.0613041 1.0613041 1.9460847 1.9866357 1.9606822 1.9606822 2.1818981 2.2775121 2.2292397 1.0371732 0.9592674 0.9041540 1.0087855 1.0049783 0.9944989 0.9824163 1.0087855 1.0081201 2.0163343 1.9687729 2.2444338 3.0836625 2.1480896 2.4322091 1.0587349 0.0126074 0.9961025 0.9683811 0.9036348 1.7769045 1.0826118 1.0290740 1.7490727 0.9041540 1.7490727 2.9687240 0.8996491 0.9830470 0.9961025 1.0295848 0.0126074 1.0214250 1.0497562 0.0000000 1.9866357 1.0680485 2.8532208 1.9412004 2.2370468 0.9944989 1.0149826 1.0953201 1.0898674 1.0049783 
NC_024364_List_36           0.9400513 1.5914252 1.3896883 2.1060943 0.0168245 1.1036791 1.1036791 2.4192348 1.7367912 1.1743250 2.5639029 2.5779957 1.6201153 1.1878704 1.6313952 1.7400956 1.7400956 0.0168245 0.0000010 0.0168294 0.0168294 1.1172543 0.9329419 0.9370294 2.7882639 1.7446636 2.4575163 1.8031306 1.7403688 1.7756871 1.7947523 1.8031306 1.8204797 1.1637165 0.0211640 0.9400513 2.9140611 1.3126872 1.9772563 2.6939727 1.9829883 2.8392995 1.7367912 2.4192348 1.1122277 1.7153025 1.7621178 1.1466997 2.4575163 1.1466997 3.0024963 2.4142402 2.4362622 2.8392995 1.7955370 1.9829883 2.7963711 2.8088389 1.9866357 0.0000000 1.7400442 2.5884172 0.0126013 0.9388726 1.7756871 1.8127338 1.8099652 1.6651847 1.7403688 
NC_024792_Bobb              1.8965923 0.4870092 0.5853188 2.1230012 1.7247641 1.5633472 1.5633472 1.0942731 0.6780442 1.6786225 2.7340448 2.7184910 0.5605485 1.9812097 0.4893122 0.0312766 0.0312766 1.7247641 1.7400442 1.7219680 1.7219680 1.9135891 1.8895175 1.8904774 1.5094804 0.6887807 1.0926413 0.8924289 0.8307036 0.8555504 0.8661444 0.8924289 0.8839285 1.6606415 1.7457189 1.8965923 3.4423154 1.8417073 2.4940232 1.4289217 1.0803841 1.4462172 0.6780442 1.0942731 1.5633472 0.0357599 0.7230766 1.6633739 1.0926413 1.6633739 3.3323884 1.0767907 1.0654273 1.4462172 0.8830279 1.0803841 1.5382594 1.5251784 1.0680485 1.7400442 0.0000000 2.7484353 1.7200174 1.8976559 0.8555504 0.8938533 0.5799159 0.6386758 0.8307036 
NC_025423_CP_51             2.8684252 2.7025097 2.8967374 3.3376739 2.5663350 2.6959611 2.6959611 3.2528427 2.7097556 2.8825393 0.0819688 0.0875795 2.7864085 2.9850164 2.8467473 2.7948880 2.7948880 2.5663350 2.5884172 2.5663350 2.5663350 2.8783962 2.9159040 2.8719894 3.8104517 2.7058678 3.2252068 2.6424799 2.6359852 2.7048004 2.6600699 2.6424799 2.6322344 2.5167743 2.6144496 2.8684252 1.3743435 3.2809722 3.1213094 3.7240222 2.8850076 3.9926548 2.7097556 3.2528427 2.6880505 2.7267898 2.5878616 2.9176154 3.2252068 2.9176154 1.4127773 3.3084351 3.2591760 3.9926548 2.6354124 2.8850076 3.8451950 3.8534041 2.8532208 2.5884172 2.7484353 0.0000000 2.5663350 2.8719894 2.7048004 2.6195692 2.8747282 2.7449383 2.6359852 
NC_025440_WIL_1             0.9230585 1.5900739 1.3851711 2.0789008 0.0041768 1.0841547 1.0841547 2.3897169 1.7198208 1.1941482 2.5420463 2.5559010 1.5968991 1.1667792 1.6301654 1.7201776 1.7201776 0.0041768 0.0126013 0.0041779 0.0041779 1.1138271 0.9183955 0.9200349 2.7423241 1.7276997 2.4275274 1.7673452 1.7270836 1.7400663 1.7588088 1.7673452 1.7843523 1.1605230 0.0084060 0.9230585 2.9167766 1.3412083 1.9193708 2.6505866 1.9374088 2.7926727 1.7198208 2.3897169 1.0926804 1.6953105 1.7268051 1.1661367 2.4275274 1.1661367 3.0051753 2.3847925 2.4062802 2.7926727 1.7597807 1.9374088 2.7506741 2.7625825 1.9412004 0.0126013 1.7200174 2.5663350 0.0000000 0.9218358 1.7400663 1.7768828 1.7839229 1.6642285 1.7270836 
NC_027335_ECP3              0.0041724 1.8830080 2.1210500 2.2901864 0.9295489 1.3462500 1.3462500 3.6586682 2.0489377 1.4750569 2.8558126 2.8736101 2.0325720 1.5397594 1.9652999 1.9687814 1.9687814 0.9295489 0.9388726 0.9175845 0.9175845 1.5445489 0.2072234 0.0041748 3.3074988 2.0603500 3.7147432 2.1492160 2.1573411 2.1250677 2.0974673 2.1492160 2.1815434 1.3619481 0.9496355 0.0041724 3.2045625 1.3804215 2.2147047 3.2089887 2.2341642 3.3832657 2.0489377 3.6586682 1.3427063 1.9649742 2.1670271 1.4606512 3.7147432 1.4606512 3.1707088 3.6851354 3.6407076 3.3832657 2.1513265 2.2341642 3.2672824 3.3449455 2.2370468 0.9388726 1.8976559 2.8719894 0.9218358 0.0000000 2.1250677 2.1830158 2.1987048 1.9321420 2.1573411 
NC_027352_JBP901            2.1236050 0.7311705 0.8644961 2.1465495 1.7440064 1.8189432 1.8189432 0.8835362 0.5121762 1.9341704 2.7039749 2.6819763 0.7154979 2.1109167 0.7091211 0.8712535 0.8712535 1.7440064 1.7756871 1.7329906 1.7329906 2.1849603 2.1912564 2.1029102 1.5119616 0.5107834 0.8577985 0.0810311 0.1015351 0.0000010 0.0041303 0.0810311 0.0903288 1.9675094 1.7633243 2.1236050 3.1590090 2.0889564 2.3704026 1.4240391 0.9939024 1.4877976 0.5121762 0.8835362 1.8092437 0.8720731 0.1733562 1.9234539 0.8577985 1.9234539 3.0777994 0.8528999 0.8116892 1.4877976 0.0903130 0.9939024 1.4979920 1.5351944 0.9944989 1.7756871 0.8555504 2.7048004 1.7400663 2.1250677 0.0000000 0.1077843 0.8365429 0.8761939 0.1015351 
NC_027355_BCP8_2            2.1814576 0.7210694 0.8286326 2.1932240 1.7808410 1.8179768 1.8179768 0.8868134 0.5063374 1.9155748 2.6162679 2.5944193 0.7135205 2.1120170 0.7165883 0.8944732 0.8944732 1.7808410 1.8127338 1.7697655 1.7697655 2.1860596 2.2239462 2.1605968 1.4717721 0.4897792 0.8846816 0.0381203 0.0827749 0.1077843 0.1031483 0.0381203 0.0381236 1.9880470 1.8004278 2.1814576 3.2134116 2.0238634 2.3855298 1.4148511 1.0144624 1.4482341 0.5063374 0.8868134 1.8083095 0.9108255 0.1512031 1.9212671 0.8846816 1.9212671 3.1363380 0.8558220 0.8096644 1.4482341 0.0468223 1.0144624 1.4799194 1.4946946 1.0149826 1.8127338 0.8938533 2.6195692 1.7768828 2.1830158 0.1077843 0.0000000 0.8364957 0.8451545 0.0827749 
NC_027366_Mater             2.2315839 0.3881303 0.3589271 2.1621125 1.7712580 1.7113093 1.7113093 1.0767987 0.6714388 1.7748754 2.7493571 2.7425160 0.4853326 2.0571525 0.3639979 0.5621394 0.5621394 1.7712580 1.8099652 1.7860739 1.7860739 2.0113518 2.0410896 2.1901852 1.4570482 0.6847647 1.0733449 0.8446015 0.8251855 0.8365429 0.8249046 0.8446015 0.8422768 1.7704515 1.7940465 2.2315839 3.5125343 1.8100997 2.5016054 1.4310718 1.1078929 1.3933629 0.6714388 1.0767987 1.7113093 0.5915350 0.8065444 1.7484290 1.0733449 1.7484290 3.3570918 1.0578695 1.0839379 1.3933629 0.8519897 1.1078929 1.4853338 1.4784705 1.0953201 1.8099652 0.5799159 2.8747282 1.7839229 2.1987048 0.8365429 0.8364957 0.0000000 0.4205389 0.8251855 
NC_027374_Moonbeam          1.9575276 0.5001791 0.4349458 2.0475481 1.6685110 1.5591947 1.5591947 1.1904915 0.7090712 1.5660001 2.7098343 2.6903810 0.5773336 1.8724605 0.4795138 0.6221874 0.6221874 1.6685110 1.6651847 1.6808360 1.6808360 1.8957848 1.9267489 1.9253716 1.6181448 0.7314892 1.2158087 0.8266733 0.8261099 0.8761939 0.8656319 0.8266733 0.8246247 1.6905325 1.6871081 1.9575276 3.1455477 1.8465565 2.2519105 1.6474829 1.0914832 1.5754305 0.7090712 1.1904915 1.5502453 0.6350363 0.7960088 1.5453489 1.2158087 1.5453489 3.0745294 1.1863537 1.1588325 1.5754305 0.8331576 1.0914832 1.6776345 1.6407591 1.0898674 1.6651847 0.6386758 2.7449383 1.6642285 1.9321420 0.8761939 0.8451545 0.4205389 0.0000000 0.8261099 
Thurquoise                  2.1558210 0.7084336 0.7808777 2.0739661 1.7310327 1.8486500 1.8486500 0.8355777 0.4925583 1.9232542 2.6324460 2.6105448 0.7009832 2.0394644 0.6950163 0.8451892 0.8451892 1.7310327 1.7403688 1.7199955 1.7199955 2.0961513 2.1985416 2.1349813 1.5474476 0.4764134 0.8287110 0.0725824 0.0000010 0.1015351 0.0969829 0.0725824 0.0725874 1.9679979 1.7503304 2.1558210 3.0616397 2.0621171 2.4326617 1.5439885 0.9973435 1.5223556 0.4925583 0.8355777 1.8388508 0.8503605 0.1534988 1.8927935 0.8287110 1.8927935 2.9837437 0.8057085 0.7689952 1.5223556 0.0815187 0.9973435 1.6042460 1.5705536 1.0049783 1.7403688 0.8307036 2.6359852 1.7270836 2.1573411 0.1015351 0.0827749 0.8251855 0.8261099 0.0000000 
