# Supplementary material for: Genome, biology and stability of the Thurquoise phage – A new virus from the Bastillevirinae subfamily
Source: Front Microbiol. 2023 Mar 14;14:1120147. doi: 10.3389/fmicb.2023.1120147 (PMC10043171; doi:10.3389/fmicb.2023.1120147)
Supplement: Supplementary file 2 [file Data_Sheet_1.ZIP › File S1. Alignments evolution models and trees/IqTree_ML_trees/single_marker_trees/6133_00059-hypothetical_protein_100.fasta.aln.faa.splits.nex]

#nexus

BEGIN Taxa;
DIMENSIONS ntax=69;
TAXLABELS
[1] 'AB609718_phiEF24C_P2'
[2] 'AB930182_SPG24'
[3] 'AP013029_phiNIT1'
[4] 'AY682195_LP65'
[5] 'DQ004855_P100'
[6] 'EU418428_A5W'
[7] 'FR852584_ISP'
[8] 'JN797796B_5S'
[9] 'JN797798_BCU4'
[10] 'JX194239_SA11'
[11] 'KC595512_JL'
[12] 'KC595513_Shanette'
[13] 'KC699836_SIOphi'
[14] 'KF021268_phiIBB_SEP1'
[15] 'KF669652_Grass'
[16] 'KJ010547_Bp8p_C'
[17] 'KJ010548_Bp8p_T'
[18] 'KJ094029_LP_064'
[19] 'KJ094031_LP_124'
[20] 'KJ586795_LMTA_94'
[21] 'KJ591605_LMTA_57'
[22] 'KP027447_phiIPLA_C1C'
[23] 'KP339049_EFDG1'
[24] 'KR049063_EFLK1'
[25] 'KT207918_Eyuki'
[26] 'KT224359_TsarBomba'
[27] 'KT307976_AvesoBmore'
[28] 'KT995480_Bacillus_BM15'
[29] 'KU577463_Bacillus_Deep_Blue'
[30] 'KX495186_Bacillus_PK16'
[31] 'MG602477_Bacillus_BCP01'
[32] 'MH638309_Bacillus_Hobo'
[33] 'MH638312_Bacillus_Kioshi'
[34] 'NC_007021_Twort'
[35] 'NC_009811_A511'
[36] 'NC_009904_phiEF24C'
[37] 'NC_011421_SPO1'
[38] 'NC_012530_Lb338_1'
[39] 'NC_015253_A9'
[40] 'NC_016563_WPh'
[41] 'NC_018856_Bastille'
[42] 'NC_018857_BPS13'
[43] 'NC_018860_BCP78'
[44] 'NC_018863_B4'
[45] 'NC_019448_GH15'
[46] 'NC_020081_phiAGATE'
[47] 'NC_020873_Bc431v3'
[48] 'NC_020877_Romulus'
[49] 'NC_022088_Troll'
[50] 'NC_022090_Remus'
[51] 'NC_022761_CampHawk'
[52] 'NC_022763_Spock'
[53] 'NC_022769_BigBertha'
[54] 'NC_023501_BPS10C'
[55] 'NC_024137_Bcp1'
[56] 'NC_024205_Hoody_T'
[57] 'NC_024211_Megatron'
[58] 'NC_024213_Hakuna'
[59] 'NC_024216_CAM003'
[60] 'NC_024364_List_36'
[61] 'NC_024792_Bobb'
[62] 'NC_025423_CP_51'
[63] 'NC_025440_WIL_1'
[64] 'NC_027335_ECP3'
[65] 'NC_027352_JBP901'
[66] 'NC_027355_BCP8_2'
[67] 'NC_027366_Mater'
[68] 'NC_027374_Moonbeam'
[69] 'Thurquoise'
;
END; [Taxa]

BEGIN Splits;
DIMENSIONS ntax=69 nsplits=319;
FORMAT labels=no weights=yes confidences=no intervals=no;
MATRIX
	100	 2,
	100	 3,
	98	 2 3,
	100	 15,
	100	 2 3 15,
	100	 16,
	100	 17,
	100	 16 17,
	100	 46,
	100	 61,
	96	 46 61,
	100	 16 17 46 61,
	100	 67,
	100	 68,
	93	 67 68,
	55	 16 17 46 61 67 68,
	49	 2 3 15 16 17 46 61 67 68,
	100	 13,
	68	 2 3 13 15 16 17 46 61 67 68,
	100	 9,
	100	 43,
	99	 9 43,
	100	 26,
	100	 9 26 43,
	100	 28,
	100	 32,
	77	 28 32,
	100	 33,
	100	 55,
	69	 33 55,
	93	 28 32 33 55,
	100	 66,
	95	 28 32 33 55 66,
	100	 30,
	100	 65,
	100	 30 65,
	100	 31,
	100	 30 31 65,
	90	 28 30 31 32 33 55 65 66,
	100	 29,
	100	 69,
	100	 29 69,
	99	 28 29 30 31 32 33 55 65 66 69,
	100	 47,
	100	 28 29 30 31 32 33 47 55 65 66 69,
	18	 9 26 28 29 30 31 32 33 43 47 55 65 66 69,
	12	 2 3 9 13 15 16 17 26 28 29 30 31 32 33 43 46 47 55 61 65 66 67 68 69,
	100	 4,
	100	 41,
	100	 56,
	87	 41 56,
	100	 59,
	100	 41 56 59,
	7	 4 41 56 59,
	100	 25,
	100	 57,
	100	 58,
	99	 57 58,
	99	 25 57 58,
	100	 42,
	100	 54,
	100	 42 54,
	97	 25 42 54 57 58,
	100	 40,
	100	 25 40 42 54 57 58,
	8	 4 25 40 41 42 54 56 57 58 59,
	100	 8,
	100	 44,
	99	 8 44,
	100	 52,
	99	 8 44 52,
	100	 27,
	100	 49,
	100	 27 49,
	22	 8 27 44 49 52,
	100	 53,
	100	 8 27 44 49 52 53,
	8	 4 8 25 27 40 41 42 44 49 52 53 54 56 57 58 59,
	40	 1 5 6 7 10 11 12 14 18 19 20 21 22 23 24 34 35 36 37 38 39 45 48 50 51 60 62 63 64,
	100	 11,
	100	 12,
	100	 11 12,
	100	 62,
	100	 11 12 62,
	100	 37,
	100	 51,
	100	 37 51,
	100	 11 12 37 51 62,
	80	 1 5 6 7 10 14 18 19 20 21 22 23 24 34 35 36 38 39 45 48 50 60 63 64,
	100	 39,
	90	 1 5 6 7 10 14 18 19 20 21 22 23 24 34 35 36 38 45 48 50 60 63 64,
	100	 6,
	100	 7,
	73	 6 7,
	100	 45,
	100	 6 7 45,
	100	 10,
	100	 48,
	16	 10 48,
	100	 50,
	100	 10 48 50,
	32	 6 7 10 45 48 50,
	100	 14,
	100	 22,
	100	 14 22,
	100	 34,
	89	 14 22 34,
	100	 6 7 10 14 22 34 45 48 50,
	87	 1 5 18 19 20 21 23 24 35 36 38 60 63 64,
	100	 5,
	100	 18,
	90	 5 18,
	100	 35,
	97	 5 18 35,
	100	 19,
	100	 60,
	100	 19 60,
	88	 5 18 19 35 60,
	100	 63,
	98	 5 18 19 35 60 63,
	100	 20,
	100	 21,
	87	 20 21,
	100	 5 18 19 20 21 35 60 63,
	55	 1 23 24 36 38 64,
	100	 38,
	100	 1 23 24 36 64,
	100	 23,
	99	 1 24 36 64,
	100	 24,
	84	 1 36 64,
	100	 64,
	100	 1 36,
	100	 36,
	100	 1,
	1	 44 52,
	14	 2 3 8 9 13 15 16 17 26 27 28 29 30 31 32 33 43 44 46 47 49 52 53 55 61 65 66 67 68 69,
	90	 25 40 41 42 54 56 57 58 59,
	88	 1 4 5 6 7 10 11 12 14 18 19 20 21 22 23 24 34 35 36 37 38 39 45 48 50 51 60 62 63 64,
	12	 1 4 5 6 7 10 14 18 19 20 21 22 23 24 34 35 36 38 39 45 48 50 60 63 64,
	80	 48 50,
	74	 27 49 53,
	71	 8 25 27 40 41 42 44 49 52 53 54 56 57 58 59,
	63	 8 9 25 26 27 40 41 42 43 44 49 52 53 54 56 57 58 59,
	8	 29 30 31 65 69,
	72	 8 9 25 26 27 28 29 30 31 32 33 40 41 42 43 44 47 49 52 53 54 55 56 57 58 59 65 66 69,
	44	 4 11 12 37 51 62,
	67	 10 14 22 34 48 50,
	45	 1 5 18 19 20 21 23 24 35 36 60 63 64,
	21	 2 3 13 15,
	19	 2 3 13 15 67 68,
	1	 1 4 5 6 7 10 11 12 14 18 19 20 21 22 23 24 34 35 36 37 38 45 48 50 51 60 62 63 64,
	20	 6 45,
	1	 8 27 41 44 49 52 53 56 59,
	26	 8 9 13 25 26 27 28 29 30 31 32 33 40 41 42 43 44 47 49 52 53 54 55 56 57 58 59 65 66 69,
	25	 2 3 8 9 13 15 25 26 27 28 29 30 31 32 33 40 41 42 43 44 47 49 52 53 54 55 56 57 58 59 65 66 69,
	6	 1 4 5 6 7 10 11 12 14 18 19 20 21 22 23 24 34 35 36 37 38 39 45 48 50 51 60 62 63 64 67 68,
	10	 32 33 55,
	4	 10 50,
	5	 1 5 18 19 20 21 23 24 35 36 38 39 60 63 64,
	4	 5 35,
	9	 5 18 19 20 35 60 63,
	2	 40 42 54,
	1	 25 40 42 54,
	1	 25 40 42 54 58,
	9	 6 7 10 14 22 45 48 50,
	3	 1 23 24 36 38 39 64,
	9	 28 33 55,
	18	 11 12 37 39 51 62,
	5	 18 35,
	8	 5 18 35 63,
	3	 33 66,
	5	 33 55 66,
	0	 30 31 33 55 65 66,
	1	 25 40 57 58,
	20	 1 4 5 6 7 10 11 12 14 16 17 18 19 20 21 22 23 24 34 35 36 37 38 39 45 46 48 50 51 60 61 62 63 64,
	12	 41 59,
	11	 24 64,
	28	 28 32 55,
	0	 4 68,
	0	 4 16 17 46 61 68,
	0	 4 16 17 46 61 67 68,
	0	 2 3 4 15 16 17 46 61 67 68,
	0	 2 3 4 13 15 16 17 46 61 67 68,
	2	 1 4 5 6 7 10 14 18 19 20 21 22 23 24 34 35 36 38 45 48 50 60 63 64,
	7	 8 9 26 27 43 44 49 52 53,
	10	 8 9 26 27 28 29 30 31 32 33 43 44 47 49 52 53 55 65 66 69,
	0	 4 39,
	6	 2 3 15 67 68,
	0	 16 61,
	4	 16 17 61,
	3	 28 30 31 32 33 55 65,
	2	 28 29 32 33 55 66 69,
	0	 25 40 42 54 57 58 59,
	2	 6 7 14 22 34 45,
	8	 4 8 9 25 26 27 40 41 42 43 44 49 52 53 54 56 57 58 59,
	8	 4 8 9 25 26 27 28 29 30 31 32 33 40 41 42 43 44 47 49 52 53 54 55 56 57 58 59 65 66 69,
	1	 1 5 6 7 10 14 18 19 20 21 22 23 24 34 35 36 45 48 50 60 63 64,
	7	 7 45,
	1	 2 15,
	3	 19 60 63,
	3	 5 6 7 10 14 18 19 20 21 22 34 35 45 48 50 60 63,
	1	 28 30 31 32 33 47 55 65 66,
	2	 2 3 13 15 16 17 28 29 30 31 32 33 46 47 55 61 65 66 67 68 69,
	4	 1 24 36,
	1	 23 24,
	4	 8 44 52 53,
	2	 19 35 60,
	0	 9 26,
	2	 4 11 12 25 37 40 41 42 51 54 56 57 58 59 62,
	3	 4 8 11 12 25 27 37 40 41 42 44 49 51 52 53 54 56 57 58 59 62,
	2	 4 8 9 11 12 25 26 27 37 40 41 42 43 44 49 51 52 53 54 56 57 58 59 62,
	3	 1 2 3 5 6 7 10 13 14 15 16 17 18 19 20 21 22 23 24 34 35 36 38 39 45 46 48 50 60 61 63 64 67 68,
	2	 20 21 63,
	1	 5 18 20 21 35 63,
	2	 28 55,
	4	 5 18 19 21 35 60 63,
	0	 5 18 19 20 21 35 39 60 63,
	2	 6 7 10 14 22 34 39 45 48 50,
	0	 1 23 36 64,
	1	 56 59,
	1	 5 19 35 60,
	3	 1 5 11 12 18 19 20 21 23 24 35 36 37 38 39 51 60 62 63 64,
	5	 2 3 8 9 13 15 25 26 27 28 29 30 31 32 33 40 41 42 43 44 47 49 52 53 54 55 56 57 58 59 65 66 67 69,
	0	 5 18 19 60,
	0	 35 63,
	2	 4 11 12 37 39 51 62,
	2	 6 7 10 14 22 34 38 45 48 50,
	0	 25 40 42 57 58,
	1	 1 5 6 7 10 11 12 14 18 19 20 21 22 23 24 34 35 36 37 38 45 48 50 51 60 62 63 64,
	0	 28 66,
	0	 5 19 35 60 63,
	1	 8 9 13 25 26 27 28 29 30 31 32 33 40 41 42 43 44 47 49 52 53 54 55 56 57 58 59 65 66 67 68 69,
	2	 5 11 12 18 19 20 21 35 37 39 51 60 62 63,
	1	 28 32 33 47 55 66,
	1	 6 7 10 34 45 48 50,
	0	 13 67 68,
	1	 28 29 30 31 32 33 55 65 69,
	1	 23 24 64,
	0	 26 43,
	0	 19 20 60,
	0	 4 59,
	0	 30 31,
	1	 2 3 15 16 17 46 61,
	0	 32 55,
	1	 1 5 6 7 10 14 18 19 20 21 22 23 24 34 35 36 39 45 48 50 60 63 64,
	1	 3 15,
	0	 8 27 28 29 30 31 32 33 44 47 49 52 53 55 65 66 69,
	1	 4 13,
	1	 4 8 9 13 25 26 27 28 29 30 31 32 33 40 41 42 43 44 47 49 52 53 54 55 56 57 58 59 65 66 69,
	0	 10 14 22 48 50,
	1	 28 33 55 66,
	1	 8 27 44 49 53,
	1	 4 11 12 37 41 51 56 59 62,
	0	 25 54 57 58,
	0	 6 7 10 11 12 14 22 34 37 45 48 50 51 62,
	0	 40 57 58,
	1	 4 8 27 41 44 49 52 53 56 59,
	1	 19 20 21 60 63,
	0	 2 3 15 67,
	1	 16 17 46 61 68,
	0	 16 46 61,
	0	 11 12 37 51 62 67 68,
	0	 11 12 16 17 37 46 51 61 62 67 68,
	0	 2 3 11 12 13 15 16 17 37 46 51 61 62 67 68,
	0	 1 2 3 4 5 6 7 10 11 12 14 15 18 19 20 21 22 23 24 34 35 36 37 38 39 45 48 50 51 60 62 63 64,
	0	 6 7 10 14 22 34 48 50,
	1	 28 32 66,
	0	 32 33 55 66,
	0	 18 19 60,
	0	 8 9 13 15 25 26 27 28 29 30 31 32 33 40 41 42 43 44 47 49 52 53 54 55 56 57 58 59 65 66 69,
	0	 37 51 62,
	1	 8 9 25 27 40 41 42 43 44 49 52 53 54 56 57 58 59,
	0	 4 8 25 27 28 29 30 31 32 33 40 41 42 44 47 49 52 53 54 55 56 57 58 59 65 66 69,
	0	 2 3 13 15 67,
	0	 28 32 55 66,
	1	 30 31 65 66,
	0	 8 9 25 27 40 41 42 44 49 52 53 54 56 57 58 59,
	1	 1 4 5 6 7 10 11 12 13 14 18 19 20 21 22 23 24 34 35 36 37 38 39 45 48 50 51 60 62 63 64,
	0	 4 8 11 12 27 37 41 44 49 51 52 53 56 59 62,
	0	 16 17 46,
	1	 2 3 8 9 13 15 16 17 26 27 28 29 30 31 32 33 41 43 44 46 47 49 52 53 55 56 59 61 65 66 67 68 69,
	0	 1 4 5 11 12 18 19 20 21 23 24 35 36 37 38 39 51 60 62 63 64,
	0	 4 67 68,
	1	 1 6 7 10 14 22 23 24 34 36 38 45 48 50 64,
	0	 1 4 5 6 7 10 11 12 14 18 19 20 21 22 23 24 34 35 36 37 38 39 41 45 48 50 51 56 59 60 62 63 64,
	0	 28 32 33,
	0	 2 3 9 13 15 16 17 26 43 46 61 67 68,
	0	 42 54 57 58,
	0	 11 12 25 37 40 41 42 51 54 56 57 58 59 62,
	0	 4 11 12 37 51 62 67 68,
	0	 4 11 12 16 17 37 46 51 61 62 67 68,
	0	 31 65,
	0	 34 39,
	0	 14 22 34 39,
	0	 10 14 22 34 39 48 50,
	0	 8 9 16 17 25 26 27 28 29 30 31 32 33 40 41 42 43 44 46 47 49 52 53 54 55 56 57 58 59 61 65 66 69,
	0	 27 49 52 53,
	0	 4 8 27 44 49 52 53,
	0	 4 8 11 12 27 37 44 49 51 52 53 62,
	0	 19 20 21 35 60 63,
	0	 5 6 7 10 14 18 19 20 21 22 34 35 38 45 48 50 60 63,
	0	 1 4 5 6 7 10 11 12 14 18 19 20 21 22 23 24 34 35 36 37 38 39 45 48 50 51 60 62 63 64 67,
	0	 17 46 61,
	0	 4 41 56,
	0	 5 6 7 10 14 18 19 20 21 22 34 35 39 45 48 50 60 63,
	0	 13 16 17 46 61 67 68,
	0	 8 25 27 28 29 30 31 32 33 40 41 42 44 47 49 52 53 54 55 56 57 58 59 65 66 69,
	0	 1 5 11 12 18 19 20 21 23 24 35 36 37 38 51 60 62 63 64,
	0	 32 66,
	0	 28 29 30 31 32 33 55 65 66,
	0	 7 10 14 22 34 48 50,
	0	 5 18 19 20 21 35 60,
	0	 29 66 69,
	0	 1 4 5 6 7 10 11 12 14 18 19 20 21 22 23 24 34 35 36 37 38 39 45 48 50 51 60 62 63 64 68,
	0	 25 42 57 58,
	0	 25 58,
	0	 25 57,
	0	 2 3 13 15 16 17 25 40 41 42 46 54 56 57 58 59 61 67 68,
;
END; [Splits]
