# Supplementary material for: Genome, biology and stability of the Thurquoise phage – A new virus from the Bastillevirinae subfamily
Source: Front Microbiol. 2023 Mar 14;14:1120147. doi: 10.3389/fmicb.2023.1120147 (PMC10043171; doi:10.3389/fmicb.2023.1120147)
Supplement: Supplementary file 2 [file Data_Sheet_1.ZIP › File S1. Alignments evolution models and trees/IqTree_ML_trees/single_marker_trees/6133_00059-hypothetical_protein_100.fasta.aln.faa.treefile]

(AB609718_phiEF24C_P2:0.0000028387,(((((((((((((AB930182_SPG24:0.0070250204,AP013029_phiNIT1:0.0149843474)60/98:0.0058405100,KF669652_Grass:0.0132219451)99/100:0.1028214947,(((KJ010547_Bp8p_C:0.0000028387,KJ010548_Bp8p_T:0.0000028387)59.2/100:0.0043977001,(NC_020081_phiAGATE:0.0217922106,NC_024792_Bobb:0.0129888573)79.5/96:0.0129976717)100/100:0.3248284458,(NC_027366_Mater:0.1617242146,NC_027374_Moonbeam:0.2494484748)90.3/93:0.0862352650)89.6/55:0.0617398650)55.5/49:0.0799465816,KC699836_SIOphi:0.1337501823)84.9/68:0.0759665586,((((((JN797796B_5S:0.0000028387,NC_018863_B4:0.0000028387)88.8/99:0.0101907060,NC_022763_Spock:0.0000028387)78.6/99:0.0209294599,(((KT307976_AvesoBmore:0.0000000000,NC_024788_Riley:0.0000000000):0.0000028387,NC_022088_Troll:0.0000028387)98.6/100:0.0539122948,NC_022769_BigBertha:0.0304850763)44.4/74:0.0265532563)98.3/100:0.1920196941,((((KT207918_Eyuki:0.0045529119,(NC_024211_Megatron:0.0045624277,NC_024213_Hakuna:0.0045098596)74.5/99:0.0044537603)93.6/99:0.0256032409,(NC_018857_BPS13:0.0000028387,NC_023501_BPS10C:0.0000028387)82.4/100:0.0169685049)82.2/97:0.0457740295,NC_016563_WPh:0.0588247389)100/100:0.5773486729,(((NC_018856_Bastille:0.0000000000,NC_024207_Evoli:0.0000000000):0.0000028387,NC_024205_Hoody_T:0.0000028387)0/87:0.0026630563,NC_024216_CAM003:0.0098650421)99.3/100:0.3286990231)96.3/90:0.2586196670)99.5/71:0.2146991014,((JN797798_BCU4:0.0000028387,NC_018860_BCP78:0.0000028387)83.6/99:0.0159303175,KT224359_TsarBomba:0.0088563204)97.6/100:0.1412734641)75.3/63:0.0839047527,((((((KT995480_Bacillus_BM15:0.0000028387,MH638309_Bacillus_Hobo:0.0000028387)0/77:0.0000028387,(MH638312_Bacillus_Kioshi:0.0040159458,NC_024137_Bcp1:0.0040073515)22.2/69:0.0040129365)78.4/93:0.0066924153,NC_027355_BCP8_2:0.0305450001)86/95:0.0216360959,((KX495186_Bacillus_PK16:0.0000028387,NC_027352_JBP901:0.0000028387)81.2/100:0.0040316461,MG602477_Bacillus_BCP01:0.0000028387)99.8/100:0.0522527984)35.9/90:0.0121400598,(KU577463_Bacillus_Deep_Blue:0.0000028387,Thurquoise:0.0000028387)96.1/100:0.0326698212)98.2/99:0.0688897407,NC_020873_Bc431v3:0.0523662074)99.8/100:0.2013865395)98.8/72:0.1912125140)99.6/88:0.3897211606,(AY682195_LP65:1.4332423095,(((KC595512_JL:0.0050518771,KC595513_Shanette:0.0109099365)91.3/100:0.0806079832,NC_025423_CP_51:0.0000026311)98/100:0.5889740132,(NC_011421_SPO1:0.0000023309,NC_022761_CampHawk:0.0324236862)99.3/100:0.8930116902)100/100:1.6179639190)0/44:0.0295792250)88.8/80:0.2097709170,NC_015253_A9:1.2993760037)91.3/90:0.2155446883,(((((((((((((((((((((((((EU418428_A5W:0.0000000000,KR908644_IME_SA119:0.0000000000):0.0000000000,JX080301_A3R:0.0000000000):0.0000000000,KP687431_IME_SA1:0.0000000000):0.0000000000,NC_022918_S25_4:0.0000000000):0.0000000000,JX080305_P4W:0.0000000000):0.0000000000,NC_022920_S25_3:0.0000000000):0.0000000000,JX080304_MSA6:0.0000000000):0.0000000000,KP687432_IME_SA2:0.0000000000):0.0000000000,NC_025417_Team1:0.0000000000):0.0000000000,JX875065_SA5:0.0000000000):0.0000000000,JX080303_Fi200W:0.0000000000):0.0000000000,NC_023573_phiSA012:0.0000000000):0.0000000000,NC_007066_G1:0.0000000000):0.0000000000,NC_019726_JD007:0.0000000000):0.0000000000,JX080302_676Z:0.0000000000):0.0000000000,NC_025416_MCE_2014:0.0000000000):0.0000000000,KF766114_K:0.0000000000):0.0000000000,KP027446_phiIPLARODI:0.0000000000):0.0000000000,JX080300_Staph1N:0.0000000000):0.0000000000,NC_025426_P108:0.0000000000):0.0000000000,NC_023009_Sb_1:0.0000000000):0.0000000000,KR902361_IME_SA118:0.0000000000):0.0000028387,FR852584_ISP:0.0000028387)0/73:0.0000028387,NC_019448_GH15:0.0041871739)99.2/100:0.1073283754,((JX194239_SA11:0.0175158954,(NC_020877_Romulus:0.0000028387,NC_022090_Remus:0.0000028387)0/80:0.0000028387)100/100:0.2441299662,((KF021268_phiIBB_SEP1:0.0223105506,KP027447_phiIPLA_C1C:0.0483788552)100/100:0.2660866309,NC_007021_Twort:0.2598752006)96.1/89:0.1064478438)48.3/67:0.0433192697)100/100:0.3974227738)68.6/87:0.0620691317,NC_012530_Lb338_1:0.8044663883)32.5/45:0.1034784692,(((((((((DQ004855_P100:0.0000000000,NC_024787_LMTA_148:0.0000000000):0.0000000000,NC_021781_LP_125:0.0000000000):0.0000000000,NC_024359_LP_048:0.0000000000):0.0000000000,NC_020871_AG20:0.0000000000):0.0000028387,KJ094029_LP_064:0.0000028387)0/90:0.0000028387,NC_009811_A511:0.0042002883)83.8/97:0.0041899166,((KJ094031_LP_124:0.0000000000,NC_024383_LP_083_2:0.0000000000):0.0000028387,NC_024364_List_36:0.0000028387)95.4/100:0.0126307093)0/88:0.0000028969,NC_025440_WIL_1:0.0000020806)41.6/98:0.0041869076,(((KJ586795_LMTA_94:0.0000000000,NC_024360_LMSP_25:0.0000000000):0.0000000000,KJ668715_LMTA_34:0.0000000000):0.0000028387,KJ591605_LMTA_57:0.0000028387)0/87:0.0000020548)100/100:0.3648729240)100/100:0.4691882673,KP339049_EFDG1:0.1038383890)95.9/99:0.1019911346,KR049063_EFLK1:0.0041617309)0/84:0.0000028387,NC_027335_ECP3:0.0000028387)91.2/100:0.0041553576,NC_009904_phiEF24C:0.0000028387);
