# Supplementary material for: Genome, biology and stability of the Thurquoise phage – A new virus from the Bastillevirinae subfamily
Source: Front Microbiol. 2023 Mar 14;14:1120147. doi: 10.3389/fmicb.2023.1120147 (PMC10043171; doi:10.3389/fmicb.2023.1120147)
Supplement: Supplementary file 2 [file Data_Sheet_1.ZIP › File S1. Alignments evolution models and trees/IqTree_ML_trees/single_marker_trees/6133_00059-hypothetical_protein_100.fasta.aln.faa.uniqueseq.phy]

69 266
AB609718_phiEF24C_P2        -----MARYKKHLIVYGDTMQSIAQKETGSVDNWVKIAEYNDLVYPYIVDTMQEKMSNLEHLATLGDTLFIPDEGNLLDIN---TSSLNQRDMDFLLGLALGKDLDMTSDTDYYEN-HGTSDEVFAITHNG-----------HGDLNIASGADNIKQATISRLMTAKGSLMLHPEYGSDLHLMFGKT-TIEQMKIISIEVCDTVLKDTRVAECVLVNHYIEEDRYVGNYRATLQSTREQFEFVVQ--NDNSGALIIV---------
AB930182_SPG24              ------MKFVKHIISYGDTMQSIAQQELGDMTQWVSLVKFNNLKYPYIVDTVEEKMKNPDHLVTIGDTLLIRISDDAQSILINELKRSPEYDQEELYALALGKDLDILPLPRGIGD-PGRDSETLEMKGNS-----------RGGIATVRGIQNLKQSLYIRLTTPKGSYVGHPNYGSELHKYLGMKNTEENAALIDLEIERTLRTDSRVKKVTLNQHVLKGNSYAVSFSVSTLSLEDAFEFVLS--AQNNGPVVLLDNFNDAIR-
AP013029_phiNIT1            ------------------------------------------------------------------------------------------------------------------------------MKGNS-----------RGGIATVRGIQNLKQSLYIRLITPKGSYVGHPNYGSELHKYLGMKNTEENAALIDLEIERTLRTDSRVKKVTLNQHILKGNSYAVSFSVSTLSLEDAFEFVLS--AQNNGPVVLLDNFNDAIG-
AY682195_LP65               -----MAFYARYMIQPGDTLQRISFIELGTVDDWEDIVTLNNLTYPYIVDTDEERLKDPEHLVTTGDVILLPSYTDDVSQL--DISSLNSFDKQNVYDTTMGEDLKLTVNNSLA------DKENLA---------RLTQDDDSGDLTVTKGIDNLIQSITMRLLTKQGSLLYHPEYGSRLDDYVGQKSNTKTIQLIIVEIERTITSDDRVSSCTNTFYKYSDGVLYSNFEIKPIGEQEIFDLFIA--RAENGTISIRNNG------
DQ004855_P100               -----MARYKKHVVQYGDTMQSISQLETGSVGNWVDIVEYNKLKYPYIVQTNEERKENLESTVTIGDVIIIPVASDLTEID---PYALTNQDKNLIMSLALGRDLSMTSNQDYYNK-RGTSDEILEVVANG-----------KGDLATVDGVENLKQALIARLLTPKGALMLHPEYGSNLHKMFKKA-THEQASLIDIEITRTLLLDGRVETVESLGYKVEEDVYVGKFLVTIESLQTAFEFVVQ--GDTTGSIILLDN-------
EU418428_A5W                ------MRFKKHVVQHEETMQAIAQRYYGDVSYWIDLVEHNNLKYPYLVETDEEKMKDPERLASTGDTLIIPIESDLTDVS---AKEINSRDKDVLVELALGRDLNITADEKYFNE-HGTSDNILAFSTNG-----------NGDLDTVKGIDNMKQQLQARLLTPRGSLMLHPNYGSDLHNLFGLN-IPEQATLIEMEVLRTLTSDNRVKSANLIDWKIQGNVYSGQFSVEIKSVEESINFVLG--QDEEGIFALFE--------
FR852584_ISP                ------MRFKKHVVQHEETMQAIAQRYYGDVSYWIDLVEHNNLKYPYLVETDEEKMKDPERLASTGDTLIIPIESDLTDVS---AKEINSRDKDVLVELALGRDLNITADEKYFNE-HGTSDNILAFSTNG-----------NGDLDTVKGIDNMKQQLQARLLTPRGSLMLHPNYGSDLHNLFGLN-IPEQATLIEMEVLRTLTSDNRVKSANLIDWKIQGNVYSGQFSVEIKSVEESINFVLG--QDEEGIFALFE--------
JN797796B_5S                ---------------------------------------------------------------------MFRSGEDIDGELIASLKNSAVYDQEEIYALTLGKDLNVLPQPRNIGS-PGWDAEILEMKDDN-----------KGDLATIRGIENLKQSLLTRILTPVGSYLNHPRYGSYVSEYLGKKNTEENATLLVVELERAIRTDGRVRSVEKVGYNLYDNYLDVAFRVTSIAVDEAFLLALT--AKDNGDIFLNDNFVNNIR-
JN797798_BCU4               -----MVKFRKKIISYGDTMQAIAQQEYGDVTRWVELARFNNLRYPYIVDTVDEKMQNPDHLLTIGDTLMVRVSDDTEAELISTLKRTNEFDQEEIYALSLGKDLDILPLPKQFGS-PGWDAEILELKDDG-----------KGDVKTIRGIENLKQSLYVRLITPMGSYLGHPRYGSRIHEYIGKKNTEENAALLAVEIERTIRTDGRVRNVEKLGHSISGNTFTAAFKIFSIALDEAFIFAVR--SGESGRLLLDDNFSDTNIR
JX194239_SA11               ------MRFRKHEVQPEETLQAISQRYYGDVSYWLDLIEHNNLQYPYIVDTDEEKKRNPEHLITKGDIIIIPLDAELTDSV---SKEITSRDKDVLVELALGRDLNMTDNKEYIDA-HGTDDEILALSSDG-----------RGDLDIVKGIDNIKQSLRARLLTPKGSLLLHPEYGSNIHNLFGLN-IPEQATLIEVDVLKTLTSDSRVKSANLKGWEIKGNEYYGSFNVEIKSVEESIDFVLG--QDDSGVFALFD--------
KC595512_JL                 ------MKYRKYLVKHSDTIQMIAQNELGDAAKWTELALLNDLAYPFIDTLSS------KGVVAPGDYLLVPMGEG----------------MESDPSLVYGQDLLLTTDKFSLTNGTNGDL-I----------------AQDGDFAIIDGVQTLKQDLFHRLLTPLGTLPYHPDYGSNMPMLIGTVRTDEWRVKMSIEVARTFKSDARVLDVANIKVEPIDNGVIIECDIITDVGETRIHGII----------------------
KC595513_Shanette           ------MKYRKYLVKHSDTIQMIAQNELGDAAKWTELALLNDLAYPFIDTLSS------KGVVAPGDYLLIPMGEG----------------MESDPSLVYGQDLLLTTDKFSLTNGTNGDL-I----------------AQDGDFAIIDGVQTLKQDLFHRLLTPLGTLPYHPNYGSNMPMLVGTVRTDEWRVKMSIEVARTFKSDARVLDVANIKVEPIDNGVIIECDIITDVGETRIHGII----------------------
KC699836_SIOphi             -------------------MQSIAQQKMGDMSQWVSLAEFNNLKYPYIVDTVEEKMKNPDHLVTIGDTLLVRISDDIQSELINELKRMPEYDQEEIYALALGKDLDILPLPRGFGS-PGWDSQILEMKGNG-----------RGAIATVRGIENLKQSLFVRLITPRGSYVGHPEYGSDLNTYVGMKNNEETAALINLEIERTLRTDARVVSVNHNGHVISGNTFKTSFTVSSITLEEAFEFVIA--AQQDGPIVLLDNFNDSMI-
KF021268_phiIBB_SEP1        ------MRFKKHEVRYNDTMQAISQRYYGSPEYWIDLIEHNNLKYPYIVDDHILKKDNPEHLVTTGDYIIIPEYSYLTNAT---LKEINKKDKDILVEMALGSDLNVTSNEDFFNK-HGTSDEILNFTENN-----------KGDLSTVVGIDNIKQQLQTRLLTPKGSLILHPNYGSDIHELFDRN-IPETAVLIELEVVRTLLSDSRVKNVNTIDWTLQGKYYWGQFSVEIESVEESIMFVLQ--SDDTGIFARFE--------
KF669652_Grass              -------------------MQSIAQQELGDMTQWVSLVKFNNLKYPYIVDTVEEKMKNPDHLVTIGDTLLIKISDDAQSILINELKRSPEYDQEELYALALGKDLDILPLPRGMGD-PGRDSETLEMKGNS-----------RGGIATVRGIQNLKQSLYIRLITPKGSYVGHPNYGSELHKYLGMKNTEENAALIDLEIERTLRTDSRVKKVTLNQHVLKGNSYAVSFSVSTMSLEDAFEFVLS--AQNNGPIALLDNFNDAIR-
KJ010547_Bp8p_C             -------------------MQAIAQEKLGDMSLWTELVSFNDLRYPYIVDTLEEKMENPDHLVTVGDTILMRVDDDVQSTLIQELKRSSEYSQDELYALALGKDLDILPLPKGMTD-PGQDAEILELKGDN-----------KGGIATVRGVDNLKQSLFVRLITPQGSYIGHPLYGSRLHFYLGKKNTEENAALIDLEIERAIRTDTRVTTCKLVRRRIIGNTYAAEFKVSSITLEDAFDFVVS--AD-QGTVVLLNNFNDLVT-
KJ010548_Bp8p_T             -------------------MQAIAQEKLGDMSLWTELVSFNDLRYPYIVDTLEEKMENPDHLVTVGDTILMRVDDDVQSTLIQELKRSSEYSQDELYALALGKDLDILPLPKGMTD-PGQDAEILELKGDN-----------KGGIATVRGVDNLKQSLFVRLITPQGSYIGHPLYGSRLHFYLGKKNTEENAALIDLEIERAIRTDTRVTTCKLVRRRIIGNTYAAEFKVSSITLEDAFDFVVS--AD-QGTVVLLNNFNDLVT-
KJ094029_LP_064             -----MARYKKHVVQYGDTMQSISQLETGSVGNWVDIVEYNKLKYPYIVQTNEERKENLESTVTIGDVIIIPVASDLTEID---PYALTNQDKNLIMSLALGRDLSMTSNQDYYNK-RGTSDEILEVVANG-----------KGDLATVDGVENLKQALIARLLTPKGALMLHPEYGSNLHKMFKKA-THEQASLIDIEITRTLLLDGRVETVESLGYKVEEDVYVGKFLVTIESLQTAFEFVVQ--GDTTGSIILLDN-------
KJ094031_LP_124             -----MARYKKHVVQYGDTMQSISQLETGSVGNWVDIVEYNKLKYPYIVQTNEERKENLESTVTIGDVIIIPVASDLTEID---PYALTNQDKNLIMSLALGRDLSMTSNQDYYNK-RGTSDEILEIVANG-----------KGDLATVDGVENLKQALIARLLTPKGALMLHPEYGSNLHKMFKKA-THEQASLVDIEITKTLLLDGRVETVESLGYKVKEDVYVGKFLVTIESLQTAFEFVVQ--GDTTGSIILLDN-------
KJ586795_LMTA_94            -----MARYKKHVVQYGDTMQSISQLETGSVGNWVDIVEYNKLKYPYIVQTNEERKENLESTVTIGDVIIIPVASDLTEID---PYALTNQDKNLIMSLALGRDLSMTSNQDYYNK-RGTSDEILEIVSNG-----------KGDLATVDGVENLKQALIARLLTPKGALMLHPEYGSNLHKMFKKA-THEQASLIDIEITRTLLLDGRVETVESLGYKVEEDVYVGKFLVTIESLQTAFEFVVQ--GDTTGSIILLDN-------
KJ591605_LMTA_57            -----MARYKKHVVQYGDTMQSISQLETGSVGNWVDIVEYNKLKYPYIVQTNEERKENLESTVTIGDVIIIPVASDLTEID---PYALTNQDKNLIMSLALGRDLSMTSNQDYYNK-RGTSDEILEIVSNG-----------KGDLATVDGVENLKQALIARLLTPKGALMLHPEYGSNLHKMFKKA-THEQASLIDIEITRTLLLDGRVETVESLGYKVEEDVYVGKFLVTIESLQTAFEFVVQ--GDTTGSIILLDN-------
KP027447_phiIPLA_C1C        ------MRFKKHEVRYNDTMQAISQRYYGSPEYWIDLIEHNNLKYPYIVDDHMLKKDNPEHLVTTGDYIIIPEYSYLTNAT---LKEINKKDRDILVEMALGSDLNVTSNEDYFNK-HGTSDEILNFTEDN-----------KGDLSTVVGVDNIKQQLQTRLLTPKGSLILHPDYGSNIHELFDKN-IPETAVLIELEIIRTLLSDSRVKNVNTIDWTLKGKCFWGKFSVEIESVEESITFVLQ--SDETGIFARFE--------
KP339049_EFDG1              -----MARYKKHTIVYGETMQSIAQMETGSVNDWIKIAEYNSLVYPYIVDTMQEKMANIEHLVTPGDTLVIPVEANLLDMD---VSNLNQRDMDFLLSLSLGRDLDMTSETEYYEN-HGTSDEVFSLTHNG-----------HGDLKTASGADNIRQATISRLMTAKGSLMLHPEYGSNLHLLFGKT-TIEQMKLISLEVCETVLKDTRVAECVLVSHYIEEDHYVGNYRATIQSTKDQFEFVVQ--NDSVGAIVIE---------
KR049063_EFLK1              -----MARYKKHLIVYGDTMQSIAQKETGSVDNWVKIAEYNDLVYPYIVDTMQEKMSNLEHLATLGDTLFIPDEGNLLDIN---TNSLNQRDMDFLLGLALGKDLDMTSDTDYYEN-HGTSDEVFAITHNG-----------HGDLKIASGADNIKQATISRLMTAKGSLMLHPEYGSDLHLMFGKT-TIEQMKIISIEVCDTVLKDTRVAECVLVNHYIEEDRYVGNYRATLQSTREQFEFVVQ--NDNSGALIIV---------
KT207918_Eyuki              -------------------------------------------------------MKNPEHLLTVGDTLTFAVNDDNRATVLTSMRYSDKFNTANIYDITLGMDIDVLPALDDNGA-AGFDGEILGFNGNGWDVSHPASTSYKKDLKICRGIENLKQSLLIRLLTPKGSYLNHPNYGSVLADIMGSKKTEEVALRAVNEIERCIRTDGRVKHVERGANSFDSNTLTVEMSIYTITTEEAFTFAVS--ANTSGIISLLN--------
KT224359_TsarBomba          -----MVKFRKKIISYGDTMQAIAQQEYGDVTRWVELARFNNLRYPYIVDTVDEKMQNPDHLLTIGDTLMVRVSEDTEAELISTLKRTNEFDQEEIYALSLGKDLDILPLPKQFGS-PGWDAEILELKDDG-----------KGDVKTIRGIENLKQSLYVRLITPMGSYLGHPRYGSRVHEYIGKKNTEENAALLAVEIERTMRTDGRVRSVEKLGHSISGNTFTASFKIFSIALDEAFIFAVR--SGESGRLLLDNNFSDTNIR
KT307976_AvesoBmore         ---------------------------------------------------------------------MFRSNEDDSGELIASLKNSSVYDQEEIYALTLGKDLNVLPQPRNIAS-PGWDAEILEMKEND-----------KGDLATIRGIENLKQSLLTRILTPVGSYLNHPRYGSYVNEYLGKKNTEENATLLVVELERAIRTDGRVRAVEKVGYDMYDNYINVAFKVTSIAVDEAFLLALT--ARENGDIFLNDNFSNNIR-
KT995480_Bacillus_BM15      -----MAKFKRRIIADGDTMQAIAQQELGDVSRWVELARFNDLRHPYIVDTVAEKLKNPTHLLTIGDTLLIEISENSQEDLMNVLNRATDFDKEELYALALGKDLDVLPIPKPFGK-SGWDNDVFEMKDNE-----------RGDVATIRGIENLKQSLYMRLVTPLGGYLGYPRYGSKVHEYLGRKNTEENAILLDIEIERTLRTDGRVRSVEKVGHVIDGNSYSTTFKIYSIAMEEAFLLALSGELGVSGSLVLTDNFVDNIIR
KU577463_Bacillus_Deep_Blue -----MAKFKRRIIADGDTMQAIAQQELGDVNRWVELARFNDLRHPYIVDTVAEKLQNPSHLVTIGDTILIEISENSQAELMNALNRATDFDKEELYALALGKDLDVIPIPKQFGK-AGWDSDIFEMKDNE-----------RGDVATIRGIENLKQSLYMRLVTPLGGYLGYPRYGSKVHEYLGRKNTEENAVLLDIEIERTLRTDGRVRSVEKVGHIINGNSYSTTFKVYSIAMEEAFLLALSGELGVSGSLVLTDNFVDNIIR
KX495186_Bacillus_PK16      -----MAKFKRRIIADGDTMQAIAQQELGDVSRWVELVRFNDLRHPYIVDTVAEKLKNPSHLVTIGDTLLIEISDNTQDELLAALNRATDFDKEELYALALGKDLDVLPIPKPFGT-VGWDNDIFEMKDNE-----------RGDVATIRGIENLKQALYMKLITPLGGYLGYPRYGSKVHEYLGRKNTEENAILLDIEIERTLRTDGRVRAVEKVGHVIDGNSYTTTFKIYSIAMEEAFLLALSGELGVSGSLVLTDNFVDNIIR
MG602477_Bacillus_BCP01     -----MAKFKRRIIADGDTMQAIAQQELGDVSRWVELARFNDLRHPYIVDTVAEKLKNPSHLVTIGDTLLIEISDNTQDELLAALNRATDFDKEELYALALGKDLDVLPIPKPFGT-VGWDNDIFEMKDNE-----------RGDVATIRGIENLKQALYMKLITPLGGYLGYPRYGSKVHEYLGRKNTEENAILLDIEIERTLRTDGRVRAVEKVGHVIDGNSYTTTFKIYSIAMEEAFLLALSGELGVSGSLVLTDNFVDNIIR
MH638309_Bacillus_Hobo      -----MAKFKRRIIADGDTMQAIAQQELGDVSRWVELARFNDLRHPYIVDTVAEKLKNPTHLLTIGDTLLIEISENSQEDLMNVLNRATDFDKEELYALALGKDLDVLPIPKPFGK-SGWDNDVFEMKDNE-----------RGDVATIRGIENLKQSLYMRLVTPLGGYLGYPRYGSKVHEYLGRKNTEENAILLDIEIERTLRTDGRVRSVEKVGHVIDGNSYSTTFKIYSIAMEEAFLLALSGELGVSGSLVLTDNFVDNIIR
MH638312_Bacillus_Kioshi    -----MAKFKRRIIADGDTMQAIAQQELGDVSRWVELARFNDLRHPYIVDTVAEKLKNPTHLLTIGDTLLIEISENSQEDLMNVLNRATDFDKEELYALALGKDLDVLPIPKPFGK-SGWDSDVFEMKDNE-----------RGDVATIRGIENLKQSLYMRLVTPLGGYLGYPRYGSKVHEYLGRKNTEENAILLDIEIERTLRTDGRVRSVEKVGHVIDGNSYSTTFKIYSIAMEEAFLLALSGELGVAGSLVLTDNFVDNIIR
NC_007021_Twort             ------MRFKKHEVTYGETMQAISQKYFNTPSYWIDLIEHNNLKYPYIVETDEEKKENPEHLVTYGDTLIIPSEEELSNVS---LQELNKKDIDTLVELSLGRDLNITSDESYFNM-HGTSDEILSFNDNG-----------NGDLDVVKGISNIKQQLQTRLLTPQGSLLMHPDYGSNIHNLFTYN-TVETATLIEMEVTRTLKVDTRVENVNLIDWTIKGNEYKGEFEVTIRSVENSIRFVLD--MDDSGIVALFE--------
NC_009811_A511              -----MARYKKHVVQYGDTMQSISQLETGSVGNWVDIVEYNKLKYPYIVQTNEERKENLESTVTIGDVIIIPVASDLTEID---PYALTNQDKNLIMSLALGRDLSMTFNQDYYNK-RGTSDEILEVVANG-----------KGDLATVDGVENLKQALIARLLTPKGALMLHPEYGSNLHKMFKKA-THEQASLIDIEITRTLLLDGRVETVESLGYKVEEDVYVGKFLVTIESLQTAFEFVVQ--GDTTGSIILLDN-------
NC_009904_phiEF24C          -----MARYKKHLIVYGDTMQSIAQKETGSVDNWVKIAEYNDLVYPYIVDTMQEKMSNLEHLATLGDTLFIPDEGNLLDIN---TSSLNQRDMDFLLGLALGKDLDMTSDTDYYEN-HGTSDEVFAITHNG-----------HGDLNIASGADNIKQATISRLMTAKGSLMLHPEYGSDLHLMFGKT-TIEQMKIISIEVCDTVLKDTRVAECVLVNHYIEEDRYVGNYRATLQSTREQFEFVVQ--NDNSGALIIV---------
NC_011421_SPO1              -----MAKVRRYTVMNGDTLQGIAQSQLGDASRWTEIAILNELKYPFISGVGE----TIPSTVSPGSPLFLPEDMNYDDTT---DN-----KVESYEDELFGTDLALTTSDTNFSYMAGGDLET----------------TLSGDLQTVSGLESLKQDLIHRLTTPIGTLTYHPTYGSNFLDIVGSKMDSTWRTKASIELSRCFLCDPRVVNVVDIEVSRITTGVTINCTIVTSTVAISINEQLEGDELAN---------------
NC_012530_Lb338_1           -----MARYIRHTVRYGETLQSIAAKEMGDATSWTDIAKYNGLFYPYIVDTVDQKMNNMEHLVTAGDTLVIPVEVELTEDL---AQKLNQQDRDALGRLALGQDLSMIDFPPVYQN-RGTQENIMQLGSNG-----------KGDLSTVYGVNNIKQIVIAHLLTAKGSLILHPEYGSNLNELFVQG-TIPNSKLVDDEISKAILSDSRITKAEKQSSTLNGSTYSSSWSITIESVVAQLDFVIG--RDDTGKFIIQ---------
NC_015253_A9                -------------------MQSIAQHIIGDQSQWVDLVKFNQLKYPYLVPSNEDKE-GRTTVLTIGDVLTIPIVDGT-VIE---TVKVGYNERNLVTNYAMGADLNITSDLTDMWT-RGGSDEVFALNEKG-----------N-ILDTVAGYDNLTQAIYTRLATRKGTLPLHPEFGNDLVTYLGKTNTVAVGYLIRTEVERVLLGDPRIQKVEVAKTMIETDNFSCTINVTPINAEEQVSLVLN--MNSTGSIQLK---------
NC_016563_WPh               -------------------------------------------------------MKNPEHLLTVGDTLTFAVNDDNRETVLTSLRYSDAFNANNIYDITLGKDIDVLPALFDDGS-AGFDGEILCFNGDGWDRQHPESTNYKKDLKTCRGIENLKQAILIRLLTPKGSYLNHPKYGSTLSDIMGSKKTEEVTLRAVNEIERCIRTDGRVKHVERGSNSFDGNTLTVEMSIYTITTEEAFTFAVS--ANTSGTISLLN--------
NC_018856_Bastille          -----MVQFLRKIISSGDTLQSIAQHHLGDVSRWRELATLNNLRYPYIVETNQEKLKNPDHLVTVGDTIMYQVEDGNRDQIVTALKNGAVYDKEEIYAMALGKDLYVLPKPDETKA-SGWNSEILGLTASP-----------RKDLQTIQGINNLKQSLLMRLLTPRGSYLNHPNYGSFLDDYLGRKSTEENITIILAEIERTIRTDGRVKSVERVNYYLDGNTLVVSLQITAISIDEAFDMVLS--AKESGEITLLN--------
NC_018857_BPS13             -------------------------------------------------------MKNPEHLLTVGDTLTFAVNDDNRATVLTSMKYSDKFNAANIYDITLGMDIDVLPALDDKGA-AGFDGEILGFNGNGWDISHPASTNYKKDLKTCRGIENLKQSILIRLLTPKGSYLNHPNYGSVLADIMGSKKTEEVALRAVNEIERCIRTDGRVKHVERGTNTFDGNTLTVEMSIYTITTEEAFTFAVS--ANTSGIISLLN--------
NC_018860_BCP78             -----MVKFRKKIISYGDTMQAIAQQEYGDVTRWVELARFNNLRYPYIVDTVDEKMQNPDHLLTIGDTLMVRVSDDTEAELISTLKRTNEFDQEEIYALSLGKDLDILPLPKQFGS-PGWDAEILELKDDG-----------KGDVKTIRGIENLKQSLYVRLITPMGSYLGHPRYGSRIHEYIGKKNTEENAALLAVEIERTIRTDGRVRNVEKLGHSISGNTFTAAFKIFSIALDEAFIFAVR--SGESGRLLLDDNFSDTNIR
NC_018863_B4                ---------------------------------------------------------------------MFRSGEDIDGELIASLKNSAVYDQEEIYALTLGKDLNVLPQPRNIGS-PGWDAEILEMKDDN-----------KGDLATIRGIENLKQSLLTRILTPVGSYLNHPRYGSYVSEYLGKKNTEENATLLVVELERAIRTDGRVRSVEKVGYNLYDNYLDVAFRVTSIAVDEAFLLALT--AKDNGDIFLNDNFVNNIR-
NC_019448_GH15              ------MRFKKHIVQHEETMQAIAQRYYGDVSYWIDLVEHNNLKYPYLVETDEEKMKDPERLASTGDTLIIPIESDLTDVS---AKEINSRDKDVLVELALGRDLNITADEKYFNE-HGTSDNILAFSTNG-----------NGDLDTVKGIDNMKQQLQARLLTPRGSLMLHPNYGSDLHNLFGLN-IPEQATLIEMEVLRTLTSDNRVKSANLIDWKIQGNVYSGQFSVEIKSVEESINFVLG--QDEEGIFALFE--------
NC_020081_phiAGATE          -------------------MQAIAQEKLGDMSLWTELVSFNDLRYPYIVDTLKEKMENPDHLVTIGDTILMRVDDDVQSTLIQELKRSSEYSQDELYALALGKDLNILPLPKGMTD-PGQDAEILELKGDN-----------KGGIATVRGVDNLKQSLFVRLITPQGSYIGHPLYGSRLHLYLGKKNTEENASLIDIEIERALRTDTRVTTCKLVRRRIIGNTYAAEFKVSSITLEDAFDFIVS--AD-QGTVVLLNSFNDLVT-
NC_020873_Bc431v3           -----MAKFKRRIIAEGDTMQAIAQQELGDVSRWIELVRFNDLRHPYIVDTVAEKLTNPNHLLTIGDTLLIEMSENSQNELMNALKRTTDFDKEELYALALGKDLDVLPIPKPFGK-AGWDSDILEMKDDG-----------RGDIATIRGVENLKQSLFIRLITPLGSYIGYPRYGSKVHEYLGRKNTEENAALLDIEIERTLRTDGRVRTVEKVGHVIDGNSYSTTFKVFSIAMEEAFLLALSGELGKEGSLVLQDNFVDNMIR
NC_020877_Romulus           ------MRFRKHEVQSEETLQAISQRYYGDVSYWLDLIEHNNLQYPYIVDTDEEKKQNPEHLITKGDIIIIPLDSELTDSV---SKEITSRDKDVLVELALGRDLNMTDNNEYIDA-HGTDDEILALSSDG-----------RGDLDIVKGIDNIKQSLRARLLTPKGSLLLHPEYGSNIHNLFGLN-IPEQATLIEVDVLKTLTSDSRVKSANLKGWEIKGNEYYGSFNVEIKSVEESIDFVLG--QDDSGVFALFD--------
NC_022088_Troll             ---------------------------------------------------------------------MFRSNEDDSGELIASLKNSSVYDQEEIYALTLGKDLNVLPQPRNIAS-PGWDAEILEMKEND-----------KGDLATIRGIENLKQSLLTRILTPVGSYLNHPRYGSYVNEYLGKKNTEENATLLVVELERAIRTDGRVRAVEKVGYDMYDNYINVAFKVTSIAVDEAFLLALT--ARENGDIFLNDNFSNNIR-
NC_022090_Remus             ------MRFRKHEVQSEETLQAISQRYYGDVSYWLDLIEHNNLQYPYIVDTDEEKKQNPEHLITKGDIIIIPLDSELTDSV---SKEITSRDKDVLVELALGRDLNMTDNNEYIDA-HGTDDEILALSSDG-----------RGDLDIVKGIDNIKQSLRARLLTPKGSLLLHPEYGSNIHNLFGLN-IPEQATLIEVDVLKTLTSDSRVKSANLKGWEIKGNEYYGSFNVEIKSVEESIDFVLG--QDDSGVFALFD--------
NC_022761_CampHawk          -----MAKVRRYTVINGDTLQGIAQSQLGDASRWTEIAVLNGLRYPFISGIGE----TIPNTVSPGSPLFLPEDMNYDDTT---DN-----KVESYEAELFGTDLALTTSDTNFSYMAGGDLET----------------TLSGDLQTVSGLESLKQDLIHRLTTPIGTLTYHPTYGSNFLDIVGSKMDSTWRTKASIELSRCFLCDPRVVNVVDIEVSRITTGVTINCTIVTSTVAISINEQLEGDELAN---------------
NC_022763_Spock             ---------------------------------------------------------------------MFRSSEDIDGELIASLKNSAVYDQEEIYALTLGKDLNVLPQPRNIGS-PGWDAEILEMKDDN-----------KGDLATIRGIENLKQSLLTRILTPVGSYLNHPRYGSYVSEYLGKKNTEENATLLVVELERAIRTDGRVRSVEKVGYNLYDNYLDVAFKVTSIAVDEAFLLALT--AKDNGDIFLNDNFVNNIR-
NC_022769_BigBertha         ---------------------------------------------------------------------MFRSNEDSDGELIANLKNSSAYDQEEIYALTLGKDLNVLPQPRNIGS-PGWDAEILEMKDNN-----------KGDLATLRGIENLKQSLLTRILTPVGSYLNHPRYGSYVSEYLGKKNTEENATLLVVELERAIRTDGRVRAVEKVGYNIYDNEIDVAFKVTSIAVEEAFLLALT--ARENGDIFLNDNFVNNIR-
NC_023501_BPS10C            -------------------------------------------------------MKNPEHLLTVGDTLTFAVNDDNRATVLTSMKYSDKFNAANIYDITLGMDIDVLPALDDKGA-AGFDGEILGFNGNGWDISHPASTNYKKDLKTCRGIENLKQSILIRLLTPKGSYLNHPNYGSVLADIMGSKKTEEVALRAVNEIERCIRTDGRVKHVERGTNTFDGNTLTVEMSIYTITTEEAFTFAVS--ANTSGIISLLN--------
NC_024137_Bcp1              -----MAKFKRRIIADGDTMQAIAQQELGDVSRWVELARFNDLRHPYIVDTVAEKLKNPTHLLTIGDTLLIEISENSQEDLMNVLNRATDFDKEELYALALGKDLDVLPIPKPFGK-SGWDNDVFEMKDNE-----------RGDVATIRGIENLKQSLYMRLVTPLGGYLGYPRYGSKVHEYLGKKNTEENAILLDIEIERTLRTDGRVRSVEKVGHVIDGNSYSTTFKIYSIAMEEAFLLALSGELGVAGSLVLTDNFVDNIIR
NC_024205_Hoody_T           -----MVQFLRKIISSGDTLQSIAQHHLGDVSRWRELATLNNLRYPYIVETNQEKLKNPDHLVTVGDTIMYQVEDGNRDQIVTALKNGAVYDKEEIYAMALGKDLYVLPKPDETKA-SGWNSEILGLTASP-----------RKDLQTIQGINNLKQSLLMRLLTPRGSYLNHPNYGSFLDDYLGRKSTEENITIILAEIERTIRTDGRVKSVERVNYYLDGNTLVVSLQITAISIDEAFDMVLS--AKESGEITLLN--------
NC_024211_Megatron          -------------------------------------------------------MKNPEHLLTVGDTLTFAVNDENRDTVLTSMRYSDKFNAANIYDITLGMDIDVLPALDDNGA-AGFDGEILGFNGNGWDVSHPASTSYKKDLKICRGIENLKQSLLIRLLTPKGSYLNHPNYGSVLADIMGSKKTEEVALRAVNEIERCIRTDGRVKHVERGANSFDSNTLTVEMSIYTITTEEAFTFAVS--ANTSGIISLLN--------
NC_024213_Hakuna            -------------------------------------------------------MKNPEHLLTVGDTLTFAVNDENRATVLTSMRYSDKFNATNIYDITLGMDIDVLPALDDNGA-AGFDGEILGFNGNGWDVSHPASTSYKKDLKICRGIENLKQSLLIRLLTPKGSYLNHPNYGSVLADIMGSKKTEEVALRAVNEIERCIRTDGRVKHVERGANSFDSNTLTVEMSIYTITTEEAFTFAVS--ANTSGIISLLN--------
NC_024216_CAM003            -----MVQFLRKIISSGDTLQSIAQHHLGDVSRWRELATLNNLRYPYIVETNQEKLKNPDHLVTVGDTIMYQVEDGNRDQIVTALKNGAVYDKEEIYAMALGKDLYVLPKPDDMKA-SGWNSEILGLTASP-----------RKDLQTIQGINNLKQSLLMRLLTPRGSYLNHPNYGSFLDDYLGRKSTEENITIILAEIERTIRTDGRIKSVERVNYYLDGNTLVVSLQITAISIDEAFDMVLS--AKESGEITLLN--------
NC_024364_List_36           -----MARYKKHVVQYGDTMQSISQLETGSVGNWVDIVEYNKLKYPYIVQTNEERKENLESTVTIGDVIIIPVASDLTEID---PYALTNQDKNLIMSLALGRDLSMTSNQDYYNK-RGTSDEILEIVANG-----------KGDLATVDGVENLKQALIARLLTPKGALMLHPEYGSNLHKMFKKA-THEQASLVDIEITKTLLLDGRVETVESLGYKVKEDVYVGKFLVTIESLQTAFEFVVQ--GDTTGSIILLDN-------
NC_024792_Bobb              -------------------MQAIAQEKLGDMSLWTELVSFNDLRYPYIVDTLEEKMDNPDHLVTIGDTILMRVDDDVQSTLIQELKRSSEYSQDELYALALGKDLDILPLPKGMTD-PGQDAEILELKGDN-----------KGGIATVRGVDNLKQSLFVRLITPQGSYIGHPLYGSRLHLYLGKKNTEENAALIDIEIERAIRTDTRVTTCKLVNRRIIGNTYAAEFKVSSITLEDAFNFVVS--AD-QGTVVLLNSFNDLVT-
NC_025423_CP_51             ------MKYRKYLVKHNDTMQMIAQNELGDASKWTDLALLNDLSYPFIDTLSS------KGVVAPGDYLLIPMGEG----------------IESDPNLVYGQDLLLTTDKFSLTNGTNGDL-I----------------AVDGDFAIIDGVQTLKQDLFHRLLTPLGTLPYHPDYGSNFPLLIGTVRTDEWRVKMSIEVARTFKSDARVLDVANVKVEPIDNGVIIECDIITDVGETRVREII----------------------
NC_025440_WIL_1             -----MARYKKHVVQYGDTMQSISQLETGSVGNWVDIVEYNKLKYPYIVQTNEERKENLESTVTIGDVIIIPVASDLTEID---PYALTNQDKNLIMSLALGRDLSMTSNQDYYNK-RGTSDEILEIVANG-----------KGDLATVDGVENLKQALIARLLTPKGALMLHPEYGSNLHKMFKKA-THEQASLIDIEITRTLLLDGRVETVESLGYKVEEDVYVGKFLVTIESLQTAFEFVVQ--GDTTGSIILLDN-------
NC_027335_ECP3              -----MARYKKHLIVYGDTMQSIAQKETGSVDNWVKIAEYNDLVYPYIVDTMQEKMSNLEHLATLGDTLFIPDEGNLLDIN---TSSLNQRDMDFLLGLALGKDLDMTSDTDYYEN-HGTSDEVFAITHNG-----------HGDLKIASGADNIKQATISRLMTAKGSLMLHPEYGSDLHLMFGKT-TIEQMKIISIEVCDTVLKDTRVAECVLVNHYIEEDRYVGNYRATLQSTREQFEFVVQ--NDNSGALIIV---------
NC_027352_JBP901            -----MAKFKRRIIADGDTMQAIAQQELGDVSRWVELVRFNDLRHPYIVDTVAEKLKNPSHLVTIGDTLLIEISDNTQDELLAALNRATDFDKEELYALALGKDLDVLPIPKPFGT-VGWDNDIFEMKDNE-----------RGDVATIRGIENLKQALYMKLITPLGGYLGYPRYGSKVHEYLGRKNTEENAILLDIEIERTLRTDGRVRAVEKVGHVIDGNSYTTTFKIYSIAMEEAFLLALSGELGVSGSLVLTDNFVDNIIR
NC_027355_BCP8_2            MGGEIVAKFKRRIISEGDTMQAIAQQELGDVNRWVELARFNDLRHPYIVDTVAEKLKNPTHLLTVGDTLLIEISENSQEDLMNVLNRATDFDKEELYALALGKDLDVLPIPKPFGK-TGWDSDIFEMKDNG-----------RGDVATIRGIENLKQSLYMRLVTPLGGYLGYPRYGSKVHEYLGRKNTEENAILLDIEIERTLRTDGRVRSVEKVGHVIDGNSYSTTFKIYSIAMEEAFLLALSGELGVSGSLVLTDNFVDNIIR
NC_027366_Mater             ------------------------------MTAWTAIAQFNNLRYPYIVDTVEEKMENPEHLVTIGDTLLVKITDDIQSNLIEQLKRSTEYDQEELYALALGKDLDILPKARSMLN-PSRDSDIFEVKGDS-----------KGRLKTIRGIENLKQSLYIRLITPKGSYVGHPNYGSNLHKYLGMKNTEENAALIDLEIERTLRTDSRVTHVEMMERTISGNGYAVAFSISTITLDQAFEFVLA--ARQNGPIVLENNFNDAIV-
NC_027374_Moonbeam          -----MSKFRQHIIKEGDTLQGISQQHLGDMSQWQDLARFNNLQYPYLVDTTTEKMENPDHLLTIGDVLLIKVEDDLQANLIQQLKRTSEYDQEELFALALGKDFDILPKPRTLRE-PSRDSEVFELKANN-----------RGGLKTVRGIENLKQSLYIRLITPRGSYVGHPSYGSELHKYLGMKNTEENAALIDLEIERTLRTDARVTNCEMLYRSIKGNGYEATFSVTSISLEEAFEFSIA--SQNNGPVVLTDNYRDFNV-
Thurquoise                  -----MAKFKRRIIADGDTMQAIAQQELGDVNRWVELARFNDLRHPYIVDTVAEKLQNPSHLVTIGDTILIEISENSQAELMNALNRATDFDKEELYALALGKDLDVIPIPKQFGK-AGWDSDIFEMKDNE-----------RGDVATIRGIENLKQSLYMRLVTPLGGYLGYPRYGSKVHEYLGRKNTEENAVLLDIEIERTLRTDGRVRSVEKVGHIINGNSYSTTFKVYSIAMEEAFLLALSGELGVSGSLVLTDNFVDNIIR
