# Supplementary material for: Genome, biology and stability of the Thurquoise phage – A new virus from the Bastillevirinae subfamily
Source: Front Microbiol. 2023 Mar 14;14:1120147. doi: 10.3389/fmicb.2023.1120147 (PMC10043171; doi:10.3389/fmicb.2023.1120147)
Supplement: Supplementary file 2 [file Data_Sheet_1.ZIP › File S1. Alignments evolution models and trees/IqTree_ML_trees/single_marker_trees/6141_00067-Virion_protein_5_100.fasta.aln.faa.bionj]

((KJ010548_Bp8p_T:0.00000050,KJ010547_Bp8p_C:0.00000050):0.00495937,NC_020081_phiAGATE:0.01825043,((((NC_027374_Moonbeam:0.08546373,NC_027366_Mater:0.01829577):0.01173959,(((((((NC_027335_ECP3:-0.00443728,(KR049063_EFLK1:0.00000050,AB609718_phiEF24C_P2:0.00000050):0.00443778):0.01863291,KP339049_EFDG1:0.01495227):0.13060436,NC_012530_Lb338_1:1.06924832):0.04160834,(KJ094029_LP_064:0.00000050,DQ004855_P100:0.00000050):0.12764966):0.04615160,((((NC_025423_CP_51:-0.00898967,(KC595513_Shanette:0.00000050,KC595512_JL:0.00000050):0.03053568):0.03772111,(NC_022761_CampHawk:-0.01109126,NC_011421_SPO1:0.01825486):0.31546932):0.65652853,NC_015253_A9:0.45226401):0.05812272,(((((NC_023573_phiSA012:0.00191379,(FR852584_ISP:0.00000050,EU418428_A5W:0.00000050):0.00493561):0.05918057,(NC_020877_Romulus:0.00000050,JX194239_SA11:0.00000050):0.03320491):0.02493833,KP027446_phiIPLARODI:-0.01718858):0.04366400,(JX080302_676Z:0.00000050,JX080301_A3R:0.00000050):0.00040198):0.00831851,(NC_007021_Twort:0.08726767,(KP027447_phiIPLA_C1C:0.03770516,KF021268_phiIBB_SEP1:0.01577124):0.04619765):0.03209364):0.19653106):0.01291091):0.08380872,AY682195_LP65:0.53013325):0.13503672,(((MG602477_Bacillus_BCP01:0.00000050,KX495186_Bacillus_PK16:0.00000050):0.00234512,(KU577463_Bacillus_Deep_Blue:0.00000050,KT995480_Bacillus_BM15:0.00000050):0.00425808):0.00781939,(KT224359_TsarBomba:0.00000050,JN797798_BCU4:0.00000050):0.01818198):0.01434636):0.03659013):0.00428117,(((NC_024205_Hoody_T:0.00000050,NC_018856_Bastille:0.00000050):0.01282637,(NC_016563_WPh:0.00000050,KT207918_Eyuki:0.00000050):0.01472474):0.04431085,(KT307976_AvesoBmore:0.00000050,JN797796B_5S:0.00000050):0.03249077):0.03637033):0.01198014,((KF669652_Grass:0.00313967,(AP013029_phiNIT1:0.00000050,AB930182_SPG24:0.00000050):0.00345543):0.02660366,KC699836_SIOphi:0.02180060):0.02041077):0.01088570);
