# Supplementary material for: Genome, biology and stability of the Thurquoise phage – A new virus from the Bastillevirinae subfamily
Source: Front Microbiol. 2023 Mar 14;14:1120147. doi: 10.3389/fmicb.2023.1120147 (PMC10043171; doi:10.3389/fmicb.2023.1120147)
Supplement: Supplementary file 2 [file Data_Sheet_1.ZIP › File S1. Alignments evolution models and trees/IqTree_ML_trees/single_marker_trees/6141_00067-Virion_protein_5_100.fasta.aln.faa.contree]

(AB609718_phiEF24C_P2:0.0000000000,(((((((((((((((((AB930182_SPG24:0.0000024403,AP013029_phiNIT1:0.0000024403)100:0.0072292265,KF669652_Grass:0.0000024403)98:0.0320373812,KC699836_SIOphi:0.0234670919)96:0.0402870073,((KJ010547_Bp8p_C:0.0000000000,NC_024792_Bobb:0.0000000000):0.0000024403,KJ010548_Bp8p_T:0.0000024403)63:0.0000024403)62:0.0078015028,NC_020081_phiAGATE:0.0172981548)90:0.0360224706,NC_027374_Moonbeam:0.0932438301)67:0.0074903166,(((((((JN797796B_5S:0.0000000000,NC_022763_Spock:0.0000000000):0.0000000000,NC_018863_B4:0.0000000000):0.0000000000,NC_022769_BigBertha:0.0000000000):0.0000000000,NC_024788_Riley:0.0000000000):0.0000000000,NC_022088_Troll:0.0000000000):0.0000024403,KT307976_AvesoBmore:0.0000024403)97:0.0250764325,((((((KT207918_Eyuki:0.0000000000,NC_023501_BPS10C:0.0000000000):0.0000000000,NC_024211_Megatron:0.0000000000):0.0000000000,NC_018857_BPS13:0.0000000000):0.0000000000,NC_024213_Hakuna:0.0000000000):0.0000024403,NC_016563_WPh:0.0000024403)99:0.0298741967,(((NC_018856_Bastille:0.0000000000,NC_024216_CAM003:0.0000000000):0.0000000000,NC_024207_Evoli:0.0000000000):0.0000024403,NC_024205_Hoody_T:0.0000024403)52:0.0000024403)97:0.0566301393)97:0.0571739026)79:0.0109049780,NC_027366_Mater:0.0202025783)99:0.0679699824,((JN797798_BCU4:0.0000000000,NC_018860_BCP78:0.0000000000):0.0000024403,KT224359_TsarBomba:0.0000024403)96:0.0183447242)84:0.0106578190,(((((((((KT995480_Bacillus_BM15:0.0000000000,NC_027355_BCP8_2:0.0000000000):0.0000000000,MH638312_Bacillus_Kioshi:0.0000000000):0.0000000000,MH638309_Bacillus_Hobo:0.0000000000):0.0000000000,NC_020873_Bc431v3:0.0000000000):0.0000000000,NC_027352_JBP901:0.0000000000):0.0000000000,Thurquoise:0.0000000000):0.0000000000,NC_024137_Bcp1:0.0000000000):0.0000024403,KU577463_Bacillus_Deep_Blue:0.0000024403)98:0.0071874808,(KX495186_Bacillus_PK16:0.0000024403,MG602477_Bacillus_BCP01:0.0000024403)46:0.0000024403)56:0.0000024450)99:0.1861228979,AY682195_LP65:0.5626581651)63:0.0688793096,((((KC595512_JL:0.0000024403,KC595513_Shanette:0.0000024403)99:0.0243892754,NC_025423_CP_51:0.0000024403)95:0.0394534199,(NC_011421_SPO1:0.0080596048,NC_022761_CampHawk:0.0000024403)100:0.3336130802)100:0.6998933041,NC_015253_A9:0.5934570052)43:0.0587281866)60:0.1092107673,((((((((((((((((((((((EU418428_A5W:0.0000000000,KR908644_IME_SA119:0.0000000000):0.0000000000,JX080304_MSA6:0.0000000000):0.0000000000,NC_019726_JD007:0.0000000000):0.0000000000,NC_022918_S25_4:0.0000000000):0.0000000000,KP687432_IME_SA2:0.0000000000):0.0000000000,NC_025417_Team1:0.0000000000):0.0000000000,JX080300_Staph1N:0.0000000000):0.0000000000,NC_025426_P108:0.0000000000):0.0000000000,KR902361_IME_SA118:0.0000000000):0.0000000000,KP687431_IME_SA1:0.0000000000):0.0000000000,NC_025416_MCE_2014:0.0000000000):0.0000000000,KF766114_K:0.0000000000):0.0000000000,JX875065_SA5:0.0000000000):0.0000000000,NC_022920_S25_3:0.0000000000):0.0000000000,NC_023009_Sb_1:0.0000000000):0.0000000000,NC_007066_G1:0.0000000000):0.0000000000,NC_019448_GH15:0.0000000000):0.0000024403,FR852584_ISP:0.0000024403)88:0.0000024403,((((JX080301_A3R:0.0000000000,JX080303_Fi200W:0.0000000000):0.0000000000,JX080305_P4W:0.0000000000):0.0000024403,(JX080302_676Z:0.0000024403,NC_023573_phiSA012:0.0059592496)34:0.0013023534)36:0.0000024403,(((JX194239_SA11:0.0000000000,NC_022090_Remus:0.0000000000):0.0000024403,NC_020877_Romulus:0.0000024403)100:0.0811104964,KP027446_phiIPLARODI:0.0000024403)98:0.0338590800)72:0.0003410500)98:0.0847592314,(KF021268_phiIBB_SEP1:0.0000024450,KP027447_phiIPLA_C1C:0.0624576338)83:0.0195087182)85:0.0486205102,NC_007021_Twort:0.1248942566)95:0.2427507192,NC_012530_Lb338_1:1.3585396962)36:0.0181317535)55:0.0771705304,((((((((((((((DQ004855_P100:0.0000000000,NC_024359_LP_048:0.0000000000):0.0000000000,NC_024364_List_36:0.0000000000):0.0000000000,NC_025440_WIL_1:0.0000000000):0.0000000000,KJ094031_LP_124:0.0000000000):0.0000000000,NC_024383_LP_083_2:0.0000000000):0.0000000000,NC_024787_LMTA_148:0.0000000000):0.0000000000,KJ591605_LMTA_57:0.0000000000):0.0000000000,KJ668715_LMTA_34:0.0000000000):0.0000000000,NC_020871_AG20:0.0000000000):0.0000000000,KJ586795_LMTA_94:0.0000000000):0.0000000000,NC_024360_LMSP_25:0.0000000000):0.0000000000,NC_009811_A511:0.0000000000):0.0000000000,NC_021781_LP_125:0.0000000000):0.0000024403,KJ094029_LP_064:0.0000024403)99:0.0965626795)95:0.2328531754,KP339049_EFDG1:0.0086242997)98:0.0207216311,NC_027335_ECP3:0.0000024403)47:0.0000024403,KR049063_EFLK1:0.0000024403):0.0000024403,NC_009904_phiEF24C:0.0000000000);
