# Supplementary material for: Genome, biology and stability of the Thurquoise phage – A new virus from the Bastillevirinae subfamily
Source: Front Microbiol. 2023 Mar 14;14:1120147. doi: 10.3389/fmicb.2023.1120147 (PMC10043171; doi:10.3389/fmicb.2023.1120147)
Supplement: Supplementary file 2 [file Data_Sheet_1.ZIP › File S1. Alignments evolution models and trees/IqTree_ML_trees/single_marker_trees/6141_00067-Virion_protein_5_100.fasta.aln.faa.iqtree]

IQ-TREE 1.6.12 built Aug 15 2019

Input file name: 6141_00067-Virion_protein_5_100.fasta.aln.faa
Type of analysis: ModelFinder + tree reconstruction + ultrafast bootstrap (1000 replicates)
Random seed number: 892889

REFERENCES
----------

To cite ModelFinder please use: 

Subha Kalyaanamoorthy, Bui Quang Minh, Thomas KF Wong, Arndt von Haeseler,
and Lars S Jermiin (2017) ModelFinder: Fast model selection for
accurate phylogenetic estimates. Nature Methods, 14:587–589.
https://doi.org/10.1038/nmeth.4285

To cite IQ-TREE please use:

Lam-Tung Nguyen, Heiko A. Schmidt, Arndt von Haeseler, and Bui Quang Minh
(2015) IQ-TREE: A fast and effective stochastic algorithm for estimating
maximum likelihood phylogenies. Mol Biol Evol, 32:268-274.
https://doi.org/10.1093/molbev/msu300

Since you used ultrafast bootstrap (UFBoot) please also cite: 

Diep Thi Hoang, Olga Chernomor, Arndt von Haeseler, Bui Quang Minh,
and Le Sy Vinh (2017) UFBoot2: Improving the ultrafast bootstrap
approximation. Mol Biol Evol, in press.
https://doi.org/10.1093/molbev/msx281

SEQUENCE ALIGNMENT
------------------

Input data: 100 sequences with 170 amino-acid sites
Number of constant sites: 45 (= 26.4706% of all sites)
Number of invariant (constant or ambiguous constant) sites: 45 (= 26.4706% of all sites)
Number of parsimony informative sites: 107
Number of distinct site patterns: 156

ModelFinder
-----------

Best-fit model according to BIC: LG+G4

List of models sorted by BIC scores: 

Model             LogL          AIC      w-AIC      AICc     w-AICc       BIC      w-BIC
LG+G4            -2786.0676   5752.1352 - 0.0005   5959.4769 + 0.9905   6034.3570 + 0.9182
LG+I+G4          -2786.0694   5754.1387 - 0.0002   5968.8054 - 0.0093   6039.4964 + 0.0703
LG+R3            -2782.8387   5751.6774 - 0.0006   5981.7301 - 0.0000   6043.3067 - 0.0105
LG+R2            -2790.4836   5762.9673 - 0.0000   5977.6340 - 0.0001   6048.3250 - 0.0009
LG+R4            -2782.2928   5754.5856 - 0.0002   6001.0721 - 0.0000   6052.4864 - 0.0001
WAG+G4           -2795.9524   5771.9049 - 0.0000   5979.2467 - 0.0001   6054.1268 - 0.0000
WAG+I+G4         -2795.9963   5773.9926 - 0.0000   5988.6592 - 0.0000   6059.3502 - 0.0000
WAG+R3           -2791.8252   5769.6504 - 0.0000   5999.7031 - 0.0000   6061.2797 - 0.0000
VT+G4            -2800.7305   5781.4609 - 0.0000   5988.8027 - 0.0000   6063.6828 - 0.0000
WAG+R2           -2798.7114   5779.4227 - 0.0000   5994.0894 - 0.0000   6064.7804 - 0.0000
VT+I+G4          -2800.7316   5783.4632 - 0.0000   5998.1298 - 0.0000   6068.8208 - 0.0000
WAG+R4           -2791.4253   5772.8506 - 0.0000   6019.3371 - 0.0000   6070.7515 - 0.0000
VT+R3            -2797.3075   5780.6151 - 0.0000   6010.6677 - 0.0000   6072.2443 - 0.0000
VT+R2            -2803.1898   5788.3796 - 0.0000   6003.0462 - 0.0000   6073.7372 - 0.0000
Blosum62+G4      -2808.8076   5797.6153 - 0.0000   6004.9570 - 0.0000   6079.8371 - 0.0000
LG+F+G4          -2760.4402   5738.8804 + 0.3891   6138.5471 - 0.0000   6080.6824 - 0.0000
VT+R4            -2796.9944   5783.9887 - 0.0000   6030.4752 - 0.0000   6081.8896 - 0.0000
PMB+G4           -2811.0607   5802.1215 - 0.0000   6009.4633 - 0.0000   6084.3433 - 0.0000
Blosum62+I+G4    -2808.7997   5799.5994 - 0.0000   6014.2661 - 0.0000   6084.9571 - 0.0000
LG+F+I+G4        -2760.4420   5740.8839 + 0.1429   6154.7822 - 0.0000   6085.8217 - 0.0000
PMB+I+G4         -2810.9448   5803.8896 - 0.0000   6018.5563 - 0.0000   6089.2473 - 0.0000
Blosum62+R3      -2805.8587   5797.7175 - 0.0000   6027.7701 - 0.0000   6089.3468 - 0.0000
LG+F+R3          -2757.4592   5738.9183 + 0.3818   6182.9885 - 0.0000   6090.1277 - 0.0000
cpREV+G4         -2814.2821   5808.5643 - 0.0000   6015.9061 - 0.0000   6090.7862 - 0.0000
Blosum62+R2      -2812.1071   5806.2142 - 0.0000   6020.8809 - 0.0000   6091.5719 - 0.0000
LG+F+R2          -2763.3406   5746.6812 - 0.0079   6160.5795 - 0.0000   6091.6190 - 0.0000
PMB+R3           -2807.9411   5801.8822 - 0.0000   6031.9349 - 0.0000   6093.5115 - 0.0000
PMB+R2           -2814.2367   5810.4734 - 0.0000   6025.1401 - 0.0000   6095.8311 - 0.0000
cpREV+I+G4       -2814.3352   5810.6703 - 0.0000   6025.3370 - 0.0000   6096.0280 - 0.0000
rtREV+G4         -2817.3218   5814.6435 - 0.0000   6021.9853 - 0.0000   6096.8654 - 0.0000
cpREV+R3         -2810.0291   5806.0582 - 0.0000   6036.1108 - 0.0000   6097.6875 - 0.0000
cpREV+R2         -2815.6063   5813.2125 - 0.0000   6027.8792 - 0.0000   6098.5702 - 0.0000
Blosum62+R4      -2805.8008   5801.6017 - 0.0000   6048.0882 - 0.0000   6099.5025 - 0.0000
LG+F+R4          -2757.0628   5742.1257 + 0.0768   6218.8530 - 0.0000   6099.6067 - 0.0000
rtREV+F+G4       -2770.6577   5759.3155 - 0.0000   6158.9821 - 0.0000   6101.1175 - 0.0000
rtREV+I+G4       -2817.3414   5816.6827 - 0.0000   6031.3494 - 0.0000   6102.0404 - 0.0000
PMB+R4           -2807.7388   5805.4776 - 0.0000   6051.9641 - 0.0000   6103.3785 - 0.0000
rtREV+R3         -2814.1841   5814.3683 - 0.0000   6044.4209 - 0.0000   6105.9975 - 0.0000
rtREV+F+I+G4     -2770.6788   5761.3575 - 0.0000   6175.2558 - 0.0000   6106.2953 - 0.0000
WAG+F+G4         -2773.4907   5764.9814 - 0.0000   6164.6481 - 0.0000   6106.7834 - 0.0000
cpREV+R4         -2809.8324   5809.6647 - 0.0000   6056.1512 - 0.0000   6107.5656 - 0.0000
rtREV+F+R3       -2767.8752   5759.7503 - 0.0000   6203.8205 - 0.0000   6110.9597 - 0.0000
VT+F+G4          -2775.7308   5769.4617 - 0.0000   6169.1283 - 0.0000   6111.2637 - 0.0000
WAG+F+I+G4       -2773.5426   5767.0853 - 0.0000   6180.9836 - 0.0000   6112.0231 - 0.0000
rtREV+R2         -2822.6403   5827.2806 - 0.0000   6041.9473 - 0.0000   6112.6383 - 0.0000
WAG+F+R3         -2769.3622   5762.7243 - 0.0000   6206.7945 - 0.0000   6113.9338 - 0.0000
rtREV+F+R2       -2774.8592   5769.7185 - 0.0000   6183.6168 - 0.0000   6114.6563 - 0.0000
rtREV+R4         -2813.6308   5817.2616 - 0.0000   6063.7480 - 0.0000   6115.1624 - 0.0000
VT+F+I+G4        -2775.7319   5771.4637 - 0.0000   6185.3620 - 0.0000   6116.4016 - 0.0000
WAG+F+R2         -2775.9235   5771.8470 - 0.0000   6185.7453 - 0.0000   6116.7848 - 0.0000
JTTDCMut+G4      -2827.5535   5835.1069 - 0.0000   6042.4487 - 0.0000   6117.3288 - 0.0000
JTT+G4           -2828.0128   5836.0256 - 0.0000   6043.3673 - 0.0000   6118.2474 - 0.0000
VT+F+R3          -2772.4214   5768.8427 - 0.0000   6212.9129 - 0.0000   6120.0522 - 0.0000
VT+F+R2          -2777.6875   5775.3749 - 0.0000   6189.2732 - 0.0000   6120.3128 - 0.0000
rtREV+F+R4       -2767.4512   5762.9023 - 0.0000   6239.6296 - 0.0000   6120.3833 - 0.0000
JTTDCMut+I+G4    -2827.5595   5837.1190 - 0.0000   6051.7856 - 0.0000   6122.4766 - 0.0000
JTT+I+G4         -2828.0680   5838.1361 - 0.0000   6052.8028 - 0.0000   6123.4937 - 0.0000
WAG+F+R4         -2769.0671   5766.1342 - 0.0000   6242.8614 - 0.0000   6123.6152 - 0.0000
Blosum62+F+G4    -2781.9809   5781.9618 - 0.0000   6181.6285 - 0.0000   6123.7639 - 0.0000
PMB+F+G4         -2782.1582   5782.3164 - 0.0000   6181.9831 - 0.0000   6124.1184 - 0.0000
JTT+R3           -2823.2464   5832.4928 - 0.0000   6062.5454 - 0.0000   6124.1221 - 0.0000
JTTDCMut+R3      -2823.5578   5833.1156 - 0.0000   6063.1683 - 0.0000   6124.7449 - 0.0000
LG+I             -2832.3650   5844.7301 - 0.0000   6052.0719 - 0.0000   6126.9519 - 0.0000
Blosum62+F+I+G4  -2781.9046   5783.8091 - 0.0000   6197.7075 - 0.0000   6128.7470 - 0.0000
PMB+F+I+G4       -2782.0574   5784.1148 - 0.0000   6198.0131 - 0.0000   6129.0526 - 0.0000
JTTDCMut+R2      -2831.2266   5844.4532 - 0.0000   6059.1198 - 0.0000   6129.8108 - 0.0000
VT+F+R4          -2772.1894   5772.3788 - 0.0000   6249.1060 - 0.0000   6129.8598 - 0.0000
WAG+I            -2834.1438   5848.2876 - 0.0000   6055.6294 - 0.0000   6130.5095 - 0.0000
VT+I             -2834.3555   5848.7110 - 0.0000   6056.0527 - 0.0000   6130.9328 - 0.0000
JTT+R2           -2831.8196   5845.6393 - 0.0000   6060.3059 - 0.0000   6130.9969 - 0.0000
Blosum62+F+R3    -2778.8003   5781.6006 - 0.0000   6225.6708 - 0.0000   6132.8101 - 0.0000
JTT+R4           -2822.4674   5834.9348 - 0.0000   6081.4213 - 0.0000   6132.8356 - 0.0000
Blosum62+F+R2    -2784.2275   5788.4550 - 0.0000   6202.3533 - 0.0000   6133.3928 - 0.0000
PMB+F+R3         -2779.2103   5782.4207 - 0.0000   6226.4909 - 0.0000   6133.6301 - 0.0000
JTTDCMut+R4      -2823.1996   5836.3991 - 0.0000   6082.8856 - 0.0000   6134.3000 - 0.0000
PMB+F+R2         -2784.9014   5789.8029 - 0.0000   6203.7012 - 0.0000   6134.7407 - 0.0000
cpREV+F+G4       -2789.6541   5797.3082 - 0.0000   6196.9748 - 0.0000   6139.1102 - 0.0000
Dayhoff+G4       -2840.1372   5860.2744 - 0.0000   6067.6162 - 0.0000   6142.4963 - 0.0000
DCMut+G4         -2840.1887   5860.3773 - 0.0000   6067.7191 - 0.0000   6142.5992 - 0.0000
Blosum62+F+R4    -2778.7803   5785.5607 - 0.0000   6262.2880 - 0.0000   6143.0417 - 0.0000
Blosum62+I       -2840.4272   5860.8543 - 0.0000   6068.1961 - 0.0000   6143.0762 - 0.0000
PMB+F+R4         -2779.0699   5786.1397 - 0.0000   6262.8670 - 0.0000   6143.6207 - 0.0000
FLU+G4           -2841.0263   5862.0525 - 0.0000   6069.3943 - 0.0000   6144.2744 - 0.0000
cpREV+F+I+G4     -2789.7141   5799.4282 - 0.0000   6213.3265 - 0.0000   6144.3661 - 0.0000
cpREV+F+R3       -2785.5726   5795.1451 - 0.0000   6239.2153 - 0.0000   6146.3545 - 0.0000
Dayhoff+R3       -2834.8870   5855.7739 - 0.0000   6085.8265 - 0.0000   6147.4032 - 0.0000
cpREV+F+R2       -2791.3515   5802.7031 - 0.0000   6216.6014 - 0.0000   6147.6409 - 0.0000
PMB+I            -2842.7567   5865.5134 - 0.0000   6072.8552 - 0.0000   6147.7353 - 0.0000
DCMut+I+G4       -2840.1899   5862.3798 - 0.0000   6077.0465 - 0.0000   6147.7374 - 0.0000
LG               -2845.4840   5868.9680 - 0.0000   6069.2180 - 0.0000   6148.0541 - 0.0000
Dayhoff+I+G4     -2840.5173   5863.0347 - 0.0000   6077.7013 - 0.0000   6148.3923 - 0.0000
FLU+I+G4         -2841.0256   5864.0512 - 0.0000   6078.7179 - 0.0000   6149.4088 - 0.0000
WAG              -2846.5937   5871.1874 - 0.0000   6071.4374 - 0.0000   6150.2735 - 0.0000
DCMut+R3         -2836.5308   5859.0616 - 0.0000   6089.1142 - 0.0000   6150.6908 - 0.0000
VT               -2847.9205   5873.8409 - 0.0000   6074.0909 - 0.0000   6152.9270 - 0.0000
FLU+R3           -2837.7914   5861.5828 - 0.0000   6091.6354 - 0.0000   6153.2120 - 0.0000
Dayhoff+R2       -2843.7624   5869.5248 - 0.0000   6084.1915 - 0.0000   6154.8824 - 0.0000
DCMut+R2         -2843.7993   5869.5985 - 0.0000   6084.2652 - 0.0000   6154.9562 - 0.0000
Dayhoff+R4       -2833.7010   5857.4020 - 0.0000   6103.8885 - 0.0000   6155.3029 - 0.0000
cpREV+F+R4       -2785.3913   5798.7826 - 0.0000   6275.5099 - 0.0000   6156.2636 - 0.0000
DCMut+R4         -2835.9545   5861.9091 - 0.0000   6108.3956 - 0.0000   6159.8099 - 0.0000
FLU+R4           -2837.1875   5864.3751 - 0.0000   6110.8616 - 0.0000   6162.2759 - 0.0000
FLU+R2           -2848.8529   5879.7058 - 0.0000   6094.3724 - 0.0000   6165.0634 - 0.0000
Blosum62         -2854.9113   5887.8227 - 0.0000   6088.0727 - 0.0000   6166.9087 - 0.0000
JTTDCMut+F+G4    -2803.6531   5825.3063 - 0.0000   6224.9730 - 0.0000   6167.1083 - 0.0000
JTT+F+G4         -2803.8136   5825.6273 - 0.0000   6225.2939 - 0.0000   6167.4293 - 0.0000
PMB              -2855.6495   5889.2990 - 0.0000   6089.5490 - 0.0000   6168.3851 - 0.0000
cpREV+I          -2853.8407   5887.6813 - 0.0000   6095.0231 - 0.0000   6169.9032 - 0.0000
DCMut+F+G4       -2805.4378   5828.8757 - 0.0000   6228.5423 - 0.0000   6170.6777 - 0.0000
Dayhoff+F+G4     -2805.4489   5828.8979 - 0.0000   6228.5646 - 0.0000   6170.6999 - 0.0000
JTTDCMut+F+I+G4  -2803.6529   5827.3058 - 0.0000   6241.2041 - 0.0000   6172.2437 - 0.0000
JTT+F+I+G4       -2803.8892   5827.7785 - 0.0000   6241.6768 - 0.0000   6172.7163 - 0.0000
JTT+F+R3         -2799.4802   5822.9604 - 0.0000   6267.0306 - 0.0000   6174.1698 - 0.0000
JTTDCMut+F+R3    -2800.0822   5824.1643 - 0.0000   6268.2345 - 0.0000   6175.3737 - 0.0000
Dayhoff+F+R3     -2800.2534   5824.5069 - 0.0000   6268.5770 - 0.0000   6175.7163 - 0.0000
DCMut+F+I+G4     -2805.4389   5830.8777 - 0.0000   6244.7761 - 0.0000   6175.8156 - 0.0000
Dayhoff+F+I+G4   -2805.8005   5831.6009 - 0.0000   6245.4992 - 0.0000   6176.5387 - 0.0000
DCMut+F+R3       -2801.7279   5827.4558 - 0.0000   6271.5259 - 0.0000   6178.6652 - 0.0000
JTTDCMut+F+R2    -2807.2514   5834.5028 - 0.0000   6248.4011 - 0.0000   6179.4406 - 0.0000
JTT+F+R2         -2807.4969   5834.9937 - 0.0000   6248.8920 - 0.0000   6179.9315 - 0.0000
LG+F+I           -2810.8542   5839.7083 - 0.0000   6239.3750 - 0.0000   6181.5104 - 0.0000
DCMut+F+R2       -2808.8141   5837.6282 - 0.0000   6251.5265 - 0.0000   6182.5660 - 0.0000
Dayhoff+F+R2     -2808.8499   5837.6999 - 0.0000   6251.5982 - 0.0000   6182.6377 - 0.0000
JTT+F+R4         -2798.7521   5825.5041 - 0.0000   6302.2314 - 0.0000   6182.9851 - 0.0000
VT+F+I           -2811.9120   5841.8241 - 0.0000   6241.4907 - 0.0000   6183.6261 - 0.0000
Dayhoff+F+R4     -2799.2873   5826.5747 - 0.0000   6303.3019 - 0.0000   6184.0557 - 0.0000
JTTDCMut+F+R4    -2799.7469   5827.4938 - 0.0000   6304.2211 - 0.0000   6184.9748 - 0.0000
cpREV            -2864.3163   5906.6326 - 0.0000   6106.8826 - 0.0000   6185.7186 - 0.0000
WAG+F+I          -2813.5506   5845.1012 - 0.0000   6244.7679 - 0.0000   6186.9032 - 0.0000
DCMut+F+R4       -2801.1979   5830.3957 - 0.0000   6307.1230 - 0.0000   6187.8767 - 0.0000
rtREV+I          -2863.2868   5906.5736 - 0.0000   6113.9154 - 0.0000   6188.7954 - 0.0000
Blosum62+F+I     -2814.9539   5847.9077 - 0.0000   6247.5744 - 0.0000   6189.7097 - 0.0000
PMB+F+I          -2816.1445   5850.2890 - 0.0000   6249.9557 - 0.0000   6192.0910 - 0.0000
mtInv+F+G4       -2820.0275   5858.0550 - 0.0000   6257.7217 - 0.0000   6199.8570 - 0.0000
LG+F             -2822.8257   5861.6515 - 0.0000   6247.6187 - 0.0000   6200.3177 - 0.0000
rtREV+F+I        -2821.1217   5860.2434 - 0.0000   6259.9100 - 0.0000   6202.0454 - 0.0000
VT+F             -2824.3285   5864.6571 - 0.0000   6250.6243 - 0.0000   6203.3233 - 0.0000
mtInv+F+I+G4     -2820.0267   5860.0533 - 0.0000   6273.9516 - 0.0000   6204.9911 - 0.0000
WAG+F            -2825.1644   5866.3289 - 0.0000   6252.2961 - 0.0000   6204.9951 - 0.0000
JTTDCMut+I       -2873.0608   5926.1216 - 0.0000   6133.4633 - 0.0000   6208.3434 - 0.0000
mtInv+F+R3       -2816.9541   5857.9082 - 0.0000   6301.9784 - 0.0000   6209.1176 - 0.0000
JTT+I            -2873.6329   5927.2657 - 0.0000   6134.6075 - 0.0000   6209.4876 - 0.0000
rtREV            -2876.2062   5930.4124 - 0.0000   6130.6624 - 0.0000   6209.4984 - 0.0000
Blosum62+F       -2828.4547   5872.9095 - 0.0000   6258.8767 - 0.0000   6211.5757 - 0.0000
PMB+F            -2828.5019   5873.0038 - 0.0000   6258.9710 - 0.0000   6211.6700 - 0.0000
mtInv+F+R2       -2824.0099   5868.0197 - 0.0000   6281.9181 - 0.0000   6212.9576 - 0.0000
mtZOA+F+G4       -2828.4909   5874.9817 - 0.0000   6274.6484 - 0.0000   6216.7837 - 0.0000
mtInv+F+R4       -2816.8300   5861.6600 - 0.0000   6338.3873 - 0.0000   6219.1410 - 0.0000
rtREV+F          -2833.6212   5883.2424 - 0.0000   6269.2096 - 0.0000   6221.9086 - 0.0000
mtZOA+F+I+G4     -2828.4937   5876.9874 - 0.0000   6290.8857 - 0.0000   6221.9253 - 0.0000
cpREV+F+I        -2832.0777   5882.1555 - 0.0000   6281.8221 - 0.0000   6223.9575 - 0.0000
FLU+F+G4         -2833.7557   5885.5113 - 0.0000   6285.1780 - 0.0000   6227.3133 - 0.0000
mtZOA+F+R3       -2826.2870   5876.5739 - 0.0000   6320.6441 - 0.0000   6227.7833 - 0.0000
mtZOA+F+R2       -2833.4527   5886.9054 - 0.0000   6300.8037 - 0.0000   6231.8432 - 0.0000
JTTDCMut         -2887.6208   5953.2416 - 0.0000   6153.4916 - 0.0000   6232.3277 - 0.0000
FLU+F+I+G4       -2833.7553   5887.5106 - 0.0000   6301.4089 - 0.0000   6232.4485 - 0.0000
JTT              -2888.3712   5954.7424 - 0.0000   6154.9924 - 0.0000   6233.8285 - 0.0000
mtZOA+F+R4       -2825.5148   5879.0297 - 0.0000   6355.7569 - 0.0000   6236.5107 - 0.0000
cpREV+F          -2841.1935   5898.3869 - 0.0000   6284.3541 - 0.0000   6237.0531 - 0.0000
FLU+F+R3         -2832.1109   5888.2217 - 0.0000   6332.2919 - 0.0000   6239.4312 - 0.0000
FLU+F+R4         -2831.4649   5890.9299 - 0.0000   6367.6571 - 0.0000   6248.4109 - 0.0000
DCMut+I          -2893.1650   5966.3299 - 0.0000   6173.6717 - 0.0000   6248.5518 - 0.0000
mtREV+F+G4       -2844.4154   5906.8307 - 0.0000   6306.4974 - 0.0000   6248.6327 - 0.0000
Dayhoff+I        -2893.3473   5966.6946 - 0.0000   6174.0364 - 0.0000   6248.9165 - 0.0000
FLU+F+R2         -2843.9674   5907.9348 - 0.0000   6321.8331 - 0.0000   6252.8726 - 0.0000
mtREV+F+I+G4     -2844.4554   5908.9109 - 0.0000   6322.8092 - 0.0000   6253.8487 - 0.0000
mtREV+F+R3       -2842.1199   5908.2398 - 0.0000   6352.3100 - 0.0000   6259.4492 - 0.0000
DCMut            -2903.7702   5985.5405 - 0.0000   6185.7905 - 0.0000   6264.6265 - 0.0000
mtREV+F+R2       -2849.8783   5919.7567 - 0.0000   6333.6550 - 0.0000   6264.6945 - 0.0000
Dayhoff          -2903.9268   5985.8535 - 0.0000   6186.1035 - 0.0000   6264.9396 - 0.0000
mtREV+F+R4       -2841.4067   5910.8134 - 0.0000   6387.5407 - 0.0000   6268.2944 - 0.0000
FLU+I            -2903.0608   5986.1217 - 0.0000   6193.4634 - 0.0000   6268.3435 - 0.0000
JTTDCMut+F+I     -2854.5204   5927.0408 - 0.0000   6326.7074 - 0.0000   6268.8428 - 0.0000
JTT+F+I          -2854.7968   5927.5937 - 0.0000   6327.2603 - 0.0000   6269.3957 - 0.0000
mtMet+F+G4       -2855.4205   5928.8409 - 0.0000   6328.5076 - 0.0000   6270.6429 - 0.0000
mtART+F+G4       -2855.4603   5928.9205 - 0.0000   6328.5872 - 0.0000   6270.7226 - 0.0000
mtMet+F+I+G4     -2855.4199   5930.8398 - 0.0000   6344.7381 - 0.0000   6275.7776 - 0.0000
mtART+F+I+G4     -2855.4731   5930.9461 - 0.0000   6344.8444 - 0.0000   6275.8840 - 0.0000
DCMut+F+I        -2859.2326   5936.4652 - 0.0000   6336.1319 - 0.0000   6278.2673 - 0.0000
Dayhoff+F+I      -2859.4541   5936.9082 - 0.0000   6336.5748 - 0.0000   6278.7102 - 0.0000
HIVb+G4          -2908.5811   5997.1622 - 0.0000   6204.5040 - 0.0000   6279.3841 - 0.0000
mtMet+F+R3       -2853.3006   5930.6012 - 0.0000   6374.6714 - 0.0000   6281.8107 - 0.0000
HIVb+I+G4        -2908.5800   5999.1599 - 0.0000   6213.8266 - 0.0000   6284.5176 - 0.0000
mtART+F+R3       -2855.3882   5934.7764 - 0.0000   6378.8466 - 0.0000   6285.9859 - 0.0000
mtMet+F+R2       -2862.0889   5944.1778 - 0.0000   6358.0761 - 0.0000   6289.1156 - 0.0000
JTTDCMut+F       -2867.3994   5950.7987 - 0.0000   6336.7659 - 0.0000   6289.4650 - 0.0000
HIVb+R3          -2905.9389   5997.8779 - 0.0000   6227.9305 - 0.0000   6289.5071 - 0.0000
JTT+F            -2867.9247   5951.8493 - 0.0000   6337.8165 - 0.0000   6290.5156 - 0.0000
FLU              -2917.1302   6012.2603 - 0.0000   6212.5103 - 0.0000   6291.3464 - 0.0000
mtMet+F+R4       -2853.0830   5934.1661 - 0.0000   6410.8934 - 0.0000   6291.6471 - 0.0000
DCMut+F          -2868.8923   5953.7845 - 0.0000   6339.7517 - 0.0000   6292.4507 - 0.0000
Dayhoff+F        -2869.0940   5954.1879 - 0.0000   6340.1552 - 0.0000   6292.8542 - 0.0000
mtART+F+R4       -2854.1372   5936.2745 - 0.0000   6413.0017 - 0.0000   6293.7555 - 0.0000
mtART+F+R2       -2865.0689   5950.1377 - 0.0000   6364.0360 - 0.0000   6295.0755 - 0.0000
HIVb+R2          -2914.9276   6011.8552 - 0.0000   6226.5218 - 0.0000   6297.2128 - 0.0000
HIVb+R4          -2905.5167   6001.0334 - 0.0000   6247.5199 - 0.0000   6298.9342 - 0.0000
mtZOA+G4         -2918.7038   6017.4075 - 0.0000   6224.7493 - 0.0000   6299.6294 - 0.0000
mtZOA+I+G4       -2918.7109   6019.4218 - 0.0000   6234.0885 - 0.0000   6304.7795 - 0.0000
HIVb+F+G4        -2873.7152   5965.4303 - 0.0000   6365.0970 - 0.0000   6307.2324 - 0.0000
HIVb+F+I+G4      -2873.7130   5967.4260 - 0.0000   6381.3243 - 0.0000   6312.3638 - 0.0000
mtZOA+R3         -2919.4749   6024.9498 - 0.0000   6255.0024 - 0.0000   6316.5791 - 0.0000
HIVb+F+R3        -2871.2643   5966.5286 - 0.0000   6410.5987 - 0.0000   6317.7380 - 0.0000
mtZOA+R4         -2918.0526   6026.1052 - 0.0000   6272.5916 - 0.0000   6324.0060 - 0.0000
mtInv+F+I        -2882.7219   5983.4438 - 0.0000   6383.1105 - 0.0000   6325.2458 - 0.0000
HIVb+F+R4        -2870.7025   5969.4050 - 0.0000   6446.1323 - 0.0000   6326.8860 - 0.0000
HIVb+F+R2        -2881.1458   5982.2916 - 0.0000   6396.1899 - 0.0000   6327.2294 - 0.0000
mtZOA+R2         -2930.0088   6042.0177 - 0.0000   6256.6843 - 0.0000   6327.3753 - 0.0000
mtInv+F          -2893.2531   6002.5062 - 0.0000   6388.4734 - 0.0000   6341.1725 - 0.0000
mtInv+G4         -2941.8936   6063.7873 - 0.0000   6271.1290 - 0.0000   6346.0091 - 0.0000
mtInv+I+G4       -2941.8920   6065.7840 - 0.0000   6280.4507 - 0.0000   6351.1417 - 0.0000
mtInv+R3         -2940.6937   6067.3875 - 0.0000   6297.4401 - 0.0000   6359.0167 - 0.0000
mtMet+G4         -2950.0144   6080.0287 - 0.0000   6287.3705 - 0.0000   6362.2506 - 0.0000
FLU+F+I          -2901.3209   6020.6418 - 0.0000   6420.3084 - 0.0000   6362.4438 - 0.0000
mtInv+R2         -2948.2622   6078.5243 - 0.0000   6293.1910 - 0.0000   6363.8820 - 0.0000
mtMet+I+G4       -2950.0102   6082.0203 - 0.0000   6296.6870 - 0.0000   6367.3780 - 0.0000
mtInv+R4         -2940.5340   6071.0679 - 0.0000   6317.5544 - 0.0000   6368.9688 - 0.0000
mtVer+F+G4       -2905.6855   6029.3710 - 0.0000   6429.0376 - 0.0000   6371.1730 - 0.0000
mtVer+F+I+G4     -2905.6842   6031.3684 - 0.0000   6445.2668 - 0.0000   6376.3063 - 0.0000
mtMet+R3         -2949.6200   6085.2400 - 0.0000   6315.2927 - 0.0000   6376.8693 - 0.0000
mtREV+F+I        -2908.7501   6035.5002 - 0.0000   6435.1669 - 0.0000   6377.3022 - 0.0000
mtZOA+F+I        -2909.1900   6036.3800 - 0.0000   6436.0467 - 0.0000   6378.1821 - 0.0000
mtREV+G4         -2959.3230   6098.6459 - 0.0000   6305.9877 - 0.0000   6380.8678 - 0.0000
mtART+G4         -2959.7963   6099.5925 - 0.0000   6306.9343 - 0.0000   6381.8144 - 0.0000
FLU+F            -2915.1527   6046.3053 - 0.0000   6432.2725 - 0.0000   6384.9715 - 0.0000
mtMet+R2         -2958.8445   6099.6890 - 0.0000   6314.3557 - 0.0000   6385.0467 - 0.0000
mtREV+I+G4       -2959.3648   6100.7297 - 0.0000   6315.3963 - 0.0000   6386.0873 - 0.0000
mtMet+R4         -2949.3729   6088.7459 - 0.0000   6335.2323 - 0.0000   6386.6467 - 0.0000
mtART+I+G4       -2959.8106   6101.6211 - 0.0000   6316.2878 - 0.0000   6386.9788 - 0.0000
mtVer+F+R3       -2906.4047   6036.8094 - 0.0000   6480.8796 - 0.0000   6388.0188 - 0.0000
mtZOA+F          -2918.4179   6052.8358 - 0.0000   6438.8030 - 0.0000   6391.5020 - 0.0000
mtREV+F          -2919.4436   6054.8872 - 0.0000   6440.8544 - 0.0000   6393.5534 - 0.0000
mtREV+R3         -2958.4723   6102.9446 - 0.0000   6332.9972 - 0.0000   6394.5739 - 0.0000
mtVer+F+R4       -2906.0792   6040.1584 - 0.0000   6516.8856 - 0.0000   6397.6394 - 0.0000
mtVer+F+R2       -2916.9891   6053.9782 - 0.0000   6467.8765 - 0.0000   6398.9161 - 0.0000
mtREV+R2         -2967.4403   6116.8807 - 0.0000   6331.5473 - 0.0000   6402.2383 - 0.0000
HIVb+I           -2970.2118   6120.4236 - 0.0000   6327.7654 - 0.0000   6402.6455 - 0.0000
mtREV+R4         -2957.7162   6105.4324 - 0.0000   6351.9188 - 0.0000   6403.3332 - 0.0000
mtART+R3         -2965.2510   6116.5019 - 0.0000   6346.5545 - 0.0000   6408.1312 - 0.0000
HIVw+G4          -2975.2351   6130.4702 - 0.0000   6337.8120 - 0.0000   6412.6921 - 0.0000
mtART+R4         -2963.2485   6116.4970 - 0.0000   6362.9835 - 0.0000   6414.3979 - 0.0000
HIVw+I+G4        -2975.2351   6132.4702 - 0.0000   6347.1368 - 0.0000   6417.8278 - 0.0000
HIVw+R3          -2971.4561   6128.9122 - 0.0000   6358.9648 - 0.0000   6420.5414 - 0.0000
mtMet+F+I        -2932.6933   6083.3866 - 0.0000   6483.0533 - 0.0000   6425.1887 - 0.0000
HIVw+F+G4        -2933.9619   6085.9239 - 0.0000   6485.5905 - 0.0000   6427.7259 - 0.0000
HIVw+R4          -2970.7254   6131.4509 - 0.0000   6377.9373 - 0.0000   6429.3517 - 0.0000
mtART+R2         -2981.6781   6145.3561 - 0.0000   6360.0228 - 0.0000   6430.7138 - 0.0000
HIVw+R2          -2981.7064   6145.4128 - 0.0000   6360.0794 - 0.0000   6430.7704 - 0.0000
HIVw+F+I+G4      -2933.9608   6087.9216 - 0.0000   6501.8199 - 0.0000   6432.8594 - 0.0000
HIVw+F+R3        -2931.5385   6087.0769 - 0.0000   6531.1471 - 0.0000   6438.2864 - 0.0000
HIVb             -2990.7450   6159.4900 - 0.0000   6359.7400 - 0.0000   6438.5761 - 0.0000
mtMet+F          -2943.7360   6103.4720 - 0.0000   6489.4392 - 0.0000   6442.1382 - 0.0000
HIVw+F+R4        -2930.7429   6089.4857 - 0.0000   6566.2130 - 0.0000   6446.9667 - 0.0000
HIVb+F+I         -2944.9758   6107.9516 - 0.0000   6507.6183 - 0.0000   6449.7536 - 0.0000
HIVw+F+R2        -2942.4618   6104.9236 - 0.0000   6518.8219 - 0.0000   6449.8614 - 0.0000
mtART+F+I        -2948.3385   6114.6770 - 0.0000   6514.3436 - 0.0000   6456.4790 - 0.0000
mtMAM+F+G4       -2954.9997   6127.9995 - 0.0000   6527.6661 - 0.0000   6469.8015 - 0.0000
mtART+F          -2959.1204   6134.2407 - 0.0000   6520.2079 - 0.0000   6472.9070 - 0.0000
mtMAM+F+I+G4     -2955.2038   6130.4075 - 0.0000   6544.3058 - 0.0000   6475.3454 - 0.0000
HIVb+F           -2963.0026   6142.0051 - 0.0000   6527.9723 - 0.0000   6480.6713 - 0.0000
mtVer+G4         -3009.3131   6198.6263 - 0.0000   6405.9680 - 0.0000   6480.8481 - 0.0000
mtVer+I+G4       -3009.3127   6200.6253 - 0.0000   6415.2920 - 0.0000   6485.9830 - 0.0000
mtMAM+F+R3       -2956.8608   6137.7216 - 0.0000   6581.7918 - 0.0000   6488.9310 - 0.0000
mtInv+I          -3016.0957   6212.1914 - 0.0000   6419.5331 - 0.0000   6494.4132 - 0.0000
mtMAM+F+R4       -2954.5320   6137.0640 - 0.0000   6613.7912 - 0.0000   6494.5450 - 0.0000
mtVer+R3         -3010.4942   6206.9884 - 0.0000   6437.0411 - 0.0000   6498.6177 - 0.0000
mtVer+R2         -3019.8375   6221.6749 - 0.0000   6436.3416 - 0.0000   6507.0326 - 0.0000
mtZOA+I          -3022.5011   6225.0023 - 0.0000   6432.3440 - 0.0000   6507.2241 - 0.0000
mtVer+R4         -3010.1865   6210.3729 - 0.0000   6456.8594 - 0.0000   6508.2738 - 0.0000
mtMAM+F+R2       -2975.6632   6171.3264 - 0.0000   6585.2247 - 0.0000   6516.2643 - 0.0000
mtInv            -3030.9141   6239.8282 - 0.0000   6440.0782 - 0.0000   6518.9142 - 0.0000
mtZOA            -3034.9964   6247.9928 - 0.0000   6448.2428 - 0.0000   6527.0788 - 0.0000
mtREV+I          -3035.0624   6250.1248 - 0.0000   6457.4666 - 0.0000   6532.3466 - 0.0000
mtMet+I          -3039.3316   6258.6632 - 0.0000   6466.0050 - 0.0000   6540.8851 - 0.0000
mtREV            -3047.6157   6273.2314 - 0.0000   6473.4814 - 0.0000   6552.3174 - 0.0000
mtVer+F+I        -2999.6802   6217.3605 - 0.0000   6617.0271 - 0.0000   6559.1625 - 0.0000
HIVw+I           -3049.7298   6279.4596 - 0.0000   6486.8014 - 0.0000   6561.6814 - 0.0000
mtMet            -3053.3812   6284.7625 - 0.0000   6485.0125 - 0.0000   6563.8485 - 0.0000
HIVw+F+I         -3010.5896   6239.1792 - 0.0000   6638.8459 - 0.0000   6580.9813 - 0.0000
mtVer+F          -3014.2571   6244.5142 - 0.0000   6630.4814 - 0.0000   6583.1804 - 0.0000
mtMAM+G4         -3062.0120   6304.0240 - 0.0000   6511.3657 - 0.0000   6586.2458 - 0.0000
mtMAM+I+G4       -3062.1840   6306.3680 - 0.0000   6521.0346 - 0.0000   6591.7256 - 0.0000
HIVw             -3075.4527   6328.9054 - 0.0000   6529.1554 - 0.0000   6607.9914 - 0.0000
mtMAM+R3         -3066.5079   6319.0158 - 0.0000   6549.0684 - 0.0000   6610.6450 - 0.0000
mtMAM+R4         -3063.6941   6317.3882 - 0.0000   6563.8747 - 0.0000   6615.2891 - 0.0000
mtART+I          -3078.9285   6337.8571 - 0.0000   6545.1988 - 0.0000   6620.0789 - 0.0000
HIVw+F           -3036.7230   6289.4460 - 0.0000   6675.4132 - 0.0000   6628.1122 - 0.0000
mtART            -3097.6601   6373.3203 - 0.0000   6573.5703 - 0.0000   6652.4063 - 0.0000
mtMAM+R2         -3093.6165   6369.2331 - 0.0000   6583.8997 - 0.0000   6654.5907 - 0.0000
mtVer+I          -3118.0554   6416.1108 - 0.0000   6623.4526 - 0.0000   6698.3327 - 0.0000
mtMAM+F+I        -3074.9518   6367.9036 - 0.0000   6767.5702 - 0.0000   6709.7056 - 0.0000
mtVer            -3133.6039   6445.2078 - 0.0000   6645.4578 - 0.0000   6724.2939 - 0.0000
mtMAM+F          -3094.8145   6405.6289 - 0.0000   6791.5961 - 0.0000   6744.2952 - 0.0000
mtMAM+I          -3206.2656   6592.5312 - 0.0000   6799.8730 - 0.0000   6874.7531 - 0.0000
mtMAM            -3232.6443   6643.2886 - 0.0000   6843.5386 - 0.0000   6922.3746 - 0.0000

AIC, w-AIC   : Akaike information criterion scores and weights.
AICc, w-AICc : Corrected AIC scores and weights.
BIC, w-BIC   : Bayesian information criterion scores and weights.

Plus signs denote the 95% confidence sets.
Minus signs denote significant exclusion.

SUBSTITUTION PROCESS
--------------------

Model of substitution: LG+G4

State frequencies: (model)

Model of rate heterogeneity: Gamma with 4 categories
Gamma shape alpha: 1.1024

 Category  Relative_rate  Proportion
  1         0.1569         0.2500
  2         0.5055         0.2500
  3         1.0151         0.2500
  4         2.3225         0.2500
Relative rates are computed as MEAN of the portion of the Gamma distribution falling in the category.

MAXIMUM LIKELIHOOD TREE
-----------------------

Log-likelihood of the tree: -2778.1957 (s.e. 154.2066)
Unconstrained log-likelihood (without tree): -850.1291
Number of free parameters (#branches + #model parameters): 90
Akaike information criterion (AIC) score: 5736.3914
Corrected Akaike information criterion (AICc) score: 5943.7332
Bayesian information criterion (BIC) score: 6018.6133

Total tree length (sum of branch lengths): 5.7731
Sum of internal branch lengths: 2.6016 (45.0637% of tree length)

WARNING: 9 near-zero internal branches (<0.0059) should be treated with caution
         Such branches are denoted by '**' in the figure below

NOTE: Tree is UNROOTED although outgroup taxon 'AB609718_phiEF24C_P2' is drawn at root
Numbers in parentheses are SH-aLRT support (%) / ultrafast bootstrap support (%)

+**AB609718_phiEF24C_P2
|
|                                                       +**AB930182_SPG24
|                                                    +--| (83/100)
|                                                    |  +**AP013029_phiNIT1
|                                                 +--| (90.7/98)
|                                                 |  +**KF669652_Grass
|                                              +--| (95.6/96)
|                                              |  +--KC699836_SIOphi
|                                           +--| (24/62)
|                                           |  |  +**KJ010547_Bp8p_C
|                                           |  +**| (0/63)
|                                           |     +**KJ010548_Bp8p_T
|                                        +--| (90.3/90)
|                                        |  +--NC_020081_phiAGATE
|                                     +--| (17.8/67)
|                                     |  +--NC_027374_Moonbeam
|                                  +--| (70.5/79)
|                                  |  |     +**JN797796B_5S
|                                  |  |  +--| (83.2/97)
|                                  |  |  |  +**KT307976_AvesoBmore
|                                  |  +--| (96.5/97)
|                                  |     |     +**KT207918_Eyuki
|                                  |     |  +--| (95.1/99)
|                                  |     |  |  +**NC_016563_WPh
|                                  |     +--| (95.9/97)
|                                  |        |  +**NC_018856_Bastille
|                                  |        +**| (0/52)
|                                  |           +**NC_024205_Hoody_T
|                               +--| (99.2/99)
|                               |  +--NC_027366_Mater
|                            +--| (84.4/84)
|                            |  |  +**JN797798_BCU4
|                            |  +--| (84.4/96)
|                            |     +**KT224359_TsarBomba
|                      +-----| (98.2/99)
|                      |     |     +**KT995480_Bacillus_BM15
|                      |     |  +--| (91.8/98)
|                      |     |  |  +**KU577463_Bacillus_Deep_Blue
|                      |     +**| (0/56)
|                      |        |  +**KX495186_Bacillus_PK16
|                      |        +**| (0/46)
|                      |           +**MG602477_Bacillus_BCP01
|                   +--| (82.9/63)
|                   |  +------------------AY682195_LP65
|                +--| (85.3/60)
|                |  |                                +**KC595512_JL
|                |  |                             +--| (75/99)
|                |  |                             |  +**KC595513_Shanette
|                |  |                          +--| (67.9/95)
|                |  |                          |  +**NC_025423_CP_51
|                |  |  +-----------------------| (100/100)
|                |  |  |                       |          +--NC_011421_SPO1
|                |  |  |                       +----------| (99.7/100)
|                |  |  |                                  +**NC_022761_CampHawk
|                |  +--| (51.8/43)
|                |     +-------------------NC_015253_A9
|             +--| (86/55)
|             |  |                   +**EU418428_A5W
|             |  |                +**| (0/88)
|             |  |                |  +**FR852584_ISP
|             |  |             +--| (97/98)
|             |  |             |  |        +**JX080301_A3R
|             |  |             |  |     +**| (0/31)
|             |  |             |  |     |  +--NC_023573_phiSA012
|             |  |             |  |  +**| (0/36)
|             |  |             |  |  |  +**JX080302_676Z
|             |  |             |  +**| (0/72)
|             |  |             |     |     +**JX194239_SA11
|             |  |             |     |  +--| (99.8/100)
|             |  |             |     |  |  +**NC_020877_Romulus
|             |  |             |     +--| (94.8/98)
|             |  |             |        +**KP027446_phiIPLARODI
|             |  |          +--| (86.3/85)
|             |  |          |  |  +**KF021268_phiIBB_SEP1
|             |  |          |  +--| (79.5/83)
|             |  |          |     +--KP027447_phiIPLA_C1C
|             |  |  +-------| (94.9/95)
|             |  |  |       +---NC_007021_Twort
|             |  +--| (0/36)
|             |     +----------------------------------------------NC_012530_Lb338_1
|     +-------| (99.7/95)
|     |       |  +**DQ004855_P100
|     |       +--| (92.3/99)
|     |          +**KJ094029_LP_064
|  +--| (87.9/98)
|  |  +--KP339049_EFDG1
+**| (0/47)
|  +**NC_027335_ECP3
|
+**KR049063_EFLK1

Tree in newick format:

(AB609718_phiEF24C_P2:0.0000024403,((((((((((((((((AB930182_SPG24:0.0000024403,AP013029_phiNIT1:0.0000024403)83/100:0.0072326270,KF669652_Grass:0.0000021162)90.7/98:0.0320459541,KC699836_SIOphi:0.0234767630)95.6/96:0.0403039400,(KJ010547_Bp8p_C:0.0000024403,KJ010548_Bp8p_T:0.0000024403)0/63:0.0000023728)24/62:0.0078029472,NC_020081_phiAGATE:0.0173068945)90.3/90:0.0360356841,NC_027374_Moonbeam:0.0932823311)17.8/67:0.0074904275,((JN797796B_5S:0.0000021999,KT307976_AvesoBmore:0.0000024403)83.2/97:0.0250823177,((KT207918_Eyuki:0.0000024403,NC_016563_WPh:0.0000024403)95.1/99:0.0298861695,(NC_018856_Bastille:0.0000024403,NC_024205_Hoody_T:0.0000024403)0/52:0.0000023374)95.9/97:0.0566514577)96.5/97:0.0571968121)70.5/79:0.0109093478,NC_027366_Mater:0.0202084769)99.2/99:0.0679951165,(JN797798_BCU4:0.0000024403,KT224359_TsarBomba:0.0000024403)84.4/96:0.0183483849)84.4/84:0.0106620753,((KT995480_Bacillus_BM15:0.0000023675,KU577463_Bacillus_Deep_Blue:0.0000021692)91.8/98:0.0071900071,(KX495186_Bacillus_PK16:0.0000024764,MG602477_Bacillus_BCP01:0.0000024403)0/46:0.0000027102)0/56:0.0000024064)98.2/99:0.1861819273,AY682195_LP65:0.5627954014)82.9/63:0.0689181575,((((KC595512_JL:0.0000024403,KC595513_Shanette:0.0000024403)75/99:0.0243944555,NC_025423_CP_51:0.0000021869)67.9/95:0.0395429496,(NC_011421_SPO1:0.0080615101,NC_022761_CampHawk:0.0000024403)99.7/100:0.3335222088)100/100:0.7001680701,NC_015253_A9:0.5940195087)51.8/43:0.0582776434)85.3/60:0.1092866992,(((((EU418428_A5W:0.0000024403,FR852584_ISP:0.0000024403)0/88:0.0000028963,(((JX080301_A3R:0.0000024403,NC_023573_phiSA012:0.0074693157)0/31:0.0000021324,JX080302_676Z:0.0000024403)0/36:0.0000023792,((JX194239_SA11:0.0000024403,NC_020877_Romulus:0.0000024403)99.8/100:0.0811221041,KP027446_phiIPLARODI:0.0000020098)94.8/98:0.0338641078)0/72:0.0001351685)97/98:0.0847891453,(KF021268_phiIBB_SEP1:0.0000024403,KP027447_phiIPLA_C1C:0.0624670575)79.5/83:0.0195037602)86.3/85:0.0486431106,NC_007021_Twort:0.1248994582)94.9/95:0.2432550896,NC_012530_Lb338_1:1.3590518042)0/36:0.0175285658)86/55:0.0772264614,(DQ004855_P100:0.0000024403,KJ094029_LP_064:0.0000024403)92.3/99:0.0965436070)99.7/95:0.2329207708,KP339049_EFDG1:0.0086248438)87.9/98:0.0207244278,NC_027335_ECP3:0.0000024403)0/47:0.0000024403,KR049063_EFLK1:0.0000024403);

CONSENSUS TREE
--------------

Consensus tree is constructed from 1000bootstrap trees
Log-likelihood of consensus tree: -2778.196212
Robinson-Foulds distance between ML tree and consensus tree: 2

Branches with support >0.000000% are kept (extended consensus)
Branch lengths are optimized by maximum likelihood on original alignment
Numbers in parentheses are bootstrap supports (%)

+**AB609718_phiEF24C_P2
|
|                                                          +--AB930182_SPG24
|                                                       +--| (100)
|                                                       |  +--AP013029_phiNIT1
|                                                    +--| (98)
|                                                    |  +--KF669652_Grass
|                                                 +--| (96)
|                                                 |  +--KC699836_SIOphi
|                                              +--| (62)
|                                              |  |     +**KJ010547_Bp8p_C
|                                              |  |  +--|
|                                              |  |  |  +**NC_024792_Bobb
|                                              |  +--| (63)
|                                              |     +--KJ010548_Bp8p_T
|                                           +--| (90)
|                                           |  +--NC_020081_phiAGATE
|                                        +--| (67)
|                                        |  +--NC_027374_Moonbeam
|                                     +--| (79)
|                                     |  |                    +**JN797796B_5S
|                                     |  |                 +**|
|                                     |  |                 |  +**NC_022763_Spock
|                                     |  |              +**|
|                                     |  |              |  +**NC_018863_B4
|                                     |  |           +**|
|                                     |  |           |  +**NC_022769_BigBertha
|                                     |  |        +**|
|                                     |  |        |  +**NC_024788_Riley
|                                     |  |     +--|
|                                     |  |     |  +**NC_022088_Troll
|                                     |  |  +--| (97)
|                                     |  |  |  +--KT307976_AvesoBmore
|                                     |  +--| (97)
|                                     |     |                 +**KT207918_Eyuki
|                                     |     |              +**|
|                                     |     |              |  +**NC_023501_BPS10C
|                                     |     |           +**|
|                                     |     |           |  +**NC_024211_Megatron
|                                     |     |        +**|
|                                     |     |        |  +**NC_018857_BPS13
|                                     |     |     +--|
|                                     |     |     |  +**NC_024213_Hakuna
|                                     |     |  +--| (99)
|                                     |     |  |  +--NC_016563_WPh
|                                     |     +--| (97)
|                                     |        |        +**NC_018856_Bastille
|                                     |        |     +**|
|                                     |        |     |  +**NC_024216_CAM003
|                                     |        |  +--|
|                                     |        |  |  +**NC_024207_Evoli
|                                     |        +--| (52)
|                                     |           +--NC_024205_Hoody_T
|                                  +--| (99)
|                                  |  +--NC_027366_Mater
|                               +--| (84)
|                               |  |     +**JN797798_BCU4
|                               |  |  +--|
|                               |  |  |  +**NC_018860_BCP78
|                               |  +--| (96)
|                               |     +--KT224359_TsarBomba
|                         +-----| (99)
|                         |     |                          +**KT995480_Bacillus_BM15
|                         |     |                       +**|
|                         |     |                       |  +**NC_027355_BCP8_2
|                         |     |                    +**|
|                         |     |                    |  +**MH638312_Bacillus_Kioshi
|                         |     |                 +**|
|                         |     |                 |  +**MH638309_Bacillus_Hobo
|                         |     |              +**|
|                         |     |              |  +**NC_020873_Bc431v3
|                         |     |           +**|
|                         |     |           |  +**NC_027352_JBP901
|                         |     |        +**|
|                         |     |        |  +**Thurquoise
|                         |     |     +--|
|                         |     |     |  +**NC_024137_Bcp1
|                         |     |  +--| (98)
|                         |     |  |  +--KU577463_Bacillus_Deep_Blue
|                         |     +--| (56)
|                         |        |  +--KX495186_Bacillus_PK16
|                         |        +--| (46)
|                         |           +--MG602477_Bacillus_BCP01
|                      +--| (63)
|                      |  +------------------AY682195_LP65
|                   +--| (60)
|                   |  |                                +--KC595512_JL
|                   |  |                             +--| (99)
|                   |  |                             |  +--KC595513_Shanette
|                   |  |                          +--| (95)
|                   |  |                          |  +--NC_025423_CP_51
|                   |  |  +-----------------------| (100)
|                   |  |  |                       |          +--NC_011421_SPO1
|                   |  |  |                       +----------| (100)
|                   |  |  |                                  +--NC_022761_CampHawk
|                   |  +--| (43)
|                   |     +-------------------NC_015253_A9
|                +--| (55)
|                |  |                                                                      +**EU418428_A5W
|                |  |                                                                   +**|
|                |  |                                                                   |  +**KR908644_IME_SA119
|                |  |                                                                +**|
|                |  |                                                                |  +**JX080304_MSA6
|                |  |                                                             +**|
|                |  |                                                             |  +**NC_019726_JD007
|                |  |                                                          +**|
|                |  |                                                          |  +**NC_022918_S25_4
|                |  |                                                       +**|
|                |  |                                                       |  +**KP687432_IME_SA2
|                |  |                                                    +**|
|                |  |                                                    |  +**NC_025417_Team1
|                |  |                                                 +**|
|                |  |                                                 |  +**JX080300_Staph1N
|                |  |                                              +**|
|                |  |                                              |  +**NC_025426_P108
|                |  |                                           +**|
|                |  |                                           |  +**KR902361_IME_SA118
|                |  |                                        +**|
|                |  |                                        |  +**KP687431_IME_SA1
|                |  |                                     +**|
|                |  |                                     |  +**NC_025416_MCE_2014
|                |  |                                  +**|
|                |  |                                  |  +**KF766114_K
|                |  |                               +**|
|                |  |                               |  +**JX875065_SA5
|                |  |                            +**|
|                |  |                            |  +**NC_022920_S25_3
|                |  |                         +**|
|                |  |                         |  +**NC_023009_Sb_1
|                |  |                      +**|
|                |  |                      |  +**NC_007066_G1
|                |  |                   +--|
|                |  |                   |  +**NC_019448_GH15
|                |  |                +--| (88)
|                |  |                |  +--FR852584_ISP
|                |  |             +--| (98)
|                |  |             |  |           +**JX080301_A3R
|                |  |             |  |        +**|
|                |  |             |  |        |  +**JX080303_Fi200W
|                |  |             |  |     +--|
|                |  |             |  |     |  +**JX080305_P4W
|                |  |             |  |  +--| (36)
|                |  |             |  |  |  |  +--JX080302_676Z
|                |  |             |  |  |  +--| (34)
|                |  |             |  |  |     +--NC_023573_phiSA012
|                |  |             |  +--| (72)
|                |  |             |     |        +**JX194239_SA11
|                |  |             |     |     +--|
|                |  |             |     |     |  +**NC_022090_Remus
|                |  |             |     |  +--| (100)
|                |  |             |     |  |  +--NC_020877_Romulus
|                |  |             |     +--| (98)
|                |  |             |        +--KP027446_phiIPLARODI
|                |  |          +--| (85)
|                |  |          |  |  +--KF021268_phiIBB_SEP1
|                |  |          |  +--| (83)
|                |  |          |     +--KP027447_phiIPLA_C1C
|                |  |  +-------| (95)
|                |  |  |       +---NC_007021_Twort
|                |  +--| (36)
|                |     +----------------------------------------------NC_012530_Lb338_1
|        +-------| (95)
|        |       |                                         +**DQ004855_P100
|        |       |                                      +**|
|        |       |                                      |  +**NC_024359_LP_048
|        |       |                                   +**|
|        |       |                                   |  +**NC_024364_List_36
|        |       |                                +**|
|        |       |                                |  +**NC_025440_WIL_1
|        |       |                             +**|
|        |       |                             |  +**KJ094031_LP_124
|        |       |                          +**|
|        |       |                          |  +**NC_024383_LP_083_2
|        |       |                       +**|
|        |       |                       |  +**NC_024787_LMTA_148
|        |       |                    +**|
|        |       |                    |  +**KJ591605_LMTA_57
|        |       |                 +**|
|        |       |                 |  +**KJ668715_LMTA_34
|        |       |              +**|
|        |       |              |  +**NC_020871_AG20
|        |       |           +**|
|        |       |           |  +**KJ586795_LMTA_94
|        |       |        +**|
|        |       |        |  +**NC_024360_LMSP_25
|        |       |     +**|
|        |       |     |  +**NC_009811_A511
|        |       |  +--|
|        |       |  |  +**NC_021781_LP_125
|        |       +--| (99)
|        |          +--KJ094029_LP_064
|     +--| (98)
|     |  +--KP339049_EFDG1
|  +--| (47)
|  |  +--NC_027335_ECP3
+--|
|  +--KR049063_EFLK1
|
+**NC_009904_phiEF24C


Consensus tree in newick format: 

(AB609718_phiEF24C_P2:0.0000000000,(((((((((((((((((AB930182_SPG24:0.0000024403,AP013029_phiNIT1:0.0000024403)100:0.0072292265,KF669652_Grass:0.0000024403)98:0.0320373812,KC699836_SIOphi:0.0234670919)96:0.0402870073,((KJ010547_Bp8p_C:0.0000000000,NC_024792_Bobb:0.0000000000):0.0000024403,KJ010548_Bp8p_T:0.0000024403)63:0.0000024403)62:0.0078015028,NC_020081_phiAGATE:0.0172981548)90:0.0360224706,NC_027374_Moonbeam:0.0932438301)67:0.0074903166,(((((((JN797796B_5S:0.0000000000,NC_022763_Spock:0.0000000000):0.0000000000,NC_018863_B4:0.0000000000):0.0000000000,NC_022769_BigBertha:0.0000000000):0.0000000000,NC_024788_Riley:0.0000000000):0.0000000000,NC_022088_Troll:0.0000000000):0.0000024403,KT307976_AvesoBmore:0.0000024403)97:0.0250764325,((((((KT207918_Eyuki:0.0000000000,NC_023501_BPS10C:0.0000000000):0.0000000000,NC_024211_Megatron:0.0000000000):0.0000000000,NC_018857_BPS13:0.0000000000):0.0000000000,NC_024213_Hakuna:0.0000000000):0.0000024403,NC_016563_WPh:0.0000024403)99:0.0298741967,(((NC_018856_Bastille:0.0000000000,NC_024216_CAM003:0.0000000000):0.0000000000,NC_024207_Evoli:0.0000000000):0.0000024403,NC_024205_Hoody_T:0.0000024403)52:0.0000024403)97:0.0566301393)97:0.0571739026)79:0.0109049780,NC_027366_Mater:0.0202025783)99:0.0679699824,((JN797798_BCU4:0.0000000000,NC_018860_BCP78:0.0000000000):0.0000024403,KT224359_TsarBomba:0.0000024403)96:0.0183447242)84:0.0106578190,(((((((((KT995480_Bacillus_BM15:0.0000000000,NC_027355_BCP8_2:0.0000000000):0.0000000000,MH638312_Bacillus_Kioshi:0.0000000000):0.0000000000,MH638309_Bacillus_Hobo:0.0000000000):0.0000000000,NC_020873_Bc431v3:0.0000000000):0.0000000000,NC_027352_JBP901:0.0000000000):0.0000000000,Thurquoise:0.0000000000):0.0000000000,NC_024137_Bcp1:0.0000000000):0.0000024403,KU577463_Bacillus_Deep_Blue:0.0000024403)98:0.0071874808,(KX495186_Bacillus_PK16:0.0000024403,MG602477_Bacillus_BCP01:0.0000024403)46:0.0000024403)56:0.0000024450)99:0.1861228979,AY682195_LP65:0.5626581651)63:0.0688793096,((((KC595512_JL:0.0000024403,KC595513_Shanette:0.0000024403)99:0.0243892754,NC_025423_CP_51:0.0000024403)95:0.0394534199,(NC_011421_SPO1:0.0080596048,NC_022761_CampHawk:0.0000024403)100:0.3336130802)100:0.6998933041,NC_015253_A9:0.5934570052)43:0.0587281866)60:0.1092107673,((((((((((((((((((((((EU418428_A5W:0.0000000000,KR908644_IME_SA119:0.0000000000):0.0000000000,JX080304_MSA6:0.0000000000):0.0000000000,NC_019726_JD007:0.0000000000):0.0000000000,NC_022918_S25_4:0.0000000000):0.0000000000,KP687432_IME_SA2:0.0000000000):0.0000000000,NC_025417_Team1:0.0000000000):0.0000000000,JX080300_Staph1N:0.0000000000):0.0000000000,NC_025426_P108:0.0000000000):0.0000000000,KR902361_IME_SA118:0.0000000000):0.0000000000,KP687431_IME_SA1:0.0000000000):0.0000000000,NC_025416_MCE_2014:0.0000000000):0.0000000000,KF766114_K:0.0000000000):0.0000000000,JX875065_SA5:0.0000000000):0.0000000000,NC_022920_S25_3:0.0000000000):0.0000000000,NC_023009_Sb_1:0.0000000000):0.0000000000,NC_007066_G1:0.0000000000):0.0000000000,NC_019448_GH15:0.0000000000):0.0000024403,FR852584_ISP:0.0000024403)88:0.0000024403,((((JX080301_A3R:0.0000000000,JX080303_Fi200W:0.0000000000):0.0000000000,JX080305_P4W:0.0000000000):0.0000024403,(JX080302_676Z:0.0000024403,NC_023573_phiSA012:0.0059592496)34:0.0013023534)36:0.0000024403,(((JX194239_SA11:0.0000000000,NC_022090_Remus:0.0000000000):0.0000024403,NC_020877_Romulus:0.0000024403)100:0.0811104964,KP027446_phiIPLARODI:0.0000024403)98:0.0338590800)72:0.0003410500)98:0.0847592314,(KF021268_phiIBB_SEP1:0.0000024450,KP027447_phiIPLA_C1C:0.0624576338)83:0.0195087182)85:0.0486205102,NC_007021_Twort:0.1248942566)95:0.2427507192,NC_012530_Lb338_1:1.3585396962)36:0.0181317535)55:0.0771705304,((((((((((((((DQ004855_P100:0.0000000000,NC_024359_LP_048:0.0000000000):0.0000000000,NC_024364_List_36:0.0000000000):0.0000000000,NC_025440_WIL_1:0.0000000000):0.0000000000,KJ094031_LP_124:0.0000000000):0.0000000000,NC_024383_LP_083_2:0.0000000000):0.0000000000,NC_024787_LMTA_148:0.0000000000):0.0000000000,KJ591605_LMTA_57:0.0000000000):0.0000000000,KJ668715_LMTA_34:0.0000000000):0.0000000000,NC_020871_AG20:0.0000000000):0.0000000000,KJ586795_LMTA_94:0.0000000000):0.0000000000,NC_024360_LMSP_25:0.0000000000):0.0000000000,NC_009811_A511:0.0000000000):0.0000000000,NC_021781_LP_125:0.0000000000):0.0000024403,KJ094029_LP_064:0.0000024403)99:0.0965626795)95:0.2328531754,KP339049_EFDG1:0.0086242997)98:0.0207216311,NC_027335_ECP3:0.0000024403)47:0.0000024403,KR049063_EFLK1:0.0000024403):0.0000024403,NC_009904_phiEF24C:0.0000000000);

TIME STAMP
----------

Date and time: Tue Feb 11 15:59:12 2020
Total CPU time used: 486.78879 seconds (0h:8m:6s)
Total wall-clock time used: 190.4693151 seconds (0h:3m:10s)
