# Supplementary material for: Genome, biology and stability of the Thurquoise phage – A new virus from the Bastillevirinae subfamily
Source: Front Microbiol. 2023 Mar 14;14:1120147. doi: 10.3389/fmicb.2023.1120147 (PMC10043171; doi:10.3389/fmicb.2023.1120147)
Supplement: Supplementary file 2 [file Data_Sheet_1.ZIP › File S1. Alignments evolution models and trees/IqTree_ML_trees/single_marker_trees/6141_00067-Virion_protein_5_100.fasta.aln.faa.log]

IQ-TREE multicore version 1.6.12 for Linux 64-bit built Aug 15 2019
Developed by Bui Quang Minh, Nguyen Lam Tung, Olga Chernomor,
Heiko Schmidt, Dominik Schrempf, Michael Woodhams.

Host:    monster1 (AVX2, FMA3, 62 GB RAM)
Command: iqtree -nt AUTO -s 6141_00067-Virion_protein_5_100.fasta.aln.faa -alrt 1000 -bb 1000
Seed:    892889 (Using SPRNG - Scalable Parallel Random Number Generator)
Time:    Tue Feb 11 15:53:29 2020
Kernel:  AVX+FMA - auto-detect threads (40 CPU cores detected)

Reading alignment file 6141_00067-Virion_protein_5_100.fasta.aln.faa ... Fasta format detected
Alignment most likely contains protein sequences
Alignment has 100 sequences with 170 columns, 156 distinct patterns
107 parsimony-informative, 18 singleton sites, 45 constant sites
                             Gap/Ambiguity  Composition  p-value
   1  AB609718_phiEF24C_P2          17.65%    passed     99.94%
   2  AB930182_SPG24                17.06%    passed     99.70%
   3  AP013029_phiNIT1              17.06%    passed     99.70%
   4  AY682195_LP65                  8.82%    passed     59.19%
   5  DQ004855_P100                 17.65%    passed     99.87%
   6  EU418428_A5W                  16.47%    passed     99.57%
   7  FR852584_ISP                  16.47%    passed     99.57%
   8  JN797796B_5S                  16.47%    passed     91.94%
   9  JN797798_BCU4                 16.47%    passed     99.85%
  10  JX080300_Staph1N              16.47%    passed     99.57%
  11  JX080301_A3R                  30.59%    passed     99.86%
  12  JX080302_676Z                 30.59%    passed     99.86%
  13  JX080303_Fi200W               30.59%    passed     99.86%
  14  JX080304_MSA6                 16.47%    passed     99.57%
  15  JX080305_P4W                  30.59%    passed     99.86%
  16  JX194239_SA11                 34.12%    passed     76.11%
  17  JX875065_SA5                  16.47%    passed     99.57%
  18  KC595512_JL                   19.41%    passed     56.11%
  19  KC595513_Shanette             19.41%    passed     56.11%
  20  KC699836_SIOphi               27.06%    passed    100.00%
  21  KF021268_phiIBB_SEP1          28.24%    passed     87.22%
  22  KF669652_Grass                17.06%    passed     99.82%
  23  KF766114_K                    16.47%    passed     99.57%
  24  KJ010547_Bp8p_C               27.06%    passed    100.00%
  25  KJ010548_Bp8p_T               27.06%    passed    100.00%
  26  KJ094029_LP_064               17.65%    passed     99.87%
  27  KJ094031_LP_124               17.65%    passed     99.87%
  28  KJ586795_LMTA_94              17.65%    passed     99.87%
  29  KJ591605_LMTA_57              17.65%    passed     99.87%
  30  KJ668715_LMTA_34              17.65%    passed     99.87%
  31  KP027446_phiIPLARODI          34.12%    passed     93.17%
  32  KP027447_phiIPLA_C1C          28.82%    passed     94.18%
  33  KP339049_EFDG1                17.65%    passed     99.99%
  34  KP687431_IME_SA1              16.47%    passed     99.57%
  35  KP687432_IME_SA2              16.47%    passed     99.57%
  36  KR049063_EFLK1                17.65%    passed     99.94%
  37  KR902361_IME_SA118            16.47%    passed     99.57%
  38  KR908644_IME_SA119            16.47%    passed     99.57%
  39  KT207918_Eyuki                16.47%    passed     97.26%
  40  KT224359_TsarBomba            16.47%    passed     99.85%
  41  KT307976_AvesoBmore           16.47%    passed     91.94%
  42  KT995480_Bacillus_BM15        16.47%    passed     99.96%
  43  KU577463_Bacillus_Deep_Blue   16.47%    passed     99.96%
  44  KX495186_Bacillus_PK16        16.47%    passed     99.96%
  45  MG602477_Bacillus_BCP01       16.47%    passed     99.96%
  46  MH638309_Bacillus_Hobo        16.47%    passed     99.96%
  47  MH638312_Bacillus_Kioshi      16.47%    passed     99.96%
  48  NC_007021_Twort               28.82%    passed     99.21%
  49  NC_007066_G1                  16.47%    passed     99.57%
  50  NC_009811_A511                17.65%    passed     99.87%
  51  NC_009904_phiEF24C            17.65%    passed     99.94%
  52  NC_011421_SPO1                19.41%    passed     82.76%
  53  NC_012530_Lb338_1             11.76%    passed     91.97%
  54  NC_015253_A9                  11.76%    passed     98.59%
  55  NC_016563_WPh                 16.47%    passed     97.26%
  56  NC_018856_Bastille            16.47%    passed     92.57%
  57  NC_018857_BPS13               16.47%    passed     97.26%
  58  NC_018860_BCP78               16.47%    passed     99.85%
  59  NC_018863_B4                  16.47%    passed     91.94%
  60  NC_019448_GH15                16.47%    passed     99.57%
  61  NC_019726_JD007               16.47%    passed     99.57%
  62  NC_020081_phiAGATE            27.06%    passed     99.99%
  63  NC_020871_AG20                17.65%    passed     99.87%
  64  NC_020873_Bc431v3             16.47%    passed     99.96%
  65  NC_020877_Romulus             34.12%    passed     76.11%
  66  NC_021781_LP_125              17.65%    passed     99.87%
  67  NC_022088_Troll               16.47%    passed     91.94%
  68  NC_022090_Remus               34.12%    passed     76.11%
  69  NC_022761_CampHawk            19.41%    passed     88.41%
  70  NC_022763_Spock               16.47%    passed     91.94%
  71  NC_022769_BigBertha           16.47%    passed     91.94%
  72  NC_022918_S25_4               16.47%    passed     99.57%
  73  NC_022920_S25_3               16.47%    passed     99.57%
  74  NC_023009_Sb_1                16.47%    passed     99.57%
  75  NC_023501_BPS10C              16.47%    passed     97.26%
  76  NC_023573_phiSA012            16.47%    passed     99.31%
  77  NC_024137_Bcp1                16.47%    passed     99.96%
  78  NC_024205_Hoody_T             16.47%    passed     92.57%
  79  NC_024207_Evoli               16.47%    passed     92.57%
  80  NC_024211_Megatron            16.47%    passed     97.26%
  81  NC_024213_Hakuna              16.47%    passed     97.26%
  82  NC_024216_CAM003              16.47%    passed     92.57%
  83  NC_024359_LP_048              17.65%    passed     99.87%
  84  NC_024360_LMSP_25             17.65%    passed     99.87%
  85  NC_024364_List_36             17.65%    passed     99.87%
  86  NC_024383_LP_083_2            17.65%    passed     99.87%
  87  NC_024787_LMTA_148            17.65%    passed     99.87%
  88  NC_024788_Riley               16.47%    passed     91.94%
  89  NC_024792_Bobb                27.06%    passed    100.00%
  90  NC_025416_MCE_2014            16.47%    passed     99.57%
  91  NC_025417_Team1               16.47%    passed     99.57%
  92  NC_025423_CP_51               19.41%    passed     65.83%
  93  NC_025426_P108                16.47%    passed     99.57%
  94  NC_025440_WIL_1               17.65%    passed     99.87%
  95  NC_027335_ECP3                23.53%    passed     99.28%
  96  NC_027352_JBP901              16.47%    passed     99.96%
  97  NC_027355_BCP8_2              16.47%    passed     99.96%
  98  NC_027366_Mater               17.06%    passed     99.30%
  99  NC_027374_Moonbeam            21.18%    passed     99.60%
 100  Thurquoise                    16.47%    passed     99.96%
****  TOTAL                         18.98%  0 sequences failed composition chi2 test (p-value<5%; df=19)
NOTE: KR049063_EFLK1 is identical to AB609718_phiEF24C_P2 but kept for subsequent analysis
NOTE: AP013029_phiNIT1 is identical to AB930182_SPG24 but kept for subsequent analysis
NOTE: KJ094029_LP_064 is identical to DQ004855_P100 but kept for subsequent analysis
NOTE: FR852584_ISP is identical to EU418428_A5W but kept for subsequent analysis
NOTE: KT307976_AvesoBmore is identical to JN797796B_5S but kept for subsequent analysis
NOTE: KT224359_TsarBomba is identical to JN797798_BCU4 but kept for subsequent analysis
NOTE: JX080302_676Z is identical to JX080301_A3R but kept for subsequent analysis
NOTE: NC_020877_Romulus is identical to JX194239_SA11 but kept for subsequent analysis
NOTE: KC595513_Shanette is identical to KC595512_JL but kept for subsequent analysis
NOTE: KJ010548_Bp8p_T is identical to KJ010547_Bp8p_C but kept for subsequent analysis
NOTE: NC_016563_WPh is identical to KT207918_Eyuki but kept for subsequent analysis
NOTE: KU577463_Bacillus_Deep_Blue is identical to KT995480_Bacillus_BM15 but kept for subsequent analysis
NOTE: MG602477_Bacillus_BCP01 is identical to KX495186_Bacillus_PK16 but kept for subsequent analysis
NOTE: NC_024205_Hoody_T is identical to NC_018856_Bastille but kept for subsequent analysis
NOTE: 54 identical sequences (see below) will be ignored for subsequent analysis
NOTE: NC_009904_phiEF24C (identical to AB609718_phiEF24C_P2) is ignored but added at the end
NOTE: KJ094031_LP_124 (identical to DQ004855_P100) is ignored but added at the end
NOTE: KJ586795_LMTA_94 (identical to DQ004855_P100) is ignored but added at the end
NOTE: KJ591605_LMTA_57 (identical to DQ004855_P100) is ignored but added at the end
NOTE: KJ668715_LMTA_34 (identical to DQ004855_P100) is ignored but added at the end
NOTE: NC_009811_A511 (identical to DQ004855_P100) is ignored but added at the end
NOTE: NC_020871_AG20 (identical to DQ004855_P100) is ignored but added at the end
NOTE: NC_021781_LP_125 (identical to DQ004855_P100) is ignored but added at the end
NOTE: NC_024359_LP_048 (identical to DQ004855_P100) is ignored but added at the end
NOTE: NC_024360_LMSP_25 (identical to DQ004855_P100) is ignored but added at the end
NOTE: NC_024364_List_36 (identical to DQ004855_P100) is ignored but added at the end
NOTE: NC_024383_LP_083_2 (identical to DQ004855_P100) is ignored but added at the end
NOTE: NC_024787_LMTA_148 (identical to DQ004855_P100) is ignored but added at the end
NOTE: NC_025440_WIL_1 (identical to DQ004855_P100) is ignored but added at the end
NOTE: JX080300_Staph1N (identical to EU418428_A5W) is ignored but added at the end
NOTE: JX080304_MSA6 (identical to EU418428_A5W) is ignored but added at the end
NOTE: JX875065_SA5 (identical to EU418428_A5W) is ignored but added at the end
NOTE: KF766114_K (identical to EU418428_A5W) is ignored but added at the end
NOTE: KP687431_IME_SA1 (identical to EU418428_A5W) is ignored but added at the end
NOTE: KP687432_IME_SA2 (identical to EU418428_A5W) is ignored but added at the end
NOTE: KR902361_IME_SA118 (identical to EU418428_A5W) is ignored but added at the end
NOTE: KR908644_IME_SA119 (identical to EU418428_A5W) is ignored but added at the end
NOTE: NC_007066_G1 (identical to EU418428_A5W) is ignored but added at the end
NOTE: NC_019448_GH15 (identical to EU418428_A5W) is ignored but added at the end
NOTE: NC_019726_JD007 (identical to EU418428_A5W) is ignored but added at the end
NOTE: NC_022918_S25_4 (identical to EU418428_A5W) is ignored but added at the end
NOTE: NC_022920_S25_3 (identical to EU418428_A5W) is ignored but added at the end
NOTE: NC_023009_Sb_1 (identical to EU418428_A5W) is ignored but added at the end
NOTE: NC_025416_MCE_2014 (identical to EU418428_A5W) is ignored but added at the end
NOTE: NC_025417_Team1 (identical to EU418428_A5W) is ignored but added at the end
NOTE: NC_025426_P108 (identical to EU418428_A5W) is ignored but added at the end
NOTE: NC_018863_B4 (identical to JN797796B_5S) is ignored but added at the end
NOTE: NC_022088_Troll (identical to JN797796B_5S) is ignored but added at the end
NOTE: NC_022763_Spock (identical to JN797796B_5S) is ignored but added at the end
NOTE: NC_022769_BigBertha (identical to JN797796B_5S) is ignored but added at the end
NOTE: NC_024788_Riley (identical to JN797796B_5S) is ignored but added at the end
NOTE: NC_018860_BCP78 (identical to JN797798_BCU4) is ignored but added at the end
NOTE: JX080303_Fi200W (identical to JX080301_A3R) is ignored but added at the end
NOTE: JX080305_P4W (identical to JX080301_A3R) is ignored but added at the end
NOTE: NC_022090_Remus (identical to JX194239_SA11) is ignored but added at the end
NOTE: NC_024792_Bobb (identical to KJ010547_Bp8p_C) is ignored but added at the end
NOTE: NC_018857_BPS13 (identical to KT207918_Eyuki) is ignored but added at the end
NOTE: NC_023501_BPS10C (identical to KT207918_Eyuki) is ignored but added at the end
NOTE: NC_024211_Megatron (identical to KT207918_Eyuki) is ignored but added at the end
NOTE: NC_024213_Hakuna (identical to KT207918_Eyuki) is ignored but added at the end
NOTE: MH638309_Bacillus_Hobo (identical to KT995480_Bacillus_BM15) is ignored but added at the end
NOTE: MH638312_Bacillus_Kioshi (identical to KT995480_Bacillus_BM15) is ignored but added at the end
NOTE: NC_020873_Bc431v3 (identical to KT995480_Bacillus_BM15) is ignored but added at the end
NOTE: NC_024137_Bcp1 (identical to KT995480_Bacillus_BM15) is ignored but added at the end
NOTE: NC_027352_JBP901 (identical to KT995480_Bacillus_BM15) is ignored but added at the end
NOTE: NC_027355_BCP8_2 (identical to KT995480_Bacillus_BM15) is ignored but added at the end
NOTE: Thurquoise (identical to KT995480_Bacillus_BM15) is ignored but added at the end
NOTE: NC_024207_Evoli (identical to NC_018856_Bastille) is ignored but added at the end
NOTE: NC_024216_CAM003 (identical to NC_018856_Bastille) is ignored but added at the end

For your convenience alignment with unique sequences printed to 6141_00067-Virion_protein_5_100.fasta.aln.faa.uniqueseq.phy


Create initial parsimony tree by phylogenetic likelihood library (PLL)... 0.006 seconds
NOTE: ModelFinder requires 13 MB RAM!
ModelFinder will test 546 protein models (sample size: 170) ...
 No. Model         -LnL         df  AIC          AICc         BIC
Measuring multi-threading efficiency up to 40 CPU cores
Increase to 10 rounds for branch lengths
1198 trees examined
Threads: 1 / Time: 40.002 sec / Speedup: 1.000 / Efficiency: 100% / LogL: -6260
Threads: 2 / Time: 34.577 sec / Speedup: 1.157 / Efficiency: 58% / LogL: -6260
Threads: 3 / Time: 36.677 sec / Speedup: 1.091 / Efficiency: 36% / LogL: -6260
BEST NUMBER OF THREADS: 2

  1  Dayhoff       2903.927     89  5985.854     6186.104     6264.940
  2  Dayhoff+I     2893.347     90  5966.695     6174.036     6248.916
  3  Dayhoff+G4    2840.137     90  5860.274     6067.616     6142.496
  4  Dayhoff+I+G4  2840.517     91  5863.035     6077.701     6148.392
  5  Dayhoff+R2    2843.762     91  5869.525     6084.191     6154.882
  6  Dayhoff+R3    2834.887     93  5855.774     6085.827     6147.403
  7  Dayhoff+R4    2833.701     95  5857.402     6103.889     6155.303
 14  Dayhoff+F     2869.094     108 5954.188     6340.155     6292.854
 15  Dayhoff+F+I   2859.454     109 5936.908     6336.575     6278.710
 16  Dayhoff+F+G4  2805.449     109 5828.898     6228.565     6170.700
 17  Dayhoff+F+I+G4 2805.800     110 5831.601     6245.499     6176.539
 18  Dayhoff+F+R2  2808.850     110 5837.700     6251.598     6182.638
 19  Dayhoff+F+R3  2800.253     112 5824.507     6268.577     6175.716
 20  Dayhoff+F+R4  2799.287     114 5826.575     6303.302     6184.056
 27  mtMAM         3232.644     89  6643.289     6843.539     6922.375
 28  mtMAM+I       3206.266     90  6592.531     6799.873     6874.753
 29  mtMAM+G4      3062.012     90  6304.024     6511.366     6586.246
 30  mtMAM+I+G4    3062.184     91  6306.368     6521.035     6591.726
 31  mtMAM+R2      3093.617     91  6369.233     6583.900     6654.591
 32  mtMAM+R3      3066.508     93  6319.016     6549.068     6610.645
 33  mtMAM+R4      3063.694     95  6317.388     6563.875     6615.289
 40  mtMAM+F       3094.814     108 6405.629     6791.596     6744.295
 41  mtMAM+F+I     3074.952     109 6367.904     6767.570     6709.706
 42  mtMAM+F+G4    2955.000     109 6127.999     6527.666     6469.802
 43  mtMAM+F+I+G4  2955.204     110 6130.408     6544.306     6475.345
 44  mtMAM+F+R2    2975.663     110 6171.326     6585.225     6516.264
 45  mtMAM+F+R3    2956.861     112 6137.722     6581.792     6488.931
 46  mtMAM+F+R4    2954.532     114 6137.064     6613.791     6494.545
 53  JTT           2888.371     89  5954.742     6154.992     6233.828
 54  JTT+I         2873.633     90  5927.266     6134.608     6209.488
 55  JTT+G4        2828.013     90  5836.026     6043.367     6118.247
 56  JTT+I+G4      2828.068     91  5838.136     6052.803     6123.494
 57  JTT+R2        2831.820     91  5845.639     6060.306     6130.997
 58  JTT+R3        2823.246     93  5832.493     6062.545     6124.122
 59  JTT+R4        2822.467     95  5834.935     6081.421     6132.836
 66  JTT+F         2867.925     108 5951.849     6337.817     6290.516
 67  JTT+F+I       2854.797     109 5927.594     6327.260     6269.396
 68  JTT+F+G4      2803.814     109 5825.627     6225.294     6167.429
 69  JTT+F+I+G4    2803.889     110 5827.778     6241.677     6172.716
 70  JTT+F+R2      2807.497     110 5834.994     6248.892     6179.932
 71  JTT+F+R3      2799.480     112 5822.960     6267.031     6174.170
 72  JTT+F+R4      2798.752     114 5825.504     6302.231     6182.985
 79  WAG           2846.594     89  5871.187     6071.437     6150.273
 80  WAG+I         2834.144     90  5848.288     6055.629     6130.509
 81  WAG+G4        2795.952     90  5771.905     5979.247     6054.127
 82  WAG+I+G4      2795.996     91  5773.993     5988.659     6059.350
 83  WAG+R2        2798.711     91  5779.423     5994.089     6064.780
 84  WAG+R3        2791.825     93  5769.650     5999.703     6061.280
 85  WAG+R4        2791.425     95  5772.851     6019.337     6070.751
 92  WAG+F         2825.164     108 5866.329     6252.296     6204.995
 93  WAG+F+I       2813.551     109 5845.101     6244.768     6186.903
 94  WAG+F+G4      2773.491     109 5764.981     6164.648     6106.783
 95  WAG+F+I+G4    2773.543     110 5767.085     6180.984     6112.023
 96  WAG+F+R2      2775.923     110 5771.847     6185.745     6116.785
 97  WAG+F+R3      2769.362     112 5762.724     6206.795     6113.934
 98  WAG+F+R4      2769.067     114 5766.134     6242.861     6123.615
105  cpREV         2864.316     89  5906.633     6106.883     6185.719
106  cpREV+I       2853.841     90  5887.681     6095.023     6169.903
107  cpREV+G4      2814.282     90  5808.564     6015.906     6090.786
108  cpREV+I+G4    2814.335     91  5810.670     6025.337     6096.028
109  cpREV+R2      2815.606     91  5813.213     6027.879     6098.570
110  cpREV+R3      2810.029     93  5806.058     6036.111     6097.687
111  cpREV+R4      2809.832     95  5809.665     6056.151     6107.566
118  cpREV+F       2841.193     108 5898.387     6284.354     6237.053
119  cpREV+F+I     2832.078     109 5882.155     6281.822     6223.957
120  cpREV+F+G4    2789.654     109 5797.308     6196.975     6139.110
121  cpREV+F+I+G4  2789.714     110 5799.428     6213.327     6144.366
122  cpREV+F+R2    2791.352     110 5802.703     6216.601     6147.641
123  cpREV+F+R3    2785.573     112 5795.145     6239.215     6146.355
124  cpREV+F+R4    2785.391     114 5798.783     6275.510     6156.264
131  mtREV         3047.616     89  6273.231     6473.481     6552.317
132  mtREV+I       3035.062     90  6250.125     6457.467     6532.347
133  mtREV+G4      2959.323     90  6098.646     6305.988     6380.868
134  mtREV+I+G4    2959.365     91  6100.730     6315.396     6386.087
135  mtREV+R2      2967.440     91  6116.881     6331.547     6402.238
136  mtREV+R3      2958.472     93  6102.945     6332.997     6394.574
137  mtREV+R4      2957.716     95  6105.432     6351.919     6403.333
144  mtREV+F       2919.444     108 6054.887     6440.854     6393.553
145  mtREV+F+I     2908.750     109 6035.500     6435.167     6377.302
146  mtREV+F+G4    2844.415     109 5906.831     6306.497     6248.633
147  mtREV+F+I+G4  2844.455     110 5908.911     6322.809     6253.849
148  mtREV+F+R2    2849.878     110 5919.757     6333.655     6264.694
149  mtREV+F+R3    2842.120     112 5908.240     6352.310     6259.449
150  mtREV+F+R4    2841.407     114 5910.813     6387.541     6268.294
157  rtREV         2876.206     89  5930.412     6130.662     6209.498
158  rtREV+I       2863.287     90  5906.574     6113.915     6188.795
159  rtREV+G4      2817.322     90  5814.644     6021.985     6096.865
160  rtREV+I+G4    2817.341     91  5816.683     6031.349     6102.040
161  rtREV+R2      2822.640     91  5827.281     6041.947     6112.638
162  rtREV+R3      2814.184     93  5814.368     6044.421     6105.998
163  rtREV+R4      2813.631     95  5817.262     6063.748     6115.162
170  rtREV+F       2833.621     108 5883.242     6269.210     6221.909
171  rtREV+F+I     2821.122     109 5860.243     6259.910     6202.045
172  rtREV+F+G4    2770.658     109 5759.315     6158.982     6101.117
173  rtREV+F+I+G4  2770.679     110 5761.358     6175.256     6106.295
174  rtREV+F+R2    2774.859     110 5769.718     6183.617     6114.656
175  rtREV+F+R3    2767.875     112 5759.750     6203.820     6110.960
176  rtREV+F+R4    2767.451     114 5762.902     6239.630     6120.383
183  mtART         3097.660     89  6373.320     6573.570     6652.406
184  mtART+I       3078.929     90  6337.857     6545.199     6620.079
185  mtART+G4      2959.796     90  6099.593     6306.934     6381.814
186  mtART+I+G4    2959.811     91  6101.621     6316.288     6386.979
187  mtART+R2      2981.678     91  6145.356     6360.023     6430.714
188  mtART+R3      2965.251     93  6116.502     6346.555     6408.131
189  mtART+R4      2963.249     95  6116.497     6362.983     6414.398
196  mtART+F       2959.120     108 6134.241     6520.208     6472.907
197  mtART+F+I     2948.338     109 6114.677     6514.344     6456.479
198  mtART+F+G4    2855.460     109 5928.921     6328.587     6270.723
199  mtART+F+I+G4  2855.473     110 5930.946     6344.844     6275.884
200  mtART+F+R2    2865.069     110 5950.138     6364.036     6295.076
201  mtART+F+R3    2855.388     112 5934.776     6378.847     6285.986
202  mtART+F+R4    2854.137     114 5936.274     6413.002     6293.755
209  mtZOA         3034.996     89  6247.993     6448.243     6527.079
210  mtZOA+I       3022.501     90  6225.002     6432.344     6507.224
211  mtZOA+G4      2918.704     90  6017.408     6224.749     6299.629
212  mtZOA+I+G4    2918.711     91  6019.422     6234.089     6304.780
213  mtZOA+R2      2930.009     91  6042.018     6256.684     6327.375
214  mtZOA+R3      2919.475     93  6024.950     6255.002     6316.579
215  mtZOA+R4      2918.053     95  6026.105     6272.592     6324.006
222  mtZOA+F       2918.418     108 6052.836     6438.803     6391.502
223  mtZOA+F+I     2909.190     109 6036.380     6436.047     6378.182
224  mtZOA+F+G4    2828.491     109 5874.982     6274.648     6216.784
225  mtZOA+F+I+G4  2828.494     110 5876.987     6290.886     6221.925
226  mtZOA+F+R2    2833.453     110 5886.905     6300.804     6231.843
227  mtZOA+F+R3    2826.287     112 5876.574     6320.644     6227.783
228  mtZOA+F+R4    2825.515     114 5879.030     6355.757     6236.511
235  VT            2847.920     89  5873.841     6074.091     6152.927
236  VT+I          2834.355     90  5848.711     6056.053     6130.933
237  VT+G4         2800.730     90  5781.461     5988.803     6063.683
238  VT+I+G4       2800.732     91  5783.463     5998.130     6068.821
239  VT+R2         2803.190     91  5788.380     6003.046     6073.737
240  VT+R3         2797.308     93  5780.615     6010.668     6072.244
241  VT+R4         2796.994     95  5783.989     6030.475     6081.890
248  VT+F          2824.329     108 5864.657     6250.624     6203.323
249  VT+F+I        2811.912     109 5841.824     6241.491     6183.626
250  VT+F+G4       2775.731     109 5769.462     6169.128     6111.264
251  VT+F+I+G4     2775.732     110 5771.464     6185.362     6116.402
252  VT+F+R2       2777.687     110 5775.375     6189.273     6120.313
253  VT+F+R3       2772.421     112 5768.843     6212.913     6120.052
254  VT+F+R4       2772.189     114 5772.379     6249.106     6129.860
261  LG            2845.484     89  5868.968     6069.218     6148.054
262  LG+I          2832.365     90  5844.730     6052.072     6126.952
263  LG+G4         2786.068     90  5752.135     5959.477     6034.357
264  LG+I+G4       2786.069     91  5754.139     5968.805     6039.496
265  LG+R2         2790.484     91  5762.967     5977.634     6048.325
266  LG+R3         2782.839     93  5751.677     5981.730     6043.307
267  LG+R4         2782.293     95  5754.586     6001.072     6052.486
274  LG+F          2822.826     108 5861.651     6247.619     6200.318
275  LG+F+I        2810.854     109 5839.708     6239.375     6181.510
276  LG+F+G4       2760.440     109 5738.880     6138.547     6080.682
277  LG+F+I+G4     2760.442     110 5740.884     6154.782     6085.822
278  LG+F+R2       2763.341     110 5746.681     6160.580     6091.619
279  LG+F+R3       2757.459     112 5738.918     6182.988     6090.128
280  LG+F+R4       2757.063     114 5742.126     6218.853     6099.607
287  DCMut         2903.770     89  5985.540     6185.790     6264.627
288  DCMut+I       2893.165     90  5966.330     6173.672     6248.552
289  DCMut+G4      2840.189     90  5860.377     6067.719     6142.599
290  DCMut+I+G4    2840.190     91  5862.380     6077.046     6147.737
291  DCMut+R2      2843.799     91  5869.599     6084.265     6154.956
292  DCMut+R3      2836.531     93  5859.062     6089.114     6150.691
293  DCMut+R4      2835.955     95  5861.909     6108.396     6159.810
300  DCMut+F       2868.892     108 5953.785     6339.752     6292.451
301  DCMut+F+I     2859.233     109 5936.465     6336.132     6278.267
302  DCMut+F+G4    2805.438     109 5828.876     6228.542     6170.678
303  DCMut+F+I+G4  2805.439     110 5830.878     6244.776     6175.816
304  DCMut+F+R2    2808.814     110 5837.628     6251.526     6182.566
305  DCMut+F+R3    2801.728     112 5827.456     6271.526     6178.665
306  DCMut+F+R4    2801.198     114 5830.396     6307.123     6187.877
313  PMB           2855.650     89  5889.299     6089.549     6168.385
314  PMB+I         2842.757     90  5865.513     6072.855     6147.735
315  PMB+G4        2811.061     90  5802.121     6009.463     6084.343
316  PMB+I+G4      2810.945     91  5803.890     6018.556     6089.247
317  PMB+R2        2814.237     91  5810.473     6025.140     6095.831
318  PMB+R3        2807.941     93  5801.882     6031.935     6093.511
319  PMB+R4        2807.739     95  5805.478     6051.964     6103.378
326  PMB+F         2828.502     108 5873.004     6258.971     6211.670
327  PMB+F+I       2816.145     109 5850.289     6249.956     6192.091
328  PMB+F+G4      2782.158     109 5782.316     6181.983     6124.118
329  PMB+F+I+G4    2782.057     110 5784.115     6198.013     6129.053
330  PMB+F+R2      2784.901     110 5789.803     6203.701     6134.741
331  PMB+F+R3      2779.210     112 5782.421     6226.491     6133.630
332  PMB+F+R4      2779.070     114 5786.140     6262.867     6143.621
339  HIVb          2990.745     89  6159.490     6359.740     6438.576
340  HIVb+I        2970.212     90  6120.424     6327.765     6402.645
341  HIVb+G4       2908.581     90  5997.162     6204.504     6279.384
342  HIVb+I+G4     2908.580     91  5999.160     6213.827     6284.518
343  HIVb+R2       2914.928     91  6011.855     6226.522     6297.213
344  HIVb+R3       2905.939     93  5997.878     6227.931     6289.507
345  HIVb+R4       2905.517     95  6001.033     6247.520     6298.934
352  HIVb+F        2963.003     108 6142.005     6527.972     6480.671
353  HIVb+F+I      2944.976     109 6107.952     6507.618     6449.754
354  HIVb+F+G4     2873.715     109 5965.430     6365.097     6307.232
355  HIVb+F+I+G4   2873.713     110 5967.426     6381.324     6312.364
356  HIVb+F+R2     2881.146     110 5982.292     6396.190     6327.229
357  HIVb+F+R3     2871.264     112 5966.529     6410.599     6317.738
358  HIVb+F+R4     2870.702     114 5969.405     6446.132     6326.886
365  HIVw          3075.453     89  6328.905     6529.155     6607.991
366  HIVw+I        3049.730     90  6279.460     6486.801     6561.681
367  HIVw+G4       2975.235     90  6130.470     6337.812     6412.692
368  HIVw+I+G4     2975.235     91  6132.470     6347.137     6417.828
369  HIVw+R2       2981.706     91  6145.413     6360.079     6430.770
370  HIVw+R3       2971.456     93  6128.912     6358.965     6420.541
371  HIVw+R4       2970.725     95  6131.451     6377.937     6429.352
378  HIVw+F        3036.723     108 6289.446     6675.413     6628.112
379  HIVw+F+I      3010.590     109 6239.179     6638.846     6580.981
380  HIVw+F+G4     2933.962     109 6085.924     6485.591     6427.726
381  HIVw+F+I+G4   2933.961     110 6087.922     6501.820     6432.859
382  HIVw+F+R2     2942.462     110 6104.924     6518.822     6449.861
383  HIVw+F+R3     2931.538     112 6087.077     6531.147     6438.286
384  HIVw+F+R4     2930.743     114 6089.486     6566.213     6446.967
391  JTTDCMut      2887.621     89  5953.242     6153.492     6232.328
392  JTTDCMut+I    2873.061     90  5926.122     6133.463     6208.343
393  JTTDCMut+G4   2827.553     90  5835.107     6042.449     6117.329
394  JTTDCMut+I+G4 2827.559     91  5837.119     6051.786     6122.477
395  JTTDCMut+R2   2831.227     91  5844.453     6059.120     6129.811
396  JTTDCMut+R3   2823.558     93  5833.116     6063.168     6124.745
397  JTTDCMut+R4   2823.200     95  5836.399     6082.886     6134.300
404  JTTDCMut+F    2867.399     108 5950.799     6336.766     6289.465
405  JTTDCMut+F+I  2854.520     109 5927.041     6326.707     6268.843
406  JTTDCMut+F+G4 2803.653     109 5825.306     6224.973     6167.108
407  JTTDCMut+F+I+G4 2803.653     110 5827.306     6241.204     6172.244
408  JTTDCMut+F+R2 2807.251     110 5834.503     6248.401     6179.441
409  JTTDCMut+F+R3 2800.082     112 5824.164     6268.234     6175.374
410  JTTDCMut+F+R4 2799.747     114 5827.494     6304.221     6184.975
417  FLU           2917.130     89  6012.260     6212.510     6291.346
418  FLU+I         2903.061     90  5986.122     6193.463     6268.344
419  FLU+G4        2841.026     90  5862.053     6069.394     6144.274
420  FLU+I+G4      2841.026     91  5864.051     6078.718     6149.409
421  FLU+R2        2848.853     91  5879.706     6094.372     6165.063
422  FLU+R3        2837.791     93  5861.583     6091.635     6153.212
423  FLU+R4        2837.188     95  5864.375     6110.862     6162.276
430  FLU+F         2915.153     108 6046.305     6432.273     6384.972
431  FLU+F+I       2901.321     109 6020.642     6420.308     6362.444
432  FLU+F+G4      2833.756     109 5885.511     6285.178     6227.313
433  FLU+F+I+G4    2833.755     110 5887.511     6301.409     6232.448
434  FLU+F+R2      2843.967     110 5907.935     6321.833     6252.873
435  FLU+F+R3      2832.111     112 5888.222     6332.292     6239.431
436  FLU+F+R4      2831.465     114 5890.930     6367.657     6248.411
443  Blosum62      2854.911     89  5887.823     6088.073     6166.909
444  Blosum62+I    2840.427     90  5860.854     6068.196     6143.076
445  Blosum62+G4   2808.808     90  5797.615     6004.957     6079.837
446  Blosum62+I+G4 2808.800     91  5799.599     6014.266     6084.957
447  Blosum62+R2   2812.107     91  5806.214     6020.881     6091.572
448  Blosum62+R3   2805.859     93  5797.717     6027.770     6089.347
449  Blosum62+R4   2805.801     95  5801.602     6048.088     6099.503
456  Blosum62+F    2828.455     108 5872.909     6258.877     6211.576
457  Blosum62+F+I  2814.954     109 5847.908     6247.574     6189.710
458  Blosum62+F+G4 2781.981     109 5781.962     6181.629     6123.764
459  Blosum62+F+I+G4 2781.905     110 5783.809     6197.707     6128.747
460  Blosum62+F+R2 2784.227     110 5788.455     6202.353     6133.393
461  Blosum62+F+R3 2778.800     112 5781.601     6225.671     6132.810
462  Blosum62+F+R4 2778.780     114 5785.561     6262.288     6143.042
469  mtMet         3053.381     89  6284.762     6485.012     6563.849
470  mtMet+I       3039.332     90  6258.663     6466.005     6540.885
471  mtMet+G4      2950.014     90  6080.029     6287.370     6362.251
472  mtMet+I+G4    2950.010     91  6082.020     6296.687     6367.378
473  mtMet+R2      2958.845     91  6099.689     6314.356     6385.047
474  mtMet+R3      2949.620     93  6085.240     6315.293     6376.869
475  mtMet+R4      2949.373     95  6088.746     6335.232     6386.647
482  mtMet+F       2943.736     108 6103.472     6489.439     6442.138
483  mtMet+F+I     2932.693     109 6083.387     6483.053     6425.189
484  mtMet+F+G4    2855.420     109 5928.841     6328.508     6270.643
485  mtMet+F+I+G4  2855.420     110 5930.840     6344.738     6275.778
486  mtMet+F+R2    2862.089     110 5944.178     6358.076     6289.116
487  mtMet+F+R3    2853.301     112 5930.601     6374.671     6281.811
488  mtMet+F+R4    2853.083     114 5934.166     6410.893     6291.647
495  mtVer         3133.604     89  6445.208     6645.458     6724.294
496  mtVer+I       3118.055     90  6416.111     6623.453     6698.333
497  mtVer+G4      3009.313     90  6198.626     6405.968     6480.848
498  mtVer+I+G4    3009.313     91  6200.625     6415.292     6485.983
499  mtVer+R2      3019.837     91  6221.675     6436.342     6507.033
500  mtVer+R3      3010.494     93  6206.988     6437.041     6498.618
501  mtVer+R4      3010.186     95  6210.373     6456.859     6508.274
508  mtVer+F       3014.257     108 6244.514     6630.481     6583.180
509  mtVer+F+I     2999.680     109 6217.360     6617.027     6559.162
510  mtVer+F+G4    2905.685     109 6029.371     6429.038     6371.173
511  mtVer+F+I+G4  2905.684     110 6031.368     6445.267     6376.306
512  mtVer+F+R2    2916.989     110 6053.978     6467.877     6398.916
513  mtVer+F+R3    2906.405     112 6036.809     6480.880     6388.019
514  mtVer+F+R4    2906.079     114 6040.158     6516.886     6397.639
521  mtInv         3030.914     89  6239.828     6440.078     6518.914
522  mtInv+I       3016.096     90  6212.191     6419.533     6494.413
523  mtInv+G4      2941.894     90  6063.787     6271.129     6346.009
524  mtInv+I+G4    2941.892     91  6065.784     6280.451     6351.142
525  mtInv+R2      2948.262     91  6078.524     6293.191     6363.882
526  mtInv+R3      2940.694     93  6067.387     6297.440     6359.017
527  mtInv+R4      2940.534     95  6071.068     6317.554     6368.969
534  mtInv+F       2893.253     108 6002.506     6388.473     6341.172
535  mtInv+F+I     2882.722     109 5983.444     6383.110     6325.246
536  mtInv+F+G4    2820.028     109 5858.055     6257.722     6199.857
537  mtInv+F+I+G4  2820.027     110 5860.053     6273.952     6204.991
538  mtInv+F+R2    2824.010     110 5868.020     6281.918     6212.958
539  mtInv+F+R3    2816.954     112 5857.908     6301.978     6209.118
540  mtInv+F+R4    2816.830     114 5861.660     6338.387     6219.141
Akaike Information Criterion:           LG+F+G4
Corrected Akaike Information Criterion: LG+G4
Bayesian Information Criterion:         LG+G4
Best-fit model: LG+G4 chosen according to BIC

All model information printed to 6141_00067-Virion_protein_5_100.fasta.aln.faa.model.gz
CPU time for ModelFinder: 300.499 seconds (0h:5m:0s)
Wall-clock time for ModelFinder: 152.104 seconds (0h:2m:32s)
Generating 1000 samples for ultrafast bootstrap (seed: 892889)...

NOTE: 5 MB RAM (0 GB) is required!
Measuring multi-threading efficiency up to 40 CPU cores
Increase to 10 rounds for branch lengths
244 trees examined
Threads: 1 / Time: 40.128 sec / Speedup: 1.000 / Efficiency: 100% / LogL: -5704
Threads: 2 / Time: 25.053 sec / Speedup: 1.602 / Efficiency: 80% / LogL: -5704
Threads: 3 / Time: 23.310 sec / Speedup: 1.722 / Efficiency: 57% / LogL: -5704
Threads: 4 / Time: 27.179 sec / Speedup: 1.476 / Efficiency: 37% / LogL: -5704
BEST NUMBER OF THREADS: 3

Estimate model parameters (epsilon = 0.100)
1. Initial log-likelihood: -2786.575
2. Current log-likelihood: -2786.092
Optimal log-likelihood: -2786.067
Gamma shape alpha: 1.161
Parameters optimization took 2 rounds (0.053 sec)
Computing ML distances based on estimated model parameters... 0.686 sec
Computing BIONJ tree...
0.001 seconds
Log-likelihood of BIONJ tree: -2806.799
--------------------------------------------------------------------
|             INITIALIZING CANDIDATE TREE SET                      |
--------------------------------------------------------------------
Generating 98 parsimony trees... 0.517 second
Computing log-likelihood of 98 initial trees ... 2.434 seconds
Current best score: -2778.812

Do NNI search on 20 best initial trees
Estimate model parameters (epsilon = 0.100)
BETTER TREE FOUND at iteration 1: -2778.412
BETTER TREE FOUND at iteration 7: -2778.411
Iteration 10 / LogL: -2781.604 / Time: 0h:2m:1s
Iteration 20 / LogL: -2782.179 / Time: 0h:2m:3s
Finish initializing candidate tree set (15)
Current best tree score: -2778.411 / CPU time: 8.044
Number of iterations: 20
--------------------------------------------------------------------
|               OPTIMIZING CANDIDATE TREE SET                      |
--------------------------------------------------------------------
Estimate model parameters (epsilon = 0.100)
BETTER TREE FOUND at iteration 24: -2778.196
Iteration 30 / LogL: -2778.414 / Time: 0h:2m:8s (0h:6m:56s left)
BETTER TREE FOUND at iteration 31: -2778.196
Iteration 40 / LogL: -2778.196 / Time: 0h:2m:12s (0h:5m:10s left)
Iteration 50 / LogL: -2785.107 / Time: 0h:2m:19s (0h:3m:50s left)
Log-likelihood cutoff on original alignment: -2807.318
Iteration 60 / LogL: -2778.196 / Time: 0h:2m:26s (0h:2m:55s left)
Iteration 70 / LogL: -2791.357 / Time: 0h:2m:32s (0h:2m:14s left)
Iteration 80 / LogL: -2778.196 / Time: 0h:2m:39s (0h:1m:42s left)
Iteration 90 / LogL: -2778.535 / Time: 0h:2m:44s (0h:1m:15s left)
Iteration 100 / LogL: -2778.196 / Time: 0h:2m:50s (0h:0m:53s left)
Log-likelihood cutoff on original alignment: -2807.625
NOTE: Bootstrap correlation coefficient of split occurrence frequencies: 0.996
Iteration 110 / LogL: -2778.413 / Time: 0h:2m:56s (0h:2m:25s left)
UPDATE BEST LOG-LIKELIHOOD: -2778.196
Iteration 120 / LogL: -2778.196 / Time: 0h:3m:2s (0h:2m:2s left)
UPDATE BEST LOG-LIKELIHOOD: -2778.196
Iteration 130 / LogL: -2778.196 / Time: 0h:3m:8s (0h:1m:42s left)
TREE SEARCH COMPLETED AFTER 132 ITERATIONS / Time: 0h:3m:9s

--------------------------------------------------------------------
|                    FINALIZING TREE SEARCH                        |
--------------------------------------------------------------------
Performs final model parameters optimization
Estimate model parameters (epsilon = 0.010)
1. Initial log-likelihood: -2778.196
Optimal log-likelihood: -2778.196
Gamma shape alpha: 1.102
Parameters optimization took 1 rounds (0.049 sec)
BEST SCORE FOUND : -2778.196

Testing tree branches by SH-like aLRT with 1000 replicates...
0.147 sec.
Creating bootstrap support values...
Split supports printed to NEXUS file 6141_00067-Virion_protein_5_100.fasta.aln.faa.splits.nex
Total tree length: 5.773

Total number of iterations: 132
CPU time used for tree search: 217.588 sec (0h:3m:37s)
Wall-clock time used for tree search: 73.923 sec (0h:1m:13s)
Total CPU time used: 486.789 sec (0h:8m:6s)
Total wall-clock time used: 190.309 sec (0h:3m:10s)

Computing bootstrap consensus tree...
Reading input file 6141_00067-Virion_protein_5_100.fasta.aln.faa.splits.nex...
46 taxa and 340 splits.
Consensus tree written to 6141_00067-Virion_protein_5_100.fasta.aln.faa.contree
Reading input trees file 6141_00067-Virion_protein_5_100.fasta.aln.faa.contree
Log-likelihood of consensus tree: -2778.196

Analysis results written to: 
  IQ-TREE report:                6141_00067-Virion_protein_5_100.fasta.aln.faa.iqtree
  Maximum-likelihood tree:       6141_00067-Virion_protein_5_100.fasta.aln.faa.treefile
  Likelihood distances:          6141_00067-Virion_protein_5_100.fasta.aln.faa.mldist

Ultrafast bootstrap approximation results written to:
  Split support values:          6141_00067-Virion_protein_5_100.fasta.aln.faa.splits.nex
  Consensus tree:                6141_00067-Virion_protein_5_100.fasta.aln.faa.contree
  Screen log file:               6141_00067-Virion_protein_5_100.fasta.aln.faa.log

Date and Time: Tue Feb 11 15:59:12 2020
