# Supplementary material for: Genome, biology and stability of the Thurquoise phage – A new virus from the Bastillevirinae subfamily
Source: Front Microbiol. 2023 Mar 14;14:1120147. doi: 10.3389/fmicb.2023.1120147 (PMC10043171; doi:10.3389/fmicb.2023.1120147)
Supplement: Supplementary file 2 [file Data_Sheet_1.ZIP › File S1. Alignments evolution models and trees/IqTree_ML_trees/single_marker_trees/6141_00067-Virion_protein_5_100.fasta.aln.faa.mldist]

46
AB609718_phiEF24C_P2        0.0000000 0.5929201 0.5929201 0.9049111 0.3155397 0.5425111 0.5425111 0.4998094 0.4727823 0.4247184 0.4247184 0.4772869 1.0476594 1.0476594 0.6140182 0.5008557 0.6048094 0.5882584 0.5882584 0.3155397 0.4473683 0.5275033 0.0270582 0.0000010 0.5556609 0.4727823 0.4998094 0.4822981 0.4822981 0.4822981 0.4822981 0.5004701 1.3873994 1.2455558 0.7409456 0.5556609 0.5154464 0.5802898 0.4772869 1.3568019 0.5255862 0.5154464 1.0144758 0.0000010 0.5187991 0.6122262 
AB930182_SPG24              0.5929201 0.0000000 0.0000010 0.8061346 0.4514825 0.6820033 0.6820033 0.1307516 0.1382645 0.5348341 0.5348341 0.6498385 1.1350616 1.1350616 0.0559487 0.6645439 0.0065956 0.0724963 0.0724963 0.4514825 0.5684180 0.6845112 0.5823751 0.5929201 0.1727872 0.1382645 0.1307516 0.1313953 0.1313953 0.1313953 0.1313953 0.6708660 1.3782050 1.5034980 0.8388333 0.1727872 0.1826444 0.0947561 0.6498385 1.3472260 0.6805414 0.1826444 1.0940316 0.5915743 0.0879032 0.1447113 
AP013029_phiNIT1            0.5929201 0.0000010 0.0000000 0.8061346 0.4514825 0.6820033 0.6820033 0.1307516 0.1382645 0.5348341 0.5348341 0.6498385 1.1350616 1.1350616 0.0559487 0.6645439 0.0065956 0.0724963 0.0724963 0.4514825 0.5684180 0.6845112 0.5823751 0.5929201 0.1727872 0.1382645 0.1307516 0.1313953 0.1313953 0.1313953 0.1313953 0.6708660 1.3782050 1.5034980 0.8388333 0.1727872 0.1826444 0.0947561 0.6498385 1.3472260 0.6805414 0.1826444 1.0940316 0.5915743 0.0879032 0.1447113 
AY682195_LP65               0.9049111 0.8061346 0.8061346 0.0000000 0.7276838 0.9817425 0.9817425 0.8020283 0.6781190 0.8691944 0.8691944 0.9541496 1.1569364 1.1569364 0.7894402 0.9525832 0.7924579 0.7095995 0.7095995 0.7276838 0.9429408 1.0390211 0.8743217 0.9049111 0.7455061 0.6781190 0.8020283 0.6583620 0.6583620 0.6461027 0.6461027 1.0818704 1.3492727 1.8797028 1.2362227 0.7455061 0.7638138 0.7324398 0.9541496 1.3193692 0.9905317 0.7638138 1.1758205 0.8849189 0.7157227 0.9182128 
DQ004855_P100               0.3155397 0.4514825 0.4514825 0.7276838 0.0000000 0.4994518 0.4994518 0.5376716 0.4172414 0.3802216 0.3802216 0.4698720 0.9197682 0.9197682 0.4977585 0.3776583 0.4510345 0.4795630 0.4795630 0.0000010 0.4029745 0.4408905 0.3039321 0.3155397 0.5055671 0.4172414 0.5376716 0.3874163 0.3874163 0.3874163 0.3874163 0.4449233 1.2626717 1.3467327 0.8170385 0.5055671 0.5341759 0.4711379 0.4698720 1.2342159 0.5016382 0.5341759 0.9004648 0.2971842 0.4855178 0.5668644 
EU418428_A5W                0.5425111 0.6820033 0.6820033 0.9817425 0.4994518 0.0000000 0.0000010 0.6768776 0.6786359 0.0000010 0.0000010 0.0951442 0.9771339 0.9771339 0.6721506 0.0793858 0.6693856 0.6642590 0.6642590 0.4994518 0.0268779 0.1262642 0.5402017 0.5425111 0.7054937 0.6786359 0.6768776 0.6688184 0.6688184 0.6695418 0.6695418 0.2014540 1.3547382 1.4532445 0.9133410 0.7054937 0.7250494 0.6544812 0.0951442 1.3254576 0.0068499 0.7250494 0.9388059 0.4973530 0.7019907 0.7088597 
FR852584_ISP                0.5425111 0.6820033 0.6820033 0.9817425 0.4994518 0.0000010 0.0000000 0.6768776 0.6786359 0.0000010 0.0000010 0.0951442 0.9771339 0.9771339 0.6721506 0.0793858 0.6693856 0.6642590 0.6642590 0.4994518 0.0268779 0.1262642 0.5402017 0.5425111 0.7054937 0.6786359 0.6768776 0.6688184 0.6688184 0.6695418 0.6695418 0.2014540 1.3547382 1.4532445 0.9133410 0.7054937 0.7250494 0.6544812 0.0951442 1.3254576 0.0068499 0.7250494 0.9388059 0.4973530 0.7019907 0.7088597 
JN797796B_5S                0.4998094 0.1307516 0.1307516 0.8020283 0.5376716 0.6768776 0.6768776 0.0000000 0.1323894 0.4911391 0.4911391 0.6305349 1.1499715 1.1499715 0.1197452 0.6096780 0.1386760 0.0997339 0.0997339 0.5376716 0.5223231 0.6258580 0.4896107 0.4998094 0.1078798 0.1323894 0.0000010 0.1477812 0.1477812 0.1399597 0.1399597 0.5916371 1.3216619 1.3771865 0.7868119 0.1078798 0.0753847 0.1090312 0.6305349 1.2918648 0.6754458 0.0753847 1.1137978 0.4921263 0.1013285 0.1623944 
JN797798_BCU4               0.4727823 0.1382645 0.1382645 0.6781190 0.4172414 0.6786359 0.6786359 0.1323894 0.0000000 0.5221541 0.5221541 0.6049193 1.0338237 1.0338237 0.1375959 0.5727459 0.1395647 0.1002600 0.1002600 0.4172414 0.5287423 0.5973111 0.4624478 0.4727823 0.1883896 0.0000010 0.1323894 0.0333813 0.0333813 0.0266286 0.0266286 0.6042932 1.2561994 1.4456245 0.7745456 0.1883896 0.1752638 0.1272886 0.6049193 1.2275652 0.6818615 0.1752638 0.9952268 0.4631617 0.0914692 0.1621257 
JX080301_A3R                0.4247184 0.5348341 0.5348341 0.8691944 0.3802216 0.0000010 0.0000010 0.4911391 0.5221541 0.0000000 0.0000010 0.0951442 0.8983869 0.8983869 0.4848165 0.0725305 0.5216975 0.4684033 0.4684033 0.3802216 0.0268779 0.0949901 0.4337325 0.4247184 0.5180003 0.5221541 0.4911391 0.5133404 0.5133404 0.5133404 0.5133404 0.1744055 1.2824944 1.3925466 0.7843997 0.5180003 0.5364486 0.4481077 0.0951442 1.2501018 0.0000010 0.5364486 0.8562183 0.4247184 0.5216461 0.5542404 
JX080302_676Z               0.4247184 0.5348341 0.5348341 0.8691944 0.3802216 0.0000010 0.0000010 0.4911391 0.5221541 0.0000010 0.0000000 0.0951442 0.8983869 0.8983869 0.4848165 0.0725305 0.5216975 0.4684033 0.4684033 0.3802216 0.0268779 0.0949901 0.4337325 0.4247184 0.5180003 0.5221541 0.4911391 0.5133404 0.5133404 0.5133404 0.5133404 0.1744055 1.2824944 1.3925466 0.7843997 0.5180003 0.5364486 0.4481077 0.0951442 1.2501018 0.0000010 0.5364486 0.8562183 0.4247184 0.5216461 0.5542404 
JX194239_SA11               0.4772869 0.6498385 0.6498385 0.9541496 0.4698720 0.0951442 0.0951442 0.6305349 0.6049193 0.0951442 0.0951442 0.0000000 0.9712451 0.9712451 0.6485847 0.1542148 0.6498385 0.6315119 0.6315119 0.4698720 0.0644285 0.1542148 0.4823918 0.4772869 0.6585506 0.6049193 0.6305349 0.5918898 0.5918898 0.5918898 0.5918898 0.2177338 1.3148967 1.4405794 0.8067454 0.6585506 0.6661825 0.6048490 0.0000010 1.2799075 0.0951442 0.6661825 0.9241679 0.4772869 0.6462705 0.6847243 
KC595512_JL                 1.0476594 1.1350616 1.1350616 1.1569364 0.9197682 0.9771339 0.9771339 1.1499715 1.0338237 0.8983869 0.8983869 0.9712451 0.0000000 0.0000010 1.1066343 0.9101533 1.1393872 1.0893826 1.0893826 0.9197682 0.9570232 0.9819712 1.0300044 1.0476594 1.2164287 1.0338237 1.1499715 1.0617842 1.0617842 1.0617842 1.0617842 0.9865846 0.3702974 2.1234820 1.1787544 1.2164287 1.1762224 1.0498443 0.9712451 0.3577067 0.9863066 1.1762224 0.0215465 1.0361035 1.0837909 1.1594137 
KC595513_Shanette           1.0476594 1.1350616 1.1350616 1.1569364 0.9197682 0.9771339 0.9771339 1.1499715 1.0338237 0.8983869 0.8983869 0.9712451 0.0000010 0.0000000 1.1066343 0.9101533 1.1393872 1.0893826 1.0893826 0.9197682 0.9570232 0.9819712 1.0300044 1.0476594 1.2164287 1.0338237 1.1499715 1.0617842 1.0617842 1.0617842 1.0617842 0.9865846 0.3702974 2.1234820 1.1787544 1.2164287 1.1762224 1.0498443 0.9712451 0.3577067 0.9863066 1.1762224 0.0215465 1.0361035 1.0837909 1.1594137 
KC699836_SIOphi             0.6140182 0.0559487 0.0559487 0.7894402 0.4977585 0.6721506 0.6721506 0.1197452 0.1375959 0.4848165 0.4848165 0.6485847 1.1066343 1.1066343 0.0000000 0.6144296 0.0478293 0.0559640 0.0559640 0.4977585 0.5340150 0.6263540 0.6016478 0.6140182 0.1202409 0.1375959 0.1197452 0.1295049 0.1295049 0.1295049 0.1295049 0.6094186 1.4059167 1.4022763 0.7836397 0.1202409 0.1489524 0.0640466 0.6485847 1.3699583 0.6644385 0.1489524 1.0448212 0.6142347 0.0896783 0.1429624 
KF021268_phiIBB_SEP1        0.5008557 0.6645439 0.6645439 0.9525832 0.3776583 0.0793858 0.0793858 0.6096780 0.5727459 0.0725305 0.0725305 0.1542148 0.9101533 0.9101533 0.6144296 0.0000000 0.6641921 0.5987065 0.5987065 0.3776583 0.0980274 0.0534764 0.5103599 0.5008557 0.6477629 0.5727459 0.6096780 0.5639714 0.5639714 0.5639714 0.5639714 0.1571071 1.3041215 1.4726191 0.7961182 0.6477629 0.6550152 0.5716167 0.1542148 1.2726220 0.0801562 0.6550152 0.8586373 0.5008557 0.6564535 0.6788812 
KF669652_Grass              0.6048094 0.0065956 0.0065956 0.7924579 0.4510345 0.6693856 0.6693856 0.1386760 0.1395647 0.5216975 0.5216975 0.6498385 1.1393872 1.1393872 0.0478293 0.6641921 0.0000000 0.0642693 0.0642693 0.4510345 0.5684180 0.6900359 0.5942414 0.6048094 0.1647708 0.1395647 0.1386760 0.1326501 0.1326501 0.1326501 0.1326501 0.6729497 1.4020176 1.5292435 0.8242967 0.1647708 0.1909978 0.0861638 0.6498385 1.3705185 0.6679590 0.1909978 1.0982569 0.6043226 0.0953537 0.1532952 
KJ010547_Bp8p_C             0.5882584 0.0724963 0.0724963 0.7095995 0.4795630 0.6642590 0.6642590 0.0997339 0.1002600 0.4684033 0.4684033 0.6315119 1.0893826 1.0893826 0.0559640 0.5987065 0.0642693 0.0000000 0.0000010 0.4795630 0.5163275 0.6108199 0.5760915 0.5882584 0.1178975 0.1002600 0.0997339 0.0833173 0.0833173 0.0833173 0.0833173 0.6040036 1.3905405 1.3366302 0.8421276 0.1178975 0.1275775 0.0232103 0.6315119 1.3550794 0.6565319 0.1275775 1.0282847 0.5862962 0.0640699 0.1341333 
KJ010548_Bp8p_T             0.5882584 0.0724963 0.0724963 0.7095995 0.4795630 0.6642590 0.6642590 0.0997339 0.1002600 0.4684033 0.4684033 0.6315119 1.0893826 1.0893826 0.0559640 0.5987065 0.0642693 0.0000010 0.0000000 0.4795630 0.5163275 0.6108199 0.5760915 0.5882584 0.1178975 0.1002600 0.0997339 0.0833173 0.0833173 0.0833173 0.0833173 0.6040036 1.3905405 1.3366302 0.8421276 0.1178975 0.1275775 0.0232103 0.6315119 1.3550794 0.6565319 0.1275775 1.0282847 0.5862962 0.0640699 0.1341333 
KJ094029_LP_064             0.3155397 0.4514825 0.4514825 0.7276838 0.0000010 0.4994518 0.4994518 0.5376716 0.4172414 0.3802216 0.3802216 0.4698720 0.9197682 0.9197682 0.4977585 0.3776583 0.4510345 0.4795630 0.4795630 0.0000000 0.4029745 0.4408905 0.3039321 0.3155397 0.5055671 0.4172414 0.5376716 0.3874163 0.3874163 0.3874163 0.3874163 0.4449233 1.2626717 1.3467327 0.8170385 0.5055671 0.5341759 0.4711379 0.4698720 1.2342159 0.5016382 0.5341759 0.9004648 0.2971842 0.4855178 0.5668644 
KP027446_phiIPLARODI        0.4473683 0.5684180 0.5684180 0.9429408 0.4029745 0.0268779 0.0268779 0.5223231 0.5287423 0.0268779 0.0268779 0.0644285 0.9570232 0.9570232 0.5340150 0.0980274 0.5684180 0.5163275 0.5163275 0.4029745 0.0000000 0.0980274 0.4521208 0.4473683 0.5478836 0.5287423 0.5223231 0.5163123 0.5163123 0.5163123 0.5163123 0.1781489 1.3185881 1.4135490 0.7940786 0.5478836 0.5539755 0.4927769 0.0644285 1.2836426 0.0268779 0.5539755 0.9101939 0.4473683 0.5373839 0.5731671 
KP027447_phiIPLA_C1C        0.5275033 0.6845112 0.6845112 1.0390211 0.4408905 0.1262642 0.1262642 0.6258580 0.5973111 0.0949901 0.0949901 0.1542148 0.9819712 0.9819712 0.6263540 0.0534764 0.6900359 0.6108199 0.6108199 0.4408905 0.0980274 0.0000000 0.5373288 0.5275033 0.6374644 0.5973111 0.6258580 0.5882419 0.5882419 0.5882419 0.5882419 0.1523538 1.3956211 1.5510862 0.8320240 0.6374644 0.6388508 0.5836277 0.1542148 1.3618905 0.1250612 0.6388508 0.9275537 0.5275033 0.6585086 0.6657457 
KP339049_EFDG1              0.0270582 0.5823751 0.5823751 0.8743217 0.3039321 0.5402017 0.5402017 0.4896107 0.4624478 0.4337325 0.4337325 0.4823918 1.0300044 1.0300044 0.6016478 0.5103599 0.5942414 0.5760915 0.5760915 0.3039321 0.4521208 0.5373288 0.0000000 0.0270582 0.5452827 0.4624478 0.4896107 0.4719977 0.4719977 0.4719977 0.4719977 0.5105221 1.3733101 1.2312861 0.7389657 0.5452827 0.5051909 0.5682331 0.4823918 1.3427756 0.5233087 0.5051909 0.9969464 0.0291479 0.5084371 0.6006244 
KR049063_EFLK1              0.0000010 0.5929201 0.5929201 0.9049111 0.3155397 0.5425111 0.5425111 0.4998094 0.4727823 0.4247184 0.4247184 0.4772869 1.0476594 1.0476594 0.6140182 0.5008557 0.6048094 0.5882584 0.5882584 0.3155397 0.4473683 0.5275033 0.0270582 0.0000000 0.5556609 0.4727823 0.4998094 0.4822981 0.4822981 0.4822981 0.4822981 0.5004701 1.3873994 1.2455558 0.7409456 0.5556609 0.5154464 0.5802898 0.4772869 1.3568019 0.5255862 0.5154464 1.0144758 0.0000010 0.5187991 0.6122262 
KT207918_Eyuki              0.5556609 0.1727872 0.1727872 0.7455061 0.5055671 0.7054937 0.7054937 0.1078798 0.1883896 0.5180003 0.5180003 0.6585506 1.2164287 1.2164287 0.1202409 0.6477629 0.1647708 0.1178975 0.1178975 0.5055671 0.5478836 0.6374644 0.5452827 0.5556609 0.0000000 0.1883896 0.1078798 0.1731883 0.1731883 0.1725782 0.1725782 0.6531131 1.3646972 1.4475401 0.7652366 0.0000010 0.0275521 0.1187061 0.6585506 1.3338879 0.6983818 0.0275521 1.1762079 0.5517074 0.1404451 0.1717913 
KT224359_TsarBomba          0.4727823 0.1382645 0.1382645 0.6781190 0.4172414 0.6786359 0.6786359 0.1323894 0.0000010 0.5221541 0.5221541 0.6049193 1.0338237 1.0338237 0.1375959 0.5727459 0.1395647 0.1002600 0.1002600 0.4172414 0.5287423 0.5973111 0.4624478 0.4727823 0.1883896 0.0000000 0.1323894 0.0333813 0.0333813 0.0266286 0.0266286 0.6042932 1.2561994 1.4456245 0.7745456 0.1883896 0.1752638 0.1272886 0.6049193 1.2275652 0.6818615 0.1752638 0.9952268 0.4631617 0.0914692 0.1621257 
KT307976_AvesoBmore         0.4998094 0.1307516 0.1307516 0.8020283 0.5376716 0.6768776 0.6768776 0.0000010 0.1323894 0.4911391 0.4911391 0.6305349 1.1499715 1.1499715 0.1197452 0.6096780 0.1386760 0.0997339 0.0997339 0.5376716 0.5223231 0.6258580 0.4896107 0.4998094 0.1078798 0.1323894 0.0000000 0.1477812 0.1477812 0.1399597 0.1399597 0.5916371 1.3216619 1.3771865 0.7868119 0.1078798 0.0753847 0.1090312 0.6305349 1.2918648 0.6754458 0.0753847 1.1137978 0.4921263 0.1013285 0.1623944 
KT995480_Bacillus_BM15      0.4822981 0.1313953 0.1313953 0.6583620 0.3874163 0.6688184 0.6688184 0.1477812 0.0333813 0.5133404 0.5133404 0.5918898 1.0617842 1.0617842 0.1295049 0.5639714 0.1326501 0.0833173 0.0833173 0.3874163 0.5163123 0.5882419 0.4719977 0.4822981 0.1731883 0.0333813 0.1477812 0.0000000 0.0000010 0.0066042 0.0066042 0.6212854 1.2600890 1.4773019 0.8117828 0.1731883 0.1679011 0.1100325 0.5918898 1.2313509 0.6720094 0.1679011 1.0224727 0.4733498 0.0915440 0.1700260 
KU577463_Bacillus_Deep_Blue 0.4822981 0.1313953 0.1313953 0.6583620 0.3874163 0.6688184 0.6688184 0.1477812 0.0333813 0.5133404 0.5133404 0.5918898 1.0617842 1.0617842 0.1295049 0.5639714 0.1326501 0.0833173 0.0833173 0.3874163 0.5163123 0.5882419 0.4719977 0.4822981 0.1731883 0.0333813 0.1477812 0.0000010 0.0000000 0.0066042 0.0066042 0.6212854 1.2600890 1.4773019 0.8117828 0.1731883 0.1679011 0.1100325 0.5918898 1.2313509 0.6720094 0.1679011 1.0224727 0.4733498 0.0915440 0.1700260 
KX495186_Bacillus_PK16      0.4822981 0.1313953 0.1313953 0.6461027 0.3874163 0.6695418 0.6695418 0.1399597 0.0266286 0.5133404 0.5133404 0.5918898 1.0617842 1.0617842 0.1295049 0.5639714 0.1326501 0.0833173 0.0833173 0.3874163 0.5163123 0.5882419 0.4719977 0.4822981 0.1725782 0.0266286 0.1399597 0.0066042 0.0066042 0.0000000 0.0000010 0.6212854 1.2600890 1.4773019 0.7971579 0.1725782 0.1597433 0.1100325 0.5918898 1.2313509 0.6727297 0.1597433 1.0224727 0.4733498 0.0915440 0.1700260 
MG602477_Bacillus_BCP01     0.4822981 0.1313953 0.1313953 0.6461027 0.3874163 0.6695418 0.6695418 0.1399597 0.0266286 0.5133404 0.5133404 0.5918898 1.0617842 1.0617842 0.1295049 0.5639714 0.1326501 0.0833173 0.0833173 0.3874163 0.5163123 0.5882419 0.4719977 0.4822981 0.1725782 0.0266286 0.1399597 0.0066042 0.0066042 0.0000010 0.0000000 0.6212854 1.2600890 1.4773019 0.7971579 0.1725782 0.1597433 0.1100325 0.5918898 1.2313509 0.6727297 0.1597433 1.0224727 0.4733498 0.0915440 0.1700260 
NC_007021_Twort             0.5004701 0.6708660 0.6708660 1.0818704 0.4449233 0.2014540 0.2014540 0.5916371 0.6042932 0.1744055 0.1744055 0.2177338 0.9865846 0.9865846 0.6094186 0.1571071 0.6729497 0.6040036 0.6040036 0.4449233 0.1781489 0.1523538 0.5105221 0.5004701 0.6531131 0.6042932 0.5916371 0.6212854 0.6212854 0.6212854 0.6212854 0.0000000 1.4013924 1.5085140 0.7775138 0.6531131 0.6265971 0.5764898 0.2177338 1.3664943 0.1973307 0.6265971 0.9305102 0.5004701 0.6184709 0.6258798 
NC_011421_SPO1              1.3873994 1.3782050 1.3782050 1.3492727 1.2626717 1.3547382 1.3547382 1.3216619 1.2561994 1.2824944 1.2824944 1.3148967 0.3702974 0.3702974 1.4059167 1.3041215 1.4020176 1.3905405 1.3905405 1.2626717 1.3185881 1.3956211 1.3733101 1.3873994 1.3646972 1.2561994 1.3216619 1.2600890 1.2600890 1.2600890 1.2600890 1.4013924 0.0000000 1.9786719 1.3966841 1.3646972 1.3026135 1.3713521 1.3148967 0.0071636 1.3633239 1.3026135 0.3453964 1.3564618 1.2704138 1.3237216 
NC_012530_Lb338_1           1.2455558 1.5034980 1.5034980 1.8797028 1.3467327 1.4532445 1.4532445 1.3771865 1.4456245 1.3925466 1.3925466 1.4405794 2.1234820 2.1234820 1.4022763 1.4726191 1.5292435 1.3366302 1.3366302 1.3467327 1.4135490 1.5510862 1.2312861 1.2455558 1.4475401 1.4456245 1.3771865 1.4773019 1.4773019 1.4773019 1.4773019 1.5085140 1.9786719 0.0000000 1.5867104 1.4475401 1.3592280 1.3682638 1.4405794 1.9711300 1.4674353 1.3592280 2.0880900 1.1984013 1.5356410 1.5411402 
NC_015253_A9                0.7409456 0.8388333 0.8388333 1.2362227 0.8170385 0.9133410 0.9133410 0.7868119 0.7745456 0.7843997 0.7843997 0.8067454 1.1787544 1.1787544 0.7836397 0.7961182 0.8242967 0.8421276 0.8421276 0.8170385 0.7940786 0.8320240 0.7389657 0.7409456 0.7652366 0.7745456 0.7868119 0.8117828 0.8117828 0.7971579 0.7971579 0.7775138 1.3966841 1.5867104 0.0000000 0.7652366 0.7799875 0.8163418 0.8067454 1.3662532 0.8886111 0.7799875 1.1419528 0.7201131 0.8521420 0.8942182 
NC_016563_WPh               0.5556609 0.1727872 0.1727872 0.7455061 0.5055671 0.7054937 0.7054937 0.1078798 0.1883896 0.5180003 0.5180003 0.6585506 1.2164287 1.2164287 0.1202409 0.6477629 0.1647708 0.1178975 0.1178975 0.5055671 0.5478836 0.6374644 0.5452827 0.5556609 0.0000010 0.1883896 0.1078798 0.1731883 0.1731883 0.1725782 0.1725782 0.6531131 1.3646972 1.4475401 0.7652366 0.0000000 0.0275521 0.1187061 0.6585506 1.3338879 0.6983818 0.0275521 1.1762079 0.5517074 0.1404451 0.1717913 
NC_018856_Bastille          0.5154464 0.1826444 0.1826444 0.7638138 0.5341759 0.7250494 0.7250494 0.0753847 0.1752638 0.5364486 0.5364486 0.6661825 1.1762224 1.1762224 0.1489524 0.6550152 0.1909978 0.1275775 0.1275775 0.5341759 0.5539755 0.6388508 0.5051909 0.5154464 0.0275521 0.1752638 0.0753847 0.1679011 0.1679011 0.1597433 0.1597433 0.6265971 1.3026135 1.3592280 0.7799875 0.0275521 0.0000000 0.1284546 0.6661825 1.2730120 0.7177000 0.0000010 1.1368933 0.5087790 0.1334835 0.1638458 
NC_020081_phiAGATE          0.5802898 0.0947561 0.0947561 0.7324398 0.4711379 0.6544812 0.6544812 0.1090312 0.1272886 0.4481077 0.4481077 0.6048490 1.0498443 1.0498443 0.0640466 0.5716167 0.0861638 0.0232103 0.0232103 0.4711379 0.4927769 0.5836277 0.5682331 0.5802898 0.1187061 0.1272886 0.1090312 0.1100325 0.1100325 0.1100325 0.1100325 0.5764898 1.3713521 1.3682638 0.8163418 0.1187061 0.1284546 0.0000000 0.6048490 1.3363227 0.6469353 0.1284546 0.9902685 0.5776835 0.0727304 0.1543648 
NC_020877_Romulus           0.4772869 0.6498385 0.6498385 0.9541496 0.4698720 0.0951442 0.0951442 0.6305349 0.6049193 0.0951442 0.0951442 0.0000010 0.9712451 0.9712451 0.6485847 0.1542148 0.6498385 0.6315119 0.6315119 0.4698720 0.0644285 0.1542148 0.4823918 0.4772869 0.6585506 0.6049193 0.6305349 0.5918898 0.5918898 0.5918898 0.5918898 0.2177338 1.3148967 1.4405794 0.8067454 0.6585506 0.6661825 0.6048490 0.0000000 1.2799075 0.0951442 0.6661825 0.9241679 0.4772869 0.6462705 0.6847243 
NC_022761_CampHawk          1.3568019 1.3472260 1.3472260 1.3193692 1.2342159 1.3254576 1.3254576 1.2918648 1.2275652 1.2501018 1.2501018 1.2799075 0.3577067 0.3577067 1.3699583 1.2726220 1.3705185 1.3550794 1.3550794 1.2342159 1.2836426 1.3618905 1.3427756 1.3568019 1.3338879 1.2275652 1.2918648 1.2313509 1.2313509 1.2313509 1.2313509 1.3664943 0.0071636 1.9711300 1.3662532 1.3338879 1.2730120 1.3363227 1.2799075 0.0000000 1.3338156 1.2730120 0.3331095 1.3250220 1.2415593 1.2926899 
NC_023573_phiSA012          0.5255862 0.6805414 0.6805414 0.9905317 0.5016382 0.0068499 0.0068499 0.6754458 0.6818615 0.0000010 0.0000010 0.0951442 0.9863066 0.9863066 0.6644385 0.0801562 0.6679590 0.6565319 0.6565319 0.5016382 0.0268779 0.1250612 0.5233087 0.5255862 0.6983818 0.6818615 0.6754458 0.6720094 0.6720094 0.6727297 0.6727297 0.1973307 1.3633239 1.4674353 0.8886111 0.6983818 0.7177000 0.6469353 0.0951442 1.3338156 0.0000000 0.7177000 0.9476715 0.4802342 0.7004774 0.7011144 
NC_024205_Hoody_T           0.5154464 0.1826444 0.1826444 0.7638138 0.5341759 0.7250494 0.7250494 0.0753847 0.1752638 0.5364486 0.5364486 0.6661825 1.1762224 1.1762224 0.1489524 0.6550152 0.1909978 0.1275775 0.1275775 0.5341759 0.5539755 0.6388508 0.5051909 0.5154464 0.0275521 0.1752638 0.0753847 0.1679011 0.1679011 0.1597433 0.1597433 0.6265971 1.3026135 1.3592280 0.7799875 0.0275521 0.0000010 0.1284546 0.6661825 1.2730120 0.7177000 0.0000000 1.1368933 0.5087790 0.1334835 0.1638458 
NC_025423_CP_51             1.0144758 1.0940316 1.0940316 1.1758205 0.9004648 0.9388059 0.9388059 1.1137978 0.9952268 0.8562183 0.8562183 0.9241679 0.0215465 0.0215465 1.0448212 0.8586373 1.0982569 1.0282847 1.0282847 0.9004648 0.9101939 0.9275537 0.9969464 1.0144758 1.1762079 0.9952268 1.1137978 1.0224727 1.0224727 1.0224727 1.0224727 0.9305102 0.3453964 2.0880900 1.1419528 1.1762079 1.1368933 0.9902685 0.9241679 0.3331095 0.9476715 1.1368933 0.0000000 1.0016664 1.0487833 1.1199863 
NC_027335_ECP3              0.0000010 0.5915743 0.5915743 0.8849189 0.2971842 0.4973530 0.4973530 0.4921263 0.4631617 0.4247184 0.4247184 0.4772869 1.0361035 1.0361035 0.6142347 0.5008557 0.6043226 0.5862962 0.5862962 0.2971842 0.4473683 0.5275033 0.0291479 0.0000010 0.5517074 0.4631617 0.4921263 0.4733498 0.4733498 0.4733498 0.4733498 0.5004701 1.3564618 1.1984013 0.7201131 0.5517074 0.5087790 0.5776835 0.4772869 1.3250220 0.4802342 0.5087790 1.0016664 0.0000000 0.5122889 0.5640256 
NC_027366_Mater             0.5187991 0.0879032 0.0879032 0.7157227 0.4855178 0.7019907 0.7019907 0.1013285 0.0914692 0.5216461 0.5216461 0.6462705 1.0837909 1.0837909 0.0896783 0.6564535 0.0953537 0.0640699 0.0640699 0.4855178 0.5373839 0.6585086 0.5084371 0.5187991 0.1404451 0.0914692 0.1013285 0.0915440 0.0915440 0.0915440 0.0915440 0.6184709 1.2704138 1.5356410 0.8521420 0.1404451 0.1334835 0.0727304 0.6462705 1.2415593 0.7004774 0.1334835 1.0487833 0.5122889 0.0000000 0.1037595 
NC_027374_Moonbeam          0.6122262 0.1447113 0.1447113 0.9182128 0.5668644 0.7088597 0.7088597 0.1623944 0.1621257 0.5542404 0.5542404 0.6847243 1.1594137 1.1594137 0.1429624 0.6788812 0.1532952 0.1341333 0.1341333 0.5668644 0.5731671 0.6657457 0.6006244 0.6122262 0.1717913 0.1621257 0.1623944 0.1700260 0.1700260 0.1700260 0.1700260 0.6258798 1.3237216 1.5411402 0.8942182 0.1717913 0.1638458 0.1543648 0.6847243 1.2926899 0.7011144 0.1638458 1.1199863 0.5640256 0.1037595 0.0000000 
