# Supplementary material for: Genome, biology and stability of the Thurquoise phage – A new virus from the Bastillevirinae subfamily
Source: Front Microbiol. 2023 Mar 14;14:1120147. doi: 10.3389/fmicb.2023.1120147 (PMC10043171; doi:10.3389/fmicb.2023.1120147)
Supplement: Supplementary file 2 [file Data_Sheet_1.ZIP › File S1. Alignments evolution models and trees/IqTree_ML_trees/single_marker_trees/6141_00067-Virion_protein_5_100.fasta.aln.faa.splits.nex]

#nexus

BEGIN Taxa;
DIMENSIONS ntax=46;
TAXLABELS
[1] 'AB609718_phiEF24C_P2'
[2] 'AB930182_SPG24'
[3] 'AP013029_phiNIT1'
[4] 'AY682195_LP65'
[5] 'DQ004855_P100'
[6] 'EU418428_A5W'
[7] 'FR852584_ISP'
[8] 'JN797796B_5S'
[9] 'JN797798_BCU4'
[10] 'JX080301_A3R'
[11] 'JX080302_676Z'
[12] 'JX194239_SA11'
[13] 'KC595512_JL'
[14] 'KC595513_Shanette'
[15] 'KC699836_SIOphi'
[16] 'KF021268_phiIBB_SEP1'
[17] 'KF669652_Grass'
[18] 'KJ010547_Bp8p_C'
[19] 'KJ010548_Bp8p_T'
[20] 'KJ094029_LP_064'
[21] 'KP027446_phiIPLARODI'
[22] 'KP027447_phiIPLA_C1C'
[23] 'KP339049_EFDG1'
[24] 'KR049063_EFLK1'
[25] 'KT207918_Eyuki'
[26] 'KT224359_TsarBomba'
[27] 'KT307976_AvesoBmore'
[28] 'KT995480_Bacillus_BM15'
[29] 'KU577463_Bacillus_Deep_Blue'
[30] 'KX495186_Bacillus_PK16'
[31] 'MG602477_Bacillus_BCP01'
[32] 'NC_007021_Twort'
[33] 'NC_011421_SPO1'
[34] 'NC_012530_Lb338_1'
[35] 'NC_015253_A9'
[36] 'NC_016563_WPh'
[37] 'NC_018856_Bastille'
[38] 'NC_020081_phiAGATE'
[39] 'NC_020877_Romulus'
[40] 'NC_022761_CampHawk'
[41] 'NC_023573_phiSA012'
[42] 'NC_024205_Hoody_T'
[43] 'NC_025423_CP_51'
[44] 'NC_027335_ECP3'
[45] 'NC_027366_Mater'
[46] 'NC_027374_Moonbeam'
;
END; [Taxa]

BEGIN Splits;
DIMENSIONS ntax=46 nsplits=340;
FORMAT labels=no weights=yes confidences=no intervals=no;
MATRIX
	100	 2,
	100	 3,
	100	 2 3,
	100	 17,
	98	 2 3 17,
	100	 15,
	96	 2 3 15 17,
	100	 18,
	23	 2 3 15 17 18,
	100	 19,
	62	 2 3 15 17 18 19,
	100	 38,
	90	 2 3 15 17 18 19 38,
	100	 46,
	67	 2 3 15 17 18 19 38 46,
	100	 8,
	100	 27,
	97	 8 27,
	100	 25,
	100	 36,
	99	 25 36,
	100	 37,
	37	 25 36 37,
	100	 42,
	97	 25 36 37 42,
	97	 8 25 27 36 37 42,
	79	 2 3 8 15 17 18 19 25 27 36 37 38 42 46,
	100	 45,
	99	 2 3 8 15 17 18 19 25 27 36 37 38 42 45 46,
	100	 9,
	100	 26,
	96	 9 26,
	100	 30,
	100	 31,
	46	 30 31,
	1	 9 26 30 31,
	15	 2 3 8 9 15 17 18 19 25 26 27 30 31 36 37 38 42 45 46,
	100	 28,
	100	 29,
	98	 28 29,
	99	 2 3 8 9 15 17 18 19 25 26 27 28 29 30 31 36 37 38 42 45 46,
	100	 4,
	63	 2 3 4 8 9 15 17 18 19 25 26 27 28 29 30 31 36 37 38 42 45 46,
	100	 13,
	100	 14,
	99	 13 14,
	100	 43,
	95	 13 14 43,
	100	 33,
	100	 40,
	100	 33 40,
	100	 13 14 33 40 43,
	100	 35,
	43	 13 14 33 35 40 43,
	60	 1 5 6 7 10 11 12 16 20 21 22 23 24 32 34 39 41 44,
	100	 6,
	100	 7,
	88	 6 7,
	100	 10,
	100	 11,
	100	 41,
	34	 11 41,
	36	 10 11 41,
	13	 6 7 10 11 41,
	100	 12,
	100	 39,
	100	 12 39,
	100	 21,
	98	 12 21 39,
	98	 6 7 10 11 12 21 39 41,
	100	 16,
	100	 22,
	100	 32,
	12	 22 32,
	11	 16 22 32,
	95	 6 7 10 11 12 16 21 22 32 39 41,
	100	 34,
	36	 6 7 10 11 12 16 21 22 32 34 39 41,
	55	 1 5 20 23 24 44,
	100	 5,
	100	 20,
	99	 5 20,
	95	 1 23 24 44,
	100	 23,
	98	 1 24 44,
	100	 24,
	100	 44,
	44	 24 44,
	100	 1,
	63	 18 19,
	35	 18 19 38,
	84	 2 3 8 9 15 17 18 19 25 26 27 36 37 38 42 45 46,
	32	 28 29 30,
	56	 28 29 30 31,
	31	 10 41,
	21	 10 12 21 39 41,
	72	 10 11 12 21 39 41,
	83	 16 22,
	85	 6 7 10 11 12 16 21 22 39 41,
	11	 6 7 10 11 12 13 14 16 21 22 32 33 35 39 40 41 43,
	19	 6 7 10 11 12 13 14 16 21 22 32 33 34 35 39 40 41 43,
	5	 5 6 7 10 11 12 13 14 16 20 21 22 32 33 34 35 39 40 41 43,
	10	 1 44,
	52	 37 42,
	1	 25 36 37 42 46,
	2	 2 3 15 17 18 19 25 36 37 38 42 46,
	19	 2 3 8 9 15 17 18 19 25 26 27 28 29 30 31 35 36 37 38 42 45 46,
	28	 4 13 14 33 40 43,
	25	 12 21 39 41,
	2	 32 34,
	0	 22 32 34,
	1	 16 22 32 34,
	47	 1 24,
	1	 15 38,
	1	 15 18 38,
	3	 15 18 19 38,
	15	 2 3 8 15 17 18 19 25 27 36 37 38 42,
	18	 28 29 31,
	6	 2 3 8 15 17 18 19 25 27 28 29 30 31 36 37 38 42 45 46,
	27	 11 12 21 39 41,
	0	 1 4 5 13 14 20 23 24 33 40 43 44,
	11	 25 36 42,
	9	 8 25 27 36 37 42 46,
	2	 1 5 6 7 10 11 12 16 20 21 22 23 24 32 34 35 39 41 44,
	1	 6 7 11,
	27	 1 5 20 23 24 34 44,
	28	 1 23 24 34 44,
	6	 6 7 10 11 12 16 21 39 41,
	0	 23 24,
	26	 34 35,
	6	 13 14 33 34 35 40 43,
	2	 2 3 8 9 15 17 18 19 25 27 36 37 38 42 45 46,
	1	 23 24 44,
	1	 11 21 41,
	1	 10 11 21 41,
	1	 6 7 10 11 21 41,
	20	 6 7 10 11 12 13 14 16 21 22 32 33 39 40 41 43,
	1	 1 4 5 20 23 24 44,
	9	 45 46,
	16	 2 3 15 17 18 19 38 45 46,
	6	 4 13 14 33 34 35 40 43,
	9	 1 5 6 7 10 11 12 16 20 21 22 23 24 32 39 41 44,
	2	 6 7 41,
	4	 6 7 10 41,
	1	 2 3 15 17 18 19 46,
	1	 8 25 27 36 37 42 45,
	4	 33 40 43,
	7	 9 26 28 29 30 31,
	0	 2 3 9 15 17 18 19 26 28 29 30 31 38 45 46,
	0	 2 3 8 9 15 17 18 19 26 27 28 29 30 31 38 45 46,
	1	 6 7 16 22,
	0	 6 7 12 16 21 22 39,
	0	 6 7 10 12 16 21 22 39,
	0	 6 7 10 11 12 16 21 22 39,
	0	 6 7 10 11 12 21 22 32 39 41,
	6	 2 3 8 9 15 17 18 19 25 26 27 28 29 36 37 38 42 45 46,
	7	 4 13 14 33 35 40 43,
	0	 2 3 8 15 17 18 19 25 27 30 36 37 38 42 45 46,
	4	 2 3 8 9 15 17 18 19 25 26 27 30 36 37 38 42 45 46,
	2	 1 6 7 10 11 12 16 21 22 23 24 32 34 39 41 44,
	4	 10 11,
	4	 6 10 11 12 21 39 41,
	3	 8 27 37 42,
	1	 4 28 29,
	0	 4 28 29 31,
	1	 4 28 29 30 31,
	4	 2 3 15 17 45 46,
	5	 2 3 15 17 19,
	14	 2 3 8 9 15 17 18 19 25 26 27 31 36 37 38 42 45 46,
	5	 2 3 8 9 15 17 18 19 25 26 27 28 29 30 36 37 38 42 45 46,
	6	 1 6 7 10 11 12 13 14 16 21 22 23 24 32 33 34 35 39 40 41 43 44,
	1	 1 23 24 34 35 44,
	0	 5 6 7 10 11 12 16 21 22 32 34 39 41,
	5	 5 6 7 10 11 12 16 20 21 22 32 34 39 41,
	1	 5 6 7 10 11 12 16 20 21 22 32 39 41,
	3	 2 3 8 9 15 17 18 19 25 26 27 28 29 31 36 37 38 42 45 46,
	1	 14 43,
	4	 6 7 11 12 21 39 41,
	1	 15 17 18 19 38,
	0	 10 21 41,
	0	 2 3 15 17 18 19 38 45,
	2	 1 4 5 20 23 24 34 44,
	0	 2 3 8 15 17 25 27 36 37 42 46,
	1	 38 46,
	7	 18 38,
	4	 8 25 27 36 37 42 45 46,
	2	 6 10 11 41,
	1	 4 6 7 10 11 12 13 14 16 21 22 32 33 34 35 39 40 41 43,
	1	 1 5 6 7 10 11 12 13 14 16 20 21 22 23 24 32 33 39 40 41 43 44,
	0	 8 18 19 25 27 36 37 38 42 46,
	1	 2 3 8 15 17 25 27 36 37 42 45 46,
	1	 6 10 41,
	3	 1 5 6 7 10 11 12 13 14 16 20 21 22 23 24 32 33 34 39 40 41 43 44,
	2	 6 7 10,
	1	 13 14 33 40,
	2	 6 7 10 11 12 13 14 16 21 22 32 33 34 39 40 41 43,
	2	 5 6 7 10 11 12 13 14 16 20 21 22 32 33 34 39 40 41 43,
	1	 8 9 25 26 27 28 29 30 31 36 37 42 45 46,
	1	 6 7 10 11 12 13 14 16 21 22 33 39 40 41 43,
	3	 7 10 11 12 21 39 41,
	1	 6 7 12 21 39,
	0	 5 6 7 10 11 12 16 20 21 22 23 32 34 39 41,
	1	 23 44,
	3	 19 38,
	2	 8 25 36 37 42,
	1	 6 41,
	1	 6 10 12 21 39 41,
	0	 2 3 8 15 17 18 19 27 38,
	1	 2 3 15 17 46,
	0	 8 18 19 25 27 36 37 38 42 45 46,
	0	 6 12 21 39,
	0	 6 12 21 39 41,
	1	 6 11 41,
	0	 2 3 8 15 17 18 19 25 27 31 36 37 38 42 45 46,
	1	 6 7 10 11 12 16 21 22 34 39 41,
	1	 4 6 7 10 11 12 13 14 16 21 22 32 33 35 39 40 41 43,
	3	 1 24 34 44,
	0	 6 10,
	0	 6 10 11,
	1	 9 26 28 29,
	1	 7 41,
	1	 7 12 21 39 41,
	1	 6 7 12 21 39 41,
	3	 6 7 10 12 21 39 41,
	0	 6 7 10 11,
	1	 6 7 10 11 12 16 21 22 32 34 35 39 41,
	1	 5 6 7 10 11 12 13 14 16 20 21 22 32 33 35 39 40 41 43,
	1	 13 14 32 33 34 35 40 43,
	2	 11 12 21 39,
	2	 10 11 12 21 39,
	1	 4 5 6 7 10 11 12 13 14 16 20 21 22 32 33 35 39 40 41 43,
	0	 1 6 7 10 11 12 13 14 16 20 21 22 23 24 32 33 34 35 39 40 41 43 44,
	1	 9 26 31,
	0	 1 20 23 24 34 44,
	1	 23 34,
	1	 2 3 8 15 17 18 19 25 26 27 36 37 38 42 45 46,
	1	 13 14 32 33 35 40 43,
	1	 2 3 8 9 15 17 18 19 25 26 27 29 30 31 36 37 38 42 45 46,
	1	 2 3 15 17 38,
	2	 25 27 36 37 42,
	0	 1 5 6 7 10 11 12 13 14 16 20 21 22 23 24 32 33 35 39 40 41 43 44,
	0	 2 3 8 9 15 17 18 19 25 26 27 28 36 37 38 42 45 46,
	1	 6 7 10 11 12 16 21 22 32 35 39 41,
	0	 1 20 23 24 44,
	0	 1 4 5 13 14 20 23 24 33 34 40 43 44,
	0	 9 26 28 29 30,
	1	 10 12 21 39,
	1	 1 23,
	1	 18 19 38 46,
	0	 2 3 17 18 19 38,
	1	 6 7 10 12 21 39,
	1	 6 7 10 11 12 21 39,
	0	 8 25 27 37 42,
	0	 28 30 31,
	0	 9 26 28 29 30 31 45,
	0	 9 26 28 29 30 31 45 46,
	0	 10 11 12 39 41,
	0	 1 4 5 6 7 10 11 12 13 14 16 20 21 22 23 24 32 33 39 40 41 43 44,
	1	 6 7 10 11 12 21 32 39 41,
	0	 29 30 31,
	0	 7 10 11 12 21 39,
	0	 6 7 10 11 16 22 32 41,
	0	 6 7 16 22 32,
	0	 6 7 11 16 22 32,
	0	 6 7 10 11 16 22 32,
	0	 6 7 10 11 12 16 21 22 32 39,
	0	 2 3 15,
	0	 15 46,
	1	 15 18 19 38 46,
	1	 36 37 42,
	1	 2 3 8 15 17 18 19 25 27 30 31 36 37 38 42 45 46,
	0	 8 27 46,
	0	 21 41,
	0	 8 18 19 25 27 36 37 38 42,
	0	 7 11,
	1	 6 7 11 12 21 39,
	0	 2 3 15 17 18 19 25 36 37 38 42,
	1	 6 7 10 11 12 21 22 39 41,
	0	 2 3 8 15 17 25 27 36 37 42,
	0	 6 10 11 12 21 39,
	0	 1 23 24,
	0	 10 11 16 22 32 41,
	0	 15 17,
	0	 6 7 11 41,
	0	 2 3 8 9 15 17 18 19 25 26 27 29 36 37 38 42 45 46,
	0	 2 3 17 18,
	0	 13 43,
	0	 2 3 4 8 15 17 18 19 25 27 28 29 30 31 36 37 38 42 45 46,
	0	 2 3 4 8 15 17 18 19 25 26 27 28 29 30 31 36 37 38 42 45 46,
	0	 11 16 22,
	0	 2 3 4 8 9 15 17 18 19 25 26 27 36 37 38 42 45 46,
	0	 4 9 26 28 29 30 31,
	0	 7 10 12 21 39 41,
	0	 11 16 22 32,
	0	 2 3 8 15 17 18 19 25 27 36 37 42,
	0	 5 20 34,
	0	 6 11 12 21 39 41,
	0	 1 5 23 24 44,
	0	 13 14 33 34 40 43,
	0	 12 39 41,
	0	 9 26 30,
	0	 3 17,
	0	 2 3 8 9 15 17 18 19 25 26 27 28 30 31 36 37 38 42 45 46,
	0	 2 3 8 15 17 18 19 25 27 36 37 38 42 45,
	0	 2 3 15 17 18 19 25 36 37 42 46,
	0	 2 3 15 17 18 19 25 36 37 38 42 45 46,
	0	 1 4 5 6 7 10 11 12 16 20 21 22 23 24 32 34 39 41 44,
	0	 25 37 42,
	0	 2 3 8 15 17 18 19 25 27 28 29 31 36 37 38 42 45 46,
	0	 1 23 44,
	0	 9 26 28 29 31,
	0	 7 11 12 21 39,
	0	 2 3 8 15 17 18 19 25 26 27 28 29 30 31 36 37 38 42 45 46,
	0	 4 26 28 29 30 31,
	0	 7 11 12 21 39 41,
	0	 8 25 27 36 37 38 42,
	0	 10 11 12 16 21 22 39 41,
	0	 8 27 42,
	0	 2 3 8 15 17 18 19 25 27 28 29 36 37 38 42 45 46,
	0	 18 19 46,
	0	 13 14 32 33 40 43,
	0	 12 16 22 39,
	0	 10 32,
	0	 10 32 41,
	0	 10 12 21 32 39 41,
	0	 10 11 12 16 21 22 32 39 41,
	0	 1 5 23 24 34 44,
	0	 7 16 22,
	0	 6 7 10 11 16 21 22 41,
	0	 6 7 11 21,
	0	 4 5 6 7 10 11 12 13 14 16 20 21 22 32 33 34 35 39 40 41 43,
	0	 18 19 38 45 46,
	0	 4 31,
	0	 1 6 7 10 11 12 13 14 16 21 22 24 32 33 34 35 39 40 41 43 44,
	0	 1 5 6 7 10 11 12 13 14 16 21 22 23 24 32 33 34 35 39 40 41 43 44,
	0	 2 3 17 18 19,
	0	 2 3 8 9 15 17 18 19 25 26 27 28 29 30 31 34 36 37 38 42 45 46,
	0	 1 13 14 23 24 33 35 40 43 44,
	0	 2 3 17 38,
	0	 2 3 17 18 38,
;
END; [Splits]
