# Supplementary material for: Genome, biology and stability of the Thurquoise phage – A new virus from the Bastillevirinae subfamily
Source: Front Microbiol. 2023 Mar 14;14:1120147. doi: 10.3389/fmicb.2023.1120147 (PMC10043171; doi:10.3389/fmicb.2023.1120147)
Supplement: Supplementary file 2 [file Data_Sheet_1.ZIP › File S1. Alignments evolution models and trees/IqTree_ML_trees/single_marker_trees/6141_00067-Virion_protein_5_100.fasta.aln.faa.treefile]

(AB609718_phiEF24C_P2:0.0000000000,(((((((((((((((((AB930182_SPG24:0.0000024403,AP013029_phiNIT1:0.0000024403)83/100:0.0072326270,KF669652_Grass:0.0000021162)90.7/98:0.0320459541,KC699836_SIOphi:0.0234767630)95.6/96:0.0403039400,((KJ010547_Bp8p_C:0.0000000000,NC_024792_Bobb:0.0000000000):0.0000024403,KJ010548_Bp8p_T:0.0000024403)0/63:0.0000023728)24/62:0.0078029472,NC_020081_phiAGATE:0.0173068945)90.3/90:0.0360356841,NC_027374_Moonbeam:0.0932823311)17.8/67:0.0074904275,(((((((JN797796B_5S:0.0000000000,NC_018863_B4:0.0000000000):0.0000000000,NC_022763_Spock:0.0000000000):0.0000000000,NC_024788_Riley:0.0000000000):0.0000000000,NC_022769_BigBertha:0.0000000000):0.0000000000,NC_022088_Troll:0.0000000000):0.0000021999,KT307976_AvesoBmore:0.0000024403)83.2/97:0.0250823177,((((((KT207918_Eyuki:0.0000000000,NC_023501_BPS10C:0.0000000000):0.0000000000,NC_024213_Hakuna:0.0000000000):0.0000000000,NC_024211_Megatron:0.0000000000):0.0000000000,NC_018857_BPS13:0.0000000000):0.0000024403,NC_016563_WPh:0.0000024403)95.1/99:0.0298861695,(((NC_018856_Bastille:0.0000000000,NC_024207_Evoli:0.0000000000):0.0000000000,NC_024216_CAM003:0.0000000000):0.0000024403,NC_024205_Hoody_T:0.0000024403)0/52:0.0000023374)95.9/97:0.0566514577)96.5/97:0.0571968121)70.5/79:0.0109093478,NC_027366_Mater:0.0202084769)99.2/99:0.0679951165,((JN797798_BCU4:0.0000000000,NC_018860_BCP78:0.0000000000):0.0000024403,KT224359_TsarBomba:0.0000024403)84.4/96:0.0183483849)84.4/84:0.0106620753,(((((((((KT995480_Bacillus_BM15:0.0000000000,NC_024137_Bcp1:0.0000000000):0.0000000000,NC_027355_BCP8_2:0.0000000000):0.0000000000,MH638312_Bacillus_Kioshi:0.0000000000):0.0000000000,Thurquoise:0.0000000000):0.0000000000,NC_027352_JBP901:0.0000000000):0.0000000000,MH638309_Bacillus_Hobo:0.0000000000):0.0000000000,NC_020873_Bc431v3:0.0000000000):0.0000023675,KU577463_Bacillus_Deep_Blue:0.0000021692)91.8/98:0.0071900071,(KX495186_Bacillus_PK16:0.0000024764,MG602477_Bacillus_BCP01:0.0000024403)0/46:0.0000027102)0/56:0.0000024064)98.2/99:0.1861819273,AY682195_LP65:0.5627954014)82.9/63:0.0689181575,((((KC595512_JL:0.0000024403,KC595513_Shanette:0.0000024403)75/99:0.0243944555,NC_025423_CP_51:0.0000021869)67.9/95:0.0395429496,(NC_011421_SPO1:0.0080615101,NC_022761_CampHawk:0.0000024403)99.7/100:0.3335222088)100/100:0.7001680701,NC_015253_A9:0.5940195087)51.8/43:0.0582776434)85.3/60:0.1092866992,((((((((((((((((((((((EU418428_A5W:0.0000000000,KF766114_K:0.0000000000):0.0000000000,NC_022920_S25_3:0.0000000000):0.0000000000,NC_025416_MCE_2014:0.0000000000):0.0000000000,NC_019726_JD007:0.0000000000):0.0000000000,NC_025426_P108:0.0000000000):0.0000000000,KR902361_IME_SA118:0.0000000000):0.0000000000,KR908644_IME_SA119:0.0000000000):0.0000000000,JX875065_SA5:0.0000000000):0.0000000000,KP687432_IME_SA2:0.0000000000):0.0000000000,NC_025417_Team1:0.0000000000):0.0000000000,KP687431_IME_SA1:0.0000000000):0.0000000000,JX080304_MSA6:0.0000000000):0.0000000000,JX080300_Staph1N:0.0000000000):0.0000000000,NC_007066_G1:0.0000000000):0.0000000000,NC_019448_GH15:0.0000000000):0.0000000000,NC_023009_Sb_1:0.0000000000):0.0000000000,NC_022918_S25_4:0.0000000000):0.0000024403,FR852584_ISP:0.0000024403)0/88:0.0000028963,(((((JX080301_A3R:0.0000000000,JX080303_Fi200W:0.0000000000):0.0000000000,JX080305_P4W:0.0000000000):0.0000024403,NC_023573_phiSA012:0.0074693157)0/31:0.0000021324,JX080302_676Z:0.0000024403)0/36:0.0000023792,(((JX194239_SA11:0.0000000000,NC_022090_Remus:0.0000000000):0.0000024403,NC_020877_Romulus:0.0000024403)99.8/100:0.0811221041,KP027446_phiIPLARODI:0.0000020098)94.8/98:0.0338641078)0/72:0.0001351685)97/98:0.0847891453,(KF021268_phiIBB_SEP1:0.0000024403,KP027447_phiIPLA_C1C:0.0624670575)79.5/83:0.0195037602)86.3/85:0.0486431106,NC_007021_Twort:0.1248994582)94.9/95:0.2432550896,NC_012530_Lb338_1:1.3590518042)0/36:0.0175285658)86/55:0.0772264614,((((((((((((((DQ004855_P100:0.0000000000,NC_020871_AG20:0.0000000000):0.0000000000,KJ591605_LMTA_57:0.0000000000):0.0000000000,NC_024360_LMSP_25:0.0000000000):0.0000000000,NC_009811_A511:0.0000000000):0.0000000000,NC_024359_LP_048:0.0000000000):0.0000000000,KJ668715_LMTA_34:0.0000000000):0.0000000000,NC_024787_LMTA_148:0.0000000000):0.0000000000,NC_021781_LP_125:0.0000000000):0.0000000000,KJ094031_LP_124:0.0000000000):0.0000000000,NC_024364_List_36:0.0000000000):0.0000000000,NC_025440_WIL_1:0.0000000000):0.0000000000,KJ586795_LMTA_94:0.0000000000):0.0000000000,NC_024383_LP_083_2:0.0000000000):0.0000024403,KJ094029_LP_064:0.0000024403)92.3/99:0.0965436070)99.7/95:0.2329207708,KP339049_EFDG1:0.0086248438)87.9/98:0.0207244278,NC_027335_ECP3:0.0000024403)0/47:0.0000024403,KR049063_EFLK1:0.0000024403):0.0000024403,NC_009904_phiEF24C:0.0000000000);
