# Supplementary material for: Genome, biology and stability of the Thurquoise phage – A new virus from the Bastillevirinae subfamily
Source: Front Microbiol. 2023 Mar 14;14:1120147. doi: 10.3389/fmicb.2023.1120147 (PMC10043171; doi:10.3389/fmicb.2023.1120147)
Supplement: Supplementary file 2 [file Data_Sheet_1.ZIP › File S1. Alignments evolution models and trees/IqTree_ML_trees/single_marker_trees/6141_00067-Virion_protein_5_100.fasta.aln.faa.uniqueseq.phy]

46 170
AB609718_phiEF24C_P2        --------MASVGNQTVHTGNTVYLMIGNKIIGRAQSASGERQYGTQGIYEIGSIMPQEHVYLKYEGTITLERMRMKKEDLASLGITALGEDILQRDIIDIVMMDNL-------TKEIVVAYRGCSAISYSESFTANEVTSESTQFTYLTSAKVK---------------
AB930182_SPG24              --------MASVTNQSVHSANTVYFMIKNVPIARAQSISAERSFGTTGVYQIGSIMPQEHVYLRYEGSVTVDRFRMKKENLATLGMAALGEEVLQMDIMDIVLYDNY-------SQEVIIAYRGCSIDTYNESTNVGEIVSEQARFYFLTSANVRG--------------
AP013029_phiNIT1            --------MASVTNQSVHSANTVYFMIKNVPIARAQSISAERSFGTTGVYQIGSIMPQEHVYLRYEGSVTVDRFRMKKENLATLGMAALGEEVLQMDIMDIVLYDNY-------SQEVIIAYRGCSIDTYNESTNVGEIVSEQARFYFLTSANVRG--------------
AY682195_LP65               --------MATVKNQTVETGNRIYIMVKSAVLGRAQSLTGDRSFGTTGVYELGTIMPREHVFLKYTGTVSVERYRMTTNNFTNTKVAALGEDVLKIDVLDIAVKDNT-------TGKLIIVYRGCSIDDYQETYRANEITGESARFYYLTASNLQNGGYSTSYFNNATNR
DQ004855_P100               --------MASVTNQTVHTGNTVYLMIKGKIVGRCQSASGERSYGTTGVYEIGSIMPQEHVYLKYEGSLTVDRLRMRKEDLAKLGITALGEDILKRDVIDIVMMDNT-------TKEVIIAYRGCSAETYNEEIKANEIVSESARFLYLSAANVK---------------
EU418428_A5W                --------MASEAKQTVHTGNTVLLMIKGKPVGRAQSASGQREYGTTGVYEIGSIMPQEHVYLRYEGTITVERLRMKKENFADLGYASLGEEILKKDIIDILVVDNL-------TKQVIISYHGCSANNYNETWQTNEIVTEEIEFSYLTASDKART-------------
FR852584_ISP                --------MASEAKQTVHTGNTVLLMIKGKPVGRAQSASGQREYGTTGVYEIGSIMPQEHVYLRYEGTITVERLRMKKENFADLGYASLGEEILKKDIIDILVVDNL-------TKQVIISYHGCSANNYNETWQTNEIVTEEIEFSYLTASDKART-------------
JN797796B_5S                --------MASLANQTVQSANTVYFMIKNVPIARAQSISSERSFGTQGVYQIGSIMPQEHVYLRYEGSVTVERFRMKKENLASLGFAALGEEVLQMDIMDIVLYDNL-------TQEVVIAYRGCSIDSYNESVNVGEISSETARFYFLTSANVRSA-------------
JN797798_BCU4               --------MASVTNQTVQTGNTVYFMIKNVPIARAQSISAERSFGTTGVYQIGSIMPQEHVYLKYEGSVTVERFRMKKENLATLGFAALGEEVLQMDIMDIVLYDNY-------TQEVIVAYRGCSIDSYSEDVKANEITSENARFYFLTSANVRSA-------------
JX080301_A3R                --------MASEAKQTVHTGNTVLLMIKGKPVGRAQSASGQREYGTTGVYEIGSIMPQEHVYLRYEGTITVERLRMKKENFADLGYASLGEEILKKDIIDILVVDNL-------TKQVIISYHGCSANNYNET-------------------------------------
JX080302_676Z               --------MASEAKQTVHTGNTVLLMIKGKPVGRAQSASGQREYGTTGVYEIGSIMPQEHVYLRYEGTITVERLRMKKENFADLGYASLGEEILKKDIIDILVVDNL-------TKQVIISYHGCSANNYNET-------------------------------------
JX194239_SA11               --------MASEAKQSVHTGNTVMLMVKGKPVGRAQSAKGQREYGTTGVYEIGSIMPQEHVYLKYAGTITLERLRMKKENFADLGYASLGEEILKKDIIDILVVDNL-------TKQVIISYHGLTK-------------------------------------------
KC595512_JL                 --------MGMVDKQTVHAGHTINIRIRGEIVGRIQGLDGERDFGTEGVYEIGSMMPQEHVHNKYTGSVTCERFFVRKKDLARIGMASVGEEVLKKDVITIEVVDKY-------TKEIVRSYHGCSIGNYRENFRVNAIAGENASFQYLYAS------------------
KC595513_Shanette           --------MGMVDKQTVHAGHTINIRIRGEIVGRIQGLDGERDFGTEGVYEIGSMMPQEHVHNKYTGSVTCERFFVRKKDLARIGMASVGEEVLKKDVITIEVVDKY-------TKEIVRSYHGCSIGNYRENFRVNAIAGENASFQYLYAS------------------
KC699836_SIOphi             -------------------------MIKNVPIARAQSISAERSFGTTGVYQIGSIMPQEHVYLRYEGSVTVDRFRMKKENLAKLGFAALGEEVLQMDIMDIVLYDNY-------SKEVVIAYRGCSIDTYNETTSVGEITSEQARFYFLTSANVRG--------------
KF021268_phiIBB_SEP1        --------MASQAKQTVHTGNTVLLYIKGKPVGRAQSASGRREYGTTGVYEIGSIMPQEHVYLKYEGTLTVERLRMKKENFAKLGYASLGEEILKKDIIDILVIDNL-------TKQVIISYHGCSANNYNEEWRTN---------------------------------
KF669652_Grass              --------MASVTNQSVHSANTVYFMIKNVPIARAQSISAERSFGTTGVYQIGSIMPQEHVYLRYEGSVTVDRFRMKKENLATLGMAALGEEVLQMDIMDIVLYDNY-------SQEVIIAYRGCSIDTYNETTNVGEIVSEQARFYFLTSANVRG--------------
KJ010547_Bp8p_C             -------------------------MIKNVPIARAQSISAERSFGTTGVYQIGSIMPQEHVYLRYEGSVTVERFRMKKENLAKLGLAALGEEVLQMDIMDIVLYDNY-------TQEVIIAYRGCSIDTYNETTSVGEITSESARFYFLTSANVRS--------------
KJ010548_Bp8p_T             -------------------------MIKNVPIARAQSISAERSFGTTGVYQIGSIMPQEHVYLRYEGSVTVERFRMKKENLAKLGLAALGEEVLQMDIMDIVLYDNY-------TQEVIIAYRGCSIDTYNETTSVGEITSESARFYFLTSANVRS--------------
KJ094029_LP_064             --------MASVTNQTVHTGNTVYLMIKGKIVGRCQSASGERSYGTTGVYEIGSIMPQEHVYLKYEGSLTVDRLRMRKEDLAKLGITALGEDILKRDVIDIVMMDNT-------TKEVIIAYRGCSAETYNEEIKANEIVSESARFLYLSAANVK---------------
KP027446_phiIPLARODI        --------MASEAKQTVHTGNTVLLMIKGKPVGRAQSASGQREYGTTGVYEIGSIMPQEHVYLRYEGTITVERLRMKKENFADLGYASLGEEILKKDIIDILVVDNL-------TKQVIISYHGLTK-------------------------------------------
KP027447_phiIPLA_C1C        --------MASQAKQTVHTGNTVLLYIKGKPVGRAQSASGRREYGTTGVYEIGSIMPQEHVYLKYEGTLTVERLRMKKENFAKLGYASLGEEILKKDIIDILVIDNL-------TKQVIISYHGCSANNYEKDCSF----------------------------------
KP339049_EFDG1              --------MASVGNQTVHTGNTVYLMIGNKIIGRAQSASGERQYGTQGVYEIGSIMPQEHVYLKYEGTINLERMRMKKEDLASLGITALGEDILQRDIIDIVMMDNL-------TKEIVVAYRGCSAVSYSESFTANEITSESTQFTYLTSAKVK---------------
KR049063_EFLK1              --------MASVGNQTVHTGNTVYLMIGNKIIGRAQSASGERQYGTQGIYEIGSIMPQEHVYLKYEGTITLERMRMKKEDLASLGITALGEDILQRDIIDIVMMDNL-------TKEIVVAYRGCSAISYSESFTANEVTSESTQFTYLTSAKVK---------------
KT207918_Eyuki              --------MASLANQTVQSANTVYFMIKNVPIARAQSISSERSFGTTGVYEIGSIMPKEHVYLRYEGTVTVDRFRMRKENLAALGFAALGEEVLQMDIMDIVLYDNI-------TSEVVIAYRGCSIDTYSETVSVGEISSESARFYFLTSANVRSN-------------
KT224359_TsarBomba          --------MASVTNQTVQTGNTVYFMIKNVPIARAQSISAERSFGTTGVYQIGSIMPQEHVYLKYEGSVTVERFRMKKENLATLGFAALGEEVLQMDIMDIVLYDNY-------TQEVIVAYRGCSIDSYSEDVKANEITSENARFYFLTSANVRSA-------------
KT307976_AvesoBmore         --------MASLANQTVQSANTVYFMIKNVPIARAQSISSERSFGTQGVYQIGSIMPQEHVYLRYEGSVTVERFRMKKENLASLGFAALGEEVLQMDIMDIVLYDNL-------TQEVVIAYRGCSIDSYNESVNVGEISSETARFYFLTSANVRSA-------------
KT995480_Bacillus_BM15      --------MASVTNQTVQTGNTVYFMIKNVPIARAQSISAERSFGTTGVYQIGSIMPQEHVYLKYEGSVTVERFRMKKENLATLGFAALGEEVLQMDILDIVLYDNY-------TQEVIIAYRGCSIDTYSEDVKANEITSESARFYFLTSANVRSV-------------
KU577463_Bacillus_Deep_Blue --------MASVTNQTVQTGNTVYFMIKNVPIARAQSISAERSFGTTGVYQIGSIMPQEHVYLKYEGSVTVERFRMKKENLATLGFAALGEEVLQMDILDIVLYDNY-------TQEVIIAYRGCSIDTYSEDVKANEITSESARFYFLTSANVRSV-------------
KX495186_Bacillus_PK16      --------MASVTNQTVQTGNTVYFMIKNVPIARAQSISAERSFGTTGVYQIGSIMPQEHVYLKYEGSVTVERFRMKKENLATLGFAALGEEVLQMDILDIVLYDNY-------TQEVIIAYRGCSIDTYSEDVKANEITSESARFYFLTSANVRSA-------------
MG602477_Bacillus_BCP01     --------MASVTNQTVQTGNTVYFMIKNVPIARAQSISAERSFGTTGVYQIGSIMPQEHVYLKYEGSVTVERFRMKKENLATLGFAALGEEVLQMDILDIVLYDNY-------TQEVIIAYRGCSIDTYSEDVKANEITSESARFYFLTSANVRSA-------------
NC_007021_Twort             --------MASQAKQTVHTGNTVMLMIKGKPVGRAQSASGTRSYGTEGVYEIGSIMPQEHVYLKYEGELTVERLRMKKENFAKLGYASLGEEILKKDIIDIVVIDNL-------TKEVLVSYHGCSANNYELRSFT----------------------------------
NC_011421_SPO1              --------MARAQDQTVHSGHTINIKYGSTIVGRIQGLDSDRDFGTEGVYEIGSMMPQEHVTNKYTASVTCERFFVRNKALAKLGFAAVGKEVLKKNLFTIEVVDKY-------TGKVERSYHGCTLSTYRESFKVNAIAGENATWQYLYAS------------------
NC_012530_Lb338_1           MAYLGTKTRGGGVGQETVSANMIEITFDGVRIGRASNASSEIQYGTQGVYEIGDIFPQEHVYLKYEGTLTLERAMLSKKSLADLGLAGLGADILTTGTVNVVIKDYV------NSGRVVAAYLGCTGSSYSMSTRANEIVTETLNMMFLKASTVES--------------
NC_015253_A9                --------MASQAKQSVHTGNTIYITIGNTPIGRAQSLQAERSFGTEGVYEIGSIMPQEHVYLKYDGTLTVNRFRLRREDIEKSGFGSLGEEVLRRDIINILVMGHKDGKTGASNGEIVEAYLGCSILSYNFTITANEISSDEAQFKFLTTSATKASM------------
NC_016563_WPh               --------MASLANQTVQSANTVYFMIKNVPIARAQSISSERSFGTTGVYEIGSIMPKEHVYLRYEGTVTVDRFRMRKENLAALGFAALGEEVLQMDIMDIVLYDNI-------TSEVVIAYRGCSIDTYSETVSVGEISSESARFYFLTSANVRSN-------------
NC_018856_Bastille          --------MASLANQTVQSANTVYFMIKNVPIARAQSISSERSFGTQGVYEIGSIMPKEHVYLRYEGTVTVERFRMRKENLAALGFAALGEEVLQMDIMDIVLYDNI-------TSEVVIAYRGCSIDTYSESVSVGEISSESARFYFLTSANVRSA-------------
NC_020081_phiAGATE          -------------------------MIKNVPIARAQSISAERSFGTTGVYQIGSIMPQEHVYLRYEGSVTVERFRMKKENLAKLGLAALGEEVLQMDIMDIVLFDNY-------TKEVIIAYRGCSIDTYNETTSVGEISSESARFYFLTSANVRS--------------
NC_020877_Romulus           --------MASEAKQSVHTGNTVMLMVKGKPVGRAQSAKGQREYGTTGVYEIGSIMPQEHVYLKYAGTITLERLRMKKENFADLGYASLGEEILKKDIIDILVVDNL-------TKQVIISYHGLTK-------------------------------------------
NC_022761_CampHawk          --------MARAQDQTVHSGHTINIKYGSTIVGRIQGLDSDRDFGTEGVYEIGSMMPQEHVTNKYTASVTCERFFVRNKALAKLGFAAVGEEVLKKNLFTIEVVDKY-------TGKVERSYHGCTLSTYRESFKVNAIAGENATWQYLYAS------------------
NC_023573_phiSA012          --------MASEAKQTVHTGNTVLLMIKGKPVGRAQSASGQREYGTTGVYEIGSIMPQEHVYLRYEGTITVERLRMKKENFADLGYASLGEEILKKDIIDILVVDNL-------TKQVIISYHGCSANNYNETWTTNEIVTEEIEFSYLTASDKART-------------
NC_024205_Hoody_T           --------MASLANQTVQSANTVYFMIKNVPIARAQSISSERSFGTQGVYEIGSIMPKEHVYLRYEGTVTVERFRMRKENLAALGFAALGEEVLQMDIMDIVLYDNI-------TSEVVIAYRGCSIDTYSESVSVGEISSESARFYFLTSANVRSA-------------
NC_025423_CP_51             --------MGMVDKQTVHAGHTINIRIRGEIVGRIQGLDGERDFGTEGVYEIGSMMPQEHVHNKYTGSVTCERFFVRKKDLAKLGMASVGEEVLKKDIITIEVVDKY-------TKEIVRSYHGCSIGNYRENFRVNAIAGENASFQYLYAS------------------
NC_027335_ECP3              --------MASVGNQTVHTGNTVYLMIGNKIIGRAQSASGERQYGTQGIYEIGSIMPQEHVYLKYEGTITLERMRMKKEDLASLGITALGEDILQRDIIDIVMMDNL-------TKEIVVAYRGCSAISYSESFTANEVTSESTQ-------------------------
NC_027366_Mater             --------MATVTNQTVQSGNTVYFMIKNVPIARAQSISAERSFGTTGVYQIGSIMPQEHVYLRYEGSVTVERFRMKKENLASLGFAALGEEVLQMDIMDIVLYDNY-------TQEVIVAYRGCSIDTYSESTNVGEISSESARFYFLTSANVRG--------------
NC_027374_Moonbeam          --------MASVTNQTVQSANTVYFMIKNVPIARAQSISAERSFGTTGVYQIGSIMPQEHVYLRYEGSVTVERFRMRKENLAQLGFAALGEEVLQMDIMDIVLYDNY-------TQEVVVAYRGCSIDTYSESTSVGEIASELKLAGSL---------------------
