# Supplementary material for: Genome, biology and stability of the Thurquoise phage – A new virus from the Bastillevirinae subfamily
Source: Front Microbiol. 2023 Mar 14;14:1120147. doi: 10.3389/fmicb.2023.1120147 (PMC10043171; doi:10.3389/fmicb.2023.1120147)
Supplement: Supplementary file 2 [file Data_Sheet_1.ZIP › File S1. Alignments evolution models and trees/IqTree_ML_trees/single_marker_trees/6142_00068-Putative_tail_sheath_protein_100.fasta.aln.faa.bionj]

(((NC_023009_Sb_1:0.00000050,KR908644_IME_SA119:0.00000050):0.00171373,(NC_007066_G1:0.00171562,FR852584_ISP:-0.00000182):0.00000079):0.00000153,(NC_025417_Team1:0.00000050,JX080304_MSA6:0.00000050):0.00171170,((((((((((((((((((Thurquoise:0.03780619,(NC_020873_Bc431v3:0.02849912,KU577463_Bacillus_Deep_Blue:0.03772298):0.01038981):0.00566310,((NC_024137_Bcp1:0.00133886,MH638312_Bacillus_Kioshi:0.00398264):0.01842549,(MH638309_Bacillus_Hobo:0.00000046,KT995480_Bacillus_BM15:0.00000054):0.01041308):0.00737384):0.00991739,(NC_027355_BCP8_2:0.00000050,NC_027352_JBP901:0.00000050):0.04319540):0.02117307,((NC_018860_BCP78:0.00522438,JN797798_BCU4:0.00365642):0.03148912,KT224359_TsarBomba:0.04545065):0.07695102):0.01296723,(MG602477_Bacillus_BCP01:0.00000050,KX495186_Bacillus_PK16:0.00000050):0.05694111):0.12564328,((((NC_024216_CAM003:-0.00017328,(NC_024207_Evoli:0.00276425,NC_024205_Hoody_T:-0.00101365):0.00293753):0.00409531,NC_018856_Bastille:0.00486037):0.18690567,(((NC_024213_Hakuna:0.01326757,(NC_024211_Megatron:0.00000050,KT207918_Eyuki:0.00000050):0.00806723):0.05346028,NC_016563_WPh:0.04876315):0.01484570,(NC_023501_BPS10C:0.00069389,NC_018857_BPS13:0.00279481):0.04001548):0.28597665):0.07345439,((NC_022769_BigBertha:0.04152116,(NC_022763_Spock:0.01446839,(NC_018863_B4:0.00000050,JN797796B_5S:0.00000050):0.01443831):0.00475279):0.02997890,(NC_022088_Troll:0.00000050,KT307976_AvesoBmore:0.00000050):0.14321673):0.14381570):0.15497229):0.03996349,(((NC_027374_Moonbeam:0.11406968,NC_027366_Mater:0.11276823):0.09568667,((NC_024792_Bobb:0.00774111,(KJ010548_Bp8p_T:0.00000050,KJ010547_Bp8p_C:0.00000050):0.00102109):0.01725464,NC_020081_phiAGATE:0.02712495):0.09541269):0.04488429,((KF669652_Grass:0.00671012,(AP013029_phiNIT1:0.00339605,AB930182_SPG24:0.01627565):0.01179249):0.12856147,KC699836_SIOphi:0.12984940):0.04060775):0.05486751):0.38396883,((((NC_025423_CP_51:0.03495366,(KC595513_Shanette:0.00191018,KC595512_JL:0.01775862):0.02416625):0.70232624,(NC_022761_CampHawk:0.00353113,NC_011421_SPO1:0.00165727):0.43181092):1.86645138,AY682195_LP65:1.23344457):0.13167134,NC_012530_Lb338_1:0.98368430):0.08045357):0.06612688,NC_015253_A9:0.91774255):0.23099865,((((NC_027335_ECP3:0.00104866,KR049063_EFLK1:0.00596194):0.00016070,(NC_009904_phiEF24C:0.00000050,AB609718_phiEF24C_P2:0.00000050):0.00058286):0.08231318,KP339049_EFDG1:0.08789106):0.22925659,(((((NC_024787_LMTA_148:0.00000055,((NC_024364_List_36:0.00251684,NC_020871_AG20:0.00108036):0.00224710,NC_024359_LP_048:-0.00017218):0.00017263):0.00243171,(NC_009811_A511:0.00134340,KJ668715_LMTA_34:0.00044500):0.00048236):0.00132782,(((NC_024360_LMSP_25:0.00000050,KJ591605_LMTA_57:0.00000050):0.00295401,DQ004855_P100:-0.00116481):0.00116527,KJ094029_LP_064:0.00000053):0.00022056):0.00353469,KJ094031_LP_124:-0.00012145):0.00012195,NC_024383_LP_083_2:0.00000049):0.21648048):0.04862808):0.30025694,NC_007021_Twort:0.18167154):0.03691307,(KP027447_phiIPLA_C1C:-0.00092887,KF021268_phiIBB_SEP1:0.00262457):0.22192118):0.04944690,(NC_020877_Romulus:0.00000050,JX194239_SA11:0.00000050):0.13488185):0.06857017,NC_025416_MCE_2014:0.00054151):0.00118779,KP027446_phiIPLARODI:-0.00000869):0.00344368,(NC_025426_P108:-0.00001211,NC_019448_GH15:0.00172701):0.00345353):0.00345616,(((NC_022918_S25_4:0.00000050,NC_019726_JD007:0.00000050):0.00170239,(JX080303_Fi200W:0.00000050,JX080302_676Z:0.00000050):0.00535001):0.00001316,JX080301_A3R:0.00171938):0.00001222):0.00170621,EU418428_A5W:-0.00000722):0.00000772);
