# Supplementary material for: Genome, biology and stability of the Thurquoise phage – A new virus from the Bastillevirinae subfamily
Source: Front Microbiol. 2023 Mar 14;14:1120147. doi: 10.3389/fmicb.2023.1120147 (PMC10043171; doi:10.3389/fmicb.2023.1120147)
Supplement: Supplementary file 2 [file Data_Sheet_1.ZIP › File S1. Alignments evolution models and trees/IqTree_ML_trees/single_marker_trees/6142_00068-Putative_tail_sheath_protein_100.fasta.aln.faa.contree]

(AB609718_phiEF24C_P2:0.0000025238,((((((((((((((AB930182_SPG24:0.0128896970,AP013029_phiNIT1:0.0079266376)99:0.0125208807,KF669652_Grass:0.0047522015)100:0.1511211757,KC699836_SIOphi:0.1355520304)91:0.0553605887,((((KJ010547_Bp8p_C:0.0000025238,KJ010548_Bp8p_T:0.0000025238)74:0.0000025238,NC_024792_Bobb:0.0092432018)100:0.0218162721,NC_020081_phiAGATE:0.0256721698)100:0.1273345924,(NC_027366_Mater:0.1317371026,NC_027374_Moonbeam:0.1097726266)100:0.0938727797)99:0.0776773132)98:0.1171903265,(((((JN797796B_5S:0.0000025238,NC_018863_B4:0.0000025238)100:0.0133197892,NC_022763_Spock:0.0174472330)100:0.0304103908,NC_022769_BigBertha:0.0207062613)100:0.0760009598,((KT307976_AvesoBmore:0.0000000000,NC_024788_Riley:0.0000000000):0.0000025238,NC_022088_Troll:0.0000025238)100:0.1008927415)100:0.1675456761,(((((KT207918_Eyuki:0.0000025238,NC_024211_Megatron:0.0000025238)100:0.0116257224,NC_024213_Hakuna:0.0112497683)100:0.0518248373,NC_016563_WPh:0.0674641506)99:0.0299523134,(NC_018857_BPS13:0.0000025238,NC_023501_BPS10C:0.0036966199)100:0.0271960395)100:0.3773906515,(NC_018856_Bastille:0.0038884550,((NC_024205_Hoody_T:0.0000025238,NC_024207_Evoli:0.0018604481)100:0.0018604366,NC_024216_CAM003:0.0000025238)100:0.0054545633)100:0.1515911725)100:0.0992297020)100:0.1580201150)83:0.0547655583,(((JN797798_BCU4:0.0013719364,NC_018860_BCP78:0.0081108750)100:0.0422307579,KT224359_TsarBomba:0.0410596330)100:0.0690109286,(((((((KT995480_Bacillus_BM15:0.0000025238,MH638309_Bacillus_Hobo:0.0000025238)100:0.0109441861,(MH638312_Bacillus_Kioshi:0.0037267758,NC_024137_Bcp1:0.0019509734)100:0.0213187454)93:0.0210031316,Thurquoise:0.0325743799)98:0.0193625021,KU577463_Bacillus_Deep_Blue:0.0310160128)55:0.0169114379,NC_020873_Bc431v3:0.0313558390)52:0.0161018917,(NC_027352_JBP901:0.0000025238,NC_027355_BCP8_2:0.0000025238)100:0.0360239529)49:0.0169913937,(KX495186_Bacillus_PK16:0.0000025238,MG602477_Bacillus_BCP01:0.0000025238)100:0.0767133543)95:0.0375039590)100:0.1502105722)100:0.3268421698,(AY682195_LP65:1.2874565279,(((KC595512_JL:0.0050735901,KC595513_Shanette:0.0163938599)100:0.0268601594,NC_025423_CP_51:0.0265405979)100:0.6784585669,(NC_011421_SPO1:0.0055957561,NC_022761_CampHawk:0.0000025058)100:0.5394020998)100:2.0120018812)93:0.2822819176)57:0.1070891083,NC_015253_A9:1.0112002300)55:0.1152561214,NC_012530_Lb338_1:1.1312059389)100:0.2540644112,(((((((((((((((((((EU418428_A5W:0.0000000000,KR902361_IME_SA118:0.0000000000):0.0000000000,KP687432_IME_SA2:0.0000000000):0.0000000000,JX875065_SA5:0.0000000000):0.0000000000,KF766114_K:0.0000000000):0.0000000000,JX080300_Staph1N:0.0000000000):0.0000000000,KP687431_IME_SA1:0.0000000000):0.0000025238,FR852584_ISP:0.0000025238)33:0.0000025238,(KR908644_IME_SA119:0.0000025238,NC_023009_Sb_1:0.0000025238)99:0.0018577894)37:0.0000025238,NC_007066_G1:0.0018590573)38:0.0000025238,(JX080304_MSA6:0.0000025238,NC_025417_Team1:0.0000025238)100:0.0018575449)96:0.0018585004,(((NC_019726_JD007:0.0000000000,NC_023573_phiSA012:0.0000000000):0.0000000000,NC_022920_S25_3:0.0000000000):0.0000025238,NC_022918_S25_4:0.0000025238)98:0.0018641125)52:0.0000025238,JX080301_A3R:0.0018598523)48:0.0000025238,((JX080302_676Z:0.0000000000,JX080305_P4W:0.0000000000):0.0000025238,JX080303_Fi200W:0.0000025238)100:0.0057060511)98:0.0037181436,(NC_019448_GH15:0.0018615046,NC_025426_P108:0.0000025238)97:0.0037432748)96:0.0037334934,KP027446_phiIPLARODI:0.0000025238)98:0.0018600755,NC_025416_MCE_2014:0.0000025238)100:0.0613077472,((JX194239_SA11:0.0000000000,NC_022090_Remus:0.0000000000):0.0000025238,NC_020877_Romulus:0.0000025238)100:0.1576626359)100:0.0774294313,(KF021268_phiIBB_SEP1:0.0018454141,KP027447_phiIPLA_C1C:0.0000025238)100:0.2463927198)87:0.0553538703,NC_007021_Twort:0.1830196535)100:0.3336390976)80:0.1170726089,(((((((DQ004855_P100:0.0000000000,NC_025440_WIL_1:0.0000000000):0.0000000000,KJ586795_LMTA_94:0.0000000000):0.0000000000,NC_021781_LP_125:0.0000000000):0.0000025238,KJ094029_LP_064:0.0000025238)47:0.0000025238,(KJ591605_LMTA_57:0.0000025238,NC_024360_LMSP_25:0.0000025238)100:0.0019235526)50:0.0000025238,(KJ668715_LMTA_34:0.0000025238,(NC_009811_A511:0.0019229579,((NC_020871_AG20:0.0019252554,NC_024364_List_36:0.0019249595)94:0.0019179136,(NC_024359_LP_048:0.0000025238,NC_024787_LMTA_148:0.0000025238)57:0.0000025238)95:0.0038477224)69:0.0000025238)93:0.0019230887)92:0.0038619898,(KJ094031_LP_124:0.0000025238,NC_024383_LP_083_2:0.0000025238)62:0.0000025238)100:0.2282028205)100:0.2668473053,KP339049_EFDG1:0.0909075173)99:0.0903669797,KR049063_EFLK1:0.0025316642)96:0.0049873309,NC_027335_ECP3:0.0000025238)99:0.0018525585,NC_009904_phiEF24C:0.0000025238);
