# Supplementary material for: Genome, biology and stability of the Thurquoise phage – A new virus from the Bastillevirinae subfamily
Source: Front Microbiol. 2023 Mar 14;14:1120147. doi: 10.3389/fmicb.2023.1120147 (PMC10043171; doi:10.3389/fmicb.2023.1120147)
Supplement: Supplementary file 2 [file Data_Sheet_1.ZIP › File S1. Alignments evolution models and trees/IqTree_ML_trees/single_marker_trees/6142_00068-Putative_tail_sheath_protein_100.fasta.aln.faa.iqtree]

IQ-TREE 1.6.12 built Aug 15 2019

Input file name: 6142_00068-Putative_tail_sheath_protein_100.fasta.aln.faa
Type of analysis: ModelFinder + tree reconstruction + ultrafast bootstrap (1000 replicates)
Random seed number: 893381

REFERENCES
----------

To cite ModelFinder please use: 

Subha Kalyaanamoorthy, Bui Quang Minh, Thomas KF Wong, Arndt von Haeseler,
and Lars S Jermiin (2017) ModelFinder: Fast model selection for
accurate phylogenetic estimates. Nature Methods, 14:587–589.
https://doi.org/10.1038/nmeth.4285

To cite IQ-TREE please use:

Lam-Tung Nguyen, Heiko A. Schmidt, Arndt von Haeseler, and Bui Quang Minh
(2015) IQ-TREE: A fast and effective stochastic algorithm for estimating
maximum likelihood phylogenies. Mol Biol Evol, 32:268-274.
https://doi.org/10.1093/molbev/msu300

Since you used ultrafast bootstrap (UFBoot) please also cite: 

Diep Thi Hoang, Olga Chernomor, Arndt von Haeseler, Bui Quang Minh,
and Le Sy Vinh (2017) UFBoot2: Improving the ultrafast bootstrap
approximation. Mol Biol Evol, in press.
https://doi.org/10.1093/molbev/msx281

SEQUENCE ALIGNMENT
------------------

Input data: 100 sequences with 641 amino-acid sites
Number of constant sites: 58 (= 9.04836% of all sites)
Number of invariant (constant or ambiguous constant) sites: 58 (= 9.04836% of all sites)
Number of parsimony informative sites: 553
Number of distinct site patterns: 618

ModelFinder
-----------

Best-fit model according to BIC: LG+F+I+G4

List of models sorted by BIC scores: 

Model             LogL          AIC      w-AIC      AICc     w-AICc       BIC      w-BIC
LG+F+I+G4       -20310.2169  41000.4338 + 0.5438  41161.7227 + 0.9525  41848.4094 + 0.8929
LG+F+G4         -20315.5712  41009.1424 - 0.0070  41168.3885 - 0.0340  41852.6550 + 0.1069
LG+F+R3         -20312.5044  41009.0087 - 0.0075  41174.4373 - 0.0017  41865.9104 - 0.0001
LG+F+R4         -20306.4247  41000.8493 + 0.4418  41170.4906 - 0.0119  41866.6771 - 0.0001
rtREV+F+I+G4    -20350.7087  41081.4175 - 0.0000  41242.7063 - 0.0000  41929.3931 - 0.0000
rtREV+F+G4      -20355.6021  41089.2042 - 0.0000  41248.4504 - 0.0000  41932.7168 - 0.0000
rtREV+F+R4      -20344.1961  41076.3923 - 0.0000  41246.0335 - 0.0000  41942.2200 - 0.0000
rtREV+F+R3      -20350.9146  41085.8293 - 0.0000  41251.2579 - 0.0000  41942.7310 - 0.0000
rtREV+F+R5      -20342.6110  41077.2219 - 0.0000  41251.1498 - 0.0000  41951.9757 - 0.0000
WAG+F+I+G4      -20368.8860  41117.7720 - 0.0000  41279.0609 - 0.0000  41965.7476 - 0.0000
WAG+F+G4        -20374.4864  41126.9727 - 0.0000  41286.2189 - 0.0000  41970.4853 - 0.0000
WAG+F+R4        -20364.3181  41116.6361 - 0.0000  41286.2774 - 0.0000  41982.4638 - 0.0000
WAG+F+R3        -20371.6122  41127.2245 - 0.0000  41292.6531 - 0.0000  41984.1262 - 0.0000
WAG+F+R5        -20363.2517  41118.5034 - 0.0000  41292.4313 - 0.0000  41993.2572 - 0.0000
LG+F+R2         -20393.8119  41167.6239 - 0.0000  41328.9127 - 0.0000  42015.5995 - 0.0000
LG+I+G4         -20481.9101  41305.8201 - 0.0000  41431.2444 - 0.0000  42068.9982 - 0.0000
VT+F+I+G4       -20420.9501  41221.9002 - 0.0000  41383.1891 - 0.0000  42069.8758 - 0.0000
LG+G4           -20487.2488  41314.4976 - 0.0000  41438.1997 - 0.0000  42073.2126 - 0.0000
VT+F+G4         -20426.7550  41231.5100 - 0.0000  41390.7561 - 0.0000  42075.0225 - 0.0000
WAG+I+G4        -20485.4940  41312.9880 - 0.0000  41438.4123 - 0.0000  42076.1660 - 0.0000
WAG+G4          -20491.2452  41322.4904 - 0.0000  41446.1926 - 0.0000  42081.2054 - 0.0000
LG+R3           -20482.6417  41311.2834 - 0.0000  41440.1999 - 0.0000  42083.3875 - 0.0000
LG+R4           -20476.7017  41303.4034 - 0.0000  41435.8765 - 0.0000  42084.4335 - 0.0000
rtREV+F+R2      -20428.8224  41237.6448 - 0.0000  41398.9337 - 0.0000  42085.6204 - 0.0000
VT+F+R3         -20422.5381  41229.0762 - 0.0000  41394.5047 - 0.0000  42085.9778 - 0.0000
WAG+F+R2        -20429.5632  41239.1264 - 0.0000  41400.4153 - 0.0000  42087.1020 - 0.0000
VT+F+R4         -20416.8748  41221.7495 - 0.0000  41391.3908 - 0.0000  42087.5773 - 0.0000
WAG+R4          -20481.1820  41312.3641 - 0.0000  41444.8372 - 0.0000  42093.3943 - 0.0000
WAG+R3          -20487.7947  41321.5894 - 0.0000  41450.5059 - 0.0000  42093.6935 - 0.0000
WAG+R5          -20480.3136  41314.6271 - 0.0000  41450.7222 - 0.0000  42104.5834 - 0.0000
VT+F+R2         -20479.6566  41339.3133 - 0.0000  41500.6021 - 0.0000  42187.2889 - 0.0000
WAG+R2          -20542.1370  41426.2741 - 0.0000  41551.6984 - 0.0000  42189.4521 - 0.0000
Blosum62+F+I+G4 -20481.0897  41342.1793 - 0.0000  41503.4682 - 0.0000  42190.1549 - 0.0000
Blosum62+F+G4   -20486.9058  41351.8117 - 0.0000  41511.0578 - 0.0000  42195.3243 - 0.0000
Blosum62+F+R3   -20481.6568  41347.3135 - 0.0000  41512.7421 - 0.0000  42204.2152 - 0.0000
Blosum62+F+R4   -20476.5110  41341.0220 - 0.0000  41510.6632 - 0.0000  42206.8497 - 0.0000
LG+R2           -20558.6084  41459.2169 - 0.0000  41584.6412 - 0.0000  42222.3949 - 0.0000
PMB+F+I+G4      -20500.1646  41380.3292 - 0.0000  41541.6181 - 0.0000  42228.3048 - 0.0000
VT+I+G4         -20562.1022  41466.2044 - 0.0000  41591.6287 - 0.0000  42229.3825 - 0.0000
PMB+F+G4        -20506.2338  41390.4676 - 0.0000  41549.7137 - 0.0000  42233.9802 - 0.0000
VT+G4           -20567.9168  41475.8335 - 0.0000  41599.5357 - 0.0000  42234.5485 - 0.0000
PMB+F+R3        -20501.4928  41386.9857 - 0.0000  41552.4142 - 0.0000  42243.8873 - 0.0000
VT+R3           -20563.0212  41472.0424 - 0.0000  41600.9588 - 0.0000  42244.1465 - 0.0000
PMB+F+R4        -20495.7066  41379.4132 - 0.0000  41549.0545 - 0.0000  42245.2409 - 0.0000
VT+R4           -20557.8550  41465.7099 - 0.0000  41598.1831 - 0.0000  42246.7401 - 0.0000
cpREV+F+I+G4    -20533.0918  41446.1836 - 0.0000  41607.4725 - 0.0000  42294.1592 - 0.0000
cpREV+F+G4      -20538.6165  41455.2330 - 0.0000  41614.4791 - 0.0000  42298.7456 - 0.0000
Blosum62+F+R2   -20537.4894  41454.9787 - 0.0000  41616.2676 - 0.0000  42302.9543 - 0.0000
cpREV+F+R4      -20528.4922  41444.9845 - 0.0000  41614.6257 - 0.0000  42310.8122 - 0.0000
cpREV+F+R3      -20535.6602  41455.3204 - 0.0000  41620.7490 - 0.0000  42312.2220 - 0.0000
DCMut+F+I+G4    -20545.1760  41470.3521 - 0.0000  41631.6410 - 0.0000  42318.3277 - 0.0000
Dayhoff+F+I+G4  -20545.2899  41470.5797 - 0.0000  41631.8686 - 0.0000  42318.5553 - 0.0000
cpREV+F+R5      -20526.7232  41445.4464 - 0.0000  41619.3743 - 0.0000  42320.2002 - 0.0000
DCMut+F+G4      -20550.8523  41479.7046 - 0.0000  41638.9507 - 0.0000  42323.2172 - 0.0000
Dayhoff+F+G4    -20550.9509  41479.9017 - 0.0000  41639.1478 - 0.0000  42323.4143 - 0.0000
Dayhoff+F+R4    -20540.8420  41469.6840 - 0.0000  41639.3253 - 0.0000  42335.5117 - 0.0000
Dayhoff+F+R3    -20549.1970  41482.3939 - 0.0000  41647.8225 - 0.0000  42339.2956 - 0.0000
VT+R2           -20617.3459  41576.6919 - 0.0000  41702.1162 - 0.0000  42339.8699 - 0.0000
DCMut+F+R3      -20549.5008  41483.0017 - 0.0000  41648.4303 - 0.0000  42339.9033 - 0.0000
DCMut+F+R4      -20543.6161  41475.2322 - 0.0000  41644.8735 - 0.0000  42341.0599 - 0.0000
PMB+F+R2        -20556.9660  41493.9321 - 0.0000  41655.2209 - 0.0000  42341.9077 - 0.0000
Dayhoff+F+R5    -20539.3002  41470.6004 - 0.0000  41644.5283 - 0.0000  42345.3542 - 0.0000
JTTDCMut+F+I+G4 -20574.3210  41528.6421 - 0.0000  41689.9309 - 0.0000  42376.6177 - 0.0000
JTT+F+I+G4      -20575.3974  41530.7949 - 0.0000  41692.0838 - 0.0000  42378.7705 - 0.0000
JTTDCMut+F+G4   -20580.0391  41538.0781 - 0.0000  41697.3243 - 0.0000  42381.5907 - 0.0000
JTT+F+G4        -20581.1731  41540.3461 - 0.0000  41699.5922 - 0.0000  42383.8587 - 0.0000
JTT+F+R4        -20569.2532  41526.5063 - 0.0000  41696.1476 - 0.0000  42392.3340 - 0.0000
JTTDCMut+F+R4   -20570.2254  41528.4508 - 0.0000  41698.0921 - 0.0000  42394.2786 - 0.0000
JTTDCMut+F+R3   -20577.4446  41538.8891 - 0.0000  41704.3177 - 0.0000  42395.7908 - 0.0000
JTT+F+R3        -20579.1956  41542.3913 - 0.0000  41707.8199 - 0.0000  42399.2929 - 0.0000
JTT+F+R5        -20567.5525  41527.1050 - 0.0000  41701.0329 - 0.0000  42401.8588 - 0.0000
JTTDCMut+F+R5   -20567.7542  41527.5084 - 0.0000  41701.4363 - 0.0000  42402.2622 - 0.0000
cpREV+F+R2      -20602.6816  41585.3632 - 0.0000  41746.6521 - 0.0000  42433.3388 - 0.0000
rtREV+I+G4      -20671.4548  41684.9095 - 0.0000  41810.3338 - 0.0000  42448.0876 - 0.0000
rtREV+G4        -20676.7597  41693.5193 - 0.0000  41817.2214 - 0.0000  42452.2343 - 0.0000
rtREV+R4        -20663.6127  41677.2254 - 0.0000  41809.6985 - 0.0000  42458.2555 - 0.0000
rtREV+R3        -20670.6286  41687.2572 - 0.0000  41816.1737 - 0.0000  42459.3613 - 0.0000
rtREV+R5        -20662.3744  41678.7488 - 0.0000  41814.8439 - 0.0000  42468.7051 - 0.0000
cpREV+I+G4      -20682.5135  41707.0271 - 0.0000  41832.4514 - 0.0000  42470.2051 - 0.0000
cpREV+G4        -20688.7499  41717.4997 - 0.0000  41841.2019 - 0.0000  42476.2147 - 0.0000
cpREV+R4        -20676.8352  41703.6704 - 0.0000  41836.1435 - 0.0000  42484.7006 - 0.0000
DCMut+F+R2      -20628.4781  41636.9562 - 0.0000  41798.2451 - 0.0000  42484.9318 - 0.0000
Dayhoff+F+R2    -20628.9373  41637.8746 - 0.0000  41799.1635 - 0.0000  42485.8502 - 0.0000
cpREV+R3        -20684.7619  41715.5239 - 0.0000  41844.4404 - 0.0000  42487.6280 - 0.0000
cpREV+R5        -20675.3744  41704.7488 - 0.0000  41840.8438 - 0.0000  42494.7050 - 0.0000
Blosum62+I+G4   -20700.4214  41742.8428 - 0.0000  41868.2671 - 0.0000  42506.0209 - 0.0000
Dayhoff+I+G4    -20702.8620  41747.7241 - 0.0000  41873.1484 - 0.0000  42510.9021 - 0.0000
DCMut+I+G4      -20703.2892  41748.5783 - 0.0000  41874.0026 - 0.0000  42511.7564 - 0.0000
Blosum62+G4     -20706.7714  41753.5428 - 0.0000  41877.2450 - 0.0000  42512.2578 - 0.0000
Dayhoff+G4      -20708.5555  41757.1109 - 0.0000  41880.8130 - 0.0000  42515.8259 - 0.0000
DCMut+G4        -20709.0107  41758.0213 - 0.0000  41881.7234 - 0.0000  42516.7363 - 0.0000
Blosum62+R3     -20700.7345  41747.4690 - 0.0000  41876.3855 - 0.0000  42519.5731 - 0.0000
JTTDCMut+I+G4   -20708.9702  41759.9405 - 0.0000  41885.3648 - 0.0000  42523.1185 - 0.0000
Blosum62+R4     -20696.3314  41742.6627 - 0.0000  41875.1358 - 0.0000  42523.6929 - 0.0000
Dayhoff+R4      -20697.3203  41744.6405 - 0.0000  41877.1136 - 0.0000  42525.6707 - 0.0000
Dayhoff+R3      -20704.1018  41754.2037 - 0.0000  41883.1202 - 0.0000  42526.3078 - 0.0000
DCMut+R3        -20704.7225  41755.4450 - 0.0000  41884.3615 - 0.0000  42527.5491 - 0.0000
JTTDCMut+G4     -20714.7467  41769.4933 - 0.0000  41893.1954 - 0.0000  42528.2083 - 0.0000
DCMut+R4        -20700.1121  41750.2242 - 0.0000  41882.6974 - 0.0000  42531.2544 - 0.0000
JTT+I+G4        -20713.5125  41769.0251 - 0.0000  41894.4494 - 0.0000  42532.2031 - 0.0000
Dayhoff+R5      -20696.1892  41746.3785 - 0.0000  41882.4735 - 0.0000  42536.3347 - 0.0000
JTT+G4          -20719.3495  41778.6989 - 0.0000  41902.4011 - 0.0000  42537.4139 - 0.0000
JTTDCMut+R4     -20703.5678  41757.1356 - 0.0000  41889.6087 - 0.0000  42538.1657 - 0.0000
PMB+I+G4        -20716.8533  41775.7067 - 0.0000  41901.1310 - 0.0000  42538.8847 - 0.0000
JTTDCMut+R3     -20710.5072  41767.0145 - 0.0000  41895.9310 - 0.0000  42539.1186 - 0.0000
JTT+R4          -20706.5583  41763.1167 - 0.0000  41895.5898 - 0.0000  42544.1468 - 0.0000
PMB+G4          -20723.1244  41786.2488 - 0.0000  41909.9509 - 0.0000  42544.9638 - 0.0000
JTTDCMut+F+R2   -20658.6241  41697.2481 - 0.0000  41858.5370 - 0.0000  42545.2237 - 0.0000
JTTDCMut+R5     -20701.7582  41757.5164 - 0.0000  41893.6114 - 0.0000  42547.4726 - 0.0000
JTT+F+R2        -20660.0848  41700.1695 - 0.0000  41861.4584 - 0.0000  42548.1451 - 0.0000
JTT+R3          -20715.4571  41776.9142 - 0.0000  41905.8307 - 0.0000  42549.0183 - 0.0000
PMB+R3          -20717.6967  41781.3933 - 0.0000  41910.3098 - 0.0000  42553.4974 - 0.0000
JTT+R5          -20705.3400  41764.6800 - 0.0000  41900.7750 - 0.0000  42554.6362 - 0.0000
PMB+R4          -20712.9695  41775.9389 - 0.0000  41908.4120 - 0.0000  42556.9691 - 0.0000
rtREV+R2        -20741.1977  41824.3955 - 0.0000  41949.8198 - 0.0000  42587.5735 - 0.0000
mtInv+F+I+G4    -20681.4059  41742.8118 - 0.0000  41904.1007 - 0.0000  42590.7874 - 0.0000
cpREV+R2        -20743.7480  41829.4960 - 0.0000  41954.9203 - 0.0000  42592.6741 - 0.0000
mtInv+F+G4      -20686.9513  41751.9026 - 0.0000  41911.1487 - 0.0000  42595.4151 - 0.0000
mtInv+F+R4      -20679.0668  41746.1335 - 0.0000  41915.7748 - 0.0000  42611.9612 - 0.0000
Blosum62+R2     -20754.3412  41850.6824 - 0.0000  41976.1067 - 0.0000  42613.8605 - 0.0000
mtInv+F+R3      -20687.6306  41759.2611 - 0.0000  41924.6897 - 0.0000  42616.1628 - 0.0000
mtInv+F+R5      -20675.9112  41743.8224 - 0.0000  41917.7503 - 0.0000  42618.5762 - 0.0000
PMB+R2          -20770.4152  41882.8304 - 0.0000  42008.2547 - 0.0000  42646.0084 - 0.0000
WAG+F+I         -20714.5527  41807.1054 - 0.0000  41966.3515 - 0.0000  42650.6179 - 0.0000
Dayhoff+R2      -20778.3727  41898.7453 - 0.0000  42024.1696 - 0.0000  42661.9234 - 0.0000
DCMut+R2        -20778.5098  41899.0196 - 0.0000  42024.4439 - 0.0000  42662.1977 - 0.0000
JTTDCMut+R2     -20785.1236  41912.2471 - 0.0000  42037.6714 - 0.0000  42675.4252 - 0.0000
LG+F+I          -20730.9450  41839.8901 - 0.0000  41999.1362 - 0.0000  42683.4026 - 0.0000
JTT+R2          -20790.0151  41922.0303 - 0.0000  42047.4546 - 0.0000  42685.2083 - 0.0000
mtZOA+F+I+G4    -20729.6766  41839.3532 - 0.0000  42000.6421 - 0.0000  42687.3288 - 0.0000
mtZOA+F+G4      -20736.0783  41850.1565 - 0.0000  42009.4027 - 0.0000  42693.6691 - 0.0000
VT+F+I          -20742.1115  41862.2230 - 0.0000  42021.4692 - 0.0000  42705.7356 - 0.0000
WAG+I           -20812.1729  41964.3458 - 0.0000  42088.0479 - 0.0000  42723.0608 - 0.0000
mtZOA+F+R4      -20735.3468  41858.6936 - 0.0000  42028.3349 - 0.0000  42724.5213 - 0.0000
mtZOA+F+R5      -20729.3576  41850.7152 - 0.0000  42024.6432 - 0.0000  42725.4690 - 0.0000
rtREV+F+I       -20752.3717  41882.7435 - 0.0000  42041.9896 - 0.0000  42726.2560 - 0.0000
mtZOA+F+R3      -20752.1532  41888.3064 - 0.0000  42053.7350 - 0.0000  42745.2080 - 0.0000
mtREV+F+I+G4    -20768.3711  41916.7422 - 0.0000  42078.0311 - 0.0000  42764.7178 - 0.0000
mtREV+F+G4      -20773.0009  41924.0018 - 0.0000  42083.2479 - 0.0000  42767.5143 - 0.0000
mtREV+F+R4      -20764.0500  41916.0999 - 0.0000  42085.7412 - 0.0000  42781.9276 - 0.0000
mtREV+F+R5      -20759.5245  41911.0489 - 0.0000  42084.9769 - 0.0000  42785.8027 - 0.0000
Blosum62+F+I    -20788.7146  41955.4291 - 0.0000  42114.6752 - 0.0000  42798.9417 - 0.0000
mtREV+F+R3      -20779.1755  41942.3511 - 0.0000  42107.7796 - 0.0000  42799.2527 - 0.0000
mtInv+F+R2      -20792.6572  41965.3143 - 0.0000  42126.6032 - 0.0000  42813.2899 - 0.0000
FLU+F+I+G4      -20797.6835  41975.3671 - 0.0000  42136.6559 - 0.0000  42823.3427 - 0.0000
WAG+F           -20805.6778  41987.3556 - 0.0000  42144.5768 - 0.0000  42826.4051 - 0.0000
VT+I            -20864.9842  42069.9684 - 0.0000  42193.6705 - 0.0000  42828.6834 - 0.0000
FLU+F+G4        -20804.3249  41986.6497 - 0.0000  42145.8958 - 0.0000  42830.1623 - 0.0000
PMB+F+I         -20809.1864  41996.3728 - 0.0000  42155.6189 - 0.0000  42839.8853 - 0.0000
LG+I            -20875.4296  42090.8593 - 0.0000  42214.5614 - 0.0000  42849.5743 - 0.0000
FLU+F+R4        -20799.3985  41986.7970 - 0.0000  42156.4383 - 0.0000  42852.6247 - 0.0000
FLU+F+R5        -20794.8396  41981.6791 - 0.0000  42155.6070 - 0.0000  42856.4329 - 0.0000
FLU+F+R3        -20808.2117  42000.4235 - 0.0000  42165.8521 - 0.0000  42857.3251 - 0.0000
LG+F            -20832.3446  42040.6892 - 0.0000  42197.9105 - 0.0000  42879.7388 - 0.0000
VT+F            -20836.8730  42049.7459 - 0.0000  42206.9672 - 0.0000  42888.7955 - 0.0000
WAG             -20901.0070  42140.0141 - 0.0000  42262.0098 - 0.0000  42894.2661 - 0.0000
rtREV+F         -20844.4171  42064.8343 - 0.0000  42222.0555 - 0.0000  42903.8838 - 0.0000
mtMet+F+I+G4    -20866.1640  42112.3281 - 0.0000  42273.6169 - 0.0000  42960.3037 - 0.0000
FLU+I+G4        -20927.9368  42197.8736 - 0.0000  42323.2979 - 0.0000  42961.0516 - 0.0000
mtMet+F+G4      -20871.8166  42121.6332 - 0.0000  42280.8793 - 0.0000  42965.1457 - 0.0000
FLU+G4          -20934.7650  42209.5300 - 0.0000  42333.2322 - 0.0000  42968.2450 - 0.0000
mtZOA+F+R2      -20870.6106  42121.2212 - 0.0000  42282.5101 - 0.0000  42969.1968 - 0.0000
Blosum62+F      -20880.6975  42137.3950 - 0.0000  42294.6163 - 0.0000  42976.4446 - 0.0000
FLU+R4          -20927.9217  42205.8434 - 0.0000  42338.3165 - 0.0000  42986.8735 - 0.0000
FLU+R3          -20936.0565  42218.1129 - 0.0000  42347.0294 - 0.0000  42990.2170 - 0.0000
mtREV+F+R2      -20881.3367  42142.6733 - 0.0000  42303.9622 - 0.0000  42990.6489 - 0.0000
FLU+R5          -20924.3273  42202.6546 - 0.0000  42338.7496 - 0.0000  42992.6108 - 0.0000
mtMet+F+R4      -20870.3393  42128.6786 - 0.0000  42298.3199 - 0.0000  42994.5063 - 0.0000
mtMet+F+R5      -20864.8420  42121.6841 - 0.0000  42295.6120 - 0.0000  42996.4379 - 0.0000
VT              -20957.2137  42252.4273 - 0.0000  42374.4231 - 0.0000  43006.6793 - 0.0000
mtMet+F+R3      -20884.4352  42152.8704 - 0.0000  42318.2990 - 0.0000  43009.7721 - 0.0000
PMB+F           -20903.4604  42182.9207 - 0.0000  42340.1419 - 0.0000  43021.9702 - 0.0000
FLU+F+R2        -20903.4426  42186.8853 - 0.0000  42348.1742 - 0.0000  43034.8609 - 0.0000
LG              -20973.0665  42284.1329 - 0.0000  42406.1287 - 0.0000  43038.3849 - 0.0000
cpREV+F+I       -20922.5429  42223.0857 - 0.0000  42382.3319 - 0.0000  43066.5983 - 0.0000
Blosum62+I      -20991.1751  42322.3501 - 0.0000  42446.0522 - 0.0000  43081.0651 - 0.0000
PMB+I           -21009.8021  42359.6043 - 0.0000  42483.3064 - 0.0000  43118.3193 - 0.0000
mtART+F+I+G4    -20947.0158  42274.0316 - 0.0000  42435.3205 - 0.0000  43122.0072 - 0.0000
mtART+F+R6      -20922.3298  42240.6595 - 0.0000  42418.9491 - 0.0000  43124.3393 - 0.0000
mtART+F+R7      -20917.9834  42235.9668 - 0.0000  42418.6941 - 0.0000  43128.5727 - 0.0000
mtART+F+G4      -20953.9683  42285.9367 - 0.0000  42445.1828 - 0.0000  43129.4492 - 0.0000
cpREV+I         -21024.8383  42389.6765 - 0.0000  42513.3786 - 0.0000  43148.3915 - 0.0000
FLU+R2          -21026.6879  42395.3757 - 0.0000  42520.8000 - 0.0000  43158.5538 - 0.0000
mtART+F+R5      -20950.8499  42293.6999 - 0.0000  42467.6278 - 0.0000  43168.4537 - 0.0000
mtART+F+R4      -20959.8036  42307.6073 - 0.0000  42477.2485 - 0.0000  43173.4350 - 0.0000
rtREV+I         -21041.5476  42423.0953 - 0.0000  42546.7974 - 0.0000  43181.8103 - 0.0000
DCMut+F+I       -20983.7268  42345.4537 - 0.0000  42504.6998 - 0.0000  43188.9662 - 0.0000
Dayhoff+F+I     -20985.7835  42349.5671 - 0.0000  42508.8132 - 0.0000  43193.0796 - 0.0000
mtART+F+R3      -20982.8784  42349.7568 - 0.0000  42515.1854 - 0.0000  43206.6585 - 0.0000
JTTDCMut+F+I    -21000.9321  42379.8642 - 0.0000  42539.1103 - 0.0000  43223.3767 - 0.0000
JTT+F+I         -21002.2134  42382.4267 - 0.0000  42541.6729 - 0.0000  43225.9393 - 0.0000
mtMet+F+R2      -20999.7059  42379.4118 - 0.0000  42540.7006 - 0.0000  43227.3874 - 0.0000
cpREV+F         -21010.8426  42397.6853 - 0.0000  42554.9065 - 0.0000  43236.7348 - 0.0000
Blosum62        -21081.4603  42500.9206 - 0.0000  42622.9163 - 0.0000  43255.1725 - 0.0000
PMB             -21101.1198  42540.2397 - 0.0000  42662.2355 - 0.0000  43294.4917 - 0.0000
JTTDCMut+I      -21098.4048  42536.8095 - 0.0000  42660.5116 - 0.0000  43295.5245 - 0.0000
JTT+I           -21103.7744  42547.5488 - 0.0000  42671.2510 - 0.0000  43306.2638 - 0.0000
DCMut+I         -21105.9486  42551.8972 - 0.0000  42675.5994 - 0.0000  43310.6122 - 0.0000
cpREV           -21110.4893  42558.9786 - 0.0000  42680.9744 - 0.0000  43313.2306 - 0.0000
Dayhoff+I       -21107.3195  42554.6390 - 0.0000  42678.3411 - 0.0000  43313.3540 - 0.0000
rtREV           -21128.8165  42595.6330 - 0.0000  42717.6287 - 0.0000  43349.8850 - 0.0000
DCMut+F         -21087.5574  42551.1147 - 0.0000  42708.3360 - 0.0000  43390.1643 - 0.0000
Dayhoff+F       -21089.6668  42555.3336 - 0.0000  42712.5548 - 0.0000  43394.3831 - 0.0000
HIVb+F+I+G4     -21102.6138  42585.2275 - 0.0000  42746.5164 - 0.0000  43433.2031 - 0.0000
JTTDCMut+F      -21109.3309  42594.6618 - 0.0000  42751.8831 - 0.0000  43433.7114 - 0.0000
HIVb+F+G4       -21108.2938  42594.5875 - 0.0000  42753.8336 - 0.0000  43438.1001 - 0.0000
JTT+F           -21111.9885  42599.9771 - 0.0000  42757.1983 - 0.0000  43439.0266 - 0.0000
mtVer+F+I+G4    -21105.8139  42591.6277 - 0.0000  42752.9166 - 0.0000  43439.6033 - 0.0000
mtVer+F+G4      -21111.9842  42601.9683 - 0.0000  42761.2144 - 0.0000  43445.4809 - 0.0000
mtART+F+R2      -21109.6843  42599.3686 - 0.0000  42760.6575 - 0.0000  43447.3442 - 0.0000
HIVb+F+R4       -21104.2201  42596.4402 - 0.0000  42766.0815 - 0.0000  43462.2679 - 0.0000
HIVb+F+R5       -21098.4128  42588.8256 - 0.0000  42762.7535 - 0.0000  43463.5794 - 0.0000
mtVer+F+R6      -21094.2390  42584.4781 - 0.0000  42762.7677 - 0.0000  43468.1579 - 0.0000
HIVb+F+R3       -21117.0844  42618.1689 - 0.0000  42783.5974 - 0.0000  43475.0705 - 0.0000
mtVer+F+R7      -21092.1531  42584.3063 - 0.0000  42767.0335 - 0.0000  43476.9122 - 0.0000
mtVer+F+R5      -21112.2330  42616.4660 - 0.0000  42790.3939 - 0.0000  43491.2198 - 0.0000
mtVer+F+R4      -21119.2731  42626.5462 - 0.0000  42796.1875 - 0.0000  43492.3739 - 0.0000
JTTDCMut        -21202.9717  42743.9434 - 0.0000  42865.9391 - 0.0000  43498.1953 - 0.0000
DCMut           -21203.7164  42745.4328 - 0.0000  42867.4286 - 0.0000  43499.6848 - 0.0000
Dayhoff         -21205.1181  42748.2361 - 0.0000  42870.2319 - 0.0000  43502.4881 - 0.0000
JTT             -21209.7964  42757.5928 - 0.0000  42879.5885 - 0.0000  43511.8447 - 0.0000
mtVer+F+R3      -21137.2684  42658.5368 - 0.0000  42823.9654 - 0.0000  43515.4384 - 0.0000
mtInv+F+I       -21181.4113  42740.8227 - 0.0000  42900.0688 - 0.0000  43584.3352 - 0.0000
HIVb+F+R2       -21227.4873  42834.9746 - 0.0000  42996.2635 - 0.0000  43682.9502 - 0.0000
mtVer+F+R2      -21254.4701  42888.9402 - 0.0000  43050.2291 - 0.0000  43736.9158 - 0.0000
mtInv+F         -21292.3852  42960.7705 - 0.0000  43117.9917 - 0.0000  43799.8200 - 0.0000
FLU+F+I         -21300.8143  42979.6286 - 0.0000  43138.8747 - 0.0000  43823.1412 - 0.0000
mtZOA+I+G4      -21364.0251  43070.0503 - 0.0000  43195.4746 - 0.0000  43833.2283 - 0.0000
mtMAM+F+I+G4    -21306.1592  42992.3185 - 0.0000  43153.6073 - 0.0000  43840.2941 - 0.0000
mtZOA+G4        -21372.8696  43085.7392 - 0.0000  43209.4413 - 0.0000  43844.4542 - 0.0000
mtMAM+F+G4      -21314.5212  43007.0424 - 0.0000  43166.2885 - 0.0000  43850.5549 - 0.0000
mtMAM+F+R6      -21289.0729  42974.1457 - 0.0000  43152.4353 - 0.0000  43857.8256 - 0.0000
mtREV+F+I       -21319.3972  43016.7944 - 0.0000  43176.0405 - 0.0000  43860.3069 - 0.0000
mtMAM+F+R7      -21283.9974  42967.9949 - 0.0000  43150.7222 - 0.0000  43860.6008 - 0.0000
HIVb+I+G4       -21377.8197  43097.6394 - 0.0000  43223.0637 - 0.0000  43860.8175 - 0.0000
HIVb+G4         -21383.4604  43106.9209 - 0.0000  43230.6230 - 0.0000  43865.6359 - 0.0000
mtMAM+F+R5      -21305.2335  43002.4669 - 0.0000  43176.3948 - 0.0000  43877.2207 - 0.0000
HIVb+R4         -21373.9038  43097.8077 - 0.0000  43230.2808 - 0.0000  43878.8378 - 0.0000
mtZOA+R4        -21375.0486  43100.0973 - 0.0000  43232.5704 - 0.0000  43881.1274 - 0.0000
mtZOA+R5        -21368.8558  43091.7116 - 0.0000  43227.8067 - 0.0000  43881.6678 - 0.0000
HIVb+R5         -21369.9490  43093.8980 - 0.0000  43229.9931 - 0.0000  43883.8543 - 0.0000
HIVb+R3         -21385.5025  43117.0050 - 0.0000  43245.9215 - 0.0000  43889.1091 - 0.0000
mtMAM+F+R4      -21318.2951  43024.5902 - 0.0000  43194.2315 - 0.0000  43890.4179 - 0.0000
mtZOA+R3        -21391.7097  43129.4193 - 0.0000  43258.3358 - 0.0000  43901.5234 - 0.0000
mtZOA+F+I       -21343.6705  43065.3411 - 0.0000  43224.5872 - 0.0000  43908.8536 - 0.0000
FLU+I           -21409.4846  43158.9691 - 0.0000  43282.6713 - 0.0000  43917.6841 - 0.0000
mtMAM+F+R3      -21356.7812  43097.5625 - 0.0000  43262.9910 - 0.0000  43954.4641 - 0.0000
mtREV+F         -21412.2267  43200.4534 - 0.0000  43357.6746 - 0.0000  44039.5029 - 0.0000
FLU+F           -21422.8927  43221.7855 - 0.0000  43379.0067 - 0.0000  44060.8350 - 0.0000
HIVb+R2         -21485.8469  43313.6938 - 0.0000  43439.1181 - 0.0000  44076.8718 - 0.0000
mtZOA+R2        -21497.1995  43336.3989 - 0.0000  43461.8232 - 0.0000  44099.5770 - 0.0000
mtMet+F+I       -21450.8956  43279.7911 - 0.0000  43439.0372 - 0.0000  44123.3037 - 0.0000
mtZOA+F         -21460.5023  43297.0047 - 0.0000  43454.2259 - 0.0000  44136.0542 - 0.0000
FLU             -21527.1602  43392.3203 - 0.0000  43514.3161 - 0.0000  44146.5723 - 0.0000
mtMAM+F+R2      -21490.1360  43360.2719 - 0.0000  43521.5608 - 0.0000  44208.2475 - 0.0000
mtREV+I+G4      -21612.8285  43567.6569 - 0.0000  43693.0812 - 0.0000  44330.8349 - 0.0000
mtREV+G4        -21619.0111  43578.0222 - 0.0000  43701.7243 - 0.0000  44336.7372 - 0.0000
mtMet+F         -21568.0636  43512.1271 - 0.0000  43669.3484 - 0.0000  44351.1767 - 0.0000
mtREV+R4        -21612.0260  43574.0519 - 0.0000  43706.5250 - 0.0000  44355.0821 - 0.0000
mtREV+R5        -21606.4118  43566.8235 - 0.0000  43702.9186 - 0.0000  44356.7797 - 0.0000
mtMet+I+G4      -21633.0332  43608.0663 - 0.0000  43733.4906 - 0.0000  44371.2444 - 0.0000
mtREV+R3        -21629.8965  43605.7929 - 0.0000  43734.7094 - 0.0000  44377.8970 - 0.0000
mtMet+G4        -21640.7840  43621.5680 - 0.0000  43745.2701 - 0.0000  44380.2830 - 0.0000
mtMet+R4        -21639.0681  43628.1362 - 0.0000  43760.6093 - 0.0000  44409.1663 - 0.0000
mtMet+R5        -21635.4154  43624.8308 - 0.0000  43760.9258 - 0.0000  44414.7870 - 0.0000
mtMet+R3        -21649.7503  43645.5005 - 0.0000  43774.4170 - 0.0000  44417.6046 - 0.0000
HIVw+F+I+G4     -21598.3976  43576.7951 - 0.0000  43738.0840 - 0.0000  44424.7707 - 0.0000
HIVw+F+G4       -21607.6122  43593.2245 - 0.0000  43752.4706 - 0.0000  44436.7370 - 0.0000
HIVw+F+R6       -21588.4907  43572.9814 - 0.0000  43751.2710 - 0.0000  44456.6612 - 0.0000
mtInv+I+G4      -21679.4950  43700.9901 - 0.0000  43826.4144 - 0.0000  44464.1681 - 0.0000
HIVw+F+R7       -21587.0708  43574.1415 - 0.0000  43756.8688 - 0.0000  44466.7474 - 0.0000
HIVw+F+R5       -21600.3960  43592.7919 - 0.0000  43766.7198 - 0.0000  44467.5457 - 0.0000
HIVw+F+R4       -21606.9582  43601.9165 - 0.0000  43771.5577 - 0.0000  44467.7442 - 0.0000
mtInv+G4        -21686.5019  43713.0038 - 0.0000  43836.7059 - 0.0000  44471.7188 - 0.0000
HIVw+F+R3       -21620.8124  43625.6248 - 0.0000  43791.0534 - 0.0000  44482.5265 - 0.0000
mtInv+R4        -21682.0722  43714.1444 - 0.0000  43846.6175 - 0.0000  44495.1745 - 0.0000
mtInv+R3        -21689.9048  43725.8096 - 0.0000  43854.7261 - 0.0000  44497.9137 - 0.0000
mtInv+R5        -21679.8619  43713.7239 - 0.0000  43849.8189 - 0.0000  44503.6801 - 0.0000
mtREV+R2        -21723.0212  43788.0425 - 0.0000  43913.4668 - 0.0000  44551.2205 - 0.0000
mtART+F+I       -21671.5236  43721.0472 - 0.0000  43880.2933 - 0.0000  44564.5598 - 0.0000
mtMet+R2        -21754.8124  43851.6248 - 0.0000  43977.0491 - 0.0000  44614.8028 - 0.0000
HIVb+F+I        -21698.5075  43775.0150 - 0.0000  43934.2612 - 0.0000  44618.5276 - 0.0000
mtInv+R2        -21782.0857  43906.1715 - 0.0000  44031.5958 - 0.0000  44669.3495 - 0.0000
HIVw+F+R2       -21723.9675  43827.9350 - 0.0000  43989.2239 - 0.0000  44675.9106 - 0.0000
mtART+I+G4      -21788.1300  43918.2599 - 0.0000  44043.6842 - 0.0000  44681.4380 - 0.0000
mtART+R6        -21768.6562  43895.3125 - 0.0000  44035.0956 - 0.0000  44694.1948 - 0.0000
mtART+R7        -21762.9024  43887.8048 - 0.0000  44031.3429 - 0.0000  44695.6131 - 0.0000
mtART+G4        -21798.9237  43937.8473 - 0.0000  44061.5494 - 0.0000  44696.5623 - 0.0000
mtVer+I+G4      -21814.7662  43971.5325 - 0.0000  44096.9568 - 0.0000  44734.7105 - 0.0000
mtART+R5        -21798.4779  43950.9559 - 0.0000  44087.0509 - 0.0000  44740.9121 - 0.0000
mtART+R4        -21807.1686  43964.3372 - 0.0000  44096.8104 - 0.0000  44745.3674 - 0.0000
mtVer+G4        -21823.4416  43986.8831 - 0.0000  44110.5852 - 0.0000  44745.5981 - 0.0000
mtART+R3        -21831.3818  44008.7636 - 0.0000  44137.6801 - 0.0000  44780.8677 - 0.0000
mtVer+R4        -21828.4049  44006.8098 - 0.0000  44139.2829 - 0.0000  44787.8400 - 0.0000
mtVer+R5        -21822.1526  43998.3052 - 0.0000  44134.4002 - 0.0000  44788.2614 - 0.0000
mtVer+F+I       -21786.8078  43951.6157 - 0.0000  44110.8618 - 0.0000  44795.1282 - 0.0000
mtART+F         -21792.5631  43961.1261 - 0.0000  44118.3474 - 0.0000  44800.1757 - 0.0000
mtVer+R3        -21844.8342  44035.6684 - 0.0000  44164.5849 - 0.0000  44807.7725 - 0.0000
HIVb+F          -21826.6641  44029.3283 - 0.0000  44186.5495 - 0.0000  44868.3778 - 0.0000
HIVb+I          -21904.1719  44148.3438 - 0.0000  44272.0459 - 0.0000  44907.0588 - 0.0000
mtART+R2        -21956.6913  44255.3825 - 0.0000  44380.8068 - 0.0000  45018.5606 - 0.0000
mtVer+R2        -21963.6661  44269.3321 - 0.0000  44394.7564 - 0.0000  45032.5102 - 0.0000
mtVer+F         -21912.3689  44200.7378 - 0.0000  44357.9590 - 0.0000  45039.7873 - 0.0000
HIVw+I+G4       -21983.0407  44308.0815 - 0.0000  44433.5058 - 0.0000  45071.2595 - 0.0000
HIVw+G4         -21991.9192  44323.8385 - 0.0000  44447.5406 - 0.0000  45082.5535 - 0.0000
HIVw+R4         -21987.2235  44324.4471 - 0.0000  44456.9202 - 0.0000  45105.4772 - 0.0000
HIVw+R5         -21982.2305  44318.4610 - 0.0000  44454.5561 - 0.0000  45108.4173 - 0.0000
HIVw+R3         -21999.8370  44345.6740 - 0.0000  44474.5905 - 0.0000  45117.7781 - 0.0000
HIVb            -22024.2347  44386.4694 - 0.0000  44508.4652 - 0.0000  45140.7214 - 0.0000
mtZOA+I         -22081.2023  44502.4045 - 0.0000  44626.1066 - 0.0000  45261.1195 - 0.0000
HIVw+R2         -22094.7629  44531.5259 - 0.0000  44656.9502 - 0.0000  45294.7039 - 0.0000
mtMAM+I+G4      -22201.7855  44745.5711 - 0.0000  44870.9954 - 0.0000  45508.7491 - 0.0000
mtZOA           -22210.6420  44759.2840 - 0.0000  44881.2798 - 0.0000  45513.5360 - 0.0000
mtREV+I         -22211.3724  44762.7448 - 0.0000  44886.4469 - 0.0000  45521.4598 - 0.0000
mtMAM+F+I       -22150.9012  44679.8023 - 0.0000  44839.0485 - 0.0000  45523.3149 - 0.0000
mtMAM+G4        -22212.9584  44765.9168 - 0.0000  44889.6189 - 0.0000  45524.6318 - 0.0000
mtMAM+R6        -22187.2658  44732.5316 - 0.0000  44872.3147 - 0.0000  45531.4139 - 0.0000
mtInv+I         -22216.5914  44773.1827 - 0.0000  44896.8849 - 0.0000  45531.8977 - 0.0000
mtMAM+R7        -22181.3006  44724.6012 - 0.0000  44868.1393 - 0.0000  45532.4095 - 0.0000
mtMAM+R5        -22205.9997  44765.9993 - 0.0000  44902.0944 - 0.0000  45555.9555 - 0.0000
mtMAM+R4        -22220.9123  44791.8247 - 0.0000  44924.2978 - 0.0000  45572.8548 - 0.0000
HIVw+F+I        -22184.7145  44747.4289 - 0.0000  44906.6751 - 0.0000  45590.9415 - 0.0000
mtMet+I         -22268.0572  44876.1144 - 0.0000  44999.8166 - 0.0000  45634.8294 - 0.0000
mtMAM+R3        -22261.9037  44869.8074 - 0.0000  44998.7239 - 0.0000  45641.9115 - 0.0000
mtREV           -22314.7246  44967.4492 - 0.0000  45089.4450 - 0.0000  45721.7012 - 0.0000
mtInv           -22334.5106  45007.0212 - 0.0000  45129.0170 - 0.0000  45761.2732 - 0.0000
mtMAM+F         -22277.0507  44930.1013 - 0.0000  45087.3225 - 0.0000  45769.1508 - 0.0000
mtMet           -22389.8858  45117.7715 - 0.0000  45239.7673 - 0.0000  45872.0235 - 0.0000
HIVw+F          -22344.7375  45065.4750 - 0.0000  45222.6963 - 0.0000  45904.5246 - 0.0000
mtMAM+R2        -22412.3510  45166.7020 - 0.0000  45292.1263 - 0.0000  45929.8800 - 0.0000
HIVw+I          -22539.3368  45418.6735 - 0.0000  45542.3757 - 0.0000  46177.3885 - 0.0000
mtVer+I         -22589.3886  45518.7772 - 0.0000  45642.4794 - 0.0000  46277.4922 - 0.0000
mtART+I         -22654.9703  45649.9406 - 0.0000  45773.6427 - 0.0000  46408.6556 - 0.0000
HIVw            -22689.1459  45716.2918 - 0.0000  45838.2876 - 0.0000  46470.5438 - 0.0000
mtVer           -22717.9591  45773.9182 - 0.0000  45895.9139 - 0.0000  46528.1701 - 0.0000
mtART           -22795.6165  45929.2330 - 0.0000  46051.2288 - 0.0000  46683.4850 - 0.0000
mtMAM+I         -23211.6998  46763.3996 - 0.0000  46887.1017 - 0.0000  47522.1146 - 0.0000
mtMAM           -23355.3954  47048.7908 - 0.0000  47170.7865 - 0.0000  47803.0427 - 0.0000

AIC, w-AIC   : Akaike information criterion scores and weights.
AICc, w-AICc : Corrected AIC scores and weights.
BIC, w-BIC   : Bayesian information criterion scores and weights.

Plus signs denote the 95% confidence sets.
Minus signs denote significant exclusion.

SUBSTITUTION PROCESS
--------------------

Model of substitution: LG+F+I+G4

State frequencies: (empirical counts from alignment)

  pi(A) = 0.0881
  pi(R) = 0.0446
  pi(N) = 0.0579
  pi(D) = 0.0637
  pi(C) = 0.0018
  pi(Q) = 0.0332
  pi(E) = 0.0659
  pi(G) = 0.0815
  pi(H) = 0.0073
  pi(I) = 0.0663
  pi(L) = 0.0760
  pi(K) = 0.0570
  pi(M) = 0.0159
  pi(F) = 0.0385
  pi(P) = 0.0336
  pi(S) = 0.0724
  pi(T) = 0.0740
  pi(W) = 0.0039
  pi(Y) = 0.0366
  pi(V) = 0.0821

Model of rate heterogeneity: Invar+Gamma with 4 categories
Proportion of invariable sites: 0.0245
Gamma shape alpha: 1.4817

 Category  Relative_rate  Proportion
  0         0              0.0245
  1         0.2281         0.2439
  2         0.6002         0.2439
  3         1.0757         0.2439
  4         2.1965         0.2439
Relative rates are computed as MEAN of the portion of the Gamma distribution falling in the category.

MAXIMUM LIKELIHOOD TREE
-----------------------

Log-likelihood of the tree: -20300.9216 (s.e. 493.7111)
Unconstrained log-likelihood (without tree): -4098.3441
Number of free parameters (#branches + #model parameters): 190
Akaike information criterion (AIC) score: 40981.8431
Corrected Akaike information criterion (AICc) score: 41143.1320
Bayesian information criterion (BIC) score: 41829.8187

Total tree length (sum of branch lengths): 13.0595
Sum of internal branch lengths: 8.1508 (62.4123% of tree length)

WARNING: 11 near-zero internal branches (<0.0016) should be treated with caution
         Such branches are denoted by '**' in the figure below

NOTE: Tree is UNROOTED although outgroup taxon 'AB609718_phiEF24C_P2' is drawn at root
Numbers in parentheses are SH-aLRT support (%) / ultrafast bootstrap support (%)

+**AB609718_phiEF24C_P2
|
|                                           +--AB930182_SPG24
|                                        +--| (92.8/99)
|                                        |  +--AP013029_phiNIT1
|                                     +--| (100/100)
|                                     |  +--KF669652_Grass
|                                  +--| (89.4/91)
|                                  |  +--KC699836_SIOphi
|                               +--| (99.7/98)
|                               |  |           +**KJ010547_Bp8p_C
|                               |  |        +**| (0/74)
|                               |  |        |  +**KJ010548_Bp8p_T
|                               |  |     +--| (97.4/100)
|                               |  |     |  +--NC_024792_Bobb
|                               |  |  +--| (100/100)
|                               |  |  |  +--NC_020081_phiAGATE
|                               |  +--| (97.5/99)
|                               |     |  +--NC_027366_Mater
|                               |     +--| (99.9/100)
|                               |        +--NC_027374_Moonbeam
|                            +--| (76.5/83)
|                            |  |              +**JN797796B_5S
|                            |  |           +--| (96.6/100)
|                            |  |           |  +**NC_018863_B4
|                            |  |        +--| (98.4/100)
|                            |  |        |  +--NC_022763_Spock
|                            |  |     +--| (99.5/100)
|                            |  |     |  +--NC_022769_BigBertha
|                            |  |  +--| (100/100)
|                            |  |  |  |  +**KT307976_AvesoBmore
|                            |  |  |  +--| (100/100)
|                            |  |  |     +**NC_022088_Troll
|                            |  +--| (100/100)
|                            |     |                +**KT207918_Eyuki
|                            |     |             +--| (89.8/100)
|                            |     |             |  +**NC_024211_Megatron
|                            |     |          +--| (99.8/100)
|                            |     |          |  +--NC_024213_Hakuna
|                            |     |       +--| (91.7/99)
|                            |     |       |  +--NC_016563_WPh
|                            |     |  +----| (100/100)
|                            |     |  |    |  +**NC_018857_BPS13
|                            |     |  |    +--| (95.6/100)
|                            |     |  |       +--NC_023501_BPS10C
|                            |     +--| (98/100)
|                            |        |  +--NC_018856_Bastille
|                            |        +--| (100/100)
|                            |           |     +**NC_024205_Hoody_T
|                            |           |  +--| (81.5/100)
|                            |           |  |  +--NC_024207_Evoli
|                            |           +--| (84.6/100)
|                            |              +**NC_024216_CAM003
|                        +---| (99.9/100)
|                        |   |        +**JN797798_BCU4
|                        |   |     +--| (99.5/100)
|                        |   |     |  +--NC_018860_BCP78
|                        |   |  +--| (99.9/100)
|                        |   |  |  +--KT224359_TsarBomba
|                        |   +--| (99.8/100)
|                        |      |                    +**KT995480_Bacillus_BM15
|                        |      |                 +--| (88/100)
|                        |      |                 |  +**MH638309_Bacillus_Hobo
|                        |      |              +--| (85.9/93)
|                        |      |              |  |  +--MH638312_Bacillus_Kioshi
|                        |      |              |  +--| (96.6/100)
|                        |      |              |     +--NC_024137_Bcp1
|                        |      |           +--| (95.3/98)
|                        |      |           |  +--Thurquoise
|                        |      |        +--| (89.1/55)
|                        |      |        |  +--KU577463_Bacillus_Deep_Blue
|                        |      |     +--| (84.5/52)
|                        |      |     |  +--NC_020873_Bc431v3
|                        |      |  +--| (54.7/49)
|                        |      |  |  |  +**NC_027352_JBP901
|                        |      |  |  +--| (100/100)
|                        |      |  |     +**NC_027355_BCP8_2
|                        |      +--| (96.4/95)
|                        |         |  +**KX495186_Bacillus_PK16
|                        |         +--| (100/100)
|                        |            +**MG602477_Bacillus_BCP01
|                     +--| (84.3/57)
|                     |  |   +------------------AY682195_LP65
|                     |  +---| (92.8/93)
|                     |      |                                          +--KC595512_JL
|                     |      |                                       +--| (88.5/100)
|                     |      |                                       |  +--KC595513_Shanette
|                     |      |                             +---------| (99.9/100)
|                     |      |                             |         +--NC_025423_CP_51
|                     |      +-----------------------------| (100/100)
|                     |                                    |       +--NC_011421_SPO1
|                     |                                    +-------| (99.9/100)
|                     |                                            +**NC_022761_CampHawk
|                  +--| (63/55)
|                  |  +--------------NC_015253_A9
|               +--| (99.4/100)
|               |  +----------------NC_012530_Lb338_1
|            +--| (57/80)
|            |  |                                        +**EU418428_A5W
|            |  |                                     +**| (0/33)
|            |  |                                     |  +**FR852584_ISP
|            |  |                                  +**| (0/37)
|            |  |                                  |  |  +**KR908644_IME_SA119
|            |  |                                  |  +--| (90.6/99)
|            |  |                                  |     +**NC_023009_Sb_1
|            |  |                               +**| (0/38)
|            |  |                               |  +--NC_007066_G1
|            |  |                            +--| (84.1/96)
|            |  |                            |  |  +**JX080304_MSA6
|            |  |                            |  +--| (87.5/100)
|            |  |                            |     +**NC_025417_Team1
|            |  |                         +**| (0/52)
|            |  |                         |  |  +**NC_019726_JD007
|            |  |                         |  +--| (87.7/98)
|            |  |                         |     +**NC_022918_S25_4
|            |  |                      +**| (0/48)
|            |  |                      |  +--JX080301_A3R
|            |  |                   +--| (88.1/98)
|            |  |                   |  |  +**JX080302_676Z
|            |  |                   |  +--| (94.9/100)
|            |  |                   |     +**JX080303_Fi200W
|            |  |                +--| (87.6/96)
|            |  |                |  |  +--NC_019448_GH15
|            |  |                |  +--| (88.6/97)
|            |  |                |     +**NC_025426_P108
|            |  |             +--| (75.7/98)
|            |  |             |  +**KP027446_phiIPLARODI
|            |  |          +--| (99.4/100)
|            |  |          |  +**NC_025416_MCE_2014
|            |  |       +--| (99.4/100)
|            |  |       |  |  +**JX194239_SA11
|            |  |       |  +--| (100/100)
|            |  |       |     +**NC_020877_Romulus
|            |  |    +--| (77/87)
|            |  |    |  |  +--KF021268_phiIBB_SEP1
|            |  |    |  +--| (100/100)
|            |  |    |     +**KP027447_phiIPLA_C1C
|            |  +----| (100/100)
|            |       +--NC_007021_Twort
|        +---| (100/100)
|        |   |           +**DQ004855_P100
|        |   |        +**| (0/47)
|        |   |        |  +**KJ094029_LP_064
|        |   |     +**| (0/50)
|        |   |     |  |  +**KJ591605_LMTA_57
|        |   |     |  +--| (92.8/100)
|        |   |     |     +**NC_024360_LMSP_25
|        |   |  +--| (89.5/92)
|        |   |  |  |  +**KJ668715_LMTA_34
|        |   |  |  +--| (83.9/93)
|        |   |  |     |  +--NC_009811_A511
|        |   |  |     +**| (0/69)
|        |   |  |        |     +--NC_020871_AG20
|        |   |  |        |  +--| (79.6/94)
|        |   |  |        |  |  +--NC_024364_List_36
|        |   |  |        +--| (91.3/95)
|        |   |  |           |  +**NC_024359_LP_048
|        |   |  |           +**| (0/57)
|        |   |  |              +**NC_024787_LMTA_148
|        |   +--| (99.9/100)
|        |      |  +**KJ094031_LP_124
|        |      +**| (0/62)
|        |         +**NC_024383_LP_083_2
|     +--| (99.5/99)
|     |  +--KP339049_EFDG1
|  +--| (80.3/96)
|  |  +--KR049063_EFLK1
+--| (83.5/99)
|  +**NC_027335_ECP3
|
+**NC_009904_phiEF24C

Tree in newick format:

(AB609718_phiEF24C_P2:0.0000025216,((((((((((((((AB930182_SPG24:0.0128905005,AP013029_phiNIT1:0.0079261779)92.8/99:0.0125208147,KF669652_Grass:0.0047525250)100/100:0.1511206054,KC699836_SIOphi:0.1355497115)89.4/91:0.0553602298,((((KJ010547_Bp8p_C:0.0000025216,KJ010548_Bp8p_T:0.0000025216)0/74:0.0000025216,NC_024792_Bobb:0.0092429877)97.4/100:0.0218170900,NC_020081_phiAGATE:0.0256713892)100/100:0.1273336183,(NC_027366_Mater:0.1317350700,NC_027374_Moonbeam:0.1097717966)99.9/100:0.0938716604)97.5/99:0.0776759451)99.7/98:0.1171894285,(((((JN797796B_5S:0.0000025216,NC_018863_B4:0.0000025216)96.6/100:0.0133204893,NC_022763_Spock:0.0174471947)98.4/100:0.0304113723,NC_022769_BigBertha:0.0207050838)99.5/100:0.0760009936,(KT307976_AvesoBmore:0.0000020974,NC_022088_Troll:0.0000026364)100/100:0.1008913817)100/100:0.1675440763,(((((KT207918_Eyuki:0.0000025216,NC_024211_Megatron:0.0000025216)89.8/100:0.0116252921,NC_024213_Hakuna:0.0112506796)99.8/100:0.0518242348,NC_016563_WPh:0.0674629445)91.7/99:0.0299526603,(NC_018857_BPS13:0.0000021284,NC_023501_BPS10C:0.0036966146)95.6/100:0.0271954810)100/100:0.3773877531,(NC_018856_Bastille:0.0038881173,((NC_024205_Hoody_T:0.0000021812,NC_024207_Evoli:0.0018612917)81.5/100:0.0018612821,NC_024216_CAM003:0.0000025416)84.6/100:0.0054550927)100/100:0.1515892292)98/100:0.0992294777)100/100:0.1580186061)76.5/83:0.0547618106,(((JN797798_BCU4:0.0013714311,NC_018860_BCP78:0.0081114535)99.5/100:0.0422303736,KT224359_TsarBomba:0.0410590558)99.9/100:0.0690094543,(((((((KT995480_Bacillus_BM15:0.0000025216,MH638309_Bacillus_Hobo:0.0000025216)88/100:0.0109439233,(MH638312_Bacillus_Kioshi:0.0037266841,NC_024137_Bcp1:0.0019510287)96.6/100:0.0213183076)85.9/93:0.0210032929,Thurquoise:0.0325741902)95.3/98:0.0193621641,KU577463_Bacillus_Deep_Blue:0.0310150283)89.1/55:0.0169114872,NC_020873_Bc431v3:0.0313550119)84.5/52:0.0161012247,(NC_027352_JBP901:0.0000025216,NC_027355_BCP8_2:0.0000025216)100/100:0.0360237745)54.7/49:0.0169910876,(KX495186_Bacillus_PK16:0.0000029122,MG602477_Bacillus_BCP01:0.0000021697)100/100:0.0767126664)96.4/95:0.0375055880)99.8/100:0.1502113581)99.9/100:0.3268503054,(AY682195_LP65:1.2875983813,(((KC595512_JL:0.0050744151,KC595513_Shanette:0.0163943782)88.5/100:0.0268589850,NC_025423_CP_51:0.0265417321)99.9/100:0.6785482012,(NC_011421_SPO1:0.0055958262,NC_022761_CampHawk:0.0000028448)99.9/100:0.5392544660)100/100:2.0120705730)92.8/93:0.2820864500)84.3/57:0.1070801674,NC_015253_A9:1.0111795191)63/55:0.1152616954,NC_012530_Lb338_1:1.1311894504)99.4/100:0.2540581731,(((((((((((((EU418428_A5W:0.0000022694,FR852584_ISP:0.0000021524)0/33:0.0000020838,(KR908644_IME_SA119:0.0000022660,NC_023009_Sb_1:0.0000025781)90.6/99:0.0018577635)0/37:0.0000026211,NC_007066_G1:0.0018590290)0/38:0.0000025879,(JX080304_MSA6:0.0000028372,NC_025417_Team1:0.0000020599)87.5/100:0.0018575178)84.1/96:0.0018584724,(NC_019726_JD007:0.0000023627,NC_022918_S25_4:0.0000028476)87.7/98:0.0018640829)0/52:0.0000024115,JX080301_A3R:0.0018598249)0/48:0.0000023164,(JX080302_676Z:0.0000024151,JX080303_Fi200W:0.0000024151)94.9/100:0.0057064629)88.1/98:0.0037180620,(NC_019448_GH15:0.0018614619,NC_025426_P108:0.0000020235)88.6/97:0.0037431907)87.6/96:0.0037334114,KP027446_phiIPLARODI:0.0000023661)75.7/98:0.0018600223,NC_025416_MCE_2014:0.0000028707)99.4/100:0.0613040776,(JX194239_SA11:0.0000022247,NC_020877_Romulus:0.0000020428)100/100:0.1576660096)99.4/100:0.0774286498,(KF021268_phiIBB_SEP1:0.0018453078,KP027447_phiIPLA_C1C:0.0000022890)100/100:0.2463954955)77/87:0.0553441711,NC_007021_Twort:0.1830260681)100/100:0.3336379937)57/80:0.1170698394,((((DQ004855_P100:0.0000025563,KJ094029_LP_064:0.0000025216)0/47:0.0000026038,(KJ591605_LMTA_57:0.0000022320,NC_024360_LMSP_25:0.0000020817)92.8/100:0.0019243480)0/50:0.0000027732,(KJ668715_LMTA_34:0.0000020798,(NC_009811_A511:0.0019236233,((NC_020871_AG20:0.0019258633,NC_024364_List_36:0.0019255715)79.6/94:0.0019185133,(NC_024359_LP_048:0.0000025216,NC_024787_LMTA_148:0.0000025216)0/57:0.0000020179)91.3/95:0.0038473237)0/69:0.0000020390)83.9/93:0.0019237005)89.5/92:0.0038614930,(KJ094031_LP_124:0.0000025216,NC_024383_LP_083_2:0.0000025216)0/62:0.0000029363)99.9/100:0.2282038168)100/100:0.2668422115,KP339049_EFDG1:0.0909013479)99.5/99:0.0903693229,KR049063_EFLK1:0.0025304035)80.3/96:0.0049887596,NC_027335_ECP3:0.0000020221)83.5/99:0.0018524397,NC_009904_phiEF24C:0.0000025216);

CONSENSUS TREE
--------------

Consensus tree is constructed from 1000bootstrap trees
Log-likelihood of consensus tree: -20300.924656
Robinson-Foulds distance between ML tree and consensus tree: 0

Branches with support >0.000000% are kept (extended consensus)
Branch lengths are optimized by maximum likelihood on original alignment
Numbers in parentheses are bootstrap supports (%)

+--AB609718_phiEF24C_P2
|
|                                           +--AB930182_SPG24
|                                        +--| (99)
|                                        |  +--AP013029_phiNIT1
|                                     +--| (100)
|                                     |  +--KF669652_Grass
|                                  +--| (91)
|                                  |  +--KC699836_SIOphi
|                               +--| (98)
|                               |  |           +--KJ010547_Bp8p_C
|                               |  |        +--| (74)
|                               |  |        |  +--KJ010548_Bp8p_T
|                               |  |     +--| (100)
|                               |  |     |  +--NC_024792_Bobb
|                               |  |  +--| (100)
|                               |  |  |  +--NC_020081_phiAGATE
|                               |  +--| (99)
|                               |     |  +--NC_027366_Mater
|                               |     +--| (100)
|                               |        +--NC_027374_Moonbeam
|                            +--| (83)
|                            |  |              +--JN797796B_5S
|                            |  |           +--| (100)
|                            |  |           |  +--NC_018863_B4
|                            |  |        +--| (100)
|                            |  |        |  +--NC_022763_Spock
|                            |  |     +--| (100)
|                            |  |     |  +--NC_022769_BigBertha
|                            |  |  +--| (100)
|                            |  |  |  |     +**KT307976_AvesoBmore
|                            |  |  |  |  +--|
|                            |  |  |  |  |  +**NC_024788_Riley
|                            |  |  |  +--| (100)
|                            |  |  |     +--NC_022088_Troll
|                            |  +--| (100)
|                            |     |                +--KT207918_Eyuki
|                            |     |             +--| (100)
|                            |     |             |  +--NC_024211_Megatron
|                            |     |          +--| (100)
|                            |     |          |  +--NC_024213_Hakuna
|                            |     |       +--| (99)
|                            |     |       |  +--NC_016563_WPh
|                            |     |  +----| (100)
|                            |     |  |    |  +--NC_018857_BPS13
|                            |     |  |    +--| (100)
|                            |     |  |       +--NC_023501_BPS10C
|                            |     +--| (100)
|                            |        |  +--NC_018856_Bastille
|                            |        +--| (100)
|                            |           |     +--NC_024205_Hoody_T
|                            |           |  +--| (100)
|                            |           |  |  +--NC_024207_Evoli
|                            |           +--| (100)
|                            |              +--NC_024216_CAM003
|                        +---| (100)
|                        |   |        +--JN797798_BCU4
|                        |   |     +--| (100)
|                        |   |     |  +--NC_018860_BCP78
|                        |   |  +--| (100)
|                        |   |  |  +--KT224359_TsarBomba
|                        |   +--| (100)
|                        |      |                    +--KT995480_Bacillus_BM15
|                        |      |                 +--| (100)
|                        |      |                 |  +--MH638309_Bacillus_Hobo
|                        |      |              +--| (93)
|                        |      |              |  |  +--MH638312_Bacillus_Kioshi
|                        |      |              |  +--| (100)
|                        |      |              |     +--NC_024137_Bcp1
|                        |      |           +--| (98)
|                        |      |           |  +--Thurquoise
|                        |      |        +--| (55)
|                        |      |        |  +--KU577463_Bacillus_Deep_Blue
|                        |      |     +--| (52)
|                        |      |     |  +--NC_020873_Bc431v3
|                        |      |  +--| (49)
|                        |      |  |  |  +--NC_027352_JBP901
|                        |      |  |  +--| (100)
|                        |      |  |     +--NC_027355_BCP8_2
|                        |      +--| (95)
|                        |         |  +--KX495186_Bacillus_PK16
|                        |         +--| (100)
|                        |            +--MG602477_Bacillus_BCP01
|                     +--| (57)
|                     |  |   +------------------AY682195_LP65
|                     |  +---| (93)
|                     |      |                                          +--KC595512_JL
|                     |      |                                       +--| (100)
|                     |      |                                       |  +--KC595513_Shanette
|                     |      |                             +---------| (100)
|                     |      |                             |         +--NC_025423_CP_51
|                     |      +-----------------------------| (100)
|                     |                                    |       +--NC_011421_SPO1
|                     |                                    +-------| (100)
|                     |                                            +--NC_022761_CampHawk
|                  +--| (55)
|                  |  +--------------NC_015253_A9
|               +--| (100)
|               |  +----------------NC_012530_Lb338_1
|            +--| (80)
|            |  |                                                          +**EU418428_A5W
|            |  |                                                       +**|
|            |  |                                                       |  +**KR902361_IME_SA118
|            |  |                                                    +**|
|            |  |                                                    |  +**KP687432_IME_SA2
|            |  |                                                 +**|
|            |  |                                                 |  +**JX875065_SA5
|            |  |                                              +**|
|            |  |                                              |  +**KF766114_K
|            |  |                                           +**|
|            |  |                                           |  +**JX080300_Staph1N
|            |  |                                        +--|
|            |  |                                        |  +**KP687431_IME_SA1
|            |  |                                     +--| (33)
|            |  |                                     |  +--FR852584_ISP
|            |  |                                  +--| (37)
|            |  |                                  |  |  +--KR908644_IME_SA119
|            |  |                                  |  +--| (99)
|            |  |                                  |     +--NC_023009_Sb_1
|            |  |                               +--| (38)
|            |  |                               |  +--NC_007066_G1
|            |  |                            +--| (96)
|            |  |                            |  |  +--JX080304_MSA6
|            |  |                            |  +--| (100)
|            |  |                            |     +--NC_025417_Team1
|            |  |                         +--| (52)
|            |  |                         |  |        +**NC_019726_JD007
|            |  |                         |  |     +**|
|            |  |                         |  |     |  +**NC_023573_phiSA012
|            |  |                         |  |  +--|
|            |  |                         |  |  |  +**NC_022920_S25_3
|            |  |                         |  +--| (98)
|            |  |                         |     +--NC_022918_S25_4
|            |  |                      +--| (48)
|            |  |                      |  +--JX080301_A3R
|            |  |                   +--| (98)
|            |  |                   |  |     +**JX080302_676Z
|            |  |                   |  |  +--|
|            |  |                   |  |  |  +**JX080305_P4W
|            |  |                   |  +--| (100)
|            |  |                   |     +--JX080303_Fi200W
|            |  |                +--| (96)
|            |  |                |  |  +--NC_019448_GH15
|            |  |                |  +--| (97)
|            |  |                |     +--NC_025426_P108
|            |  |             +--| (98)
|            |  |             |  +--KP027446_phiIPLARODI
|            |  |          +--| (100)
|            |  |          |  +--NC_025416_MCE_2014
|            |  |       +--| (100)
|            |  |       |  |     +**JX194239_SA11
|            |  |       |  |  +--|
|            |  |       |  |  |  +**NC_022090_Remus
|            |  |       |  +--| (100)
|            |  |       |     +--NC_020877_Romulus
|            |  |    +--| (87)
|            |  |    |  |  +--KF021268_phiIBB_SEP1
|            |  |    |  +--| (100)
|            |  |    |     +--KP027447_phiIPLA_C1C
|            |  +----| (100)
|            |       +--NC_007021_Twort
|        +---| (100)
|        |   |                    +**DQ004855_P100
|        |   |                 +**|
|        |   |                 |  +**NC_025440_WIL_1
|        |   |              +**|
|        |   |              |  +**KJ586795_LMTA_94
|        |   |           +--|
|        |   |           |  +**NC_021781_LP_125
|        |   |        +--| (47)
|        |   |        |  +--KJ094029_LP_064
|        |   |     +--| (50)
|        |   |     |  |  +--KJ591605_LMTA_57
|        |   |     |  +--| (100)
|        |   |     |     +--NC_024360_LMSP_25
|        |   |  +--| (92)
|        |   |  |  |  +--KJ668715_LMTA_34
|        |   |  |  +--| (93)
|        |   |  |     |  +--NC_009811_A511
|        |   |  |     +--| (69)
|        |   |  |        |     +--NC_020871_AG20
|        |   |  |        |  +--| (94)
|        |   |  |        |  |  +--NC_024364_List_36
|        |   |  |        +--| (95)
|        |   |  |           |  +--NC_024359_LP_048
|        |   |  |           +--| (57)
|        |   |  |              +--NC_024787_LMTA_148
|        |   +--| (100)
|        |      |  +--KJ094031_LP_124
|        |      +--| (62)
|        |         +--NC_024383_LP_083_2
|     +--| (99)
|     |  +--KP339049_EFDG1
|  +--| (96)
|  |  +--KR049063_EFLK1
+--| (99)
|  +--NC_027335_ECP3
|
+--NC_009904_phiEF24C


Consensus tree in newick format: 

(AB609718_phiEF24C_P2:0.0000025238,((((((((((((((AB930182_SPG24:0.0128896970,AP013029_phiNIT1:0.0079266376)99:0.0125208807,KF669652_Grass:0.0047522015)100:0.1511211757,KC699836_SIOphi:0.1355520304)91:0.0553605887,((((KJ010547_Bp8p_C:0.0000025238,KJ010548_Bp8p_T:0.0000025238)74:0.0000025238,NC_024792_Bobb:0.0092432018)100:0.0218162721,NC_020081_phiAGATE:0.0256721698)100:0.1273345924,(NC_027366_Mater:0.1317371026,NC_027374_Moonbeam:0.1097726266)100:0.0938727797)99:0.0776773132)98:0.1171903265,(((((JN797796B_5S:0.0000025238,NC_018863_B4:0.0000025238)100:0.0133197892,NC_022763_Spock:0.0174472330)100:0.0304103908,NC_022769_BigBertha:0.0207062613)100:0.0760009598,((KT307976_AvesoBmore:0.0000000000,NC_024788_Riley:0.0000000000):0.0000025238,NC_022088_Troll:0.0000025238)100:0.1008927415)100:0.1675456761,(((((KT207918_Eyuki:0.0000025238,NC_024211_Megatron:0.0000025238)100:0.0116257224,NC_024213_Hakuna:0.0112497683)100:0.0518248373,NC_016563_WPh:0.0674641506)99:0.0299523134,(NC_018857_BPS13:0.0000025238,NC_023501_BPS10C:0.0036966199)100:0.0271960395)100:0.3773906515,(NC_018856_Bastille:0.0038884550,((NC_024205_Hoody_T:0.0000025238,NC_024207_Evoli:0.0018604481)100:0.0018604366,NC_024216_CAM003:0.0000025238)100:0.0054545633)100:0.1515911725)100:0.0992297020)100:0.1580201150)83:0.0547655583,(((JN797798_BCU4:0.0013719364,NC_018860_BCP78:0.0081108750)100:0.0422307579,KT224359_TsarBomba:0.0410596330)100:0.0690109286,(((((((KT995480_Bacillus_BM15:0.0000025238,MH638309_Bacillus_Hobo:0.0000025238)100:0.0109441861,(MH638312_Bacillus_Kioshi:0.0037267758,NC_024137_Bcp1:0.0019509734)100:0.0213187454)93:0.0210031316,Thurquoise:0.0325743799)98:0.0193625021,KU577463_Bacillus_Deep_Blue:0.0310160128)55:0.0169114379,NC_020873_Bc431v3:0.0313558390)52:0.0161018917,(NC_027352_JBP901:0.0000025238,NC_027355_BCP8_2:0.0000025238)100:0.0360239529)49:0.0169913937,(KX495186_Bacillus_PK16:0.0000025238,MG602477_Bacillus_BCP01:0.0000025238)100:0.0767133543)95:0.0375039590)100:0.1502105722)100:0.3268421698,(AY682195_LP65:1.2874565279,(((KC595512_JL:0.0050735901,KC595513_Shanette:0.0163938599)100:0.0268601594,NC_025423_CP_51:0.0265405979)100:0.6784585669,(NC_011421_SPO1:0.0055957561,NC_022761_CampHawk:0.0000025058)100:0.5394020998)100:2.0120018812)93:0.2822819176)57:0.1070891083,NC_015253_A9:1.0112002300)55:0.1152561214,NC_012530_Lb338_1:1.1312059389)100:0.2540644112,(((((((((((((((((((EU418428_A5W:0.0000000000,KR902361_IME_SA118:0.0000000000):0.0000000000,KP687432_IME_SA2:0.0000000000):0.0000000000,JX875065_SA5:0.0000000000):0.0000000000,KF766114_K:0.0000000000):0.0000000000,JX080300_Staph1N:0.0000000000):0.0000000000,KP687431_IME_SA1:0.0000000000):0.0000025238,FR852584_ISP:0.0000025238)33:0.0000025238,(KR908644_IME_SA119:0.0000025238,NC_023009_Sb_1:0.0000025238)99:0.0018577894)37:0.0000025238,NC_007066_G1:0.0018590573)38:0.0000025238,(JX080304_MSA6:0.0000025238,NC_025417_Team1:0.0000025238)100:0.0018575449)96:0.0018585004,(((NC_019726_JD007:0.0000000000,NC_023573_phiSA012:0.0000000000):0.0000000000,NC_022920_S25_3:0.0000000000):0.0000025238,NC_022918_S25_4:0.0000025238)98:0.0018641125)52:0.0000025238,JX080301_A3R:0.0018598523)48:0.0000025238,((JX080302_676Z:0.0000000000,JX080305_P4W:0.0000000000):0.0000025238,JX080303_Fi200W:0.0000025238)100:0.0057060511)98:0.0037181436,(NC_019448_GH15:0.0018615046,NC_025426_P108:0.0000025238)97:0.0037432748)96:0.0037334934,KP027446_phiIPLARODI:0.0000025238)98:0.0018600755,NC_025416_MCE_2014:0.0000025238)100:0.0613077472,((JX194239_SA11:0.0000000000,NC_022090_Remus:0.0000000000):0.0000025238,NC_020877_Romulus:0.0000025238)100:0.1576626359)100:0.0774294313,(KF021268_phiIBB_SEP1:0.0018454141,KP027447_phiIPLA_C1C:0.0000025238)100:0.2463927198)87:0.0553538703,NC_007021_Twort:0.1830196535)100:0.3336390976)80:0.1170726089,(((((((DQ004855_P100:0.0000000000,NC_025440_WIL_1:0.0000000000):0.0000000000,KJ586795_LMTA_94:0.0000000000):0.0000000000,NC_021781_LP_125:0.0000000000):0.0000025238,KJ094029_LP_064:0.0000025238)47:0.0000025238,(KJ591605_LMTA_57:0.0000025238,NC_024360_LMSP_25:0.0000025238)100:0.0019235526)50:0.0000025238,(KJ668715_LMTA_34:0.0000025238,(NC_009811_A511:0.0019229579,((NC_020871_AG20:0.0019252554,NC_024364_List_36:0.0019249595)94:0.0019179136,(NC_024359_LP_048:0.0000025238,NC_024787_LMTA_148:0.0000025238)57:0.0000025238)95:0.0038477224)69:0.0000025238)93:0.0019230887)92:0.0038619898,(KJ094031_LP_124:0.0000025238,NC_024383_LP_083_2:0.0000025238)62:0.0000025238)100:0.2282028205)100:0.2668473053,KP339049_EFDG1:0.0909075173)99:0.0903669797,KR049063_EFLK1:0.0025316642)96:0.0049873309,NC_027335_ECP3:0.0000025238)99:0.0018525585,NC_009904_phiEF24C:0.0000025238);

TIME STAMP
----------

Date and time: Tue Feb 11 16:08:33 2020
Total CPU time used: 2541.123608 seconds (0h:42m:21s)
Total wall-clock time used: 442.604897 seconds (0h:7m:22s)
