# Supplementary material for: Genome, biology and stability of the Thurquoise phage – A new virus from the Bastillevirinae subfamily
Source: Front Microbiol. 2023 Mar 14;14:1120147. doi: 10.3389/fmicb.2023.1120147 (PMC10043171; doi:10.3389/fmicb.2023.1120147)
Supplement: Supplementary file 2 [file Data_Sheet_1.ZIP › File S1. Alignments evolution models and trees/IqTree_ML_trees/single_marker_trees/6142_00068-Putative_tail_sheath_protein_100.fasta.aln.faa.log]

IQ-TREE multicore version 1.6.12 for Linux 64-bit built Aug 15 2019
Developed by Bui Quang Minh, Nguyen Lam Tung, Olga Chernomor,
Heiko Schmidt, Dominik Schrempf, Michael Woodhams.

Host:    monster1 (AVX2, FMA3, 62 GB RAM)
Command: iqtree -nt AUTO -s 6142_00068-Putative_tail_sheath_protein_100.fasta.aln.faa -alrt 1000 -bb 1000
Seed:    893381 (Using SPRNG - Scalable Parallel Random Number Generator)
Time:    Tue Feb 11 15:53:29 2020
Kernel:  AVX+FMA - auto-detect threads (40 CPU cores detected)

Reading alignment file 6142_00068-Putative_tail_sheath_protein_100.fasta.aln.faa ... Fasta format detected
Alignment most likely contains protein sequences
Alignment has 100 sequences with 641 columns, 618 distinct patterns
553 parsimony-informative, 30 singleton sites, 58 constant sites
                             Gap/Ambiguity  Composition  p-value
   1  AB609718_phiEF24C_P2          11.23%    passed     93.74%
   2  AB930182_SPG24                11.23%    passed     69.39%
   3  AP013029_phiNIT1              11.23%    passed     78.37%
   4  AY682195_LP65                  5.30%    failed      0.00%
   5  DQ004855_P100                 12.32%    passed     88.69%
   6  EU418428_A5W                   8.42%    passed     93.16%
   7  FR852584_ISP                   8.42%    passed     93.16%
   8  JN797796B_5S                  11.23%    passed     97.35%
   9  JN797798_BCU4                 11.39%    passed     18.77%
  10  JX080300_Staph1N               8.42%    passed     93.16%
  11  JX080301_A3R                   8.42%    passed     95.82%
  12  JX080302_676Z                  8.42%    passed     93.96%
  13  JX080303_Fi200W                8.42%    passed     93.96%
  14  JX080304_MSA6                  8.42%    passed     94.36%
  15  JX080305_P4W                   8.42%    passed     93.96%
  16  JX194239_SA11                  8.58%    passed     95.32%
  17  JX875065_SA5                   8.42%    passed     93.16%
  18  KC595512_JL                   10.30%    failed      0.05%
  19  KC595513_Shanette             10.30%    failed      0.05%
  20  KC699836_SIOphi               11.23%    passed     63.18%
  21  KF021268_phiIBB_SEP1           7.33%    passed     36.08%
  22  KF669652_Grass                11.23%    passed     56.81%
  23  KF766114_K                     8.42%    passed     93.16%
  24  KJ010547_Bp8p_C               11.08%    passed     84.14%
  25  KJ010548_Bp8p_T               11.08%    passed     84.14%
  26  KJ094029_LP_064               12.32%    passed     88.69%
  27  KJ094031_LP_124               12.32%    passed     89.56%
  28  KJ586795_LMTA_94              12.32%    passed     88.69%
  29  KJ591605_LMTA_57              12.32%    passed     88.46%
  30  KJ668715_LMTA_34              12.32%    passed     87.08%
  31  KP027446_phiIPLARODI           8.42%    passed     96.03%
  32  KP027447_phiIPLA_C1C           7.33%    passed     39.40%
  33  KP339049_EFDG1                11.23%    passed     98.76%
  34  KP687431_IME_SA1               8.42%    passed     93.16%
  35  KP687432_IME_SA2               8.42%    passed     93.16%
  36  KR049063_EFLK1                11.23%    passed     93.70%
  37  KR902361_IME_SA118             8.42%    passed     93.16%
  38  KR908644_IME_SA119             8.42%    passed     92.63%
  39  KT207918_Eyuki                10.14%    passed     98.25%
  40  KT224359_TsarBomba            11.39%    passed     43.98%
  41  KT307976_AvesoBmore           11.23%    passed     91.81%
  42  KT995480_Bacillus_BM15        11.39%    passed     87.51%
  43  KU577463_Bacillus_Deep_Blue   11.23%    passed     69.46%
  44  KX495186_Bacillus_PK16        11.39%    passed     95.56%
  45  MG602477_Bacillus_BCP01       11.39%    passed     95.56%
  46  MH638309_Bacillus_Hobo        11.39%    passed     87.51%
  47  MH638312_Bacillus_Kioshi      11.39%    passed     71.45%
  48  NC_007021_Twort                8.42%    passed     54.95%
  49  NC_007066_G1                   8.42%    passed     90.32%
  50  NC_009811_A511                12.32%    passed     86.32%
  51  NC_009904_phiEF24C            11.23%    passed     93.74%
  52  NC_011421_SPO1                10.92%    passed     35.50%
  53  NC_012530_Lb338_1             10.61%    failed      0.71%
  54  NC_015253_A9                  12.32%    passed     99.72%
  55  NC_016563_WPh                 10.14%    passed     96.41%
  56  NC_018856_Bastille            11.08%    passed     85.65%
  57  NC_018857_BPS13                9.98%    passed     96.19%
  58  NC_018860_BCP78               11.39%    passed     17.49%
  59  NC_018863_B4                  11.23%    passed     97.35%
  60  NC_019448_GH15                 8.42%    passed     95.34%
  61  NC_019726_JD007                8.42%    passed     92.78%
  62  NC_020081_phiAGATE            11.08%    passed     78.79%
  63  NC_020871_AG20                12.32%    passed     89.16%
  64  NC_020873_Bc431v3             11.39%    passed     59.28%
  65  NC_020877_Romulus              8.58%    passed     95.32%
  66  NC_021781_LP_125              12.32%    passed     88.69%
  67  NC_022088_Troll               11.23%    passed     91.81%
  68  NC_022090_Remus                8.58%    passed     95.32%
  69  NC_022761_CampHawk            10.92%    passed     35.63%
  70  NC_022763_Spock               11.23%    passed     97.04%
  71  NC_022769_BigBertha           11.23%    passed     98.31%
  72  NC_022918_S25_4                8.42%    passed     92.78%
  73  NC_022920_S25_3                8.42%    passed     92.78%
  74  NC_023009_Sb_1                 8.42%    passed     92.63%
  75  NC_023501_BPS10C               9.98%    passed     95.60%
  76  NC_023573_phiSA012             8.42%    passed     92.78%
  77  NC_024137_Bcp1                11.39%    passed     78.32%
  78  NC_024205_Hoody_T             11.08%    passed     88.38%
  79  NC_024207_Evoli               11.08%    passed     85.00%
  80  NC_024211_Megatron            10.14%    passed     98.25%
  81  NC_024213_Hakuna              10.14%    passed     98.95%
  82  NC_024216_CAM003              11.08%    passed     85.00%
  83  NC_024359_LP_048              12.32%    passed     90.15%
  84  NC_024360_LMSP_25             12.32%    passed     88.46%
  85  NC_024364_List_36             12.32%    passed     88.28%
  86  NC_024383_LP_083_2            12.32%    passed     89.56%
  87  NC_024787_LMTA_148            12.32%    passed     90.15%
  88  NC_024788_Riley               11.23%    passed     91.81%
  89  NC_024792_Bobb                11.08%    passed     81.45%
  90  NC_025416_MCE_2014             8.42%    passed     96.15%
  91  NC_025417_Team1                8.42%    passed     94.36%
  92  NC_025423_CP_51               10.30%    failed      0.04%
  93  NC_025426_P108                 8.42%    passed     94.78%
  94  NC_025440_WIL_1               12.32%    passed     88.69%
  95  NC_027335_ECP3                11.23%    passed     94.26%
  96  NC_027352_JBP901              11.39%    passed     91.86%
  97  NC_027355_BCP8_2              11.39%    passed     91.86%
  98  NC_027366_Mater               11.08%    passed     25.49%
  99  NC_027374_Moonbeam            11.08%    passed     50.84%
 100  Thurquoise                    11.08%    passed     75.31%
****  TOTAL                         10.35%  5 sequences failed composition chi2 test (p-value<5%; df=19)
NOTE: NC_009904_phiEF24C is identical to AB609718_phiEF24C_P2 but kept for subsequent analysis
NOTE: KJ094029_LP_064 is identical to DQ004855_P100 but kept for subsequent analysis
NOTE: FR852584_ISP is identical to EU418428_A5W but kept for subsequent analysis
NOTE: NC_018863_B4 is identical to JN797796B_5S but kept for subsequent analysis
NOTE: JX080303_Fi200W is identical to JX080302_676Z but kept for subsequent analysis
NOTE: NC_025417_Team1 is identical to JX080304_MSA6 but kept for subsequent analysis
NOTE: NC_020877_Romulus is identical to JX194239_SA11 but kept for subsequent analysis
NOTE: KJ010548_Bp8p_T is identical to KJ010547_Bp8p_C but kept for subsequent analysis
NOTE: NC_024383_LP_083_2 is identical to KJ094031_LP_124 but kept for subsequent analysis
NOTE: NC_024360_LMSP_25 is identical to KJ591605_LMTA_57 but kept for subsequent analysis
NOTE: NC_023009_Sb_1 is identical to KR908644_IME_SA119 but kept for subsequent analysis
NOTE: NC_024211_Megatron is identical to KT207918_Eyuki but kept for subsequent analysis
NOTE: NC_022088_Troll is identical to KT307976_AvesoBmore but kept for subsequent analysis
NOTE: MH638309_Bacillus_Hobo is identical to KT995480_Bacillus_BM15 but kept for subsequent analysis
NOTE: MG602477_Bacillus_BCP01 is identical to KX495186_Bacillus_PK16 but kept for subsequent analysis
NOTE: NC_022918_S25_4 is identical to NC_019726_JD007 but kept for subsequent analysis
NOTE: NC_024787_LMTA_148 is identical to NC_024359_LP_048 but kept for subsequent analysis
NOTE: NC_027355_BCP8_2 is identical to NC_027352_JBP901 but kept for subsequent analysis
NOTE: 14 identical sequences (see below) will be ignored for subsequent analysis
NOTE: KJ586795_LMTA_94 (identical to DQ004855_P100) is ignored but added at the end
NOTE: NC_021781_LP_125 (identical to DQ004855_P100) is ignored but added at the end
NOTE: NC_025440_WIL_1 (identical to DQ004855_P100) is ignored but added at the end
NOTE: JX080300_Staph1N (identical to EU418428_A5W) is ignored but added at the end
NOTE: JX875065_SA5 (identical to EU418428_A5W) is ignored but added at the end
NOTE: KF766114_K (identical to EU418428_A5W) is ignored but added at the end
NOTE: KP687431_IME_SA1 (identical to EU418428_A5W) is ignored but added at the end
NOTE: KP687432_IME_SA2 (identical to EU418428_A5W) is ignored but added at the end
NOTE: KR902361_IME_SA118 (identical to EU418428_A5W) is ignored but added at the end
NOTE: JX080305_P4W (identical to JX080302_676Z) is ignored but added at the end
NOTE: NC_022090_Remus (identical to JX194239_SA11) is ignored but added at the end
NOTE: NC_024788_Riley (identical to KT307976_AvesoBmore) is ignored but added at the end
NOTE: NC_022920_S25_3 (identical to NC_019726_JD007) is ignored but added at the end
NOTE: NC_023573_phiSA012 (identical to NC_019726_JD007) is ignored but added at the end

For your convenience alignment with unique sequences printed to 6142_00068-Putative_tail_sheath_protein_100.fasta.aln.faa.uniqueseq.phy


Create initial parsimony tree by phylogenetic likelihood library (PLL)... 0.026 seconds
NOTE: ModelFinder requires 87 MB RAM!
ModelFinder will test 546 protein models (sample size: 641) ...
 No. Model         -LnL         df  AIC          AICc         BIC
Measuring multi-threading efficiency up to 40 CPU cores
Increase to 10 rounds for branch lengths
147 trees examined
Threads: 1 / Time: 40.256 sec / Speedup: 1.000 / Efficiency: 100% / LogL: -75637
Threads: 2 / Time: 26.529 sec / Speedup: 1.517 / Efficiency: 76% / LogL: -75637
Threads: 3 / Time: 19.541 sec / Speedup: 2.060 / Efficiency: 69% / LogL: -75637
Threads: 4 / Time: 22.403 sec / Speedup: 1.797 / Efficiency: 45% / LogL: -75637
BEST NUMBER OF THREADS: 3

  1  Dayhoff       21205.118    169 42748.236    42870.232    43502.488
  2  Dayhoff+I     21107.320    170 42554.639    42678.341    43313.354
  3  Dayhoff+G4    20708.555    170 41757.111    41880.813    42515.826
  4  Dayhoff+I+G4  20702.862    171 41747.724    41873.148    42510.902
  5  Dayhoff+R2    20778.373    171 41898.745    42024.170    42661.923
  6  Dayhoff+R3    20704.102    173 41754.204    41883.120    42526.308
  7  Dayhoff+R4    20697.320    175 41744.641    41877.114    42525.671
  8  Dayhoff+R5    20696.189    177 41746.378    41882.474    42536.335
 14  Dayhoff+F     21089.667    188 42555.334    42712.555    43394.383
 15  Dayhoff+F+I   20985.784    189 42349.567    42508.813    43193.080
 16  Dayhoff+F+G4  20550.951    189 41479.902    41639.148    42323.414
 17  Dayhoff+F+I+G4 20545.290    190 41470.580    41631.869    42318.555
 18  Dayhoff+F+R2  20628.937    190 41637.875    41799.164    42485.850
 19  Dayhoff+F+R3  20549.197    192 41482.394    41647.823    42339.296
 20  Dayhoff+F+R4  20540.842    194 41469.684    41639.325    42335.512
 21  Dayhoff+F+R5  20539.300    196 41470.600    41644.528    42345.354
 27  mtMAM         23355.395    169 47048.791    47170.787    47803.043
 28  mtMAM+I       23211.700    170 46763.400    46887.102    47522.115
 29  mtMAM+G4      22212.958    170 44765.917    44889.619    45524.632
 30  mtMAM+I+G4    22201.786    171 44745.571    44870.995    45508.749
 31  mtMAM+R2      22412.351    171 45166.702    45292.126    45929.880
 32  mtMAM+R3      22261.904    173 44869.807    44998.724    45641.912
 33  mtMAM+R4      22220.912    175 44791.825    44924.298    45572.855
 34  mtMAM+R5      22206.000    177 44765.999    44902.094    45555.956
 35  mtMAM+R6      22187.266    179 44732.532    44872.315    45531.414
 36  mtMAM+R7      22181.301    181 44724.601    44868.139    45532.410
 40  mtMAM+F       22277.051    188 44930.101    45087.323    45769.151
 41  mtMAM+F+I     22150.901    189 44679.802    44839.048    45523.315
 42  mtMAM+F+G4    21314.521    189 43007.042    43166.288    43850.555
 43  mtMAM+F+I+G4  21306.159    190 42992.318    43153.607    43840.294
 44  mtMAM+F+R2    21490.136    190 43360.272    43521.561    44208.248
 45  mtMAM+F+R3    21356.781    192 43097.562    43262.991    43954.464
 46  mtMAM+F+R4    21318.295    194 43024.590    43194.231    43890.418
 47  mtMAM+F+R5    21305.233    196 43002.467    43176.395    43877.221
 48  mtMAM+F+R6    21289.073    198 42974.146    43152.435    43857.826
 49  mtMAM+F+R7    21283.997    200 42967.995    43150.722    43860.601
 53  JTT           21209.796    169 42757.593    42879.589    43511.845
 54  JTT+I         21103.774    170 42547.549    42671.251    43306.264
 55  JTT+G4        20719.349    170 41778.699    41902.401    42537.414
 56  JTT+I+G4      20713.513    171 41769.025    41894.449    42532.203
 57  JTT+R2        20790.015    171 41922.030    42047.455    42685.208
 58  JTT+R3        20715.457    173 41776.914    41905.831    42549.018
 59  JTT+R4        20706.558    175 41763.117    41895.590    42544.147
 60  JTT+R5        20705.340    177 41764.680    41900.775    42554.636
 66  JTT+F         21111.989    188 42599.977    42757.198    43439.027
 67  JTT+F+I       21002.213    189 42382.427    42541.673    43225.939
 68  JTT+F+G4      20581.173    189 41540.346    41699.592    42383.859
 69  JTT+F+I+G4    20575.397    190 41530.795    41692.084    42378.770
 70  JTT+F+R2      20660.085    190 41700.170    41861.458    42548.145
 71  JTT+F+R3      20579.196    192 41542.391    41707.820    42399.293
 72  JTT+F+R4      20569.253    194 41526.506    41696.148    42392.334
 73  JTT+F+R5      20567.553    196 41527.105    41701.033    42401.859
 79  WAG           20901.007    169 42140.014    42262.010    42894.266
 80  WAG+I         20812.173    170 41964.346    42088.048    42723.061
 81  WAG+G4        20491.245    170 41322.490    41446.193    42081.205
 82  WAG+I+G4      20485.494    171 41312.988    41438.412    42076.166
 83  WAG+R2        20542.137    171 41426.274    41551.698    42189.452
 84  WAG+R3        20487.795    173 41321.589    41450.506    42093.694
 85  WAG+R4        20481.182    175 41312.364    41444.837    42093.394
 86  WAG+R5        20480.314    177 41314.627    41450.722    42104.583
 92  WAG+F         20805.678    188 41987.356    42144.577    42826.405
 93  WAG+F+I       20714.553    189 41807.105    41966.351    42650.618
 94  WAG+F+G4      20374.486    189 41126.973    41286.219    41970.485
 95  WAG+F+I+G4    20368.886    190 41117.772    41279.061    41965.748
 96  WAG+F+R2      20429.563    190 41239.126    41400.415    42087.102
 97  WAG+F+R3      20371.612    192 41127.225    41292.653    41984.126
 98  WAG+F+R4      20364.318    194 41116.636    41286.277    41982.464
 99  WAG+F+R5      20363.252    196 41118.503    41292.431    41993.257
105  cpREV         21110.489    169 42558.979    42680.974    43313.231
106  cpREV+I       21024.838    170 42389.676    42513.379    43148.392
107  cpREV+G4      20688.750    170 41717.500    41841.202    42476.215
108  cpREV+I+G4    20682.514    171 41707.027    41832.451    42470.205
109  cpREV+R2      20743.748    171 41829.496    41954.920    42592.674
110  cpREV+R3      20684.762    173 41715.524    41844.440    42487.628
111  cpREV+R4      20676.835    175 41703.670    41836.144    42484.701
112  cpREV+R5      20675.374    177 41704.749    41840.844    42494.705
118  cpREV+F       21010.843    188 42397.685    42554.907    43236.735
119  cpREV+F+I     20922.543    189 42223.086    42382.332    43066.598
120  cpREV+F+G4    20538.617    189 41455.233    41614.479    42298.746
121  cpREV+F+I+G4  20533.092    190 41446.184    41607.472    42294.159
122  cpREV+F+R2    20602.682    190 41585.363    41746.652    42433.339
123  cpREV+F+R3    20535.660    192 41455.320    41620.749    42312.222
124  cpREV+F+R4    20528.492    194 41444.984    41614.626    42310.812
125  cpREV+F+R5    20526.723    196 41445.446    41619.374    42320.200
131  mtREV         22314.725    169 44967.449    45089.445    45721.701
132  mtREV+I       22211.372    170 44762.745    44886.447    45521.460
133  mtREV+G4      21619.011    170 43578.022    43701.724    44336.737
134  mtREV+I+G4    21612.828    171 43567.657    43693.081    44330.835
135  mtREV+R2      21723.021    171 43788.042    43913.467    44551.221
136  mtREV+R3      21629.896    173 43605.793    43734.709    44377.897
137  mtREV+R4      21612.026    175 43574.052    43706.525    44355.082
138  mtREV+R5      21606.412    177 43566.824    43702.919    44356.780
144  mtREV+F       21412.227    188 43200.453    43357.675    44039.503
145  mtREV+F+I     21319.397    189 43016.794    43176.040    43860.307
146  mtREV+F+G4    20773.001    189 41924.002    42083.248    42767.514
147  mtREV+F+I+G4  20768.371    190 41916.742    42078.031    42764.718
148  mtREV+F+R2    20881.337    190 42142.673    42303.962    42990.649
149  mtREV+F+R3    20779.176    192 41942.351    42107.780    42799.253
150  mtREV+F+R4    20764.050    194 41916.100    42085.741    42781.928
151  mtREV+F+R5    20759.524    196 41911.049    42084.977    42785.803
157  rtREV         21128.816    169 42595.633    42717.629    43349.885
158  rtREV+I       21041.548    170 42423.095    42546.797    43181.810
159  rtREV+G4      20676.760    170 41693.519    41817.221    42452.234
160  rtREV+I+G4    20671.455    171 41684.910    41810.334    42448.088
161  rtREV+R2      20741.198    171 41824.395    41949.820    42587.573
162  rtREV+R3      20670.629    173 41687.257    41816.174    42459.361
163  rtREV+R4      20663.613    175 41677.225    41809.698    42458.256
164  rtREV+R5      20662.374    177 41678.749    41814.844    42468.705
170  rtREV+F       20844.417    188 42064.834    42222.056    42903.884
171  rtREV+F+I     20752.372    189 41882.743    42041.990    42726.256
172  rtREV+F+G4    20355.602    189 41089.204    41248.450    41932.717
173  rtREV+F+I+G4  20350.709    190 41081.417    41242.706    41929.393
174  rtREV+F+R2    20428.822    190 41237.645    41398.934    42085.620
175  rtREV+F+R3    20350.915    192 41085.829    41251.258    41942.731
176  rtREV+F+R4    20344.196    194 41076.392    41246.034    41942.220
177  rtREV+F+R5    20342.611    196 41077.222    41251.150    41951.976
183  mtART         22795.617    169 45929.233    46051.229    46683.485
184  mtART+I       22654.970    170 45649.941    45773.643    46408.656
185  mtART+G4      21798.924    170 43937.847    44061.549    44696.562
186  mtART+I+G4    21788.130    171 43918.260    44043.684    44681.438
187  mtART+R2      21956.691    171 44255.383    44380.807    45018.561
188  mtART+R3      21831.382    173 44008.764    44137.680    44780.868
189  mtART+R4      21807.169    175 43964.337    44096.810    44745.367
190  mtART+R5      21798.478    177 43950.956    44087.051    44740.912
191  mtART+R6      21768.656    179 43895.312    44035.096    44694.195
192  mtART+R7      21762.902    181 43887.805    44031.343    44695.613
196  mtART+F       21792.563    188 43961.126    44118.347    44800.176
197  mtART+F+I     21671.524    189 43721.047    43880.293    44564.560
198  mtART+F+G4    20953.968    189 42285.937    42445.183    43129.449
199  mtART+F+I+G4  20947.016    190 42274.032    42435.320    43122.007
200  mtART+F+R2    21109.684    190 42599.369    42760.658    43447.344
201  mtART+F+R3    20982.878    192 42349.757    42515.185    43206.658
202  mtART+F+R4    20959.804    194 42307.607    42477.249    43173.435
203  mtART+F+R5    20950.850    196 42293.700    42467.628    43168.454
204  mtART+F+R6    20922.330    198 42240.659    42418.949    43124.339
205  mtART+F+R7    20917.983    200 42235.967    42418.694    43128.573
209  mtZOA         22210.642    169 44759.284    44881.280    45513.536
210  mtZOA+I       22081.202    170 44502.405    44626.107    45261.120
211  mtZOA+G4      21372.870    170 43085.739    43209.441    43844.454
212  mtZOA+I+G4    21364.025    171 43070.050    43195.475    43833.228
213  mtZOA+R2      21497.199    171 43336.399    43461.823    44099.577
214  mtZOA+R3      21391.710    173 43129.419    43258.336    43901.523
215  mtZOA+R4      21375.049    175 43100.097    43232.570    43881.127
216  mtZOA+R5      21368.856    177 43091.712    43227.807    43881.668
222  mtZOA+F       21460.502    188 43297.005    43454.226    44136.054
223  mtZOA+F+I     21343.671    189 43065.341    43224.587    43908.854
224  mtZOA+F+G4    20736.078    189 41850.157    42009.403    42693.669
225  mtZOA+F+I+G4  20729.677    190 41839.353    42000.642    42687.329
226  mtZOA+F+R2    20870.611    190 42121.221    42282.510    42969.197
227  mtZOA+F+R3    20752.153    192 41888.306    42053.735    42745.208
228  mtZOA+F+R4    20735.347    194 41858.694    42028.335    42724.521
229  mtZOA+F+R5    20729.358    196 41850.715    42024.643    42725.469
235  VT            20957.214    169 42252.427    42374.423    43006.679
236  VT+I          20864.984    170 42069.968    42193.670    42828.683
237  VT+G4         20567.917    170 41475.834    41599.536    42234.549
238  VT+I+G4       20562.102    171 41466.204    41591.629    42229.382
239  VT+R2         20617.346    171 41576.692    41702.116    42339.870
240  VT+R3         20563.021    173 41472.042    41600.959    42244.146
241  VT+R4         20557.855    175 41465.710    41598.183    42246.740
248  VT+F          20836.873    188 42049.746    42206.967    42888.795
249  VT+F+I        20742.112    189 41862.223    42021.469    42705.736
250  VT+F+G4       20426.755    189 41231.510    41390.756    42075.023
251  VT+F+I+G4     20420.950    190 41221.900    41383.189    42069.876
252  VT+F+R2       20479.657    190 41339.313    41500.602    42187.289
253  VT+F+R3       20422.538    192 41229.076    41394.505    42085.978
254  VT+F+R4       20416.875    194 41221.750    41391.391    42087.577
261  LG            20973.066    169 42284.133    42406.129    43038.385
262  LG+I          20875.430    170 42090.859    42214.561    42849.574
263  LG+G4         20487.249    170 41314.498    41438.200    42073.213
264  LG+I+G4       20481.910    171 41305.820    41431.244    42068.998
265  LG+R2         20558.608    171 41459.217    41584.641    42222.395
266  LG+R3         20482.642    173 41311.283    41440.200    42083.388
267  LG+R4         20476.702    175 41303.403    41435.877    42084.434
274  LG+F          20832.345    188 42040.689    42197.910    42879.739
275  LG+F+I        20730.945    189 41839.890    41999.136    42683.403
276  LG+F+G4       20315.571    189 41009.142    41168.389    41852.655
277  LG+F+I+G4     20310.217    190 41000.434    41161.723    41848.409
278  LG+F+R2       20393.812    190 41167.624    41328.913    42015.599
279  LG+F+R3       20312.504    192 41009.009    41174.437    41865.910
280  LG+F+R4       20306.425    194 41000.849    41170.491    41866.677
287  DCMut         21203.716    169 42745.433    42867.429    43499.685
288  DCMut+I       21105.949    170 42551.897    42675.599    43310.612
289  DCMut+G4      20709.011    170 41758.021    41881.723    42516.736
290  DCMut+I+G4    20703.289    171 41748.578    41874.003    42511.756
291  DCMut+R2      20778.510    171 41899.020    42024.444    42662.198
292  DCMut+R3      20704.722    173 41755.445    41884.361    42527.549
293  DCMut+R4      20700.112    175 41750.224    41882.697    42531.254
300  DCMut+F       21087.557    188 42551.115    42708.336    43390.164
301  DCMut+F+I     20983.727    189 42345.454    42504.700    43188.966
302  DCMut+F+G4    20550.852    189 41479.705    41638.951    42323.217
303  DCMut+F+I+G4  20545.176    190 41470.352    41631.641    42318.328
304  DCMut+F+R2    20628.478    190 41636.956    41798.245    42484.932
305  DCMut+F+R3    20549.501    192 41483.002    41648.430    42339.903
306  DCMut+F+R4    20543.616    194 41475.232    41644.873    42341.060
313  PMB           21101.120    169 42540.240    42662.235    43294.492
314  PMB+I         21009.802    170 42359.604    42483.306    43118.319
315  PMB+G4        20723.124    170 41786.249    41909.951    42544.964
316  PMB+I+G4      20716.853    171 41775.707    41901.131    42538.885
317  PMB+R2        20770.415    171 41882.830    42008.255    42646.008
318  PMB+R3        20717.697    173 41781.393    41910.310    42553.497
319  PMB+R4        20712.969    175 41775.939    41908.412    42556.969
326  PMB+F         20903.460    188 42182.921    42340.142    43021.970
327  PMB+F+I       20809.186    189 41996.373    42155.619    42839.885
328  PMB+F+G4      20506.234    189 41390.468    41549.714    42233.980
329  PMB+F+I+G4    20500.165    190 41380.329    41541.618    42228.305
330  PMB+F+R2      20556.966    190 41493.932    41655.221    42341.908
331  PMB+F+R3      20501.493    192 41386.986    41552.414    42243.887
332  PMB+F+R4      20495.707    194 41379.413    41549.054    42245.241
339  HIVb          22024.235    169 44386.469    44508.465    45140.721
340  HIVb+I        21904.172    170 44148.344    44272.046    44907.059
341  HIVb+G4       21383.460    170 43106.921    43230.623    43865.636
342  HIVb+I+G4     21377.820    171 43097.639    43223.064    43860.817
343  HIVb+R2       21485.847    171 43313.694    43439.118    44076.872
344  HIVb+R3       21385.503    173 43117.005    43245.922    43889.109
345  HIVb+R4       21373.904    175 43097.808    43230.281    43878.838
346  HIVb+R5       21369.949    177 43093.898    43229.993    43883.854
352  HIVb+F        21826.664    188 44029.328    44186.550    44868.378
353  HIVb+F+I      21698.508    189 43775.015    43934.261    44618.528
354  HIVb+F+G4     21108.294    189 42594.588    42753.834    43438.100
355  HIVb+F+I+G4   21102.614    190 42585.228    42746.516    43433.203
356  HIVb+F+R2     21227.487    190 42834.975    42996.264    43682.950
357  HIVb+F+R3     21117.084    192 42618.169    42783.597    43475.071
358  HIVb+F+R4     21104.220    194 42596.440    42766.081    43462.268
359  HIVb+F+R5     21098.413    196 42588.826    42762.754    43463.579
365  HIVw          22689.146    169 45716.292    45838.288    46470.544
366  HIVw+I        22539.337    170 45418.674    45542.376    46177.389
367  HIVw+G4       21991.919    170 44323.838    44447.541    45082.553
368  HIVw+I+G4     21983.041    171 44308.081    44433.506    45071.259
369  HIVw+R2       22094.763    171 44531.526    44656.950    45294.704
370  HIVw+R3       21999.837    173 44345.674    44474.590    45117.778
371  HIVw+R4       21987.224    175 44324.447    44456.920    45105.477
372  HIVw+R5       21982.231    177 44318.461    44454.556    45108.417
378  HIVw+F        22344.738    188 45065.475    45222.696    45904.525
379  HIVw+F+I      22184.714    189 44747.429    44906.675    45590.942
380  HIVw+F+G4     21607.612    189 43593.224    43752.471    44436.737
381  HIVw+F+I+G4   21598.398    190 43576.795    43738.084    44424.771
382  HIVw+F+R2     21723.967    190 43827.935    43989.224    44675.911
383  HIVw+F+R3     21620.812    192 43625.625    43791.053    44482.526
384  HIVw+F+R4     21606.958    194 43601.916    43771.558    44467.744
385  HIVw+F+R5     21600.396    196 43592.792    43766.720    44467.546
386  HIVw+F+R6     21588.491    198 43572.981    43751.271    44456.661
387  HIVw+F+R7     21587.071    200 43574.142    43756.869    44466.747
391  JTTDCMut      21202.972    169 42743.943    42865.939    43498.195
392  JTTDCMut+I    21098.405    170 42536.809    42660.512    43295.524
393  JTTDCMut+G4   20714.747    170 41769.493    41893.195    42528.208
394  JTTDCMut+I+G4 20708.970    171 41759.940    41885.365    42523.119
395  JTTDCMut+R2   20785.124    171 41912.247    42037.671    42675.425
396  JTTDCMut+R3   20710.507    173 41767.015    41895.931    42539.119
397  JTTDCMut+R4   20703.568    175 41757.136    41889.609    42538.166
398  JTTDCMut+R5   20701.758    177 41757.516    41893.611    42547.473
404  JTTDCMut+F    21109.331    188 42594.662    42751.883    43433.711
405  JTTDCMut+F+I  21000.932    189 42379.864    42539.110    43223.377
406  JTTDCMut+F+G4 20580.039    189 41538.078    41697.324    42381.591
407  JTTDCMut+F+I+G4 20574.321    190 41528.642    41689.931    42376.618
408  JTTDCMut+F+R2 20658.624    190 41697.248    41858.537    42545.224
409  JTTDCMut+F+R3 20577.445    192 41538.889    41704.318    42395.791
410  JTTDCMut+F+R4 20570.225    194 41528.451    41698.092    42394.279
411  JTTDCMut+F+R5 20567.754    196 41527.508    41701.436    42402.262
417  FLU           21527.160    169 43392.320    43514.316    44146.572
418  FLU+I         21409.485    170 43158.969    43282.671    43917.684
419  FLU+G4        20934.765    170 42209.530    42333.232    42968.245
420  FLU+I+G4      20927.937    171 42197.874    42323.298    42961.052
421  FLU+R2        21026.688    171 42395.376    42520.800    43158.554
422  FLU+R3        20936.056    173 42218.113    42347.029    42990.217
423  FLU+R4        20927.922    175 42205.843    42338.316    42986.874
424  FLU+R5        20924.327    177 42202.655    42338.750    42992.611
430  FLU+F         21422.893    188 43221.785    43379.007    44060.835
431  FLU+F+I       21300.814    189 42979.629    43138.875    43823.141
432  FLU+F+G4      20804.325    189 41986.650    42145.896    42830.162
433  FLU+F+I+G4    20797.684    190 41975.367    42136.656    42823.343
434  FLU+F+R2      20903.443    190 42186.885    42348.174    43034.861
435  FLU+F+R3      20808.212    192 42000.423    42165.852    42857.325
436  FLU+F+R4      20799.399    194 41986.797    42156.438    42852.625
437  FLU+F+R5      20794.840    196 41981.679    42155.607    42856.433
443  Blosum62      21081.460    169 42500.921    42622.916    43255.173
444  Blosum62+I    20991.175    170 42322.350    42446.052    43081.065
445  Blosum62+G4   20706.771    170 41753.543    41877.245    42512.258
446  Blosum62+I+G4 20700.421    171 41742.843    41868.267    42506.021
447  Blosum62+R2   20754.341    171 41850.682    41976.107    42613.860
448  Blosum62+R3   20700.734    173 41747.469    41876.385    42519.573
449  Blosum62+R4   20696.331    175 41742.663    41875.136    42523.693
456  Blosum62+F    20880.698    188 42137.395    42294.616    42976.445
457  Blosum62+F+I  20788.715    189 41955.429    42114.675    42798.942
458  Blosum62+F+G4 20486.906    189 41351.812    41511.058    42195.324
459  Blosum62+F+I+G4 20481.090    190 41342.179    41503.468    42190.155
460  Blosum62+F+R2 20537.489    190 41454.979    41616.268    42302.954
461  Blosum62+F+R3 20481.657    192 41347.314    41512.742    42204.215
462  Blosum62+F+R4 20476.511    194 41341.022    41510.663    42206.850
469  mtMet         22389.886    169 45117.772    45239.767    45872.024
470  mtMet+I       22268.057    170 44876.114    44999.817    45634.829
471  mtMet+G4      21640.784    170 43621.568    43745.270    44380.283
472  mtMet+I+G4    21633.033    171 43608.066    43733.491    44371.244
473  mtMet+R2      21754.812    171 43851.625    43977.049    44614.803
474  mtMet+R3      21649.750    173 43645.501    43774.417    44417.605
475  mtMet+R4      21639.068    175 43628.136    43760.609    44409.166
476  mtMet+R5      21635.415    177 43624.831    43760.926    44414.787
482  mtMet+F       21568.064    188 43512.127    43669.348    44351.177
483  mtMet+F+I     21450.896    189 43279.791    43439.037    44123.304
484  mtMet+F+G4    20871.817    189 42121.633    42280.879    42965.146
485  mtMet+F+I+G4  20866.164    190 42112.328    42273.617    42960.304
486  mtMet+F+R2    20999.706    190 42379.412    42540.701    43227.387
487  mtMet+F+R3    20884.435    192 42152.870    42318.299    43009.772
488  mtMet+F+R4    20870.339    194 42128.679    42298.320    42994.506
489  mtMet+F+R5    20864.842    196 42121.684    42295.612    42996.438
495  mtVer         22717.959    169 45773.918    45895.914    46528.170
496  mtVer+I       22589.389    170 45518.777    45642.479    46277.492
497  mtVer+G4      21823.442    170 43986.883    44110.585    44745.598
498  mtVer+I+G4    21814.766    171 43971.532    44096.957    44734.711
499  mtVer+R2      21963.666    171 44269.332    44394.756    45032.510
500  mtVer+R3      21844.834    173 44035.668    44164.585    44807.773
501  mtVer+R4      21828.405    175 44006.810    44139.283    44787.840
502  mtVer+R5      21822.153    177 43998.305    44134.400    44788.261
508  mtVer+F       21912.369    188 44200.738    44357.959    45039.787
509  mtVer+F+I     21786.808    189 43951.616    44110.862    44795.128
510  mtVer+F+G4    21111.984    189 42601.968    42761.214    43445.481
511  mtVer+F+I+G4  21105.814    190 42591.628    42752.917    43439.603
512  mtVer+F+R2    21254.470    190 42888.940    43050.229    43736.916
513  mtVer+F+R3    21137.268    192 42658.537    42823.965    43515.438
514  mtVer+F+R4    21119.273    194 42626.546    42796.187    43492.374
515  mtVer+F+R5    21112.233    196 42616.466    42790.394    43491.220
516  mtVer+F+R6    21094.239    198 42584.478    42762.768    43468.158
517  mtVer+F+R7    21092.153    200 42584.306    42767.034    43476.912
521  mtInv         22334.511    169 45007.021    45129.017    45761.273
522  mtInv+I       22216.591    170 44773.183    44896.885    45531.898
523  mtInv+G4      21686.502    170 43713.004    43836.706    44471.719
524  mtInv+I+G4    21679.495    171 43700.990    43826.414    44464.168
525  mtInv+R2      21782.086    171 43906.171    44031.596    44669.350
526  mtInv+R3      21689.905    173 43725.810    43854.726    44497.914
527  mtInv+R4      21682.072    175 43714.144    43846.617    44495.175
528  mtInv+R5      21679.862    177 43713.724    43849.819    44503.680
534  mtInv+F       21292.385    188 42960.770    43117.992    43799.820
535  mtInv+F+I     21181.411    189 42740.823    42900.069    43584.335
536  mtInv+F+G4    20686.951    189 41751.903    41911.149    42595.415
537  mtInv+F+I+G4  20681.406    190 41742.812    41904.101    42590.787
538  mtInv+F+R2    20792.657    190 41965.314    42126.603    42813.290
539  mtInv+F+R3    20687.631    192 41759.261    41924.690    42616.163
540  mtInv+F+R4    20679.067    194 41746.134    41915.775    42611.961
541  mtInv+F+R5    20675.911    196 41743.822    41917.750    42618.576
Akaike Information Criterion:           LG+F+I+G4
Corrected Akaike Information Criterion: LG+F+I+G4
Bayesian Information Criterion:         LG+F+I+G4
Best-fit model: LG+F+I+G4 chosen according to BIC

All model information printed to 6142_00068-Putative_tail_sheath_protein_100.fasta.aln.faa.model.gz
CPU time for ModelFinder: 1289.581 seconds (0h:21m:29s)
Wall-clock time for ModelFinder: 461.467 seconds (0h:7m:41s)
Generating 1000 samples for ultrafast bootstrap (seed: 893381)...

NOTE: 36 MB RAM (0 GB) is required!
Measuring multi-threading efficiency up to 40 CPU cores
Increase to 10 rounds for branch lengths
37 trees examined
Threads: 1 / Time: 40.520 sec / Speedup: 1.000 / Efficiency: 100% / LogL: -62960
Threads: 2 / Time: 27.998 sec / Speedup: 1.447 / Efficiency: 72% / LogL: -62960
Threads: 3 / Time: 15.919 sec / Speedup: 2.545 / Efficiency: 85% / LogL: -62960
Threads: 4 / Time: 13.347 sec / Speedup: 3.036 / Efficiency: 76% / LogL: -62960
Threads: 5 / Time: 11.997 sec / Speedup: 3.378 / Efficiency: 68% / LogL: -62960
Threads: 6 / Time: 10.112 sec / Speedup: 4.007 / Efficiency: 67% / LogL: -62960
Threads: 7 / Time: 8.991 sec / Speedup: 4.507 / Efficiency: 64% / LogL: -62960
Threads: 8 / Time: 10.503 sec / Speedup: 3.858 / Efficiency: 48% / LogL: -62960
BEST NUMBER OF THREADS: 7

Estimate model parameters (epsilon = 0.100)
Thoroughly optimizing +I+G parameters from 10 start values...
Init pinv, alpha: 0.000, 1.000 / Estimate: 0.000, 1.288 / LogL: -20315.514
Init pinv, alpha: 0.010, 1.000 / Estimate: 0.022, 1.458 / LogL: -20310.226
Init pinv, alpha: 0.020, 1.000 / Estimate: 0.023, 1.469 / LogL: -20310.187
Init pinv, alpha: 0.030, 1.000 / Estimate: 0.025, 1.480 / LogL: -20310.191
Init pinv, alpha: 0.040, 1.000 / Estimate: 0.026, 1.487 / LogL: -20310.211
Init pinv, alpha: 0.050, 1.000 / Estimate: 0.026, 1.484 / LogL: -20310.198
Init pinv, alpha: 0.060, 1.000 / Estimate: 0.026, 1.486 / LogL: -20310.204
Init pinv, alpha: 0.070, 1.000 / Estimate: 0.026, 1.487 / LogL: -20310.209
Init pinv, alpha: 0.080, 1.000 / Estimate: 0.026, 1.488 / LogL: -20310.214
Init pinv, alpha: 0.090, 1.000 / Estimate: 0.025, 1.483 / LogL: -20310.196
Optimal pinv,alpha: 0.023, 1.469 / LogL: -20310.187

Parameters optimization took 6.091 sec
Computing ML distances based on estimated model parameters... 3.396 sec
Computing BIONJ tree...
0.004 seconds
Log-likelihood of BIONJ tree: -20353.151
--------------------------------------------------------------------
|             INITIALIZING CANDIDATE TREE SET                      |
--------------------------------------------------------------------
Generating 98 parsimony trees... 2.576 second
Computing log-likelihood of 98 initial trees ... 6.124 seconds
Current best score: -20306.968

Do NNI search on 20 best initial trees
Estimate model parameters (epsilon = 0.100)
BETTER TREE FOUND at iteration 1: -20301.863
Iteration 10 / LogL: -20301.872 / Time: 0h:2m:39s
Estimate model parameters (epsilon = 0.100)
BETTER TREE FOUND at iteration 16: -20301.831
Iteration 20 / LogL: -20301.881 / Time: 0h:2m:43s
Finish initializing candidate tree set (16)
Current best tree score: -20301.831 / CPU time: 17.289
Number of iterations: 20
--------------------------------------------------------------------
|               OPTIMIZING CANDIDATE TREE SET                      |
--------------------------------------------------------------------
Estimate model parameters (epsilon = 0.100)
BETTER TREE FOUND at iteration 21: -20300.925
Iteration 30 / LogL: -20300.926 / Time: 0h:2m:52s (0h:9m:2s left)
Iteration 40 / LogL: -20300.926 / Time: 0h:3m:1s (0h:6m:17s left)
Iteration 50 / LogL: -20300.925 / Time: 0h:3m:10s (0h:4m:36s left)
Log-likelihood cutoff on original alignment: -20341.098
BETTER TREE FOUND at iteration 59: -20300.924
Iteration 60 / LogL: -20368.424 / Time: 0h:3m:19s (0h:5m:34s left)
Iteration 70 / LogL: -20301.852 / Time: 0h:3m:27s (0h:4m:28s left)
BETTER TREE FOUND at iteration 75: -20300.924
Iteration 80 / LogL: -20303.855 / Time: 0h:3m:36s (0h:4m:20s left)
Iteration 90 / LogL: -20301.812 / Time: 0h:3m:45s (0h:3m:35s left)
BETTER TREE FOUND at iteration 99: -20300.924
Iteration 100 / LogL: -20300.924 / Time: 0h:3m:54s (0h:3m:54s left)
Log-likelihood cutoff on original alignment: -20340.771
NOTE: Bootstrap correlation coefficient of split occurrence frequencies: 0.996
Iteration 110 / LogL: -20300.973 / Time: 0h:4m:3s (0h:3m:20s left)
Iteration 120 / LogL: -20300.924 / Time: 0h:4m:11s (0h:2m:49s left)
UPDATE BEST LOG-LIKELIHOOD: -20300.924
UPDATE BEST LOG-LIKELIHOOD: -20300.924
Iteration 130 / LogL: -20300.925 / Time: 0h:4m:20s (0h:2m:21s left)
Iteration 140 / LogL: -20301.812 / Time: 0h:4m:33s (0h:1m:57s left)
BETTER TREE FOUND at iteration 150: -20300.923
Iteration 150 / LogL: -20300.923 / Time: 0h:4m:45s (0h:3m:11s left)
Log-likelihood cutoff on original alignment: -20340.282
Iteration 160 / LogL: -20300.924 / Time: 0h:4m:56s (0h:2m:47s left)
Iteration 170 / LogL: -20301.812 / Time: 0h:5m:6s (0h:2m:25s left)
Iteration 180 / LogL: -20300.940 / Time: 0h:5m:16s (0h:2m:3s left)
Iteration 190 / LogL: -20324.604 / Time: 0h:5m:26s (0h:1m:43s left)
Iteration 200 / LogL: -20301.813 / Time: 0h:5m:36s (0h:1m:24s left)
Log-likelihood cutoff on original alignment: -20340.282
NOTE: Bootstrap correlation coefficient of split occurrence frequencies: 0.998
Iteration 210 / LogL: -20300.924 / Time: 0h:5m:45s (0h:2m:28s left)
BETTER TREE FOUND at iteration 216: -20300.922
Iteration 220 / LogL: -20303.941 / Time: 0h:5m:53s (0h:2m:34s left)
Iteration 230 / LogL: -20300.924 / Time: 0h:6m:1s (0h:2m:15s left)
Iteration 240 / LogL: -20300.924 / Time: 0h:6m:10s (0h:1m:57s left)
Iteration 250 / LogL: -20300.924 / Time: 0h:6m:18s (0h:1m:40s left)
Log-likelihood cutoff on original alignment: -20339.326
Iteration 260 / LogL: -20301.811 / Time: 0h:6m:27s (0h:1m:23s left)
Iteration 270 / LogL: -20329.360 / Time: 0h:6m:36s (0h:1m:7s left)
Iteration 280 / LogL: -20300.955 / Time: 0h:6m:46s (0h:0m:52s left)
Iteration 290 / LogL: -20300.923 / Time: 0h:6m:55s (0h:0m:37s left)
Iteration 300 / LogL: -20300.923 / Time: 0h:7m:4s (0h:0m:22s left)
Log-likelihood cutoff on original alignment: -20339.153
NOTE: Bootstrap correlation coefficient of split occurrence frequencies: 0.999
Iteration 310 / LogL: -20308.761 / Time: 0h:7m:14s (0h:2m:6s left)
UPDATE BEST LOG-LIKELIHOOD: -20300.922
TREE SEARCH COMPLETED AFTER 317 ITERATIONS / Time: 0h:7m:21s

--------------------------------------------------------------------
|                    FINALIZING TREE SEARCH                        |
--------------------------------------------------------------------
Performs final model parameters optimization
Estimate model parameters (epsilon = 0.010)
1. Initial log-likelihood: -20300.922
Optimal log-likelihood: -20300.922
Proportion of invariable sites: 0.025
Gamma shape alpha: 1.482
Parameters optimization took 1 rounds (0.091 sec)
BEST SCORE FOUND : -20300.922

Testing tree branches by SH-like aLRT with 1000 replicates...
0.244 sec.
Creating bootstrap support values...
Split supports printed to NEXUS file 6142_00068-Putative_tail_sheath_protein_100.fasta.aln.faa.splits.nex
Total tree length: 13.060

Total number of iterations: 317
CPU time used for tree search: 2027.131 sec (0h:33m:47s)
Wall-clock time used for tree search: 295.157 sec (0h:4m:55s)
Total CPU time used: 2541.124 sec (0h:42m:21s)
Total wall-clock time used: 442.180 sec (0h:7m:22s)

Computing bootstrap consensus tree...
Reading input file 6142_00068-Putative_tail_sheath_protein_100.fasta.aln.faa.splits.nex...
86 taxa and 401 splits.
Consensus tree written to 6142_00068-Putative_tail_sheath_protein_100.fasta.aln.faa.contree
Reading input trees file 6142_00068-Putative_tail_sheath_protein_100.fasta.aln.faa.contree
Log-likelihood of consensus tree: -20300.925

Analysis results written to: 
  IQ-TREE report:                6142_00068-Putative_tail_sheath_protein_100.fasta.aln.faa.iqtree
  Maximum-likelihood tree:       6142_00068-Putative_tail_sheath_protein_100.fasta.aln.faa.treefile
  Likelihood distances:          6142_00068-Putative_tail_sheath_protein_100.fasta.aln.faa.mldist

Ultrafast bootstrap approximation results written to:
  Split support values:          6142_00068-Putative_tail_sheath_protein_100.fasta.aln.faa.splits.nex
  Consensus tree:                6142_00068-Putative_tail_sheath_protein_100.fasta.aln.faa.contree
  Screen log file:               6142_00068-Putative_tail_sheath_protein_100.fasta.aln.faa.log

Date and Time: Tue Feb 11 16:08:34 2020
