# Supplementary material for: Genome, biology and stability of the Thurquoise phage – A new virus from the Bastillevirinae subfamily
Source: Front Microbiol. 2023 Mar 14;14:1120147. doi: 10.3389/fmicb.2023.1120147 (PMC10043171; doi:10.3389/fmicb.2023.1120147)
Supplement: Supplementary file 2 [file Data_Sheet_1.ZIP › File S1. Alignments evolution models and trees/IqTree_ML_trees/single_marker_trees/6142_00068-Putative_tail_sheath_protein_100.fasta.aln.faa.mldist]

86
AB609718_phiEF24C_P2        0.0000000 1.2401021 1.2204057 2.0223155 0.5390998 0.8248550 0.8248550 1.3425477 1.2392612 0.8308154 0.8322833 0.8322833 0.8296420 0.8716368 3.4421219 3.3740711 1.1660546 0.9247735 1.2165400 1.0723119 1.0723119 0.5390998 0.5342884 0.5428499 0.5418144 0.8204470 0.9198126 0.1721568 0.0070250 0.8299166 1.5934592 1.2672378 1.4218049 1.2133074 1.2269585 1.1866315 1.1866315 1.2133074 1.1990371 0.8328353 0.8268148 0.5413833 0.0000010 2.8523076 1.6119597 1.4785366 1.5783589 1.4406182 1.5365792 1.2331077 1.3425477 0.8262760 0.8240941 1.0887373 0.5411529 1.2255300 0.8716368 1.4218049 2.8535493 1.3469648 1.3696589 0.8240941 0.8299166 1.5243814 1.2044408 1.4451721 1.4471210 1.5934592 1.5946237 1.4453410 0.5375167 0.5428499 0.5416849 0.5342884 0.5375167 1.0826236 0.8166304 0.8296420 3.4021951 0.8214931 0.0017366 1.2214098 1.2214098 1.2311939 1.2074151 1.2108015 
AB930182_SPG24              1.2401021 0.0000000 0.0196717 1.9921226 1.2143217 1.4071677 1.4071677 0.6587158 0.5060564 1.4061948 1.4290293 1.4290293 1.4128502 1.5121406 3.7137222 3.7029187 0.2793217 1.4548925 0.0271116 0.3615011 0.3615011 1.2143217 1.2087357 1.2210007 1.2156606 1.3905399 1.4497101 1.2402732 1.2380964 1.4076413 0.8043853 0.5135031 0.6730974 0.4919528 0.4949686 0.5066615 0.5066615 0.4919528 0.4899135 1.4642547 1.4110874 1.2137986 1.2401021 3.4899419 1.7499220 1.6428438 0.8158488 0.6372442 0.7646016 0.5012911 0.6587158 1.4022308 1.4012534 0.3439611 1.2251312 0.4904452 1.5121406 0.6730974 3.5131327 0.6362122 0.6328726 1.4012534 1.4076413 0.7692138 0.4857756 0.6375482 0.6410226 0.8043853 0.8114475 0.6379638 1.2192345 1.2210007 1.2275000 1.2087357 1.2192345 0.3605030 1.3834634 1.4128502 3.7012702 1.4004016 1.2447500 0.4819801 0.4819801 0.4125979 0.4272063 0.5047283 
AP013029_phiNIT1            1.2204057 0.0196717 0.0000000 1.9653774 1.2009338 1.3816952 1.3816952 0.6519377 0.5109022 1.3807229 1.4033201 1.4033201 1.3872950 1.4815395 3.7299806 3.7191692 0.2793704 1.4354488 0.0234984 0.3533863 0.3533863 1.2009338 1.1953864 1.2075660 1.2022659 1.3652453 1.4303254 1.2179132 1.2184116 1.3821553 0.7893701 0.5184506 0.6727179 0.4918993 0.4949318 0.5101225 0.5101225 0.4918993 0.4905495 1.4358346 1.3855609 1.2004053 1.2204057 3.4799214 1.7637282 1.6556310 0.8056400 0.6337954 0.7572512 0.5061022 0.6519377 1.3768789 1.3758424 0.3406953 1.2117027 0.4903832 1.4815395 0.6727179 3.5030625 0.6295044 0.6261342 1.3758424 1.3821553 0.7618708 0.4863801 0.6340995 0.6375892 0.7893701 0.7964358 0.6345187 1.2058339 1.2075660 1.2140377 1.1953864 1.2058339 0.3524080 1.3582622 1.3872950 3.7108764 1.3750480 1.2250189 0.4816235 0.4816235 0.4079962 0.4192817 0.5047454 
AY682195_LP65               2.0223155 1.9921226 1.9653774 0.0000000 2.1000231 2.1726337 2.1726337 2.0030676 2.0742643 2.1811375 2.1880625 2.1880625 2.1738688 2.2701456 3.9379392 3.9118524 1.9056477 2.2366714 1.9608671 1.9537535 1.9537535 2.1000231 2.1105226 2.0930654 2.1058274 2.1800924 2.2246388 2.2080848 2.0510902 2.1735195 2.2942791 2.1127907 2.0417446 2.0142875 2.0626164 2.0835462 2.0835462 2.0142875 2.0292188 2.2442974 2.1817587 2.1023280 2.0223155 3.5218430 2.3683377 2.3641671 2.2947135 2.1820758 2.2499158 2.0505336 2.0030676 2.1584718 2.1730067 1.9872158 2.1059444 2.0410113 2.2701456 2.0417446 3.5172071 2.0177720 1.9899188 2.1730067 2.1735195 2.2397343 2.0353113 2.1752194 2.1752571 2.2942791 2.2830093 2.1752571 2.0969482 2.0930654 2.0948235 2.1105226 2.0969482 1.9510894 2.1688552 2.1738688 3.7759800 2.1638295 2.0261004 2.0368096 2.0368096 2.0521269 2.0198287 2.0117676 
DQ004855_P100               0.5390998 1.2143217 1.2009338 2.1000231 0.0000000 0.7343839 0.7343839 1.3428886 1.2218346 0.7436913 0.7470310 0.7470310 0.7388527 0.7364278 3.6190287 3.5878673 1.2079278 0.8233793 1.1677918 1.1244584 1.1244584 0.0000010 0.0035875 0.0017897 0.0017876 0.7277822 0.8188060 0.5317564 0.5487592 0.7390983 1.5546187 1.2570493 1.4494718 1.2028999 1.2270599 1.2121554 1.2121554 1.2028999 1.2337387 0.7364534 0.7364565 0.0035791 0.5390998 2.9971659 1.7327229 1.4988297 1.5470892 1.3775102 1.5118285 1.2193789 1.3428886 0.7343729 0.7374286 1.1354792 0.0089894 1.2305698 0.7364278 1.4494718 2.9829126 1.3352666 1.3404827 0.7374286 0.7390983 1.5060506 1.2316688 1.3875090 1.3932511 1.5546187 1.5539949 1.3876960 0.0053701 0.0017897 0.0089854 0.0035875 0.0053701 1.1320420 0.7235889 0.7388527 3.5797849 0.7323973 0.5411634 1.2266824 1.2266824 1.2139574 1.2370504 1.2224286 
EU418428_A5W                0.8248550 1.4071677 1.3816952 2.1726337 0.7343839 0.0000000 0.0000010 1.5716740 1.5065825 0.0034363 0.0070396 0.0070396 0.0017127 0.2135752 3.6874234 3.7089127 1.3701940 0.3451371 1.3838548 1.4196951 1.4196951 0.7343839 0.7305482 0.7389759 0.7364743 0.0085889 0.3421269 0.8330230 0.8267831 0.0017132 1.8551345 1.5081512 1.7412738 1.3757179 1.4443532 1.3676596 1.3676596 1.3757179 1.3895018 0.3468385 0.0017138 0.7374436 0.8248550 3.2520919 1.7887832 1.5864996 1.8315361 1.7065807 1.8227987 1.5103144 1.5716740 0.0103246 0.0034333 1.4505457 0.7423860 1.4240376 0.2135752 1.7412738 3.2629505 1.5792717 1.6329022 0.0034333 0.0017132 1.8193420 1.3815773 1.7056544 1.7123908 1.8551345 1.8712572 1.6989114 0.7380253 0.7389759 0.7434038 0.7305482 0.7380253 1.4228563 0.0103171 0.0017127 3.7269488 0.0085946 0.8250591 1.3972769 1.3972769 1.5263621 1.5157959 1.4292108 
FR852584_ISP                0.8248550 1.4071677 1.3816952 2.1726337 0.7343839 0.0000010 0.0000000 1.5716740 1.5065825 0.0034363 0.0070396 0.0070396 0.0017127 0.2135752 3.6874234 3.7089127 1.3701940 0.3451371 1.3838548 1.4196951 1.4196951 0.7343839 0.7305482 0.7389759 0.7364743 0.0085889 0.3421269 0.8330230 0.8267831 0.0017132 1.8551345 1.5081512 1.7412738 1.3757179 1.4443532 1.3676596 1.3676596 1.3757179 1.3895018 0.3468385 0.0017138 0.7374436 0.8248550 3.2520919 1.7887832 1.5864996 1.8315361 1.7065807 1.8227987 1.5103144 1.5716740 0.0103246 0.0034333 1.4505457 0.7423860 1.4240376 0.2135752 1.7412738 3.2629505 1.5792717 1.6329022 0.0034333 0.0017132 1.8193420 1.3815773 1.7056544 1.7123908 1.8551345 1.8712572 1.6989114 0.7380253 0.7389759 0.7434038 0.7305482 0.7380253 1.4228563 0.0103171 0.0017127 3.7269488 0.0085946 0.8250591 1.3972769 1.3972769 1.5263621 1.5157959 1.4292108 
JN797796B_5S                1.3425477 0.6587158 0.6519377 2.0030676 1.3428886 1.5716740 1.5716740 0.0000000 0.5671123 1.5706512 1.5807392 1.5807392 1.5781376 1.5249776 3.4597548 3.4568528 0.5562717 1.5371350 0.6452276 0.5955332 0.5955332 1.3428886 1.3396382 1.3502288 1.3443317 1.5538243 1.5318835 1.3649836 1.3455321 1.5722532 0.6978553 0.5287504 0.2022035 0.5663410 0.5692499 0.5876233 0.5876233 0.5663410 0.5688583 1.5827002 1.5824305 1.3458401 1.3425477 3.1957798 1.8084181 1.6372632 0.6943317 0.4581748 0.6833314 0.5734420 0.0000010 1.5672691 1.5671283 0.5786031 1.3437725 0.5695260 1.5249776 0.2022035 3.1870938 0.0289072 0.0585245 1.5671283 1.5722532 0.6871451 0.5744659 0.4549887 0.4579768 0.6978553 0.6934098 0.4519797 1.3374560 1.3502288 1.3465129 1.3396382 1.3374560 0.5981474 1.5458286 1.5781376 3.5285104 1.5587342 1.3490624 0.5782667 0.5782667 0.6353126 0.6671264 0.5841051 
JN797798_BCU4               1.2392612 0.5060564 0.5109022 2.0742643 1.2218346 1.5065825 1.5065825 0.5671123 0.0000000 1.5055878 1.5111871 1.5111871 1.5126883 1.4669583 3.4400699 3.4024666 0.5132586 1.5274216 0.5074401 0.5334391 0.5334391 1.2218346 1.2166796 1.2286040 1.2231902 1.4823437 1.5222261 1.2632900 1.2372582 1.5071160 0.7831212 0.0787283 0.6130581 0.1771769 0.1625066 0.2067560 0.2067560 0.1771769 0.1773903 1.5098341 1.5167663 1.2229562 1.2392612 3.3826927 1.5986028 1.6226390 0.7479126 0.5754917 0.7373044 0.0088808 0.5671123 1.4932026 1.5023104 0.5274573 1.2220705 0.1790696 1.4669583 0.6130581 3.3886767 0.5623757 0.5720342 1.5023104 1.5071160 0.7418590 0.1754930 0.5730192 0.5734588 0.7831212 0.7704542 0.5743168 1.2161201 1.2286040 1.2244557 1.2166796 1.2161201 0.5385211 1.4747972 1.5126883 3.4111521 1.4925945 1.2439025 0.1832382 0.1832382 0.5839628 0.5913815 0.1719150 
JX080301_A3R                0.8308154 1.4061948 1.3807229 2.1811375 0.7436913 0.0034363 0.0034363 1.5706512 1.5055878 0.0000000 0.0070599 0.0070599 0.0051615 0.2141389 3.7128647 3.7345726 1.3810552 0.3513109 1.3828849 1.4187204 1.4187204 0.7436913 0.7398315 0.7483146 0.7457914 0.0086128 0.3482652 0.8390426 0.8327409 0.0051630 1.8540527 1.5071567 1.7402071 1.3747429 1.4433717 1.3666890 1.3666890 1.3747429 1.3885282 0.3477203 0.0051646 0.7467692 0.8308154 3.2573114 1.7924376 1.6035572 1.8304635 1.7201012 1.8217293 1.5093187 1.5706512 0.0103533 0.0034428 1.4495638 0.7517231 1.4230613 0.2141389 1.7402071 3.2682128 1.5782447 1.6318624 0.0034428 0.0051630 1.8182743 1.3806033 1.7191720 1.7259564 1.8540527 1.8701731 1.7123813 0.7473380 0.7483146 0.7527636 0.7398315 0.7473380 1.4218827 0.0103458 0.0051615 3.7528626 0.0086185 0.8310142 1.3963017 1.3963017 1.5253650 1.5148050 1.4282329 
JX080302_676Z               0.8322833 1.4290293 1.4033201 2.1880625 0.7470310 0.0070396 0.0070396 1.5807392 1.5111871 0.0070599 0.0000000 0.0000010 0.0088101 0.2196094 3.7269541 3.7487376 1.4036800 0.3596777 1.4054478 1.4417074 1.4417074 0.7470310 0.7431570 0.7516718 0.7491374 0.0123444 0.3565676 0.8434696 0.8342086 0.0088127 1.8643142 1.5127569 1.7510766 1.3866629 1.4556923 1.3820870 1.3820870 1.3866629 1.4004977 0.3541355 0.0088157 0.7501195 0.8322833 3.2731519 1.7785149 1.6022860 1.8406071 1.7308556 1.8318307 1.5149276 1.5807392 0.0141305 0.0070534 1.4729770 0.7550844 1.4352247 0.2196094 1.7510766 3.2841080 1.5883911 1.6422500 0.0070534 0.0088127 1.8283554 1.3925402 1.7299259 1.7367366 1.8643142 1.8804770 1.7231092 0.7506846 0.7516718 0.7561345 0.7431570 0.7506846 1.4448703 0.0141197 0.0088101 3.7671295 0.0123528 0.8324809 1.4083275 1.4083275 1.5411543 1.5202337 1.4404400 
JX080303_Fi200W             0.8322833 1.4290293 1.4033201 2.1880625 0.7470310 0.0070396 0.0070396 1.5807392 1.5111871 0.0070599 0.0000010 0.0000000 0.0088101 0.2196094 3.7269541 3.7487376 1.4036800 0.3596777 1.4054478 1.4417074 1.4417074 0.7470310 0.7431570 0.7516718 0.7491374 0.0123444 0.3565676 0.8434696 0.8342086 0.0088127 1.8643142 1.5127569 1.7510766 1.3866629 1.4556923 1.3820870 1.3820870 1.3866629 1.4004977 0.3541355 0.0088157 0.7501195 0.8322833 3.2731519 1.7785149 1.6022860 1.8406071 1.7308556 1.8318307 1.5149276 1.5807392 0.0141305 0.0070534 1.4729770 0.7550844 1.4352247 0.2196094 1.7510766 3.2841080 1.5883911 1.6422500 0.0070534 0.0088127 1.8283554 1.3925402 1.7299259 1.7367366 1.8643142 1.8804770 1.7231092 0.7506846 0.7516718 0.7561345 0.7431570 0.7506846 1.4448703 0.0141197 0.0088101 3.7671295 0.0123528 0.8324809 1.4083275 1.4083275 1.5411543 1.5202337 1.4404400 
JX080304_MSA6               0.8296420 1.4128502 1.3872950 2.1738688 0.7388527 0.0017127 0.0017127 1.5781376 1.5126883 0.0051615 0.0088101 0.0088101 0.0000000 0.2159623 3.7104538 3.7321588 1.3757529 0.3480493 1.3894482 1.4254270 1.4254270 0.7388527 0.7350049 0.7434605 0.7409481 0.0103207 0.3450221 0.8378562 0.8315678 0.0034310 1.8627423 1.5142606 1.7484791 1.3813146 1.4501986 1.3732057 1.3732057 1.3813146 1.3951340 0.3497066 0.0034322 0.7419216 0.8296420 3.2711640 1.7846820 1.5947206 1.8390179 1.7136194 1.8302350 1.5164367 1.5781376 0.0120618 0.0051569 1.4564127 0.7468703 1.4297913 0.2159623 1.7484791 3.2821180 1.5857829 1.6396416 0.0051569 0.0034310 1.8267578 1.3871872 1.7126913 1.7194542 1.8627423 1.8789230 1.7059220 0.7424972 0.7434605 0.7478991 0.7350049 0.7424972 1.4285913 0.0120529 0.0000010 3.7504403 0.0103275 0.8298419 1.4029425 1.4029425 1.5325387 1.5219050 1.4349895 
JX194239_SA11               0.8716368 1.5121406 1.4815395 2.2701456 0.7364278 0.2135752 0.2135752 1.5249776 1.4669583 0.2141389 0.2196094 0.2196094 0.2159623 0.0000000 3.6897177 3.7128434 1.4933075 0.4225687 1.4779172 1.4848198 1.4848198 0.7364278 0.7325694 0.7410477 0.7385299 0.2027648 0.4221239 0.8843650 0.8815821 0.2160303 1.8682832 1.4865816 1.7309965 1.4105555 1.4775577 1.3641756 1.3641756 1.4105555 1.4198563 0.3981788 0.2143295 0.7395055 0.8716368 3.1410994 1.7866924 1.6149682 1.8396357 1.6675062 1.8237153 1.4794364 1.5249776 0.2118175 0.2111505 1.5048214 0.7341165 1.4605897 0.0000010 1.7309965 3.1655098 1.5569200 1.6176912 0.2111505 0.2160303 1.8081304 1.4139021 1.6648343 1.6714377 1.8682832 1.8872291 1.6582236 0.7400870 0.7410477 0.7455005 0.7325694 0.7400870 1.5018562 0.2010145 0.2159623 3.7134201 0.2117650 0.8701566 1.4603445 1.4603445 1.6008611 1.5635709 1.4603441 
KC595512_JL                 3.4421219 3.7137222 3.7299806 3.9379392 3.6190287 3.6874234 3.6874234 3.4597548 3.4400699 3.7128647 3.7269541 3.7269541 3.7104538 3.6897177 0.0000000 0.0196688 3.5643394 3.8149001 3.7626623 3.4979483 3.4979483 3.6190287 3.6211152 3.6443272 3.6266200 3.6796718 3.7854248 3.6336828 3.4859905 3.6943342 3.5083945 3.4145649 3.4886642 3.4664115 3.5338631 3.3701391 3.3701391 3.4664115 3.5102971 3.9040717 3.6996731 3.6373284 3.4421219 1.1761371 3.6029478 3.7601606 3.4937811 3.4414185 3.4197865 3.4560543 3.4597548 3.6662749 3.7283621 3.4565576 3.5959400 3.4684344 3.6897177 3.4886642 1.1797076 3.5269937 3.5052122 3.7283621 3.6943342 3.3955646 3.4938798 3.4619611 3.4586139 3.5083945 3.5757702 3.4466899 3.5988734 3.6443272 3.6110675 3.6211152 3.5988734 3.5034981 3.6568914 3.7104538 0.0532697 3.6661016 3.4537992 3.5013638 3.5013638 3.4382365 3.3072405 3.5337516 
KC595513_Shanette           3.3740711 3.7029187 3.7191692 3.9118524 3.5878673 3.7089127 3.7089127 3.4568528 3.4024666 3.7345726 3.7487376 3.7487376 3.7321588 3.7128434 0.0196688 0.0000000 3.5307530 3.8221175 3.7517595 3.4451363 3.4451363 3.5878673 3.5899355 3.6129091 3.5954136 3.7011221 3.7924889 3.5680905 3.4305922 3.7158583 3.5241855 3.3689955 3.4888667 3.4277654 3.4748097 3.3079527 3.3079527 3.4277654 3.4529148 3.9050918 3.7212520 3.6060381 3.3740711 1.1617876 3.6146639 3.7282961 3.4880174 3.4323822 3.3901220 3.4182836 3.4568528 3.6876033 3.7501651 3.4043219 3.5649883 3.4426255 3.7128434 3.4888667 1.1653240 3.5081661 3.5356140 3.7501651 3.7158583 3.3661190 3.4695529 3.4478285 3.4444876 3.5241855 3.6084777 3.4376474 3.5678614 3.6129091 3.5799730 3.5899355 3.5678614 3.4506277 3.6781526 3.7321588 0.0635695 3.6874335 3.3916231 3.4693916 3.4693916 3.4051737 3.2575770 3.5071115 
KC699836_SIOphi             1.1660546 0.2793217 0.2793704 1.9056477 1.2079278 1.3701940 1.3701940 0.5562717 0.5132586 1.3810552 1.4036800 1.4036800 1.3757529 1.4933075 3.5643394 3.5307530 0.0000000 1.3803809 0.2634947 0.3600695 0.3600695 1.2079278 1.2007573 1.2145660 1.2118506 1.3812874 1.3755922 1.1755250 1.1562373 1.3706477 0.8011945 0.5125423 0.5857235 0.4772271 0.4875462 0.4933855 0.4933855 0.4772271 0.4740508 1.4025871 1.3740329 1.2099945 1.1660546 3.3951386 1.7996110 1.5742493 0.8174499 0.5316772 0.7839274 0.5236105 0.5562717 1.3767104 1.3777560 0.3401497 1.2212828 0.4866873 1.4933075 0.5857235 3.4162827 0.5317315 0.5419447 1.3777560 1.3706477 0.7837287 0.4704988 0.5325938 0.5358089 0.8011945 0.8216020 0.5337955 1.2154121 1.2145660 1.2236346 1.2007573 1.2154121 0.3584379 1.3742300 1.3757529 3.4898474 1.3748762 1.1718107 0.4559345 0.4559345 0.4209824 0.4050195 0.4799711 
KF021268_phiIBB_SEP1        0.9247735 1.4548925 1.4354488 2.2366714 0.8233793 0.3451371 0.3451371 1.5371350 1.5274216 0.3513109 0.3596777 0.3596777 0.3480493 0.4225687 3.8149001 3.8221175 1.3803809 0.0000000 1.4319669 1.4723498 1.4723498 0.8233793 0.8192437 0.8283492 0.8255906 0.3528071 0.0016957 0.9182879 0.9304133 0.3481631 1.7689230 1.5138367 1.6922082 1.4384495 1.4827240 1.3958013 1.3958013 1.4384495 1.4578614 0.4470862 0.3464179 0.8267937 0.9247735 3.3256565 1.9711683 1.6267419 1.7323560 1.6446349 1.7337812 1.5292947 1.5371350 0.3534829 0.3510404 1.4769588 0.8312966 1.4446579 0.4225687 1.6922082 3.3180340 1.5231961 1.5967815 0.3510404 0.3481631 1.7305174 1.4565862 1.6358031 1.6423063 1.7689230 1.8094281 1.6292914 0.8266354 0.8283492 0.8325514 0.8192437 0.8266354 1.4803123 0.3504772 0.3480493 3.7881743 0.3506354 0.9228562 1.4447525 1.4447525 1.6077620 1.5645224 1.4722985 
KF669652_Grass              1.2165400 0.0271116 0.0234984 1.9608671 1.1677918 1.3838548 1.3838548 0.6452276 0.5074401 1.3828849 1.4054478 1.4054478 1.3894482 1.4779172 3.7626623 3.7517595 0.2634947 1.4319669 0.0000000 0.3480277 0.3480277 1.1677918 1.1623923 1.1742456 1.1690940 1.3674294 1.4268615 1.2211181 1.2249520 1.3843150 0.7803718 0.5138331 0.6593769 0.4898842 0.4902136 0.5088971 0.5088971 0.4898842 0.4878385 1.4264148 1.3877159 1.1672555 1.2165400 3.4008765 1.7855308 1.6419689 0.8018613 0.6143794 0.7562828 0.5026325 0.6452276 1.3790399 1.3780110 0.3426133 1.1783572 0.4856868 1.4779172 0.6593769 3.4234042 0.6230768 0.6199543 1.3780110 1.3843150 0.7515588 0.4836741 0.6185526 0.6219939 0.7803718 0.7873927 0.6189739 1.1726139 1.1742456 1.1805863 1.1623923 1.1726139 0.3470699 1.3604551 1.3894482 3.7300923 1.3772135 1.2211196 0.4748791 0.4748791 0.4033556 0.4119687 0.4950710 
KJ010547_Bp8p_C             1.0723119 0.3615011 0.3533863 1.9537535 1.1244584 1.4196951 1.4196951 0.5955332 0.5334391 1.4187204 1.4417074 1.4417074 1.4254270 1.4848198 3.4979483 3.4451363 0.3600695 1.4723498 0.3480277 0.0000000 0.0000010 1.1244584 1.1129460 1.1307049 1.1257261 1.4026642 1.4647647 1.1210380 1.0871972 1.4201760 0.8399252 0.5333124 0.6209876 0.5509862 0.5417982 0.5609294 0.5609294 0.5509862 0.5453244 1.4101070 1.4236474 1.1208715 1.0723119 3.0761753 1.7593426 1.6246510 0.8454923 0.6346973 0.8433986 0.5306356 0.5955332 1.4091204 1.4135383 0.0450961 1.1309622 0.5405007 1.4848198 0.6209876 3.0963124 0.5930093 0.6038670 1.4135383 1.4201760 0.8384500 0.5456649 0.6422536 0.6457203 0.8399252 0.8470774 0.6412607 1.1253630 1.1307049 1.1330553 1.1129460 1.1253630 0.0087627 1.3955310 1.4254270 3.4948626 1.4072887 1.0777112 0.5275661 0.5275661 0.3438853 0.3012696 0.5390914 
KJ010548_Bp8p_T             1.0723119 0.3615011 0.3533863 1.9537535 1.1244584 1.4196951 1.4196951 0.5955332 0.5334391 1.4187204 1.4417074 1.4417074 1.4254270 1.4848198 3.4979483 3.4451363 0.3600695 1.4723498 0.3480277 0.0000010 0.0000000 1.1244584 1.1129460 1.1307049 1.1257261 1.4026642 1.4647647 1.1210380 1.0871972 1.4201760 0.8399252 0.5333124 0.6209876 0.5509862 0.5417982 0.5609294 0.5609294 0.5509862 0.5453244 1.4101070 1.4236474 1.1208715 1.0723119 3.0761753 1.7593426 1.6246510 0.8454923 0.6346973 0.8433986 0.5306356 0.5955332 1.4091204 1.4135383 0.0450961 1.1309622 0.5405007 1.4848198 0.6209876 3.0963124 0.5930093 0.6038670 1.4135383 1.4201760 0.8384500 0.5456649 0.6422536 0.6457203 0.8399252 0.8470774 0.6412607 1.1253630 1.1307049 1.1330553 1.1129460 1.1253630 0.0087627 1.3955310 1.4254270 3.4948626 1.4072887 1.0777112 0.5275661 0.5275661 0.3438853 0.3012696 0.5390914 
KJ094029_LP_064             0.5390998 1.2143217 1.2009338 2.1000231 0.0000010 0.7343839 0.7343839 1.3428886 1.2218346 0.7436913 0.7470310 0.7470310 0.7388527 0.7364278 3.6190287 3.5878673 1.2079278 0.8233793 1.1677918 1.1244584 1.1244584 0.0000000 0.0035875 0.0017897 0.0017876 0.7277822 0.8188060 0.5317564 0.5487592 0.7390983 1.5546187 1.2570493 1.4494718 1.2028999 1.2270599 1.2121554 1.2121554 1.2028999 1.2337387 0.7364534 0.7364565 0.0035791 0.5390998 2.9971659 1.7327229 1.4988297 1.5470892 1.3775102 1.5118285 1.2193789 1.3428886 0.7343729 0.7374286 1.1354792 0.0089894 1.2305698 0.7364278 1.4494718 2.9829126 1.3352666 1.3404827 0.7374286 0.7390983 1.5060506 1.2316688 1.3875090 1.3932511 1.5546187 1.5539949 1.3876960 0.0053701 0.0017897 0.0089854 0.0035875 0.0053701 1.1320420 0.7235889 0.7388527 3.5797849 0.7323973 0.5411634 1.2266824 1.2266824 1.2139574 1.2370504 1.2224286 
KJ094031_LP_124             0.5342884 1.2087357 1.1953864 2.1105226 0.0035875 0.7305482 0.7305482 1.3396382 1.2166796 0.7398315 0.7431570 0.7431570 0.7350049 0.7325694 3.6211152 3.5899355 1.2007573 0.8192437 1.1623923 1.1129460 1.1129460 0.0035875 0.0000000 0.0053904 0.0053840 0.7239596 0.8146886 0.5269296 0.5438859 0.7352494 1.5482143 1.2517754 1.4379516 1.1978105 1.2219091 1.2070174 1.2070174 1.1978105 1.2285518 0.7325364 0.7326053 0.0071864 0.5342884 3.0039795 1.7263704 1.4949763 1.5350826 1.3664498 1.5056317 1.2142333 1.3396382 0.7305282 0.7335864 1.1238188 0.0126344 1.2254179 0.7325694 1.4379516 2.9896837 1.3320388 1.3347513 0.7335864 0.7352494 1.4998755 1.2264849 1.3763685 1.3820790 1.5482143 1.5475891 1.3765586 0.0089854 0.0053904 0.0126289 0.0000010 0.0089854 1.1271541 0.7197788 0.7350049 3.5818559 0.7285635 0.5363382 1.2215249 1.2215249 1.2015820 1.2317469 1.2172948 
KJ591605_LMTA_57            0.5428499 1.2210007 1.2075660 2.0930654 0.0017897 0.7389759 0.7389759 1.3502288 1.2286040 0.7483146 0.7516718 0.7516718 0.7434605 0.7410477 3.6443272 3.6129091 1.2145660 0.8283492 1.1742456 1.1307049 1.1307049 0.0017897 0.0053904 0.0000000 0.0035813 0.7323572 0.8237531 0.5355202 0.5525553 0.7437075 1.5630492 1.2639785 1.4574269 1.2095804 1.2338242 1.2189014 1.2189014 1.2095804 1.2405509 0.7411436 0.7410677 0.0053778 0.5428499 2.9952294 1.7422076 1.5071322 1.5554443 1.3851038 1.5199853 1.2261356 1.3502288 0.7389758 0.7420293 1.1418077 0.0108056 1.2373357 0.7410477 1.4574269 2.9809919 1.3425739 1.3478297 0.7420293 0.7437075 1.5141785 1.2384771 1.3951638 1.4009311 1.5630492 1.5624271 1.3953488 0.0071724 0.0000010 0.0108009 0.0053904 0.0071724 1.1383174 0.7281477 0.7434605 3.6048512 0.7369867 0.5449237 1.2334551 1.2334551 1.2095293 1.2438540 1.2291700 
KJ668715_LMTA_34            0.5418144 1.2156606 1.2022659 2.1058274 0.0017876 0.7364743 0.7364743 1.3443317 1.2231902 0.7457914 0.7491374 0.7491374 0.7409481 0.7385299 3.6266200 3.5954136 1.2118506 0.8255906 1.1690940 1.1257261 1.1257261 0.0017876 0.0053840 0.0035813 0.0000000 0.7298681 0.8210099 0.5344897 0.5514955 0.7411943 1.5562188 1.2584297 1.4510088 1.2047953 1.2289672 1.2140649 1.2140649 1.2047953 1.2356561 0.7385875 0.7385546 0.0017884 0.5418144 2.9942726 1.7336198 1.4995023 1.5486770 1.3789948 1.5133880 1.2207324 1.3443317 0.7364683 0.7395215 1.1367617 0.0071870 1.2324758 0.7385299 1.4510088 2.9800367 1.3367049 1.3419276 0.7395215 0.7411943 1.5076061 1.2335862 1.3890031 1.3947487 1.5562188 1.5555955 1.3891897 0.0035778 0.0035813 0.0071838 0.0053840 0.0035778 1.1333143 0.7256694 0.7409481 3.5873469 0.7344876 0.5438829 1.2285922 1.2285922 1.2153064 1.2405105 1.2243318 
KP027446_phiIPLARODI        0.8204470 1.3905399 1.3652453 2.1800924 0.7277822 0.0085889 0.0085889 1.5538243 1.4823437 0.0086128 0.0123444 0.0123444 0.0103207 0.2027648 3.6796718 3.7011221 1.3812874 0.3528071 1.3674294 1.4026642 1.4026642 0.7277822 0.7239596 0.7323572 0.7298681 0.0000000 0.3497624 0.8312280 0.8223763 0.0103237 1.8335696 1.4839028 1.7330291 1.3529726 1.4209007 1.3450850 1.3450850 1.3529726 1.3666745 0.3393937 0.0103271 0.7308323 0.8204470 3.2517000 1.7684913 1.5915824 1.8075069 1.7069218 1.7988950 1.4860250 1.5538243 0.0086048 0.0086052 1.4331972 0.7357720 1.4008682 0.2027648 1.7330291 3.2625485 1.5734505 1.6143493 0.0086052 0.0103237 1.7954967 1.3588052 1.7059949 1.7127365 1.8335696 1.8495525 1.6992467 0.7314239 0.7323572 0.7367750 0.7239596 0.7314239 1.4058250 0.0017142 0.0103207 3.7191046 0.0068764 0.8206548 1.3850987 1.3850987 1.5131601 1.5018806 1.4059642 
KP027447_phiIPLA_C1C        0.9198126 1.4497101 1.4303254 2.2246388 0.8188060 0.3421269 0.3421269 1.5318835 1.5222261 0.3482652 0.3565676 0.3565676 0.3450221 0.4221239 3.7854248 3.7924889 1.3755922 0.0016957 1.4268615 1.4647647 1.4647647 0.8188060 0.8146886 0.8237531 0.8210099 0.3497624 0.0000000 0.9149616 0.9254373 0.3451347 1.7600020 1.5086740 1.6865097 1.4334811 1.4776754 1.3909391 1.3909391 1.4334811 1.4528481 0.4461991 0.3433932 0.8222071 0.9198126 3.3063106 1.9642386 1.6210766 1.7261771 1.6368871 1.7275778 1.5240526 1.5318835 0.3504290 0.3479974 1.4693099 0.8266999 1.4397074 0.4221239 1.6865097 3.2987292 1.5179904 1.5913689 0.3479974 0.3451347 1.7243306 1.4515709 1.6280882 1.6345644 1.7600020 1.8003688 1.6216034 0.8220570 0.8237531 0.8279414 0.8146886 0.8220570 1.4727024 0.3474476 0.3450221 3.7587895 0.3475980 0.9179078 1.4397945 1.4397945 1.6023502 1.5589537 1.4672572 
KP339049_EFDG1              0.1721568 1.2402732 1.2179132 2.2080848 0.5317564 0.8330230 0.8330230 1.3649836 1.2632900 0.8390426 0.8434696 0.8434696 0.8378562 0.8843650 3.6336828 3.5680905 1.1755250 0.9182879 1.2211181 1.1210380 1.1210380 0.5317564 0.5269296 0.5355202 0.5344897 0.8312280 0.9149616 0.0000000 0.1677903 0.8381345 1.5986634 1.2869925 1.4621764 1.2479254 1.2580993 1.1779212 1.1779212 1.2479254 1.2528759 0.8706134 0.8350118 0.5340532 0.1721568 3.0165079 1.6135813 1.5711106 1.5668313 1.5010494 1.5646262 1.2566745 1.3649836 0.8344588 0.8322542 1.1121858 0.5338270 1.2790881 0.8843650 1.4621764 3.0426550 1.3741328 1.4135017 0.8322542 0.8381345 1.5660594 1.2565708 1.5000949 1.5061045 1.5986634 1.5975690 1.5002506 0.5301748 0.5355202 0.5343495 0.5269296 0.5301748 1.1393421 0.8273738 0.8378562 3.5787030 0.8296261 0.1700089 1.2159116 1.2159116 1.2372116 1.3026086 1.2527464 
KR049063_EFLK1              0.0070250 1.2380964 1.2184116 2.0510902 0.5487592 0.8267831 0.8267831 1.3455321 1.2372582 0.8327409 0.8342086 0.8342086 0.8315678 0.8815821 3.4859905 3.4305922 1.1562373 0.9304133 1.2249520 1.0871972 1.0871972 0.5487592 0.5438859 0.5525553 0.5514955 0.8223763 0.9254373 0.1677903 0.0000000 0.8318425 1.5907484 1.2643523 1.4195670 1.2104966 1.2337485 1.1893320 1.1893320 1.2104966 1.2017633 0.8373014 0.8287443 0.5510643 0.0070250 2.8841821 1.6409497 1.4853964 1.5667939 1.4482691 1.5386574 1.2311059 1.3455321 0.8282037 0.8260224 1.0793597 0.5508244 1.2275095 0.8815821 1.4195670 2.8854341 1.3499578 1.3675040 0.8260224 0.8318425 1.5341194 1.2024625 1.4483106 1.4502596 1.5907484 1.5919130 1.4484786 0.5471475 0.5525553 0.5513782 0.5438859 0.5471475 1.0976352 0.8185621 0.8315678 3.4456730 0.8234223 0.0070106 1.2194163 1.2194163 1.2282027 1.2164313 1.2127528 
KR908644_IME_SA119          0.8299166 1.4076413 1.3821553 2.1735195 0.7390983 0.0017132 0.0017132 1.5722532 1.5071160 0.0051630 0.0088127 0.0088127 0.0034310 0.2160303 3.6943342 3.7158583 1.3706477 0.3481631 1.3843150 1.4201760 1.4201760 0.7390983 0.7352494 0.7437075 0.7411943 0.0103237 0.3451347 0.8381345 0.8318425 0.0000000 1.8558652 1.5086854 1.7419511 1.3761762 1.4448497 1.3681116 1.3681116 1.3761762 1.3899667 0.3498190 0.0034332 0.7421681 0.8299166 3.2532273 1.7918857 1.5954010 1.8322519 1.7072370 1.8235091 1.5108501 1.5722532 0.0120653 0.0051584 1.4510456 0.7471177 1.4245214 0.2160303 1.7419511 3.2640924 1.5798567 1.6335182 0.0051584 0.0000010 1.8200500 1.3820382 1.7063104 1.7130504 1.8558652 1.8719952 1.6995639 0.7427434 0.7437075 0.7481473 0.7352494 0.7427434 1.4233383 0.0120565 0.0034310 3.7339424 0.0103305 0.8301163 1.3977465 1.3977465 1.5269061 1.5163317 1.4296980 
KT207918_Eyuki              1.5934592 0.8043853 0.7893701 2.2942791 1.5546187 1.8551345 1.8551345 0.6978553 0.7831212 1.8540527 1.8643142 1.8643142 1.8627423 1.8682832 3.5083945 3.5241855 0.8011945 1.7689230 0.7803718 0.8399252 0.8399252 1.5546187 1.5482143 1.5630492 1.5562188 1.8335696 1.7600020 1.5986634 1.5907484 1.8558652 0.0000000 0.7407634 0.6819734 0.8263962 0.8158347 0.8222173 0.8222173 0.8263962 0.8243501 1.8120167 1.8677040 1.5578773 1.5934592 3.5168849 2.0320891 2.0375317 0.1116739 0.5356494 0.1040278 0.7822262 0.6978553 1.8569531 1.8472301 0.8299797 1.5555959 0.7873840 1.8682832 0.6819734 3.5055052 0.6766439 0.6856050 1.8472301 1.8558652 0.1038432 0.8169963 0.5343372 0.5347746 0.0000010 0.0213353 0.5347746 1.5486114 1.5630492 1.5589768 1.5482143 1.5486114 0.8437852 1.8241872 1.8627423 3.4881496 1.8468426 1.5934592 0.7847450 0.7847450 0.8286304 0.8234082 0.8135154 
KT224359_TsarBomba          1.2672378 0.5135031 0.5184506 2.1127907 1.2570493 1.5081512 1.5081512 0.5287504 0.0787283 1.5071567 1.5127569 1.5127569 1.5142606 1.4865816 3.4145649 3.3689955 0.5125423 1.5138367 0.5138331 0.5333124 0.5333124 1.2570493 1.2517754 1.2639785 1.2584297 1.4839028 1.5086740 1.2869925 1.2643523 1.5086854 0.7407634 0.0000000 0.5690643 0.1829978 0.1654906 0.2073639 0.2073639 0.1829978 0.1838404 1.5086890 1.5183403 1.2598759 1.2672378 3.3559889 1.6451722 1.6437813 0.7349821 0.5925287 0.7103859 0.0848330 0.5287504 1.4947630 1.5038760 0.5204218 1.2578983 0.1468166 1.4865816 0.5690643 3.3367409 0.5337902 0.5430327 1.5038760 1.5086854 0.7148250 0.1855091 0.5899859 0.5891757 0.7407634 0.7376112 0.5913097 1.2518445 1.2639785 1.2603858 1.2517754 1.2518445 0.5383796 1.4763513 1.5142606 3.3452111 1.4941557 1.2676832 0.1799513 0.1799513 0.5568780 0.5777530 0.1864761 
KT307976_AvesoBmore         1.4218049 0.6730974 0.6727179 2.0417446 1.4494718 1.7412738 1.7412738 0.2022035 0.6130581 1.7402071 1.7510766 1.7510766 1.7484791 1.7309965 3.4886642 3.4888667 0.5857235 1.6922082 0.6593769 0.6209876 0.6209876 1.4494718 1.4379516 1.4574269 1.4510088 1.7330291 1.6865097 1.4621764 1.4195670 1.7419511 0.6819734 0.5690643 0.0000000 0.5991855 0.6102523 0.6272928 0.6272928 0.5991855 0.6066770 1.6765673 1.7470389 1.4526092 1.4218049 3.4039616 2.0279270 1.7509738 0.6862152 0.4592664 0.6830197 0.6129309 0.2022035 1.7478106 1.7337413 0.6026051 1.4504107 0.5867449 1.7309965 0.0000010 3.4047182 0.2031624 0.1790871 1.7337413 1.7419511 0.6873389 0.6056275 0.4564660 0.4575345 0.6819734 0.6764746 0.4534352 1.4436950 1.4574269 1.4535014 1.4379516 1.4436950 0.6323115 1.7240723 1.7484791 3.4546617 1.7382211 1.4269064 0.6003048 0.6003048 0.6549139 0.6809252 0.5977757 
KT995480_Bacillus_BM15      1.2133074 0.4919528 0.4918993 2.0142875 1.2028999 1.3757179 1.3757179 0.5663410 0.1771769 1.3747429 1.3866629 1.3866629 1.3813146 1.4105555 3.4664115 3.4277654 0.4772271 1.4384495 0.4898842 0.5509862 0.5509862 1.2028999 1.1978105 1.2095804 1.2047953 1.3529726 1.4334811 1.2479254 1.2104966 1.3761762 0.8263962 0.1829978 0.5991855 0.0000000 0.0623712 0.1268535 0.1268535 0.0000010 0.0308086 1.3807665 1.3851051 1.2016596 1.2133074 3.5660469 1.5510980 1.5645976 0.7788202 0.5930929 0.7820314 0.1859796 0.5663410 1.3634400 1.3718420 0.5389579 1.2031212 0.0784750 1.4105555 0.5991855 3.5544366 0.5747923 0.5689703 1.3718420 1.3761762 0.7867549 0.0308548 0.5918683 0.5923066 0.8263962 0.8190598 0.5918683 1.1972275 1.2095804 1.2054514 1.1978105 1.1972275 0.5575098 1.3460121 1.3813146 3.4878775 1.3627782 1.2137326 0.0841289 0.0841289 0.5433860 0.5736124 0.0559337 
KU577463_Bacillus_Deep_Blue 1.2269585 0.4949686 0.4949318 2.0626164 1.2270599 1.4443532 1.4443532 0.5692499 0.1625066 1.4433717 1.4556923 1.4556923 1.4501986 1.4775577 3.5338631 3.4748097 0.4875462 1.4827240 0.4902136 0.5417982 0.5417982 1.2270599 1.2219091 1.2338242 1.2289672 1.4209007 1.4776754 1.2580993 1.2337485 1.4448497 0.8158347 0.1654906 0.6102523 0.0623712 0.0000000 0.1250230 0.1250230 0.0623712 0.0744367 1.4582608 1.4541264 1.2303859 1.2269585 3.4999343 1.5650585 1.6032873 0.8010828 0.5856039 0.7760449 0.1692956 0.5692499 1.4315406 1.4383039 0.5332838 1.2284475 0.0662221 1.4775577 0.6102523 3.5060381 0.5667926 0.5842953 1.4383039 1.4448497 0.7763325 0.0765477 0.5878187 0.5870107 0.8158347 0.8040564 0.5891399 1.2225068 1.2338242 1.2308395 1.2219091 1.2225068 0.5482855 1.4136563 1.4501986 3.4931599 1.4309095 1.2330191 0.0845820 0.0845820 0.5534206 0.5580787 0.0770206 
KX495186_Bacillus_PK16      1.1866315 0.5066615 0.5101225 2.0835462 1.2121554 1.3676596 1.3676596 0.5876233 0.2067560 1.3666890 1.3820870 1.3820870 1.3732057 1.3641756 3.3701391 3.3079527 0.4933855 1.3958013 0.5088971 0.5609294 0.5609294 1.2121554 1.2070174 1.2189014 1.2140649 1.3450850 1.3909391 1.1779212 1.1893320 1.3681116 0.8222173 0.2073639 0.6272928 0.1268535 0.1250230 0.0000000 0.0000010 0.1268535 0.1307389 1.4070875 1.3769659 1.2138272 1.1866315 3.4790820 1.5728648 1.6218794 0.8139254 0.6101108 0.7889074 0.2140692 0.5876233 1.3554911 1.3638212 0.5493033 1.2134666 0.1272992 1.3641756 0.6272928 3.4851763 0.5930088 0.6036468 1.3638212 1.3681116 0.7936639 0.1350098 0.6035233 0.6039605 0.8222173 0.8254943 0.6048749 1.2075235 1.2189014 1.2158342 1.2070174 1.2075235 0.5675293 1.3381851 1.3732057 3.3396606 1.3548283 1.1925119 0.1189359 0.1189359 0.5670916 0.5833912 0.1241498 
MG602477_Bacillus_BCP01     1.1866315 0.5066615 0.5101225 2.0835462 1.2121554 1.3676596 1.3676596 0.5876233 0.2067560 1.3666890 1.3820870 1.3820870 1.3732057 1.3641756 3.3701391 3.3079527 0.4933855 1.3958013 0.5088971 0.5609294 0.5609294 1.2121554 1.2070174 1.2189014 1.2140649 1.3450850 1.3909391 1.1779212 1.1893320 1.3681116 0.8222173 0.2073639 0.6272928 0.1268535 0.1250230 0.0000010 0.0000000 0.1268535 0.1307389 1.4070875 1.3769659 1.2138272 1.1866315 3.4790820 1.5728648 1.6218794 0.8139254 0.6101108 0.7889074 0.2140692 0.5876233 1.3554911 1.3638212 0.5493033 1.2134666 0.1272992 1.3641756 0.6272928 3.4851763 0.5930088 0.6036468 1.3638212 1.3681116 0.7936639 0.1350098 0.6035233 0.6039605 0.8222173 0.8254943 0.6048749 1.2075235 1.2189014 1.2158342 1.2070174 1.2075235 0.5675293 1.3381851 1.3732057 3.3396606 1.3548283 1.1925119 0.1189359 0.1189359 0.5670916 0.5833912 0.1241498 
MH638309_Bacillus_Hobo      1.2133074 0.4919528 0.4918993 2.0142875 1.2028999 1.3757179 1.3757179 0.5663410 0.1771769 1.3747429 1.3866629 1.3866629 1.3813146 1.4105555 3.4664115 3.4277654 0.4772271 1.4384495 0.4898842 0.5509862 0.5509862 1.2028999 1.1978105 1.2095804 1.2047953 1.3529726 1.4334811 1.2479254 1.2104966 1.3761762 0.8263962 0.1829978 0.5991855 0.0000010 0.0623712 0.1268535 0.1268535 0.0000000 0.0308086 1.3807665 1.3851051 1.2016596 1.2133074 3.5660469 1.5510980 1.5645976 0.7788202 0.5930929 0.7820314 0.1859796 0.5663410 1.3634400 1.3718420 0.5389579 1.2031212 0.0784750 1.4105555 0.5991855 3.5544366 0.5747923 0.5689703 1.3718420 1.3761762 0.7867549 0.0308548 0.5918683 0.5923066 0.8263962 0.8190598 0.5918683 1.1972275 1.2095804 1.2054514 1.1978105 1.1972275 0.5575098 1.3460121 1.3813146 3.4878775 1.3627782 1.2137326 0.0841289 0.0841289 0.5433860 0.5736124 0.0559337 
MH638312_Bacillus_Kioshi    1.1990371 0.4899135 0.4905495 2.0292188 1.2337387 1.3895018 1.3895018 0.5688583 0.1773903 1.3885282 1.4004977 1.4004977 1.3951340 1.4198563 3.5102971 3.4529148 0.4740508 1.4578614 0.4878385 0.5453244 0.5453244 1.2337387 1.2285518 1.2405509 1.2356561 1.3666745 1.4528481 1.2528759 1.2017633 1.3899667 0.8243501 0.1838404 0.6066770 0.0308086 0.0744367 0.1307389 0.1307389 0.0308086 0.0000000 1.3913318 1.3989421 1.2324836 1.1990371 3.5072748 1.5781181 1.5474991 0.7814931 0.5974498 0.7807043 0.1861799 0.5688583 1.3771491 1.3855972 0.5297600 1.2339783 0.0853855 1.4198563 0.6066770 3.5022154 0.5760473 0.5744675 1.3855972 1.3899667 0.7854211 0.0053215 0.5962175 0.5953995 0.8243501 0.8124441 0.5962175 1.2280006 1.2405509 1.2363946 1.2285518 1.2280006 0.5518126 1.3596755 1.3951340 3.5239002 1.3764953 1.2049685 0.0908768 0.0908768 0.5492398 0.5681376 0.0617202 
NC_007021_Twort             0.8328353 1.4642547 1.4358346 2.2442974 0.7364534 0.3468385 0.3468385 1.5827002 1.5098341 0.3477203 0.3541355 0.3541355 0.3497066 0.3981788 3.9040717 3.9050918 1.4025871 0.4470862 1.4264148 1.4101070 1.4101070 0.7364534 0.7325364 0.7411436 0.7385875 0.3393937 0.4461991 0.8706134 0.8373014 0.3498190 1.8120167 1.5086890 1.6765673 1.3807665 1.4582608 1.4070875 1.4070875 1.3807665 1.3913318 0.0000000 0.3500337 0.7362027 0.8328353 3.3324575 1.8382200 1.6060761 1.8336308 1.6713227 1.8660099 1.5110774 1.5827002 0.3399209 0.3413228 1.4230369 0.7434898 1.4184342 0.3981788 1.6765673 3.3372894 1.6030502 1.5936815 0.3413228 0.3498190 1.8512435 1.3853871 1.6600640 1.6666416 1.8120167 1.8309259 1.6576656 0.7390376 0.7411436 0.7445311 0.7325364 0.7390376 1.4132769 0.3371294 0.3497066 3.7544367 0.3391424 0.8313927 1.4086167 1.4086167 1.5470759 1.5164371 1.3834531 
NC_007066_G1                0.8268148 1.4110874 1.3855609 2.1817587 0.7364565 0.0017138 0.0017138 1.5824305 1.5167663 0.0051646 0.0088157 0.0088157 0.0034322 0.2143295 3.6996731 3.7212520 1.3740329 0.3464179 1.3877159 1.4236474 1.4236474 0.7364565 0.7326053 0.7410677 0.7385546 0.0103271 0.3433932 0.8350118 0.8287443 0.0034332 1.8677040 1.5183403 1.7470389 1.3851051 1.4541264 1.3769659 1.3769659 1.3851051 1.3989421 0.3500337 0.0000000 0.7395284 0.8268148 3.2626735 1.7947081 1.5760802 1.8439037 1.7182500 1.8350936 1.5205245 1.5824305 0.0120693 0.0051601 1.4545875 0.7444863 1.4336660 0.2143295 1.7470389 3.2735735 1.5901049 1.6440973 0.0051601 0.0034332 1.8316039 1.3909839 1.7173211 1.7240994 1.8677040 1.8839181 1.7105364 0.7401087 0.7410677 0.7455120 0.7326053 0.7401087 1.4268104 0.0120604 0.0034322 3.7393971 0.0103339 0.8270174 1.4067696 1.4067696 1.5306084 1.5199970 1.4388789 
NC_009811_A511              0.5413833 1.2137986 1.2004053 2.1023280 0.0035791 0.7374436 0.7374436 1.3458401 1.2229562 0.7467692 0.7501195 0.7501195 0.7419216 0.7395055 3.6373284 3.6060381 1.2099945 0.8267937 1.1672555 1.1208715 1.1208715 0.0035791 0.0071864 0.0053778 0.0017884 0.7308323 0.8222071 0.5340532 0.5510643 0.7421681 1.5578773 1.2598759 1.4526092 1.2016596 1.2303859 1.2138272 1.2138272 1.2016596 1.2324836 0.7362027 0.7395284 0.0000000 0.5413833 3.0068348 1.7268055 1.5056737 1.5485328 1.3805449 1.5150076 1.2204976 1.3458401 0.7374398 0.7404932 1.1318516 0.0072304 1.2293224 0.7395055 1.4526092 2.9925243 1.3382088 1.3434382 0.7404932 0.7421681 1.5092219 1.2304139 1.3905626 1.3963116 1.5578773 1.5572546 1.3907487 0.0035991 0.0053778 0.0072261 0.0071864 0.0035991 1.1284428 0.7266292 0.7419216 3.5908044 0.7354558 0.5434518 1.2254324 1.2254324 1.2205068 1.2386348 1.2211832 
NC_009904_phiEF24C          0.0000010 1.2401021 1.2204057 2.0223155 0.5390998 0.8248550 0.8248550 1.3425477 1.2392612 0.8308154 0.8322833 0.8322833 0.8296420 0.8716368 3.4421219 3.3740711 1.1660546 0.9247735 1.2165400 1.0723119 1.0723119 0.5390998 0.5342884 0.5428499 0.5418144 0.8204470 0.9198126 0.1721568 0.0070250 0.8299166 1.5934592 1.2672378 1.4218049 1.2133074 1.2269585 1.1866315 1.1866315 1.2133074 1.1990371 0.8328353 0.8268148 0.5413833 0.0000000 2.8523076 1.6119597 1.4785366 1.5783589 1.4406182 1.5365792 1.2331077 1.3425477 0.8262760 0.8240941 1.0887373 0.5411529 1.2255300 0.8716368 1.4218049 2.8535493 1.3469648 1.3696589 0.8240941 0.8299166 1.5243814 1.2044408 1.4451721 1.4471210 1.5934592 1.5946237 1.4453410 0.5375167 0.5428499 0.5416849 0.5342884 0.5375167 1.0826236 0.8166304 0.8296420 3.4021951 0.8214931 0.0017366 1.2214098 1.2214098 1.2311939 1.2074151 1.2108015 
NC_011421_SPO1              2.8523076 3.4899419 3.4799214 3.5218430 2.9971659 3.2520919 3.2520919 3.1957798 3.3826927 3.2573114 3.2731519 3.2731519 3.2711640 3.1410994 1.1761371 1.1617876 3.3951386 3.3256565 3.4008765 3.0761753 3.0761753 2.9971659 3.0039795 2.9952294 2.9942726 3.2517000 3.3063106 3.0165079 2.8841821 3.2532273 3.5168849 3.3559889 3.4039616 3.5660469 3.4999343 3.4790820 3.4790820 3.5660469 3.5072748 3.3324575 3.2626735 3.0068348 2.8523076 0.0000000 3.4223690 3.3245468 3.4725701 3.4760212 3.3160995 3.4073479 3.1957798 3.2447253 3.2494767 3.1112066 3.0232238 3.5004771 3.1410994 3.4039616 0.0051884 3.1094059 3.2598969 3.2494767 3.2532273 3.2927149 3.5085410 3.4488433 3.4639318 3.5168849 3.4921826 3.4486752 2.9993870 2.9952294 3.0056883 3.0039795 2.9993870 3.1220786 3.2324789 3.2711640 1.1720144 3.2444841 2.8450557 3.4604195 3.4604195 3.4111350 3.2945070 3.5736765 
NC_012530_Lb338_1           1.6119597 1.7499220 1.7637282 2.3683377 1.7327229 1.7887832 1.7887832 1.8084181 1.5986028 1.7924376 1.7785149 1.7785149 1.7846820 1.7866924 3.6029478 3.6146639 1.7996110 1.9711683 1.7855308 1.7593426 1.7593426 1.7327229 1.7263704 1.7422076 1.7336198 1.7684913 1.9642386 1.6135813 1.6409497 1.7918857 2.0320891 1.6451722 2.0279270 1.5510980 1.5650585 1.5728648 1.5728648 1.5510980 1.5781181 1.8382200 1.7947081 1.7268055 1.6119597 3.4223690 0.0000000 2.1777800 1.9653870 1.8769135 1.9455654 1.5978882 1.8084181 1.7720837 1.7800721 1.7507928 1.7329434 1.6037192 1.7866924 2.0279270 3.4179630 1.8396889 1.8481097 1.7800721 1.7918857 1.9539476 1.5740213 1.8819368 1.8800458 2.0320891 2.0299427 1.8745969 1.7436654 1.7422076 1.7553380 1.7263704 1.7436654 1.7758041 1.7593011 1.7846820 3.6206159 1.7826880 1.6196971 1.6061397 1.6061397 1.7699986 1.8412048 1.5684646 
NC_015253_A9                1.4785366 1.6428438 1.6556310 2.3641671 1.4988297 1.5864996 1.5864996 1.6372632 1.6226390 1.6035572 1.6022860 1.6022860 1.5947206 1.6149682 3.7601606 3.7282961 1.5742493 1.6267419 1.6419689 1.6246510 1.6246510 1.4988297 1.4949763 1.5071322 1.4995023 1.5915824 1.6210766 1.5711106 1.4853964 1.5954010 2.0375317 1.6437813 1.7509738 1.5645976 1.6032873 1.6218794 1.6218794 1.5645976 1.5474991 1.6060761 1.5760802 1.5056737 1.4785366 3.3245468 2.1777800 0.0000000 2.0282496 1.7492989 1.9889602 1.6125700 1.6372632 1.6073943 1.5853109 1.6212177 1.5083980 1.5516218 1.6149682 1.7509738 3.3076150 1.6163318 1.6838478 1.5853109 1.5954010 1.9713297 1.5454474 1.7472088 1.7520732 2.0375317 2.0367698 1.7472088 1.5008992 1.5071322 1.5117007 1.4949763 1.5008992 1.6346200 1.5833061 1.5947206 3.7018992 1.6054686 1.4785366 1.6086724 1.6086724 1.5758425 1.6718029 1.5821359 
NC_016563_WPh               1.5783589 0.8158488 0.8056400 2.2947135 1.5470892 1.8315361 1.8315361 0.6943317 0.7479126 1.8304635 1.8406071 1.8406071 1.8390179 1.8396357 3.4937811 3.4880174 0.8174499 1.7323560 0.8018613 0.8454923 0.8454923 1.5470892 1.5350826 1.5554443 1.5486770 1.8075069 1.7261771 1.5668313 1.5667939 1.8322519 0.1116739 0.7349821 0.6862152 0.7788202 0.8010828 0.8139254 0.8139254 0.7788202 0.7814931 1.8336308 1.8439037 1.5485328 1.5783589 3.4725701 1.9653870 2.0282496 0.0000000 0.5593078 0.1155165 0.7454727 0.6943317 1.8246116 1.8261714 0.8434609 1.5536374 0.7650154 1.8396357 0.6862152 3.4614192 0.6816270 0.6759281 1.8261714 1.8322519 0.1176922 0.7795339 0.5638366 0.5642694 0.1116739 0.1132169 0.5604928 1.5405186 1.5554443 1.5569962 1.5350826 1.5405186 0.8506081 1.7982885 1.8390179 3.5292008 1.8147166 1.5760142 0.7596799 0.7596799 0.8159184 0.8234216 0.7899076 
NC_018856_Bastille          1.4406182 0.6372442 0.6337954 2.1820758 1.3775102 1.7065807 1.7065807 0.4581748 0.5754917 1.7201012 1.7308556 1.7308556 1.7136194 1.6675062 3.4414185 3.4323822 0.5316772 1.6446349 0.6143794 0.6346973 0.6346973 1.3775102 1.3664498 1.3851038 1.3789948 1.7069218 1.6368871 1.5010494 1.4482691 1.7072370 0.5356494 0.5925287 0.4592664 0.5930929 0.5856039 0.6101108 0.6101108 0.5930929 0.5974498 1.6713227 1.7182500 1.3805449 1.4406182 3.4760212 1.8769135 1.7492989 0.5593078 0.0000000 0.5083986 0.5689881 0.4581748 1.7270751 1.7053126 0.6177458 1.3798709 0.5788443 1.6675062 0.4592664 3.4891067 0.4416018 0.4554930 1.7053126 1.7072370 0.5129481 0.5948056 0.0105501 0.0123206 0.5356494 0.5517100 0.0087824 1.3719244 1.3851038 1.3827482 1.3664498 1.3719244 0.6377898 1.6981249 1.7136194 3.5135941 1.7176233 1.4475410 0.5823199 0.5823199 0.6152141 0.6400193 0.6120010 
NC_018857_BPS13             1.5365792 0.7646016 0.7572512 2.2499158 1.5118285 1.8227987 1.8227987 0.6833314 0.7373044 1.8217293 1.8318307 1.8318307 1.8302350 1.8237153 3.4197865 3.3901220 0.7839274 1.7337812 0.7562828 0.8433986 0.8433986 1.5118285 1.5056317 1.5199853 1.5133880 1.7988950 1.7275778 1.5646262 1.5386574 1.8235091 0.1040278 0.7103859 0.6830197 0.7820314 0.7760449 0.7889074 0.7889074 0.7820314 0.7807043 1.8660099 1.8350936 1.5150076 1.5365792 3.3160995 1.9455654 1.9889602 0.1155165 0.5083986 0.0000000 0.7352893 0.6833314 1.8159070 1.8150595 0.8333030 1.5127808 0.7601622 1.8237153 0.6830197 3.3054512 0.6695272 0.6735155 1.8150595 1.8235091 0.0034887 0.7751957 0.5094752 0.5099144 0.1040278 0.1055340 0.5099144 1.5059709 1.5199853 1.5160126 1.5056317 1.5059709 0.8427164 1.7897316 1.8302350 3.3796411 1.8060728 1.5332289 0.7571353 0.7571353 0.7996553 0.8273953 0.7859828 
NC_018860_BCP78             1.2331077 0.5012911 0.5061022 2.0505336 1.2193789 1.5103144 1.5103144 0.5734420 0.0088808 1.5093187 1.5149276 1.5149276 1.5164367 1.4794364 3.4560543 3.4182836 0.5236105 1.5292947 0.5026325 0.5306356 0.5306356 1.2193789 1.2142333 1.2261356 1.2207324 1.4860250 1.5240526 1.2566745 1.2311059 1.5108501 0.7822262 0.0848330 0.6129309 0.1859796 0.1692956 0.2140692 0.2140692 0.1859796 0.1861799 1.5110774 1.5205245 1.2204976 1.2331077 3.4073479 1.5978882 1.6125700 0.7454727 0.5689881 0.7352893 0.0000000 0.5734420 1.4968985 1.5060295 0.5247913 1.2196139 0.1842547 1.4794364 0.6129309 3.4133678 0.5686540 0.5784044 1.5060295 1.5108501 0.7398455 0.1842835 0.5665374 0.5669787 0.7822262 0.7695541 0.5678275 1.2136721 1.2261356 1.2219915 1.2142333 1.2136721 0.5357036 1.4784593 1.5164367 3.4270098 1.4962916 1.2377441 0.1946974 0.1946974 0.5859039 0.5926414 0.1807050 
NC_018863_B4                1.3425477 0.6587158 0.6519377 2.0030676 1.3428886 1.5716740 1.5716740 0.0000010 0.5671123 1.5706512 1.5807392 1.5807392 1.5781376 1.5249776 3.4597548 3.4568528 0.5562717 1.5371350 0.6452276 0.5955332 0.5955332 1.3428886 1.3396382 1.3502288 1.3443317 1.5538243 1.5318835 1.3649836 1.3455321 1.5722532 0.6978553 0.5287504 0.2022035 0.5663410 0.5692499 0.5876233 0.5876233 0.5663410 0.5688583 1.5827002 1.5824305 1.3458401 1.3425477 3.1957798 1.8084181 1.6372632 0.6943317 0.4581748 0.6833314 0.5734420 0.0000000 1.5672691 1.5671283 0.5786031 1.3437725 0.5695260 1.5249776 0.2022035 3.1870938 0.0289072 0.0585245 1.5671283 1.5722532 0.6871451 0.5744659 0.4549887 0.4579768 0.6978553 0.6934098 0.4519797 1.3374560 1.3502288 1.3465129 1.3396382 1.3374560 0.5981474 1.5458286 1.5781376 3.5285104 1.5587342 1.3490624 0.5782667 0.5782667 0.6353126 0.6671264 0.5841051 
NC_019448_GH15              0.8262760 1.4022308 1.3768789 2.1584718 0.7343729 0.0103246 0.0103246 1.5672691 1.4932026 0.0103533 0.0141305 0.0141305 0.0120618 0.2118175 3.6662749 3.6876033 1.3767104 0.3534829 1.3790399 1.4091204 1.4091204 0.7343729 0.7305282 0.7389758 0.7364683 0.0086048 0.3504290 0.8344588 0.8282037 0.0120653 1.8569531 1.4947630 1.7478106 1.3634400 1.4315406 1.3554911 1.3554911 1.3634400 1.3771491 0.3399209 0.0120693 0.7374398 0.8262760 3.2447253 1.7720837 1.6073943 1.8246116 1.7270751 1.8159070 1.4968985 1.5672691 0.0000000 0.0103441 1.4397113 0.7423938 1.4114237 0.2118175 1.7478106 3.2555387 1.5870623 1.6282540 0.0103441 0.0120653 1.8124657 1.3692719 1.7261444 1.7329541 1.8569531 1.8670463 1.7193287 0.7380229 0.7389758 0.7434141 0.7305282 0.7380229 1.4122749 0.0103362 0.0120618 3.7054466 0.0017149 0.8264788 1.3971160 1.3971160 1.5198017 1.5072302 1.4049963 
NC_019726_JD007             0.8240941 1.4012534 1.3758424 2.1730067 0.7374286 0.0034333 0.0034333 1.5671283 1.5023104 0.0034428 0.0070534 0.0070534 0.0051569 0.2111505 3.7283621 3.7501651 1.3777560 0.3510404 1.3780110 1.4135383 1.4135383 0.7374286 0.7335864 0.7420293 0.7395215 0.0086052 0.3479974 0.8322542 0.8260224 0.0051584 1.8472301 1.5038760 1.7337413 1.3718420 1.4383039 1.3638212 1.3638212 1.3718420 1.3855972 0.3413228 0.0051601 0.7404932 0.8240941 3.2494767 1.7800721 1.5853109 1.8261714 1.7053126 1.8150595 1.5060295 1.5671283 0.0103441 0.0000000 1.4442657 0.7454378 1.4200378 0.2111505 1.7337413 3.2603325 1.5746898 1.6281401 0.0000010 0.0051584 1.8116228 1.3776905 1.7043866 1.7111182 1.8472301 1.8632989 1.6976485 0.7410705 0.7420293 0.7464627 0.7335864 0.7410705 1.4166984 0.0103366 0.0051569 3.7685774 0.0086108 0.8242988 1.3933466 1.3933466 1.5198006 1.5095357 1.4251921 
NC_020081_phiAGATE          1.0887373 0.3439611 0.3406953 1.9872158 1.1354792 1.4505457 1.4505457 0.5786031 0.5274573 1.4495638 1.4729770 1.4729770 1.4564127 1.5048214 3.4565576 3.4043219 0.3401497 1.4769588 0.3426133 0.0450961 0.0450961 1.1354792 1.1238188 1.1418077 1.1367617 1.4331972 1.4693099 1.1121858 1.0793597 1.4510456 0.8299797 0.5204218 0.6026051 0.5389579 0.5332838 0.5493033 0.5493033 0.5389579 0.5297600 1.4230369 1.4545875 1.1318516 1.0887373 3.1112066 1.7507928 1.6212177 0.8434609 0.6177458 0.8333030 0.5247913 0.5786031 1.4397113 1.4442657 0.0000000 1.1420631 0.5280971 1.5048214 0.6026051 3.1322867 0.5799218 0.5740096 1.4442657 1.4510456 0.8331025 0.5337598 0.6204044 0.6238214 0.8299797 0.8353098 0.6194435 1.1364009 1.1418077 1.1441990 1.1238188 1.1364009 0.0544330 1.4259064 1.4564127 3.4222648 1.4378706 1.0942234 0.5100423 0.5100423 0.3537695 0.3121893 0.5246294 
NC_020871_AG20              0.5411529 1.2251312 1.2117027 2.1059444 0.0089894 0.7423860 0.7423860 1.3437725 1.2220705 0.7517231 0.7550844 0.7550844 0.7468703 0.7341165 3.5959400 3.5649883 1.2212828 0.8312966 1.1783572 1.1309622 1.1309622 0.0089894 0.0126344 0.0108056 0.0071870 0.7357720 0.8266999 0.5338270 0.5508244 0.7471177 1.5555959 1.2578983 1.4504107 1.2031212 1.2284475 1.2134666 1.2134666 1.2031212 1.2339783 0.7434898 0.7444863 0.0072304 0.5411529 3.0232238 1.7329434 1.5083980 1.5536374 1.3798709 1.5127808 1.2196139 1.3437725 0.7423938 0.7454378 1.1420631 0.0000000 1.2308065 0.7341165 1.4504107 3.0088240 1.3361478 1.3413679 0.7454378 0.7471177 1.5070004 1.2319074 1.3898802 1.3956253 1.5555959 1.5549723 1.3900664 0.0035872 0.0108056 0.0035972 0.0126344 0.0035872 1.1385724 0.7315616 0.7468703 3.5682264 0.7404000 0.5432193 1.2269175 1.2269175 1.2189157 1.2386671 1.2226608 
NC_020873_Bc431v3           1.2255300 0.4904452 0.4903832 2.0410113 1.2305698 1.4240376 1.4240376 0.5695260 0.1790696 1.4230613 1.4352247 1.4352247 1.4297913 1.4605897 3.4684344 3.4426255 0.4866873 1.4446579 0.4856868 0.5405007 0.5405007 1.2305698 1.2254179 1.2373357 1.2324758 1.4008682 1.4397074 1.2790881 1.2275095 1.4245214 0.7873840 0.1468166 0.5867449 0.0784750 0.0662221 0.1272992 0.1272992 0.0784750 0.0853855 1.4184342 1.4336660 1.2293224 1.2255300 3.5004771 1.6037192 1.5516218 0.7650154 0.5788443 0.7601622 0.1842547 0.5695260 1.4114237 1.4200378 0.5280971 1.2308065 0.0000000 1.4605897 0.5867449 3.4803023 0.5725716 0.5659584 1.4200378 1.4245214 0.7604393 0.0850993 0.5835235 0.5827258 0.7873840 0.7849381 0.5848294 1.2248661 1.2373357 1.2332022 1.2254179 1.2248661 0.5470065 1.3937305 1.4297913 3.4247370 1.4107857 1.2301467 0.0742080 0.0742080 0.5434574 0.5487778 0.0834178 
NC_020877_Romulus           0.8716368 1.5121406 1.4815395 2.2701456 0.7364278 0.2135752 0.2135752 1.5249776 1.4669583 0.2141389 0.2196094 0.2196094 0.2159623 0.0000010 3.6897177 3.7128434 1.4933075 0.4225687 1.4779172 1.4848198 1.4848198 0.7364278 0.7325694 0.7410477 0.7385299 0.2027648 0.4221239 0.8843650 0.8815821 0.2160303 1.8682832 1.4865816 1.7309965 1.4105555 1.4775577 1.3641756 1.3641756 1.4105555 1.4198563 0.3981788 0.2143295 0.7395055 0.8716368 3.1410994 1.7866924 1.6149682 1.8396357 1.6675062 1.8237153 1.4794364 1.5249776 0.2118175 0.2111505 1.5048214 0.7341165 1.4605897 0.0000000 1.7309965 3.1655098 1.5569200 1.6176912 0.2111505 0.2160303 1.8081304 1.4139021 1.6648343 1.6714377 1.8682832 1.8872291 1.6582236 0.7400870 0.7410477 0.7455005 0.7325694 0.7400870 1.5018562 0.2010145 0.2159623 3.7134201 0.2117650 0.8701566 1.4603445 1.4603445 1.6008611 1.5635709 1.4603441 
NC_022088_Troll             1.4218049 0.6730974 0.6727179 2.0417446 1.4494718 1.7412738 1.7412738 0.2022035 0.6130581 1.7402071 1.7510766 1.7510766 1.7484791 1.7309965 3.4886642 3.4888667 0.5857235 1.6922082 0.6593769 0.6209876 0.6209876 1.4494718 1.4379516 1.4574269 1.4510088 1.7330291 1.6865097 1.4621764 1.4195670 1.7419511 0.6819734 0.5690643 0.0000010 0.5991855 0.6102523 0.6272928 0.6272928 0.5991855 0.6066770 1.6765673 1.7470389 1.4526092 1.4218049 3.4039616 2.0279270 1.7509738 0.6862152 0.4592664 0.6830197 0.6129309 0.2022035 1.7478106 1.7337413 0.6026051 1.4504107 0.5867449 1.7309965 0.0000000 3.4047182 0.2031624 0.1790871 1.7337413 1.7419511 0.6873389 0.6056275 0.4564660 0.4575345 0.6819734 0.6764746 0.4534352 1.4436950 1.4574269 1.4535014 1.4379516 1.4436950 0.6323115 1.7240723 1.7484791 3.4546617 1.7382211 1.4269064 0.6003048 0.6003048 0.6549139 0.6809252 0.5977757 
NC_022761_CampHawk          2.8535493 3.5131327 3.5030625 3.5172071 2.9829126 3.2629505 3.2629505 3.1870938 3.3886767 3.2682128 3.2841080 3.2841080 3.2821180 3.1655098 1.1797076 1.1653240 3.4162827 3.3180340 3.4234042 3.0963124 3.0963124 2.9829126 2.9896837 2.9809919 2.9800367 3.2625485 3.2987292 3.0426550 2.8854341 3.2640924 3.5055052 3.3367409 3.4047182 3.5544366 3.5060381 3.4851763 3.4851763 3.5544366 3.5022154 3.3372894 3.2735735 2.9925243 2.8535493 0.0051884 3.4179630 3.3076150 3.4614192 3.4891067 3.3054512 3.4133678 3.1870938 3.2555387 3.2603325 3.1322867 3.0088240 3.4803023 3.1655098 3.4047182 0.0000000 3.1009336 3.2510761 3.2603325 3.2640924 3.2821515 3.5034764 3.4617834 3.4769544 3.5055052 3.4809002 3.4616129 2.9851009 2.9809919 2.9913729 2.9896837 2.9851009 3.1425993 3.2432385 3.2821180 1.1686424 3.2552992 2.8462946 3.4664784 3.4664784 3.4238174 3.2884732 3.5799214 
NC_022763_Spock             1.3469648 0.6362122 0.6295044 2.0177720 1.3352666 1.5792717 1.5792717 0.0289072 0.5623757 1.5782447 1.5883911 1.5883911 1.5857829 1.5569200 3.5269937 3.5081661 0.5317315 1.5231961 0.6230768 0.5930093 0.5930093 1.3352666 1.3320388 1.3425739 1.3367049 1.5734505 1.5179904 1.3741328 1.3499578 1.5798567 0.6766439 0.5337902 0.2031624 0.5747923 0.5667926 0.5930088 0.5930088 0.5747923 0.5760473 1.6030502 1.5901049 1.3382088 1.3469648 3.1094059 1.8396889 1.6163318 0.6816270 0.4416018 0.6695272 0.5686540 0.0289072 1.5870623 1.5746898 0.5799218 1.3361478 0.5725716 1.5569200 0.2031624 3.1009336 0.0000000 0.0629352 1.5746898 1.5798567 0.6732910 0.5750492 0.4421322 0.4450859 0.6766439 0.6882663 0.4391577 1.3298512 1.3425739 1.3388672 1.3320388 1.3298512 0.5956068 1.5653374 1.5857829 3.5721850 1.5783993 1.3535009 0.5619650 0.5619650 0.6196928 0.6618648 0.5776149 
NC_022769_BigBertha         1.3696589 0.6328726 0.6261342 1.9899188 1.3404827 1.6329022 1.6329022 0.0585245 0.5720342 1.6318624 1.6422500 1.6422500 1.6396416 1.6176912 3.5052122 3.5356140 0.5419447 1.5967815 0.6199543 0.6038670 0.6038670 1.3404827 1.3347513 1.3478297 1.3419276 1.6143493 1.5913689 1.4135017 1.3675040 1.6335182 0.6856050 0.5430327 0.1790871 0.5689703 0.5842953 0.6036468 0.6036468 0.5689703 0.5744675 1.5936815 1.6440973 1.3434382 1.3696589 3.2598969 1.8481097 1.6838478 0.6759281 0.4554930 0.6735155 0.5784044 0.0585245 1.6282540 1.6281401 0.5740096 1.3413679 0.5659584 1.6176912 0.1790871 3.2510761 0.0629352 0.0000000 1.6281401 1.6335182 0.6773147 0.5734393 0.4560251 0.4590208 0.6856050 0.6767451 0.4530084 1.3350429 1.3478297 1.3441080 1.3347513 1.3350429 0.6089776 1.6060243 1.6396416 3.5202223 1.6193588 1.3746183 0.5832665 0.5832665 0.6409961 0.6809882 0.5824280 
NC_022918_S25_4             0.8240941 1.4012534 1.3758424 2.1730067 0.7374286 0.0034333 0.0034333 1.5671283 1.5023104 0.0034428 0.0070534 0.0070534 0.0051569 0.2111505 3.7283621 3.7501651 1.3777560 0.3510404 1.3780110 1.4135383 1.4135383 0.7374286 0.7335864 0.7420293 0.7395215 0.0086052 0.3479974 0.8322542 0.8260224 0.0051584 1.8472301 1.5038760 1.7337413 1.3718420 1.4383039 1.3638212 1.3638212 1.3718420 1.3855972 0.3413228 0.0051601 0.7404932 0.8240941 3.2494767 1.7800721 1.5853109 1.8261714 1.7053126 1.8150595 1.5060295 1.5671283 0.0103441 0.0000010 1.4442657 0.7454378 1.4200378 0.2111505 1.7337413 3.2603325 1.5746898 1.6281401 0.0000000 0.0051584 1.8116228 1.3776905 1.7043866 1.7111182 1.8472301 1.8632989 1.6976485 0.7410705 0.7420293 0.7464627 0.7335864 0.7410705 1.4166984 0.0103366 0.0051569 3.7685774 0.0086108 0.8242988 1.3933466 1.3933466 1.5198006 1.5095357 1.4251921 
NC_023009_Sb_1              0.8299166 1.4076413 1.3821553 2.1735195 0.7390983 0.0017132 0.0017132 1.5722532 1.5071160 0.0051630 0.0088127 0.0088127 0.0034310 0.2160303 3.6943342 3.7158583 1.3706477 0.3481631 1.3843150 1.4201760 1.4201760 0.7390983 0.7352494 0.7437075 0.7411943 0.0103237 0.3451347 0.8381345 0.8318425 0.0000010 1.8558652 1.5086854 1.7419511 1.3761762 1.4448497 1.3681116 1.3681116 1.3761762 1.3899667 0.3498190 0.0034332 0.7421681 0.8299166 3.2532273 1.7918857 1.5954010 1.8322519 1.7072370 1.8235091 1.5108501 1.5722532 0.0120653 0.0051584 1.4510456 0.7471177 1.4245214 0.2160303 1.7419511 3.2640924 1.5798567 1.6335182 0.0051584 0.0000000 1.8200500 1.3820382 1.7063104 1.7130504 1.8558652 1.8719952 1.6995639 0.7427434 0.7437075 0.7481473 0.7352494 0.7427434 1.4233383 0.0120565 0.0034310 3.7339424 0.0103305 0.8301163 1.3977465 1.3977465 1.5269061 1.5163317 1.4296980 
NC_023501_BPS10C            1.5243814 0.7692138 0.7618708 2.2397343 1.5060506 1.8193420 1.8193420 0.6871451 0.7418590 1.8182743 1.8283554 1.8283554 1.8267578 1.8081304 3.3955646 3.3661190 0.7837287 1.7305174 0.7515588 0.8384500 0.8384500 1.5060506 1.4998755 1.5141785 1.5076061 1.7954967 1.7243306 1.5660594 1.5341194 1.8200500 0.1038432 0.7148250 0.6873389 0.7867549 0.7763325 0.7936639 0.7936639 0.7867549 0.7854211 1.8512435 1.8316039 1.5092219 1.5243814 3.2927149 1.9539476 1.9713297 0.1176922 0.5129481 0.0034887 0.7398455 0.6871451 1.8124657 1.8116228 0.8331025 1.5070004 0.7604393 1.8081304 0.6873389 3.2821515 0.6732910 0.6773147 1.8116228 1.8200500 0.0000000 0.7798955 0.5176145 0.5180533 0.1038432 0.1053473 0.5180533 1.5002075 1.5141785 1.5102152 1.4998755 1.5002075 0.8377758 1.7863585 1.8267578 3.3557196 1.8026592 1.5210614 0.7617366 0.7617366 0.8043637 0.8224435 0.7862769 
NC_024137_Bcp1              1.2044408 0.4857756 0.4863801 2.0353113 1.2316688 1.3815773 1.3815773 0.5744659 0.1754930 1.3806033 1.3925402 1.3925402 1.3871872 1.4139021 3.4938798 3.4695529 0.4704988 1.4565862 0.4836741 0.5456649 0.5456649 1.2316688 1.2264849 1.2384771 1.2335862 1.3588052 1.4515709 1.2565708 1.2024625 1.3820382 0.8169963 0.1855091 0.6056275 0.0308548 0.0765477 0.1350098 0.1350098 0.0308548 0.0053215 1.3853871 1.3909839 1.2304139 1.2044408 3.5085410 1.5740213 1.5454474 0.7795339 0.5948056 0.7751957 0.1842835 0.5744659 1.3692719 1.3776905 0.5337598 1.2319074 0.0850993 1.4139021 0.6056275 3.5034764 0.5750492 0.5734393 1.3776905 1.3820382 0.7798955 0.0000000 0.5935803 0.5927656 0.8169963 0.8150133 0.5935803 1.2259311 1.2384771 1.2343196 1.2264849 1.2259311 0.5521571 1.3518310 1.3871872 3.5073990 1.3686138 1.2090087 0.0905731 0.0905731 0.5503494 0.5722934 0.0599110 
NC_024205_Hoody_T           1.4451721 0.6375482 0.6340995 2.1752194 1.3875090 1.7056544 1.7056544 0.4549887 0.5730192 1.7191720 1.7299259 1.7299259 1.7126913 1.6648343 3.4619611 3.4478285 0.5325938 1.6358031 0.6185526 0.6422536 0.6422536 1.3875090 1.3763685 1.3951638 1.3890031 1.7059949 1.6280882 1.5000949 1.4483106 1.7063104 0.5343372 0.5899859 0.4564660 0.5918683 0.5878187 0.6035233 0.6035233 0.5918683 0.5962175 1.6600640 1.7173211 1.3905626 1.4451721 3.4488433 1.8819368 1.7472088 0.5638366 0.0105501 0.5094752 0.5665374 0.4549887 1.7261444 1.7043866 0.6204044 1.3898802 0.5835235 1.6648343 0.4564660 3.4617834 0.4421322 0.4560251 1.7043866 1.7063104 0.5176145 0.5935803 0.0000000 0.0017506 0.5343372 0.5508340 0.0017506 1.3818882 1.3951638 1.3927919 1.3763685 1.3818882 0.6453525 1.6972002 1.7126913 3.4889612 1.7166948 1.4521142 0.5845522 0.5845522 0.6151170 0.6451644 0.6167785 
NC_024207_Evoli             1.4471210 0.6410226 0.6375892 2.1752571 1.3932511 1.7123908 1.7123908 0.4579768 0.5734588 1.7259564 1.7367366 1.7367366 1.7194542 1.6714377 3.4586139 3.4444876 0.5358089 1.6423063 0.6219939 0.6457203 0.6457203 1.3932511 1.3820790 1.4009311 1.3947487 1.7127365 1.6345644 1.5061045 1.4502596 1.7130504 0.5347746 0.5891757 0.4575345 0.5923066 0.5870107 0.6039605 0.6039605 0.5923066 0.5953995 1.6666416 1.7240994 1.3963116 1.4471210 3.4639318 1.8800458 1.7520732 0.5642694 0.0123206 0.5099144 0.5669787 0.4579768 1.7329541 1.7111182 0.6238214 1.3956253 0.5827258 1.6714377 0.4575345 3.4769544 0.4450859 0.4590208 1.7111182 1.7130504 0.5180533 0.5927656 0.0017506 0.0000000 0.5347746 0.5512700 0.0035047 1.3876176 1.4009311 1.3985528 1.3820790 1.3876176 0.6488224 1.7039093 1.7194542 3.4855813 1.7234684 1.4540654 0.5849883 0.5849883 0.6164441 0.6443166 0.6172084 
NC_024211_Megatron          1.5934592 0.8043853 0.7893701 2.2942791 1.5546187 1.8551345 1.8551345 0.6978553 0.7831212 1.8540527 1.8643142 1.8643142 1.8627423 1.8682832 3.5083945 3.5241855 0.8011945 1.7689230 0.7803718 0.8399252 0.8399252 1.5546187 1.5482143 1.5630492 1.5562188 1.8335696 1.7600020 1.5986634 1.5907484 1.8558652 0.0000010 0.7407634 0.6819734 0.8263962 0.8158347 0.8222173 0.8222173 0.8263962 0.8243501 1.8120167 1.8677040 1.5578773 1.5934592 3.5168849 2.0320891 2.0375317 0.1116739 0.5356494 0.1040278 0.7822262 0.6978553 1.8569531 1.8472301 0.8299797 1.5555959 0.7873840 1.8682832 0.6819734 3.5055052 0.6766439 0.6856050 1.8472301 1.8558652 0.1038432 0.8169963 0.5343372 0.5347746 0.0000000 0.0213353 0.5347746 1.5486114 1.5630492 1.5589768 1.5482143 1.5486114 0.8437852 1.8241872 1.8627423 3.4881496 1.8468426 1.5934592 0.7847450 0.7847450 0.8286304 0.8234082 0.8135154 
NC_024213_Hakuna            1.5946237 0.8114475 0.7964358 2.2830093 1.5539949 1.8712572 1.8712572 0.6934098 0.7704542 1.8701731 1.8804770 1.8804770 1.8789230 1.8872291 3.5757702 3.6084777 0.8216020 1.8094281 0.7873927 0.8470774 0.8470774 1.5539949 1.5475891 1.5624271 1.5555955 1.8495525 1.8003688 1.5975690 1.5919130 1.8719952 0.0213353 0.7376112 0.6764746 0.8190598 0.8040564 0.8254943 0.8254943 0.8190598 0.8124441 1.8309259 1.8839181 1.5572546 1.5946237 3.4921826 2.0299427 2.0367698 0.1132169 0.5517100 0.1055340 0.7695541 0.6934098 1.8670463 1.8632989 0.8353098 1.5549723 0.7849381 1.8872291 0.6764746 3.4809002 0.6882663 0.6767451 1.8632989 1.8719952 0.1053473 0.8150133 0.5508340 0.5512700 0.0213353 0.0000000 0.5512700 1.5479856 1.5624271 1.5583534 1.5475891 1.5479856 0.8509474 1.8400989 1.8789230 3.5722070 1.8568909 1.5946237 0.7762123 0.7762123 0.8369589 0.8182066 0.8004442 
NC_024216_CAM003            1.4453410 0.6379638 0.6345187 2.1752571 1.3876960 1.6989114 1.6989114 0.4519797 0.5743168 1.7123813 1.7231092 1.7231092 1.7059220 1.6582236 3.4466899 3.4376474 0.5337955 1.6292914 0.6189739 0.6412607 0.6412607 1.3876960 1.3765586 1.3953488 1.3891897 1.6992467 1.6216034 1.5002506 1.4484786 1.6995639 0.5347746 0.5913097 0.4534352 0.5918683 0.5891399 0.6048749 0.6048749 0.5918683 0.5962175 1.6576656 1.7105364 1.3907487 1.4453410 3.4486752 1.8745969 1.7472088 0.5604928 0.0087824 0.5099144 0.5678275 0.4519797 1.7193287 1.6976485 0.6194435 1.3900664 0.5848294 1.6582236 0.4534352 3.4616129 0.4391577 0.4530084 1.6976485 1.6995639 0.5180533 0.5935803 0.0017506 0.0035047 0.5347746 0.5512700 0.0000000 1.3820769 1.3953488 1.3929775 1.3765586 1.3820769 0.6443563 1.6904844 1.7059220 3.4855813 1.7099151 1.4522813 0.5858624 0.5858624 0.6127342 0.6441628 0.6181342 
NC_024359_LP_048            0.5375167 1.2192345 1.2058339 2.0969482 0.0053701 0.7380253 0.7380253 1.3374560 1.2161201 0.7473380 0.7506846 0.7506846 0.7424972 0.7400870 3.5988734 3.5678614 1.2154121 0.8266354 1.1726139 1.1253630 1.1253630 0.0053701 0.0089854 0.0071724 0.0035778 0.7314239 0.8220570 0.5301748 0.5471475 0.7427434 1.5486114 1.2518445 1.4436950 1.1972275 1.2225068 1.2075235 1.2075235 1.1972275 1.2280006 0.7390376 0.7401087 0.0035991 0.5375167 2.9993870 1.7436654 1.5008992 1.5405186 1.3719244 1.5059709 1.2136721 1.3374560 0.7380229 0.7410705 1.1364009 0.0035872 1.2248661 0.7400870 1.4436950 2.9851009 1.3298512 1.3350429 0.7410705 0.7427434 1.5002075 1.2259311 1.3818882 1.3876176 1.5486114 1.5479856 1.3820769 0.0000000 0.0071724 0.0035856 0.0089854 0.0000010 1.1329543 0.7272265 0.7424972 3.5711193 0.7360408 0.5395740 1.2209671 1.2209671 1.2162886 1.2360193 1.2167337 
NC_024360_LMSP_25           0.5428499 1.2210007 1.2075660 2.0930654 0.0017897 0.7389759 0.7389759 1.3502288 1.2286040 0.7483146 0.7516718 0.7516718 0.7434605 0.7410477 3.6443272 3.6129091 1.2145660 0.8283492 1.1742456 1.1307049 1.1307049 0.0017897 0.0053904 0.0000010 0.0035813 0.7323572 0.8237531 0.5355202 0.5525553 0.7437075 1.5630492 1.2639785 1.4574269 1.2095804 1.2338242 1.2189014 1.2189014 1.2095804 1.2405509 0.7411436 0.7410677 0.0053778 0.5428499 2.9952294 1.7422076 1.5071322 1.5554443 1.3851038 1.5199853 1.2261356 1.3502288 0.7389758 0.7420293 1.1418077 0.0108056 1.2373357 0.7410477 1.4574269 2.9809919 1.3425739 1.3478297 0.7420293 0.7437075 1.5141785 1.2384771 1.3951638 1.4009311 1.5630492 1.5624271 1.3953488 0.0071724 0.0000000 0.0108009 0.0053904 0.0071724 1.1383174 0.7281477 0.7434605 3.6048512 0.7369867 0.5449237 1.2334551 1.2334551 1.2095293 1.2438540 1.2291700 
NC_024364_List_36           0.5416849 1.2275000 1.2140377 2.0948235 0.0089854 0.7434038 0.7434038 1.3465129 1.2244557 0.7527636 0.7561345 0.7561345 0.7478991 0.7455005 3.6110675 3.5799730 1.2236346 0.8325514 1.1805863 1.1330553 1.1330553 0.0089854 0.0126289 0.0108009 0.0071838 0.7367750 0.8279414 0.5343495 0.5513782 0.7481473 1.5589768 1.2603858 1.4535014 1.2054514 1.2308395 1.2158342 1.2158342 1.2054514 1.2363946 0.7445311 0.7455120 0.0072261 0.5416849 3.0056883 1.7553380 1.5117007 1.5569962 1.3827482 1.5160126 1.2219915 1.3465129 0.7434141 0.7464627 1.1441990 0.0035972 1.2332022 0.7455005 1.4535014 2.9913729 1.3388672 1.3441080 0.7464627 0.7481473 1.5102152 1.2343196 1.3927919 1.3985528 1.5589768 1.5583534 1.3929775 0.0035856 0.0108009 0.0000000 0.0126289 0.0035856 1.1406856 0.7325541 0.7478991 3.5832955 0.7414140 0.5437560 1.2293108 1.2293108 1.2246155 1.2444138 1.2250375 
NC_024383_LP_083_2          0.5342884 1.2087357 1.1953864 2.1105226 0.0035875 0.7305482 0.7305482 1.3396382 1.2166796 0.7398315 0.7431570 0.7431570 0.7350049 0.7325694 3.6211152 3.5899355 1.2007573 0.8192437 1.1623923 1.1129460 1.1129460 0.0035875 0.0000010 0.0053904 0.0053840 0.7239596 0.8146886 0.5269296 0.5438859 0.7352494 1.5482143 1.2517754 1.4379516 1.1978105 1.2219091 1.2070174 1.2070174 1.1978105 1.2285518 0.7325364 0.7326053 0.0071864 0.5342884 3.0039795 1.7263704 1.4949763 1.5350826 1.3664498 1.5056317 1.2142333 1.3396382 0.7305282 0.7335864 1.1238188 0.0126344 1.2254179 0.7325694 1.4379516 2.9896837 1.3320388 1.3347513 0.7335864 0.7352494 1.4998755 1.2264849 1.3763685 1.3820790 1.5482143 1.5475891 1.3765586 0.0089854 0.0053904 0.0126289 0.0000000 0.0089854 1.1271541 0.7197788 0.7350049 3.5818559 0.7285635 0.5363382 1.2215249 1.2215249 1.2015820 1.2317469 1.2172948 
NC_024787_LMTA_148          0.5375167 1.2192345 1.2058339 2.0969482 0.0053701 0.7380253 0.7380253 1.3374560 1.2161201 0.7473380 0.7506846 0.7506846 0.7424972 0.7400870 3.5988734 3.5678614 1.2154121 0.8266354 1.1726139 1.1253630 1.1253630 0.0053701 0.0089854 0.0071724 0.0035778 0.7314239 0.8220570 0.5301748 0.5471475 0.7427434 1.5486114 1.2518445 1.4436950 1.1972275 1.2225068 1.2075235 1.2075235 1.1972275 1.2280006 0.7390376 0.7401087 0.0035991 0.5375167 2.9993870 1.7436654 1.5008992 1.5405186 1.3719244 1.5059709 1.2136721 1.3374560 0.7380229 0.7410705 1.1364009 0.0035872 1.2248661 0.7400870 1.4436950 2.9851009 1.3298512 1.3350429 0.7410705 0.7427434 1.5002075 1.2259311 1.3818882 1.3876176 1.5486114 1.5479856 1.3820769 0.0000010 0.0071724 0.0035856 0.0089854 0.0000000 1.1329543 0.7272265 0.7424972 3.5711193 0.7360408 0.5395740 1.2209671 1.2209671 1.2162886 1.2360193 1.2167337 
NC_024792_Bobb              1.0826236 0.3605030 0.3524080 1.9510894 1.1320420 1.4228563 1.4228563 0.5981474 0.5385211 1.4218827 1.4448703 1.4448703 1.4285913 1.5018562 3.5034981 3.4506277 0.3584379 1.4803123 0.3470699 0.0087627 0.0087627 1.1320420 1.1271541 1.1383174 1.1333143 1.4058250 1.4727024 1.1393421 1.0976352 1.4233383 0.8437852 0.5383796 0.6323115 0.5575098 0.5482855 0.5675293 0.5675293 0.5575098 0.5518126 1.4132769 1.4268104 1.1284428 1.0826236 3.1220786 1.7758041 1.6346200 0.8506081 0.6377898 0.8427164 0.5357036 0.5981474 1.4122749 1.4166984 0.0544330 1.1385724 0.5470065 1.5018562 0.6323115 3.1425993 0.5956068 0.6089776 1.4166984 1.4233383 0.8377758 0.5521571 0.6453525 0.6488224 0.8437852 0.8509474 0.6443563 1.1329543 1.1383174 1.1406856 1.1271541 1.1329543 0.0000000 1.3986891 1.4285913 3.5004230 1.4104458 1.0880685 0.5339956 0.5339956 0.3444279 0.2989529 0.5455703 
NC_025416_MCE_2014          0.8166304 1.3834634 1.3582622 2.1688552 0.7235889 0.0103171 0.0103171 1.5458286 1.4747972 0.0103458 0.0141197 0.0141197 0.0120529 0.2010145 3.6568914 3.6781526 1.3742300 0.3504772 1.3604551 1.3955310 1.3955310 0.7235889 0.7197788 0.7281477 0.7256694 0.0017142 0.3474476 0.8273738 0.8185621 0.0120565 1.8241872 1.4763513 1.7240723 1.3460121 1.4136563 1.3381851 1.3381851 1.3460121 1.3596755 0.3371294 0.0120604 0.7266292 0.8166304 3.2324789 1.7593011 1.5833061 1.7982885 1.6981249 1.7897316 1.4784593 1.5458286 0.0103362 0.0103366 1.4259064 0.7315616 1.3937305 0.2010145 1.7240723 3.2432385 1.5653374 1.6060243 0.0103366 0.0120565 1.7863585 1.3518310 1.6972002 1.7039093 1.8241872 1.8400989 1.6904844 0.7272265 0.7281477 0.7325541 0.7197788 0.7272265 1.3986891 0.0000000 0.0120529 3.6959142 0.0086042 0.8168416 1.3780110 1.3780110 1.5054790 1.4942845 1.3987983 
NC_025417_Team1             0.8296420 1.4128502 1.3872950 2.1738688 0.7388527 0.0017127 0.0017127 1.5781376 1.5126883 0.0051615 0.0088101 0.0088101 0.0000010 0.2159623 3.7104538 3.7321588 1.3757529 0.3480493 1.3894482 1.4254270 1.4254270 0.7388527 0.7350049 0.7434605 0.7409481 0.0103207 0.3450221 0.8378562 0.8315678 0.0034310 1.8627423 1.5142606 1.7484791 1.3813146 1.4501986 1.3732057 1.3732057 1.3813146 1.3951340 0.3497066 0.0034322 0.7419216 0.8296420 3.2711640 1.7846820 1.5947206 1.8390179 1.7136194 1.8302350 1.5164367 1.5781376 0.0120618 0.0051569 1.4564127 0.7468703 1.4297913 0.2159623 1.7484791 3.2821180 1.5857829 1.6396416 0.0051569 0.0034310 1.8267578 1.3871872 1.7126913 1.7194542 1.8627423 1.8789230 1.7059220 0.7424972 0.7434605 0.7478991 0.7350049 0.7424972 1.4285913 0.0120529 0.0000000 3.7504403 0.0103275 0.8298419 1.4029425 1.4029425 1.5325387 1.5219050 1.4349895 
NC_025423_CP_51             3.4021951 3.7012702 3.7108764 3.7759800 3.5797849 3.7269488 3.7269488 3.5285104 3.4111521 3.7528626 3.7671295 3.7671295 3.7504403 3.7134201 0.0532697 0.0635695 3.4898474 3.7881743 3.7300923 3.4948626 3.4948626 3.5797849 3.5818559 3.6048512 3.5873469 3.7191046 3.7587895 3.5787030 3.4456730 3.7339424 3.4881496 3.3452111 3.4546617 3.4878775 3.4931599 3.3396606 3.3396606 3.4878775 3.5239002 3.7544367 3.7393971 3.5908044 3.4021951 1.1720144 3.6206159 3.7018992 3.5292008 3.5135941 3.3796411 3.4270098 3.5285104 3.7054466 3.7685774 3.4222648 3.5682264 3.4247370 3.7134201 3.4546617 1.1686424 3.5721850 3.5202223 3.7685774 3.7339424 3.3557196 3.5073990 3.4889612 3.4855813 3.4881496 3.5722070 3.4855813 3.5711193 3.6048512 3.5832955 3.5818559 3.5711193 3.5004230 3.6959142 3.7504403 0.0000000 3.7052792 3.4137734 3.4620660 3.4620660 3.5513065 3.3006545 3.4679682 
NC_025426_P108              0.8214931 1.4004016 1.3750480 2.1638295 0.7323973 0.0085946 0.0085946 1.5587342 1.4925945 0.0086185 0.0123528 0.0123528 0.0103275 0.2117650 3.6661016 3.6874335 1.3748762 0.3506354 1.3772135 1.4072887 1.4072887 0.7323973 0.7285635 0.7369867 0.7344876 0.0068764 0.3475980 0.8296261 0.8234223 0.0103305 1.8468426 1.4941557 1.7382211 1.3627782 1.4309095 1.3548283 1.3548283 1.3627782 1.3764953 0.3391424 0.0103339 0.7354558 0.8214931 3.2444841 1.7826880 1.6054686 1.8147166 1.7176233 1.8060728 1.4962916 1.5587342 0.0017149 0.0086108 1.4378706 0.7404000 1.4107857 0.2117650 1.7382211 3.2552992 1.5783993 1.6193588 0.0086108 0.0103305 1.8026592 1.3686138 1.7166948 1.7234684 1.8468426 1.8568909 1.7099151 0.7360408 0.7369867 0.7414140 0.7285635 0.7360408 1.4104458 0.0086042 0.0103275 3.7052792 0.0000000 0.8217000 1.3964700 1.3964700 1.5179439 1.5066305 1.4043542 
NC_027335_ECP3              0.0017366 1.2447500 1.2250189 2.0261004 0.5411634 0.8250591 0.8250591 1.3490624 1.2439025 0.8310142 0.8324809 0.8324809 0.8298419 0.8701566 3.4537992 3.3916231 1.1718107 0.9228562 1.2211196 1.0777112 1.0777112 0.5411634 0.5363382 0.5449237 0.5438829 0.8206548 0.9179078 0.1700089 0.0070106 0.8301163 1.5934592 1.2676832 1.4269064 1.2137326 1.2330191 1.1925119 1.1925119 1.2137326 1.2049685 0.8313927 0.8270174 0.5434518 0.0017366 2.8450557 1.6196971 1.4785366 1.5760142 1.4475410 1.5332289 1.2377441 1.3490624 0.8264788 0.8242988 1.0942234 0.5432193 1.2301467 0.8701566 1.4269064 2.8462946 1.3535009 1.3746183 0.8242988 0.8301163 1.5210614 1.2090087 1.4521142 1.4540654 1.5934592 1.5946237 1.4522813 0.5395740 0.5449237 0.5437560 0.5363382 0.5395740 1.0880685 0.8168416 0.8298419 3.4137734 0.8217000 0.0000000 1.2260219 1.2260219 1.2334241 1.2133405 1.2153735 
NC_027352_JBP901            1.2214098 0.4819801 0.4816235 2.0368096 1.2266824 1.3972769 1.3972769 0.5782667 0.1832382 1.3963017 1.4083275 1.4083275 1.4029425 1.4603445 3.5013638 3.4693916 0.4559345 1.4447525 0.4748791 0.5275661 0.5275661 1.2266824 1.2215249 1.2334551 1.2285922 1.3850987 1.4397945 1.2159116 1.2194163 1.3977465 0.7847450 0.1799513 0.6003048 0.0841289 0.0845820 0.1189359 0.1189359 0.0841289 0.0908768 1.4086167 1.4067696 1.2254324 1.2214098 3.4604195 1.6061397 1.6086724 0.7596799 0.5823199 0.7571353 0.1946974 0.5782667 1.3971160 1.3933466 0.5100423 1.2269175 0.0742080 1.4603445 0.6003048 3.4664784 0.5619650 0.5832665 1.3933466 1.3977465 0.7617366 0.0905731 0.5845522 0.5849883 0.7847450 0.7762123 0.5858624 1.2209671 1.2334551 1.2293108 1.2215249 1.2209671 0.5339956 1.3780110 1.4029425 3.4620660 1.3964700 1.2260219 0.0000000 0.0000010 0.5188658 0.5189570 0.0854850 
NC_027355_BCP8_2            1.2214098 0.4819801 0.4816235 2.0368096 1.2266824 1.3972769 1.3972769 0.5782667 0.1832382 1.3963017 1.4083275 1.4083275 1.4029425 1.4603445 3.5013638 3.4693916 0.4559345 1.4447525 0.4748791 0.5275661 0.5275661 1.2266824 1.2215249 1.2334551 1.2285922 1.3850987 1.4397945 1.2159116 1.2194163 1.3977465 0.7847450 0.1799513 0.6003048 0.0841289 0.0845820 0.1189359 0.1189359 0.0841289 0.0908768 1.4086167 1.4067696 1.2254324 1.2214098 3.4604195 1.6061397 1.6086724 0.7596799 0.5823199 0.7571353 0.1946974 0.5782667 1.3971160 1.3933466 0.5100423 1.2269175 0.0742080 1.4603445 0.6003048 3.4664784 0.5619650 0.5832665 1.3933466 1.3977465 0.7617366 0.0905731 0.5845522 0.5849883 0.7847450 0.7762123 0.5858624 1.2209671 1.2334551 1.2293108 1.2215249 1.2209671 0.5339956 1.3780110 1.4029425 3.4620660 1.3964700 1.2260219 0.0000010 0.0000000 0.5188658 0.5189570 0.0854850 
NC_027366_Mater             1.2311939 0.4125979 0.4079962 2.0521269 1.2139574 1.5263621 1.5263621 0.6353126 0.5839628 1.5253650 1.5411543 1.5411543 1.5325387 1.6008611 3.4382365 3.4051737 0.4209824 1.6077620 0.4033556 0.3438853 0.3438853 1.2139574 1.2015820 1.2095293 1.2153064 1.5131601 1.6023502 1.2372116 1.2282027 1.5269061 0.8286304 0.5568780 0.6549139 0.5433860 0.5534206 0.5670916 0.5670916 0.5433860 0.5492398 1.5470759 1.5306084 1.2205068 1.2311939 3.4111350 1.7699986 1.5758425 0.8159184 0.6152141 0.7996553 0.5859039 0.6353126 1.5198017 1.5198006 0.3537695 1.2189157 0.5434574 1.6008611 0.6549139 3.4238174 0.6196928 0.6409961 1.5198006 1.5269061 0.8043637 0.5503494 0.6151170 0.6164441 0.8286304 0.8369589 0.6127342 1.2162886 1.2095293 1.2246155 1.2015820 1.2162886 0.3444279 1.5054790 1.5325387 3.5513065 1.5179439 1.2334241 0.5188658 0.5188658 0.0000000 0.2268379 0.5452939 
NC_027374_Moonbeam          1.2074151 0.4272063 0.4192817 2.0198287 1.2370504 1.5157959 1.5157959 0.6671264 0.5913815 1.5148050 1.5202337 1.5202337 1.5219050 1.5635709 3.3072405 3.2575770 0.4050195 1.5645224 0.4119687 0.3012696 0.3012696 1.2370504 1.2317469 1.2438540 1.2405105 1.5018806 1.5589537 1.3026086 1.2164313 1.5163317 0.8234082 0.5777530 0.6809252 0.5736124 0.5580787 0.5833912 0.5833912 0.5736124 0.5681376 1.5164371 1.5199970 1.2386348 1.2074151 3.2945070 1.8412048 1.6718029 0.8234216 0.6400193 0.8273953 0.5926414 0.6671264 1.5072302 1.5095357 0.3121893 1.2386671 0.5487778 1.5635709 0.6809252 3.2884732 0.6618648 0.6809882 1.5095357 1.5163317 0.8224435 0.5722934 0.6451644 0.6443166 0.8234082 0.8182066 0.6441628 1.2360193 1.2438540 1.2444138 1.2317469 1.2360193 0.2989529 1.4942845 1.5219050 3.3006545 1.5066305 1.2133405 0.5189570 0.5189570 0.2268379 0.0000000 0.5586621 
Thurquoise                  1.2108015 0.5047283 0.5047454 2.0117676 1.2224286 1.4292108 1.4292108 0.5841051 0.1719150 1.4282329 1.4404400 1.4404400 1.4349895 1.4603441 3.5337516 3.5071115 0.4799711 1.4722985 0.4950710 0.5390914 0.5390914 1.2224286 1.2172948 1.2291700 1.2243318 1.4059642 1.4672572 1.2527464 1.2127528 1.4296980 0.8135154 0.1864761 0.5977757 0.0559337 0.0770206 0.1241498 0.1241498 0.0559337 0.0617202 1.3834531 1.4388789 1.2211832 1.2108015 3.5736765 1.5684646 1.5821359 0.7899076 0.6120010 0.7859828 0.1807050 0.5841051 1.4049963 1.4251921 0.5246294 1.2226608 0.0834178 1.4603441 0.5977757 3.5799214 0.5776149 0.5824280 1.4251921 1.4296980 0.7862769 0.0599110 0.6167785 0.6172084 0.8135154 0.8004442 0.6181342 1.2167337 1.2291700 1.2250375 1.2172948 1.2167337 0.5455703 1.3987983 1.4349895 3.4679682 1.4043542 1.2153735 0.0854850 0.0854850 0.5452939 0.5586621 0.0000000 
