# Supplementary material for: Genome, biology and stability of the Thurquoise phage – A new virus from the Bastillevirinae subfamily
Source: Front Microbiol. 2023 Mar 14;14:1120147. doi: 10.3389/fmicb.2023.1120147 (PMC10043171; doi:10.3389/fmicb.2023.1120147)
Supplement: Supplementary file 2 [file Data_Sheet_1.ZIP › File S1. Alignments evolution models and trees/IqTree_ML_trees/single_marker_trees/6142_00068-Putative_tail_sheath_protein_100.fasta.aln.faa.splits.nex]

#nexus

BEGIN Taxa;
DIMENSIONS ntax=86;
TAXLABELS
[1] 'AB609718_phiEF24C_P2'
[2] 'AB930182_SPG24'
[3] 'AP013029_phiNIT1'
[4] 'AY682195_LP65'
[5] 'DQ004855_P100'
[6] 'EU418428_A5W'
[7] 'FR852584_ISP'
[8] 'JN797796B_5S'
[9] 'JN797798_BCU4'
[10] 'JX080301_A3R'
[11] 'JX080302_676Z'
[12] 'JX080303_Fi200W'
[13] 'JX080304_MSA6'
[14] 'JX194239_SA11'
[15] 'KC595512_JL'
[16] 'KC595513_Shanette'
[17] 'KC699836_SIOphi'
[18] 'KF021268_phiIBB_SEP1'
[19] 'KF669652_Grass'
[20] 'KJ010547_Bp8p_C'
[21] 'KJ010548_Bp8p_T'
[22] 'KJ094029_LP_064'
[23] 'KJ094031_LP_124'
[24] 'KJ591605_LMTA_57'
[25] 'KJ668715_LMTA_34'
[26] 'KP027446_phiIPLARODI'
[27] 'KP027447_phiIPLA_C1C'
[28] 'KP339049_EFDG1'
[29] 'KR049063_EFLK1'
[30] 'KR908644_IME_SA119'
[31] 'KT207918_Eyuki'
[32] 'KT224359_TsarBomba'
[33] 'KT307976_AvesoBmore'
[34] 'KT995480_Bacillus_BM15'
[35] 'KU577463_Bacillus_Deep_Blue'
[36] 'KX495186_Bacillus_PK16'
[37] 'MG602477_Bacillus_BCP01'
[38] 'MH638309_Bacillus_Hobo'
[39] 'MH638312_Bacillus_Kioshi'
[40] 'NC_007021_Twort'
[41] 'NC_007066_G1'
[42] 'NC_009811_A511'
[43] 'NC_009904_phiEF24C'
[44] 'NC_011421_SPO1'
[45] 'NC_012530_Lb338_1'
[46] 'NC_015253_A9'
[47] 'NC_016563_WPh'
[48] 'NC_018856_Bastille'
[49] 'NC_018857_BPS13'
[50] 'NC_018860_BCP78'
[51] 'NC_018863_B4'
[52] 'NC_019448_GH15'
[53] 'NC_019726_JD007'
[54] 'NC_020081_phiAGATE'
[55] 'NC_020871_AG20'
[56] 'NC_020873_Bc431v3'
[57] 'NC_020877_Romulus'
[58] 'NC_022088_Troll'
[59] 'NC_022761_CampHawk'
[60] 'NC_022763_Spock'
[61] 'NC_022769_BigBertha'
[62] 'NC_022918_S25_4'
[63] 'NC_023009_Sb_1'
[64] 'NC_023501_BPS10C'
[65] 'NC_024137_Bcp1'
[66] 'NC_024205_Hoody_T'
[67] 'NC_024207_Evoli'
[68] 'NC_024211_Megatron'
[69] 'NC_024213_Hakuna'
[70] 'NC_024216_CAM003'
[71] 'NC_024359_LP_048'
[72] 'NC_024360_LMSP_25'
[73] 'NC_024364_List_36'
[74] 'NC_024383_LP_083_2'
[75] 'NC_024787_LMTA_148'
[76] 'NC_024792_Bobb'
[77] 'NC_025416_MCE_2014'
[78] 'NC_025417_Team1'
[79] 'NC_025423_CP_51'
[80] 'NC_025426_P108'
[81] 'NC_027335_ECP3'
[82] 'NC_027352_JBP901'
[83] 'NC_027355_BCP8_2'
[84] 'NC_027366_Mater'
[85] 'NC_027374_Moonbeam'
[86] 'Thurquoise'
;
END; [Taxa]

BEGIN Splits;
DIMENSIONS ntax=86 nsplits=401;
FORMAT labels=no weights=yes confidences=no intervals=no;
MATRIX
	100	 2,
	100	 3,
	99	 2 3,
	100	 19,
	100	 2 3 19,
	100	 17,
	91	 2 3 17 19,
	100	 20,
	100	 21,
	74	 20 21,
	100	 76,
	100	 20 21 76,
	100	 54,
	100	 20 21 54 76,
	100	 84,
	100	 85,
	100	 84 85,
	99	 20 21 54 76 84 85,
	98	 2 3 17 19 20 21 54 76 84 85,
	100	 8,
	100	 51,
	100	 8 51,
	100	 60,
	100	 8 51 60,
	100	 61,
	100	 8 51 60 61,
	100	 33,
	100	 58,
	100	 33 58,
	100	 8 33 51 58 60 61,
	100	 31,
	100	 68,
	100	 31 68,
	100	 69,
	100	 31 68 69,
	100	 47,
	99	 31 47 68 69,
	100	 49,
	100	 64,
	100	 49 64,
	100	 31 47 49 64 68 69,
	100	 48,
	100	 66,
	100	 67,
	100	 66 67,
	100	 70,
	100	 66 67 70,
	100	 48 66 67 70,
	100	 31 47 48 49 64 66 67 68 69 70,
	100	 8 31 33 47 48 49 51 58 60 61 64 66 67 68 69 70,
	83	 2 3 8 17 19 20 21 31 33 47 48 49 51 54 58 60 61 64 66 67 68 69 70 76 84 85,
	100	 9,
	100	 50,
	100	 9 50,
	100	 32,
	100	 9 32 50,
	100	 34,
	100	 38,
	100	 34 38,
	100	 39,
	100	 65,
	100	 39 65,
	93	 34 38 39 65,
	100	 86,
	98	 34 38 39 65 86,
	100	 36,
	100	 37,
	100	 36 37,
	34	 34 36 37 38 39 65 86,
	100	 35,
	30	 34 35 36 37 38 39 65 86,
	100	 56,
	100	 82,
	100	 83,
	100	 82 83,
	33	 56 82 83,
	95	 34 35 36 37 38 39 56 65 82 83 86,
	100	 9 32 34 35 36 37 38 39 50 56 65 82 83 86,
	100	 2 3 8 9 17 19 20 21 31 32 33 34 35 36 37 38 39 47 48 49 50 51 54 56 58 60 61 64 65 66 67 68 69 70 76 82 83 84 85 86,
	100	 4,
	100	 15,
	100	 16,
	100	 15 16,
	100	 79,
	100	 15 16 79,
	100	 44,
	100	 59,
	100	 44 59,
	100	 15 16 44 59 79,
	93	 4 15 16 44 59 79,
	100	 45,
	36	 4 15 16 44 45 59 79,
	43	 1 5 6 7 10 11 12 13 14 18 22 23 24 25 26 27 28 29 30 40 41 42 43 46 52 53 55 57 62 63 71 72 73 74 75 77 78 80 81,
	100	 46,
	100	 1 5 6 7 10 11 12 13 14 18 22 23 24 25 26 27 28 29 30 40 41 42 43 52 53 55 57 62 63 71 72 73 74 75 77 78 80 81,
	100	 6,
	100	 7,
	100	 30,
	100	 63,
	99	 30 63,
	15	 7 30 63,
	37	 6 7 30 63,
	100	 41,
	38	 6 7 30 41 63,
	100	 13,
	100	 78,
	100	 13 78,
	96	 6 7 13 30 41 63 78,
	100	 11,
	100	 12,
	100	 11 12,
	100	 53,
	100	 62,
	98	 53 62,
	8	 11 12 53 62,
	31	 6 7 11 12 13 30 41 53 62 63 78,
	100	 10,
	98	 6 7 10 11 12 13 30 41 53 62 63 78,
	100	 52,
	100	 80,
	97	 52 80,
	96	 6 7 10 11 12 13 30 41 52 53 62 63 78 80,
	100	 26,
	98	 6 7 10 11 12 13 26 30 41 52 53 62 63 78 80,
	100	 77,
	100	 6 7 10 11 12 13 26 30 41 52 53 62 63 77 78 80,
	100	 14,
	100	 57,
	100	 14 57,
	100	 6 7 10 11 12 13 14 26 30 41 52 53 57 62 63 77 78 80,
	100	 18,
	100	 27,
	100	 18 27,
	87	 6 7 10 11 12 13 14 18 26 27 30 41 52 53 57 62 63 77 78 80,
	100	 40,
	100	 6 7 10 11 12 13 14 18 26 27 30 40 41 52 53 57 62 63 77 78 80,
	80	 1 5 22 23 24 25 28 29 42 43 55 71 72 73 74 75 81,
	100	 5,
	100	 22,
	47	 5 22,
	100	 23,
	100	 74,
	62	 23 74,
	100	 24,
	100	 72,
	100	 24 72,
	100	 25,
	100	 42,
	25	 25 42,
	100	 55,
	100	 73,
	94	 55 73,
	100	 71,
	26	 55 71 73,
	100	 75,
	95	 55 71 73 75,
	93	 25 42 55 71 73 75,
	22	 24 25 42 55 71 72 73 75,
	0	 23 24 25 42 55 71 72 73 74 75,
	100	 5 22 23 24 25 42 55 71 72 73 74 75,
	100	 1 28 29 43 81,
	100	 28,
	99	 1 29 43 81,
	100	 29,
	96	 1 43 81,
	100	 81,
	99	 1 43,
	100	 43,
	100	 1,
	4	 9 32 35 50,
	1	 9 32 35 50 56,
	2	 9 32 35 50 56 82 83,
	2	 2 3 8 9 17 19 20 21 31 32 33 34 35 36 37 38 39 45 47 48 49 50 51 54 56 58 60 61 64 65 66 67 68 69 70 76 82 83 84 85 86,
	6	 6 41,
	12	 6 30 41 63,
	52	 6 7 13 30 41 53 62 63 78,
	21	 22 24 72,
	50	 5 22 24 72,
	57	 71 75,
	69	 42 55 71 73 75,
	92	 5 22 24 25 42 55 71 72 73 75,
	55	 34 35 38 39 65 86,
	52	 34 35 38 39 56 65 86,
	49	 34 35 38 39 56 65 82 83 86,
	12	 2 3 9 17 19 20 21 32 34 35 36 37 38 39 50 54 56 65 76 82 83 84 85 86,
	20	 6 30 63,
	48	 6 7 10 13 30 41 53 62 63 78,
	19	 20 76,
	2	 34 35 36 37 38 39 65 82 83 86,
	31	 6 7 13 30 63 78,
	13	 5 22 24 25 42 55 71 72 73 74 75,
	57	 1 5 6 7 10 11 12 13 14 18 22 23 24 25 26 27 28 29 30 40 41 42 43 45 46 52 53 55 57 62 63 71 72 73 74 75 77 78 80 81,
	55	 1 5 6 7 10 11 12 13 14 18 22 23 24 25 26 27 28 29 30 40 41 42 43 45 52 53 55 57 62 63 71 72 73 74 75 77 78 80 81,
	1	 6 7 13 30 41 62 63 78,
	6	 5 22 23 24 72 74,
	3	 5 22 23 24 25 72 74,
	5	 5 22 23 24 25 42 72 74,
	4	 5 22 23 24 25 42 71 72 74 75,
	15	 36 37 82 83,
	6	 36 37 56 82 83,
	4	 34 36 37 38 39 56 65 82 83 86,
	5	 8 9 31 32 33 34 35 36 37 38 39 47 48 49 50 51 56 58 60 61 64 65 66 67 68 69 70 82 83 86,
	33	 6 7,
	9	 6 7 41,
	9	 13 30 63 78,
	7	 39 65 86,
	24	 6 7 10 13 30 41 63 78,
	16	 55 73 75,
	7	 10 53 62,
	6	 10 11 12 53 62,
	0	 5 22 24 55 71 72 73 75,
	25	 5 22 23 24 25 42 55 71 72 73 75,
	4	 15 16 44 45 59 79,
	9	 6 7 11 12 13 30 41 63 78,
	6	 7 41,
	5	 7 13 41 78,
	4	 7 13 30 41 63 78,
	3	 25 55 71 73 75,
	6	 22 25 42 55 71 73 75,
	5	 22 24 25 42 55 71 72 73 75,
	1	 5 22 23 24 25 42 71 72 74,
	14	 6 7 10 11 12 13 30 41 63 78,
	20	 5 6 7 10 11 12 13 14 18 22 23 24 25 26 27 30 40 41 42 52 53 55 57 62 63 71 72 73 74 75 77 78 80,
	5	 13 41 78,
	13	 6 7 13 41 78,
	2	 6 7 10 11 12 13 26 30 41 53 62 63 78,
	8	 2 3 19 20 21 54 76 84 85,
	4	 5 22 25 42 55 71 73 75,
	1	 6 7 13 30 41 53 63 78,
	26	 5 24 72,
	0	 16 79,
	18	 30 41 63,
	0	 2 3 8 17 19 31 33 47 48 49 51 58 60 61 64 66 67 68 69 70,
	2	 7 13 30 63 78,
	10	 6 7 13 78,
	2	 29 81,
	7	 7 30 41 63,
	2	 1 29 43,
	0	 10 52 80,
	0	 22 25 42,
	10	 7 13 78,
	1	 34 35 38 39 65,
	10	 18 27 40,
	1	 8 9 17 31 32 33 34 35 36 37 38 39 47 48 49 50 51 56 58 60 61 64 65 66 67 68 69 70 82 83 86,
	1	 2 3 8 9 17 19 31 32 33 34 35 36 37 38 39 47 48 49 50 51 56 58 60 61 64 65 66 67 68 69 70 82 83 86,
	1	 5 22 24 25 72,
	2	 13 30 41 63 78,
	6	 6 13 78,
	1	 4 46,
	3	 4 15 16 44 46 59 79,
	1	 31 49 64 68 69,
	0	 1 28 29 81,
	1	 28 29,
	1	 28 29 81,
	1	 34 38 39 56 65 82 83 86,
	1	 10 30 63,
	0	 6 7 13 30 41 63,
	0	 2 19,
	2	 6 13 41 78,
	0	 6 7 10 12 13 30 41 53 62 63 78,
	2	 71 73 75,
	11	 5 24 25 42 55 71 72 73 75,
	7	 21 76,
	4	 35 56,
	3	 9 32 34 35 38 39 50 56 65 86,
	2	 9 32 34 35 38 39 50 56 65 82 83 86,
	1	 35 56 82 83,
	1	 9 32 34 35 38 39 50 65 86,
	1	 9 32 34 35 36 37 38 39 50 56 65 86,
	1	 43 81,
	0	 6 7 10 11 12 13 30 41 62 63 78,
	2	 6 13 30 63 78,
	2	 6 13 30 41 63 78,
	2	 26 52 80,
	1	 8 9 20 21 31 32 33 34 35 36 37 38 39 47 48 49 50 51 54 56 58 60 61 64 65 66 67 68 69 70 76 82 83 84 85 86,
	1	 11 12 52 80,
	4	 5 25 42 55 71 73 75,
	0	 1 81,
	3	 2 3 4 8 9 17 19 20 21 31 32 33 34 35 36 37 38 39 47 48 49 50 51 54 56 58 60 61 64 65 66 67 68 69 70 76 82 83 84 85 86,
	2	 2 3 4 8 9 17 19 20 21 31 32 33 34 35 36 37 38 39 46 47 48 49 50 51 54 56 58 60 61 64 65 66 67 68 69 70 76 82 83 84 85 86,
	0	 7 10 30 41 63,
	1	 34 38 39 65 82 83 86,
	3	 34 35 38 39 65 82 83 86,
	0	 6 7 10 11 12 13 30 41 53 63 78,
	2	 26 77,
	0	 13 30 53 62 63 78,
	0	 24 25 42 72,
	0	 48 70,
	0	 55 71,
	2	 4 45,
	1	 10 41,
	0	 10 11 12 41 53 62,
	1	 23 25 42 55 71 73 74 75,
	0	 5 23 25 42 55 71 73 74 75,
	1	 71 73,
	1	 36 37 86,
	1	 5 22 23 24 25 42 72 74 75,
	0	 35 36 37 56 82 83,
	0	 25 42 55 73,
	0	 2 3 8 9 19 20 21 31 32 33 34 35 36 37 38 39 47 48 49 50 51 54 56 58 60 61 64 65 66 67 68 69 70 76 82 83 84 85 86,
	0	 23 25 42 55 71 73 75,
	0	 24 42 55 71 72 73 75,
	2	 34 35 36 37 38 39 56 65 86,
	2	 22 23 24 72 74,
	2	 5 22 23 24 25 42 55 71 72 74 75,
	0	 20 21 54,
	1	 73 75,
	3	 6 7 10 11 12 13 14 26 30 40 41 52 53 57 62 63 77 78 80,
	2	 6 7 10 11 12 13 30 41 52 53 62 63 78,
	0	 22 23 74,
	1	 2 3 17 19 84 85,
	0	 28 29 43 81,
	1	 55 71 75,
	0	 1 6 7 10 11 12 13 14 18 26 27 28 29 30 40 41 43 52 53 57 62 63 77 78 80 81,
	0	 33 58 61,
	0	 8 33 51 58 61,
	0	 5 23 24 72 74,
	0	 30 41,
	0	 10 41 53 62,
	0	 31 47 64 68 69,
	0	 5 23 74,
	0	 6 7 11 12 30 41 63,
	0	 6 7 13 30 41 78,
	0	 8 51 61,
	0	 41 53 62,
	0	 34 36 37 38 39 65 82 83 86,
	0	 5 22 23 74,
	0	 42 71 75,
	0	 3 19,
	1	 8 33 48 51 58 60 61 66 67 70,
	0	 10 11 12 52 53 62 80,
	0	 48 66 67,
	0	 6 7 13 63 78,
	0	 31 69,
	0	 1 29 81,
	0	 6 13 41,
	0	 6 7 10 11 12 13 26 30 41 53 62 63 77 78,
	0	 2 3 4 8 9 17 19 20 21 31 32 33 34 35 36 37 38 39 45 47 48 49 50 51 54 56 58 60 61 64 65 66 67 68 69 70 76 82 83 84 85 86,
	0	 6 7 10 11 12 13 30 41 52 53 62 63 77 78 80,
	0	 6 7 10 11 12 13 30 41 52 63 78 80,
	0	 34 39 65,
	0	 5 23 24 25 42 55 71 72 73 74 75,
	0	 34 38 39 56 65 86,
	0	 6 7 13 30 41 52 63 78 80,
	0	 22 72,
	0	 22 25 42 55 71 72 73 75,
	0	 5 22 25 42 55 71 72 73 75,
	0	 10 13 78,
	0	 30 41 53 62 63,
	0	 11 12 53,
	0	 13 53 62 78,
	0	 32 34 35 36 37 38 39 56 65 82 83 86,
	1	 55 75,
	0	 14 18 27 57,
	0	 23 24 72 74,
	0	 15 79,
	0	 11 12 41,
	0	 5 25 42,
	0	 10 53,
	0	 11 53 62,
	0	 8 15 16 31 33 44 47 48 49 51 58 59 60 61 64 66 67 68 69 70 79,
	0	 2 3 8 15 16 17 19 20 21 31 33 44 47 48 49 51 54 58 59 60 61 64 66 67 68 69 70 76 79 84 85,
	0	 1 4 5 6 7 10 11 12 13 14 18 22 23 24 25 26 27 28 29 30 40 41 42 43 45 46 52 53 55 57 62 63 71 72 73 74 75 77 78 80 81,
	0	 1 5 22 23 24 25 28 29 42 43 46 55 71 72 73 74 75 81,
	0	 6 7 10 13 30 53 62 63 78,
	0	 30 41 53 63,
	1	 6 7 10 11 12 13 30 41 53 62 63 78 80,
	0	 6 7 11 12 13 30 63 78,
	0	 5 22 23 24 72,
	0	 6 7 10 13 30 41 52 53 62 63 78 80,
	0	 24 25 72,
	0	 41 63,
	0	 6 53 62,
	0	 6 7 10 13 41 78,
	0	 52 53 62 80,
	0	 5 22 24 42 55 71 72 73 75,
	0	 7 13 53 62 78,
	0	 25 42 71 75,
	0	 6 7 30 41 53 62 63,
	0	 1 4 5 6 7 10 11 12 13 14 18 22 23 24 25 26 27 28 29 30 40 41 42 43 46 52 53 55 57 62 63 71 72 73 74 75 77 78 80 81,
	0	 1 4 5 6 7 10 11 12 13 14 18 22 23 24 25 26 27 28 29 30 40 41 42 43 52 53 55 57 62 63 71 72 73 74 75 77 78 80 81,
	0	 5 22 24,
	0	 51 60,
	0	 14 18 27 40 57,
	0	 10 11 12,
	0	 9 32 50 56,
	0	 6 7 13 41 53 62 78,
	0	 6 7 11 12 13 41 53 62 78,
	0	 5 22 24 25 42 72,
	0	 13 30 63,
	0	 6 7 10 11 12 13 14 18 26 27 30 40 41 46 52 53 57 62 63 77 78 80,
	0	 6 30 41 53 62 63,
	0	 15 16 44 46 59 79,
	0	 10 13 53 62 78,
	0	 7 41 53 62,
	0	 6 7 10 30 41 63,
	0	 6 7 13 41 63 78,
	0	 25 42 71,
	0	 6 7 11 12 13 30 41 52 53 62 63 78 80,
	0	 5 22 23 24 25 42 71 72 73 74 75,
	0	 30 63 78,
;
END; [Splits]
