# Supplementary material for: Genome, biology and stability of the Thurquoise phage – A new virus from the Bastillevirinae subfamily
Source: Front Microbiol. 2023 Mar 14;14:1120147. doi: 10.3389/fmicb.2023.1120147 (PMC10043171; doi:10.3389/fmicb.2023.1120147)
Supplement: Supplementary file 2 [file Data_Sheet_1.ZIP › File S1. Alignments evolution models and trees/IqTree_ML_trees/single_marker_trees/6142_00068-Putative_tail_sheath_protein_100.fasta.aln.faa.treefile]

(AB609718_phiEF24C_P2:0.0000025216,((((((((((((((AB930182_SPG24:0.0128905005,AP013029_phiNIT1:0.0079261779)92.8/99:0.0125208147,KF669652_Grass:0.0047525250)100/100:0.1511206054,KC699836_SIOphi:0.1355497115)89.4/91:0.0553602298,((((KJ010547_Bp8p_C:0.0000025216,KJ010548_Bp8p_T:0.0000025216)0/74:0.0000025216,NC_024792_Bobb:0.0092429877)97.4/100:0.0218170900,NC_020081_phiAGATE:0.0256713892)100/100:0.1273336183,(NC_027366_Mater:0.1317350700,NC_027374_Moonbeam:0.1097717966)99.9/100:0.0938716604)97.5/99:0.0776759451)99.7/98:0.1171894285,(((((JN797796B_5S:0.0000025216,NC_018863_B4:0.0000025216)96.6/100:0.0133204893,NC_022763_Spock:0.0174471947)98.4/100:0.0304113723,NC_022769_BigBertha:0.0207050838)99.5/100:0.0760009936,((KT307976_AvesoBmore:0.0000000000,NC_024788_Riley:0.0000000000):0.0000020974,NC_022088_Troll:0.0000026364)100/100:0.1008913817)100/100:0.1675440763,(((((KT207918_Eyuki:0.0000025216,NC_024211_Megatron:0.0000025216)89.8/100:0.0116252921,NC_024213_Hakuna:0.0112506796)99.8/100:0.0518242348,NC_016563_WPh:0.0674629445)91.7/99:0.0299526603,(NC_018857_BPS13:0.0000021284,NC_023501_BPS10C:0.0036966146)95.6/100:0.0271954810)100/100:0.3773877531,(NC_018856_Bastille:0.0038881173,((NC_024205_Hoody_T:0.0000021812,NC_024207_Evoli:0.0018612917)81.5/100:0.0018612821,NC_024216_CAM003:0.0000025416)84.6/100:0.0054550927)100/100:0.1515892292)98/100:0.0992294777)100/100:0.1580186061)76.5/83:0.0547618106,(((JN797798_BCU4:0.0013714311,NC_018860_BCP78:0.0081114535)99.5/100:0.0422303736,KT224359_TsarBomba:0.0410590558)99.9/100:0.0690094543,(((((((KT995480_Bacillus_BM15:0.0000025216,MH638309_Bacillus_Hobo:0.0000025216)88/100:0.0109439233,(MH638312_Bacillus_Kioshi:0.0037266841,NC_024137_Bcp1:0.0019510287)96.6/100:0.0213183076)85.9/93:0.0210032929,Thurquoise:0.0325741902)95.3/98:0.0193621641,KU577463_Bacillus_Deep_Blue:0.0310150283)89.1/55:0.0169114872,NC_020873_Bc431v3:0.0313550119)84.5/52:0.0161012247,(NC_027352_JBP901:0.0000025216,NC_027355_BCP8_2:0.0000025216)100/100:0.0360237745)54.7/49:0.0169910876,(KX495186_Bacillus_PK16:0.0000029122,MG602477_Bacillus_BCP01:0.0000021697)100/100:0.0767126664)96.4/95:0.0375055880)99.8/100:0.1502113581)99.9/100:0.3268503054,(AY682195_LP65:1.2875983813,(((KC595512_JL:0.0050744151,KC595513_Shanette:0.0163943782)88.5/100:0.0268589850,NC_025423_CP_51:0.0265417321)99.9/100:0.6785482012,(NC_011421_SPO1:0.0055958262,NC_022761_CampHawk:0.0000028448)99.9/100:0.5392544660)100/100:2.0120705730)92.8/93:0.2820864500)84.3/57:0.1070801674,NC_015253_A9:1.0111795191)63/55:0.1152616954,NC_012530_Lb338_1:1.1311894504)99.4/100:0.2540581731,(((((((((((((((((((EU418428_A5W:0.0000000000,KR902361_IME_SA118:0.0000000000):0.0000000000,KF766114_K:0.0000000000):0.0000000000,JX080300_Staph1N:0.0000000000):0.0000000000,KP687431_IME_SA1:0.0000000000):0.0000000000,KP687432_IME_SA2:0.0000000000):0.0000000000,JX875065_SA5:0.0000000000):0.0000022694,FR852584_ISP:0.0000021524)0/33:0.0000020838,(KR908644_IME_SA119:0.0000022660,NC_023009_Sb_1:0.0000025781)90.6/99:0.0018577635)0/37:0.0000026211,NC_007066_G1:0.0018590290)0/38:0.0000025879,(JX080304_MSA6:0.0000028372,NC_025417_Team1:0.0000020599)87.5/100:0.0018575178)84.1/96:0.0018584724,(((NC_019726_JD007:0.0000000000,NC_023573_phiSA012:0.0000000000):0.0000000000,NC_022920_S25_3:0.0000000000):0.0000023627,NC_022918_S25_4:0.0000028476)87.7/98:0.0018640829)0/52:0.0000024115,JX080301_A3R:0.0018598249)0/48:0.0000023164,((JX080302_676Z:0.0000000000,JX080305_P4W:0.0000000000):0.0000024151,JX080303_Fi200W:0.0000024151)94.9/100:0.0057064629)88.1/98:0.0037180620,(NC_019448_GH15:0.0018614619,NC_025426_P108:0.0000020235)88.6/97:0.0037431907)87.6/96:0.0037334114,KP027446_phiIPLARODI:0.0000023661)75.7/98:0.0018600223,NC_025416_MCE_2014:0.0000028707)99.4/100:0.0613040776,((JX194239_SA11:0.0000000000,NC_022090_Remus:0.0000000000):0.0000022247,NC_020877_Romulus:0.0000020428)100/100:0.1576660096)99.4/100:0.0774286498,(KF021268_phiIBB_SEP1:0.0018453078,KP027447_phiIPLA_C1C:0.0000022890)100/100:0.2463954955)77/87:0.0553441711,NC_007021_Twort:0.1830260681)100/100:0.3336379937)57/80:0.1170698394,(((((((DQ004855_P100:0.0000000000,NC_025440_WIL_1:0.0000000000):0.0000000000,KJ586795_LMTA_94:0.0000000000):0.0000000000,NC_021781_LP_125:0.0000000000):0.0000025563,KJ094029_LP_064:0.0000025216)0/47:0.0000026038,(KJ591605_LMTA_57:0.0000022320,NC_024360_LMSP_25:0.0000020817)92.8/100:0.0019243480)0/50:0.0000027732,(KJ668715_LMTA_34:0.0000020798,(NC_009811_A511:0.0019236233,((NC_020871_AG20:0.0019258633,NC_024364_List_36:0.0019255715)79.6/94:0.0019185133,(NC_024359_LP_048:0.0000025216,NC_024787_LMTA_148:0.0000025216)0/57:0.0000020179)91.3/95:0.0038473237)0/69:0.0000020390)83.9/93:0.0019237005)89.5/92:0.0038614930,(KJ094031_LP_124:0.0000025216,NC_024383_LP_083_2:0.0000025216)0/62:0.0000029363)99.9/100:0.2282038168)100/100:0.2668422115,KP339049_EFDG1:0.0909013479)99.5/99:0.0903693229,KR049063_EFLK1:0.0025304035)80.3/96:0.0049887596,NC_027335_ECP3:0.0000020221)83.5/99:0.0018524397,NC_009904_phiEF24C:0.0000025216);
