# Supplementary material for: Genome, biology and stability of the Thurquoise phage – A new virus from the Bastillevirinae subfamily
Source: Front Microbiol. 2023 Mar 14;14:1120147. doi: 10.3389/fmicb.2023.1120147 (PMC10043171; doi:10.3389/fmicb.2023.1120147)
Supplement: Supplementary file 2 [file Data_Sheet_1.ZIP › File S1. Alignments evolution models and trees/IqTree_ML_trees/single_marker_trees/6142_00068-Putative_tail_sheath_protein_100.fasta.aln.faa.uniqueseq.phy]

86 641
AB609718_phiEF24C_P2        ---------MAVEQFPRKKVSRPHTEITVDTSGIGGSSSSSDKTLMLVGSAKGGKPDTVYRFRNYQQAKQVLRSGDLLDAIELAWNASDVNTASAGDILAVRVEDAKNATLTKGGLTFASTIYGVDANEIQVALEDN-----NLTHTKRLTVAFSKDGYKKVFDNLGKIFSIQYKGSE--AQANFTIAQDSI-SKKATTLTLNVGSEPESTTEVMKYELGQGVYSETNVLVSAINSLPDWEAKFFPIG-DKNLPTDALEAVTK-VDVK--TEAVFVGALAGDIAKQLE-YNDYVTVAVD-----------------------------ATKPVEDFELTNLTGGSDGTAPESWANKFPLLAN---EGGYYLVPLTDKQAVHSEALAFVKDRTDNGDPMRIIVGGGTNET-----VEESITRATNLRDPRASLVGFSGTRKMDDGRLLKLPGYMMASQIAGIASGLEVGEAITFKHFNVTSVDRVFE--SSQLDMLNESGVISIEFVRNRTL-TAFRVVQDVTTYNDKSDPVKNEMSVGEANDFLVSELKIELDNNFIGTKVIDTSASLIKNFIQSFLDNKK-R-AREIQDYTPEEVQVVLEGDVASISMTVMPIRSLNKITVQLVYKQQILTA--------
AB930182_SPG24              ----------MAQS-YGYDRERPRTEVFLDSSNLGAANVASEKPLVLMGSANGGQPHVPHLITNYAQAREMFRGGELLDAIEMAWNPSP-TAQGAGKIYAMRTDDATQAKFSNGGLTVTSKLYGADANSIQVEYADN-----NLTKSKRFSVYFTKERYEQVYDNIGNIFTVQYKGK-E-AHATISIEVDAN-THLATRLVLSEGADDESLQPLRTYELGQGVYQDVNVLVNDINNLPDFEAKMNTLGGNKNIETEYLDELAA-TDVK--TSQVVVTAVGADLINQVS-NDTYIAVEVDRSQ----------------------------ALPASFTLTNLSGAKTEPAPASWAELFSKVAD---LGAYYIVPLTAEEAIHGELSQFLRDESNNGNHLRGFVGGKFKES-----IETMRGRQMNLRNSRVDLIGNSGTRRMSDGRVYNFPAYMNAALVGGIASGVDIGEPLTYKRVNIESLDMKFT--GDQLDQLNNSGIIMIEFVRTRTA-SYYRIVSDPTTYNVASDPVQNRTSLGEISDFLTTEIRTVLDEEFIGTRLRNSSSSILKNRVESFLDRQK-DVGGLIVDYNPDDVQVVITGNTARINISVKPAQGLDYINVYITYEDVELTA--------
AP013029_phiNIT1            ----------MAQS-YGYDRERPRTEVFLDSSNLGAANVASEKPLVLMGSANGGQPHVPHLITNYAQAREMFRGGELLDAIELAWNPSP-TAQGAGKIYAMRTDDATQAKFSNGGLTVTSKLYGADANSIQVEYADN-----NLTKSKRFSVYFTKERYEQVYDNIGNIFTVQYKGK-E-AQATISIEVDAN-THLATRLVLSEGADEESLQPLRTYELGPGVYQDVNVLVNDINNLPDFEAKMNTLGGNKNIETEYLDELAA-TDVK--TSQVVVTAVGADLINQVS-NDTYVAVEVDRSQ----------------------------ALPASFTLTNLSGAKTEPAPASWAELFSKVAD---LGAYYIVPLTAEEAIHGELSQFLRDESNNGNHLRGFVGGKFKES-----IETMRGRQMNLRNSRVDLIGNSGTRRMSDGRVYNFPAYMNAALVGGIASGLDIGEPLTYKRVNIESLDMKFT--GDQLDQLNNSGIIMIEFVRTRTA-SYYRIVSDPTTYNVASDPVQNRTSLGEISDFLTTEIRTVLDEEFIGTRIRNTSASILKNRVESFLDRQK-DVGGLIVDYNPDDVQVIFTGNTARINISVKPAQGLDYINVYITYEDVELTA--------
AY682195_LP65               MTTTITSAESYKRIYPLFYDSRPHVETNFDDSRLSNTASDSAKNIFMLGSATNGDPTKVYEIRTSQQATKIFGSGDLVDGIKLAFDPTGNSVTNGGTVYALRVDNAKQASLVKDGLTFTSSIFGTNANQVSVALDND------VFGVPRITVNYSPDNYERTYTNIGQMFSITYSGKS--ASAGYTVSHDTD--GKAILLTLGSGDSIDKLTNVATFDLTMSKYDTIAKLMQAISATPNFSASVVG---SPSVNTSYLDEVTSPVDVK--TAPAVVTAKIGDAISKLG-YDPYVVVTQTSNNKPIVNGV--SAGTGSATASV---TTAPESFPANFDTAFLTGGSTGDVPVSWADKFNGAIG---NNVYYIIPLTSEENIHAELQAFIDEQHVLGYNYHAFVGGGFAEP-----LEQILSRQVNINDSRFGLVGQSGHVQ-EGGESVHVPAYLMAAYVGGLSSSLGVAVPITNKKLALVDLDQNFS--GDDLNTLNQNGVIGIEHLVNRNATGGYYIVQDVSTNTVSSSHVDGSLYLGELTDFLFDNLRFVLRDTYIGSNIRSTSADDIKSTVASYLYSEMNNDDGLIVDFSESDIVVTISGTVVYIQFAVAPTQEIKNIVVSGTYSNYSATSEDNTTK--
DQ004855_P100               ---------MAIEIYPRKPVSRPHTEISVDTSGIGGSSSGSEKILCLVGSATGGKPNAVYKVRNYSQAKSVFRSGELLDAIERAWNPGE--GTGAGDILAMRVEEAKEATFEAEGVKVSSTIYGADANDIQVALEDN-----TITGTKRLSIVFAKERVNQVYDNLGSIFSIKYKGTE--ASATFTVAVDPV-TFKATKLTLKAGDK-----TVKEYDLGSGAYAETNVLISDINNLPDFEAKFFPIG-DKNLTTDNFDAQID-VDIK--TKEAYVKAVGGDIEKQTA-YNGYVDFEFD-----------------------------RSKEIANFPLTKLTGGDNGTIPESWADKFSYFAN---EGGYYLVPLTSKQAVHAEALQFVRDCSYNGNPMRVFVGGGIGES-----MEQLFTRAIGLQNERAGLIGFSGTVKMDDGRSLKMPGYMFAAQVAGLTCGLEIGEAITFKNIAIETLDTIYE--GSQLDQLNESGIITAEFVRNRAV-TNFRIVDDVTTFNDKTDPVKSEIGVGEANDFLVSELKISLDNEYIGTKIIDTSASLVKNFVQSFLDRKK-L-AKEIQDYSPEEVQVVIEGDVARISLTVFPIRSMKKIEVSLVYRQQILTA--------
EU418428_A5W                ---------MAVEPFPRRPITRPHASIEVDTSGIGGSAGSSEKVFCLIGQAEGGEPNTVYELRNYSQAKRLFRSGELLDAIELAWGSNP--NYTAGRILAMRIEDAKPASAEIGGLKITSKIYGNVANNIQVGLEKN-----TLSDSLRLRVIFQDDRFNEVYDNIGNIFTIKYKGEE--ANATFSVEHDEE-TQKASRLVLKVGDQ-----EVKSYDLTGGAYDYTNAIITDINQLPDFEAKLSPFG-DKNLESSKLDKIEN-ANIK--DKAVYVKAVFGDLEKQTA-YNGIVSFEQLNAEGEVPSNVEVEAGEESATVTATS----PIKTIEPFELTKLKGGTNGEPPATWADKLDKFAH---EGGYYIVPLSSKQSVHAEVASFVKERSDAGEPMRAIVGGGFNES-----KEQLFGRQASLSNPRVSLVANSGTFVMDDGRKNHVPAYMVAVALGGLASGLEIGESITFKPLRVSSLDQIYE--SIDLDELNENGIISIEFVRNRTN-TFFRIVDDVTTFNDKSDPVKAEMAVGEANDFLVSELKVQLEDQFIGTRTINTSASIIKDFIQSYLGRKK-R-DNEIQDFPAEDVQVIVEGNEARISMTVYPIRSFKKISVSLVYKQQTLQA--------
FR852584_ISP                ---------MAVEPFPRRPITRPHASIEVDTSGIGGSAGSSEKVFCLIGQAEGGEPNTVYELRNYSQAKRLFRSGELLDAIELAWGSNP--NYTAGRILAMRIEDAKPASAEIGGLKITSKIYGNVANNIQVGLEKN-----TLSDSLRLRVIFQDDRFNEVYDNIGNIFTIKYKGEE--ANATFSVEHDEE-TQKASRLVLKVGDQ-----EVKSYDLTGGAYDYTNAIITDINQLPDFEAKLSPFG-DKNLESSKLDKIEN-ANIK--DKAVYVKAVFGDLEKQTA-YNGIVSFEQLNAEGEVPSNVEVEAGEESATVTATS----PIKTIEPFELTKLKGGTNGEPPATWADKLDKFAH---EGGYYIVPLSSKQSVHAEVASFVKERSDAGEPMRAIVGGGFNES-----KEQLFGRQASLSNPRVSLVANSGTFVMDDGRKNHVPAYMVAVALGGLASGLEIGESITFKPLRVSSLDQIYE--SIDLDELNENGIISIEFVRNRTN-TFFRIVDDVTTFNDKSDPVKAEMAVGEANDFLVSELKVQLEDQFIGTRTINTSASIIKDFIQSYLGRKK-R-DNEIQDFPAEDVQVIVEGNEARISMTVYPIRSFKKISVSLVYKQQTLQA--------
JN797796B_5S                ----------MAVS-YGFNRKRPRTEVFLDSTALGSANAQSEKPIIILGSALDGKPNEPVELTNLAQARTAFRGGELVDAIEMAWNPAL-NLNGAGKIYALRVDDAKQATLTNLGLKFTSNVYGVDANNIQIALTDN-----ALTNSKRFTVYFTKESYEKTYDNIGNIFDLKYTGAQ---KANVEVKVNST-TKLAEKLILKVGADTASLAEVKSYELGTGIFEDVNALINDINNLPDFKASMSGLGGYKNVKTQYFDVMAA-KDLTK-DKAEPIKAIAADLANALA-SDRYVSVEVDFTK----------------------------GIPASIPVTSLAGGSTGTVPTSWADLFLKVAD---VGGYYIVPLTSSEAIHAELSHFLRTESSAGNQLRGFVGGGFDET-----FESLKARQANIRNARIALVGDDVVRRMADGRVYKAPGYMYAAQIAGLASGLAVGEPVTYKKMNIESLGKKYI--GEQLDQLDASGVVMTEFVRNRKG-STYRVVSDPTTYNRIDEPVQNRISLGEVSDFLTTELRTVLDEEFIGTRIRNTSASIIKNRIESFLDVQK-NVDGLIVNYSPEDIQVVINGNTAIINIAVQPTQGLDYINVYLSYKDNHLSA--------
JN797798_BCU4               -----------MAS-YGHDRKRPHTEIFLNSSALGSANTRSEKPLVIIGSATGGKPKTAVELTNFAQAREFFRGGELLDAIEMAWNPSP-DTRGAGKIFAIRADDAKQGTKTSGGLTVTSKLYGADANDIQYSLSDN-----ALTNSKRFTVYYTKERYEQTYDNIGNIFSIQYKGN-L-AYGAVMIEVDAT-TKLATKLTLKAGAAKDTATVVRTYTLGTGVYQSLNVLVNDISNLPDFTVVMNSLGGNKNVETQFLDALAE-TDIK--ATAKMITAIGADLVNQTE-TDPYVTLTYDPKT----------------------------AIPATIPVTNLAGGSTSTPAESWADLFASVAD---LGAYYILPLTDKEAIHGELSQFLRDESGAGNQLRGFVGGAIKET-----FDKLKARQAGLRNARISLFGNSGTRRMSDGRVYNFPAYMGAALIAGIASGVPIGEPTTYKKLNIESLDIKFT--GDQLDQLDAAGVIMAEFNRTRAK-SYFRVVSDPTTYNTTTEPVQNRISLGEVSDFLTTDLRTELDETFIGTRLRNTSASIIKNAVESFLDKQK-NVDGLIVDYNPDDIQVIITGNTARINITVQPARGLDAITVYINYVDNQLTA--------
JX080301_A3R                ---------MAVEPFPRRPITRPHASIEVDTSGTGGSAGSSEKVFCLIGQAEGGEPNTVYELRNYAQAKRLFRSGELLDAIELAWGSNP--NYTAGRILAMRIEDAKPASAEIGGLKITSKIYGNVANNIQVGLEKN-----TLSDSLRLRVIFQDDRFNEVYDNIGNIFTIKYKGEE--ANATFSVEHDEE-TQKASRLVLKVGDQ-----EVKSYDLTGGAYDYTNAIITDINQLPDFEAKLSPFG-DKNLESSKLDKIEN-ANIK--DKAVYVKAVFGDLEKQTA-YNGIVSFEQLNAEGEVPSNVEVEAGEESATVTATS----PIKTIEPFELTKLKGGTNGEPPATWADKLDKFAH---EGGYYIVPLSSKQSVHAEVASFVKERSDAGEPMRAIVGGGFNES-----KEQLFGRQASLSNPRVSLVANSGTFVMDDGRKNHVPAYMVAVALGGLASGLEIGESITFKPLRVSSLDQIYE--SIDLDELNENGIISIEFVRNRTN-TFFRIVDDVTTFNDKSDPVKAEMAVGEANDFLVSELKVQLEDQFIGTRTINTSASIIKDFIQSYLGRKK-R-DNEIQDFPAEDVQVIVEGNEARISMTVYPIRSFKKISVSLVYKQQTLQA--------
JX080302_676Z               ---------MAVEPFPRRPITRPHASIEVDTSGIGGSAGSSEKVFCLIGQAEGGEPNTVYELRNYAQAKRLFRSGELLDAIELAWGSNP--NYTAGRILAMRIEDAKPASAEIGGLKITSKIYGNVANNIQVGLEKN-----TLSDSLRLRVIFQDDRFNEVYDNIGNIFTIKYKGEE--ANATFSVEHDEE-TQKASRLVLKVGDQ-----EVKSYDLTGGAYDYTNAIITDINQLPDFEAKLSPFG-DKNLESSKLDKIEN-ANIK--DKAVYVKAVFGDLEKQTA-YNGIVSFEQLNAEGEVPSNVEVEAGEESATVTATS----PIKTIEPFELTKLKGGTNGEPPATWADKLDKFAH---EGGYYIVPLSSKQSVHAEVASFVKERSDAGEPMRAIVGGGFNES-----KEQLFVRQASLSNPRVSLVANSGTFVMDDGRKNHVPAYMVAVALGGLASGLEIGESITFKPLRVSSLDQIYE--SIDLDELNENGIISIEFVRNRTN-TFFRIVDDVTTFNDKSDPVKAEMAVGEANDFLVSELKVQLEDRFIGTRTINTSASIIKDFIQSYLGRKK-R-DNEIQDFPAEDVQVIVEGNEARISMTVYPIRIFKKISVSLVYKQQTLQA--------
JX080303_Fi200W             ---------MAVEPFPRRPITRPHASIEVDTSGIGGSAGSSEKVFCLIGQAEGGEPNTVYELRNYAQAKRLFRSGELLDAIELAWGSNP--NYTAGRILAMRIEDAKPASAEIGGLKITSKIYGNVANNIQVGLEKN-----TLSDSLRLRVIFQDDRFNEVYDNIGNIFTIKYKGEE--ANATFSVEHDEE-TQKASRLVLKVGDQ-----EVKSYDLTGGAYDYTNAIITDINQLPDFEAKLSPFG-DKNLESSKLDKIEN-ANIK--DKAVYVKAVFGDLEKQTA-YNGIVSFEQLNAEGEVPSNVEVEAGEESATVTATS----PIKTIEPFELTKLKGGTNGEPPATWADKLDKFAH---EGGYYIVPLSSKQSVHAEVASFVKERSDAGEPMRAIVGGGFNES-----KEQLFVRQASLSNPRVSLVANSGTFVMDDGRKNHVPAYMVAVALGGLASGLEIGESITFKPLRVSSLDQIYE--SIDLDELNENGIISIEFVRNRTN-TFFRIVDDVTTFNDKSDPVKAEMAVGEANDFLVSELKVQLEDRFIGTRTINTSASIIKDFIQSYLGRKK-R-DNEIQDFPAEDVQVIVEGNEARISMTVYPIRIFKKISVSLVYKQQTLQA--------
JX080304_MSA6               ---------MAVEPFPRRPITRPHASIEVDTSGIGGSAGSSEKVFCLIGQAEGGEPNTVYELRNYSQAKRLFRSGELLDAIELAWGSNP--NYTAGRILAMRIEDAKPASAEIGGLKITSKIYGNVANNIQVGLEKN-----TLSDSLRLRVIFQDDRFNEVYDNIGNIFTIKYKGEE--ANATFSVEHDEE-TQKASRLVLKVGDQ-----EVKSYDLTGGAYDYTNAIITDINQLPDFEAKLSPFG-DKNLESSKLDKIEN-ANIK--DKAVYVKAVFGDLEKQTA-YNGIVSFEQLNAEGEVPSNVEVEAGEESATVTATS----PIKTIEPFELTKLKGGTNGEPPATWADKLDKFAH---EGGYYIVPLSSKQSVHAEVASFVKERSDAGEPMRAIVGGGFNES-----KEQLFGRQASLSNPRVSLVANSGTFVMDDGRKNHVPAYMVAVALGGLASGLEIGESITLKPLRVSSLDQIYE--SIDLDELNENGIISIEFVRNRTN-TFFRIVDDVTTFNDKSDPVKAEMAVGEANDFLVSELKVQLEDQFIGTRTINTSASIIKDFIQSYLGRKK-R-DNEIQDFPAEDVQVIVEGNEARISMTVYPIRSFKKISVSLVYKQQTLQA--------
JX194239_SA11               ---------MAVEPFPRRPVTRPHAVINVDSTGIGKSASSSEKILCLIGQAEGGKPDTVYELRNYAQAKRLFRSGELLDAIELAWGSNP--QYTAGKIFAMRVEDAKPATAEVGGLKVTSQIYGNVANNIQVGLEKN-----TISNSLRLHLIFQDDRFNETYDNIGNIFTIKYKGSE--STATFSVEHDKE-TQKAKRLVLKANST-----EVKSYDLTGGAYATTNAIINDINQLPDFEAKLSPFG-DKNLESYLLDPMTD-VNIK--DKAEYVKAVFGDLEKQTA-YNGLVSFERLVSE-QAPKNVEVDAHEESATVTAVS----PIQEITPFELTKLSGGTNGEPPATWADKIEKFAH---EGGYYMVPLSSKQSVHAEVASFVKERSDAGEPMRAILGGGFNET-----KEQLFGRQSSLSSPRVALVANSGIFTMDNGRKLHVPAYMVASAIGGLVSGLAIGESITFKQLRINNVDQLYE--SLDLDELNENGIITVQYVRNRAN-TFFRLTDDVTTFNDKNDPVKSEMAVGEANDFLCSELKLELENNFIGTRTINTSASIIKDFVQSFLGRKK-R-DNEIQDFPPEDVQVIVEGNEARISMVVYPIRSFKKISVSLVYQQQTLRA--------
KC595512_JL                 -----MAYENSGITFNGRRIIHPGAYDRIDTSAMTASTPGSLNRPILIGTADAGEAGKVMWWTDPSKARAYFKSGDLPTAVELAFSPLPEGGGGASIVGTLLVNPTVAATKDVGGGKWTAKEFGAIGNEIQVKMEDG-----TLAGTKKVSVYRFSTNDVESWDNIGAILEVNYTGSK--AYAEIAV--NA---G---VVTTKTGADSATAAVDLTVDGKLPQYSTVDALVSYINSMSGYSARIINMA-DAKMPVTALDTVTA-VAIK--DAPKTLLSAKIGIETRVNVSSLLVNVSIT-------------------------------GTPANFPWTYLAGGQKGTTPATWSPHFGTLRK---EFFDLLCVLSSESAIHAEAAAHVQVMETRRQKQYLFFGGDGSDPSKPEDKTKAKQRASAMNYRRAVLCYPAIYHPIVESGKKLLPGYMTAAMVCGRVAGVPTSEPITFDFFNIAGLGVDLVAGDPDIDELIASGVCVMERVQNGGI----RLAQGVTTYLGPVRTPNVEISTGRTADEVSDRVTNRLEDTFVGSSSAIATNSSVTTEATNVLDECT-R-EKLILGY--RNIRVRFEGTAVYVDYEAAITEPINFILVTSHFVPSSTFNNLVEGQQI
KC595513_Shanette           -----MAYENSGITFNGRRIIHPGAYDRIDTSAMTASTPGSLNRPILIGTADAGEAGKVMWWTDPSKARAYFKSGDLPTAVELAFSPLPEGGGGASIVGTLLVNPTVAATKDVGGGKWTAKEFGAIGNEIQVKMEDG-----TLAGTKKVSVYRFSTNDVESWDNIGAILEVNYTGSK--AYAEIAV--AS---G---VVTTKTGADSATATVDLTVDGKLPQYSTVDALVSYINSMSGYSARIINMA-DAKMPVTALDTVTA-VAIK--NAPKTLLSAKIGIETRVNVSSLLVNVSIT-------------------------------GTPANFPWTYLAGGQKGTTPASWSPHFSTLRK---EFFDLLCVLSSESAIHAEAAAHVQVMETRRQKQYLFFGGAGDDPQAPEDKTKAKQRASAMNYRRAVLCYPAIYHPIVESGKKLLPGYMTAAMVCGRVAGVPTSEPITFDFFNISGLGVDLVAGDPDIDELIASGVCVMERVQNGGI----RLAQGVTTYLGPVRTPNVEISTGRTADEVSDRVTNRLEDTFVGSSSAIATNSSVTTEATNVLDECT-R-EKLILGY--RNIRVRFEGTAVYVDYEAAITEPINFILVTSHFVPSSTFNNLVEGQQI
KC699836_SIOphi             ----------MATS-YGFNRERPRTEVFLDSSNLSSANVASEKPLVLLGSATGGQPQVPHAITNFSQAKDLFRGGELLDAIEMAWNPSP-NMPGAGRIYAVRTDEATQAKLSKGALTFVSKLYGADANSIQVEYSDN-----TITNSKRFSVYFTKERYEQTYDNIGNIFTVQYKGE-E-AQATVSVEVDSA-TKLATKLVLSAGADADNMQALRTYELGQGVYQDVNVLVNDINNLPDFEAKMNPLGGNKNIETQFLDKVDA-ADVK--AGPVTITAVAADLVNQTS-NDPYIAIEVDRTK----------------------------AMPDTFPVTNLAGAKTEPAPASWSAMFSKIAD---LGAYYIVPLSSNAAIHGELSQFLRDESNNGNQLRGFVGGGFAES-----IESLRGRQMNLRNARVSLVGDSVTRRMSDGRIYNAPAYMYAAQIAGIASGLPVGEPLTYKHMNVEALDRKFT--GDQLDQLNNSGIIMTEFVRTRTS-SHFRVVSDPTTYNISSEPVQNRVSLGEVSDFLTTEIRTVLDEEYIGTRIRSTSASIIKNRVESFLDQQK-NVDGLIVDYNPDDVQVVISGNVARISFTVQPSQGLDYINVYITYEDQELTA--------
KF021268_phiIBB_SEP1        ------MANDYKEVFPRRPITRPHATIEVDSSGIGGSASASEKTLMLIGKAEGGEPNQVYKLRNYSQAKRTFRSGELLDAIELAWGSNP--NYTAGQIFAMRVEDAKPASVEKGGLRIVSDIYGNASNNIQVALEKN-----NLSKSLRLRLIFENDRFNEVYDNIGNIFTVKYTGEE--PKATVSVIHDDE-TQKAESLVLKVGDN-----VVKSYDLSGGLYKYTNEVITDINQLPDFEAKLSPFG-DKNIESILLDPVED-LDVT--DKGAYVTAIFGDLQKQTE-YNGLIHFERVPEDVSNSSDVTVDAGEDNATVTATTEEGAKFKTIEPFELTKLEGGTNGEEPTSWADKFEKFAH---LGGYYIVPLSSRESVHAEVAHFVRERSDAGEPMRAIVGGGIAEH-----KEKLYGRASSLMNPRVSLIANSATLGMENGRKLHAPAYMVASAVAGLASGLGIGESITFKHLHVNGLDNIYD--STDLDELNENGIISIEFVRNRTV-TNFRIVEDVTTYNDMSDPIKSEMAVGEANDFLVSELKRELEDEFIGTRTINTSASIMKDFVISYLERKK-R-DNEIQDFPPEDVQVIIEGKEARISLTIYPIRSIKKISVSLVYKQQALQA--------
KF669652_Grass              ----------MAQS-YGYDRERPRTEVFLDSSNLGAANVASEKPLVLMGSANGGQPHVPHLITNYAQAREMFRGGELLDAIEMAWNPSP-TAQGAGKIYAMRTDDATQAKFSNGGLTVTSKLYGADANSIQVEYADN-----NLTKSKRFSVYFTKERYEQVYDNIGNIFTVQYKGT-E-AQATISIEVDAN-THLATRLVLSAGEDAESLQPLRTYELGQGVYQDVNVLVNDINNLPDFEAKMNTLGGNKNIETEYLDELTA-TDVK--TSQVVVTAVGADLINQVS-NDTYVAVEVDRAQ----------------------------ALPASFTLTNLSGAKTEPAPASWAELFSKVAD---LGAYYIVPLTAEEAIHGELSQFLRDESNNGNHLRGFVGGKFKES-----IETMRGRQMNLRNSRVDLIGNSGTRRMSDGRVYNFPAYMYAALVGGIASGLDIGEPLTYKRVNIEALDMKFT--GDQLDQLNNSGIIMTEFVRTRTA-SYYRIVSDPTTYNVASDPVQNRTSLGEISDFLTTEIRTVLDEEFIGTRLRNTSASILKNRVESFLDRQK-DVGGLIVDYNPDDVQVIITGNTARINISVKPAQGLDYINVYITYEDVELTA--------
KJ010547_Bp8p_C             ---------MAEQS-YGHSRVRPRTEIFLDSSSLGAANPTSEKSLILVGSANGGKPHTPVTITNYAQARDIFRGGELLDAIELAWNPSP-NVAGAGKIVAIRTDEATQATLAQGGLTFKSKLYGVDANSIQLELADN-----TLTNAKRLSIYFTKERYEKVYDNIGNIFSVQYTGE-E-AAATVKVEVDSS-SKMATRLILSVGDDAESLTAVRTYELGQGVYQDVHVLVNDINNLPDFKASMNSLGGNKNIYTDYLDALTE-TDIK--GKDAVVKAIGADLQNQIE-NDTYVEVEVNRLQ----------------------------AVPDTIALKNLSGAKTEPAPASWASLFAKVAD---MGAYYIVPLTSDAAIHGELSQFLRDESNNGAHFRGFVGAGINES-----LESLRGRQMNLRNARIGLVGASGSRRMSDGRIYNIPGYMTAAMIAGIASGLEVGEPLTYKRLNIESLDRKFT--GDQLDQLNSSGVIMLEFVRTRAS-SHFRIVSDPTTYNVSTEPVQNRISLGEISDFLTTELREVLDNEFVGTRIRQTSASIIKNRVESFLDQQK-NVGGLIVDYNPDDVQVVINGNTARINLTVQPSQGLDFINVYMTYEDNELTA--------
KJ010548_Bp8p_T             ---------MAEQS-YGHSRVRPRTEIFLDSSSLGAANPTSEKSLILVGSANGGKPHTPVTITNYAQARDIFRGGELLDAIELAWNPSP-NVAGAGKIVAIRTDEATQATLAQGGLTFKSKLYGVDANSIQLELADN-----TLTNAKRLSIYFTKERYEKVYDNIGNIFSVQYTGE-E-AAATVKVEVDSS-SKMATRLILSVGDDAESLTAVRTYELGQGVYQDVHVLVNDINNLPDFKASMNSLGGNKNIYTDYLDALTE-TDIK--GKDAVVKAIGADLQNQIE-NDTYVEVEVNRLQ----------------------------AVPDTIALKNLSGAKTEPAPASWASLFAKVAD---MGAYYIVPLTSDAAIHGELSQFLRDESNNGAHFRGFVGAGINES-----LESLRGRQMNLRNARIGLVGASGSRRMSDGRIYNIPGYMTAAMIAGIASGLEVGEPLTYKRLNIESLDRKFT--GDQLDQLNSSGVIMLEFVRTRAS-SHFRIVSDPTTYNVSTEPVQNRISLGEISDFLTTELREVLDNEFVGTRIRQTSASIIKNRVESFLDQQK-NVGGLIVDYNPDDVQVVINGNTARINLTVQPSQGLDFINVYMTYEDNELTA--------
KJ094029_LP_064             ---------MAIEIYPRKPVSRPHTEISVDTSGIGGSSSGSEKILCLVGSATGGKPNAVYKVRNYSQAKSVFRSGELLDAIERAWNPGE--GTGAGDILAMRVEEAKEATFEAEGVKVSSTIYGADANDIQVALEDN-----TITGTKRLSIVFAKERVNQVYDNLGSIFSIKYKGTE--ASATFTVAVDPV-TFKATKLTLKAGDK-----TVKEYDLGSGAYAETNVLISDINNLPDFEAKFFPIG-DKNLTTDNFDAQID-VDIK--TKEAYVKAVGGDIEKQTA-YNGYVDFEFD-----------------------------RSKEIANFPLTKLTGGDNGTIPESWADKFSYFAN---EGGYYLVPLTSKQAVHAEALQFVRDCSYNGNPMRVFVGGGIGES-----MEQLFTRAIGLQNERAGLIGFSGTVKMDDGRSLKMPGYMFAAQVAGLTCGLEIGEAITFKNIAIETLDTIYE--GSQLDQLNESGIITAEFVRNRAV-TNFRIVDDVTTFNDKTDPVKSEIGVGEANDFLVSELKISLDNEYIGTKIIDTSASLVKNFVQSFLDRKK-L-AKEIQDYSPEEVQVVIEGDVARISLTVFPIRSMKKIEVSLVYRQQILTA--------
KJ094031_LP_124             ---------MAIEIYPRKPVSRPHTEISVDTSGIGGSSSGSEKILCLVGSATGGKPNAVYKVRNYSQAKSVFRSGELLDAIERAWNPGE--GAGAGDILAMRVEEAKEATFEAEGVKVSSTIYGADANDIQVALEDN-----TITGTKRLSIVFAKERVNQVYDNLGNIFSIKYKGTE--ASATFTVAVDPV-TFKATKLTLKAGDK-----TVKEYDLGSGAYAETNVLISDINNLPDFEAKFFPIG-DKNLTTDNFDAQID-VDIK--TKEAYVKAVGGDIEKQTA-YNGYVDFEFD-----------------------------RSKEIANFPLTKLTGGDNGTIPESWADKFSYFAN---EGGYYLVPLTSKQAVHAEALQFVRDCSYNGNPMRVFVGGGIGES-----MEQLFTRAIGLQNERAGLIGFSGTVKMDDGRSLKMPGYMFAAQVAGLTCGLEIGEAITFKNIAIETLDTIYE--GSQLDQLNESGIITAEFVRNRAV-TNFRIVDDVTTFNDKTDPVKSEIGVGEANDFLVSELKISLDNEYIGTKIIDTSASLVKNFVQSFLDRKK-L-AKEIQDYSPEEVQVVIEGDVARISLTVFPIRSMKKIEVSLVYRQQILTA--------
KJ591605_LMTA_57            ---------MAIEIYPRKPVSRPHTEISVDTSGIGGSSSGSEKILCLVGSATGGKPNAVYKVRNYSQAKSVFRSGELLDAIERAWNPGE--GTGAGDILAMRVEEAKEATFEAEGVKVSSTIYGADANDIQVALEDN-----TITGTKRLSIVFAKERVNQVYDNLGSIFSIKYKGTE--ASATFTVAVDPV-TFKATKLTLKAGDK-----TVKEYDLGSGAYAETNVLISDINNLPDFEAKFFPIG-DKNLTTDNFDAQID-VDIK--TKEAYVKAVGGDIEKQTA-YNGYVDFEFD-----------------------------RSKEIANFPLTKLTGGDNGTIPESWADKFSYFAN---EGGYYLVPLTSKQAVHAEALQFVRDCSYNGNPMRVFVGGGIGES-----MEQLFTRAIGLQNERAGLIGFSGTVKMDDGRSLKMPGYLFAAQVAGLTCGLEIGEAITFKNIAIETLDTIYE--GSQLDQLNESGIITAEFVRNRAV-TNFRIVDDVTTFNDKTDPVKSEIGVGEANDFLVSELKISLDNEYIGTKIIDTSASLVKNFVQSFLDRKK-L-AKEIQDYSPEEVQVVIEGDVARISLTVFPIRSMKKIEVSLVYRQQILTA--------
KJ668715_LMTA_34            ---------MAIEIYPRKPVSRPHTEISVDTSGIGGSSSGSEKILCLVGSATGGKPNAVYKVRNYSQAKSVFRSGELLDAIERAWNPGE--GTGAGDILAMRVEEAKEATFEAEGVKVSSTIYGADANDIQVALEDN-----TITGTKRLSIVFAKERVNQVYDNLGSIFSIKYKGTE--ASATFTVAVDPV-TFKATKLTLKAGDK-----TVKEYDLGSGAYAETNVLISDINNLPDFEAKFFPIG-DKNLTTDNFDAQID-VDIK--TKEAYVKAVGGDIEKQTA-YNGYVDFEFD-----------------------------RSKEIANFPLTKLTGGDNGTIPESWADKFSYFAN---EGGYYLVPLTSKQAVHAEALQFVRDCSYNGNPMRVFVGGGIGES-----MEQLFTRAIGLQNERAGLIGFSGTVKMDDGRSLKMPGYMFAAQVAGLTCGLEIGEAITFKNIAIETLDTIYE--GSQLDQLNESGIITAEFVRNRAV-TNFRIVDDVTTFNDKTDPVKSEIGVGEANDFLVSELKISLDNEYIGTKIIDTSASLVKNFVQSFLDRKK-L-AKEIQDYSPEEVQVVIEGDIARISLTVFPIRSMKKIEVSLVYRQQILTA--------
KP027446_phiIPLARODI        ---------MAVEPFPRRPITRPHASIEVDTSGIGGSAGSSEKVFCLIGQAEGGEPNTVYELRNYAQAKRLFRSGELLDAIELAWGSNP--NYTAGKILAMRIEDAKPATAEVGGLKVTSKIYGNVANNIQVGLEKN-----TLSDSLRLRVIFQDDRFNEVYDNIGNIFTIKYKGEE--ANATFSVEHDEE-TQKASRLVLKVGDQ-----EVKSYDLTGGAYDYTNAIITDINQLPDFEAKLSPFG-DKNLESSKLDKIEN-ANIK--DKAVYVKAVFGDLEKQTA-YNGIVSFEQLNAEGEVPSNVEVEAGEESATVTATS----PIKTIEPFELTKLKGGTNGEPPATWADKLDKFAH---EGGYYIVPLSSKQSVHAEVASFVKERSDAGEPMRAIVGGGFNES-----KEQLFGRQASLSNPRVSLVANSGTFVMDDGRKNHVPAYMVAVALGGLASGLEIGESITFKPLRVSSLDQIYE--SIDLDELNENGIISIEFVRNRTN-TFFRIVDDVTTFNDKSDPVKAEMAVGEANDFLVSELKVQLEDQFIGTRTINTSASIIKDFIQSYLGRKK-R-DNEIQDFPAEDVQVIVEGNEARISMTVYPIRSFKKISVSLVYKQQTLQA--------
KP027447_phiIPLA_C1C        ------MANDYKEVFPRRPITRPHATIEVDSSGIGGSASASEKTLMLIGKAEGGEPNQVYKLRNYSQAKRTFRSGELLDAIELAWGSNP--NYTAGQIFAMRVEDAKPASVEKGGLRIVSDIYGNASNNIQVALEKN-----NLSKSLRLRLIFENDRFNEVYDNIGNIFTVKYTGEE--PKATVSVIHDDE-TQKAESLVLKVGDN-----VVKSYDLSGGLYKYTNEVITDINQLPDFEAKLSPFG-DKNIESTLLDPVED-LDVT--DKGAYVTAIFGDLQKQTE-YNGLIHFERVPEDVSNSSDVTVDAGEDNATVTATTEEGAKFKTIEPFELTKLEGGTNGEEPTSWADKFEKFAH---LGGYYIVPLSSRESVHAEVAHFVRERSDAGEPMRAIVGGGIAEH-----KEKLYGRASSLMNPRVSLIANSATLGMENGRKLHAPAYMVASAVAGLASGLGIGESITFKHLHVNGLDNIYD--STDLDELNENGIISIEFVRNRTV-TNFRIVEDVTTYNDMSDPIKSEMAVGEANDFLVSELKRELEDEFIGTRTINTSASIMKDFVISYLERKK-R-DNEIQDFPPEDVQVIIEGKEARISLTIYPIRSIKKISVSLVYKQQALQA--------
KP339049_EFDG1              ---------MAVEQFPRKKVSRPHTEITVDTSGIGGASNSSEKTLMLVGSAKGGKPNTVYRFRNYQQAKATLRSGELLDAIELAWNASDVNTASAGDILALRVENATNATIKKGGLTIASTIYGLDANEMQVALEDN-----SLTNTKRLTIAFAKDGYNKVFDNLGKIFSIKYKGEQ--AQASFSITEDNV-TKKANKLILSAGAEVEDQTPVMEYSLGQGVYSDTNVLVSAINSLPDWEAKLFPIG-DKNVPTETFDKVEK-ADVK--TGEKYVEALGGDIAKQLE-YNDYVTVEID-----------------------------RATPIQDFALTNLSGGTDGTIPESWADKFPLLAN---EGGYYLVPLTDKQAVHSEALAFVKDRTDNGDPMRIVVGGGTNET-----VEESIARATNLRDPRASVVGFSGTRKMDDGRLLKLPGYMMASQIAGIASGLEIGEAITFKHFTVTSVDRIYE--SGQLDMLNESGVIAVEYVRNRTL-TAFRIVQDVTTYNDKTDPVKNEMSVGEANDFLVSELKIELDNNFIGTKVVDTSASLIKNFIQSFLDKKK-R-AREIQDYTPEEVQVVLEGDVASISMTVMPIRSLNKITVQLVYKQQILTA--------
KR049063_EFLK1              ---------MAVEQFPRKKVSRPHTEITVDTSGIGGASSSSDKTLMLVGSAKGGKPDTVYRFRNYQQAKQVLRSGDLLDAIELAWNASDVNTASAGDILAVRVEDAKNATLTKGGLTFASTIYGVDANEIQVALEDN-----NLTHTKRLTVAFSKDGYKKVFDNLGKIFSIQYKGSE--AQANFTIAQDKI-SKKATTLTLNVGAEPESTTEVMKYELGQGVYSETNVLVSAINSLPDWEAKFFPIG-DKNLPTDALEAVDK-VDVK--TEAVFVGALAGDIAKQLE-YNDYVTVAVD-----------------------------ATKPVEDFELTNLTGGSDGTAPESWANKFPLLAN---EGGYYLVPLTDKQAVHSEALAFVKDRTDNGDPMRIIVGGGTNET-----VEESITRATNLRDPRASLVGFSGTRKMDDGRLLKLPGYMMASQIAGIASGLEVGEAITFKHFNVTSVDRVFE--SSQLDMLNESGVISIEFVRNRTL-TAFRVVQDVTTYNDKSDPVKNEMSVGEANDFLVSELKIELDNNFIGTKVIDTSASLIKNFIQSFLDNKK-R-AREIQDYTPEEVQVVLEGDVASISMTVMPIRSLNKITVQLVYKQQILTA--------
KR908644_IME_SA119          ---------MAVEPFPRRPITRPHASIEVDTSGIGGSAGSSEKVFCLIGQAEGGEPNTVYELRNYSQAKRLFRSGELLDAIELAWGSNP--NYTAGRILAMRIEDAKPASAEIGGLKITSKIYGNVANNIQVGLEKN-----TLSDSLRLRVIFQDDRFNEVYDNIGNIFTIKYKGEE--ANATFSVEHDEE-TQKASRLVLKVGDQ-----EVKSYDLTGGAYDYTNAIITDINQLPDFEAKLSPFG-DKNLESSKLDKIEN-ANIK--DKAVYVKAVFGDLEKQTA-YNGIVSFEQLNAEGEVPSNVEVEAGEESATVTATS----PIKTIEPFELTKLKGGTNGEPPATWADKLDKFAH---EGGYYIVPLSSKQSVHAEVASFVKERSDAGEPMRAIVGGGFNES-----KEQLFGRQASLSNPRVSLVANSGTFVMDDGRKNHVPAYMVAVALGGLASGLEIGESITFKPLRVSSLDQIYE--SIDLDELNENGIISIEFVRNRTN-TFFRIVDDVTTFNDKSDPVKAEMAVGEANDFLVSELKVQLEDQFIGTRTINTSASIIKDFIQSYLGRKK-R-DNEIKDFPAEDVQVIVEGNEARISMTVYPIRSFKKISVSLVYKQQTLQA--------
KT207918_Eyuki              ----------MALS-YGYNRKRPRTEVFVDSTALRSANTLSEKPLILIGPADGGVPHKYEEVTNLAQARTFFRSGDLVDAIEIAWNPAT-EARGAGKIYAMRSDDAKQATLTQEGLTFTSKLYGTDANGIQVEMKEHTGISGTKTKGKDVTVYFVKDRYQNTYQDVGNIFSVTHKGETGSEYASIEVKLD-A-NKKSTELIIKEGKDEQTAAVLRSFPLGEGLYRDVNVLVEDINNIAHFTATMNNVGGYKNITTDFLDELKA-TAVTE-TPALAVTAIGADLENVLA-TDPYVSATIDRAK----------------------------TVPATVAISYLAGGETKPLTSGWDALFEEIAN---CGGYYVVPLTASEGVHAELAHFLRSESTGGNQLRGFVGGGVGES-----FDKLRSRQAGIRSPRVCLIGDSVERRMMDGRVVKLPAYMYAAQIAGLASGLEIGTPITYKKMNIEKLLVKFD--SDQLDQLDASGVVMTSYIRNRDI-STFRIVSDPTTYNNVEDVVQNRMSLGETSDFLATDIRMMLDDSFIGTRIRNTSASIIKNAVESFLDKQT-GVGGLIVSYNPEDVQVIINGNTAIINVGVQPTRGLDYINVFLNYKDNAIQA--------
KT224359_TsarBomba          -----------MVS-YGHDRKRPHTEIFLNASALGSANSRSEKPLVIIGSATGGKPMTPIELTNFAQARDFFRGGELLDAIEMAWNPSP-DTRGAGKIFAIRADDAKQGTATSGGLKVTSKLYGADANEIQYALTDN-----TLTSSKRFTVYFTKERYEQTYDNIGNIFSIQYKGA-S-AYGGVEIKVDGT-TKLATQLILKAGADKATATVVRTYTLGTGVYQNLNVLVNDISNLPDFTVTMNSLGGNKNVETQFLDVLAE-TDVK--AAAKMITAIGADLVNQTE-TDPYVSLSYDPKT----------------------------AIPATIPVTNLTGGSTSAPATSWASLFSSVAD---LGAYYILPLTDKEAIHGELSQFLRDESGAGNQLRGFVGGGVKET-----FDKLKARQAGLRNARISLFGNSGTRRMSDGRVYNFPAYMGAALIAGIASGVPIGEPTTYKKLNIESLDIKFT--GDQLDQLDAFGVVMAEFNRTRAK-SYFRVVSDPTTYNTTTEPVQNRISLGEVSDFLTTDLRTELDETFIGTRLRNTSASIIKNAVESFLDKQK-NVDGLIVDYNPDDIQVIITGNTARINITVQPARGLDAITVYINYVDNQLTA--------
KT307976_AvesoBmore         ----------MAIS-YGFNRKRPRTEVFLDSTALGSANAQSEKPVIILGSATDGKPLEPVELTNLAQARSAFQSGELVDAIEMAWNPAA-GVGGAGKIYAVRVDEAKQASLVSSGLTFTSNVYGADANNIQVQLMDN-----AITGAKRVGVYFTKVGYEKVYDNIGNIFNITYTGAQ---KGNIEVKVNAT-TKLAEKLILKVGADTQSMTEVRTYELGVGVYEDVNALVNDIANLPDFKASMNSLGGYKDVRTQYLDVLAA-KDMTK-DAPLAVKAIAADIANTLA-NDRYVSVAVDFTK----------------------------TVPATIPVTSLSGGETKAPKTSWAETFLKVAD---LGGYYIVPLTASESVHAELSHFLRTESTSGNQLRGFVGGGLEET-----FESLKARQSNLRNARVAVVGDDVVRRMADGRVYKAPGYMYAAQVAGLASGLAVGEPITYKKMNIESLGKKYI--GEQLDQLDAAGVVMTEFARNTKG-STFRIVSDPTSYNRIDEPVQNRISLGEVSDFLTTELRTVLDEEFIGTRLRNTSASIIKNRIESFLDVQK-NVDGLIVNYSPEDIQVVINGNTAIINIAVQPTQGLDYINVYLSYKDNQMSA--------
KT995480_Bacillus_BM15      -----------MVS-YGHDRKRPHTEITLNASGLGSANARSEKPLVLIGSATGGQPKVPVELTNFAQAREFFRGGELLDAIEMAWNPSP-NTRGAGKIYAIRADDAKQATKVSGGLTVTSKLYGADANEIQYSLTDN-----VLTSSKRFSVFFTKERYEQVYDNIGNIFSIKYKGS-Q-AYGSVTIEVDGT-TKLATKLTLKAGADKAGATEVRSYTLGTGVYQNVNVLINDISNLPDFEVVTNSLGGNKNVETQFLDAVAE-VDTKA--TAKMITAVGADLVNQTD-TDPYVKLTYDPKT----------------------------AIPATIPVTNLAGGSTSVPGSSWAELFTAVAD---LGAYYIVPLTDKESIHGELSQFLRDESGAGNQLRGFVGGGLKDT-----FDKLKARQAGLRNPRVSLVGNSGTRRMSDGRVYNYPAYMGAALIGGIASGIGVGEPVTYKKLNVEALDVKFT--GDQLDQLDAAGVVMVEFVRTRQS-SYFRIVSDPTTYNASTEPVQNRISLGEVSDFLTTELRTMLDEQFIGTRIRNTSASIIKNAVESFLDQQK-NVDGLIVDYNPDDVQVVITGNSARINITVQPARGLDDITVGINYVDNKLTA--------
KU577463_Bacillus_Deep_Blue -----------MVS-YGHDRKRPHTEITLNASGLGSANARSEKPLVLVGSATGGQPKVPVELTNFAQAREFFRGGELLDAIEMAWNPSP-NTRGAGKIYAIRADDAKQGTKASGGLTVTSKLYGADANEIQYSLTDN-----ALTSSKRFTVYFTKERYEQVYDNIGNIFSIKYKGTTQ-PYGGVMIEVDST-TKLATKLTLKTGADKATATVVRSYTLGTGVYQNINVLINDISNLPDFEVVTNSLGGNKNVETQFLDALVE-TDVK--ATAKMITAIGADLVNQTE-TDPYVSLSYDPKT----------------------------ALPATIPVTNLAGGSTTAPGESWAELFTAVSD---LGAYYIVPLTDKEAIHGELSQFLRDESGAGNQLRGFVGGGLKDT-----FDKLKARQAGLRNPRVSLVGNSGTRRMSDGRVYNYPAYMGAALIGGIASGIAVGEPVTYKKLNVEALDLKFT--GDQLDQLDGAGVVMVEFVRTRQS-SYFRIVSDPTTYNTSTEPVQNRISLGEVSDFLTTELRTMLDEQFIGTRIRNTSASIIKNAVESFLDQQK-NVDGLIVDYNPDDVQVVITGNSARINITVQPARGLDDITVGINYVDNKLTA--------
KX495186_Bacillus_PK16      -----------MVS-YGHDRKRPHTEITLNASGLGSANTRSEKPLVLIGSATGGQPKVPVELTNFAQARDFFRGGELLDAIEMAWNPSP-NTRGAGKIFAVRADDAKQATKASGGLTVTSKLYGADANEIQYSLEDN-----TLTNSKRFKVYFTKERYEQVYDNIGNIFSVKYKGA-Q-TYGSVTVTVDST-TKLANKLILKAGADKATATEVRSYTLGTGVYQNVNVLINDISNLPDFEVVANSLGGNKNVETQFLDALAE-VDVK--AGAKMITAIGADLVNQTE-TDPYVTVTYDPKT----------------------------AIPATIQVTNLAGGSTTAPGESWADLFSTVAD---LGAYYIVPLTDKEAIHGELSQFLRDESGGGNQLRGFVGGGLKET-----MSKIKSRQASLRNPRVSLVGNSGTRRMSDGRVYNFPAYMGAALIGGIASGVAVGEPVTYKKLNIEALDIKYS--NENLDQLFAAGAIMVEFVRTRSA-SYFRITSDPTTYNNPAEPVQNRVSIGEVSDFLTTELRTMLDEQFIGTRIRNTSASIIKNAVESFLDQQK-NVDGLIVDYNPDDVQVVITGNSARINITVQPARGLDDITVGINYVDNKLTA--------
MG602477_Bacillus_BCP01     -----------MVS-YGHDRKRPHTEITLNASGLGSANTRSEKPLVLIGSATGGQPKVPVELTNFAQARDFFRGGELLDAIEMAWNPSP-NTRGAGKIFAVRADDAKQATKASGGLTVTSKLYGADANEIQYSLEDN-----TLTNSKRFKVYFTKERYEQVYDNIGNIFSVKYKGA-Q-TYGSVTVTVDST-TKLANKLILKAGADKATATEVRSYTLGTGVYQNVNVLINDISNLPDFEVVANSLGGNKNVETQFLDALAE-VDVK--AGAKMITAIGADLVNQTE-TDPYVTVTYDPKT----------------------------AIPATIQVTNLAGGSTTAPGESWADLFSTVAD---LGAYYIVPLTDKEAIHGELSQFLRDESGGGNQLRGFVGGGLKET-----MSKIKSRQASLRNPRVSLVGNSGTRRMSDGRVYNFPAYMGAALIGGIASGVAVGEPVTYKKLNIEALDIKYS--NENLDQLFAAGAIMVEFVRTRSA-SYFRITSDPTTYNNPAEPVQNRVSIGEVSDFLTTELRTMLDEQFIGTRIRNTSASIIKNAVESFLDQQK-NVDGLIVDYNPDDVQVVITGNSARINITVQPARGLDDITVGINYVDNKLTA--------
MH638309_Bacillus_Hobo      -----------MVS-YGHDRKRPHTEITLNASGLGSANARSEKPLVLIGSATGGQPKVPVELTNFAQAREFFRGGELLDAIEMAWNPSP-NTRGAGKIYAIRADDAKQATKVSGGLTVTSKLYGADANEIQYSLTDN-----VLTSSKRFSVFFTKERYEQVYDNIGNIFSIKYKGS-Q-AYGSVTIEVDGT-TKLATKLTLKAGADKAGATEVRSYTLGTGVYQNVNVLINDISNLPDFEVVTNSLGGNKNVETQFLDAVAE-VDTKA--TAKMITAVGADLVNQTD-TDPYVKLTYDPKT----------------------------AIPATIPVTNLAGGSTSVPGSSWAELFTAVAD---LGAYYIVPLTDKESIHGELSQFLRDESGAGNQLRGFVGGGLKDT-----FDKLKARQAGLRNPRVSLVGNSGTRRMSDGRVYNYPAYMGAALIGGIASGIGVGEPVTYKKLNVEALDVKFT--GDQLDQLDAAGVVMVEFVRTRQS-SYFRIVSDPTTYNASTEPVQNRISLGEVSDFLTTELRTMLDEQFIGTRIRNTSASIIKNAVESFLDQQK-NVDGLIVDYNPDDVQVVITGNSARINITVQPARGLDDITVGINYVDNKLTA--------
MH638312_Bacillus_Kioshi    -----------MVS-YGHDRKRPHTEITLNASGLGSANARSEKPLVLIGSATGGQPKVPVELTNFAQARDFFRGGELLDAIEMAWNPSP-NTRGAGKIYAIRADDAKQATKTSGGLTVTSKLYGADANEIQYSLTDN-----ALTNSKRFSVYFTKERYEQVYDNIGNIFSIQYKGS-Q-AYGSVTIDVDST-TKLATKLTLKAGADKVGATEIRSYTLGKGVYQNVNVLINDISNLPDFTVVTNSLGGNKNVETQFLDAVAE-VDTKA--TAKMITAVGADLVNQTD-TDPYVKLSYDPKT----------------------------AIPATIQVTNLAGGSTSVPGNSWAELFTAVAD---LGAYYIVPLTDKESIHGELSQFLRDESGAGNQLRGFVGGGLKDT-----FDKLKARQAGLRNPRVSLVGNSGTRRMSDGRVYNYPAYMGAALIGGIASGIGVGEPVTYKKLNVEALDMKFT--GDQLDQLDAAGVVMVEFVRTRQN-SYFRIVSDPTTYNASTEPVQNRISLGEVSDFLTTELRTMLDEQFIGTRIRNTSASIIKNAVESFLDQQK-NVDGLIVDYNPDDVQVVITGNSARINITVQPARGLDDITVGINYVDNKLTA--------
NC_007021_Twort             ---------MAKDIFPRRPIQRPHASIEVDSSGIGGSASNSEKILCLIGKAEGGEPNTVYQVRNYAQAKSVFRSGELLDAIELAWGSNP--QYTAGKILAMRVEDAKASQLEKGGLRVTSKIFGSVSNDIQVALEKN-----TITDSLRLRVVFQKDNYQEVFDNLGNIFSINYKGEG--EKATFSVEKDKE-TQEAKRLVLKVDEK-----EVKAYELNGGAYSFTNEIITDINELPDFEAKLSPFG-DKNLESRKLDEATD-VDIK--GKAVYVKAVFGDIENQTQ-YNQYVKFEQLPEQASEPSDVEVHAETESATVTATS----KPKAIEPFELTKLSGGTNGEPPTSWSAKLEKFKN---EGGYYIVPLTDRQSVHSEVATFVKNRSDAGEPMRAIVGGGTSET-----KEKLFGRQAILNNPRVALVANSGKFVMGNGRILQAPAYMVASAVAGLVSGLDIGESITFKPLFVNSLDKVYE--SEELDELNENGIITIEFVRNRMT-TMFRIVDDVTTFPDKNDPVKSEMALGEANDFLVSELKILLEEQYIGTRTINTSASQIKDFVQSYLGRKK-R-DNEIQDFPPEDVQVIIEGNEARISLTIFPIRALKKISVSLVYRQQTLQA--------
NC_007066_G1                ---------MAVEPFPRRPITRPHASIEVDTSGIGGSAGSSEKVFCLIGQAEGGEPNTVYELRNYSQAKRLFRSGELLDAIELAWGSNP--NYTAGRILAMRIEDAKPASAEIGGLKITSKIYGNVANNIQVGLEKN-----TLSDSLRLRVIFQDDRFNEVYDNIGNIFTIKYKGEE--ANATFSVEHDEE-TQKASRLVLKVGDQ-----EVKSYDLTGGAYDYTNAIITDINQLPDFEAKLSPFG-DKNLESSKLDKIEN-ANIK--DKAVYVKAVFGDLEKQTA-YNGIVSFEQLNAEGEVPSNVEVEAGEESATVTATS----PIKTIEPFELTKLKGGTNGEPPATWADKLDKFAH---EGGYYIVPLSSKQSVHAEVASFVKERSDAGEPMRAIVGGGFNES-----KEQLFGRQESLSNPRVSLVANSGTFVMDDGRKNHVPAYMVAVALGGLASGLEIGESITFKPLRVSSLDQIYE--SIDLDELNENGIISIEFVRNRTN-TFFRIVDDVTTFNDKSDPVKAEMAVGEANDFLVSELKVQLEDQFIGTRTINTSASIIKDFIQSYLGRKK-R-DNEIQDFPAEDVQVIVEGNEARISMTVYPIRSFKKISVSLVYKQQTLQA--------
NC_009811_A511              ---------MAIEIYPRKPVSRPHTEISVDTSGIGGSSSGSEKILCLVGSATGGKPNAVYKVRNYSQAKSVFRSGELLDAIERAWNPGE--GTGAGDILAMRVEEAKEATFEAEGVKVSSTIYGADANDIQVALEDN-----TITGTKRLSIVFAKERVNQVYDNLGSIFSIKYKGTE--ASATFTVAVDPV-TFKATKLTLKAGDK-----TVKEYDLGSGAYAETNVLISDINNLPDFEAKFFPIG-DKNLTTDNFDAQID-VDIK--TKEAYVKAVGGDIEKQTA-YNGYVEFEFD-----------------------------RSKEIANFPLTKLTGGDNGTIPESWADKFSYFAN---EGGYYLVPLTSKQAVHAEALQFVRDCSYNGNPMRVFVGGGIGES-----MEQLFTRAIGLQNERAGLIGFSGTVKMDDGRSLKMPGYMFAAQVAGLTCGLEIGEAITFKNIAIETLDTIYE--GSQLDQLNESGIITAEFVRNRAV-TNFRIVDDVTTFNDKTDPVKSEIGVGEANDFLVSELKISLDNEYIGTKIIDTSASLVKNFVQSFLDRKK-L-AKEIQDYSPEEVQVVIEGDIARISLTVFPIRSMKKIEVSLVYRQQILTA--------
NC_009904_phiEF24C          ---------MAVEQFPRKKVSRPHTEITVDTSGIGGSSSSSDKTLMLVGSAKGGKPDTVYRFRNYQQAKQVLRSGDLLDAIELAWNASDVNTASAGDILAVRVEDAKNATLTKGGLTFASTIYGVDANEIQVALEDN-----NLTHTKRLTVAFSKDGYKKVFDNLGKIFSIQYKGSE--AQANFTIAQDSI-SKKATTLTLNVGSEPESTTEVMKYELGQGVYSETNVLVSAINSLPDWEAKFFPIG-DKNLPTDALEAVTK-VDVK--TEAVFVGALAGDIAKQLE-YNDYVTVAVD-----------------------------ATKPVEDFELTNLTGGSDGTAPESWANKFPLLAN---EGGYYLVPLTDKQAVHSEALAFVKDRTDNGDPMRIIVGGGTNET-----VEESITRATNLRDPRASLVGFSGTRKMDDGRLLKLPGYMMASQIAGIASGLEVGEAITFKHFNVTSVDRVFE--SSQLDMLNESGVISIEFVRNRTL-TAFRVVQDVTTYNDKSDPVKNEMSVGEANDFLVSELKIELDNNFIGTKVIDTSASLIKNFIQSFLDNKK-R-AREIQDYTPEEVQVVLEGDVASISMTVMPIRSLNKITVQLVYKQQILTA--------
NC_011421_SPO1              -----MAINQYGVNFNGRRIVHPGAYGSIDDSAMVVTSDGSSNIPIVIGTADSGKSGEVLWYTGVEDARNELGGGDLPQALEMMFSPSPEGGGGASLVGVIVANKTVPATATIGGVKFTAAEYGEGGNKIQVKLEDG-----SIPGSKKFTAYKWDTQDLDTFDNIGSVMSVAYTGTA--KVAVIDVVVTD---GVATKIETKVGEDAENLTVDLQLDLTNERYSTIEAVAQYLNSVSDYSASYVTSM-SLELESSKLDAITG-QDIK--TKS-YLTALKGDLEFRISQYADLVDVEVT-------------------------------GEIVNFDNTYLSGGEKGTTPASWSDYLDLIKK---QYSDILVVLTDSEAIHAEALAHVQQMENRKQRQMLFVGGGKGEA-----PERAIERASLLNSSRAVLAYPGIYHSSYYSGSRELPAYFTAAMIAGRVAGVSQSTPVTFNKFNLVSLGRDMLAGDPEIDQLITSGVCTLEKVKNGAI----RLVQGITTYIGSNNTLLREISVRRTADLVATSVEQTLEDTFVGKKGVSTTVSSVETVVSDTLAEKV-R-TEDIIGY--GDIKVTFKNTMIYVDYEVAVVEPMNYILVRSHFVPDTGQFTTEEV---
NC_012530_Lb338_1           ---------MAVSVFPMNNSPRPDVRIKSNTDAITGSASGSDKTLVLLGTAQGGTPNVPVQIENYATAKETFVGGDLLDAIELAFNPSD-GSISSGPIIALRVGNPTQSTYTNAGLTVTSKDYAASANQVQVALTDN-----PITGAKDFQVVYQPDRYNSTYTGIGNIFGIKYTGAM--AYASVTVEGGSGTLGQATKLTLKAGNDKETAVEAASFTLGMGLYSSTYQLVNDINGISGFEAEYFPSGNKIGVETKYFDALAE-TQLKS-DTDTYITTIGGDLLNTVNVADSEIEVSYDPSK----------------------------GEPVAFPLTQLAGGTDGEVPQTWSPYFDTLQD---GDGFYVVPLTDSPAIQAEAIAWAKERSQESNPTRVILGGGINES-----AQQTQSRVSALRSERAMFMATSGSRLMNDGTTKQLPAYMVAAMLGGIASGIPVGMSIYRYPLDLVSIDQKFT--SEQLDVLDTQGIVAIQYVRNRNA-LVFRATDDVTTYGSIDDPTLGLMSAGEASDFLTVDLRTMLFDTFLGTMITTGAAKEIKAAIIAFLTTEK-S-LGVIMDFDESDITVVTQGSKATVSIAVVPSLVLRKINVDIIYNPETITA--------
NC_015253_A9                ---------MALIVYPNNKTSRPHTTVTIDDSKIGSTSAPSDKALVVFGSANGGKPGVLYSLSSYSQARSIFQGGELLDFIEMAWDPST-TNNGAGTIYAMRVEEATQAKLTRGPFDFVSNLYGAGANNIRISLEDN-----KLTKSKRLS--FKQGNTGEVYDHLGNIFNLQYTGVE--GGATVTIA--------DGEMVIKAGPSEATVEVMRYPLKEGGGYGTISQLIADINAHEGFTASYIGYG-DKNIKSKYLDEVSD-INIK---TAYVVKSLVGDILRQTE-FSAIIDVQLNDTE----------------------------EALVNFPETALIGGSNGVVPTSWADRFQLLALDDSPRAYYVVALTPEASIHSELGSFVNEQTEAGFPLRAIVGGAKGET-----YAQTVARQESLNNPRVALAGFDAEVRMGDGRTVVQPAYMATAFIAGLASGLPIAEPVTFKDIKVASLTRKLT--SDQLDSLTSAGVICAEKARYNTG-STFRLVSNVTTANTPDNPVRSEMALGEETDFLGMELTELFDKKFIGTKTLVSSASAIKMEIQAFLLSKK-N-AGEIQDYDANNISVVIFEDRADITFVVMPARGLNHISVGIVYEAQAIEA--------
NC_016563_WPh               ----------MALS-YGYNRKRPRTEVFVDSTALRSANTLSEKPLILIGPADGGVPHKYEEVTNLAQARTFFRSGDLVDAIEIAWNPAT-ENGGAGKIYAMRSDDAKQATVTAEGVTFTSKLYGTDANGIQVEMKEHKGLNGVATKGKDVTVYFVKDRYQNTYPDVGNIFSISHKGETETAYASVEVKLDK--DKKSTELIIKEGKDSEGATVIRTFPLGEGLYKDVNVLVEDINNMVNFTASMNNVGGYKNITTEYLDELAE-TEVVG-DSTLSITAIGADLENVLA-TDPYVTATIDRSK----------------------------TIPKEIPITYLAGGSVTPKTSGWDELFEEIAN---CGGYYVVPLTASEGVHAELAHFLRSESTGGNQLRGFVGGGIGES-----FDKLRSRQAGLRSPRVCLIGDSVERRMMDGRVVKLPAYMYAAQIAGLASGLEIGTPITYKKMNIEKLLVKFD--SDQLDQLDASGVVMTSYIRNRDI-STFRIVSDPTTYNNVEDVVQNRMSLGETSDFLATDIRMMLDDSFIGTRIRNTSASIIKNAVESFLDKQT-GVGGLIVSYNPEDVQVIINGNTAIINIGVQPTRGLDYINVFLNYKDNAIQA--------
NC_018856_Bastille          ----------MAVS-YGFNRKRPRTEVTLDSTALGSANVRSEKPLILIGSATGGEPNKVEVVTNLSQARNIFRGGELVDAIEMAWNPSV-NLGGAGKIYAVRSDEATQAKLVKDGYTFTSKLYGADANGIQISLEDN-----VITKSKRFNVYFTRERYEQTYDNIGNIFAVQYTGSL--AYASIEIKVDSA-TKEAKTLELKAGADKDTAAVVRTYELGEGFYQDVNVLVNDINNLPDFKAVMNSLGGYKNVSTNYLDALVV-TPLAK-DKDVTVTAVSADLALTLA-NDRYVSLEIDLTK----------------------------PAPATIPVTSLAGAETKAPPASWAKLFASVAD---SGGYYVVPLTANEVIHAELGHFLRSESSAGNQLRGFVGGGIEES-----FDALRARQAAIRNPRVALVGDSVTRRMADGRVYKAPAYMYAAQVAGLASGLQIGVPMTYKKMNIDALNLKFS--DDQLDQLDSTGVIMTFYRRNRDE-STFRIASDPTTYNNVEDIVQNRMSLGETSDFLTTDLRTVLDEEFIGTRIKNTSASIIKNRVESFLDVQK-GVDGLIVDYNPEDIQVVIDGNTAIINIVVQPSRGLDYINVFLSYKDNKMSA--------
NC_018857_BPS13             ----------MALS-YGYNRKRPRTEVFVDSTALRSANTLSEKPLILIGPADGGEPHKYEEVTNLAQARTYFRGGELVDAIEIAWNPAT-ESRGAGKIYAMRSDDAKQATVTAEGLTFTSKLYGTDANGIQVEMKEHTAIGGGTSKGKDVTVYFVKDRYQNTYPDVGNIFSVTHKGATETAYASIEIKVDDA-TKKSTELVIREGKDDQTATVLRTFPLGEGLYKDVNVLVEDINNMVNFTASMNNVGGYKNISTEFLDALAK-TEVKE-TPAVSVTAIGADLEAVLA-SDPYVSATVDRSK----------------------------PVPATLPITYLAGGETKPLTSGWDKLFDEIAN---CGGYYVVPLTSSEGVHAELAHFLRSESTGGNQLRGFVGGGIGET-----FDKIRSRQAGIRSPRVCLIGDSVERRMMDGRVVKLPAYMYAAQIAGLASGLEIGTPITYKKMNIEKLLVKFD--SDQLDQLDASGVVMTSYIRNRDI-STFRIVSDPTTYNNVEDVVQNRMSLGETSDFLATDIRMMLDDSFIGTRIRNTSASIIKNAVESFLDKQT-GVGGLIVSYNPEDVQVIINGNTAIINIGVQPTRGLDYINVFLNYKDNAIQA--------
NC_018860_BCP78             -----------MAS-YGHDRKRPHTEIFLNSSALGSANTRSEKPLVIIGSATGGKPKTAVELTNFAQAREFFRGGELLDAIEMAWNPSP-DTRGAGKIFAIRADDAKQGTKTSGGLTVTSKLYGADANDIQYSLSDN-----ALTNSKRFTVYYTKERYEQTYDNIGNIFSIQYKGN-L-AYGAVMIEVDAT-TKLATKLTLKAGAAKDTATVVRTYTLGTGVYQSLNVLVNDISNLPDFTVVMNSLGGNKNVDTKYLDALAE-TDVK--ATAKMVTAIGADLVNQTE-TDPYVTLTYDPKT----------------------------AIPATIPVTNLAGGSTSTPAESWADLFASVAD---LGAYYILPLTDKEAIHGELSQFLRDESGAGNQLRGFVGGAIKET-----FDKLKARQAGLRNARISLFGNSGTRRMSDGRVYNFPAYMGAALIAGIASGVPIGEPTTYKKLNIESLDIKFT--GDQLDQLDAAGVIMAEFNRTRAK-SYFRVVSDPTTYNTTTEPVQNRISLGEVSDFLTTDLRTELDETFIGTRLRNTSASIIKNAVESFLDKQK-NVDGLIVDYNPDDIQVIITGNTARINITVQPARGLDAITVYINYVDNQLTA--------
NC_018863_B4                ----------MAVS-YGFNRKRPRTEVFLDSTALGSANAQSEKPIIILGSALDGKPNEPVELTNLAQARTAFRGGELVDAIEMAWNPAL-NLNGAGKIYALRVDDAKQATLTNLGLKFTSNVYGVDANNIQIALTDN-----ALTNSKRFTVYFTKESYEKTYDNIGNIFDLKYTGAQ---KANVEVKVNST-TKLAEKLILKVGADTASLAEVKSYELGTGIFEDVNALINDINNLPDFKASMSGLGGYKNVKTQYFDVMAA-KDLTK-DKAEPIKAIAADLANALA-SDRYVSVEVDFTK----------------------------GIPASIPVTSLAGGSTGTVPTSWADLFLKVAD---VGGYYIVPLTSSEAIHAELSHFLRTESSAGNQLRGFVGGGFDET-----FESLKARQANIRNARIALVGDDVVRRMADGRVYKAPGYMYAAQIAGLASGLAVGEPVTYKKMNIESLGKKYI--GEQLDQLDASGVVMTEFVRNRKG-STYRVVSDPTTYNRIDEPVQNRISLGEVSDFLTTELRTVLDEEFIGTRIRNTSASIIKNRIESFLDVQK-NVDGLIVNYSPEDIQVVINGNTAIINIAVQPTQGLDYINVYLSYKDNHLSA--------
NC_019448_GH15              ---------MAVEPFPRRPITRPHASIEVDTSGIGGSAGSSEKVFCLIGQAEGGEPNTVYELRNYAQAKRLFRSGELLDAIELAWGSNP--NYTAGRILAMRIEDAKPATAEVGGLKITSKIFGNVANNIQVGLEKN-----TLSDSLRLRVIFQDDRFNEVYDNIGNIFTIKYKGEE--ANATFSVEHDEE-TQKASRLVLKVGDQ-----EVKSYDLTGGAYDYTNAIITDINQLPDFEAKLSPFG-DKNLESSKLDKIEN-ADIK--DKAVYVKAVFGDLEKQTA-YNGIVSFEQLNAEGEVPSNVEVEAGEESATVTATS----PIKTIEPFELTKLKGGTNGEPPATWADKLDKFAH---EGGYYIVPLSSKQSVHAEVASFVKERSDAGEPMRAIVGGGFNES-----KEQLFGRQASLSNPRVSLVANSGTFVMDDGRKNHVPAYMVAVALGGLASGLEIGESITFKPLRVSSLDQIYE--SIDLDELNENGIISIEFVRNRTN-TFFRIVDDVTTFNDKSDPVKAEMAVGEANDFLVSELKVQLEDQFIGTRTINTSASIIKDFIQSYLGRKK-R-DNEIQDFPAEDVQVIVEGNEARISMTVYPIRSFKKISVSLVYNQQTLQA--------
NC_019726_JD007             ---------MAVEPFPRRPITRPHASIEVDTSGIGGSAGSSEKVFCLIGQAEGGEPNTVYELRNYAQAKRLFRSGELLDAIELAWGSNP--NYTAGRILAMRIEDAKPASAEIGGLKITSKIYGNVANNIQVGLEKN-----TLSDSLRLRVIFQDDRFNEVYDNIGNIFTIKYKGEE--ANATFSVEHDEE-TQKASRLVLKVGDQ-----EVKSYDLTGGAYDYTNAIITDINQLPDFEAKLSPFG-DKNLESSKLDKIEN-ANIK--DKAVYVKAVFGDLEKQTA-YNGIVSFEQLNAEGEVPSNVEVEAGEESATVTATS----PIKAIEPFELTKLKGGTNGEPPATWADKLDKFAH---EGGYYIVPLSSKQSVHAEVASFVKERSDAGEPMRAIVGGGFNES-----KEQLFGRQASLSNPRVSLVANSGTFVMDDGRKNHVPAYMVAVALGGLASGLEIGESITFKPLRVSSLDQIYE--SIDLDELNENGIISIEFVRNRTN-TFFRIVDDVTTFNDKSDPVKAEMAVGEANDFLVSELKVQLEDQFIGTRTINTSASIIKDFIQSYLGRKK-R-DNEIQDFPAEDVQVIVEGNEARISMTVYPIRSFKKISVSLVYKQQTLQA--------
NC_020081_phiAGATE          ---------MAEQS-YGHSRVRPRTEIFLDSSSLGAANPTSEKSLILVGSANGGKPHTPVTITNYAQARDIFRGGELLDAIELAWNPSP-NVAGAGKIVAIRTDEATQATLSQGGLTFKSKLYGVDANSIQLELADN-----TITNSKRLSIYFTKERYEKVYDNIGNIFSVQYTGE-E-AAASVKVEVDST-SKMATRLILSVGADAESLTAVRTYELGQGVYQDVHVLVNDINNLPDFKASMNSLGGNKNIFTDYLDALDA-TDVK--GKDAVIKAIGADLQNQIE-SDSYIEVEVNRLQ----------------------------AVPATIALTNLSGAKTEPAPASWASLFAKVAD---MGAYYIVPLTSDAAVHGELSQFLRDESNNGAHLRGFVGAGINES-----LESLRGRQMNLRNARVGLVGASGSRRMSDGRIYNIPGYMTAAMVAGIASGLDVGEPLTYKRLNIESLDRKFT--GDQLDQLNSSGVIMFEFVRTRAS-SHFRIVSDPTTYNVSTEPVQNRISLGEISDFLTTELREVLDTEFVGTRIRQTSASIIKNRVESFLDLQK-NVGGLIVDYNPDDVQVVISGNTARINLTVQPSQGLDFINVYMTYEDNELTA--------
NC_020871_AG20              ---------MAIEIYPRKPVSRPHTEISVDTSGIGGSSSGSEKILCLVGSATGGKPNAVYKVRNYSQAKSVFRSGELLDAIERAWNPGE--GTGAGDILAMRVEEAKEATFEAEGIKVSSTIYGADANDIQVALEDN-----TITGTKRLSIVFAKERVNQVYDNLGSIFSIKYKGTE--ASATFTVAVDPV-TFKATKLTLKAGDK-----TVKEYDLGSGAYAETNVLISDINNLPDFEAKFFPIG-DKNLTTDNFDAQID-VDIK--TKEAYVKAVGGDIEKQTA-YNGYVNFEFD-----------------------------RSKEIANFPLTKLTGGDNGTIPESWADKFSYFAN---EGGYYLVPLTSKQAVHAEALQFVRDCSYNGNPMRVFLGGGIGES-----MEQLFTRAIGLQNERAGLIGFSGTVKMDDGRSLKMPGYMFAAQVAGLTCGLEIGEAITFKNIAIETLDTIYE--GSQLDQLNESGVITAEFVRNRAV-TNFRIVDDVTTFNDKTDPVKSEIGVGEANDFLVSELKISLDNEYIGTKIIDTSASLVKNFVQSFLDRKK-L-AKEIQDYSPEEVQVVIEGDIARISLTVFPIRSMKKIEVSLVYRQQILTA--------
NC_020873_Bc431v3           -----------MVS-YGHDRKRPHTEITLNASGLGSANARSEKPLVLIGSATGGQPKVPVELTNFAQARDFFRGGELLDAIEMAWNPSP-NTRGAGKIYAIRADDAKQGTKTSGGLTVTSKLYGADANEIQYALDDN-----TLTQSKRFSVYFTKERYEQVYDNIGNIFSIKYKGA-L-AYGGVEVKVDAT-SKLATQLILKAGADKATATVVRTYTLGTGVYQNVNVLINDISNLPDFEVVTNSLGGNKNVETQFLDALVE-TDVK--ATAKMLTAIGADLVNQTD-TDPYVKLSYDPKT----------------------------AIPATIPVTNLTGGSTTAPGTSWAELFTAVAD---LGAYYIVPLTDKESIHGELSQFLRDESGAGNQLRGFVGGGLKDT-----FDKLKARQAGLRNPRVSLVGNSGTRRMSDGRVYNYPAYMGAALIGGIASGIAVGEPVTYKKLNVEALDIKFT--GDQLDQLDGAGVVMVEFVRTRAS-SYFRIVSDPTTYNTASEPVQNRVSLGEVSDFLTTELRTMLDEQFIGTRIRNTSASIIKNAVESFLDNQK-NVDGLIVDYNPDDVQVVITGNSARINITVQPARGLDDITVGINYVDNKLTA--------
NC_020877_Romulus           ---------MAVEPFPRRPVTRPHAVINVDSTGIGKSASSSEKILCLIGQAEGGKPDTVYELRNYAQAKRLFRSGELLDAIELAWGSNP--QYTAGKIFAMRVEDAKPATAEVGGLKVTSQIYGNVANNIQVGLEKN-----TISNSLRLHLIFQDDRFNETYDNIGNIFTIKYKGSE--STATFSVEHDKE-TQKAKRLVLKANST-----EVKSYDLTGGAYATTNAIINDINQLPDFEAKLSPFG-DKNLESYLLDPMTD-VNIK--DKAEYVKAVFGDLEKQTA-YNGLVSFERLVSE-QAPKNVEVDAHEESATVTAVS----PIQEITPFELTKLSGGTNGEPPATWADKIEKFAH---EGGYYMVPLSSKQSVHAEVASFVKERSDAGEPMRAILGGGFNET-----KEQLFGRQSSLSSPRVALVANSGIFTMDNGRKLHVPAYMVASAIGGLVSGLAIGESITFKQLRINNVDQLYE--SLDLDELNENGIITVQYVRNRAN-TFFRLTDDVTTFNDKNDPVKSEMAVGEANDFLCSELKLELENNFIGTRTINTSASIIKDFVQSFLGRKK-R-DNEIQDFPPEDVQVIVEGNEARISMVVYPIRSFKKISVSLVYQQQTLRA--------
NC_022088_Troll             ----------MAIS-YGFNRKRPRTEVFLDSTALGSANAQSEKPVIILGSATDGKPLEPVELTNLAQARSAFQSGELVDAIEMAWNPAA-GVGGAGKIYAVRVDEAKQASLVSSGLTFTSNVYGADANNIQVQLMDN-----AITGAKRVGVYFTKVGYEKVYDNIGNIFNITYTGAQ---KGNIEVKVNAT-TKLAEKLILKVGADTQSMTEVRTYELGVGVYEDVNALVNDIANLPDFKASMNSLGGYKDVRTQYLDVLAA-KDMTK-DAPLAVKAIAADIANTLA-NDRYVSVAVDFTK----------------------------TVPATIPVTSLSGGETKAPKTSWAETFLKVAD---LGGYYIVPLTASESVHAELSHFLRTESTSGNQLRGFVGGGLEET-----FESLKARQSNLRNARVAVVGDDVVRRMADGRVYKAPGYMYAAQVAGLASGLAVGEPITYKKMNIESLGKKYI--GEQLDQLDAAGVVMTEFARNTKG-STFRIVSDPTSYNRIDEPVQNRISLGEVSDFLTTELRTVLDEEFIGTRLRNTSASIIKNRIESFLDVQK-NVDGLIVNYSPEDIQVVINGNTAIINIAVQPTQGLDYINVYLSYKDNQMSA--------
NC_022761_CampHawk          -----MAINQYGVNFNGRRIVHPGAYGSIDDSAMVVTSDGSSNIPIVIGTADSGKSGEVLWYTGVEDARNELGGGDLPQALEMMFSPSPEGGGGASLVGVIVANKTVPATATIGGVKFTAAEYGEGGNKIQVKLEDG-----SIPGSKKFTAYKWDTQDLDTFDNIGSVMSVAYTGTA--KVAVIDVVVTD---GVATKIETKVGEDAENLTVDLQLDLTNERYSTIEAVAQYLNSVSDYSASYVTSM-SLELESSKLDAITG-QDIK--TKS-YLTALKGDLEFRISQYANLVDVEVT-------------------------------GEIVNFDNTYLTGGEKGTTPSSWSDYLDLIKK---QYSDILVVLTDSEAIHAEALAHVQQMENRKQRQMLFVGGGKGEA-----PERAIERASLLNSSRAVLAYPGIYHSSYYSGSRELPAYFTAAMIAGRVAGVSQSTPVTFNKFNLVSLGRDMLAGDPEIDQLITSGVCTLEKVKNGAI----RLVQGITTYIGSNNTLLREISVRRTADLVATSVEQTLEDTFVGKKGVSTTVSSVETVVSDTLAEKV-R-TEDIIGY--GDIKVTFKNTMIYVDYEVAVVEPMNYILVRSHFVPDTGQFTTEEV---
NC_022763_Spock             ----------MAVS-YGFNRKRPRTEVFLDSTALGSANAQSEKPIIILGSALDGKPNEPVELTNLAQARTAFRGGELVDAIEMAWNPAL-NLNGAGKIYAVRTDDAKQASLTNLGLKFTSNVYGADANNIQITLTDN-----ALTKSKRFTVYFTKESYEKTYDNIGNIFDLKYTGAQ---KANVEVTVDSA-TKLATKLILKVGADTQSLAVVKSYELGTGVFEDVNALINDINNLPDFKASMSGLGGYKNVKTQYFDVMAA-KDLTK-DKAEPIKAIAADLANALA-SDRYVSVEVDFTK----------------------------GIPASIPVTSLAGGSTGTVPTSWADMFLKVAD---VGGYYIVPLTASEAIHAELSHFLRTESNAGNQLRGFVGGGFDET-----FESLKARQANIRNARIALVGDDVVRRMADGRVYKAPGYMYAAQIAGLASGLAVGEPVTYKKMNIESLGKKYI--GEQLDQLDASGVVMTEFVRNRKG-STYRVVSDPTTYNRIDEPVQNRISLGEVSDFLTTELRTVLDEEFIGTRIRNTSASIIKNRIESFLDVQK-NVDGLIVNYSPEDIQVVINGNTAIINIAVQPTQGLDYINVYLSYKDNHLSA--------
NC_022769_BigBertha         ----------MAVS-YGFNRKRPRTEVFLDSTALGSANAQSEKPIIILGSALDGKPNEPVELTNLAQARTAFRGGELVDAIEMAWNPAL-SLSGAGKIYAVRTDDAKQATLTNLGLKFTSNVYGADANNIQIALSDN-----ALTGSKRFTVYFTKESYEKTYDNIGNIFDLTYKGAQ---KANVEVKVNAT-TKLAEKLILKVGADTGSLAEVKSYELGTGVFEDVNTLINDINNLPDFKASMNGLGGYKNVKTQYFDVMAA-KDLVK-DTPAPIKAIAADLANVLS-SDRYVSVEVDFTK----------------------------GIPATIPVTSLAGGSTGTVPTSWANLFLKVAD---VGGYYIVPLTASESIHAELSHFLRTESNSGNQLRGFVGGGLDET-----FESLKARQANIRNARVALVGDDVVRRMADGRVYKAPGYMYAAQVAGLASGLAVGEPITYKKMNIESLGKKYI--GEQLDQLDASGVVMSEFVRNRKG-STYRIVSDPTTYNRIDEPVQNRISLGEVSDFLTTELRTVLDEEFIGTRIRNTSASIIKNRIESFLDVQK-NVDGLIVNYSPEDIQVVINGNTAIINIAVQPTQGLDYINVYLSYKDNHLSA--------
NC_022918_S25_4             ---------MAVEPFPRRPITRPHASIEVDTSGIGGSAGSSEKVFCLIGQAEGGEPNTVYELRNYAQAKRLFRSGELLDAIELAWGSNP--NYTAGRILAMRIEDAKPASAEIGGLKITSKIYGNVANNIQVGLEKN-----TLSDSLRLRVIFQDDRFNEVYDNIGNIFTIKYKGEE--ANATFSVEHDEE-TQKASRLVLKVGDQ-----EVKSYDLTGGAYDYTNAIITDINQLPDFEAKLSPFG-DKNLESSKLDKIEN-ANIK--DKAVYVKAVFGDLEKQTA-YNGIVSFEQLNAEGEVPSNVEVEAGEESATVTATS----PIKAIEPFELTKLKGGTNGEPPATWADKLDKFAH---EGGYYIVPLSSKQSVHAEVASFVKERSDAGEPMRAIVGGGFNES-----KEQLFGRQASLSNPRVSLVANSGTFVMDDGRKNHVPAYMVAVALGGLASGLEIGESITFKPLRVSSLDQIYE--SIDLDELNENGIISIEFVRNRTN-TFFRIVDDVTTFNDKSDPVKAEMAVGEANDFLVSELKVQLEDQFIGTRTINTSASIIKDFIQSYLGRKK-R-DNEIQDFPAEDVQVIVEGNEARISMTVYPIRSFKKISVSLVYKQQTLQA--------
NC_023009_Sb_1              ---------MAVEPFPRRPITRPHASIEVDTSGIGGSAGSSEKVFCLIGQAEGGEPNTVYELRNYSQAKRLFRSGELLDAIELAWGSNP--NYTAGRILAMRIEDAKPASAEIGGLKITSKIYGNVANNIQVGLEKN-----TLSDSLRLRVIFQDDRFNEVYDNIGNIFTIKYKGEE--ANATFSVEHDEE-TQKASRLVLKVGDQ-----EVKSYDLTGGAYDYTNAIITDINQLPDFEAKLSPFG-DKNLESSKLDKIEN-ANIK--DKAVYVKAVFGDLEKQTA-YNGIVSFEQLNAEGEVPSNVEVEAGEESATVTATS----PIKTIEPFELTKLKGGTNGEPPATWADKLDKFAH---EGGYYIVPLSSKQSVHAEVASFVKERSDAGEPMRAIVGGGFNES-----KEQLFGRQASLSNPRVSLVANSGTFVMDDGRKNHVPAYMVAVALGGLASGLEIGESITFKPLRVSSLDQIYE--SIDLDELNENGIISIEFVRNRTN-TFFRIVDDVTTFNDKSDPVKAEMAVGEANDFLVSELKVQLEDQFIGTRTINTSASIIKDFIQSYLGRKK-R-DNEIKDFPAEDVQVIVEGNEARISMTVYPIRSFKKISVSLVYKQQTLQA--------
NC_023501_BPS10C            ----------MALS-YGYNRKRPRTEVFVDSTALRSANTLSEKPLILIGPADGGEPHKYEEVTNLAQARTYFRGGELVDAIEIAWNPAT-ESRGAGKIYAMRSDDAKQATVTAEGLTFTSKLYGTDANGIQVEMKEHTAIGGGTSKGKDVTVYFVKDRYQNTYPDVGNIFSVTHKGATETAYASIEIKVDDA-TKKSTELVIREGKDDQTATVLRTFPLGEGLYKDVNVLVEDINNMVNFTASMNNVGGYKNISTEFLDALTK-TEVKE-TPAVSVTAIGADLEAVLA-SDPYVSATVDRSK----------------------------EVPATLPITYLAGGETKPLTSGWDKLFDEIAN---CGGYYVVPLTSSEGVHAELAHFLRSESTGGNQLRGFVGGGIGET-----FDKIRSRQAGIRSPRVCLIGDSVERRMMDGRVVKLPAYMYAAQIAGLASGLEIGTPITYKKMNIEKLLVKFD--SDQLDQLDASGVVMTSYIRNRDI-STFRIVSDPTTYNNVEDVVQNRMSLGETSDFLATDIRMMLDDSFIGTRIRNTSASIIKNAVESFLDKQT-GVGGLIVSYNPEDVQVIINGNTAIINIGVQPTRGLDYINVFLNYKDNAIQA--------
NC_024137_Bcp1              -----------MVS-YGHDRKRPHTEITLNASGLGSANARSEKPLVLIGSATGGQPKVPVELTNFAQARDFFRGGELLDAIEMAWNPSP-NTRGAGKIYAIRADDAKQATKTSGGLTVTSKLYGADANEIQYSLTDN-----ALTNSKRFSVYFTKERYEQVYDNIGNIFSIQYKGS-Q-AYGSVTIEVDAA-TKLATKLTLKAGADKVGATEIRSYTLGKGVYQNVNVLINDISNLPDFTVVTNSLGGNKNVETQFLDAVAE-VDTKA--TAKMITAVGADLVNQTD-TDPYVKLSYDPKT----------------------------AIPATIQVTNLAGGSTSVPGNSWAELFTAVAD---LGAYYIVPLTDKESIHGELSQFLRDESGAGNQLRGFVGGGLKDT-----FDKLKARQAGLRNPRVSLVGNSGTRRMSDGRVYNYPAYMGAALIGGIASGIGVGEPVTYKKLNVEALDMKFT--GDQLDQLDAAGVVMVEFVRTRQN-SYFRIVSDPTTYNASTEPVQNRISLGEVSDFLTTELRTMLDEQFIGTRIRNTSASIIKNAVESFLDQQK-NVDGLIVDYNPDDVQVVITGNSARINITVQPARGLDDITVGINYVDNKLTA--------
NC_024205_Hoody_T           ----------MAVS-YGFNRKRPRTEVTLDSTALGSANVRSEKPLILIGSATGGEPNKVEVVTNLSQARNIFRGGELVDAIEMAWNPSV-NLGGAGKIYAVRADEATQAKLVKDGYTFTSKLYGSDANGIQISLEDN-----VITKSKRFNVYFTRERYEQTYDNIGNIFAVQYTGSL--VYASIEIKVDSA-TKEAKTLELKAGADKDTAAVVRTYELGEGFYQDVNVLVNDINNLPDFKAVMNSLGGYKNVSTNYLDALAA-TPLAK-EKDVTVTAVSADLALTLA-NDRYVSLEIDLTK----------------------------PAPATIPVTSLAGAETKAPPASWAKLFASVAD---SGGYYVVPLTANEVIHAELGHFLRSESSAGNQLRGFVGGGIEES-----FDALRARQAAIRNPRVALVGDSVTRRMADGRVYKAPAYMYAAQVAGLASGLQIGVPMTYKKMNIDALNLKFS--DDQLDQLDSTGVIMTFYRRNRDE-STFRIASDPTTYNNVEDIVQNRMSLGETSDFLTTDLRTVLDEEFIGTRIKNTSASIIKNRVESFLDVQK-GVDGLIVDYNPEDIQVVIDGNTAIINIVVQPSRGLDYINVFLSYKDNKMSA--------
NC_024207_Evoli             ----------MAVS-YGFNRKRPRTEVTLDSTALGSANVRSEKPLILIGSATGGEPNKVEVVTNLSQARNIFRGGELVDAIEMAWNPSV-NLGGAGKIYAVRADEATQAKLVKDGYTFTSKLYGSDANGIQISLEDN-----VITKSKRFNVYFTRERYEQTYDNIGNIFAVQYTGSL--VYASIEIKVDSA-TKEAKTLELKAGADKDTAAVVRTYELGEGFYQDVNVLVNDINNLPDFKAVMNSLGGYKNVSTNYLDALAA-TPLAK-EKDVTVTAVSADLALTLA-NDRYVSLDIDLTK----------------------------PAPATIPVTSLAGAETKAPPASWAKLFASVAD---SGGYYVVPLTANEVIHAELGHFLRSESSAGNQLRGFVGGGIEES-----FDALRARQAAIRNPRVALVGDSVTRRMADGRVYKAPAYMYAAQVAGLASGLQIGVPMTYKKMNIDALNLKFS--DDQLDQLDSTGVIMTFYRRNRDE-STFRIASDPTTYNNVEDIVQNRMSLGETSDFLTTDLRTVLDEEFIGTRIKNTSASIIKNRVESFLDVQK-GVDGLIVDYNPEDIQVVIDGNTAIINIVVQPSRGLDYINVFLSYKDNKMSA--------
NC_024211_Megatron          ----------MALS-YGYNRKRPRTEVFVDSTALRSANTLSEKPLILIGPADGGVPHKYEEVTNLAQARTFFRSGDLVDAIEIAWNPAT-EARGAGKIYAMRSDDAKQATLTQEGLTFTSKLYGTDANGIQVEMKEHTGISGTKTKGKDVTVYFVKDRYQNTYQDVGNIFSVTHKGETGSEYASIEVKLD-A-NKKSTELIIKEGKDEQTAAVLRSFPLGEGLYRDVNVLVEDINNIAHFTATMNNVGGYKNITTDFLDELKA-TAVTE-TPALAVTAIGADLENVLA-TDPYVSATIDRAK----------------------------TVPATVAISYLAGGETKPLTSGWDALFEEIAN---CGGYYVVPLTASEGVHAELAHFLRSESTGGNQLRGFVGGGVGES-----FDKLRSRQAGIRSPRVCLIGDSVERRMMDGRVVKLPAYMYAAQIAGLASGLEIGTPITYKKMNIEKLLVKFD--SDQLDQLDASGVVMTSYIRNRDI-STFRIVSDPTTYNNVEDVVQNRMSLGETSDFLATDIRMMLDDSFIGTRIRNTSASIIKNAVESFLDKQT-GVGGLIVSYNPEDVQVIINGNTAIINVGVQPTRGLDYINVFLNYKDNAIQA--------
NC_024213_Hakuna            ----------MALS-YGYNRKRPRTEVFVDSTALRSANTLSEKPLILIGPADGGVPHKYEEVTNLAQARTFFRSGDLVDAIEIAWNPAT-EARGAGKIYAMRSDDAKQATLTQEGLTFTSKLYGTDANGIQVEMKEHTGISGAKTKGKDVTVYFVKDRYQNTYQDVGNIFSITHKPETGAEYASIEVKVN-T-DKKSTELIIKEGKDEQTAAVLRSFPLGEGLYRDVNVLVEDINNIAHFTATMNNVGGYKNITTDFLDELKS-TEVKE-TPALAVTAIGADLENVLA-TDPYVSATIDRAK----------------------------TVPATVAISYLAGGETKPLTSGWDTLFEEIAN---CGGYYVVPLTASEGVHAELAHFLRSESTGGNQLRGFVGGGVGES-----FDKLRSRQAGIRSPRVCLIGDSVERRMMDGRVVKLPAYMYAAQIAGLASGLEIGTPITYKKMNIEKLLVKFD--SDQLDQLDASGVVMTSYIRNRDI-STFRIVSDPTTYNNVEDVVQNRMSLGETSDFLATDIRMMLDDSFIGTRIRNTSASIIKNAVESFLDKQT-GVGGLIVSYNPEDVQVIINGNTAIINVGVQPTRGLDYINVFLNYKDNAIQA--------
NC_024216_CAM003            ----------MAVS-YGFNRKRPRTEVTLDSTALGSANVRSEKPLILIGSATGGEPNKVEVVTNLSQARNIFRGGELVDAIEMAWNPSV-NLGGAGKIYAVRADEATQAKLVKDGYTFTSKLYGSDANGIQISLEDN-----VITKSKRFNVYFTRERYEQTYDNIGNIFAVQYTGSL--VYASIEIKVDSA-TKEAKTLELKAGADKDTAAVVRTYELGEGFYQDVNVLVNDINNLPDFKAVMNSLGGYKNVSTNYLDALAA-TPLAK-DKDVTVTAVSADLALTLA-NDRYVSLEIDLTK----------------------------PAPATIPVTSLAGAETKAPPASWAKLFASVAD---SGGYYVVPLTANEVIHAELGHFLRSESSAGNQLRGFVGGGIEES-----FDALRARQAAIRNPRVALVGDSVTRRMADGRVYKAPAYMYAAQVAGLASGLQIGVPMTYKKMNIDALNLKFS--DDQLDQLDSTGVIMTFYRRNRDE-STFRIASDPTTYNNVEDIVQNRMSLGETSDFLTTDLRTVLDEEFIGTRIKNTSASIIKNRVESFLDVQK-GVDGLIVDYNPEDIQVVIDGNTAIINIVVQPSRGLDYINVFLSYKDNKMSA--------
NC_024359_LP_048            ---------MAIEIYPRKPVSRPHTEISVDTSGIGGSSSGSEKILCLVGSATGGKPNAVYKVRNYSQAKSVFRSGELLDAIERAWNPGE--GTGAGDILAMRVEEAKEATFEAEGVKVSSTIYGADANDIQVALEDN-----TITGTKRLSIVFAKERVNQVYDNLGSIFSIKYKGTE--ASATFTVAVDPV-TFKATKLTLKAGDK-----TVKEYDLGSGAYAETNVLISDINNLPDFEAKFFPIG-DKNLTTDNFDAQID-VDIK--TKEAYVKAVGGDIEKQTA-YNGYVNFEFD-----------------------------RSKEIANFPLTKLTGGDNGTIPESWADKFSYFAN---EGGYYLVPLTSKQAVHAEALQFVRDCSYNGNPMRVFVGGGIGES-----MEQLFTRAIGLQNERAGLIGFSGTVKMDDGRSLKMPGYMFAAQVAGLTCGLEIGEAITFKNIAIETLDTIYE--GSQLDQLNESGVITAEFVRNRAV-TNFRIVDDVTTFNDKTDPVKSEIGVGEANDFLVSELKISLDNEYIGTKIIDTSASLVKNFVQSFLDRKK-L-AKEIQDYSPEEVQVVIEGDIARISLTVFPIRSMKKIEVSLVYRQQILTA--------
NC_024360_LMSP_25           ---------MAIEIYPRKPVSRPHTEISVDTSGIGGSSSGSEKILCLVGSATGGKPNAVYKVRNYSQAKSVFRSGELLDAIERAWNPGE--GTGAGDILAMRVEEAKEATFEAEGVKVSSTIYGADANDIQVALEDN-----TITGTKRLSIVFAKERVNQVYDNLGSIFSIKYKGTE--ASATFTVAVDPV-TFKATKLTLKAGDK-----TVKEYDLGSGAYAETNVLISDINNLPDFEAKFFPIG-DKNLTTDNFDAQID-VDIK--TKEAYVKAVGGDIEKQTA-YNGYVDFEFD-----------------------------RSKEIANFPLTKLTGGDNGTIPESWADKFSYFAN---EGGYYLVPLTSKQAVHAEALQFVRDCSYNGNPMRVFVGGGIGES-----MEQLFTRAIGLQNERAGLIGFSGTVKMDDGRSLKMPGYLFAAQVAGLTCGLEIGEAITFKNIAIETLDTIYE--GSQLDQLNESGIITAEFVRNRAV-TNFRIVDDVTTFNDKTDPVKSEIGVGEANDFLVSELKISLDNEYIGTKIIDTSASLVKNFVQSFLDRKK-L-AKEIQDYSPEEVQVVIEGDVARISLTVFPIRSMKKIEVSLVYRQQILTA--------
NC_024364_List_36           ---------MAIEIYPRKPVSRPHTEISVDTSGIGGSSSGSEKILCLVGSATGGKPNAVYKVRNYSQAKSVFRSGELLDAIERAWNPGE--GTGAGDILAMRVEEAKEATFEAEGIKVSSTIYGADANDIQVALEDN-----TITGTKRLSIVFAKERVNQVYDNLGSIFSIKYKGTE--ASATFTVAVDPV-TFKATKLTLKAGDK-----TVKEYDLGSGAYAETNVLISDINNLPDFEAKFFPIE-DKNLTTDNFDAQID-VDIK--TKEAYVKAVGGDIEKQTA-YNGYVNFEFD-----------------------------RSKEIANFPLTKLTGGDNGTIPESWADKFSYFAN---EGGYYLVPLTSKQAVHAEALQFVRDCSYNGNPMRVFVGGGIGES-----MEQLFTRAIGLQNERAGLIGFSGTVKMDDGRSLKMPGYMFAAQVAGLTCGLEIGEAITFKNIAIETLDTIYE--GSQLDQLNESGVITAEFVRNRAV-TNFRIVDDVTTFNDKTDPVKSEIGVGEANDFLVSELKISLDNEYIGTKIIDTSASLVKNFVQSFLDRKK-L-AKEIQDYSPEEVQVVIEGDIARISLTVFPIRSMKKIEVSLVYRQQILTA--------
NC_024383_LP_083_2          ---------MAIEIYPRKPVSRPHTEISVDTSGIGGSSSGSEKILCLVGSATGGKPNAVYKVRNYSQAKSVFRSGELLDAIERAWNPGE--GAGAGDILAMRVEEAKEATFEAEGVKVSSTIYGADANDIQVALEDN-----TITGTKRLSIVFAKERVNQVYDNLGNIFSIKYKGTE--ASATFTVAVDPV-TFKATKLTLKAGDK-----TVKEYDLGSGAYAETNVLISDINNLPDFEAKFFPIG-DKNLTTDNFDAQID-VDIK--TKEAYVKAVGGDIEKQTA-YNGYVDFEFD-----------------------------RSKEIANFPLTKLTGGDNGTIPESWADKFSYFAN---EGGYYLVPLTSKQAVHAEALQFVRDCSYNGNPMRVFVGGGIGES-----MEQLFTRAIGLQNERAGLIGFSGTVKMDDGRSLKMPGYMFAAQVAGLTCGLEIGEAITFKNIAIETLDTIYE--GSQLDQLNESGIITAEFVRNRAV-TNFRIVDDVTTFNDKTDPVKSEIGVGEANDFLVSELKISLDNEYIGTKIIDTSASLVKNFVQSFLDRKK-L-AKEIQDYSPEEVQVVIEGDVARISLTVFPIRSMKKIEVSLVYRQQILTA--------
NC_024787_LMTA_148          ---------MAIEIYPRKPVSRPHTEISVDTSGIGGSSSGSEKILCLVGSATGGKPNAVYKVRNYSQAKSVFRSGELLDAIERAWNPGE--GTGAGDILAMRVEEAKEATFEAEGVKVSSTIYGADANDIQVALEDN-----TITGTKRLSIVFAKERVNQVYDNLGSIFSIKYKGTE--ASATFTVAVDPV-TFKATKLTLKAGDK-----TVKEYDLGSGAYAETNVLISDINNLPDFEAKFFPIG-DKNLTTDNFDAQID-VDIK--TKEAYVKAVGGDIEKQTA-YNGYVNFEFD-----------------------------RSKEIANFPLTKLTGGDNGTIPESWADKFSYFAN---EGGYYLVPLTSKQAVHAEALQFVRDCSYNGNPMRVFVGGGIGES-----MEQLFTRAIGLQNERAGLIGFSGTVKMDDGRSLKMPGYMFAAQVAGLTCGLEIGEAITFKNIAIETLDTIYE--GSQLDQLNESGVITAEFVRNRAV-TNFRIVDDVTTFNDKTDPVKSEIGVGEANDFLVSELKISLDNEYIGTKIIDTSASLVKNFVQSFLDRKK-L-AKEIQDYSPEEVQVVIEGDIARISLTVFPIRSMKKIEVSLVYRQQILTA--------
NC_024792_Bobb              ---------MAEQS-YGHSRVRPRTEIFLDSSSLGAANPTSEKSLILVGSANGGEPHTPVTITNYAQARDIFRGGELLDAIELAWNPSP-NVSGAGKIVAIRTDEATQATLAQGGLTFKSKLYGVDANSIQLELADN-----TLTNAKRLSIYFTKERYEKVYDNIGNIFSVQYSGE-E-AAATVKVEVDSS-SKMATRLILSVGDDAESLTAVRTYELGQGVYQDVHVLVNDINNLPDFKASMNSLGGNKNIYTDYLDALTE-TDIK--GKDAVVKAIGADLQNQIE-NDTYVEVEVNRLQ----------------------------AVPDTIALKNLSGAKTEPAPASWASLFAKVAD---MGAYYIVPLTSDAAIHGELSQFLRDESNNGAHFRGFVGAGINES-----LESLRGRQMNLRNARIGLVGASGSRRMSDGRIYNIPGYMTAAMIAGIASGLEVGEPLTYKRVNIESLDRKFT--GDQLDQLNSSGVIMLEFVRTRAS-SHFRVVSDPTTYNVSTEPVQNRISLGEISDFLTTELREVLDNEFVGTRIRQTSASIIKNRVESFLDQQK-NVGGLIVDYNPDDVQVVINGNTARINLTVQPSQGLDFINVYMTYEDNELTA--------
NC_025416_MCE_2014          ---------MAVEPFPRRPITRPHASIEVDTSGIGGSAGSSEKVFCLIGQAEGGEPNTVYELRNYAQAKRLFRSGELLDAIELAWGSNP--NYTAGKILAMRIEDAKPATAEVGGLKVTSKIYGNVANNIQVGLEKN-----TLSDSLRLRVIFQDDRFNEVYDNIGNIFTIKYKGEE--ANATFSVEHDEE-TQKASRLVLKVGDQ-----EVKSYDLTGGAYDYTNAIITDINQLPDFEAKLSPFG-DKNLESSKLDKIEN-ANIK--DKAVYVKAVFGDLEKQTA-YNGIVSFEQLNAEGEVPSNVEVEAGEESATVTATS----PIKTIEPFELTKLKGGTNGEPPATWADKLDKFAH---EGGYYIVPLSSKQSVHAEVASFVKERSDAGEPMRAIVGGGFNES-----KEQLFGRQASLSNPRVSLVANSGTFVMDDGRKNHVPAYMVAAALGGLASGLEIGESITFKPLRVSSLDQIYE--SIDLDELNENGIISIEFVRNRTN-TFFRIVDDVTTFNDKSDPVKAEMAVGEANDFLVSELKVQLEDQFIGTRTINTSASIIKDFIQSYLGRKK-R-DNEIQDFPAEDVQVIVEGNEARISMTVYPIRSFKKISVSLVYKQQTLQA--------
NC_025417_Team1             ---------MAVEPFPRRPITRPHASIEVDTSGIGGSAGSSEKVFCLIGQAEGGEPNTVYELRNYSQAKRLFRSGELLDAIELAWGSNP--NYTAGRILAMRIEDAKPASAEIGGLKITSKIYGNVANNIQVGLEKN-----TLSDSLRLRVIFQDDRFNEVYDNIGNIFTIKYKGEE--ANATFSVEHDEE-TQKASRLVLKVGDQ-----EVKSYDLTGGAYDYTNAIITDINQLPDFEAKLSPFG-DKNLESSKLDKIEN-ANIK--DKAVYVKAVFGDLEKQTA-YNGIVSFEQLNAEGEVPSNVEVEAGEESATVTATS----PIKTIEPFELTKLKGGTNGEPPATWADKLDKFAH---EGGYYIVPLSSKQSVHAEVASFVKERSDAGEPMRAIVGGGFNES-----KEQLFGRQASLSNPRVSLVANSGTFVMDDGRKNHVPAYMVAVALGGLASGLEIGESITLKPLRVSSLDQIYE--SIDLDELNENGIISIEFVRNRTN-TFFRIVDDVTTFNDKSDPVKAEMAVGEANDFLVSELKVQLEDQFIGTRTINTSASIIKDFIQSYLGRKK-R-DNEIQDFPAEDVQVIVEGNEARISMTVYPIRSFKKISVSLVYKQQTLQA--------
NC_025423_CP_51             -----MAYENSGITFNGRRIIHPGAYDRIDTSAMTASTPGSLNRPILVGTADAGEAGKVMWWTDPSKARAYFKSGDLPTAVELAFSPLPEGGGGASIVGTLLVNPTVAATKDVGGGKWTAKEFGSIGNEIQVKMEDG-----TIAGTKKVSVYRFSTNDVESWDNIGAILEVNYTGAK--AYAEIAV--NA---G---VVTTKTGADAGTATVDLTVDGKLPQYSTVDALVSYINSMSGYSARIINIA-DAKMPVTALDTVTA-VAIK--SAPKILMSAKAGIETRVNVSSLLVSVSMT-------------------------------GTPANFPWTYLAGGQKGTTPTSWSAHFGTLRK---EFFDLLCVLSPESAIHAEAAAHVQVMETRRQKQYLFFGGDGSDLAKPEDKTNAKQRASAMNYRRAVLCYPSIYHPIVESGKKLLPAYMTAAMVCGRVAGVPTSEPITFDFFNIAGLGVDLVAGDPDIDELIASGVCVMERVQNGGI----RLAQGVTTYLGPVRTPNVEISTGRTADEVSDRVTNRLEDTYVGSNSAIASNSSVTTETINVLDECV-R-EKLILGY--RNIRVRFEGTAVYVDYEAAITEPINFILVTSHFVPSSTFNNLVEGQQI
NC_025426_P108              ---------MAVEPFPRRPITRPHASIEVDTSGIGGSAGSSEKVFCLIGQAEGGEPNTVYELRNYAQAKRLFRSGELLDAIELAWGSNP--NYTAGRILAMRIEDAKPATAEVGGLKITSKIFGNVANNIQVGLEKN-----TLSDSLRLRVIFQDDRFNEVYDNIGNIFTIKYKGEE--ANATFSVEHDEE-TQKASRLVLKVGDQ-----EVKSYDLTGGAYDYTNAIITDINQLPDFEAKLSPFG-DKNLESSKLDKIEN-ADIK--DKAVYVKAVFGDLEKQTA-YNGIVSFEQLNAEGEVPSNVEVEAGEESATVTATS----PIKTIEPFELTKLKGGTNGEPPATWADKLDKFAH---EGGYYIVPLSSKQSVHAEVASFVKERSDAGEPMRAIVGGGFNES-----KEQLFGRQASLSNPRVSLVANSGTFVMDDGRKNHVPAYMVAVALGGLASGLEIGESITFKPLRVSSLDQIYE--SIDLDELNENGIISIEFVRNRTN-TFFRIVDDVTTFNDKSDPVKAEMAVGEANDFLVSELKVQLEDQFIGTRTINTSASIIKDFIQSYLGRKK-R-DNEIQDFPAEDVQVIVEGNEARISMTVYPIRSFKKISVSLVYKQQTLQA--------
NC_027335_ECP3              ---------MAVEQFPRKKVSRPHTEITVDTSGIGGSSSSSDKTLMLVGSAKGGKPDTVYRFRNYQQAKQVLRSGDLLDAIELAWNASDVNTASAGDILAVRVEDAKNATLTKGGLTFASTIYGVDANEIQVALEDN-----NLTHTKRLTVAFSKDGYKKVFDNLGKIFSIQYKGSE--AQANFTIAQDNI-SKKATTLTLNVGSEPESTTEVMKYELGQGVYSETNVLVSAINSLPDWEAKFFPIG-DKNLPTDALEAVTK-VDVK--TEAVFVGALAGDIAKQLE-YNDYVTVAVD-----------------------------ATKPVEDFELTNLTGGSDGTAPESWANKFPLLAN---EGGYYLVPLTDKQAVHSEALAFVKDRTDNGDPMRIIVGGGTNET-----VEESITRATNLRDPRASLVGFSGTRKMDDGRLLKLPGYMMASQIAGIASGLEVGEAITFKHFNVTSVDRVFE--SSQLDMLNESGVISIEFVRNRTL-TAFRVVQDVTTYNDKSDPVKNEMSVGEANDFLVSELKIELDNNFIGTKVIDTSASLIKNFIQSFLDNKK-R-AREIQDYTPEEVQVVLEGDVASISMTVMPIRSLNKITVQLVYKQQILTA--------
NC_027352_JBP901            -----------MVS-YGHDRKRPHTEITLNASGLGSANARSEKPLVLIGSATGGQPKVPVELTNFAQAREFFRGGELLDAIEMAWNPSP-NTRGAGKIFAIRADDAKQGSKTSGGLTVTSKLYGADANEIQYSLEDN-----TLTNSKRFKVYFTKERYEQVYDNIGNIFSIKYKGT-Q-AYASVEVKVDAT-SKLATQLILKAGADVNGATVLRTYTLGTGVYQNVNVLINDISNLPDFEVVTNSLGGNKNVETQFLDALAV-TEIK--AGAKMITAIGADLVNQTE-TDPYVKVTYDPKT----------------------------AIPATIPVTNLAGGSTTAPGESWATMFSAVAD---LGAYYIVPLTDKEAIHGELSQFLRDESGAGNQLRGFVGGGLKET-----FDKLKARQAGLRNPRVSLVGNSGTRRMSDGRVYNYPAYMGAALIGGIASGIGVGEPVTYKKLNVEALDMKFT--GDQLDQLDGAGVVMVEFVRTRQS-SYFRIVSDPTTYNASTEPVQNRVSLGEVSDFLTTELRTMLDEQFIGTRIRNTSASIIKNAVESFLDQQK-NVDGLIVDYNPDDVQVVITGNSARINITVQPARGLDDITVGINYVDNKLTA--------
NC_027355_BCP8_2            -----------MVS-YGHDRKRPHTEITLNASGLGSANARSEKPLVLIGSATGGQPKVPVELTNFAQAREFFRGGELLDAIEMAWNPSP-NTRGAGKIFAIRADDAKQGSKTSGGLTVTSKLYGADANEIQYSLEDN-----TLTNSKRFKVYFTKERYEQVYDNIGNIFSIKYKGT-Q-AYASVEVKVDAT-SKLATQLILKAGADVNGATVLRTYTLGTGVYQNVNVLINDISNLPDFEVVTNSLGGNKNVETQFLDALAV-TEIK--AGAKMITAIGADLVNQTE-TDPYVKVTYDPKT----------------------------AIPATIPVTNLAGGSTTAPGESWATMFSAVAD---LGAYYIVPLTDKEAIHGELSQFLRDESGAGNQLRGFVGGGLKET-----FDKLKARQAGLRNPRVSLVGNSGTRRMSDGRVYNYPAYMGAALIGGIASGIGVGEPVTYKKLNVEALDMKFT--GDQLDQLDGAGVVMVEFVRTRQS-SYFRIVSDPTTYNASTEPVQNRVSLGEVSDFLTTELRTMLDEQFIGTRIRNTSASIIKNAVESFLDQQK-NVDGLIVDYNPDDVQVVITGNSARINITVQPARGLDDITVGINYVDNKLTA--------
NC_027366_Mater             ---------MANVS-YGYDRQRPRTEIFLDASSLGSANNRSEKPLVLIGSANGGEPNVPHEVSNFAQAREIFRGGDLLDAIEMAWNPSP-NVAGAGKIIAIRTDQATQAKLTQGGLTFTSKLYGNDANAIQVELSDN-----TLTKSKRVSVYFTKERYERVYDNLGNIFTVKYEGT-E-AAATVEVKTDTN-TKLATQLILSVGADSGSVAPVRTYALGTGVYQDVHVLVNDINNLPNFTAQMNALGGNKNIATQYLDVLAK-ADIK--NKDVTVKAVGADIQAQVA-NDTYVDVAIDRSQ----------------------------TVPASIALTSLAGAKSEVAPASWAEFFSEITN---LDTYYVVPLTADAAIHGELGQYLRDESKNGRHLRGLAGGGINES-----VEETRNRQMGLRNSRVGLVGDSGTRRMADGRVYNYPGYLHAALIAGLLSGLPVGEPATYKKLNIEGLDHKYT--GDQLDLLHNSGVIMTEFVRTRNS-SHFRVVSDPTTYNVATEPVQNRISLGEVSDFLTTELREVLDNEFVGTRIRSTSASIIKNRVESFLDQQK-KVNGLIVDYNPDDVQVVITGNTARINLTVQPSQGLDYINVYITYEDNELTA--------
NC_027374_Moonbeam          ---------MANVS-YGYNRQRPRTEIFLDASSLGSANSRSEKPLVLIGSANGGEPGVPQTLTNFAQAREIFRSGDLLDAIELAWSPGP-NVSGAGKIIAIRTDQATQAKLESGGLTFTSKLYGVDANSIQVEMANN-----ELTNAKRVSVYLTKERYEKVYDNIGNIFTVQYTGE-E-AAATVEVEVDST-SKESTRLILKAGADAGSLTALRTYELGDGVYQDVHVLVNDINNLPDFKAQMITLGGNKNITTEALDALTA-TDIK--GKNATVKAIGADLIDRLA-ADTYIAVSIDRSK----------------------------TLPETVDLANLTGAKTEPAPASWATMIAEITN---LDAYYVVPLTSDAAIHGELGQFLRDESNNGRHLRGLAGGGINES-----LEETRTRQMGLRNSRVGLVGDSGTRRMSDGRVYNYPAYMHAALIAGLLSGLPVGEPATYKKLNIEALDHKYT--GDQLDQLHNSGVIMTEFVRTRTS-SHFRVVSDPTTYNVASEPVQNRISLGEVSDFLTTELREVLDNEFVGTRIKNTSASIMKNRVESFLDQQK-KVNGLIVDYNPDDVQVVITGNAARINLTVQPSQGLDFINVYMTYVDNELTA--------
Thurquoise                  -----------MVS-YGHDRKRPHTEITLNASGLGSANARSEKPLVLIGSATGGQPKVPVELTNFAQAREFFRGGELLDAIEMAWNPSP-NTRGAGKIFAIRADDAKQATKASGGLTVTSKLFGADANEIQYSLTDN-----AVTKSKRFSVFYTKERYEQVYDNIGNIFSIQYKGA-L-AYGSVTVEVDAT-TKLATKLILKAGADKQGATEVRSYTLGTGVYQNVNVLINDISNLPDFTVVTNSLGGNKNVETQFLDAVVE-VDTKAPATAKMITAIGADIVNQTD-TDPYVKVTYDPKT----------------------------AIPATIQVTNLAGGSTTAPAESWASLFTAVAD---LGAYYIVPLTDKEAIHGELSQFLRDESGAGNQLRGFVGGGLKDT-----FDKLKARQAGLRNPRVSLVGNSGTRRMSDGRVYNYPAYMGAALIGGIASGIGVGEPVTYKKLNVEALDIKFT--GDQLDQLDGAGVVMTEFVRTRQS-SYFRIVSDPTTYNTSTEPVQNRISLGEVSDFLTTELRTMLDEQFIGTRIRNTSASIIKNAVESFLDQQK-NVDGLIVDYNPDDVQVVITGNSARINITVQPARGLDDITVGINYVDNKLTA--------
