# Supplementary material for: Genome, biology and stability of the Thurquoise phage – A new virus from the Bastillevirinae subfamily
Source: Front Microbiol. 2023 Mar 14;14:1120147. doi: 10.3389/fmicb.2023.1120147 (PMC10043171; doi:10.3389/fmicb.2023.1120147)
Supplement: Supplementary file 2 [file Data_Sheet_1.ZIP › File S1. Alignments evolution models and trees/IqTree_ML_trees/single_marker_trees/6147_00073-hypothetical_protein_100.fasta.aln.faa.bionj]

((NC_027352_JBP901:-0.00062249,(MG602477_Bacillus_BCP01:0.00000050,KX495186_Bacillus_PK16:0.00000050):0.00062299):0.00062299,NC_027355_BCP8_2:0.00000050,((Thurquoise:0.00000050,KU577463_Bacillus_Deep_Blue:0.00000050):0.01613572,(((((((NC_027374_Moonbeam:0.15088366,(NC_027366_Mater:0.10812479,((NC_024792_Bobb:0.00865534,(KJ010548_Bp8p_T:0.00000050,KJ010547_Bp8p_C:0.00000050):0.00100896):0.03517561,NC_020081_phiAGATE:0.16176882):0.06985483):0.01808493):0.06094880,(KF669652_Grass:0.00111400,(AP013029_phiNIT1:0.00000050,AB930182_SPG24:0.00000050):0.00583700):0.16560131):0.08338457,KC699836_SIOphi:0.19441190):0.02070430,((((((NC_025423_CP_51:0.02505030,KC595512_JL:-0.00410830):0.00410910,KC595513_Shanette:0.00000020):0.25796255,(NC_022761_CampHawk:0.00000050,NC_011421_SPO1:0.00000050):0.14807123):1.28265333,AY682195_LP65:1.50132751):0.22260432,((((((NC_025416_MCE_2014:0.00054203,(((NC_022918_S25_4:0.00000054,((NC_022090_Remus:0.00000034,(NC_020877_Romulus:-0.00961246,JX194239_SA11:0.01796856):0.00961312):0.24221456,NC_019726_JD007:-0.06366816):0.06366862):0.00343105,EU418428_A5W:-0.00002346):0.00002401,FR852584_ISP:0.00000044):0.00288357):0.07205881,(KP027447_phiIPLA_C1C:0.00094651,KF021268_phiIBB_SEP1:0.00240669):0.06373931):0.07755677,NC_007021_Twort:0.08652528):0.28091997,(NC_021781_LP_125:0.00000051,(((NC_009811_A511:0.00000050,KJ094031_LP_124:0.00000050):0.00231382,(KJ586795_LMTA_94:0.00000043,DQ004855_P100:0.00000057):0.00111868):0.00522042,KJ094029_LP_064:-0.00217106):0.00217155):0.36535031):0.08775103,((KR049063_EFLK1:0.00000050,AB609718_phiEF24C_P2:0.00000050):0.09946129,KP339049_EFDG1:0.10121860):0.22090268):0.09982204,NC_012530_Lb338_1:0.77855980):0.13930912):0.08279511,NC_015253_A9:0.92915034):0.18727401):0.08608499,((((NC_024216_CAM003:0.00000050,NC_024205_Hoody_T:0.00000050):0.00335149,(NC_024207_Evoli:0.00000050,NC_018856_Bastille:0.00000050):0.00008331):0.13403700,(((NC_022769_BigBertha:0.00436904,KT307976_AvesoBmore:-0.00089884):0.00089934,NC_022088_Troll:0.00000050):0.02487427,(NC_018863_B4:0.00000050,JN797796B_5S:0.00000050):0.02642533):0.09478056):0.02895585,((((NC_024213_Hakuna:0.01587142,KT207918_Eyuki:-0.00159572):0.00159617,NC_024211_Megatron:0.00000055):0.04186315,(NC_023501_BPS10C:0.00000050,NC_018857_BPS13:0.00000050):0.04386486):0.01818893,NC_016563_WPh:0.03092184):0.25522396):0.02352685):0.03398958,((NC_018860_BCP78:0.00000050,JN797798_BCU4:0.00000050):0.00851515,KT224359_TsarBomba:0.00511244):0.15286885):0.09283464,((NC_024137_Bcp1:0.00219237,MH638312_Bacillus_Kioshi:0.00126093):0.01197091,(NC_020873_Bc431v3:0.01828755,(MH638309_Bacillus_Hobo:0.00000050,KT995480_Bacillus_BM15:0.00000050):0.00266475):0.01046342):0.01811922):0.00421458):0.01728880);
