# Supplementary material for: Genome, biology and stability of the Thurquoise phage – A new virus from the Bastillevirinae subfamily
Source: Front Microbiol. 2023 Mar 14;14:1120147. doi: 10.3389/fmicb.2023.1120147 (PMC10043171; doi:10.3389/fmicb.2023.1120147)
Supplement: Supplementary file 2 [file Data_Sheet_1.ZIP › File S1. Alignments evolution models and trees/IqTree_ML_trees/single_marker_trees/6147_00073-hypothetical_protein_100.fasta.aln.faa.contree]

(AB609718_phiEF24C_P2:0.0000000000,(((((((((((AB930182_SPG24:0.0000025044,AP013029_phiNIT1:0.0000025044)100:0.0072061949,KF669652_Grass:0.0000025044)100:0.1434488816,((((KJ010547_Bp8p_C:0.0000025044,KJ010548_Bp8p_T:0.0000025044)99:0.0055213101,NC_024792_Bobb:0.0051452436)100:0.0563007350,NC_020081_phiAGATE:0.1634093973)97:0.0669481347,(NC_027366_Mater:0.1339531298,NC_027374_Moonbeam:0.1723255317)70:0.0292753703)100:0.1174416296)90:0.1021387833,KC699836_SIOphi:0.2074580504)78:0.0445313995,((((((JN797796B_5S:0.0000000000,NC_022763_Spock:0.0000000000):0.0000025044,NC_018863_B4:0.0000025044)100:0.0244811835,(((KT307976_AvesoBmore:0.0000000000,NC_024788_Riley:0.0000000000):0.0000025044,NC_022088_Troll:0.0000025044)49:0.0000025044,NC_022769_BigBertha:0.0035650318)100:0.0278805002)100:0.0938535033,((NC_018856_Bastille:0.0000025044,NC_024207_Evoli:0.0000025044)50:0.0000025044,(NC_024205_Hoody_T:0.0000025044,NC_024216_CAM003:0.0000025044)98:0.0035120107)100:0.1360526462)93:0.0565417033,((((KT207918_Eyuki:0.0000025044,NC_024211_Megatron:0.0000025044)99:0.0035996917,NC_024213_Hakuna:0.0110448487)100:0.0335662831,(NC_018857_BPS13:0.0000025044,NC_023501_BPS10C:0.0000025044)100:0.0524571482)98:0.0372217106,NC_016563_WPh:0.0160833771)100:0.2758356414)90:0.0259250970,(((JN797798_BCU4:0.0000025044,NC_018860_BCP78:0.0000025044)100:0.0085964960,KT224359_TsarBomba:0.0053988958)100:0.1573241015,((((KT995480_Bacillus_BM15:0.0000025044,MH638309_Bacillus_Hobo:0.0000025044)100:0.0034561063,NC_020873_Bc431v3:0.0181535080)88:0.0067967366,(MH638312_Bacillus_Kioshi:0.0035616148,NC_024137_Bcp1:0.0000025044)96:0.0148713977)87:0.0217429615,((KU577463_Bacillus_Deep_Blue:0.0000025044,Thurquoise:0.0000025044)98:0.0139146689,((KX495186_Bacillus_PK16:0.0000025044,MG602477_Bacillus_BCP01:0.0000025044)43:0.0000025044,(NC_027352_JBP901:0.0000025044,NC_027355_BCP8_2:0.0000025044)74:0.0000025044)98:0.0223364709)73:0.0110630480)100:0.0966844241)97:0.0589662493)96:0.0998632009)97:0.2969909093,((AY682195_LP65:1.4201359695,(((KC595512_JL:0.0000025044,KC595513_Shanette:0.0000025044)99:0.0098014664,NC_025423_CP_51:0.0133885500)97:0.1883403122,(NC_011421_SPO1:0.0000025044,NC_022761_CampHawk:0.0000025044)100:0.2525579766)100:1.3160211439)91:0.2982608506,NC_015253_A9:1.0299558838)78:0.0820777713)92:0.2023830368,NC_012530_Lb338_1:0.8454679362)83:0.1258886288,(((((((((DQ004855_P100:0.0000000000,NC_020871_AG20:0.0000000000):0.0000000000,NC_024360_LMSP_25:0.0000000000):0.0000000000,KJ591605_LMTA_57:0.0000000000):0.0000000000,NC_024364_List_36:0.0000000000):0.0000000000,KJ668715_LMTA_34:0.0000000000):0.0000025044,KJ586795_LMTA_94:0.0000025044)62:0.0000025044,(((((KJ094031_LP_124:0.0000000000,NC_024359_LP_048:0.0000000000):0.0000000000,NC_024787_LMTA_148:0.0000000000):0.0000000000,NC_025440_WIL_1:0.0000000000):0.0000000000,NC_024383_LP_083_2:0.0000000000):0.0000025044,NC_009811_A511:0.0000025044)98:0.0035991936)96:0.0036026979,(KJ094029_LP_064:0.0000025044,NC_021781_LP_125:0.0000025044)82:0.0000025044)100:0.3512077992,((((((((((((((((((((((((EU418428_A5W:0.0000000000,JX080302_676Z:0.0000000000):0.0000000000,JX875065_SA5:0.0000000000):0.0000000000,JX080305_P4W:0.0000000000):0.0000000000,NC_019448_GH15:0.0000000000):0.0000000000,JX080303_Fi200W:0.0000000000):0.0000000000,JX080300_Staph1N:0.0000000000):0.0000000000,NC_007066_G1:0.0000000000):0.0000000000,KF766114_K:0.0000000000):0.0000000000,KP687431_IME_SA1:0.0000000000):0.0000000000,NC_025426_P108:0.0000000000):0.0000000000,NC_023573_phiSA012:0.0000000000):0.0000000000,JX080304_MSA6:0.0000000000):0.0000000000,KR908644_IME_SA119:0.0000000000):0.0000000000,JX080301_A3R:0.0000000000):0.0000000000,KP687432_IME_SA2:0.0000000000):0.0000000000,KR902361_IME_SA118:0.0000000000):0.0000000000,NC_025417_Team1:0.0000000000):0.0000000000,NC_023009_Sb_1:0.0000000000):0.0000000000,KP027446_phiIPLARODI:0.0000000000):0.0000025044,FR852584_ISP:0.0000025044)92:0.0000025044,((NC_019726_JD007:0.0000000000,NC_022920_S25_3:0.0000000000):0.0000025044,NC_022918_S25_4:0.0000025044)100:0.0036315010)100:0.0036586968,NC_025416_MCE_2014:0.0000025044)100:0.0702051577,((JX194239_SA11:0.0043837344,(NC_020877_Romulus:0.0000025044,NC_022090_Remus:0.0000025044)99:0.0040540787)100:0.1084675229,(KF021268_phiIBB_SEP1:0.0035139022,KP027447_phiIPLA_C1C:0.0000025044)100:0.0647928693)83:0.0162549286)93:0.0586586993,NC_007021_Twort:0.1178638281)100:0.3497110898)82:0.1117097685)100:0.2392876583,KP339049_EFDG1:0.1195665378)100:0.0963054955,KR049063_EFLK1:0.0000025044):0.0000025044,NC_027335_ECP3:0.0000000000):0.0000000000,NC_009904_phiEF24C:0.0000000000);
