# Supplementary material for: Genome, biology and stability of the Thurquoise phage – A new virus from the Bastillevirinae subfamily
Source: Front Microbiol. 2023 Mar 14;14:1120147. doi: 10.3389/fmicb.2023.1120147 (PMC10043171; doi:10.3389/fmicb.2023.1120147)
Supplement: Supplementary file 2 [file Data_Sheet_1.ZIP › File S1. Alignments evolution models and trees/IqTree_ML_trees/single_marker_trees/6147_00073-hypothetical_protein_100.fasta.aln.faa.iqtree]

IQ-TREE 1.6.12 built Aug 15 2019

Input file name: 6147_00073-hypothetical_protein_100.fasta.aln.faa
Type of analysis: ModelFinder + tree reconstruction + ultrafast bootstrap (1000 replicates)
Random seed number: 893832

REFERENCES
----------

To cite ModelFinder please use: 

Subha Kalyaanamoorthy, Bui Quang Minh, Thomas KF Wong, Arndt von Haeseler,
and Lars S Jermiin (2017) ModelFinder: Fast model selection for
accurate phylogenetic estimates. Nature Methods, 14:587–589.
https://doi.org/10.1038/nmeth.4285

To cite IQ-TREE please use:

Lam-Tung Nguyen, Heiko A. Schmidt, Arndt von Haeseler, and Bui Quang Minh
(2015) IQ-TREE: A fast and effective stochastic algorithm for estimating
maximum likelihood phylogenies. Mol Biol Evol, 32:268-274.
https://doi.org/10.1093/molbev/msu300

Since you used ultrafast bootstrap (UFBoot) please also cite: 

Diep Thi Hoang, Olga Chernomor, Arndt von Haeseler, Bui Quang Minh,
and Le Sy Vinh (2017) UFBoot2: Improving the ultrafast bootstrap
approximation. Mol Biol Evol, in press.
https://doi.org/10.1093/molbev/msx281

SEQUENCE ALIGNMENT
------------------

Input data: 100 sequences with 325 amino-acid sites
Number of constant sites: 44 (= 13.5385% of all sites)
Number of invariant (constant or ambiguous constant) sites: 44 (= 13.5385% of all sites)
Number of parsimony informative sites: 261
Number of distinct site patterns: 315

ModelFinder
-----------

Best-fit model according to BIC: LG+G4

List of models sorted by BIC scores: 

Model             LogL          AIC      w-AIC      AICc     w-AICc       BIC      w-BIC
LG+G4            -8764.8495  17793.6990 - 0.0000  17976.5740 + 0.4967  18293.1639 + 0.4206
LG+I+G4          -8761.9826  17789.9652 - 0.0000  17976.5830 + 0.4945  18293.2139 + 0.4102
LG+F+G4          -8711.3859  17724.7717 - 0.0189  17990.1128 - 0.0006  18296.1293 + 0.0955
LG+F+I+G4        -8708.8687  17721.7374 + 0.0861  17992.1560 - 0.0002  18296.8788 + 0.0656
LG+R3            -8760.6119  17791.2237 - 0.0000  17985.5094 - 0.0057  18302.0401 - 0.0050
LG+R4            -8755.5659  17785.1319 - 0.0000  17987.3351 - 0.0023  18303.5159 - 0.0024
LG+F+R3          -8708.2810  17724.5619 - 0.0210  18005.3854 - 0.0000  18307.2710 - 0.0004
LG+F+R4          -8702.5512  17717.1024 + 0.8740  18008.6738 - 0.0000  18307.3791 - 0.0003
WAG+G4           -8788.6111  17841.2222 - 0.0000  18024.0972 - 0.0000  18340.6872 - 0.0000
WAG+I+G4         -8785.7713  17837.5427 - 0.0000  18024.1605 - 0.0000  18340.7914 - 0.0000
WAG+F+G4         -8735.2089  17772.4179 - 0.0000  18037.7589 - 0.0000  18343.7755 - 0.0000
WAG+F+I+G4       -8732.6152  17769.2305 - 0.0000  18039.6491 - 0.0000  18344.3719 - 0.0000
WAG+R3           -8782.0301  17834.0602 - 0.0000  18028.3459 - 0.0000  18344.8765 - 0.0000
rtREV+F+G4       -8737.3966  17776.7932 - 0.0000  18042.1342 - 0.0000  18348.1508 - 0.0000
rtREV+F+I+G4     -8734.6786  17773.3573 - 0.0000  18043.7759 - 0.0000  18348.4987 - 0.0000
WAG+F+R3         -8730.3080  17768.6159 - 0.0000  18049.4395 - 0.0000  18351.3250 - 0.0000
VT+I+G4          -8791.7839  17849.5677 - 0.0000  18036.1855 - 0.0000  18352.8165 - 0.0000
WAG+R4           -8780.3827  17834.7654 - 0.0000  18036.9686 - 0.0000  18353.1494 - 0.0000
VT+G4            -8794.8451  17853.6902 - 0.0000  18036.5652 - 0.0000  18353.1551 - 0.0000
VT+R3            -8788.3221  17846.6443 - 0.0000  18040.9300 - 0.0000  18357.4606 - 0.0000
WAG+F+R4         -8727.6756  17767.3511 - 0.0000  18058.9226 - 0.0000  18357.6279 - 0.0000
rtREV+F+R3       -8735.3369  17778.6737 - 0.0000  18059.4973 - 0.0000  18361.3828 - 0.0000
rtREV+F+R4       -8730.1980  17772.3961 - 0.0000  18063.9675 - 0.0000  18362.6728 - 0.0000
VT+R4            -8786.0605  17846.1209 - 0.0000  18048.3241 - 0.0000  18364.5050 - 0.0000
LG+F+R2          -8746.9750  17797.9499 - 0.0000  18068.3685 - 0.0000  18373.0914 - 0.0000
LG+R2            -8804.0214  17874.0429 - 0.0000  18060.6607 - 0.0000  18377.2916 - 0.0000
VT+F+G4          -8753.7972  17809.5944 - 0.0000  18074.9354 - 0.0000  18380.9520 - 0.0000
VT+F+I+G4        -8750.9695  17805.9390 - 0.0000  18076.3576 - 0.0000  18381.0804 - 0.0000
VT+F+R3          -8748.6674  17805.3348 - 0.0000  18086.1583 - 0.0000  18388.0439 - 0.0000
VT+F+R4          -8745.5080  17803.0160 - 0.0000  18094.5874 - 0.0000  18393.2927 - 0.0000
WAG+R2           -8818.0065  17902.0130 - 0.0000  18088.6308 - 0.0000  18405.2618 - 0.0000
Blosum62+G4      -8824.1418  17912.2835 - 0.0000  18095.1585 - 0.0000  18411.7485 - 0.0000
Blosum62+I+G4    -8821.4958  17908.9917 - 0.0000  18095.6095 - 0.0000  18412.2404 - 0.0000
VT+R2            -8822.3270  17910.6539 - 0.0000  18097.2717 - 0.0000  18413.9027 - 0.0000
WAG+F+R2         -8768.0710  17840.1420 - 0.0000  18110.5607 - 0.0000  18415.2835 - 0.0000
Blosum62+F+G4    -8771.1136  17844.2272 - 0.0000  18109.5682 - 0.0000  18415.5848 - 0.0000
Blosum62+F+I+G4  -8768.6553  17841.3106 - 0.0000  18111.7292 - 0.0000  18416.4520 - 0.0000
Blosum62+R3      -8818.7477  17907.4954 - 0.0000  18101.7811 - 0.0000  18418.3117 - 0.0000
rtREV+F+R2       -8770.1542  17844.3085 - 0.0000  18114.7271 - 0.0000  18419.4499 - 0.0000
Blosum62+F+R3    -8766.5287  17841.0574 - 0.0000  18121.8810 - 0.0000  18423.7665 - 0.0000
Blosum62+R4      -8817.7085  17909.4170 - 0.0000  18111.6202 - 0.0000  18427.8011 - 0.0000
Blosum62+F+R4    -8764.8787  17841.7575 - 0.0000  18133.3289 - 0.0000  18432.0342 - 0.0000
rtREV+I+G4       -8831.4770  17928.9540 - 0.0000  18115.5718 - 0.0000  18432.2028 - 0.0000
rtREV+G4         -8834.4223  17932.8447 - 0.0000  18115.7197 - 0.0000  18432.3096 - 0.0000
cpREV+F+I+G4     -8776.6754  17857.3508 - 0.0000  18127.7694 - 0.0000  18432.4923 - 0.0000
cpREV+F+G4       -8780.1503  17862.3007 - 0.0000  18127.6417 - 0.0000  18433.6583 - 0.0000
PMB+F+I+G4       -8779.4758  17862.9515 - 0.0000  18133.3701 - 0.0000  18438.0930 - 0.0000
PMB+F+G4         -8782.4403  17866.8807 - 0.0000  18132.2217 - 0.0000  18438.2383 - 0.0000
VT+F+R2          -8781.8264  17867.6529 - 0.0000  18138.0715 - 0.0000  18442.7943 - 0.0000
rtREV+R3         -8831.2200  17932.4399 - 0.0000  18126.7257 - 0.0000  18443.2563 - 0.0000
cpREV+F+R3       -8777.8576  17863.7152 - 0.0000  18144.5387 - 0.0000  18446.4243 - 0.0000
PMB+F+R3         -8777.9743  17863.9485 - 0.0000  18144.7721 - 0.0000  18446.6576 - 0.0000
rtREV+R4         -8827.7698  17929.5396 - 0.0000  18131.7429 - 0.0000  18447.9237 - 0.0000
cpREV+F+R4       -8773.5725  17859.1450 - 0.0000  18150.7165 - 0.0000  18449.4218 - 0.0000
PMB+I+G4         -8840.2036  17946.4072 - 0.0000  18133.0250 - 0.0000  18449.6560 - 0.0000
PMB+G4           -8843.3766  17950.7532 - 0.0000  18133.6282 - 0.0000  18450.2181 - 0.0000
PMB+F+R4         -8776.2894  17864.5788 - 0.0000  18156.1502 - 0.0000  18454.8555 - 0.0000
PMB+R3           -8837.5629  17945.1257 - 0.0000  18139.4114 - 0.0000  18455.9421 - 0.0000
PMB+R4           -8836.7852  17947.5704 - 0.0000  18149.7736 - 0.0000  18465.9544 - 0.0000
cpREV+I+G4       -8851.7656  17969.5313 - 0.0000  18156.1491 - 0.0000  18472.7800 - 0.0000
cpREV+G4         -8855.7648  17975.5295 - 0.0000  18158.4045 - 0.0000  18474.9944 - 0.0000
Blosum62+R2      -8853.3719  17972.7438 - 0.0000  18159.3616 - 0.0000  18475.9925 - 0.0000
Blosum62+F+R2    -8799.3678  17902.7356 - 0.0000  18173.1542 - 0.0000  18477.8771 - 0.0000
JTTDCMut+F+G4    -8804.1634  17910.3269 - 0.0000  18175.6679 - 0.0000  18481.6845 - 0.0000
JTTDCMut+F+I+G4  -8801.4284  17906.8568 - 0.0000  18177.2754 - 0.0000  18481.9982 - 0.0000
JTTDCMut+I+G4    -8857.2484  17980.4968 - 0.0000  18167.1146 - 0.0000  18483.7455 - 0.0000
JTTDCMut+G4      -8860.3801  17984.7602 - 0.0000  18167.6352 - 0.0000  18484.2251 - 0.0000
JTT+I+G4         -8857.4926  17980.9853 - 0.0000  18167.6031 - 0.0000  18484.2340 - 0.0000
JTT+F+G4         -8805.5748  17913.1496 - 0.0000  18178.4906 - 0.0000  18484.5072 - 0.0000
JTT+G4           -8860.5636  17985.1273 - 0.0000  18168.0023 - 0.0000  18484.5922 - 0.0000
JTT+F+I+G4       -8802.8650  17909.7300 - 0.0000  18180.1486 - 0.0000  18484.8714 - 0.0000
JTTDCMut+R3      -8853.0599  17976.1199 - 0.0000  18170.4056 - 0.0000  18486.9363 - 0.0000
cpREV+R3         -8853.4961  17976.9922 - 0.0000  18171.2779 - 0.0000  18487.8086 - 0.0000
JTT+R3           -8853.9281  17977.8561 - 0.0000  18172.1418 - 0.0000  18488.6725 - 0.0000
JTTDCMut+F+R3    -8799.5940  17907.1880 - 0.0000  18188.0116 - 0.0000  18489.8971 - 0.0000
cpREV+R4         -8849.5805  17973.1611 - 0.0000  18175.3643 - 0.0000  18491.5451 - 0.0000
JTTDCMut+R4      -8850.2104  17974.4208 - 0.0000  18176.6240 - 0.0000  18492.8048 - 0.0000
JTT+R4           -8850.4907  17974.9814 - 0.0000  18177.1846 - 0.0000  18493.3654 - 0.0000
JTTDCMut+F+R4    -8795.6358  17903.2715 - 0.0000  18194.8430 - 0.0000  18493.5483 - 0.0000
JTT+F+R3         -8801.4735  17910.9469 - 0.0000  18191.7704 - 0.0000  18493.6560 - 0.0000
JTT+F+R4         -8797.6392  17907.2784 - 0.0000  18198.8499 - 0.0000  18497.5552 - 0.0000
PMB+F+R2         -8809.2867  17922.5734 - 0.0000  18192.9920 - 0.0000  18497.7148 - 0.0000
Dayhoff+F+I+G4   -8812.1135  17928.2271 - 0.0000  18198.6457 - 0.0000  18503.3685 - 0.0000
DCMut+F+I+G4     -8812.2199  17928.4399 - 0.0000  18198.8585 - 0.0000  18503.5813 - 0.0000
Dayhoff+F+G4     -8815.2480  17932.4959 - 0.0000  18197.8370 - 0.0000  18503.8535 - 0.0000
DCMut+F+G4       -8815.3776  17932.7552 - 0.0000  18198.0963 - 0.0000  18504.1128 - 0.0000
rtREV+R2         -8867.5289  18001.0577 - 0.0000  18187.6755 - 0.0000  18504.3065 - 0.0000
cpREV+F+R2       -8814.8016  17933.6033 - 0.0000  18204.0219 - 0.0000  18508.7447 - 0.0000
PMB+R2           -8870.0786  18006.1573 - 0.0000  18192.7751 - 0.0000  18509.4060 - 0.0000
DCMut+F+R3       -8810.5513  17929.1026 - 0.0000  18209.9261 - 0.0000  18511.8117 - 0.0000
Dayhoff+F+R3     -8810.8781  17929.7561 - 0.0000  18210.5797 - 0.0000  18512.4652 - 0.0000
DCMut+F+R4       -8805.8833  17923.7666 - 0.0000  18215.3381 - 0.0000  18514.0434 - 0.0000
Dayhoff+F+R4     -8806.5744  17925.1489 - 0.0000  18216.7203 - 0.0000  18515.4256 - 0.0000
mtInv+F+G4       -8828.3630  17958.7259 - 0.0000  18224.0670 - 0.0000  18530.0835 - 0.0000
mtInv+F+I+G4     -8825.9392  17955.8784 - 0.0000  18226.2970 - 0.0000  18531.0198 - 0.0000
mtInv+F+R3       -8824.1661  17956.3321 - 0.0000  18237.1556 - 0.0000  18539.0412 - 0.0000
mtInv+F+R4       -8820.9163  17953.8326 - 0.0000  18245.4040 - 0.0000  18544.1093 - 0.0000
cpREV+R2         -8887.8755  18041.7511 - 0.0000  18228.3689 - 0.0000  18544.9998 - 0.0000
mtZOA+F+G4       -8846.7432  17995.4864 - 0.0000  18260.8275 - 0.0000  18566.8440 - 0.0000
mtZOA+F+I+G4     -8843.9137  17991.8273 - 0.0000  18262.2459 - 0.0000  18566.9688 - 0.0000
JTTDCMut+F+R2    -8845.1477  17994.2954 - 0.0000  18264.7140 - 0.0000  18569.4368 - 0.0000
JTT+F+R2         -8846.2344  17996.4688 - 0.0000  18266.8874 - 0.0000  18571.6102 - 0.0000
JTTDCMut+R2      -8901.5651  18069.1301 - 0.0000  18255.7479 - 0.0000  18572.3789 - 0.0000
JTT+R2           -8902.0989  18070.1978 - 0.0000  18256.8156 - 0.0000  18573.4466 - 0.0000
mtZOA+F+R4       -8839.5137  17991.0274 - 0.0000  18282.5989 - 0.0000  18581.3042 - 0.0000
mtZOA+F+R3       -8846.3893  18000.7787 - 0.0000  18281.6022 - 0.0000  18583.4877 - 0.0000
Dayhoff+F+R2     -8855.5243  18015.0486 - 0.0000  18285.4672 - 0.0000  18590.1901 - 0.0000
DCMut+F+R2       -8855.6716  18015.3431 - 0.0000  18285.7617 - 0.0000  18590.4846 - 0.0000
mtZOA+F+R5       -8838.9342  17993.8684 - 0.0000  18296.5431 - 0.0000  18591.7128 - 0.0000
VT+I             -8929.4190  18122.8380 - 0.0000  18305.7130 - 0.0000  18622.3029 - 0.0000
Dayhoff+I+G4     -8927.2243  18120.4487 - 0.0000  18307.0665 - 0.0000  18623.6974 - 0.0000
DCMut+I+G4       -8927.3115  18120.6231 - 0.0000  18307.2409 - 0.0000  18623.8718 - 0.0000
Dayhoff+G4       -8930.5716  18125.1431 - 0.0000  18308.0181 - 0.0000  18624.6081 - 0.0000
DCMut+G4         -8930.6927  18125.3854 - 0.0000  18308.2604 - 0.0000  18624.8504 - 0.0000
DCMut+R3         -8923.9751  18117.9502 - 0.0000  18312.2359 - 0.0000  18628.7666 - 0.0000
LG+I             -8932.9468  18129.8936 - 0.0000  18312.7686 - 0.0000  18629.3586 - 0.0000
Dayhoff+R3       -8924.5038  18119.0077 - 0.0000  18313.2934 - 0.0000  18629.8241 - 0.0000
mtInv+F+R2       -8876.2375  18056.4749 - 0.0000  18326.8935 - 0.0000  18631.6164 - 0.0000
WAG+I            -8934.8147  18133.6294 - 0.0000  18316.5044 - 0.0000  18633.0943 - 0.0000
DCMut+R4         -8920.8113  18115.6225 - 0.0000  18317.8257 - 0.0000  18634.0066 - 0.0000
LG+F+I           -8880.9173  18063.8347 - 0.0000  18329.1757 - 0.0000  18635.1923 - 0.0000
Dayhoff+R4       -8921.6085  18117.2170 - 0.0000  18319.4202 - 0.0000  18635.6011 - 0.0000
WAG+F+I          -8883.1584  18068.3168 - 0.0000  18333.6579 - 0.0000  18639.6744 - 0.0000
VT+F+I           -8888.6119  18079.2238 - 0.0000  18344.5648 - 0.0000  18650.5814 - 0.0000
mtMet+F+G4       -8905.1492  18112.2983 - 0.0000  18377.6394 - 0.0000  18683.6559 - 0.0000
mtMet+F+I+G4     -8902.5843  18109.1685 - 0.0000  18379.5871 - 0.0000  18684.3099 - 0.0000
Blosum62+I       -8960.8184  18185.6368 - 0.0000  18368.5118 - 0.0000  18685.1018 - 0.0000
mtZOA+F+R2       -8903.5065  18111.0129 - 0.0000  18381.4316 - 0.0000  18686.1544 - 0.0000
mtREV+F+G4       -8907.1936  18116.3871 - 0.0000  18381.7282 - 0.0000  18687.7447 - 0.0000
mtREV+F+I+G4     -8905.0858  18114.1717 - 0.0000  18384.5903 - 0.0000  18689.3131 - 0.0000
Blosum62+F+I     -8907.9842  18117.9683 - 0.0000  18383.3094 - 0.0000  18689.3259 - 0.0000
mtMet+F+R3       -8901.2187  18110.4373 - 0.0000  18391.2609 - 0.0000  18693.1464 - 0.0000
mtREV+F+R3       -8901.8589  18111.7179 - 0.0000  18392.5414 - 0.0000  18694.4270 - 0.0000
rtREV+F+I        -8910.5999  18123.1997 - 0.0000  18388.5407 - 0.0000  18694.5573 - 0.0000
mtREV+F+R4       -8898.1503  18108.3006 - 0.0000  18399.8720 - 0.0000  18698.5773 - 0.0000
mtMet+F+R4       -8898.3919  18108.7838 - 0.0000  18400.3553 - 0.0000  18699.0606 - 0.0000
PMB+F+I          -8914.2469  18130.4938 - 0.0000  18395.8349 - 0.0000  18701.8514 - 0.0000
Dayhoff+R2       -8967.0072  18200.0145 - 0.0000  18386.6323 - 0.0000  18703.2632 - 0.0000
PMB+I            -8971.8814  18207.7627 - 0.0000  18390.6377 - 0.0000  18707.2276 - 0.0000
DCMut+R2         -8969.6081  18205.2161 - 0.0000  18391.8339 - 0.0000  18708.4649 - 0.0000
FLU+I+G4         -8975.1884  18216.3767 - 0.0000  18402.9946 - 0.0000  18719.6255 - 0.0000
FLU+F+I+G4       -8920.6264  18145.2527 - 0.0000  18415.6713 - 0.0000  18720.3941 - 0.0000
FLU+G4           -8978.9567  18221.9134 - 0.0000  18404.7884 - 0.0000  18721.3783 - 0.0000
FLU+F+G4         -8924.0299  18150.0597 - 0.0000  18415.4008 - 0.0000  18721.4173 - 0.0000
FLU+R4           -8971.8571  18217.7143 - 0.0000  18419.9175 - 0.0000  18736.0983 - 0.0000
FLU+R3           -8977.8821  18225.7642 - 0.0000  18420.0499 - 0.0000  18736.5806 - 0.0000
FLU+F+R3         -8924.3507  18156.7013 - 0.0000  18437.5248 - 0.0000  18739.4104 - 0.0000
FLU+F+R4         -8918.9886  18149.9772 - 0.0000  18441.5487 - 0.0000  18740.2540 - 0.0000
FLU+R5           -8970.1707  18218.3413 - 0.0000  18428.7197 - 0.0000  18744.2930 - 0.0000
VT               -9003.0518  18268.1037 - 0.0000  18447.2954 - 0.0000  18763.7848 - 0.0000
mtART+F+G4       -8946.5621  18195.1243 - 0.0000  18460.4653 - 0.0000  18766.4819 - 0.0000
rtREV+I          -9001.8845  18267.7691 - 0.0000  18450.6441 - 0.0000  18767.2340 - 0.0000
mtART+F+I+G4     -8944.1269  18192.2538 - 0.0000  18462.6724 - 0.0000  18767.3952 - 0.0000
WAG              -9007.3155  18276.6310 - 0.0000  18455.8227 - 0.0000  18772.3121 - 0.0000
WAG+F            -8953.8549  18207.7098 - 0.0000  18468.0546 - 0.0000  18775.2836 - 0.0000
cpREV+F+I        -8951.4528  18204.9057 - 0.0000  18470.2467 - 0.0000  18776.2633 - 0.0000
LG+F             -8954.8605  18209.7209 - 0.0000  18470.0657 - 0.0000  18777.2947 - 0.0000
LG               -9009.9587  18281.9174 - 0.0000  18461.1091 - 0.0000  18777.5985 - 0.0000
VT+F             -8959.4803  18218.9607 - 0.0000  18479.3055 - 0.0000  18786.5345 - 0.0000
mtART+F+R4       -8943.2606  18198.5213 - 0.0000  18490.0927 - 0.0000  18788.7980 - 0.0000
mtART+F+R3       -8951.2046  18210.4091 - 0.0000  18491.2327 - 0.0000  18793.1182 - 0.0000
mtART+F+R5       -8942.0549  18200.1098 - 0.0000  18502.7845 - 0.0000  18797.9542 - 0.0000
mtREV+F+R2       -8962.7252  18229.4503 - 0.0000  18499.8689 - 0.0000  18804.5918 - 0.0000
mtMet+F+R2       -8963.2912  18230.5825 - 0.0000  18501.0011 - 0.0000  18805.7239 - 0.0000
cpREV+I          -9021.6752  18307.3504 - 0.0000  18490.2254 - 0.0000  18806.8153 - 0.0000
Blosum62         -9029.5609  18321.1219 - 0.0000  18500.3136 - 0.0000  18816.8030 - 0.0000
Blosum62+F       -8975.1686  18250.3371 - 0.0000  18510.6820 - 0.0000  18817.9109 - 0.0000
JTTDCMut+I       -9029.4838  18322.9676 - 0.0000  18505.8426 - 0.0000  18822.4325 - 0.0000
JTT+I            -9030.2709  18324.5418 - 0.0000  18507.4168 - 0.0000  18824.0068 - 0.0000
JTTDCMut+F+I     -8975.7991  18253.5981 - 0.0000  18518.9392 - 0.0000  18824.9557 - 0.0000
JTT+F+I          -8977.5059  18257.0119 - 0.0000  18522.3529 - 0.0000  18828.3695 - 0.0000
FLU+F+R2         -8975.6393  18255.2786 - 0.0000  18525.6972 - 0.0000  18830.4201 - 0.0000
rtREV+F          -8983.1364  18266.2728 - 0.0000  18526.6177 - 0.0000  18833.8466 - 0.0000
PMB+F            -8984.8011  18269.6021 - 0.0000  18529.9470 - 0.0000  18837.1759 - 0.0000
FLU+R2           -9036.6575  18339.3150 - 0.0000  18525.9328 - 0.0000  18842.5637 - 0.0000
PMB              -9043.7124  18349.4249 - 0.0000  18528.6166 - 0.0000  18845.1060 - 0.0000
DCMut+F+I        -8999.4473  18300.8946 - 0.0000  18566.2357 - 0.0000  18872.2523 - 0.0000
Dayhoff+F+I      -8999.9138  18301.8277 - 0.0000  18567.1687 - 0.0000  18873.1853 - 0.0000
mtART+F+R2       -9005.7139  18315.4277 - 0.0000  18585.8463 - 0.0000  18890.5691 - 0.0000
rtREV            -9072.2560  18406.5121 - 0.0000  18585.7038 - 0.0000  18902.1932 - 0.0000
mtInv+F+I        -9022.5424  18347.0848 - 0.0000  18612.4258 - 0.0000  18918.4424 - 0.0000
cpREV+F          -9026.9699  18353.9399 - 0.0000  18614.2847 - 0.0000  18921.5136 - 0.0000
HIVb+F+G4        -9028.7191  18359.4381 - 0.0000  18624.7792 - 0.0000  18930.7957 - 0.0000
HIVb+F+I+G4      -9026.0550  18356.1100 - 0.0000  18626.5286 - 0.0000  18931.2514 - 0.0000
HIVb+F+R3        -9027.1601  18362.3202 - 0.0000  18643.1437 - 0.0000  18945.0293 - 0.0000
HIVb+F+R4        -9021.6513  18355.3025 - 0.0000  18646.8740 - 0.0000  18945.5793 - 0.0000
cpREV            -9099.7174  18461.4348 - 0.0000  18640.6265 - 0.0000  18957.1159 - 0.0000
mtVer+F+G4       -9047.7155  18397.4309 - 0.0000  18662.7720 - 0.0000  18968.7885 - 0.0000
mtVer+F+I+G4     -9044.9129  18393.8257 - 0.0000  18664.2443 - 0.0000  18968.9671 - 0.0000
mtZOA+I+G4       -9099.9591  18465.9183 - 0.0000  18652.5361 - 0.0000  18969.1670 - 0.0000
mtZOA+G4         -9102.9965  18469.9930 - 0.0000  18652.8680 - 0.0000  18969.4580 - 0.0000
JTTDCMut+F       -9057.2396  18414.4793 - 0.0000  18674.8241 - 0.0000  18982.0530 - 0.0000
mtVer+F+R3       -9047.2194  18402.4387 - 0.0000  18683.2623 - 0.0000  18985.1478 - 0.0000
JTT+F            -9058.9619  18417.9238 - 0.0000  18678.2686 - 0.0000  18985.4975 - 0.0000
JTTDCMut         -9115.6629  18493.3259 - 0.0000  18672.5176 - 0.0000  18989.0070 - 0.0000
mtVer+F+R4       -9043.8836  18399.7672 - 0.0000  18691.3386 - 0.0000  18990.0439 - 0.0000
JTT              -9116.6053  18495.2106 - 0.0000  18674.4023 - 0.0000  18990.8917 - 0.0000
DCMut+I          -9114.2837  18492.5675 - 0.0000  18675.4425 - 0.0000  18992.0324 - 0.0000
mtZOA+R4         -9100.3429  18474.6858 - 0.0000  18676.8890 - 0.0000  18993.0698 - 0.0000
Dayhoff+I        -9114.8341  18493.6683 - 0.0000  18676.5433 - 0.0000  18993.1332 - 0.0000
mtZOA+R5         -9098.7889  18475.5778 - 0.0000  18685.9562 - 0.0000  19001.5295 - 0.0000
mtZOA+R3         -9111.3622  18492.7243 - 0.0000  18687.0100 - 0.0000  19003.5407 - 0.0000
HIVb+I+G4        -9123.9235  18513.8470 - 0.0000  18700.4648 - 0.0000  19017.0958 - 0.0000
HIVb+G4          -9127.5558  18519.1116 - 0.0000  18701.9866 - 0.0000  19018.5765 - 0.0000
HIVb+R3          -9122.7229  18515.4459 - 0.0000  18709.7316 - 0.0000  19026.2623 - 0.0000
HIVb+R4          -9117.9644  18509.9287 - 0.0000  18712.1319 - 0.0000  19028.3128 - 0.0000
DCMut+F          -9083.0687  18466.1373 - 0.0000  18726.4822 - 0.0000  19033.7111 - 0.0000
Dayhoff+F        -9083.5959  18467.1918 - 0.0000  18727.5366 - 0.0000  19034.7656 - 0.0000
mtZOA+F+I        -9083.9098  18469.8196 - 0.0000  18735.1606 - 0.0000  19041.1772 - 0.0000
HIVb+F+R2        -9089.2319  18482.4639 - 0.0000  18752.8825 - 0.0000  19057.6053 - 0.0000
mtInv+F          -9101.0452  18502.0904 - 0.0000  18762.4352 - 0.0000  19069.6642 - 0.0000
mtZOA+R2         -9162.3189  18590.6378 - 0.0000  18777.2556 - 0.0000  19093.8866 - 0.0000
mtREV+F+I        -9112.8484  18527.6968 - 0.0000  18793.0378 - 0.0000  19099.0544 - 0.0000
mtVer+F+R2       -9110.8135  18525.6270 - 0.0000  18796.0456 - 0.0000  19100.7684 - 0.0000
mtMet+F+I        -9125.9070  18553.8140 - 0.0000  18819.1550 - 0.0000  19125.1716 - 0.0000
mtREV+G4         -9182.5591  18629.1182 - 0.0000  18811.9932 - 0.0000  19128.5831 - 0.0000
mtREV+I+G4       -9180.2416  18626.4832 - 0.0000  18813.1010 - 0.0000  19129.7319 - 0.0000
mtMet+G4         -9184.5614  18633.1229 - 0.0000  18815.9979 - 0.0000  19132.5878 - 0.0000
mtMet+I+G4       -9181.6912  18629.3824 - 0.0000  18816.0002 - 0.0000  19132.6311 - 0.0000
mtREV+R4         -9176.9056  18627.8112 - 0.0000  18830.0144 - 0.0000  19146.1952 - 0.0000
mtREV+R3         -9182.7417  18635.4834 - 0.0000  18829.7692 - 0.0000  19146.2998 - 0.0000
mtMet+R3         -9185.7811  18641.5621 - 0.0000  18835.8478 - 0.0000  19152.3785 - 0.0000
mtInv+I+G4       -9191.8458  18649.6917 - 0.0000  18836.3095 - 0.0000  19152.9404 - 0.0000
mtInv+G4         -9194.8507  18653.7014 - 0.0000  18836.5764 - 0.0000  19153.1664 - 0.0000
mtREV+R5         -9174.9350  18627.8700 - 0.0000  18838.2484 - 0.0000  19153.8217 - 0.0000
HIVb+R2          -9193.3105  18652.6211 - 0.0000  18839.2389 - 0.0000  19155.8698 - 0.0000
mtMet+R4         -9182.2476  18638.4952 - 0.0000  18840.6984 - 0.0000  19156.8793 - 0.0000
DCMut            -9201.3054  18664.6109 - 0.0000  18843.8026 - 0.0000  19160.2920 - 0.0000
Dayhoff          -9201.9050  18665.8101 - 0.0000  18845.0018 - 0.0000  19161.4911 - 0.0000
mtMAM+F+G4       -9146.2472  18594.4944 - 0.0000  18859.8354 - 0.0000  19165.8520 - 0.0000
mtMAM+F+I+G4     -9143.8369  18591.6738 - 0.0000  18862.0924 - 0.0000  19166.8152 - 0.0000
FLU+F+I          -9147.6432  18597.2865 - 0.0000  18862.6275 - 0.0000  19168.6441 - 0.0000
FLU+I            -9203.8411  18671.6823 - 0.0000  18854.5573 - 0.0000  19171.1472 - 0.0000
mtInv+R3         -9195.6335  18661.2669 - 0.0000  18855.5527 - 0.0000  19172.0833 - 0.0000
mtInv+R4         -9190.0531  18654.1063 - 0.0000  18856.3095 - 0.0000  19172.4903 - 0.0000
mtMAM+F+R4       -9146.0857  18604.1714 - 0.0000  18895.7428 - 0.0000  19194.4481 - 0.0000
mtMAM+F+R5       -9141.1839  18598.3678 - 0.0000  18901.0425 - 0.0000  19196.2122 - 0.0000
mtMAM+F+R3       -9155.6337  18619.2675 - 0.0000  18900.0910 - 0.0000  19201.9766 - 0.0000
mtZOA+F          -9169.2970  18638.5940 - 0.0000  18898.9388 - 0.0000  19206.1678 - 0.0000
mtREV+R2         -9241.1565  18748.3129 - 0.0000  18934.9307 - 0.0000  19251.5617 - 0.0000
mtMet+R2         -9244.2135  18754.4270 - 0.0000  18941.0448 - 0.0000  19257.6757 - 0.0000
mtInv+R2         -9244.6731  18755.3463 - 0.0000  18941.9641 - 0.0000  19258.5950 - 0.0000
mtART+I+G4       -9246.1424  18758.2847 - 0.0000  18944.9025 - 0.0000  19261.5335 - 0.0000
mtREV+F          -9197.2639  18694.5278 - 0.0000  18954.8726 - 0.0000  19262.1016 - 0.0000
mtART+G4         -9249.5154  18763.0308 - 0.0000  18945.9058 - 0.0000  19262.4957 - 0.0000
mtMet+F          -9209.4350  18718.8699 - 0.0000  18979.2148 - 0.0000  19286.4437 - 0.0000
mtART+R4         -9248.9013  18771.8025 - 0.0000  18974.0057 - 0.0000  19290.1866 - 0.0000
mtART+R3         -9258.0182  18786.0365 - 0.0000  18980.3222 - 0.0000  19296.8529 - 0.0000
mtART+R5         -9246.7331  18771.4661 - 0.0000  18981.8445 - 0.0000  19297.4178 - 0.0000
mtMAM+F+R2       -9222.4679  18748.9358 - 0.0000  19019.3544 - 0.0000  19324.0772 - 0.0000
mtART+F+I        -9235.1856  18772.3712 - 0.0000  19037.7123 - 0.0000  19343.7288 - 0.0000
FLU+F            -9238.3266  18776.6531 - 0.0000  19036.9979 - 0.0000  19344.2269 - 0.0000
FLU              -9299.2939  18860.5878 - 0.0000  19039.7796 - 0.0000  19356.2689 - 0.0000
mtVer+I+G4       -9305.6724  18877.3447 - 0.0000  19063.9625 - 0.0000  19380.5935 - 0.0000
mtVer+G4         -9308.6284  18881.2568 - 0.0000  19064.1318 - 0.0000  19380.7217 - 0.0000
HIVb+F+I         -9256.9224  18815.8448 - 0.0000  19081.1859 - 0.0000  19387.2024 - 0.0000
mtVer+R3         -9311.1149  18892.2298 - 0.0000  19086.5155 - 0.0000  19403.0462 - 0.0000
mtART+R2         -9317.2522  18900.5045 - 0.0000  19087.1223 - 0.0000  19403.7532 - 0.0000
mtVer+R4         -9307.5178  18889.0355 - 0.0000  19091.2387 - 0.0000  19407.4196 - 0.0000
HIVw+F+I+G4      -9267.3366  18838.6732 - 0.0000  19109.0918 - 0.0000  19413.8147 - 0.0000
HIVw+F+G4        -9270.6196  18843.2391 - 0.0000  19108.5802 - 0.0000  19414.5967 - 0.0000
HIVw+F+R4        -9266.1826  18844.3653 - 0.0000  19135.9367 - 0.0000  19434.6420 - 0.0000
HIVw+F+R3        -9272.5442  18853.0884 - 0.0000  19133.9119 - 0.0000  19435.7975 - 0.0000
HIVw+F+R5        -9263.6355  18843.2711 - 0.0000  19145.9458 - 0.0000  19441.1155 - 0.0000
HIVb+I           -9346.0640  18956.1280 - 0.0000  19139.0030 - 0.0000  19455.5930 - 0.0000
mtVer+F+I        -9301.9443  18905.8886 - 0.0000  19171.2296 - 0.0000  19477.2462 - 0.0000
mtART+F          -9325.7188  18951.4375 - 0.0000  19211.7823 - 0.0000  19519.0113 - 0.0000
mtVer+R2         -9378.2796  19022.5592 - 0.0000  19209.1770 - 0.0000  19525.8079 - 0.0000
HIVw+F+R2        -9334.4003  18972.8005 - 0.0000  19243.2191 - 0.0000  19547.9420 - 0.0000
HIVb+F           -9355.5416  19011.0832 - 0.0000  19271.4281 - 0.0000  19578.6570 - 0.0000
mtZOA+I          -9412.5842  19089.1684 - 0.0000  19272.0434 - 0.0000  19588.6334 - 0.0000
mtMAM+I+G4       -9411.4502  19088.9004 - 0.0000  19275.5182 - 0.0000  19592.1492 - 0.0000
mtMAM+G4         -9414.4789  19092.9578 - 0.0000  19275.8328 - 0.0000  19592.4227 - 0.0000
mtREV+I          -9424.7457  19113.4914 - 0.0000  19296.3664 - 0.0000  19612.9563 - 0.0000
mtInv+I          -9428.7752  19121.5504 - 0.0000  19304.4254 - 0.0000  19621.0153 - 0.0000
HIVw+I+G4        -9427.0113  19120.0227 - 0.0000  19306.6405 - 0.0000  19623.2714 - 0.0000
HIVw+G4          -9431.7377  19127.4755 - 0.0000  19310.3505 - 0.0000  19626.9404 - 0.0000
mtMAM+R5         -9411.8457  19101.6913 - 0.0000  19312.0697 - 0.0000  19627.6430 - 0.0000
mtMAM+R4         -9418.6958  19111.3917 - 0.0000  19313.5949 - 0.0000  19629.7757 - 0.0000
mtMAM+R6         -9408.4413  19098.8826 - 0.0000  19317.7022 - 0.0000  19632.4019 - 0.0000
mtMAM+R3         -9427.7715  19125.5429 - 0.0000  19319.8286 - 0.0000  19636.3593 - 0.0000
HIVw+R4          -9425.4756  19124.9512 - 0.0000  19327.1544 - 0.0000  19643.3352 - 0.0000
HIVw+R3          -9431.3071  19132.6141 - 0.0000  19326.8998 - 0.0000  19643.4305 - 0.0000
HIVw+R5          -9423.1440  19124.2879 - 0.0000  19334.6663 - 0.0000  19650.2396 - 0.0000
mtVer+F          -9393.2826  19086.5652 - 0.0000  19346.9100 - 0.0000  19654.1390 - 0.0000
HIVb             -9450.0734  19162.1468 - 0.0000  19341.3385 - 0.0000  19657.8279 - 0.0000
mtMet+I          -9451.7723  19167.5446 - 0.0000  19350.4196 - 0.0000  19667.0096 - 0.0000
mtZOA            -9507.1922  19276.3844 - 0.0000  19455.5761 - 0.0000  19772.0655 - 0.0000
HIVw+R2          -9501.7112  19269.4225 - 0.0000  19456.0403 - 0.0000  19772.6712 - 0.0000
mtMAM+R2         -9505.9679  19277.9358 - 0.0000  19464.5536 - 0.0000  19781.1845 - 0.0000
mtREV            -9515.6672  19293.3344 - 0.0000  19472.5261 - 0.0000  19789.0155 - 0.0000
mtInv            -9516.6321  19295.2642 - 0.0000  19474.4559 - 0.0000  19790.9453 - 0.0000
mtMAM+F+I        -9471.0269  19244.0539 - 0.0000  19509.3949 - 0.0000  19815.4115 - 0.0000
mtMet            -9542.6792  19347.3585 - 0.0000  19526.5502 - 0.0000  19843.0396 - 0.0000
HIVw+F+I         -9520.0608  19342.1217 - 0.0000  19607.4627 - 0.0000  19913.4793 - 0.0000
mtVer+I          -9613.5363  19491.0726 - 0.0000  19673.9476 - 0.0000  19990.5375 - 0.0000
mtMAM+F          -9569.3980  19438.7960 - 0.0000  19699.1408 - 0.0000  20006.3698 - 0.0000
mtART+I          -9631.1336  19526.2671 - 0.0000  19709.1421 - 0.0000  20025.7321 - 0.0000
HIVw+F           -9630.2280  19560.4561 - 0.0000  19820.8009 - 0.0000  20128.0299 - 0.0000
HIVw+I           -9692.0933  19648.1866 - 0.0000  19831.0616 - 0.0000  20147.6515 - 0.0000
mtVer            -9710.2337  19682.4675 - 0.0000  19861.6592 - 0.0000  20178.1486 - 0.0000
mtART            -9730.7857  19723.5714 - 0.0000  19902.7632 - 0.0000  20219.2525 - 0.0000
HIVw             -9806.0223  19874.0447 - 0.0000  20053.2364 - 0.0000  20369.7258 - 0.0000
mtMAM+I          -9830.8456  19925.6911 - 0.0000  20108.5661 - 0.0000  20425.1560 - 0.0000
mtMAM            -9934.9591  20131.9182 - 0.0000  20311.1099 - 0.0000  20627.5993 - 0.0000

AIC, w-AIC   : Akaike information criterion scores and weights.
AICc, w-AICc : Corrected AIC scores and weights.
BIC, w-BIC   : Bayesian information criterion scores and weights.

Plus signs denote the 95% confidence sets.
Minus signs denote significant exclusion.

SUBSTITUTION PROCESS
--------------------

Model of substitution: LG+G4

State frequencies: (model)

Model of rate heterogeneity: Gamma with 4 categories
Gamma shape alpha: 1.1137

 Category  Relative_rate  Proportion
  1         0.1591         0.2500
  2         0.5084         0.2500
  3         1.0165         0.2500
  4         2.3160         0.2500
Relative rates are computed as MEAN of the portion of the Gamma distribution falling in the category.

MAXIMUM LIKELIHOOD TREE
-----------------------

Log-likelihood of the tree: -8762.9227 (s.e. 300.6799)
Unconstrained log-likelihood (without tree): -1863.9707
Number of free parameters (#branches + #model parameters): 132
Akaike information criterion (AIC) score: 17789.8453
Corrected Akaike information criterion (AICc) score: 17972.7203
Bayesian information criterion (BIC) score: 18289.3103

Total tree length (sum of branch lengths): 10.4178
Sum of internal branch lengths: 5.7015 (54.7280% of tree length)

WARNING: 7 near-zero internal branches (<0.0031) should be treated with caution
         Such branches are denoted by '**' in the figure below

NOTE: Tree is UNROOTED although outgroup taxon 'AB609718_phiEF24C_P2' is drawn at root
Numbers in parentheses are SH-aLRT support (%) / ultrafast bootstrap support (%)

+**AB609718_phiEF24C_P2
|
|                                +**AB930182_SPG24
|                             +--| (73.5/100)
|                             |  +**AP013029_phiNIT1
|                          +--| (99.9/100)
|                          |  +**KF669652_Grass
|                       +--| (91.3/90)
|                       |  |           +**KJ010547_Bp8p_C
|                       |  |        +--| (78.4/99)
|                       |  |        |  +**KJ010548_Bp8p_T
|                       |  |     +--| (94.7/100)
|                       |  |     |  +--NC_024792_Bobb
|                       |  |  +--| (92.5/97)
|                       |  |  |  +--NC_020081_phiAGATE
|                       |  +--| (99.5/100)
|                       |     |  +--NC_027366_Mater
|                       |     +--| (17.2/70)
|                       |        +--NC_027374_Moonbeam
|                    +--| (31.9/78)
|                    |  +---KC699836_SIOphi
|              +-----| (99.4/97)
|              |     |              +**JN797796B_5S
|              |     |           +--| (95.8/100)
|              |     |           |  +**NC_018863_B4
|              |     |        +--| (100/100)
|              |     |        |  |     +**KT307976_AvesoBmore
|              |     |        |  |  +**| (0/49)
|              |     |        |  |  |  +**NC_022088_Troll
|              |     |        |  +--| (96.1/100)
|              |     |        |     +--NC_022769_BigBertha
|              |     |     +--| (93.6/93)
|              |     |     |  |     +**NC_018856_Bastille
|              |     |     |  |  +**| (0/50)
|              |     |     |  |  |  +**NC_024207_Evoli
|              |     |     |  +--| (100/100)
|              |     |     |     |  +**NC_024205_Hoody_T
|              |     |     |     +--| (78.2/98)
|              |     |     |        +**NC_024216_CAM003
|              |     |  +--| (87.6/90)
|              |     |  |  |              +**KT207918_Eyuki
|              |     |  |  |           +--| (73.7/99)
|              |     |  |  |           |  +**NC_024211_Megatron
|              |     |  |  |        +--| (95.6/100)
|              |     |  |  |        |  +--NC_024213_Hakuna
|              |     |  |  |     +--| (92.7/98)
|              |     |  |  |     |  |  +**NC_018857_BPS13
|              |     |  |  |     |  +--| (99.6/100)
|              |     |  |  |     |     +**NC_023501_BPS10C
|              |     |  |  +-----| (100/100)
|              |     |  |        +--NC_016563_WPh
|              |     +--| (95.8/96)
|              |        |        +**JN797798_BCU4
|              |        |     +--| (81.4/100)
|              |        |     |  +**NC_018860_BCP78
|              |        |  +--| (100/100)
|              |        |  |  +--KT224359_TsarBomba
|              |        +--| (97.3/97)
|              |           |           +**KT995480_Bacillus_BM15
|              |           |        +--| (76.4/100)
|              |           |        |  +**MH638309_Bacillus_Hobo
|              |           |     +--| (79.7/88)
|              |           |     |  +--NC_020873_Bc431v3
|              |           |  +--| (92.5/87)
|              |           |  |  |  +--MH638312_Bacillus_Kioshi
|              |           |  |  +--| (90.9/96)
|              |           |  |     +**NC_024137_Bcp1
|              |           +--| (99.7/100)
|              |              |     +**KU577463_Bacillus_Deep_Blue
|              |              |  +--| (91.9/98)
|              |              |  |  +**Thurquoise
|              |              +--| (83.3/73)
|              |                 |  +**KX495186_Bacillus_PK16
|              |                 +--| (96.4/98)
|              |                    |  +**MG602477_Bacillus_BCP01
|              |                    +**| (0/22)
|              |                       |  +**NC_027352_JBP901
|              |                       +**| (0/74)
|              |                          +**NC_027355_BCP8_2
|          +---| (90.4/92)
|          |   |        +-------------------------------AY682195_LP65
|          |   |  +-----| (92/91)
|          |   |  |     |                                    +**KC595512_JL
|          |   |  |     |                                 +--| (77.5/99)
|          |   |  |     |                                 |  +**KC595513_Shanette
|          |   |  |     |                             +---| (94.4/97)
|          |   |  |     |                             |   +--NC_025423_CP_51
|          |   |  |     +-----------------------------| (100/100)
|          |   |  |                                   |    +**NC_011421_SPO1
|          |   |  |                                   +----| (97.5/100)
|          |   |  |                                        +**NC_022761_CampHawk
|          |   +--| (41.7/78)
|          |      +----------------------NC_015253_A9
|       +--| (67/83)
|       |  +------------------NC_012530_Lb338_1
|  +----| (99.8/100)
|  |    |                +**DQ004855_P100
|  |    |             +**| (0/62)
|  |    |             |  +**KJ586795_LMTA_94
|  |    |          +--| (79.9/96)
|  |    |          |  |  +**KJ094031_LP_124
|  |    |          |  +--| (84.2/98)
|  |    |          |     +**NC_009811_A511
|  |    |  +-------| (100/100)
|  |    |  |       |  +**KJ094029_LP_064
|  |    |  |       +**| (0/82)
|  |    |  |          +**NC_021781_LP_125
|  |    +--| (89.4/82)
|  |       |                   +**EU418428_A5W
|  |       |                +**| (0/92)
|  |       |                |  +**FR852584_ISP
|  |       |             +--| (80.3/100)
|  |       |             |  |  +**NC_019726_JD007
|  |       |             |  +--| (84.7/100)
|  |       |             |     +**NC_022918_S25_4
|  |       |          +--| (99.5/100)
|  |       |          |  +**NC_025416_MCE_2014
|  |       |       +--| (89/93)
|  |       |       |  |     +--JX194239_SA11
|  |       |       |  |  +--| (100/100)
|  |       |       |  |  |  |  +**NC_020877_Romulus
|  |       |       |  |  |  +--| (75.2/99)
|  |       |       |  |  |     +**NC_022090_Remus
|  |       |       |  +--| (22.9/83)
|  |       |       |     |  +--KF021268_phiIBB_SEP1
|  |       |       |     +--| (99.4/100)
|  |       |       |        +**KP027447_phiIPLA_C1C
|  |       +-------| (100/100)
|  |               +--NC_007021_Twort
+--| (95.8/100)
|  +--KP339049_EFDG1
|
+**KR049063_EFLK1

Tree in newick format:

(AB609718_phiEF24C_P2:0.0000024851,(((((((((AB930182_SPG24:0.0000024851,AP013029_phiNIT1:0.0000024851)73.5/100:0.0072123231,KF669652_Grass:0.0000020064)99.9/100:0.1435760113,((((KJ010547_Bp8p_C:0.0000024851,KJ010548_Bp8p_T:0.0000024851)78.4/99:0.0055262290,NC_024792_Bobb:0.0051508511)94.7/100:0.0563374194,NC_020081_phiAGATE:0.1635667107)92.5/97:0.0669975963,(NC_027366_Mater:0.1340474322,NC_027374_Moonbeam:0.1724924278)17.2/70:0.0292858061)99.5/100:0.1175237455)91.3/90:0.1021994567,KC699836_SIOphi:0.2076387552)31.9/78:0.0445429223,(((((JN797796B_5S:0.0000024851,NC_018863_B4:0.0000024851)95.8/100:0.0244968590,((KT307976_AvesoBmore:0.0000024851,NC_022088_Troll:0.0000024851)0/49:0.0000026599,NC_022769_BigBertha:0.0035681868)96.1/100:0.0279013315)100/100:0.0939207413,((NC_018856_Bastille:0.0000021722,NC_024207_Evoli:0.0000024851)0/50:0.0000027257,(NC_024205_Hoody_T:0.0000020216,NC_024216_CAM003:0.0000022186)78.2/98:0.0035151468)100/100:0.1361501219)93.6/93:0.0565798571,((((KT207918_Eyuki:0.0000024851,NC_024211_Megatron:0.0000024851)73.7/99:0.0036029525,NC_024213_Hakuna:0.0110531458)95.6/100:0.0335920116,(NC_018857_BPS13:0.0000024851,NC_023501_BPS10C:0.0000024851)99.6/100:0.0524959839)92.7/98:0.0372584673,NC_016563_WPh:0.0160742109)100/100:0.2760834973)87.6/90:0.0259368089,(((JN797798_BCU4:0.0000024851,NC_018860_BCP78:0.0000024851)81.4/100:0.0086029565,KT224359_TsarBomba:0.0054009692)100/100:0.1574430106,((((KT995480_Bacillus_BM15:0.0000024851,MH638309_Bacillus_Hobo:0.0000024851)76.4/100:0.0034591606,NC_020873_Bc431v3:0.0181662129)79.7/88:0.0068011517,(MH638312_Bacillus_Kioshi:0.0035647770,NC_024137_Bcp1:0.0000024851)90.9/96:0.0148822728)92.5/87:0.0217568210,((KU577463_Bacillus_Deep_Blue:0.0000024851,Thurquoise:0.0000024851)91.9/98:0.0139224898,(KX495186_Bacillus_PK16:0.0000024851,(MG602477_Bacillus_BCP01:0.0000024851,(NC_027352_JBP901:0.0000024851,NC_027355_BCP8_2:0.0000024851)0/74:0.0000024849)0/22:0.0000024849)96.4/98:0.0223530176)83.3/73:0.0110703942)99.7/100:0.0967480996)97.3/97:0.0590014714)95.8/96:0.0999481457)99.4/97:0.2972171036,((AY682195_LP65:1.4212628010,(((KC595512_JL:0.0000024851,KC595513_Shanette:0.0000024851)77.5/99:0.0098099910,NC_025423_CP_51:0.0133915602)94.4/97:0.1886303563,(NC_011421_SPO1:0.0000024851,NC_022761_CampHawk:0.0000024851)97.5/100:0.2524114909)100/100:1.3170938340)92/91:0.2981108327,NC_015253_A9:1.0308255119)41.7/78:0.0819625689)90.4/92:0.2024312552,NC_012530_Lb338_1:0.8459459483)67/83:0.1259479395,((((DQ004855_P100:0.0000024851,KJ586795_LMTA_94:0.0000024851)0/62:0.0000020191,(KJ094031_LP_124:0.0000024851,NC_009811_A511:0.0000024851)84.2/98:0.0036008679)79.9/96:0.0036043284,(KJ094029_LP_064:0.0000024851,NC_021781_LP_125:0.0000024851)0/82:0.0000027556)100/100:0.3513712927,(((((EU418428_A5W:0.0000024851,FR852584_ISP:0.0000024851)0/92:0.0000022291,(NC_019726_JD007:0.0000024851,NC_022918_S25_4:0.0000024851)84.7/100:0.0036339811)80.3/100:0.0036612084,NC_025416_MCE_2014:0.0000028499)99.5/100:0.0702331894,((JX194239_SA11:0.0043854766,(NC_020877_Romulus:0.0000024851,NC_022090_Remus:0.0000024851)75.2/99:0.0040557556)100/100:0.1085146620,(KF021268_phiIBB_SEP1:0.0035163143,KP027447_phiIPLA_C1C:0.0000023785)99.4/100:0.0648216471)22.9/83:0.0162570936)89/93:0.0586894485,NC_007021_Twort:0.1178992853)100/100:0.3498760472)89.4/82:0.1117412006)99.8/100:0.2393795356,KP339049_EFDG1:0.1195682234)95.8/100:0.0963848751,KR049063_EFLK1:0.0000024851);

CONSENSUS TREE
--------------

Consensus tree is constructed from 1000bootstrap trees
Log-likelihood of consensus tree: -8762.923342
Robinson-Foulds distance between ML tree and consensus tree: 2

Branches with support >0.000000% are kept (extended consensus)
Branch lengths are optimized by maximum likelihood on original alignment
Numbers in parentheses are bootstrap supports (%)

+**AB609718_phiEF24C_P2
|
|                                      +--AB930182_SPG24
|                                   +--| (100)
|                                   |  +--AP013029_phiNIT1
|                                +--| (100)
|                                |  +--KF669652_Grass
|                             +--| (90)
|                             |  |           +--KJ010547_Bp8p_C
|                             |  |        +--| (99)
|                             |  |        |  +--KJ010548_Bp8p_T
|                             |  |     +--| (100)
|                             |  |     |  +--NC_024792_Bobb
|                             |  |  +--| (97)
|                             |  |  |  +--NC_020081_phiAGATE
|                             |  +--| (100)
|                             |     |  +--NC_027366_Mater
|                             |     +--| (70)
|                             |        +--NC_027374_Moonbeam
|                          +--| (78)
|                          |  +---KC699836_SIOphi
|                    +-----| (97)
|                    |     |                 +**JN797796B_5S
|                    |     |              +--|
|                    |     |              |  +**NC_022763_Spock
|                    |     |           +--| (100)
|                    |     |           |  +--NC_018863_B4
|                    |     |        +--| (100)
|                    |     |        |  |        +**KT307976_AvesoBmore
|                    |     |        |  |     +--|
|                    |     |        |  |     |  +**NC_024788_Riley
|                    |     |        |  |  +--| (49)
|                    |     |        |  |  |  +--NC_022088_Troll
|                    |     |        |  +--| (100)
|                    |     |        |     +--NC_022769_BigBertha
|                    |     |     +--| (93)
|                    |     |     |  |     +--NC_018856_Bastille
|                    |     |     |  |  +--| (50)
|                    |     |     |  |  |  +--NC_024207_Evoli
|                    |     |     |  +--| (100)
|                    |     |     |     |  +--NC_024205_Hoody_T
|                    |     |     |     +--| (98)
|                    |     |     |        +--NC_024216_CAM003
|                    |     |  +--| (90)
|                    |     |  |  |              +--KT207918_Eyuki
|                    |     |  |  |           +--| (99)
|                    |     |  |  |           |  +--NC_024211_Megatron
|                    |     |  |  |        +--| (100)
|                    |     |  |  |        |  +--NC_024213_Hakuna
|                    |     |  |  |     +--| (98)
|                    |     |  |  |     |  |  +--NC_018857_BPS13
|                    |     |  |  |     |  +--| (100)
|                    |     |  |  |     |     +--NC_023501_BPS10C
|                    |     |  |  +-----| (100)
|                    |     |  |        +--NC_016563_WPh
|                    |     +--| (96)
|                    |        |        +--JN797798_BCU4
|                    |        |     +--| (100)
|                    |        |     |  +--NC_018860_BCP78
|                    |        |  +--| (100)
|                    |        |  |  +--KT224359_TsarBomba
|                    |        +--| (97)
|                    |           |           +--KT995480_Bacillus_BM15
|                    |           |        +--| (100)
|                    |           |        |  +--MH638309_Bacillus_Hobo
|                    |           |     +--| (88)
|                    |           |     |  +--NC_020873_Bc431v3
|                    |           |  +--| (87)
|                    |           |  |  |  +--MH638312_Bacillus_Kioshi
|                    |           |  |  +--| (96)
|                    |           |  |     +--NC_024137_Bcp1
|                    |           +--| (100)
|                    |              |     +--KU577463_Bacillus_Deep_Blue
|                    |              |  +--| (98)
|                    |              |  |  +--Thurquoise
|                    |              +--| (73)
|                    |                 |     +--KX495186_Bacillus_PK16
|                    |                 |  +--| (43)
|                    |                 |  |  +--MG602477_Bacillus_BCP01
|                    |                 +--| (98)
|                    |                    |  +--NC_027352_JBP901
|                    |                    +--| (74)
|                    |                       +--NC_027355_BCP8_2
|                +---| (92)
|                |   |        +-------------------------------AY682195_LP65
|                |   |  +-----| (91)
|                |   |  |     |                                    +--KC595512_JL
|                |   |  |     |                                 +--| (99)
|                |   |  |     |                                 |  +--KC595513_Shanette
|                |   |  |     |                             +---| (97)
|                |   |  |     |                             |   +--NC_025423_CP_51
|                |   |  |     +-----------------------------| (100)
|                |   |  |                                   |    +--NC_011421_SPO1
|                |   |  |                                   +----| (100)
|                |   |  |                                        +--NC_022761_CampHawk
|                |   +--| (78)
|                |      +----------------------NC_015253_A9
|             +--| (83)
|             |  +------------------NC_012530_Lb338_1
|        +----| (100)
|        |    |                               +**DQ004855_P100
|        |    |                            +**|
|        |    |                            |  +**NC_020871_AG20
|        |    |                         +**|
|        |    |                         |  +**NC_024360_LMSP_25
|        |    |                      +**|
|        |    |                      |  +**KJ591605_LMTA_57
|        |    |                   +**|
|        |    |                   |  +**NC_024364_List_36
|        |    |                +--|
|        |    |                |  +**KJ668715_LMTA_34
|        |    |             +--| (62)
|        |    |             |  +--KJ586795_LMTA_94
|        |    |          +--| (96)
|        |    |          |  |              +**KJ094031_LP_124
|        |    |          |  |           +**|
|        |    |          |  |           |  +**NC_024359_LP_048
|        |    |          |  |        +**|
|        |    |          |  |        |  +**NC_024787_LMTA_148
|        |    |          |  |     +**|
|        |    |          |  |     |  +**NC_025440_WIL_1
|        |    |          |  |  +--|
|        |    |          |  |  |  +**NC_024383_LP_083_2
|        |    |          |  +--| (98)
|        |    |          |     +--NC_009811_A511
|        |    |  +-------| (100)
|        |    |  |       |  +--KJ094029_LP_064
|        |    |  |       +--| (82)
|        |    |  |          +--NC_021781_LP_125
|        |    +--| (82)
|        |       |                                                                            +**EU418428_A5W
|        |       |                                                                         +**|
|        |       |                                                                         |  +**JX080302_676Z
|        |       |                                                                      +**|
|        |       |                                                                      |  +**JX875065_SA5
|        |       |                                                                   +**|
|        |       |                                                                   |  +**JX080305_P4W
|        |       |                                                                +**|
|        |       |                                                                |  +**NC_019448_GH15
|        |       |                                                             +**|
|        |       |                                                             |  +**JX080303_Fi200W
|        |       |                                                          +**|
|        |       |                                                          |  +**JX080300_Staph1N
|        |       |                                                       +**|
|        |       |                                                       |  +**NC_007066_G1
|        |       |                                                    +**|
|        |       |                                                    |  +**KF766114_K
|        |       |                                                 +**|
|        |       |                                                 |  +**KP687431_IME_SA1
|        |       |                                              +**|
|        |       |                                              |  +**NC_025426_P108
|        |       |                                           +**|
|        |       |                                           |  +**NC_023573_phiSA012
|        |       |                                        +**|
|        |       |                                        |  +**JX080304_MSA6
|        |       |                                     +**|
|        |       |                                     |  +**KR908644_IME_SA119
|        |       |                                  +**|
|        |       |                                  |  +**JX080301_A3R
|        |       |                               +**|
|        |       |                               |  +**KP687432_IME_SA2
|        |       |                            +**|
|        |       |                            |  +**KR902361_IME_SA118
|        |       |                         +**|
|        |       |                         |  +**NC_025417_Team1
|        |       |                      +**|
|        |       |                      |  +**NC_023009_Sb_1
|        |       |                   +--|
|        |       |                   |  +**KP027446_phiIPLARODI
|        |       |                +--| (92)
|        |       |                |  +--FR852584_ISP
|        |       |             +--| (100)
|        |       |             |  |     +**NC_019726_JD007
|        |       |             |  |  +--|
|        |       |             |  |  |  +**NC_022920_S25_3
|        |       |             |  +--| (100)
|        |       |             |     +--NC_022918_S25_4
|        |       |          +--| (100)
|        |       |          |  +--NC_025416_MCE_2014
|        |       |       +--| (93)
|        |       |       |  |     +--JX194239_SA11
|        |       |       |  |  +--| (100)
|        |       |       |  |  |  |  +--NC_020877_Romulus
|        |       |       |  |  |  +--| (99)
|        |       |       |  |  |     +--NC_022090_Remus
|        |       |       |  +--| (83)
|        |       |       |     |  +--KF021268_phiIBB_SEP1
|        |       |       |     +--| (100)
|        |       |       |        +--KP027447_phiIPLA_C1C
|        |       +-------| (100)
|        |               +--NC_007021_Twort
|     +--| (100)
|     |  +--KP339049_EFDG1
|  +--|
|  |  +--KR049063_EFLK1
+**|
|  +**NC_027335_ECP3
|
+**NC_009904_phiEF24C


Consensus tree in newick format: 

(AB609718_phiEF24C_P2:0.0000000000,(((((((((((AB930182_SPG24:0.0000025044,AP013029_phiNIT1:0.0000025044)100:0.0072061949,KF669652_Grass:0.0000025044)100:0.1434488816,((((KJ010547_Bp8p_C:0.0000025044,KJ010548_Bp8p_T:0.0000025044)99:0.0055213101,NC_024792_Bobb:0.0051452436)100:0.0563007350,NC_020081_phiAGATE:0.1634093973)97:0.0669481347,(NC_027366_Mater:0.1339531298,NC_027374_Moonbeam:0.1723255317)70:0.0292753703)100:0.1174416296)90:0.1021387833,KC699836_SIOphi:0.2074580504)78:0.0445313995,((((((JN797796B_5S:0.0000000000,NC_022763_Spock:0.0000000000):0.0000025044,NC_018863_B4:0.0000025044)100:0.0244811835,(((KT307976_AvesoBmore:0.0000000000,NC_024788_Riley:0.0000000000):0.0000025044,NC_022088_Troll:0.0000025044)49:0.0000025044,NC_022769_BigBertha:0.0035650318)100:0.0278805002)100:0.0938535033,((NC_018856_Bastille:0.0000025044,NC_024207_Evoli:0.0000025044)50:0.0000025044,(NC_024205_Hoody_T:0.0000025044,NC_024216_CAM003:0.0000025044)98:0.0035120107)100:0.1360526462)93:0.0565417033,((((KT207918_Eyuki:0.0000025044,NC_024211_Megatron:0.0000025044)99:0.0035996917,NC_024213_Hakuna:0.0110448487)100:0.0335662831,(NC_018857_BPS13:0.0000025044,NC_023501_BPS10C:0.0000025044)100:0.0524571482)98:0.0372217106,NC_016563_WPh:0.0160833771)100:0.2758356414)90:0.0259250970,(((JN797798_BCU4:0.0000025044,NC_018860_BCP78:0.0000025044)100:0.0085964960,KT224359_TsarBomba:0.0053988958)100:0.1573241015,((((KT995480_Bacillus_BM15:0.0000025044,MH638309_Bacillus_Hobo:0.0000025044)100:0.0034561063,NC_020873_Bc431v3:0.0181535080)88:0.0067967366,(MH638312_Bacillus_Kioshi:0.0035616148,NC_024137_Bcp1:0.0000025044)96:0.0148713977)87:0.0217429615,((KU577463_Bacillus_Deep_Blue:0.0000025044,Thurquoise:0.0000025044)98:0.0139146689,((KX495186_Bacillus_PK16:0.0000025044,MG602477_Bacillus_BCP01:0.0000025044)43:0.0000025044,(NC_027352_JBP901:0.0000025044,NC_027355_BCP8_2:0.0000025044)74:0.0000025044)98:0.0223364709)73:0.0110630480)100:0.0966844241)97:0.0589662493)96:0.0998632009)97:0.2969909093,((AY682195_LP65:1.4201359695,(((KC595512_JL:0.0000025044,KC595513_Shanette:0.0000025044)99:0.0098014664,NC_025423_CP_51:0.0133885500)97:0.1883403122,(NC_011421_SPO1:0.0000025044,NC_022761_CampHawk:0.0000025044)100:0.2525579766)100:1.3160211439)91:0.2982608506,NC_015253_A9:1.0299558838)78:0.0820777713)92:0.2023830368,NC_012530_Lb338_1:0.8454679362)83:0.1258886288,(((((((((DQ004855_P100:0.0000000000,NC_020871_AG20:0.0000000000):0.0000000000,NC_024360_LMSP_25:0.0000000000):0.0000000000,KJ591605_LMTA_57:0.0000000000):0.0000000000,NC_024364_List_36:0.0000000000):0.0000000000,KJ668715_LMTA_34:0.0000000000):0.0000025044,KJ586795_LMTA_94:0.0000025044)62:0.0000025044,(((((KJ094031_LP_124:0.0000000000,NC_024359_LP_048:0.0000000000):0.0000000000,NC_024787_LMTA_148:0.0000000000):0.0000000000,NC_025440_WIL_1:0.0000000000):0.0000000000,NC_024383_LP_083_2:0.0000000000):0.0000025044,NC_009811_A511:0.0000025044)98:0.0035991936)96:0.0036026979,(KJ094029_LP_064:0.0000025044,NC_021781_LP_125:0.0000025044)82:0.0000025044)100:0.3512077992,((((((((((((((((((((((((EU418428_A5W:0.0000000000,JX080302_676Z:0.0000000000):0.0000000000,JX875065_SA5:0.0000000000):0.0000000000,JX080305_P4W:0.0000000000):0.0000000000,NC_019448_GH15:0.0000000000):0.0000000000,JX080303_Fi200W:0.0000000000):0.0000000000,JX080300_Staph1N:0.0000000000):0.0000000000,NC_007066_G1:0.0000000000):0.0000000000,KF766114_K:0.0000000000):0.0000000000,KP687431_IME_SA1:0.0000000000):0.0000000000,NC_025426_P108:0.0000000000):0.0000000000,NC_023573_phiSA012:0.0000000000):0.0000000000,JX080304_MSA6:0.0000000000):0.0000000000,KR908644_IME_SA119:0.0000000000):0.0000000000,JX080301_A3R:0.0000000000):0.0000000000,KP687432_IME_SA2:0.0000000000):0.0000000000,KR902361_IME_SA118:0.0000000000):0.0000000000,NC_025417_Team1:0.0000000000):0.0000000000,NC_023009_Sb_1:0.0000000000):0.0000000000,KP027446_phiIPLARODI:0.0000000000):0.0000025044,FR852584_ISP:0.0000025044)92:0.0000025044,((NC_019726_JD007:0.0000000000,NC_022920_S25_3:0.0000000000):0.0000025044,NC_022918_S25_4:0.0000025044)100:0.0036315010)100:0.0036586968,NC_025416_MCE_2014:0.0000025044)100:0.0702051577,((JX194239_SA11:0.0043837344,(NC_020877_Romulus:0.0000025044,NC_022090_Remus:0.0000025044)99:0.0040540787)100:0.1084675229,(KF021268_phiIBB_SEP1:0.0035139022,KP027447_phiIPLA_C1C:0.0000025044)100:0.0647928693)83:0.0162549286)93:0.0586586993,NC_007021_Twort:0.1178638281)100:0.3497110898)82:0.1117097685)100:0.2392876583,KP339049_EFDG1:0.1195665378)100:0.0963054955,KR049063_EFLK1:0.0000025044):0.0000025044,NC_027335_ECP3:0.0000000000):0.0000000000,NC_009904_phiEF24C:0.0000000000);

TIME STAMP
----------

Date and time: Tue Feb 11 16:02:26 2020
Total CPU time used: 844.399358 seconds (0h:14m:4s)
Total wall-clock time used: 220.0554631 seconds (0h:3m:40s)
