# Supplementary material for: Genome, biology and stability of the Thurquoise phage – A new virus from the Bastillevirinae subfamily
Source: Front Microbiol. 2023 Mar 14;14:1120147. doi: 10.3389/fmicb.2023.1120147 (PMC10043171; doi:10.3389/fmicb.2023.1120147)
Supplement: Supplementary file 2 [file Data_Sheet_1.ZIP › File S1. Alignments evolution models and trees/IqTree_ML_trees/single_marker_trees/6147_00073-hypothetical_protein_100.fasta.aln.faa.log]

IQ-TREE multicore version 1.6.12 for Linux 64-bit built Aug 15 2019
Developed by Bui Quang Minh, Nguyen Lam Tung, Olga Chernomor,
Heiko Schmidt, Dominik Schrempf, Michael Woodhams.

Host:    monster1 (AVX2, FMA3, 62 GB RAM)
Command: iqtree -nt AUTO -s 6147_00073-hypothetical_protein_100.fasta.aln.faa -alrt 1000 -bb 1000
Seed:    893832 (Using SPRNG - Scalable Parallel Random Number Generator)
Time:    Tue Feb 11 15:53:29 2020
Kernel:  AVX+FMA - auto-detect threads (40 CPU cores detected)

Reading alignment file 6147_00073-hypothetical_protein_100.fasta.aln.faa ... Fasta format detected
Alignment most likely contains protein sequences
Alignment has 100 sequences with 325 columns, 315 distinct patterns
261 parsimony-informative, 20 singleton sites, 44 constant sites
                             Gap/Ambiguity  Composition  p-value
   1  AB609718_phiEF24C_P2           8.00%    passed     92.93%
   2  AB930182_SPG24                10.46%    passed     99.97%
   3  AP013029_phiNIT1              10.46%    passed     99.97%
   4  AY682195_LP65                  5.54%    passed     28.84%
   5  DQ004855_P100                  9.85%    passed     72.84%
   6  EU418428_A5W                   7.08%    passed     99.99%
   7  FR852584_ISP                   7.08%    passed     99.99%
   8  JN797796B_5S                  10.77%    passed    100.00%
   9  JN797798_BCU4                 10.15%    passed     98.28%
  10  JX080300_Staph1N               7.08%    passed     99.99%
  11  JX080301_A3R                   7.08%    passed     99.99%
  12  JX080302_676Z                  7.08%    passed     99.99%
  13  JX080303_Fi200W                7.08%    passed     99.99%
  14  JX080304_MSA6                  7.08%    passed     99.99%
  15  JX080305_P4W                   7.08%    passed     99.99%
  16  JX194239_SA11                 23.38%    passed     92.90%
  17  JX875065_SA5                   7.08%    passed     99.99%
  18  KC595512_JL                   23.38%    passed     83.90%
  19  KC595513_Shanette             23.38%    passed     83.90%
  20  KC699836_SIOphi               10.77%    passed     98.33%
  21  KF021268_phiIBB_SEP1           7.08%    passed     99.76%
  22  KF669652_Grass                10.46%    passed     99.94%
  23  KF766114_K                     7.08%    passed     99.99%
  24  KJ010547_Bp8p_C               33.85%    passed     96.36%
  25  KJ010548_Bp8p_T               33.85%    passed     96.36%
  26  KJ094029_LP_064                9.85%    passed     73.05%
  27  KJ094031_LP_124                9.85%    passed     75.06%
  28  KJ586795_LMTA_94               9.85%    passed     72.84%
  29  KJ591605_LMTA_57               9.85%    passed     72.84%
  30  KJ668715_LMTA_34               9.85%    passed     72.84%
  31  KP027446_phiIPLARODI           7.08%    passed     99.99%
  32  KP027447_phiIPLA_C1C           7.08%    passed     99.77%
  33  KP339049_EFDG1                 8.31%    passed     62.04%
  34  KP687431_IME_SA1               7.08%    passed     99.99%
  35  KP687432_IME_SA2               7.08%    passed     99.99%
  36  KR049063_EFLK1                 8.00%    passed     92.93%
  37  KR902361_IME_SA118             7.08%    passed     99.99%
  38  KR908644_IME_SA119             7.08%    passed     99.99%
  39  KT207918_Eyuki                 9.85%    passed     99.80%
  40  KT224359_TsarBomba            10.15%    passed     99.05%
  41  KT307976_AvesoBmore           10.77%    passed     99.98%
  42  KT995480_Bacillus_BM15        10.46%    passed     99.96%
  43  KU577463_Bacillus_Deep_Blue   10.46%    passed     99.81%
  44  KX495186_Bacillus_PK16        10.46%    passed     99.98%
  45  MG602477_Bacillus_BCP01       10.46%    passed     99.98%
  46  MH638309_Bacillus_Hobo        10.46%    passed     99.96%
  47  MH638312_Bacillus_Kioshi      10.46%    passed    100.00%
  48  NC_007021_Twort                6.77%    passed     98.45%
  49  NC_007066_G1                   7.08%    passed     99.99%
  50  NC_009811_A511                 9.85%    passed     75.06%
  51  NC_009904_phiEF24C             8.00%    passed     92.93%
  52  NC_011421_SPO1                24.92%    passed     76.14%
  53  NC_012530_Lb338_1              9.85%    passed     21.63%
  54  NC_015253_A9                  12.31%    passed     32.88%
  55  NC_016563_WPh                  9.85%    passed     98.91%
  56  NC_018856_Bastille            10.15%    passed     99.89%
  57  NC_018857_BPS13                9.85%    passed     98.94%
  58  NC_018860_BCP78               10.15%    passed     98.28%
  59  NC_018863_B4                  10.77%    passed    100.00%
  60  NC_019448_GH15                 7.08%    passed     99.99%
  61  NC_019726_JD007                7.08%    passed     99.99%
  62  NC_020081_phiAGATE            33.85%    passed     95.34%
  63  NC_020871_AG20                 9.85%    passed     72.84%
  64  NC_020873_Bc431v3             10.46%    passed     99.86%
  65  NC_020877_Romulus             23.38%    passed     91.90%
  66  NC_021781_LP_125               9.85%    passed     73.05%
  67  NC_022088_Troll               10.77%    passed     99.98%
  68  NC_022090_Remus               23.38%    passed     91.90%
  69  NC_022761_CampHawk            24.92%    passed     76.14%
  70  NC_022763_Spock               10.77%    passed    100.00%
  71  NC_022769_BigBertha           10.77%    passed     99.98%
  72  NC_022918_S25_4                7.08%    passed     99.99%
  73  NC_022920_S25_3                7.08%    passed     99.99%
  74  NC_023009_Sb_1                 7.08%    passed     99.99%
  75  NC_023501_BPS10C               9.85%    passed     98.94%
  76  NC_023573_phiSA012             7.08%    passed     99.99%
  77  NC_024137_Bcp1                10.46%    passed    100.00%
  78  NC_024205_Hoody_T             10.15%    passed     99.83%
  79  NC_024207_Evoli               10.15%    passed     99.89%
  80  NC_024211_Megatron             9.85%    passed     99.80%
  81  NC_024213_Hakuna               9.85%    passed     99.73%
  82  NC_024216_CAM003              10.15%    passed     99.83%
  83  NC_024359_LP_048               9.85%    passed     75.06%
  84  NC_024360_LMSP_25              9.85%    passed     72.84%
  85  NC_024364_List_36              9.85%    passed     72.84%
  86  NC_024383_LP_083_2             9.85%    passed     75.06%
  87  NC_024787_LMTA_148             9.85%    passed     75.06%
  88  NC_024788_Riley               10.77%    passed     99.98%
  89  NC_024792_Bobb                33.85%    passed     95.12%
  90  NC_025416_MCE_2014             7.08%    passed     99.99%
  91  NC_025417_Team1                7.08%    passed     99.99%
  92  NC_025423_CP_51               23.38%    passed     71.14%
  93  NC_025426_P108                 7.08%    passed     99.99%
  94  NC_025440_WIL_1                9.85%    passed     75.06%
  95  NC_027335_ECP3                 8.00%    passed     92.93%
  96  NC_027352_JBP901              15.69%    passed     99.98%
  97  NC_027355_BCP8_2              15.69%    passed     99.98%
  98  NC_027366_Mater               11.08%    passed     99.21%
  99  NC_027374_Moonbeam            10.77%    passed     54.70%
 100  Thurquoise                    10.46%    passed     99.81%
****  TOTAL                         11.34%  0 sequences failed composition chi2 test (p-value<5%; df=19)
NOTE: KR049063_EFLK1 is identical to AB609718_phiEF24C_P2 but kept for subsequent analysis
NOTE: AP013029_phiNIT1 is identical to AB930182_SPG24 but kept for subsequent analysis
NOTE: KJ586795_LMTA_94 is identical to DQ004855_P100 but kept for subsequent analysis
NOTE: FR852584_ISP is identical to EU418428_A5W but kept for subsequent analysis
NOTE: NC_018863_B4 is identical to JN797796B_5S but kept for subsequent analysis
NOTE: NC_018860_BCP78 is identical to JN797798_BCU4 but kept for subsequent analysis
NOTE: KC595513_Shanette is identical to KC595512_JL but kept for subsequent analysis
NOTE: KJ010548_Bp8p_T is identical to KJ010547_Bp8p_C but kept for subsequent analysis
NOTE: NC_021781_LP_125 is identical to KJ094029_LP_064 but kept for subsequent analysis
NOTE: NC_009811_A511 is identical to KJ094031_LP_124 but kept for subsequent analysis
NOTE: NC_024211_Megatron is identical to KT207918_Eyuki but kept for subsequent analysis
NOTE: NC_022088_Troll is identical to KT307976_AvesoBmore but kept for subsequent analysis
NOTE: MH638309_Bacillus_Hobo is identical to KT995480_Bacillus_BM15 but kept for subsequent analysis
NOTE: Thurquoise is identical to KU577463_Bacillus_Deep_Blue but kept for subsequent analysis
NOTE: MG602477_Bacillus_BCP01 is identical to KX495186_Bacillus_PK16 but kept for subsequent analysis
NOTE: NC_022761_CampHawk is identical to NC_011421_SPO1 but kept for subsequent analysis
NOTE: NC_024207_Evoli is identical to NC_018856_Bastille but kept for subsequent analysis
NOTE: NC_023501_BPS10C is identical to NC_018857_BPS13 but kept for subsequent analysis
NOTE: NC_022918_S25_4 is identical to NC_019726_JD007 but kept for subsequent analysis
NOTE: NC_022090_Remus is identical to NC_020877_Romulus but kept for subsequent analysis
NOTE: NC_024216_CAM003 is identical to NC_024205_Hoody_T but kept for subsequent analysis
NOTE: NC_027355_BCP8_2 is identical to NC_027352_JBP901 but kept for subsequent analysis
NOTE: 33 identical sequences (see below) will be ignored for subsequent analysis
NOTE: NC_009904_phiEF24C (identical to AB609718_phiEF24C_P2) is ignored but added at the end
NOTE: NC_027335_ECP3 (identical to AB609718_phiEF24C_P2) is ignored but added at the end
NOTE: KJ591605_LMTA_57 (identical to DQ004855_P100) is ignored but added at the end
NOTE: KJ668715_LMTA_34 (identical to DQ004855_P100) is ignored but added at the end
NOTE: NC_020871_AG20 (identical to DQ004855_P100) is ignored but added at the end
NOTE: NC_024360_LMSP_25 (identical to DQ004855_P100) is ignored but added at the end
NOTE: NC_024364_List_36 (identical to DQ004855_P100) is ignored but added at the end
NOTE: JX080300_Staph1N (identical to EU418428_A5W) is ignored but added at the end
NOTE: JX080301_A3R (identical to EU418428_A5W) is ignored but added at the end
NOTE: JX080302_676Z (identical to EU418428_A5W) is ignored but added at the end
NOTE: JX080303_Fi200W (identical to EU418428_A5W) is ignored but added at the end
NOTE: JX080304_MSA6 (identical to EU418428_A5W) is ignored but added at the end
NOTE: JX080305_P4W (identical to EU418428_A5W) is ignored but added at the end
NOTE: JX875065_SA5 (identical to EU418428_A5W) is ignored but added at the end
NOTE: KF766114_K (identical to EU418428_A5W) is ignored but added at the end
NOTE: KP027446_phiIPLARODI (identical to EU418428_A5W) is ignored but added at the end
NOTE: KP687431_IME_SA1 (identical to EU418428_A5W) is ignored but added at the end
NOTE: KP687432_IME_SA2 (identical to EU418428_A5W) is ignored but added at the end
NOTE: KR902361_IME_SA118 (identical to EU418428_A5W) is ignored but added at the end
NOTE: KR908644_IME_SA119 (identical to EU418428_A5W) is ignored but added at the end
NOTE: NC_007066_G1 (identical to EU418428_A5W) is ignored but added at the end
NOTE: NC_019448_GH15 (identical to EU418428_A5W) is ignored but added at the end
NOTE: NC_023009_Sb_1 (identical to EU418428_A5W) is ignored but added at the end
NOTE: NC_023573_phiSA012 (identical to EU418428_A5W) is ignored but added at the end
NOTE: NC_025417_Team1 (identical to EU418428_A5W) is ignored but added at the end
NOTE: NC_025426_P108 (identical to EU418428_A5W) is ignored but added at the end
NOTE: NC_022763_Spock (identical to JN797796B_5S) is ignored but added at the end
NOTE: NC_024359_LP_048 (identical to KJ094031_LP_124) is ignored but added at the end
NOTE: NC_024383_LP_083_2 (identical to KJ094031_LP_124) is ignored but added at the end
NOTE: NC_024787_LMTA_148 (identical to KJ094031_LP_124) is ignored but added at the end
NOTE: NC_025440_WIL_1 (identical to KJ094031_LP_124) is ignored but added at the end
NOTE: NC_024788_Riley (identical to KT307976_AvesoBmore) is ignored but added at the end
NOTE: NC_022920_S25_3 (identical to NC_019726_JD007) is ignored but added at the end

For your convenience alignment with unique sequences printed to 6147_00073-hypothetical_protein_100.fasta.aln.faa.uniqueseq.phy


Create initial parsimony tree by phylogenetic likelihood library (PLL)... 0.013 seconds
NOTE: ModelFinder requires 36 MB RAM!
ModelFinder will test 546 protein models (sample size: 325) ...
 No. Model         -LnL         df  AIC          AICc         BIC
Measuring multi-threading efficiency up to 40 CPU cores
Increase to 10 rounds for branch lengths
386 trees examined
Threads: 1 / Time: 40.070 sec / Speedup: 1.000 / Efficiency: 100% / LogL: -26019
Threads: 2 / Time: 43.421 sec / Speedup: 0.923 / Efficiency: 46% / LogL: -26019
BEST NUMBER OF THREADS: 1

  1  Dayhoff       9201.905     131 18665.810    18845.002    19161.491
  2  Dayhoff+I     9114.834     132 18493.668    18676.543    18993.133
  3  Dayhoff+G4    8930.572     132 18125.143    18308.018    18624.608
  4  Dayhoff+I+G4  8927.224     133 18120.449    18307.066    18623.697
  5  Dayhoff+R2    8967.007     133 18200.014    18386.632    18703.263
  6  Dayhoff+R3    8924.504     135 18119.008    18313.293    18629.824
  7  Dayhoff+R4    8921.609     137 18117.217    18319.420    18635.601
 14  Dayhoff+F     9083.596     150 18467.192    18727.537    19034.766
 15  Dayhoff+F+I   8999.914     151 18301.828    18567.169    18873.185
 16  Dayhoff+F+G4  8815.248     151 17932.496    18197.837    18503.854
 17  Dayhoff+F+I+G4 8812.114     152 17928.227    18198.646    18503.368
 18  Dayhoff+F+R2  8855.524     152 18015.049    18285.467    18590.190
 19  Dayhoff+F+R3  8810.878     154 17929.756    18210.580    18512.465
 20  Dayhoff+F+R4  8806.574     156 17925.149    18216.720    18515.426
 27  mtMAM         9934.959     131 20131.918    20311.110    20627.599
 28  mtMAM+I       9830.846     132 19925.691    20108.566    20425.156
 29  mtMAM+G4      9414.479     132 19092.958    19275.833    19592.423
 30  mtMAM+I+G4    9411.450     133 19088.900    19275.518    19592.149
 31  mtMAM+R2      9505.968     133 19277.936    19464.554    19781.185
 32  mtMAM+R3      9427.771     135 19125.543    19319.829    19636.359
 33  mtMAM+R4      9418.696     137 19111.392    19313.595    19629.776
 34  mtMAM+R5      9411.846     139 19101.691    19312.070    19627.643
 35  mtMAM+R6      9408.441     141 19098.883    19317.702    19632.402
 40  mtMAM+F       9569.398     150 19438.796    19699.141    20006.370
 41  mtMAM+F+I     9471.027     151 19244.054    19509.395    19815.411
 42  mtMAM+F+G4    9146.247     151 18594.494    18859.835    19165.852
 43  mtMAM+F+I+G4  9143.837     152 18591.674    18862.092    19166.815
 44  mtMAM+F+R2    9222.468     152 18748.936    19019.354    19324.077
 45  mtMAM+F+R3    9155.634     154 18619.267    18900.091    19201.977
 46  mtMAM+F+R4    9146.086     156 18604.171    18895.743    19194.448
 47  mtMAM+F+R5    9141.184     158 18598.368    18901.042    19196.212
 53  JTT           9116.605     131 18495.211    18674.402    18990.892
 54  JTT+I         9030.271     132 18324.542    18507.417    18824.007
 55  JTT+G4        8860.564     132 17985.127    18168.002    18484.592
 56  JTT+I+G4      8857.493     133 17980.985    18167.603    18484.234
 57  JTT+R2        8902.099     133 18070.198    18256.816    18573.447
 58  JTT+R3        8853.928     135 17977.856    18172.142    18488.673
 59  JTT+R4        8850.491     137 17974.981    18177.185    18493.365
 66  JTT+F         9058.962     150 18417.924    18678.269    18985.498
 67  JTT+F+I       8977.506     151 18257.012    18522.353    18828.369
 68  JTT+F+G4      8805.575     151 17913.150    18178.491    18484.507
 69  JTT+F+I+G4    8802.865     152 17909.730    18180.149    18484.871
 70  JTT+F+R2      8846.234     152 17996.469    18266.887    18571.610
 71  JTT+F+R3      8801.473     154 17910.947    18191.770    18493.656
 72  JTT+F+R4      8797.639     156 17907.278    18198.850    18497.555
 79  WAG           9007.315     131 18276.631    18455.823    18772.312
 80  WAG+I         8934.815     132 18133.629    18316.504    18633.094
 81  WAG+G4        8788.611     132 17841.222    18024.097    18340.687
 82  WAG+I+G4      8785.771     133 17837.543    18024.160    18340.791
 83  WAG+R2        8818.007     133 17902.013    18088.631    18405.262
 84  WAG+R3        8782.030     135 17834.060    18028.346    18344.877
 85  WAG+R4        8780.383     137 17834.765    18036.969    18353.149
 92  WAG+F         8953.855     150 18207.710    18468.055    18775.284
 93  WAG+F+I       8883.158     151 18068.317    18333.658    18639.674
 94  WAG+F+G4      8735.209     151 17772.418    18037.759    18343.775
 95  WAG+F+I+G4    8732.615     152 17769.230    18039.649    18344.372
 96  WAG+F+R2      8768.071     152 17840.142    18110.561    18415.283
 97  WAG+F+R3      8730.308     154 17768.616    18049.439    18351.325
 98  WAG+F+R4      8727.676     156 17767.351    18058.923    18357.628
105  cpREV         9099.717     131 18461.435    18640.627    18957.116
106  cpREV+I       9021.675     132 18307.350    18490.225    18806.815
107  cpREV+G4      8855.765     132 17975.530    18158.405    18474.994
108  cpREV+I+G4    8851.766     133 17969.531    18156.149    18472.780
109  cpREV+R2      8887.876     133 18041.751    18228.369    18545.000
110  cpREV+R3      8853.496     135 17976.992    18171.278    18487.809
111  cpREV+R4      8849.581     137 17973.161    18175.364    18491.545
118  cpREV+F       9026.970     150 18353.940    18614.285    18921.514
119  cpREV+F+I     8951.453     151 18204.906    18470.247    18776.263
120  cpREV+F+G4    8780.150     151 17862.301    18127.642    18433.658
121  cpREV+F+I+G4  8776.675     152 17857.351    18127.769    18432.492
122  cpREV+F+R2    8814.802     152 17933.603    18204.022    18508.745
123  cpREV+F+R3    8777.858     154 17863.715    18144.539    18446.424
124  cpREV+F+R4    8773.573     156 17859.145    18150.716    18449.422
131  mtREV         9515.667     131 19293.334    19472.526    19789.016
132  mtREV+I       9424.746     132 19113.491    19296.366    19612.956
133  mtREV+G4      9182.559     132 18629.118    18811.993    19128.583
134  mtREV+I+G4    9180.242     133 18626.483    18813.101    19129.732
135  mtREV+R2      9241.156     133 18748.313    18934.931    19251.562
136  mtREV+R3      9182.742     135 18635.483    18829.769    19146.300
137  mtREV+R4      9176.906     137 18627.811    18830.014    19146.195
138  mtREV+R5      9174.935     139 18627.870    18838.248    19153.822
144  mtREV+F       9197.264     150 18694.528    18954.873    19262.102
145  mtREV+F+I     9112.848     151 18527.697    18793.038    19099.054
146  mtREV+F+G4    8907.194     151 18116.387    18381.728    18687.745
147  mtREV+F+I+G4  8905.086     152 18114.172    18384.590    18689.313
148  mtREV+F+R2    8962.725     152 18229.450    18499.869    18804.592
149  mtREV+F+R3    8901.859     154 18111.718    18392.541    18694.427
150  mtREV+F+R4    8898.150     156 18108.301    18399.872    18698.577
157  rtREV         9072.256     131 18406.512    18585.704    18902.193
158  rtREV+I       9001.885     132 18267.769    18450.644    18767.234
159  rtREV+G4      8834.422     132 17932.845    18115.720    18432.310
160  rtREV+I+G4    8831.477     133 17928.954    18115.572    18432.203
161  rtREV+R2      8867.529     133 18001.058    18187.676    18504.306
162  rtREV+R3      8831.220     135 17932.440    18126.726    18443.256
163  rtREV+R4      8827.770     137 17929.540    18131.743    18447.924
170  rtREV+F       8983.136     150 18266.273    18526.618    18833.847
171  rtREV+F+I     8910.600     151 18123.200    18388.541    18694.557
172  rtREV+F+G4    8737.397     151 17776.793    18042.134    18348.151
173  rtREV+F+I+G4  8734.679     152 17773.357    18043.776    18348.499
174  rtREV+F+R2    8770.154     152 17844.308    18114.727    18419.450
175  rtREV+F+R3    8735.337     154 17778.674    18059.497    18361.383
176  rtREV+F+R4    8730.198     156 17772.396    18063.967    18362.673
183  mtART         9730.786     131 19723.571    19902.763    20219.253
184  mtART+I       9631.134     132 19526.267    19709.142    20025.732
185  mtART+G4      9249.515     132 18763.031    18945.906    19262.496
186  mtART+I+G4    9246.142     133 18758.285    18944.903    19261.533
187  mtART+R2      9317.252     133 18900.504    19087.122    19403.753
188  mtART+R3      9258.018     135 18786.036    18980.322    19296.853
189  mtART+R4      9248.901     137 18771.803    18974.006    19290.187
190  mtART+R5      9246.733     139 18771.466    18981.844    19297.418
196  mtART+F       9325.719     150 18951.438    19211.782    19519.011
197  mtART+F+I     9235.186     151 18772.371    19037.712    19343.729
198  mtART+F+G4    8946.562     151 18195.124    18460.465    18766.482
199  mtART+F+I+G4  8944.127     152 18192.254    18462.672    18767.395
200  mtART+F+R2    9005.714     152 18315.428    18585.846    18890.569
201  mtART+F+R3    8951.205     154 18210.409    18491.233    18793.118
202  mtART+F+R4    8943.261     156 18198.521    18490.093    18788.798
203  mtART+F+R5    8942.055     158 18200.110    18502.784    18797.954
209  mtZOA         9507.192     131 19276.384    19455.576    19772.065
210  mtZOA+I       9412.584     132 19089.168    19272.043    19588.633
211  mtZOA+G4      9102.997     132 18469.993    18652.868    18969.458
212  mtZOA+I+G4    9099.959     133 18465.918    18652.536    18969.167
213  mtZOA+R2      9162.319     133 18590.638    18777.256    19093.887
214  mtZOA+R3      9111.362     135 18492.724    18687.010    19003.541
215  mtZOA+R4      9100.343     137 18474.686    18676.889    18993.070
216  mtZOA+R5      9098.789     139 18475.578    18685.956    19001.530
222  mtZOA+F       9169.297     150 18638.594    18898.939    19206.168
223  mtZOA+F+I     9083.910     151 18469.820    18735.161    19041.177
224  mtZOA+F+G4    8846.743     151 17995.486    18260.827    18566.844
225  mtZOA+F+I+G4  8843.914     152 17991.827    18262.246    18566.969
226  mtZOA+F+R2    8903.506     152 18111.013    18381.432    18686.154
227  mtZOA+F+R3    8846.389     154 18000.779    18281.602    18583.488
228  mtZOA+F+R4    8839.514     156 17991.027    18282.599    18581.304
229  mtZOA+F+R5    8838.934     158 17993.868    18296.543    18591.713
235  VT            9003.052     131 18268.104    18447.295    18763.785
236  VT+I          8929.419     132 18122.838    18305.713    18622.303
237  VT+G4         8794.845     132 17853.690    18036.565    18353.155
238  VT+I+G4       8791.784     133 17849.568    18036.186    18352.816
239  VT+R2         8822.327     133 17910.654    18097.272    18413.903
240  VT+R3         8788.322     135 17846.644    18040.930    18357.461
241  VT+R4         8786.060     137 17846.121    18048.324    18364.505
248  VT+F          8959.480     150 18218.961    18479.306    18786.534
249  VT+F+I        8888.612     151 18079.224    18344.565    18650.581
250  VT+F+G4       8753.797     151 17809.594    18074.935    18380.952
251  VT+F+I+G4     8750.969     152 17805.939    18076.358    18381.080
252  VT+F+R2       8781.826     152 17867.653    18138.071    18442.794
253  VT+F+R3       8748.667     154 17805.335    18086.158    18388.044
254  VT+F+R4       8745.508     156 17803.016    18094.587    18393.293
261  LG            9009.959     131 18281.917    18461.109    18777.599
262  LG+I          8932.947     132 18129.894    18312.769    18629.359
263  LG+G4         8764.849     132 17793.699    17976.574    18293.164
264  LG+I+G4       8761.983     133 17789.965    17976.583    18293.214
265  LG+R2         8804.021     133 17874.043    18060.661    18377.292
266  LG+R3         8760.612     135 17791.224    17985.509    18302.040
267  LG+R4         8755.566     137 17785.132    17987.335    18303.516
274  LG+F          8954.860     150 18209.721    18470.066    18777.295
275  LG+F+I        8880.917     151 18063.835    18329.176    18635.192
276  LG+F+G4       8711.386     151 17724.772    17990.113    18296.129
277  LG+F+I+G4     8708.869     152 17721.737    17992.156    18296.879
278  LG+F+R2       8746.975     152 17797.950    18068.369    18373.091
279  LG+F+R3       8708.281     154 17724.562    18005.385    18307.271
280  LG+F+R4       8702.551     156 17717.102    18008.674    18307.379
287  DCMut         9201.305     131 18664.611    18843.803    19160.292
288  DCMut+I       9114.284     132 18492.567    18675.442    18992.032
289  DCMut+G4      8930.693     132 18125.385    18308.260    18624.850
290  DCMut+I+G4    8927.312     133 18120.623    18307.241    18623.872
291  DCMut+R2      8969.608     133 18205.216    18391.834    18708.465
292  DCMut+R3      8923.975     135 18117.950    18312.236    18628.767
293  DCMut+R4      8920.811     137 18115.623    18317.826    18634.007
300  DCMut+F       9083.069     150 18466.137    18726.482    19033.711
301  DCMut+F+I     8999.447     151 18300.895    18566.236    18872.252
302  DCMut+F+G4    8815.378     151 17932.755    18198.096    18504.113
303  DCMut+F+I+G4  8812.220     152 17928.440    18198.858    18503.581
304  DCMut+F+R2    8855.672     152 18015.343    18285.762    18590.485
305  DCMut+F+R3    8810.551     154 17929.103    18209.926    18511.812
306  DCMut+F+R4    8805.883     156 17923.767    18215.338    18514.043
313  PMB           9043.712     131 18349.425    18528.617    18845.106
314  PMB+I         8971.881     132 18207.763    18390.638    18707.228
315  PMB+G4        8843.377     132 17950.753    18133.628    18450.218
316  PMB+I+G4      8840.204     133 17946.407    18133.025    18449.656
317  PMB+R2        8870.079     133 18006.157    18192.775    18509.406
318  PMB+R3        8837.563     135 17945.126    18139.411    18455.942
319  PMB+R4        8836.785     137 17947.570    18149.774    18465.954
326  PMB+F         8984.801     150 18269.602    18529.947    18837.176
327  PMB+F+I       8914.247     151 18130.494    18395.835    18701.851
328  PMB+F+G4      8782.440     151 17866.881    18132.222    18438.238
329  PMB+F+I+G4    8779.476     152 17862.952    18133.370    18438.093
330  PMB+F+R2      8809.287     152 17922.573    18192.992    18497.715
331  PMB+F+R3      8777.974     154 17863.949    18144.772    18446.658
332  PMB+F+R4      8776.289     156 17864.579    18156.150    18454.855
339  HIVb          9450.073     131 19162.147    19341.338    19657.828
340  HIVb+I        9346.064     132 18956.128    19139.003    19455.593
341  HIVb+G4       9127.556     132 18519.112    18701.987    19018.576
342  HIVb+I+G4     9123.924     133 18513.847    18700.465    19017.096
343  HIVb+R2       9193.311     133 18652.621    18839.239    19155.870
344  HIVb+R3       9122.723     135 18515.446    18709.732    19026.262
345  HIVb+R4       9117.964     137 18509.929    18712.132    19028.313
352  HIVb+F        9355.542     150 19011.083    19271.428    19578.657
353  HIVb+F+I      9256.922     151 18815.845    19081.186    19387.202
354  HIVb+F+G4     9028.719     151 18359.438    18624.779    18930.796
355  HIVb+F+I+G4   9026.055     152 18356.110    18626.529    18931.251
356  HIVb+F+R2     9089.232     152 18482.464    18752.882    19057.605
357  HIVb+F+R3     9027.160     154 18362.320    18643.144    18945.029
358  HIVb+F+R4     9021.651     156 18355.303    18646.874    18945.579
365  HIVw          9806.022     131 19874.045    20053.236    20369.726
366  HIVw+I        9692.093     132 19648.187    19831.062    20147.651
367  HIVw+G4       9431.738     132 19127.475    19310.350    19626.940
368  HIVw+I+G4     9427.011     133 19120.023    19306.640    19623.271
369  HIVw+R2       9501.711     133 19269.422    19456.040    19772.671
370  HIVw+R3       9431.307     135 19132.614    19326.900    19643.431
371  HIVw+R4       9425.476     137 19124.951    19327.154    19643.335
372  HIVw+R5       9423.144     139 19124.288    19334.666    19650.240
378  HIVw+F        9630.228     150 19560.456    19820.801    20128.030
379  HIVw+F+I      9520.061     151 19342.122    19607.463    19913.479
380  HIVw+F+G4     9270.620     151 18843.239    19108.580    19414.597
381  HIVw+F+I+G4   9267.337     152 18838.673    19109.092    19413.815
382  HIVw+F+R2     9334.400     152 18972.801    19243.219    19547.942
383  HIVw+F+R3     9272.544     154 18853.088    19133.912    19435.797
384  HIVw+F+R4     9266.183     156 18844.365    19135.937    19434.642
385  HIVw+F+R5     9263.636     158 18843.271    19145.946    19441.115
391  JTTDCMut      9115.663     131 18493.326    18672.518    18989.007
392  JTTDCMut+I    9029.484     132 18322.968    18505.843    18822.432
393  JTTDCMut+G4   8860.380     132 17984.760    18167.635    18484.225
394  JTTDCMut+I+G4 8857.248     133 17980.497    18167.115    18483.746
395  JTTDCMut+R2   8901.565     133 18069.130    18255.748    18572.379
396  JTTDCMut+R3   8853.060     135 17976.120    18170.406    18486.936
397  JTTDCMut+R4   8850.210     137 17974.421    18176.624    18492.805
404  JTTDCMut+F    9057.240     150 18414.479    18674.824    18982.053
405  JTTDCMut+F+I  8975.799     151 18253.598    18518.939    18824.956
406  JTTDCMut+F+G4 8804.163     151 17910.327    18175.668    18481.684
407  JTTDCMut+F+I+G4 8801.428     152 17906.857    18177.275    18481.998
408  JTTDCMut+F+R2 8845.148     152 17994.295    18264.714    18569.437
409  JTTDCMut+F+R3 8799.594     154 17907.188    18188.012    18489.897
410  JTTDCMut+F+R4 8795.636     156 17903.272    18194.843    18493.548
417  FLU           9299.294     131 18860.588    19039.780    19356.269
418  FLU+I         9203.841     132 18671.682    18854.557    19171.147
419  FLU+G4        8978.957     132 18221.913    18404.788    18721.378
420  FLU+I+G4      8975.188     133 18216.377    18402.995    18719.625
421  FLU+R2        9036.657     133 18339.315    18525.933    18842.564
422  FLU+R3        8977.882     135 18225.764    18420.050    18736.581
423  FLU+R4        8971.857     137 18217.714    18419.917    18736.098
424  FLU+R5        8970.171     139 18218.341    18428.720    18744.293
430  FLU+F         9238.327     150 18776.653    19036.998    19344.227
431  FLU+F+I       9147.643     151 18597.286    18862.628    19168.644
432  FLU+F+G4      8924.030     151 18150.060    18415.401    18721.417
433  FLU+F+I+G4    8920.626     152 18145.253    18415.671    18720.394
434  FLU+F+R2      8975.639     152 18255.279    18525.697    18830.420
435  FLU+F+R3      8924.351     154 18156.701    18437.525    18739.410
436  FLU+F+R4      8918.989     156 18149.977    18441.549    18740.254
443  Blosum62      9029.561     131 18321.122    18500.314    18816.803
444  Blosum62+I    8960.818     132 18185.637    18368.512    18685.102
445  Blosum62+G4   8824.142     132 17912.284    18095.159    18411.748
446  Blosum62+I+G4 8821.496     133 17908.992    18095.609    18412.240
447  Blosum62+R2   8853.372     133 17972.744    18159.362    18475.993
448  Blosum62+R3   8818.748     135 17907.495    18101.781    18418.312
449  Blosum62+R4   8817.709     137 17909.417    18111.620    18427.801
456  Blosum62+F    8975.169     150 18250.337    18510.682    18817.911
457  Blosum62+F+I  8907.984     151 18117.968    18383.309    18689.326
458  Blosum62+F+G4 8771.114     151 17844.227    18109.568    18415.585
459  Blosum62+F+I+G4 8768.655     152 17841.311    18111.729    18416.452
460  Blosum62+F+R2 8799.368     152 17902.736    18173.154    18477.877
461  Blosum62+F+R3 8766.529     154 17841.057    18121.881    18423.767
462  Blosum62+F+R4 8764.879     156 17841.757    18133.329    18432.034
469  mtMet         9542.679     131 19347.358    19526.550    19843.040
470  mtMet+I       9451.772     132 19167.545    19350.420    19667.010
471  mtMet+G4      9184.561     132 18633.123    18815.998    19132.588
472  mtMet+I+G4    9181.691     133 18629.382    18816.000    19132.631
473  mtMet+R2      9244.213     133 18754.427    18941.045    19257.676
474  mtMet+R3      9185.781     135 18641.562    18835.848    19152.379
475  mtMet+R4      9182.248     137 18638.495    18840.698    19156.879
482  mtMet+F       9209.435     150 18718.870    18979.215    19286.444
483  mtMet+F+I     9125.907     151 18553.814    18819.155    19125.172
484  mtMet+F+G4    8905.149     151 18112.298    18377.639    18683.656
485  mtMet+F+I+G4  8902.584     152 18109.169    18379.587    18684.310
486  mtMet+F+R2    8963.291     152 18230.582    18501.001    18805.724
487  mtMet+F+R3    8901.219     154 18110.437    18391.261    18693.146
488  mtMet+F+R4    8898.392     156 18108.784    18400.355    18699.061
495  mtVer         9710.234     131 19682.467    19861.659    20178.149
496  mtVer+I       9613.536     132 19491.073    19673.948    19990.537
497  mtVer+G4      9308.628     132 18881.257    19064.132    19380.722
498  mtVer+I+G4    9305.672     133 18877.345    19063.963    19380.593
499  mtVer+R2      9378.280     133 19022.559    19209.177    19525.808
500  mtVer+R3      9311.115     135 18892.230    19086.516    19403.046
501  mtVer+R4      9307.518     137 18889.036    19091.239    19407.420
508  mtVer+F       9393.283     150 19086.565    19346.910    19654.139
509  mtVer+F+I     9301.944     151 18905.889    19171.230    19477.246
510  mtVer+F+G4    9047.715     151 18397.431    18662.772    18968.789
511  mtVer+F+I+G4  9044.913     152 18393.826    18664.244    18968.967
512  mtVer+F+R2    9110.813     152 18525.627    18796.046    19100.768
513  mtVer+F+R3    9047.219     154 18402.439    18683.262    18985.148
514  mtVer+F+R4    9043.884     156 18399.767    18691.339    18990.044
521  mtInv         9516.632     131 19295.264    19474.456    19790.945
522  mtInv+I       9428.775     132 19121.550    19304.425    19621.015
523  mtInv+G4      9194.851     132 18653.701    18836.576    19153.166
524  mtInv+I+G4    9191.846     133 18649.692    18836.309    19152.940
525  mtInv+R2      9244.673     133 18755.346    18941.964    19258.595
526  mtInv+R3      9195.633     135 18661.267    18855.553    19172.083
527  mtInv+R4      9190.053     137 18654.106    18856.309    19172.490
534  mtInv+F       9101.045     150 18502.090    18762.435    19069.664
535  mtInv+F+I     9022.542     151 18347.085    18612.426    18918.442
536  mtInv+F+G4    8828.363     151 17958.726    18224.067    18530.084
537  mtInv+F+I+G4  8825.939     152 17955.878    18226.297    18531.020
538  mtInv+F+R2    8876.237     152 18056.475    18326.894    18631.616
539  mtInv+F+R3    8824.166     154 17956.332    18237.156    18539.041
540  mtInv+F+R4    8820.916     156 17953.833    18245.404    18544.109
Akaike Information Criterion:           LG+F+R4
Corrected Akaike Information Criterion: LG+G4
Bayesian Information Criterion:         LG+G4
Best-fit model: LG+G4 chosen according to BIC

All model information printed to 6147_00073-hypothetical_protein_100.fasta.aln.faa.model.gz
CPU time for ModelFinder: 362.029 seconds (0h:6m:2s)
Wall-clock time for ModelFinder: 316.451 seconds (0h:5m:16s)
Generating 1000 samples for ultrafast bootstrap (seed: 893832)...

NOTE: 15 MB RAM (0 GB) is required!
Measuring multi-threading efficiency up to 40 CPU cores
Increase to 10 rounds for branch lengths
81 trees examined
Threads: 1 / Time: 40.317 sec / Speedup: 1.000 / Efficiency: 100% / LogL: -23526
Threads: 2 / Time: 36.358 sec / Speedup: 1.109 / Efficiency: 55% / LogL: -23526
Threads: 3 / Time: 24.835 sec / Speedup: 1.623 / Efficiency: 54% / LogL: -23526
Threads: 4 / Time: 17.545 sec / Speedup: 2.298 / Efficiency: 57% / LogL: -23526
Threads: 5 / Time: 15.582 sec / Speedup: 2.587 / Efficiency: 52% / LogL: -23526
Threads: 6 / Time: 13.015 sec / Speedup: 3.098 / Efficiency: 52% / LogL: -23526
Threads: 7 / Time: 12.483 sec / Speedup: 3.230 / Efficiency: 46% / LogL: -23526
BEST NUMBER OF THREADS: 6

Estimate model parameters (epsilon = 0.100)
1. Initial log-likelihood: -8765.691
2. Current log-likelihood: -8764.909
Optimal log-likelihood: -8764.850
Gamma shape alpha: 1.120
Parameters optimization took 2 rounds (0.112 sec)
Computing ML distances based on estimated model parameters... 1.529 sec
Computing BIONJ tree...
0.003 seconds
Log-likelihood of BIONJ tree: -8796.581
--------------------------------------------------------------------
|             INITIALIZING CANDIDATE TREE SET                      |
--------------------------------------------------------------------
Generating 98 parsimony trees... 1.364 second
Computing log-likelihood of 98 initial trees ... 3.543 seconds
Current best score: -8763.358

Do NNI search on 20 best initial trees
Estimate model parameters (epsilon = 0.100)
BETTER TREE FOUND at iteration 1: -8762.923
Iteration 10 / LogL: -8762.923 / Time: 0h:2m:47s
UPDATE BEST LOG-LIKELIHOOD: -8762.923
Iteration 20 / LogL: -8762.923 / Time: 0h:2m:50s
Finish initializing candidate tree set (3)
Current best tree score: -8762.923 / CPU time: 9.926
Number of iterations: 20
--------------------------------------------------------------------
|               OPTIMIZING CANDIDATE TREE SET                      |
--------------------------------------------------------------------
Iteration 30 / LogL: -8762.923 / Time: 0h:2m:55s (0h:7m:10s left)
UPDATE BEST LOG-LIKELIHOOD: -8762.923
Iteration 40 / LogL: -8763.131 / Time: 0h:3m:0s (0h:4m:42s left)
UPDATE BEST LOG-LIKELIHOOD: -8762.923
Iteration 50 / LogL: -8762.923 / Time: 0h:3m:5s (0h:3m:13s left)
Log-likelihood cutoff on original alignment: -8791.573
Iteration 60 / LogL: -8762.924 / Time: 0h:3m:11s (0h:2m:12s left)
UPDATE BEST LOG-LIKELIHOOD: -8762.923
Iteration 70 / LogL: -8762.923 / Time: 0h:3m:17s (0h:1m:28s left)
Iteration 80 / LogL: -8766.118 / Time: 0h:3m:24s (0h:0m:54s left)
UPDATE BEST LOG-LIKELIHOOD: -8762.923
Iteration 90 / LogL: -8762.923 / Time: 0h:3m:30s (0h:0m:25s left)
Iteration 100 / LogL: -8762.923 / Time: 0h:3m:37s (0h:0m:2s left)
Log-likelihood cutoff on original alignment: -8792.365
NOTE: Bootstrap correlation coefficient of split occurrence frequencies: 0.998
TREE SEARCH COMPLETED AFTER 102 ITERATIONS / Time: 0h:3m:39s

--------------------------------------------------------------------
|                    FINALIZING TREE SEARCH                        |
--------------------------------------------------------------------
Performs final model parameters optimization
Estimate model parameters (epsilon = 0.010)
1. Initial log-likelihood: -8762.923
Optimal log-likelihood: -8762.923
Gamma shape alpha: 1.114
Parameters optimization took 1 rounds (0.049 sec)
BEST SCORE FOUND : -8762.923

Testing tree branches by SH-like aLRT with 1000 replicates...
0.162 sec.
Creating bootstrap support values...
Split supports printed to NEXUS file 6147_00073-hypothetical_protein_100.fasta.aln.faa.splits.nex
Total tree length: 10.418

Total number of iterations: 102
CPU time used for tree search: 342.267 sec (0h:5m:42s)
Wall-clock time used for tree search: 58.806 sec (0h:0m:58s)
Total CPU time used: 844.399 sec (0h:14m:4s)
Total wall-clock time used: 219.873 sec (0h:3m:39s)

Computing bootstrap consensus tree...
Reading input file 6147_00073-hypothetical_protein_100.fasta.aln.faa.splits.nex...
67 taxa and 293 splits.
Consensus tree written to 6147_00073-hypothetical_protein_100.fasta.aln.faa.contree
Reading input trees file 6147_00073-hypothetical_protein_100.fasta.aln.faa.contree
Log-likelihood of consensus tree: -8762.923

Analysis results written to: 
  IQ-TREE report:                6147_00073-hypothetical_protein_100.fasta.aln.faa.iqtree
  Maximum-likelihood tree:       6147_00073-hypothetical_protein_100.fasta.aln.faa.treefile
  Likelihood distances:          6147_00073-hypothetical_protein_100.fasta.aln.faa.mldist

Ultrafast bootstrap approximation results written to:
  Split support values:          6147_00073-hypothetical_protein_100.fasta.aln.faa.splits.nex
  Consensus tree:                6147_00073-hypothetical_protein_100.fasta.aln.faa.contree
  Screen log file:               6147_00073-hypothetical_protein_100.fasta.aln.faa.log

Date and Time: Tue Feb 11 16:02:26 2020
