# Supplementary material for: Genome, biology and stability of the Thurquoise phage – A new virus from the Bastillevirinae subfamily
Source: Front Microbiol. 2023 Mar 14;14:1120147. doi: 10.3389/fmicb.2023.1120147 (PMC10043171; doi:10.3389/fmicb.2023.1120147)
Supplement: Supplementary file 2 [file Data_Sheet_1.ZIP › File S1. Alignments evolution models and trees/IqTree_ML_trees/single_marker_trees/6147_00073-hypothetical_protein_100.fasta.aln.faa.mldist]

67
AB609718_phiEF24C_P2        0.0000000 1.1633254 1.1633254 2.3154451 0.7147974 0.8578871 0.8578871 1.0940883 1.1804116 1.0234062 2.1742756 2.1742756 1.1011693 0.8198291 1.1489097 0.9408356 0.9408356 0.7151071 0.7215804 0.7147974 0.8127726 0.2006804 0.0000010 1.2433501 1.1928186 1.0786662 1.0267124 1.0408306 1.0541353 1.0541353 1.0267124 1.0401028 0.8752387 0.7215804 2.2154259 1.1614153 1.6797992 1.2262447 1.0559418 1.2329065 1.1804116 1.0940883 0.8623024 1.1283972 1.0525144 1.0098624 0.7151071 1.0786662 1.0098624 2.2154259 1.0712282 0.8623024 1.2329065 1.0406976 1.0547893 1.0559418 1.2433501 1.2472908 1.0547893 0.9420413 0.8520787 2.1976361 0.9737155 0.9737155 1.1988373 1.2121940 1.0408306 
AB930182_SPG24              1.1633254 0.0000000 0.0000010 2.1696995 1.1151419 1.3585219 1.3585219 0.5084850 0.5394559 1.7339114 2.3354262 2.3354262 0.3912753 1.3260979 0.0069515 0.3183125 0.3183125 1.1098190 1.1117009 1.1151419 1.3260979 1.0947106 1.1633254 0.6372545 0.5491905 0.4933540 0.5283331 0.5308693 0.5298334 0.5298334 0.5283331 0.5410087 1.2923958 1.1117009 2.1884622 1.4964916 1.4570483 0.6268950 0.5999954 0.6321801 0.5394559 0.5084850 1.3628956 0.4877438 0.5284927 1.7088370 1.1098190 0.4933540 1.7088370 2.1884622 0.5008082 1.3628956 0.6321801 0.5339556 0.6081782 0.5999954 0.6372545 0.6448664 0.6081782 0.3261443 1.3422222 2.3819182 0.4908255 0.4908255 0.4065951 0.3575094 0.5308693 
AP013029_phiNIT1            1.1633254 0.0000010 0.0000000 2.1696995 1.1151419 1.3585219 1.3585219 0.5084850 0.5394559 1.7339114 2.3354262 2.3354262 0.3912753 1.3260979 0.0069515 0.3183125 0.3183125 1.1098190 1.1117009 1.1151419 1.3260979 1.0947106 1.1633254 0.6372545 0.5491905 0.4933540 0.5283331 0.5308693 0.5298334 0.5298334 0.5283331 0.5410087 1.2923958 1.1117009 2.1884622 1.4964916 1.4570483 0.6268950 0.5999954 0.6321801 0.5394559 0.5084850 1.3628956 0.4877438 0.5284927 1.7088370 1.1098190 0.4933540 1.7088370 2.1884622 0.5008082 1.3628956 0.6321801 0.5339556 0.6081782 0.5999954 0.6372545 0.6448664 0.6081782 0.3261443 1.3422222 2.3819182 0.4908255 0.4908255 0.4065951 0.3575094 0.5308693 
AY682195_LP65               2.3154451 2.1696995 2.1696995 0.0000000 2.1743744 2.2635393 2.2635393 2.2593894 2.2945073 2.5211050 2.8251929 2.8251929 2.2090008 2.2905694 2.1822512 1.7852767 1.7852767 2.1585072 2.1732802 2.1743744 2.2785719 2.3271358 2.3154451 2.6269850 2.2729845 2.3273326 2.2275931 2.2246998 2.2652666 2.2652666 2.2275931 2.2622558 2.3510983 2.1732802 3.0564674 2.8921791 2.8642034 2.5881636 2.3659485 2.6393429 2.2945073 2.2593894 2.2692218 1.9654993 2.2057127 2.4465912 2.1585072 2.3273326 2.4465912 3.0564674 2.3227461 2.2692218 2.6393429 2.2648510 2.3372746 2.3659485 2.6269850 2.6506470 2.3372746 1.7852767 2.2488525 2.8520793 2.1141690 2.1141690 2.1134684 2.1117744 2.2246998 
DQ004855_P100               0.7147974 1.1151419 1.1151419 2.1743744 0.0000000 0.7348432 0.7348432 1.2378054 1.2201534 0.8552205 2.3483088 2.3483088 1.1751454 0.7591940 1.1000495 1.2507747 1.2507747 0.0034347 0.0034335 0.0000010 0.7526015 0.7015402 0.7147974 1.4443837 1.2294842 1.2224666 1.2597428 1.2727241 1.2331422 1.2331422 1.2597428 1.2618494 0.7742806 0.0034335 2.4494085 1.2173756 1.5140338 1.3259523 1.2376164 1.4131851 1.2201534 1.2378054 0.7354283 1.3680980 1.2571831 0.8387017 0.0034347 1.2224666 0.8387017 2.4494085 1.2099869 0.7354283 1.4131851 1.2629248 1.2490597 1.2376164 1.4443837 1.4268858 1.2490597 1.2515834 0.7383528 2.3602757 1.1579629 1.1579629 1.3036988 1.3015262 1.2727241 
EU418428_A5W                0.8578871 1.3585219 1.3585219 2.2635393 0.7348432 0.0000000 0.0000010 1.2764659 1.4310398 0.1786730 2.4582423 2.4582423 1.3343466 0.1423959 1.3412906 1.1633811 1.1633811 0.7316830 0.7417723 0.7348432 0.1418024 0.8623071 0.8578871 1.5487537 1.4307996 1.2753455 1.2323397 1.2531447 1.2358496 1.2358496 1.2323397 1.2423354 0.2320793 0.7417723 2.4124819 1.4692923 1.6328908 1.5265886 1.3005515 1.4976052 1.4310398 1.2764659 0.0034081 1.2152467 1.2597587 0.1778203 0.7316830 1.2753455 0.1778203 2.4124819 1.2725657 0.0034081 1.4976052 1.2295358 1.3148785 1.3005515 1.5487537 1.5664853 1.3148785 1.1643007 0.0034261 2.4833843 1.1344191 1.1344191 1.3032166 1.3767949 1.2531447 
FR852584_ISP                0.8578871 1.3585219 1.3585219 2.2635393 0.7348432 0.0000010 0.0000000 1.2764659 1.4310398 0.1786730 2.4582423 2.4582423 1.3343466 0.1423959 1.3412906 1.1633811 1.1633811 0.7316830 0.7417723 0.7348432 0.1418024 0.8623071 0.8578871 1.5487537 1.4307996 1.2753455 1.2323397 1.2531447 1.2358496 1.2358496 1.2323397 1.2423354 0.2320793 0.7417723 2.4124819 1.4692923 1.6328908 1.5265886 1.3005515 1.4976052 1.4310398 1.2764659 0.0034081 1.2152467 1.2597587 0.1778203 0.7316830 1.2753455 0.1778203 2.4124819 1.2725657 0.0034081 1.4976052 1.2295358 1.3148785 1.3005515 1.5487537 1.5664853 1.3148785 1.1643007 0.0034261 2.4833843 1.1344191 1.1344191 1.3032166 1.3767949 1.2531447 
JN797796B_5S                1.0940883 0.5084850 0.5084850 2.2593894 1.2378054 1.2764659 1.2764659 0.0000000 0.3804805 1.6687602 2.2355821 2.2355821 0.4715805 1.2486169 0.5002982 0.5194710 0.5194710 1.2280843 1.2387465 1.2378054 1.2486169 1.1013579 1.0940883 0.5043886 0.3801617 0.0513006 0.3214018 0.3192463 0.3352586 0.3352586 0.3214018 0.3357509 1.1577432 1.2387465 2.1112724 1.5171782 1.3157987 0.4549695 0.2580129 0.4821274 0.3804805 0.0000010 1.2791195 0.6548061 0.3316367 1.6442822 1.2280843 0.0513006 1.6442822 2.1112724 0.0552293 1.2791195 0.4821274 0.3301471 0.2580471 0.2580129 0.5043886 0.5229010 0.2580471 0.5289440 1.2771005 2.2732069 0.3286253 0.3286253 0.5042300 0.5549474 0.3192463 
JN797798_BCU4               1.1804116 0.5394559 0.5394559 2.2945073 1.2201534 1.4310398 1.4310398 0.3804805 0.0000000 1.8537485 2.2341945 2.2341945 0.4878819 1.3835425 0.5312917 0.5661572 0.5661572 1.2103572 1.2211144 1.2201534 1.3835425 1.1630677 1.1804116 0.5018709 0.0136281 0.3973646 0.2926014 0.2800737 0.2894353 0.2894353 0.2926014 0.2886940 1.3186833 1.2211144 2.1779994 1.3939252 1.5187327 0.4598555 0.3937237 0.4895946 0.0000010 0.3804805 1.4330057 0.6853740 0.3023345 1.8423557 1.2103572 0.3973646 1.8423557 2.1779994 0.3977128 1.4330057 0.4895946 0.2834844 0.4000069 0.3937237 0.5018709 0.5363093 0.4000069 0.5756968 1.4314180 2.2796488 0.2693770 0.2693770 0.5085513 0.5164845 0.2800737 
JX194239_SA11               1.0234062 1.7339114 1.7339114 2.5211050 0.8552205 0.1786730 0.1786730 1.6687602 1.8537485 0.0000000 3.2951610 3.2951610 1.6457992 0.1850102 1.7075206 1.6737124 1.6737124 0.8552205 0.8644018 0.8552205 0.1842724 0.9889955 1.0234062 1.8735565 1.8527362 1.7094073 1.6827548 1.7454644 1.6969329 1.6969329 1.6827548 1.6925942 0.3156659 0.8644018 3.1086721 1.7425731 2.1966905 1.8841890 1.6362171 1.8422683 1.8537485 1.6687602 0.1794058 1.7418696 1.6742443 0.0083561 0.8552205 1.7094073 0.0083561 3.1086721 1.7050991 0.1794058 1.8422683 1.6713253 1.6585680 1.6362171 1.8735565 1.8684976 1.6585680 1.6740561 0.1768783 3.3592950 1.5711723 1.5711723 1.7294934 1.7762781 1.7454644 
KC595512_JL                 2.1742756 2.3354262 2.3354262 2.8251929 2.3483088 2.4582423 2.4582423 2.2355821 2.2341945 3.2951610 0.0000000 0.0000010 2.3716023 2.4490856 2.3562849 1.9685014 1.9685014 2.3288277 2.3546780 2.3483088 2.4490856 2.1992889 2.1742756 2.5495700 2.2321693 2.3103385 2.4217575 2.4463052 2.4759366 2.4759366 2.4217575 2.4527594 2.4669838 2.3546780 0.4060348 2.8200874 2.6676117 2.5038717 2.2954049 2.6590916 2.2341945 2.2355821 2.4656244 2.0600486 2.4298250 3.2181347 2.3288277 2.3103385 3.2181347 0.4060348 2.3203576 2.4656244 2.6590916 2.4527594 2.2954049 2.2954049 2.5495700 2.5572126 2.2954049 1.9685014 2.4781803 0.0209420 2.4250177 2.4250177 2.2352932 2.2315613 2.4463052 
KC595513_Shanette           2.1742756 2.3354262 2.3354262 2.8251929 2.3483088 2.4582423 2.4582423 2.2355821 2.2341945 3.2951610 0.0000010 0.0000000 2.3716023 2.4490856 2.3562849 1.9685014 1.9685014 2.3288277 2.3546780 2.3483088 2.4490856 2.1992889 2.1742756 2.5495700 2.2321693 2.3103385 2.4217575 2.4463052 2.4759366 2.4759366 2.4217575 2.4527594 2.4669838 2.3546780 0.4060348 2.8200874 2.6676117 2.5038717 2.2954049 2.6590916 2.2341945 2.2355821 2.4656244 2.0600486 2.4298250 3.2181347 2.3288277 2.3103385 3.2181347 0.4060348 2.3203576 2.4656244 2.6590916 2.4527594 2.2954049 2.2954049 2.5495700 2.5572126 2.2954049 1.9685014 2.4781803 0.0209420 2.4250177 2.4250177 2.2352932 2.2315613 2.4463052 
KC699836_SIOphi             1.1011693 0.3912753 0.3912753 2.2090008 1.1751454 1.3343466 1.3343466 0.4715805 0.4878819 1.6457992 2.3716023 2.3716023 0.0000000 1.3018450 0.3865567 0.4980994 0.4980994 1.1656463 1.1716198 1.1751454 1.3018450 1.0550962 1.1011693 0.6043307 0.4944110 0.4978420 0.4583175 0.4568861 0.4588926 0.4588926 0.4583175 0.4560929 1.2447262 1.1716198 2.2569834 1.3917383 1.4073740 0.5601638 0.5154915 0.6190046 0.4878819 0.4715805 1.3383106 0.6003510 0.4681964 1.6213269 1.1656463 0.4978420 1.6213269 2.2569834 0.5052417 1.3383106 0.6190046 0.4568159 0.5230333 0.5154915 0.6043307 0.6075841 0.5230333 0.5072368 1.3274785 2.4218849 0.4220515 0.4220515 0.5112204 0.5263031 0.4568861 
KF021268_phiIBB_SEP1        0.8198291 1.3260979 1.3260979 2.2905694 0.7591940 0.1423959 0.1423959 1.2486169 1.3835425 0.1850102 2.4490856 2.4490856 1.3018450 0.0000000 1.3091523 1.1628392 1.1628392 0.7558981 0.7662337 0.7591940 0.0033532 0.8304443 0.8198291 1.4925020 1.3833648 1.2780006 1.2492080 1.2900565 1.2714627 1.2714627 1.2492080 1.2896497 0.2417027 0.7662337 2.4189500 1.3386655 1.7388467 1.4702176 1.2476928 1.4427785 1.3835425 1.2486169 0.1428568 1.2175110 1.2550813 0.1841286 0.7558981 1.2780006 0.1841286 2.4189500 1.2752202 0.1428568 1.4427785 1.2764742 1.2613928 1.2476928 1.4925020 1.5160901 1.2613928 1.1637483 0.1377464 2.4024478 1.1641317 1.1641317 1.2783761 1.4219115 1.2900565 
KF669652_Grass              1.1489097 0.0069515 0.0069515 2.1822512 1.1000495 1.3412906 1.3412906 0.5002982 0.5312917 1.7075206 2.3562849 2.3562849 0.3865567 1.3091523 0.0000000 0.3175068 0.3175068 1.0947797 1.0966284 1.1000495 1.3091523 1.0809636 1.1489097 0.6263014 0.5409749 0.4852058 0.5255752 0.5281170 0.5280823 0.5280823 0.5255752 0.5382350 1.2770814 1.0966284 2.1884622 1.4841993 1.4391887 0.6160763 0.5957395 0.6213084 0.5312917 0.5002982 1.3456324 0.4864403 0.5257172 1.6828599 1.0947797 0.4852058 1.6828599 2.1884622 0.4926244 1.3456324 0.6213084 0.5311946 0.6038973 0.5957395 0.6263014 0.6338045 0.6038973 0.3253183 1.3251752 2.4033444 0.4891222 0.4891222 0.4055792 0.3566719 0.5281170 
KJ010547_Bp8p_C             0.9408356 0.3183125 0.3183125 1.7852767 1.2507747 1.1633811 1.1633811 0.5194710 0.5661572 1.6737124 1.9685014 1.9685014 0.4980994 1.1628392 0.3175068 0.0000000 0.0000010 1.2393030 1.2520440 1.2507747 1.1628392 0.9455319 0.9408356 0.6917710 0.5516128 0.5288179 0.5362561 0.5263611 0.5472249 0.5472249 0.5362561 0.5758857 1.0407805 1.2520440 1.8194301 1.4577633 1.3998683 0.7343421 0.5693381 0.7392921 0.5661572 0.5194710 1.1633811 0.1991172 0.5470644 1.6301862 1.2393030 0.5288179 1.6301862 1.8194301 0.5391124 1.1633811 0.7392921 0.5661611 0.5693381 0.5693381 0.6917710 0.7221373 0.5693381 0.0096648 1.1579963 1.9670297 0.5472249 0.5472249 0.2269504 0.2789835 0.5263611 
KJ010548_Bp8p_T             0.9408356 0.3183125 0.3183125 1.7852767 1.2507747 1.1633811 1.1633811 0.5194710 0.5661572 1.6737124 1.9685014 1.9685014 0.4980994 1.1628392 0.3175068 0.0000010 0.0000000 1.2393030 1.2520440 1.2507747 1.1628392 0.9455319 0.9408356 0.6917710 0.5516128 0.5288179 0.5362561 0.5263611 0.5472249 0.5472249 0.5362561 0.5758857 1.0407805 1.2520440 1.8194301 1.4577633 1.3998683 0.7343421 0.5693381 0.7392921 0.5661572 0.5194710 1.1633811 0.1991172 0.5470644 1.6301862 1.2393030 0.5288179 1.6301862 1.8194301 0.5391124 1.1633811 0.7392921 0.5661611 0.5693381 0.5693381 0.6917710 0.7221373 0.5693381 0.0096648 1.1579963 1.9670297 0.5472249 0.5472249 0.2269504 0.2789835 0.5263611 
KJ094029_LP_064             0.7151071 1.1098190 1.1098190 2.1585072 0.0034347 0.7316830 0.7316830 1.2280843 1.2103572 0.8552205 2.3288277 2.3288277 1.1656463 0.7558981 1.0947797 1.2393030 1.2393030 0.0000000 0.0068817 0.0034347 0.7493489 0.6948539 0.7151071 1.4378561 1.2196488 1.2128037 1.2496864 1.2626708 1.2233074 1.2233074 1.2496864 1.2518181 0.7709432 0.0068817 2.4282437 1.2076873 1.5032848 1.3198122 1.2321563 1.4067548 1.2103572 1.2280843 0.7322647 1.3514879 1.2471289 0.8387017 0.0000010 1.2128037 0.8387017 2.4282437 1.2003910 0.7322647 1.4067548 1.2528730 1.2435503 1.2321563 1.4378561 1.4204439 1.2435503 1.2401266 0.7351657 2.3407427 1.1481356 1.1481356 1.2935595 1.2911740 1.2626708 
KJ094031_LP_124             0.7215804 1.1117009 1.1117009 2.1732802 0.0034335 0.7417723 0.7417723 1.2387465 1.2211144 0.8644018 2.3546780 2.3546780 1.1716198 0.7662337 1.0966284 1.2520440 1.2520440 0.0068817 0.0000000 0.0034335 0.7595971 0.7082604 0.7215804 1.4452985 1.2304425 1.2234128 1.2607005 1.2736721 1.2340978 1.2340978 1.2607005 1.2628032 0.7812990 0.0000010 2.4490743 1.2202113 1.5128958 1.3268985 1.2385502 1.4141091 1.2211144 1.2387465 0.7423606 1.3693344 1.2581425 0.8477975 0.0068817 1.2234128 0.8477975 2.4490743 1.2109352 0.7423606 1.4141091 1.2638798 1.2499907 1.2385502 1.4452985 1.4278013 1.2499907 1.2528502 0.7453141 2.3666501 1.1589719 1.1589719 1.3046326 1.2977783 1.2736721 
KJ586795_LMTA_94            0.7147974 1.1151419 1.1151419 2.1743744 0.0000010 0.7348432 0.7348432 1.2378054 1.2201534 0.8552205 2.3483088 2.3483088 1.1751454 0.7591940 1.1000495 1.2507747 1.2507747 0.0034347 0.0034335 0.0000000 0.7526015 0.7015402 0.7147974 1.4443837 1.2294842 1.2224666 1.2597428 1.2727241 1.2331422 1.2331422 1.2597428 1.2618494 0.7742806 0.0034335 2.4494085 1.2173756 1.5140338 1.3259523 1.2376164 1.4131851 1.2201534 1.2378054 0.7354283 1.3680980 1.2571831 0.8387017 0.0034347 1.2224666 0.8387017 2.4494085 1.2099869 0.7354283 1.4131851 1.2629248 1.2490597 1.2376164 1.4443837 1.4268858 1.2490597 1.2515834 0.7383528 2.3602757 1.1579629 1.1579629 1.3036988 1.3015262 1.2727241 
KP027447_phiIPLA_C1C        0.8127726 1.3260979 1.3260979 2.2785719 0.7526015 0.1418024 0.1418024 1.2486169 1.3835425 0.1842724 2.4490856 2.4490856 1.3018450 0.0033532 1.3091523 1.1628392 1.1628392 0.7493489 0.7595971 0.7526015 0.0000000 0.8232900 0.8127726 1.4925020 1.3833648 1.2780006 1.2492080 1.2900565 1.2714627 1.2714627 1.2492080 1.2896497 0.2362507 0.7595971 2.4189500 1.3386655 1.7388467 1.4702176 1.2476928 1.4427785 1.3835425 1.2486169 0.1422599 1.2175110 1.2550813 0.1833977 0.7493489 1.2780006 0.1833977 2.4189500 1.2752202 0.1422599 1.4427785 1.2764742 1.2613928 1.2476928 1.4925020 1.5160901 1.2613928 1.1637483 0.1371751 2.4024478 1.1641317 1.1641317 1.2783761 1.4219115 1.2900565 
KP339049_EFDG1              0.2006804 1.0947106 1.0947106 2.3271358 0.7015402 0.8623071 0.8623071 1.1013579 1.1630677 0.9889955 2.1992889 2.1992889 1.0550962 0.8304443 1.0809636 0.9455319 0.9455319 0.6948539 0.7082604 0.7015402 0.8232900 0.0000000 0.2006804 1.1672693 1.1814668 1.0893354 1.1004924 1.1197271 1.1146613 1.1146613 1.1004924 1.0872238 0.8992623 0.7082604 2.2718774 1.2888679 1.5649401 1.1377475 1.1080913 1.1481723 1.1630677 1.1013579 0.8679591 1.0773613 1.1285081 0.9746475 0.6948539 1.0893354 0.9746475 2.2718774 1.0819217 0.8679591 1.1481723 1.0909215 1.1207451 1.1080913 1.1672693 1.1718756 1.1207451 0.9467138 0.8564890 2.2267153 1.0088283 1.0088283 1.1530632 1.1381841 1.1197271 
KR049063_EFLK1              0.0000010 1.1633254 1.1633254 2.3154451 0.7147974 0.8578871 0.8578871 1.0940883 1.1804116 1.0234062 2.1742756 2.1742756 1.1011693 0.8198291 1.1489097 0.9408356 0.9408356 0.7151071 0.7215804 0.7147974 0.8127726 0.2006804 0.0000000 1.2433501 1.1928186 1.0786662 1.0267124 1.0408306 1.0541353 1.0541353 1.0267124 1.0401028 0.8752387 0.7215804 2.2154259 1.1614153 1.6797992 1.2262447 1.0559418 1.2329065 1.1804116 1.0940883 0.8623024 1.1283972 1.0525144 1.0098624 0.7151071 1.0786662 1.0098624 2.2154259 1.0712282 0.8623024 1.2329065 1.0406976 1.0547893 1.0559418 1.2433501 1.2472908 1.0547893 0.9420413 0.8520787 2.1976361 0.9737155 0.9737155 1.1988373 1.2121940 1.0408306 
KT207918_Eyuki              1.2433501 0.6372545 0.6372545 2.6269850 1.4443837 1.5487537 1.5487537 0.5043886 0.5018709 1.8735565 2.5495700 2.5495700 0.6043307 1.4925020 0.6263014 0.6917710 0.6917710 1.4378561 1.4452985 1.4443837 1.4925020 1.1672693 1.2433501 0.0000000 0.5016067 0.4960524 0.5345225 0.5084505 0.5160288 0.5160288 0.5345225 0.5126351 1.4330899 1.4452985 2.3082241 1.5318668 1.4797568 0.0844419 0.4647217 0.0857290 0.5018709 0.5043886 1.5534833 0.7999669 0.5408544 1.8460723 1.4378561 0.4960524 1.8460723 2.3082241 0.5035100 1.5534833 0.0857290 0.5122781 0.4718236 0.4647217 0.0000010 0.0142757 0.4718236 0.7026899 1.5489065 2.6382955 0.4602790 0.4602790 0.6849176 0.7495698 0.5084505 
KT224359_TsarBomba          1.1928186 0.5491905 0.5491905 2.2729845 1.2294842 1.4307996 1.4307996 0.3801617 0.0136281 1.8527362 2.2321693 2.2321693 0.4944110 1.3833648 0.5409749 0.5516128 0.5516128 1.2196488 1.2304425 1.2294842 1.3833648 1.1814668 1.1928186 0.5016067 0.0000000 0.3970639 0.2788144 0.2762183 0.2855891 0.2855891 0.2788144 0.2749220 1.3121401 1.2304425 2.1758952 1.3998278 1.5331740 0.4596311 0.3934286 0.4959944 0.0136281 0.3801617 1.4327631 0.6695986 0.2882934 1.8413626 1.2196488 0.3970639 1.8413626 2.1758952 0.3974123 1.4327631 0.4959944 0.2697629 0.3997182 0.3934286 0.5016067 0.5360957 0.3997182 0.5610667 1.4311778 2.2776402 0.2653198 0.2653198 0.5046872 0.5164320 0.2762183 
KT307976_AvesoBmore         1.0786662 0.4933540 0.4933540 2.3273326 1.2224666 1.2753455 1.2753455 0.0513006 0.3973646 1.7094073 2.3103385 2.3103385 0.4978420 1.2780006 0.4852058 0.5288179 0.5288179 1.2128037 1.2234128 1.2224666 1.2780006 1.0893354 1.0786662 0.4960524 0.3970639 0.0000000 0.3184600 0.3124533 0.3297363 0.3297363 0.3184600 0.3328770 1.2301661 1.2234128 2.1722725 1.5064157 1.3037319 0.4441243 0.2514008 0.4838143 0.3973646 0.0513006 1.2839307 0.6462447 0.3287640 1.6841698 1.2128037 0.0000010 1.6841698 2.1722725 0.0034702 1.2839307 0.4838143 0.3272399 0.2514374 0.2514008 0.4960524 0.5145051 0.2514374 0.5382705 1.2759823 2.3310696 0.3156776 0.3156776 0.5442148 0.5414002 0.3124533 
KT995480_Bacillus_BM15      1.0267124 0.5283331 0.5283331 2.2275931 1.2597428 1.2323397 1.2323397 0.3214018 0.2926014 1.6827548 2.4217575 2.4217575 0.4583175 1.2492080 0.5255752 0.5362561 0.5362561 1.2496864 1.2607005 1.2597428 1.2492080 1.1004924 1.0267124 0.5345225 0.2788144 0.3184600 0.0000000 0.0428903 0.0576480 0.0576480 0.0000010 0.0281289 1.1791656 1.2607005 2.2391150 1.3861865 1.3711451 0.4846652 0.3503638 0.5218598 0.2926014 0.3214018 1.2365111 0.6775322 0.0209528 1.6332351 1.2496864 0.3184600 1.6332351 2.2391150 0.3245732 1.2365111 0.5218598 0.0245507 0.3498192 0.3503638 0.5345225 0.5453369 0.3498192 0.5457501 1.2260701 2.4129572 0.0574489 0.0574489 0.5366006 0.5656407 0.0428903 
KU577463_Bacillus_Deep_Blue 1.0408306 0.5308693 0.5308693 2.2246998 1.2727241 1.2531447 1.2531447 0.3192463 0.2800737 1.7454644 2.4463052 2.4463052 0.4568861 1.2900565 0.5281170 0.5263611 0.5263611 1.2626708 1.2736721 1.2727241 1.2900565 1.1197271 1.0408306 0.5084505 0.2762183 0.3124533 0.0428903 0.0000000 0.0355598 0.0355598 0.0428903 0.0580196 1.2044711 1.2736721 2.2780152 1.4031364 1.4040829 0.4846976 0.3262882 0.4921897 0.2800737 0.3192463 1.2573429 0.6659972 0.0541775 1.6940901 1.2626708 0.3124533 1.6940901 2.2780152 0.3185001 1.2573429 0.4921897 0.0619515 0.3257873 0.3262882 0.5084505 0.5186479 0.3257873 0.5357570 1.2467961 2.4375988 0.0337832 0.0337832 0.5211784 0.5541165 0.0000010 
KX495186_Bacillus_PK16      1.0541353 0.5298334 0.5298334 2.2652666 1.2331422 1.2358496 1.2358496 0.3352586 0.2894353 1.6969329 2.4759366 2.4759366 0.4588926 1.2714627 0.5280823 0.5472249 0.5472249 1.2233074 1.2340978 1.2331422 1.2714627 1.1146613 1.0541353 0.5160288 0.2855891 0.3297363 0.0576480 0.0355598 0.0000000 0.0000010 0.0576480 0.0497539 1.1800230 1.2340978 2.2893932 1.3748326 1.3286594 0.4702812 0.3384942 0.4997775 0.2894353 0.3352586 1.2399980 0.6899747 0.0767467 1.6471715 1.2233074 0.3297363 1.6471715 2.2893932 0.3359008 1.2399980 0.4997775 0.0535682 0.3443923 0.3384942 0.5160288 0.5263102 0.3443923 0.5567947 1.2296081 2.5193910 0.0000010 0.0000010 0.5230969 0.5558637 0.0355598 
MG602477_Bacillus_BCP01     1.0541353 0.5298334 0.5298334 2.2652666 1.2331422 1.2358496 1.2358496 0.3352586 0.2894353 1.6969329 2.4759366 2.4759366 0.4588926 1.2714627 0.5280823 0.5472249 0.5472249 1.2233074 1.2340978 1.2331422 1.2714627 1.1146613 1.0541353 0.5160288 0.2855891 0.3297363 0.0576480 0.0355598 0.0000010 0.0000000 0.0576480 0.0497539 1.1800230 1.2340978 2.2893932 1.3748326 1.3286594 0.4702812 0.3384942 0.4997775 0.2894353 0.3352586 1.2399980 0.6899747 0.0767467 1.6471715 1.2233074 0.3297363 1.6471715 2.2893932 0.3359008 1.2399980 0.4997775 0.0535682 0.3443923 0.3384942 0.5160288 0.5263102 0.3443923 0.5567947 1.2296081 2.5193910 0.0000010 0.0000010 0.5230969 0.5558637 0.0355598 
MH638309_Bacillus_Hobo      1.0267124 0.5283331 0.5283331 2.2275931 1.2597428 1.2323397 1.2323397 0.3214018 0.2926014 1.6827548 2.4217575 2.4217575 0.4583175 1.2492080 0.5255752 0.5362561 0.5362561 1.2496864 1.2607005 1.2597428 1.2492080 1.1004924 1.0267124 0.5345225 0.2788144 0.3184600 0.0000010 0.0428903 0.0576480 0.0576480 0.0000000 0.0281289 1.1791656 1.2607005 2.2391150 1.3861865 1.3711451 0.4846652 0.3503638 0.5218598 0.2926014 0.3214018 1.2365111 0.6775322 0.0209528 1.6332351 1.2496864 0.3184600 1.6332351 2.2391150 0.3245732 1.2365111 0.5218598 0.0245507 0.3498192 0.3503638 0.5345225 0.5453369 0.3498192 0.5457501 1.2260701 2.4129572 0.0574489 0.0574489 0.5366006 0.5656407 0.0428903 
MH638312_Bacillus_Kioshi    1.0401028 0.5410087 0.5410087 2.2622558 1.2618494 1.2423354 1.2423354 0.3357509 0.2886940 1.6925942 2.4527594 2.4527594 0.4560929 1.2896497 0.5382350 0.5758857 0.5758857 1.2518181 1.2628032 1.2618494 1.2896497 1.0872238 1.0401028 0.5126351 0.2749220 0.3328770 0.0281289 0.0580196 0.0497539 0.0497539 0.0281289 0.0000000 1.2007241 1.2628032 2.2573545 1.4021972 1.3318379 0.4636892 0.3343280 0.5106893 0.2886940 0.3357509 1.2465203 0.7048014 0.0428268 1.6428849 1.2518181 0.3328770 1.6428849 2.2573545 0.3391207 1.2465203 0.5106893 0.0034533 0.3402999 0.3343280 0.5126351 0.5260401 0.3402999 0.5857255 1.2430169 2.5097481 0.0490649 0.0490649 0.5456406 0.5627610 0.0580196 
NC_007021_Twort             0.8752387 1.2923958 1.2923958 2.3510983 0.7742806 0.2320793 0.2320793 1.1577432 1.3186833 0.3156659 2.4669838 2.4669838 1.2447262 0.2417027 1.2770814 1.0407805 1.0407805 0.7709432 0.7812990 0.7742806 0.2362507 0.8992623 0.8752387 1.4330899 1.3121401 1.2301661 1.1791656 1.2044711 1.1800230 1.1800230 1.1791656 1.2007241 0.0000000 0.7812990 2.3075709 1.4432360 1.7338548 1.4145571 1.1741177 1.3893614 1.3186833 1.1577432 0.2328110 1.1001122 1.1945853 0.3139953 0.7709432 1.2301661 0.3139953 2.3075709 1.2438322 0.2328110 1.3893614 1.1882349 1.1872272 1.1741177 1.4330899 1.4559949 1.1872272 1.0418597 0.2264752 2.5068503 1.0786064 1.0786064 1.1851002 1.3138070 1.2044711 
NC_009811_A511              0.7215804 1.1117009 1.1117009 2.1732802 0.0034335 0.7417723 0.7417723 1.2387465 1.2211144 0.8644018 2.3546780 2.3546780 1.1716198 0.7662337 1.0966284 1.2520440 1.2520440 0.0068817 0.0000010 0.0034335 0.7595971 0.7082604 0.7215804 1.4452985 1.2304425 1.2234128 1.2607005 1.2736721 1.2340978 1.2340978 1.2607005 1.2628032 0.7812990 0.0000000 2.4490743 1.2202113 1.5128958 1.3268985 1.2385502 1.4141091 1.2211144 1.2387465 0.7423606 1.3693344 1.2581425 0.8477975 0.0068817 1.2234128 0.8477975 2.4490743 1.2109352 0.7423606 1.4141091 1.2638798 1.2499907 1.2385502 1.4452985 1.4278013 1.2499907 1.2528502 0.7453141 2.3666501 1.1589719 1.1589719 1.3046326 1.2977783 1.2736721 
NC_011421_SPO1              2.2154259 2.1884622 2.1884622 3.0564674 2.4494085 2.4124819 2.4124819 2.1112724 2.1779994 3.1086721 0.4060348 0.4060348 2.2569834 2.4189500 2.1884622 1.8194301 1.8194301 2.4282437 2.4490743 2.4494085 2.4189500 2.2718774 2.2154259 2.3082241 2.1758952 2.1722725 2.2391150 2.2780152 2.2893932 2.2893932 2.2391150 2.2573545 2.3075709 2.4490743 0.0000000 2.6065950 2.4087468 2.2669439 2.1626001 2.2983294 2.1779994 2.1112724 2.4200440 2.0478524 2.2367205 3.0336396 2.4282437 2.1722725 3.0336396 0.0000010 2.1778430 2.4200440 2.2983294 2.2573545 2.1626001 2.1626001 2.3082241 2.3160064 2.1626001 1.8194301 2.4327851 0.4175252 2.2893932 2.2893932 2.0605718 2.1079673 2.2780152 
NC_012530_Lb338_1           1.1614153 1.4964916 1.4964916 2.8921791 1.2173756 1.4692923 1.4692923 1.5171782 1.3939252 1.7425731 2.8200874 2.8200874 1.3917383 1.3386655 1.4841993 1.4577633 1.4577633 1.2076873 1.2202113 1.2173756 1.3386655 1.2888679 1.1614153 1.5318668 1.3998278 1.5064157 1.3861865 1.4031364 1.3748326 1.3748326 1.3861865 1.4021972 1.4432360 1.2202113 2.6065950 0.0000000 2.0907840 1.5056954 1.4453362 1.5153892 1.3939252 1.5171782 1.4740096 1.3936165 1.4137926 1.7117182 1.2076873 1.5064157 1.7117182 2.6065950 1.5131088 1.4740096 1.5153892 1.4035796 1.4619665 1.4453362 1.5318668 1.4994640 1.4619665 1.4633678 1.4765503 2.7697008 1.3421272 1.3421272 1.5602777 1.5472425 1.4031364 
NC_015253_A9                1.6797992 1.4570483 1.4570483 2.8642034 1.5140338 1.6328908 1.6328908 1.3157987 1.5187327 2.1966905 2.6676117 2.6676117 1.4073740 1.7388467 1.4391887 1.3998683 1.3998683 1.5032848 1.5128958 1.5140338 1.7388467 1.5649401 1.6797992 1.4797568 1.5331740 1.3037319 1.3711451 1.4040829 1.3286594 1.3286594 1.3711451 1.3318379 1.7338548 1.5128958 2.4087468 2.0907840 0.0000000 1.3828263 1.3457497 1.4894162 1.5187327 1.3157987 1.6382618 1.4502518 1.4109025 2.1615666 1.5032848 1.3037319 2.1615666 2.4087468 1.3030642 1.6382618 1.4894162 1.3363362 1.3619373 1.3457497 1.4797568 1.5177586 1.3619373 1.3998683 1.6296533 2.7060849 1.2864087 1.2864087 1.4155428 1.4637981 1.4040829 
NC_016563_WPh               1.2262447 0.6268950 0.6268950 2.5881636 1.3259523 1.5265886 1.5265886 0.4549695 0.4598555 1.8841890 2.5038717 2.5038717 0.5601638 1.4702176 0.6160763 0.7343421 0.7343421 1.3198122 1.3268985 1.3259523 1.4702176 1.1377475 1.2262447 0.0844419 0.4596311 0.4441243 0.4846652 0.4846976 0.4702812 0.4702812 0.4846652 0.4636892 1.4145571 1.3268985 2.2669439 1.5056954 1.3828263 0.0000000 0.4209935 0.0998210 0.4598555 0.4549695 1.5271241 0.8497353 0.4925360 1.8563892 1.3198122 0.4441243 1.8563892 2.2669439 0.4512485 1.5271241 0.0998210 0.4632876 0.4277675 0.4209935 0.0844419 0.0933692 0.4277675 0.7456646 1.5267847 2.5906498 0.4196316 0.4196316 0.7087271 0.7575298 0.4846976 
NC_018856_Bastille          1.0559418 0.5999954 0.5999954 2.3659485 1.2376164 1.3005515 1.3005515 0.2580129 0.3937237 1.6362171 2.2954049 2.2954049 0.5154915 1.2476928 0.5957395 0.5693381 0.5693381 1.2321563 1.2385502 1.2376164 1.2476928 1.1080913 1.0559418 0.4647217 0.3934286 0.2514008 0.3503638 0.3262882 0.3384942 0.3384942 0.3503638 0.3343280 1.1741177 1.2385502 2.1626001 1.4453362 1.3457497 0.4209935 0.0000000 0.4562165 0.3937237 0.2580129 1.3047630 0.7108846 0.3577814 1.6086507 1.2321563 0.2514008 1.6086507 2.1626001 0.2569948 1.3047630 0.4562165 0.3354935 0.0034358 0.0000010 0.4647217 0.4824747 0.0034358 0.5791783 1.3011344 2.3317205 0.3378477 0.3378477 0.6338859 0.6793280 0.3262882 
NC_018857_BPS13             1.2329065 0.6321801 0.6321801 2.6393429 1.4131851 1.4976052 1.4976052 0.4821274 0.4895946 1.8422683 2.6590916 2.6590916 0.6190046 1.4427785 0.6213084 0.7392921 0.7392921 1.4067548 1.4141091 1.4131851 1.4427785 1.1481723 1.2329065 0.0857290 0.4959944 0.4838143 0.5218598 0.4921897 0.4997775 0.4997775 0.5218598 0.5106893 1.3893614 1.4141091 2.2983294 1.5153892 1.4894162 0.0998210 0.4562165 0.0000000 0.4895946 0.4821274 1.5022743 0.8921792 0.5287461 1.8151277 1.4067548 0.4838143 1.8151277 2.2983294 0.4838869 1.5022743 0.0000010 0.5103322 0.4631506 0.4562165 0.0857290 0.0948126 0.4631506 0.7506355 1.4978590 2.7371616 0.4501976 0.4501976 0.7327449 0.8062419 0.4921897 
NC_018860_BCP78             1.1804116 0.5394559 0.5394559 2.2945073 1.2201534 1.4310398 1.4310398 0.3804805 0.0000010 1.8537485 2.2341945 2.2341945 0.4878819 1.3835425 0.5312917 0.5661572 0.5661572 1.2103572 1.2211144 1.2201534 1.3835425 1.1630677 1.1804116 0.5018709 0.0136281 0.3973646 0.2926014 0.2800737 0.2894353 0.2894353 0.2926014 0.2886940 1.3186833 1.2211144 2.1779994 1.3939252 1.5187327 0.4598555 0.3937237 0.4895946 0.0000000 0.3804805 1.4330057 0.6853740 0.3023345 1.8423557 1.2103572 0.3973646 1.8423557 2.1779994 0.3977128 1.4330057 0.4895946 0.2834844 0.4000069 0.3937237 0.5018709 0.5363093 0.4000069 0.5756968 1.4314180 2.2796488 0.2693770 0.2693770 0.5085513 0.5164845 0.2800737 
NC_018863_B4                1.0940883 0.5084850 0.5084850 2.2593894 1.2378054 1.2764659 1.2764659 0.0000010 0.3804805 1.6687602 2.2355821 2.2355821 0.4715805 1.2486169 0.5002982 0.5194710 0.5194710 1.2280843 1.2387465 1.2378054 1.2486169 1.1013579 1.0940883 0.5043886 0.3801617 0.0513006 0.3214018 0.3192463 0.3352586 0.3352586 0.3214018 0.3357509 1.1577432 1.2387465 2.1112724 1.5171782 1.3157987 0.4549695 0.2580129 0.4821274 0.3804805 0.0000000 1.2791195 0.6548061 0.3316367 1.6442822 1.2280843 0.0513006 1.6442822 2.1112724 0.0552293 1.2791195 0.4821274 0.3301471 0.2580471 0.2580129 0.5043886 0.5229010 0.2580471 0.5289440 1.2771005 2.2732069 0.3286253 0.3286253 0.5042300 0.5549474 0.3192463 
NC_019726_JD007             0.8623024 1.3628956 1.3628956 2.2692218 0.7354283 0.0034081 0.0034081 1.2791195 1.4330057 0.1794058 2.4656244 2.4656244 1.3383106 0.1428568 1.3456324 1.1633811 1.1633811 0.7322647 0.7423606 0.7354283 0.1422599 0.8679591 0.8623024 1.5534833 1.4327631 1.2839307 1.2365111 1.2573429 1.2399980 1.2399980 1.2365111 1.2465203 0.2328110 0.7423606 2.4200440 1.4740096 1.6382618 1.5271241 1.3047630 1.5022743 1.4330057 1.2791195 0.0000000 1.2152467 1.2639879 0.1785469 0.7322647 1.2839307 0.1785469 2.4200440 1.2811380 0.0000010 1.5022743 1.2336915 1.3191232 1.3047630 1.5534833 1.5712477 1.3191232 1.1643007 0.0068568 2.4907720 1.1385756 1.1385756 1.3075254 1.3787314 1.2573429 
NC_020081_phiAGATE          1.1283972 0.4877438 0.4877438 1.9654993 1.3680980 1.2152467 1.2152467 0.6548061 0.6853740 1.7418696 2.0600486 2.0600486 0.6003510 1.2175110 0.4864403 0.1991172 0.1991172 1.3514879 1.3693344 1.3680980 1.2175110 1.0773613 1.1283972 0.7999669 0.6695986 0.6462447 0.6775322 0.6659972 0.6899747 0.6899747 0.6775322 0.7048014 1.1001122 1.3693344 2.0478524 1.3936165 1.4502518 0.8497353 0.7108846 0.8921792 0.6853740 0.6548061 1.2152467 0.0000000 0.6899305 1.6966563 1.3514879 0.6462447 1.6966563 2.0478524 0.6577993 1.2152467 0.8921792 0.6937166 0.7108846 0.7108846 0.7999669 0.8304026 0.7108846 0.1956228 1.2235657 2.0762538 0.6899747 0.6899747 0.2883009 0.3597343 0.6659972 
NC_020873_Bc431v3           1.0525144 0.5284927 0.5284927 2.2057127 1.2571831 1.2597587 1.2597587 0.3316367 0.3023345 1.6742443 2.4298250 2.4298250 0.4681964 1.2550813 0.5257172 0.5470644 0.5470644 1.2471289 1.2581425 1.2571831 1.2550813 1.1285081 1.0525144 0.5408544 0.2882934 0.3287640 0.0209528 0.0541775 0.0767467 0.0767467 0.0209528 0.0428268 1.1945853 1.2581425 2.2367205 1.4137926 1.4109025 0.4925360 0.3577814 0.5287461 0.3023345 0.3316367 1.2639879 0.6899305 0.0000000 1.6249242 1.2471289 0.3287640 1.6249242 2.2367205 0.3349250 1.2639879 0.5287461 0.0391587 0.3572211 0.3577814 0.5408544 0.5518486 0.3572211 0.5566452 1.2533505 2.4210365 0.0776022 0.0776022 0.5431479 0.5766388 0.0541775 
NC_020877_Romulus           1.0098624 1.7088370 1.7088370 2.4465912 0.8387017 0.1778203 0.1778203 1.6442822 1.8423557 0.0083561 3.2181347 3.2181347 1.6213269 0.1841286 1.6828599 1.6301862 1.6301862 0.8387017 0.8477975 0.8387017 0.1833977 0.9746475 1.0098624 1.8460723 1.8413626 1.6841698 1.6332351 1.6940901 1.6471715 1.6471715 1.6332351 1.6428849 0.3139953 0.8477975 3.0336396 1.7117182 2.1615666 1.8563892 1.6086507 1.8151277 1.8423557 1.6442822 0.1785469 1.6966563 1.6249242 0.0000000 0.8387017 1.6841698 0.0000010 3.0336396 1.6799178 0.1785469 1.8151277 1.6223250 1.6305978 1.6086507 1.8460723 1.8410238 1.6305978 1.6305979 0.1760409 3.2808961 1.5217818 1.5217818 1.7038660 1.7499866 1.6940901 
NC_021781_LP_125            0.7151071 1.1098190 1.1098190 2.1585072 0.0034347 0.7316830 0.7316830 1.2280843 1.2103572 0.8552205 2.3288277 2.3288277 1.1656463 0.7558981 1.0947797 1.2393030 1.2393030 0.0000010 0.0068817 0.0034347 0.7493489 0.6948539 0.7151071 1.4378561 1.2196488 1.2128037 1.2496864 1.2626708 1.2233074 1.2233074 1.2496864 1.2518181 0.7709432 0.0068817 2.4282437 1.2076873 1.5032848 1.3198122 1.2321563 1.4067548 1.2103572 1.2280843 0.7322647 1.3514879 1.2471289 0.8387017 0.0000000 1.2128037 0.8387017 2.4282437 1.2003910 0.7322647 1.4067548 1.2528730 1.2435503 1.2321563 1.4378561 1.4204439 1.2435503 1.2401266 0.7351657 2.3407427 1.1481356 1.1481356 1.2935595 1.2911740 1.2626708 
NC_022088_Troll             1.0786662 0.4933540 0.4933540 2.3273326 1.2224666 1.2753455 1.2753455 0.0513006 0.3973646 1.7094073 2.3103385 2.3103385 0.4978420 1.2780006 0.4852058 0.5288179 0.5288179 1.2128037 1.2234128 1.2224666 1.2780006 1.0893354 1.0786662 0.4960524 0.3970639 0.0000010 0.3184600 0.3124533 0.3297363 0.3297363 0.3184600 0.3328770 1.2301661 1.2234128 2.1722725 1.5064157 1.3037319 0.4441243 0.2514008 0.4838143 0.3973646 0.0513006 1.2839307 0.6462447 0.3287640 1.6841698 1.2128037 0.0000000 1.6841698 2.1722725 0.0034702 1.2839307 0.4838143 0.3272399 0.2514374 0.2514008 0.4960524 0.5145051 0.2514374 0.5382705 1.2759823 2.3310696 0.3156776 0.3156776 0.5442148 0.5414002 0.3124533 
NC_022090_Remus             1.0098624 1.7088370 1.7088370 2.4465912 0.8387017 0.1778203 0.1778203 1.6442822 1.8423557 0.0083561 3.2181347 3.2181347 1.6213269 0.1841286 1.6828599 1.6301862 1.6301862 0.8387017 0.8477975 0.8387017 0.1833977 0.9746475 1.0098624 1.8460723 1.8413626 1.6841698 1.6332351 1.6940901 1.6471715 1.6471715 1.6332351 1.6428849 0.3139953 0.8477975 3.0336396 1.7117182 2.1615666 1.8563892 1.6086507 1.8151277 1.8423557 1.6442822 0.1785469 1.6966563 1.6249242 0.0000010 0.8387017 1.6841698 0.0000000 3.0336396 1.6799178 0.1785469 1.8151277 1.6223250 1.6305978 1.6086507 1.8460723 1.8410238 1.6305978 1.6305979 0.1760409 3.2808961 1.5217818 1.5217818 1.7038660 1.7499866 1.6940901 
NC_022761_CampHawk          2.2154259 2.1884622 2.1884622 3.0564674 2.4494085 2.4124819 2.4124819 2.1112724 2.1779994 3.1086721 0.4060348 0.4060348 2.2569834 2.4189500 2.1884622 1.8194301 1.8194301 2.4282437 2.4490743 2.4494085 2.4189500 2.2718774 2.2154259 2.3082241 2.1758952 2.1722725 2.2391150 2.2780152 2.2893932 2.2893932 2.2391150 2.2573545 2.3075709 2.4490743 0.0000010 2.6065950 2.4087468 2.2669439 2.1626001 2.2983294 2.1779994 2.1112724 2.4200440 2.0478524 2.2367205 3.0336396 2.4282437 2.1722725 3.0336396 0.0000000 2.1778430 2.4200440 2.2983294 2.2573545 2.1626001 2.1626001 2.3082241 2.3160064 2.1626001 1.8194301 2.4327851 0.4175252 2.2893932 2.2893932 2.0605718 2.1079673 2.2780152 
NC_022769_BigBertha         1.0712282 0.5008082 0.5008082 2.3227461 1.2099869 1.2725657 1.2725657 0.0552293 0.3977128 1.7050991 2.3203576 2.3203576 0.5052417 1.2752202 0.4926244 0.5391124 0.5391124 1.2003910 1.2109352 1.2099869 1.2752202 1.0819217 1.0712282 0.5035100 0.3974123 0.0034702 0.3245732 0.3185001 0.3359008 0.3359008 0.3245732 0.3391207 1.2438322 1.2109352 2.1778430 1.5131088 1.3030642 0.4512485 0.2569948 0.4838869 0.3977128 0.0552293 1.2811380 0.6577993 0.3349250 1.6799178 1.2003910 0.0034702 1.6799178 2.1778430 0.0000000 1.2811380 0.4838869 0.3334459 0.2570297 0.2569948 0.5035100 0.5221042 0.2570297 0.5486435 1.2732068 2.3412051 0.3220091 0.3220091 0.5520847 0.5419068 0.3185001 
NC_022918_S25_4             0.8623024 1.3628956 1.3628956 2.2692218 0.7354283 0.0034081 0.0034081 1.2791195 1.4330057 0.1794058 2.4656244 2.4656244 1.3383106 0.1428568 1.3456324 1.1633811 1.1633811 0.7322647 0.7423606 0.7354283 0.1422599 0.8679591 0.8623024 1.5534833 1.4327631 1.2839307 1.2365111 1.2573429 1.2399980 1.2399980 1.2365111 1.2465203 0.2328110 0.7423606 2.4200440 1.4740096 1.6382618 1.5271241 1.3047630 1.5022743 1.4330057 1.2791195 0.0000010 1.2152467 1.2639879 0.1785469 0.7322647 1.2839307 0.1785469 2.4200440 1.2811380 0.0000000 1.5022743 1.2336915 1.3191232 1.3047630 1.5534833 1.5712477 1.3191232 1.1643007 0.0068568 2.4907720 1.1385756 1.1385756 1.3075254 1.3787314 1.2573429 
NC_023501_BPS10C            1.2329065 0.6321801 0.6321801 2.6393429 1.4131851 1.4976052 1.4976052 0.4821274 0.4895946 1.8422683 2.6590916 2.6590916 0.6190046 1.4427785 0.6213084 0.7392921 0.7392921 1.4067548 1.4141091 1.4131851 1.4427785 1.1481723 1.2329065 0.0857290 0.4959944 0.4838143 0.5218598 0.4921897 0.4997775 0.4997775 0.5218598 0.5106893 1.3893614 1.4141091 2.2983294 1.5153892 1.4894162 0.0998210 0.4562165 0.0000010 0.4895946 0.4821274 1.5022743 0.8921792 0.5287461 1.8151277 1.4067548 0.4838143 1.8151277 2.2983294 0.4838869 1.5022743 0.0000000 0.5103322 0.4631506 0.4562165 0.0857290 0.0948126 0.4631506 0.7506355 1.4978590 2.7371616 0.4501976 0.4501976 0.7327449 0.8062419 0.4921897 
NC_024137_Bcp1              1.0406976 0.5339556 0.5339556 2.2648510 1.2629248 1.2295358 1.2295358 0.3301471 0.2834844 1.6713253 2.4527594 2.4527594 0.4568159 1.2764742 0.5311946 0.5661611 0.5661611 1.2528730 1.2638798 1.2629248 1.2764742 1.0909215 1.0406976 0.5122781 0.2697629 0.3272399 0.0245507 0.0619515 0.0535682 0.0535682 0.0245507 0.0034533 1.1882349 1.2638798 2.2573545 1.4035796 1.3363362 0.4632876 0.3354935 0.5103322 0.2834844 0.3301471 1.2336915 0.6937166 0.0391587 1.6223250 1.2528730 0.3272399 1.6223250 2.2573545 0.3334459 1.2336915 0.5103322 0.0000000 0.3414869 0.3354935 0.5122781 0.5256946 0.3414869 0.5759161 1.2302347 2.5097481 0.0531148 0.0531148 0.5385458 0.5555339 0.0619515 
NC_024205_Hoody_T           1.0547893 0.6081782 0.6081782 2.3372746 1.2490597 1.3148785 1.3148785 0.2580471 0.4000069 1.6585680 2.2954049 2.2954049 0.5230333 1.2613928 0.6038973 0.5693381 0.5693381 1.2435503 1.2499907 1.2490597 1.2613928 1.1207451 1.0547893 0.4718236 0.3997182 0.2514374 0.3498192 0.3257873 0.3443923 0.3443923 0.3498192 0.3402999 1.1872272 1.2499907 2.1626001 1.4619665 1.3619373 0.4277675 0.0034358 0.4631506 0.4000069 0.2580471 1.3191232 0.7108846 0.3572211 1.6305978 1.2435503 0.2514374 1.6305978 2.1626001 0.2570297 1.3191232 0.4631506 0.3414869 0.0000000 0.0034358 0.4718236 0.4897194 0.0000010 0.5791783 1.3154404 2.3317205 0.3440926 0.3440926 0.6421756 0.6880203 0.3257873 
NC_024207_Evoli             1.0559418 0.5999954 0.5999954 2.3659485 1.2376164 1.3005515 1.3005515 0.2580129 0.3937237 1.6362171 2.2954049 2.2954049 0.5154915 1.2476928 0.5957395 0.5693381 0.5693381 1.2321563 1.2385502 1.2376164 1.2476928 1.1080913 1.0559418 0.4647217 0.3934286 0.2514008 0.3503638 0.3262882 0.3384942 0.3384942 0.3503638 0.3343280 1.1741177 1.2385502 2.1626001 1.4453362 1.3457497 0.4209935 0.0000010 0.4562165 0.3937237 0.2580129 1.3047630 0.7108846 0.3577814 1.6086507 1.2321563 0.2514008 1.6086507 2.1626001 0.2569948 1.3047630 0.4562165 0.3354935 0.0034358 0.0000000 0.4647217 0.4824747 0.0034358 0.5791783 1.3011344 2.3317205 0.3378477 0.3378477 0.6338859 0.6793280 0.3262882 
NC_024211_Megatron          1.2433501 0.6372545 0.6372545 2.6269850 1.4443837 1.5487537 1.5487537 0.5043886 0.5018709 1.8735565 2.5495700 2.5495700 0.6043307 1.4925020 0.6263014 0.6917710 0.6917710 1.4378561 1.4452985 1.4443837 1.4925020 1.1672693 1.2433501 0.0000010 0.5016067 0.4960524 0.5345225 0.5084505 0.5160288 0.5160288 0.5345225 0.5126351 1.4330899 1.4452985 2.3082241 1.5318668 1.4797568 0.0844419 0.4647217 0.0857290 0.5018709 0.5043886 1.5534833 0.7999669 0.5408544 1.8460723 1.4378561 0.4960524 1.8460723 2.3082241 0.5035100 1.5534833 0.0857290 0.5122781 0.4718236 0.4647217 0.0000000 0.0142757 0.4718236 0.7026899 1.5489065 2.6382955 0.4602790 0.4602790 0.6849176 0.7495698 0.5084505 
NC_024213_Hakuna            1.2472908 0.6448664 0.6448664 2.6506470 1.4268858 1.5664853 1.5664853 0.5229010 0.5363093 1.8684976 2.5572126 2.5572126 0.6075841 1.5160901 0.6338045 0.7221373 0.7221373 1.4204439 1.4278013 1.4268858 1.5160901 1.1718756 1.2472908 0.0142757 0.5360957 0.5145051 0.5453369 0.5186479 0.5263102 0.5263102 0.5453369 0.5260401 1.4559949 1.4278013 2.3160064 1.4994640 1.5177586 0.0933692 0.4824747 0.0948126 0.5363093 0.5229010 1.5712477 0.8304026 0.5518486 1.8410238 1.4204439 0.5145051 1.8410238 2.3160064 0.5221042 1.5712477 0.0948126 0.5256946 0.4897194 0.4824747 0.0142757 0.0000000 0.4897194 0.7333894 1.5753049 2.6459497 0.4698451 0.4698451 0.7094930 0.7831756 0.5186479 
NC_024216_CAM003            1.0547893 0.6081782 0.6081782 2.3372746 1.2490597 1.3148785 1.3148785 0.2580471 0.4000069 1.6585680 2.2954049 2.2954049 0.5230333 1.2613928 0.6038973 0.5693381 0.5693381 1.2435503 1.2499907 1.2490597 1.2613928 1.1207451 1.0547893 0.4718236 0.3997182 0.2514374 0.3498192 0.3257873 0.3443923 0.3443923 0.3498192 0.3402999 1.1872272 1.2499907 2.1626001 1.4619665 1.3619373 0.4277675 0.0034358 0.4631506 0.4000069 0.2580471 1.3191232 0.7108846 0.3572211 1.6305978 1.2435503 0.2514374 1.6305978 2.1626001 0.2570297 1.3191232 0.4631506 0.3414869 0.0000010 0.0034358 0.4718236 0.4897194 0.0000000 0.5791783 1.3154404 2.3317205 0.3440926 0.3440926 0.6421756 0.6880203 0.3257873 
NC_024792_Bobb              0.9420413 0.3261443 0.3261443 1.7852767 1.2515834 1.1643007 1.1643007 0.5289440 0.5756968 1.6740561 1.9685014 1.9685014 0.5072368 1.1637483 0.3253183 0.0096648 0.0096648 1.2401266 1.2528502 1.2515834 1.1637483 0.9467138 0.9420413 0.7026899 0.5610667 0.5382705 0.5457501 0.5357570 0.5567947 0.5567947 0.5457501 0.5857255 1.0418597 1.2528502 1.8194301 1.4633678 1.3998683 0.7456646 0.5791783 0.7506355 0.5756968 0.5289440 1.1643007 0.1956228 0.5566452 1.6305979 1.2401266 0.5382705 1.6305979 1.8194301 0.5486435 1.1643007 0.7506355 0.5759161 0.5791783 0.5791783 0.7026899 0.7333894 0.5791783 0.0000000 1.1589213 1.9670297 0.5567947 0.5567947 0.2220386 0.2741424 0.5357570 
NC_025416_MCE_2014          0.8520787 1.3422222 1.3422222 2.2488525 0.7383528 0.0034261 0.0034261 1.2771005 1.4314180 0.1768783 2.4781803 2.4781803 1.3274785 0.1377464 1.3251752 1.1579963 1.1579963 0.7351657 0.7453141 0.7383528 0.1371751 0.8564890 0.8520787 1.5489065 1.4311778 1.2759823 1.2260701 1.2467961 1.2296081 1.2296081 1.2260701 1.2430169 0.2264752 0.7453141 2.4327851 1.4765503 1.6296533 1.5267847 1.3011344 1.4978590 1.4314180 1.2771005 0.0068568 1.2235657 1.2533505 0.1760409 0.7351657 1.2759823 0.1760409 2.4327851 1.2732068 0.0068568 1.4978590 1.2302347 1.3154404 1.3011344 1.5489065 1.5753049 1.3154404 1.1589213 0.0000000 2.5034025 1.1283503 1.1283503 1.2947354 1.3600566 1.2467961 
NC_025423_CP_51             2.1976361 2.3819182 2.3819182 2.8520793 2.3602757 2.4833843 2.4833843 2.2732069 2.2796488 3.3592950 0.0209420 0.0209420 2.4218849 2.4024478 2.4033444 1.9670297 1.9670297 2.3407427 2.3666501 2.3602757 2.4024478 2.2267153 2.1976361 2.6382955 2.2776402 2.3310696 2.4129572 2.4375988 2.5193910 2.5193910 2.4129572 2.5097481 2.5068503 2.3666501 0.4175252 2.7697008 2.7060849 2.5906498 2.3317205 2.7371616 2.2796488 2.2732069 2.4907720 2.0762538 2.4210365 3.2808961 2.3407427 2.3310696 3.2808961 0.4175252 2.3412051 2.4907720 2.7371616 2.5097481 2.3317205 2.3317205 2.6382955 2.6459497 2.3317205 1.9670297 2.5034025 0.0000000 2.4676606 2.4676606 2.2583155 2.2642174 2.4375988 
NC_027352_JBP901            0.9737155 0.4908255 0.4908255 2.1141690 1.1579629 1.1344191 1.1344191 0.3286253 0.2693770 1.5711723 2.4250177 2.4250177 0.4220515 1.1641317 0.4891222 0.5472249 0.5472249 1.1481356 1.1589719 1.1579629 1.1641317 1.0088283 0.9737155 0.4602790 0.2653198 0.3156776 0.0574489 0.0337832 0.0000010 0.0000010 0.0574489 0.0490649 1.0786064 1.1589719 2.2893932 1.3421272 1.2864087 0.4196316 0.3378477 0.4501976 0.2693770 0.3286253 1.1385756 0.6899747 0.0776022 1.5217818 1.1481356 0.3156776 1.5217818 2.2893932 0.3220091 1.1385756 0.4501976 0.0531148 0.3440926 0.3378477 0.4602790 0.4698451 0.3440926 0.5567947 1.1283503 2.4676606 0.0000000 0.0000010 0.4716788 0.5059609 0.0337832 
NC_027355_BCP8_2            0.9737155 0.4908255 0.4908255 2.1141690 1.1579629 1.1344191 1.1344191 0.3286253 0.2693770 1.5711723 2.4250177 2.4250177 0.4220515 1.1641317 0.4891222 0.5472249 0.5472249 1.1481356 1.1589719 1.1579629 1.1641317 1.0088283 0.9737155 0.4602790 0.2653198 0.3156776 0.0574489 0.0337832 0.0000010 0.0000010 0.0574489 0.0490649 1.0786064 1.1589719 2.2893932 1.3421272 1.2864087 0.4196316 0.3378477 0.4501976 0.2693770 0.3286253 1.1385756 0.6899747 0.0776022 1.5217818 1.1481356 0.3156776 1.5217818 2.2893932 0.3220091 1.1385756 0.4501976 0.0531148 0.3440926 0.3378477 0.4602790 0.4698451 0.3440926 0.5567947 1.1283503 2.4676606 0.0000010 0.0000000 0.4716788 0.5059609 0.0337832 
NC_027366_Mater             1.1988373 0.4065951 0.4065951 2.1134684 1.3036988 1.3032166 1.3032166 0.5042300 0.5085513 1.7294934 2.2352932 2.2352932 0.5112204 1.2783761 0.4055792 0.2269504 0.2269504 1.2935595 1.3046326 1.3036988 1.2783761 1.1530632 1.1988373 0.6849176 0.5046872 0.5442148 0.5366006 0.5211784 0.5230969 0.5230969 0.5366006 0.5456406 1.1851002 1.3046326 2.0605718 1.5602777 1.4155428 0.7087271 0.6338859 0.7327449 0.5085513 0.5042300 1.3075254 0.2883009 0.5431479 1.7038660 1.2935595 0.5442148 1.7038660 2.0605718 0.5520847 1.3075254 0.7327449 0.5385458 0.6421756 0.6338859 0.6849176 0.7094930 0.6421756 0.2220386 1.2947354 2.2583155 0.4716788 0.4716788 0.0000000 0.2828251 0.5211784 
NC_027374_Moonbeam          1.2121940 0.3575094 0.3575094 2.1117744 1.3015262 1.3767949 1.3767949 0.5549474 0.5164845 1.7762781 2.2315613 2.2315613 0.5263031 1.4219115 0.3566719 0.2789835 0.2789835 1.2911740 1.2977783 1.3015262 1.4219115 1.1381841 1.2121940 0.7495698 0.5164320 0.5414002 0.5656407 0.5541165 0.5558637 0.5558637 0.5656407 0.5627610 1.3138070 1.2977783 2.1079673 1.5472425 1.4637981 0.7575298 0.6793280 0.8062419 0.5164845 0.5549474 1.3787314 0.3597343 0.5766388 1.7499866 1.2911740 0.5414002 1.7499866 2.1079673 0.5419068 1.3787314 0.8062419 0.5555339 0.6880203 0.6793280 0.7495698 0.7831756 0.6880203 0.2741424 1.3600566 2.2642174 0.5059609 0.5059609 0.2828251 0.0000000 0.5541165 
Thurquoise                  1.0408306 0.5308693 0.5308693 2.2246998 1.2727241 1.2531447 1.2531447 0.3192463 0.2800737 1.7454644 2.4463052 2.4463052 0.4568861 1.2900565 0.5281170 0.5263611 0.5263611 1.2626708 1.2736721 1.2727241 1.2900565 1.1197271 1.0408306 0.5084505 0.2762183 0.3124533 0.0428903 0.0000010 0.0355598 0.0355598 0.0428903 0.0580196 1.2044711 1.2736721 2.2780152 1.4031364 1.4040829 0.4846976 0.3262882 0.4921897 0.2800737 0.3192463 1.2573429 0.6659972 0.0541775 1.6940901 1.2626708 0.3124533 1.6940901 2.2780152 0.3185001 1.2573429 0.4921897 0.0619515 0.3257873 0.3262882 0.5084505 0.5186479 0.3257873 0.5357570 1.2467961 2.4375988 0.0337832 0.0337832 0.5211784 0.5541165 0.0000000 
