# Supplementary material for: Genome, biology and stability of the Thurquoise phage – A new virus from the Bastillevirinae subfamily
Source: Front Microbiol. 2023 Mar 14;14:1120147. doi: 10.3389/fmicb.2023.1120147 (PMC10043171; doi:10.3389/fmicb.2023.1120147)
Supplement: Supplementary file 2 [file Data_Sheet_1.ZIP › File S1. Alignments evolution models and trees/IqTree_ML_trees/single_marker_trees/6147_00073-hypothetical_protein_100.fasta.aln.faa.treefile]

(AB609718_phiEF24C_P2:0.0000000000,(((((((((((AB930182_SPG24:0.0000024851,AP013029_phiNIT1:0.0000024851)73.5/100:0.0072123231,KF669652_Grass:0.0000020064)99.9/100:0.1435760113,((((KJ010547_Bp8p_C:0.0000024851,KJ010548_Bp8p_T:0.0000024851)78.4/99:0.0055262290,NC_024792_Bobb:0.0051508511)94.7/100:0.0563374194,NC_020081_phiAGATE:0.1635667107)92.5/97:0.0669975963,(NC_027366_Mater:0.1340474322,NC_027374_Moonbeam:0.1724924278)17.2/70:0.0292858061)99.5/100:0.1175237455)91.3/90:0.1021994567,KC699836_SIOphi:0.2076387552)31.9/78:0.0445429223,((((((JN797796B_5S:0.0000000000,NC_022763_Spock:0.0000000000):0.0000024851,NC_018863_B4:0.0000024851)95.8/100:0.0244968590,(((KT307976_AvesoBmore:0.0000000000,NC_024788_Riley:0.0000000000):0.0000024851,NC_022088_Troll:0.0000024851)0/49:0.0000026599,NC_022769_BigBertha:0.0035681868)96.1/100:0.0279013315)100/100:0.0939207413,((NC_018856_Bastille:0.0000021722,NC_024207_Evoli:0.0000024851)0/50:0.0000027257,(NC_024205_Hoody_T:0.0000020216,NC_024216_CAM003:0.0000022186)78.2/98:0.0035151468)100/100:0.1361501219)93.6/93:0.0565798571,((((KT207918_Eyuki:0.0000024851,NC_024211_Megatron:0.0000024851)73.7/99:0.0036029525,NC_024213_Hakuna:0.0110531458)95.6/100:0.0335920116,(NC_018857_BPS13:0.0000024851,NC_023501_BPS10C:0.0000024851)99.6/100:0.0524959839)92.7/98:0.0372584673,NC_016563_WPh:0.0160742109)100/100:0.2760834973)87.6/90:0.0259368089,(((JN797798_BCU4:0.0000024851,NC_018860_BCP78:0.0000024851)81.4/100:0.0086029565,KT224359_TsarBomba:0.0054009692)100/100:0.1574430106,((((KT995480_Bacillus_BM15:0.0000024851,MH638309_Bacillus_Hobo:0.0000024851)76.4/100:0.0034591606,NC_020873_Bc431v3:0.0181662129)79.7/88:0.0068011517,(MH638312_Bacillus_Kioshi:0.0035647770,NC_024137_Bcp1:0.0000024851)90.9/96:0.0148822728)92.5/87:0.0217568210,((KU577463_Bacillus_Deep_Blue:0.0000024851,Thurquoise:0.0000024851)91.9/98:0.0139224898,(KX495186_Bacillus_PK16:0.0000024851,(MG602477_Bacillus_BCP01:0.0000024851,(NC_027352_JBP901:0.0000024851,NC_027355_BCP8_2:0.0000024851)0/74:0.0000024849)0/22:0.0000024849)96.4/98:0.0223530176)83.3/73:0.0110703942)99.7/100:0.0967480996)97.3/97:0.0590014714)95.8/96:0.0999481457)99.4/97:0.2972171036,((AY682195_LP65:1.4212628010,(((KC595512_JL:0.0000024851,KC595513_Shanette:0.0000024851)77.5/99:0.0098099910,NC_025423_CP_51:0.0133915602)94.4/97:0.1886303563,(NC_011421_SPO1:0.0000024851,NC_022761_CampHawk:0.0000024851)97.5/100:0.2524114909)100/100:1.3170938340)92/91:0.2981108327,NC_015253_A9:1.0308255119)41.7/78:0.0819625689)90.4/92:0.2024312552,NC_012530_Lb338_1:0.8459459483)67/83:0.1259479395,(((((((((DQ004855_P100:0.0000000000,NC_020871_AG20:0.0000000000):0.0000000000,KJ668715_LMTA_34:0.0000000000):0.0000000000,KJ591605_LMTA_57:0.0000000000):0.0000000000,NC_024360_LMSP_25:0.0000000000):0.0000000000,NC_024364_List_36:0.0000000000):0.0000024851,KJ586795_LMTA_94:0.0000024851)0/62:0.0000020191,(((((KJ094031_LP_124:0.0000000000,NC_024359_LP_048:0.0000000000):0.0000000000,NC_024787_LMTA_148:0.0000000000):0.0000000000,NC_024383_LP_083_2:0.0000000000):0.0000000000,NC_025440_WIL_1:0.0000000000):0.0000024851,NC_009811_A511:0.0000024851)84.2/98:0.0036008679)79.9/96:0.0036043284,(KJ094029_LP_064:0.0000024851,NC_021781_LP_125:0.0000024851)0/82:0.0000027556)100/100:0.3513712927,((((((((((((((((((((((((EU418428_A5W:0.0000000000,NC_007066_G1:0.0000000000):0.0000000000,JX080305_P4W:0.0000000000):0.0000000000,JX080303_Fi200W:0.0000000000):0.0000000000,JX875065_SA5:0.0000000000):0.0000000000,JX080304_MSA6:0.0000000000):0.0000000000,NC_025426_P108:0.0000000000):0.0000000000,KP027446_phiIPLARODI:0.0000000000):0.0000000000,KP687432_IME_SA2:0.0000000000):0.0000000000,KP687431_IME_SA1:0.0000000000):0.0000000000,NC_023573_phiSA012:0.0000000000):0.0000000000,KR902361_IME_SA118:0.0000000000):0.0000000000,NC_025417_Team1:0.0000000000):0.0000000000,JX080301_A3R:0.0000000000):0.0000000000,NC_019448_GH15:0.0000000000):0.0000000000,JX080300_Staph1N:0.0000000000):0.0000000000,KF766114_K:0.0000000000):0.0000000000,NC_023009_Sb_1:0.0000000000):0.0000000000,JX080302_676Z:0.0000000000):0.0000000000,KR908644_IME_SA119:0.0000000000):0.0000024851,FR852584_ISP:0.0000024851)0/92:0.0000022291,((NC_019726_JD007:0.0000000000,NC_022920_S25_3:0.0000000000):0.0000024851,NC_022918_S25_4:0.0000024851)84.7/100:0.0036339811)80.3/100:0.0036612084,NC_025416_MCE_2014:0.0000028499)99.5/100:0.0702331894,((JX194239_SA11:0.0043854766,(NC_020877_Romulus:0.0000024851,NC_022090_Remus:0.0000024851)75.2/99:0.0040557556)100/100:0.1085146620,(KF021268_phiIBB_SEP1:0.0035163143,KP027447_phiIPLA_C1C:0.0000023785)99.4/100:0.0648216471)22.9/83:0.0162570936)89/93:0.0586894485,NC_007021_Twort:0.1178992853)100/100:0.3498760472)89.4/82:0.1117412006)99.8/100:0.2393795356,KP339049_EFDG1:0.1195682234)95.8/100:0.0963848751,KR049063_EFLK1:0.0000024851):0.0000024851,NC_027335_ECP3:0.0000000000):0.0000000000,NC_009904_phiEF24C:0.0000000000);
