# Supplementary material for: Genome, biology and stability of the Thurquoise phage – A new virus from the Bastillevirinae subfamily
Source: Front Microbiol. 2023 Mar 14;14:1120147. doi: 10.3389/fmicb.2023.1120147 (PMC10043171; doi:10.3389/fmicb.2023.1120147)
Supplement: Supplementary file 2 [file Data_Sheet_1.ZIP › File S1. Alignments evolution models and trees/IqTree_ML_trees/single_marker_trees/6147_00073-hypothetical_protein_100.fasta.aln.faa.uniqueseq.phy]

67 325
AB609718_phiEF24C_P2        ----MYPDYGYEE-QGDNTYQ-YQPYAHGNPKHIDLDKIDDIQPADYGWTPATLK-QYMF--GVEVVNPETGEPLGDTFYEHIIDSAIAKAEKRLDIAIMPRLIRGEHHDYHQSDFNSYMYTHVFKRPIIQAEKLQLEVNGRGLYRYPSNWWKVYALAGHIQMYPTSLMQ-TGTQFGYEMT--------FSGYPQLA--GMPPSGGQ-VDAPQMIHIDYVAGMLP--RKNRGYNEDWECPADLEQLVIKYALKEIFQQWGRLIIGAGIASKSLTVDGISESIQTTQSAMYGGASADIRQIDEDIQELEKSLVS-YFGMNLGII--
AB930182_SPG24              ----------MMF-T--NENS-GYPYDHNNPEYIKPEDVDKYTLADYGFTVDAVK-ANHF--GMDVTDPRTGEYLPDAFYESKIEAAIAQAEKRLDIVILPRI-LTEHHDFYRNDYQSYMYIHTHSKPILQLEDVRLEYGGNTIYKYPARWWRVNNLAGHVQMLPNTALSGGQNDLSLVQA--------YSSYPMIS--GLPYTVGS-NYAPQMFHVTYIAGMLP--PKRRGVTAPLEMHPDLWNLVIKMALKEVFEQWGRLILGAGIANMSIQMDGISQSIDTTQSAMYGGASADIVQLNEDIEGLVAGLKA-YYGVNLGLI--
AP013029_phiNIT1            ----------MMF-T--NENS-GYPYDHNNPEYIKPEDVDKYTLADYGFTVDAVK-ANHF--GMDVTDPRTGEYLPDAFYESKIEAAIAQAEKRLDIVILPRI-LTEHHDFYRNDYQSYMYIHTHSKPILQLEDVRLEYGGNTIYKYPARWWRVNNLAGHVQMLPNTALSGGQNDLSLVQA--------YSSYPMIS--GLPYTVGS-NYAPQMFHVTYIAGMLP--PKRRGVTAPLEMHPDLWNLVIKMALKEVFEQWGRLILGAGIANMSIQMDGISQSIDTTQSAMYGGASADIVQLNEDIEGLVAGLKA-YYGVNLGLI--
AY682195_LP65               ----MSTQDAMNYYKISDDYPGSATKYYGNPNYVDGVDWKSINFDSLGLDADIVK-DQLRGMELDLLDPVTNEPYDDAYYQNFVTKAVAETEKDLDIVIRPRL-VNDRLDYYKNDFNSWMFTHTMYRPILHVEEILLYFNQMPIQKYPDEWIKVTNRLGEINLQPTVLQAGSSMGMMYTPYT------MSNNFP----LGMPNPSGD-FFSPQMIGVSYIAGMLPIAPGDEGLNYDYTIQPDLKAYIAKQAAIEVLERYGRVAIGAGIASESVSLDDAHVSIDSTQSAENTATTADITLMKEDMKSLRDHLIN-YYGGNNIGFIN
DQ004855_P100               ----MYGGY------EGQDSY-EYPYSHGNPKHVEPEKVDEYVLSDYGWTAETIK-AYMY--GVRVVDPETGEEMGDTFYNHIIEVAVDKAEKELDIAILPRR-ESEHHDYNQTEFSSYMYTHVHKKPILQVDDLKLEMNGRAIYRYPANWWKVYCLAGHIELYPTALMQ-TSQSMTYDSV--------FGGYPQLA--GTAPSIGR-TYAPQMIHVEYIAGMLP--RKRAGVSRDWEVPAALEQLVTKYALVEIFQVWGRLIIGAGIASRTLVYDGVSESIDTTQSAMYTGSAADIELINKDIDSLVAQLRS-HFGINMIGL--
EU418428_A5W                MVNSMFGGDLDPY-EKSLNYE-YPYHPSGNPKHIDVSEIDNLTLADYGWSPDAVK-AYMF--GIVVQNPDTGQPMGDEFYNHILERAVGKAERALDISILPDT-QHEMRDYHETEFNSYMFVHAYRKPILQVENLQLQFNGRPIYKYPANWWKVEHLAGHVQLFPTALMQ-TGQSMSYDAV--------FNGYPQLA--GVYPPSGA-TFAPQMIRLEYVSGMLP--RKKAGRNKPWEMPPELEQLVIKYALKEIYQVWGNLIIGAGIANKTLEVDGITETIGTTQSAMYGGASAQILQINEDIKELLDGLRA-YFGYNMIGL--
FR852584_ISP                MVNSMFGGDLDPY-EKSLNYE-YPYHPSGNPKHIDVSEIDNLTLADYGWSPDAVK-AYMF--GIVVQNPDTGQPMGDEFYNHILERAVGKAERALDISILPDT-QHEMRDYHETEFNSYMFVHAYRKPILQVENLQLQFNGRPIYKYPANWWKVEHLAGHVQLFPTALMQ-TGQSMSYDAV--------FNGYPQLA--GVYPPSGA-TFAPQMIRLEYVSGMLP--RKKAGRNKPWEMPPELEQLVIKYALKEIYQVWGNLIIGAGIANKTLEVDGITETIGTTQSAMYGGASAQILQINEDIKELLDGLRA-YFGYNMIGL--
JN797796B_5S                -----------MF---TNNER-GNQYQHNNEKLINVEDIEKLRLEDYGLTVDAIK-MNHF--GITVTDPRTGEYMPDAFYQSKIEQAVAQAEKKLDIVILPRY-NSEHHDYYRNDFESFMFIRPTQRPIMQVEKVTLEYGGGTVFDYPTKWWRVYKLEGHLEMLPTLMLSESGQNMNLAQA--------YSGYPMIA--GIPHLVGN-NYAPQMFHVEYVAGMLP--PKRRGVSQPWEMHPDLWTLIIKIALKEVFQQWGRLIVGAGIASMDISIDGISQHIDTTQSAMYGGASADIMQLDRDIQELVDGLKS-YYGVNLGII--
JN797798_BCU4               ----------MIF-NNP--NG-GNPYEHNNEQLLDRETVNNYTLEDYGLTVDAIK-VNHF--GIQVTDPRTGEELPDAFYKAKIEQAVAQVEKMLDIVILPRY-VQEHHDFHRNDFDSFMFIHTHRRPIVQMEKIRMEYGGGSIFEYPTKWWRINKLPGHIEMLPTLMLSSEGTNLNVSQI--------YSGYPMIS--GIPSLVGNNNYAPQLFHIEYVAGMLP--PTRSGVTQPHEMHADLWTLIVKVALKEVLQQWGRLIIGAGIANMSVSIDGVSQSIDTTQSAMYGGASADIMQIDRDIADLVPALRS-YYGMNLGLI--
JX194239_SA11               MVNSMFGGSLDPY-ESSLSYE-YPYHPSGNPKHIDKRELDNITLADYGWSADAVK-AYMF--GITVQNPDTGQPMGDDFYNHILERAIGKAERALDISILPDL-QHEMRDYYETEFNSYMFVHAYKKPILQVENLQLQFNGRPMYDYPANWWKVEHLAGHVQLFPTALMQ-TGQSMSYDAV--------FSGYPQLA--GMYPPSRA-TFAPQMITLDYISGMLP--RQRAGRTKPWEVPPELEQLVIKYALKEIYQIWGYDDITLCVA--------------------------------------------------------
KC595512_JL                 -----------------------------MDLYVNYED----------INAQFLVENYLF--GVPLED-LYGNKMGEGLLDHYIKSAILYTQRMLQVIIEPQEIEDEVHDYYQNDFMSWGFLQLHKRPLVEVHKLQMNFGSYNAAEIPKDWIRQYDIPGQIQLFPTQGSAGS---MIIAQN---------GS-------FLPLALGQYSSAPGIWRVSYKAGMER-------------IPHDLVEYIMKRASIGILQVWGDLIIGAGIANQTISIDGLSQSIGTTQSPEFSGAGARIKNYSDDMKDLEKRLKDTYLGISMGLL--
KC595513_Shanette           -----------------------------MDLYVNYED----------INAQFLVENYLF--GVPLED-LYGNKMGEGLLDHYIKSAILYTQRMLQVIIEPQEIEDEVHDYYQNDFMSWGFLQLHKRPLVEVHKLQMNFGSYNAAEIPKDWIRQYDIPGQIQLFPTQGSAGS---MIIAQN---------GS-------FLPLALGQYSSAPGIWRVSYKAGMER-------------IPHDLVEYIMKRASIGILQVWGDLIIGAGIANQTISIDGLSQSIGTTQSPEFSGAGARIKNYSDDMKDLEKRLKDTYLGISMGLL--
KC699836_SIOphi             -----------MT-T--DNSA-GYPYGHSNPKVIDPSEVDKYTLADYGFTVDAVK-SNHF--GISVTDPRTGEHLPDSFYQAKIEQAVAQIEKSLDIVILPRF-VREHHDFYQNDFNSFMYIHANQKPVLQVEMVRLEYGGNTVYSYPPSWWRIYHLPGHIQMLPNMILSGGYNNLNISQA--------YSGYPMIA--GLPYTVGS-NFAPQLFHVEYVAGMLP--PKRRGVTNQLEMHPDLWTLVIKTALKEVFQQWGRLILGAGIASMSVSIDGIQQSIDTTQSAMYGAASADIAQLDKDIEDLTKGLKS-YYGNNLGIV--
KF021268_phiIBB_SEP1        MVNSMFGGGLDPY-EGSMNYE-YPYHPAGNPKHIDVSEIDNITIADYGWTPDAVK-AYMF--GITVQNPDTGQPMGDEFYYHILERAISKAEHILDISILPDI-QNESRDYYETEFNSYMFVHAYKKPILQVENLQLQFNGRPIYQYPANWWKVEHLAGHVQLFPTALMQ-TGQSMSYDAV--------FSGYPQLA--GVYPPSGA-TFAPQMIKLDYISGMLP--RKRAGRTKPWEIPPELEQLVVKYALKEIYQVWGNLIIGAGIANKSLEIDGISETIGTTQSAMYGGASAQIIQIDSDIKELLDALRS-YFGTNMIGV--
KF669652_Grass              ----------MMF-T--NENS-GYPYDHNNPEHIKPEDVDKYTLADYGFTVDAVK-ANHF--GMDVTDPRTGEYLPDAFYESKIEAAIAQAEKRLDIVILPRI-LTEHHDFYRNDYQSYMYIHTHSKPILQLEDVRLEYGGNTIYKYPARWWRVNNLAGHVQMLPNTALSGGQNNLSLVQA--------YSSYPMIS--GLPYTVGS-NYAPQMFHVTYIAGMLP--PKRRGVTAPLEMHPDLWNLVIKMALKEVFEQWGRLILGAGIANMSIQMDGISQSIDTTQSAMYGGASADIVQLNEDIEGLVAGLKA-YYGVNLGLI--
KJ010547_Bp8p_C             ---------------------------------------------------------------------------------------------MLDIVILPRV-LTEHHDFHSNDYTSYTFIHTFHKPILQVEKVTLEYGEGTLYRYPTRWWRVYNLPGHLQMMPNTLLSGGNDGLSLVQA--------FTGYPAIS--GLPQTSGR-HYAPQMFHVEYVAGMLP--PSRRGVTAPNEMHPDLWNMIIKLALKEVFEQWGRLIIGAGIANMSIDIDGISQSIDTTQSAMYGGASADIVQLNEDIEKLRVGLKS-YYGSNLGLI--
KJ010548_Bp8p_T             ---------------------------------------------------------------------------------------------MLDIVILPRV-LTEHHDFHSNDYTSYTFIHTFHKPILQVEKVTLEYGEGTLYRYPTRWWRVYNLPGHLQMMPNTLLSGGNDGLSLVQA--------FTGYPAIS--GLPQTSGR-HYAPQMFHVEYVAGMLP--PSRRGVTAPNEMHPDLWNMIIKLALKEVFEQWGRLIIGAGIANMSIDIDGISQSIDTTQSAMYGGASADIVQLNEDIEKLRVGLKS-YYGSNLGLI--
KJ094029_LP_064             ----MYGGY------EGQDSY-EYPYSHGNPKHVEPEKVDEYVLSDYGWTAETIK-AYMY--GVRVVDPETGEEMGDTFYNHIIEVAVDKAEKELDIAILPRR-ESEHHDYNQTEFSSYMYTHVHKKPILQVDDLKLEMNGRAIYRYPANWWKVYCLAGHIELYPTALMQ-TSQSMTYDSV--------FGGYPQLA--GTAPSIGR-TYAPQMIHVEYIAGMLP--RKRAGVSRDWEVPAALEQLVTKYALVEIFQVWGRLIIGAGIASRTLAYDGVSESIDTTQSAMYTGSAADIELINKDIDSLVAQLRS-HFGINMIGL--
KJ094031_LP_124             ----MYGGY------EGQDSY-EYPYSHGNPKHVEPEKVDEYVLSDYGWTAETIK-AYMY--GVRVVDPETGEEMGDTFYNHIIEVAVDKAEKELDIAILPRR-ESEHHDYNQTEFSSYMYTHVHKKPILQVDDLKLEMNGKAIYRYPANWWKVYCLAGHIELYPTALMQ-TSQSMTYDSV--------FGGYPQLA--GTAPSIGR-TYAPQMIHVEYIAGMLP--RKRAGVSRDWEVPAALEQLVTKYALVEIFQVWGRLIIGAGIASRTLVYDGVSESIDTTQSAMYTGSAADIELINKDIDSLVAQLRS-HFGINMIGL--
KJ586795_LMTA_94            ----MYGGY------EGQDSY-EYPYSHGNPKHVEPEKVDEYVLSDYGWTAETIK-AYMY--GVRVVDPETGEEMGDTFYNHIIEVAVDKAEKELDIAILPRR-ESEHHDYNQTEFSSYMYTHVHKKPILQVDDLKLEMNGRAIYRYPANWWKVYCLAGHIELYPTALMQ-TSQSMTYDSV--------FGGYPQLA--GTAPSIGR-TYAPQMIHVEYIAGMLP--RKRAGVSRDWEVPAALEQLVTKYALVEIFQVWGRLIIGAGIASRTLVYDGVSESIDTTQSAMYTGSAADIELINKDIDSLVAQLRS-HFGINMIGL--
KP027447_phiIPLA_C1C        MVNSMFGGNLDPY-EGSMNYE-YPYHPAGNPKHIDVSEIDNITIADYGWTPDAVK-AYMF--GITVQNPDTGQPMGDEFYYHILERAISKAEHILDISILPDI-QNESRDYYETEFNSYMFVHAYKKPILQVENLQLQFNGRPIYQYPANWWKVEHLAGHVQLFPTALMQ-TGQSMSYDAV--------FSGYPQLA--GVYPPSGA-TFAPQMIKLDYISGMLP--RKRAGRTKPWEIPPELEQLVVKYALKEIYQVWGNLIIGAGIANKSLEIDGISETIGTTQSAMYGGASAQIIQIDSDIKELLDALRS-YFGTNMIGV--
KP339049_EFDG1              ----MYPDYGYGD-GG-NQDV-YQPYAHGNPKHIDIADLDKITPADYGWTPDTLK-AYMF--GVAVVNPETGEPLGDTFYEHVIDTAIAKAEKKLDIAILPRLIQGEHHDFHQSDFNSYLYTHVFKRPLIQAEKLQLEINGRGIYRYPANWWKVYTLAGHIQMYPTAMMQ-TGTQFAYDFA--------FSGYPQLA--GMPPSSGQ-VDAPQMIHIDYVAGMLP--RKNRGYNAEWECPADLEQLVIKYAIKEIFQQWGRLIIGAGIAGKSLSIDGVTESIQTTQSAMYGGASADIKQIDEDIDRLERDLAS-YFGMNLGII--
KR049063_EFLK1              ----MYPDYGYEE-QGDNTYQ-YQPYAHGNPKHIDLDKIDDIQPADYGWTPATLK-QYMF--GVEVVNPETGEPLGDTFYEHIIDSAIAKAEKRLDIAIMPRLIRGEHHDYHQSDFNSYMYTHVFKRPIIQAEKLQLEVNGRGLYRYPSNWWKVYALAGHIQMYPTSLMQ-TGTQFGYEMT--------FSGYPQLA--GMPPSGGQ-VDAPQMIHIDYVAGMLP--RKNRGYNEDWECPADLEQLVIKYALKEIFQQWGRLIIGAGIASKSLTVDGISESIQTTQSAMYGGASADIRQIDEDIQELEKSLVS-YFGMNLGII--
KT207918_Eyuki              ----------MGA-HLVEPES-GSPYQHNNKQRIELADVDKLTLADFGFTVDAVK-LNHF--GIDVKNPTTGEFLPDAFYEAKIEQGIAQAEKMLDIVIIPRY-VEEHSDFYRNDFDSYNFIRTRKRPVIQLEKMRMEYGGGTVFSYPPKWWRVYTLEGHVELMPTMLLSSQGQNLSLSNI--------YSGYPMIS--GIPSLVGG-EYAPQLFHVEYVAGLLP--PTRRGVTEDWELSPDLWTLVIKLALKEILQQWGRLIVGAGIAEMTTQIDGVFQKINTTQSAMYGGASADIMQLDRDIEDLYKGLKS-HYGVNLGII--
KT224359_TsarBomba          ----------MIF-NNP--NG-GNPYEHNNEQLLDRETVNNYTLEDYGLTVDAIK-INHF--GIQVTDPRTGEELPDAFYKAKIEQAVAQVEKMLDIVILPRY-VQEHHDFHRNDFDSFMFIHTHRRPIVQMEKIRMEYGGGSIFEYPTKWWRINKLPGHIEMLPTLMLSSEGANLNVSQI--------YSGYPMIS--GIPSLAGNNNYAPQLFHVEYVAGMLP--PTRSGVTQPHEMHADLWTLIVKVALKEVLQQWGRLIIGAGIANMSVSIDGVSQSIDTTQSAMYGGASADIMQIDRDIADLVPALRS-YYGMNLGLI--
KT307976_AvesoBmore         -----------MF---TNEER-GYQYQHNNEKLISLEDIEKLRLEDYGLTVDAVK-MNHF--GIVVTDPRTGEYMPDEFYQSKIEQAVAQAEKKLDIVILPRY-NSEHHDYYRNDFESFMFLRTHQRPIMQAEKVTLEYGGGTVFNYPTKWWKVYKLEGHLEMLPTLMLSEQGQNMNLAQA--------YSGYPMIA--GIPHLVGN-NYAPQMFHVEYVAGMLP--PKRRGVSQPWEMHPDLWTLIIKIALKEVFQQWGRLIVGAGIASMDISIDGISQHIDTTQSAMYGGASADIMQLDRDIQELVDGLKS-YYGVNLGII--
KT995480_Bacillus_BM15      -----------MI-TNP--YE-GNQYQHNNEKLIDLDKVDSYKLADYGLTVDAVK-INHF--GIDVTDPRTGEYLPDAFYMAKIEQAVSQVEKQLDIVILPRF-VKEHHDFHRNDFESFMFVQAHRRPIIQMEKIVLEYGGGTIFNYPTKWWRVNKLPGHIEMLPTLMSSDMGQGLNLSHA--------YSGYPMIT--GIPNLAGNNNYAPQMFHVEYVAGLLP--PKRSGVSEPWEMHPDLWTLIIKHALKEVFQQWGRLIIGAGIANMSISIDGVSQSIDTTQSAMYGGASADILQIDRDIEELTKGLRA-YYGMNLGII--
KU577463_Bacillus_Deep_Blue -----------MI-NNP--YE-GNQYQHNNEHLIDLDKVDSYKLADYGLTVDAVK-INHF--GIDVTDPRTGEFLPDAFYMAKIEQAVAQVEKQLDIVILPRF-VKEHHDFHRNDFESFMFVQAHRRPIIQMEKIVLEYGGGTIFNYPTKWWRVNKLPGHIEMLPTLMLSEQGQGLNLSQA--------YTGYPMIT--GVPNLVGNNNYAPQMFHVEYVAGLLP--PKRSGVSEAWEMHPDLWTLIIKHALKEVFQQWGRLIIGAGIANMSISIDGVSQSIDTTQSAMYGGASADILQIDRDIEELTKGLRA-YYGMNLGII--
KX495186_Bacillus_PK16      -----------MI-NNP--YE-GNQYQHNNEKMVDLDKVDSYTLADYGLTVDAVK-INHF--GIDVTDPRTGEYLPDAFYKAKIEQAVSQVEKQLDIVILPRF-VKEHHDFHRNDFESFMFVQAHRRPIIQLEKIVLEYGGGTIFNYPTKWWRVNKLPGHIEMLPTLMLSEQGQGLNLSQA--------YTGYPMIT--GVPNLVGNNNYAPQMFHVEYVAGLLP--PKRSGVSEAWEMHPDLWTLIIKHALKEVFQQWGRLIIGPGIANMSMSIDGVSQSIDTTQSAMYGGASADILQIDRDIEELTKGLRA-YYGMNLGII--
MG602477_Bacillus_BCP01     -----------MI-NNP--YE-GNQYQHNNEKMVDLDKVDSYTLADYGLTVDAVK-INHF--GIDVTDPRTGEYLPDAFYKAKIEQAVSQVEKQLDIVILPRF-VKEHHDFHRNDFESFMFVQAHRRPIIQLEKIVLEYGGGTIFNYPTKWWRVNKLPGHIEMLPTLMLSEQGQGLNLSQA--------YTGYPMIT--GVPNLVGNNNYAPQMFHVEYVAGLLP--PKRSGVSEAWEMHPDLWTLIIKHALKEVFQQWGRLIIGPGIANMSMSIDGVSQSIDTTQSAMYGGASADILQIDRDIEELTKGLRA-YYGMNLGII--
MH638309_Bacillus_Hobo      -----------MI-TNP--YE-GNQYQHNNEKLIDLDKVDSYKLADYGLTVDAVK-INHF--GIDVTDPRTGEYLPDAFYMAKIEQAVSQVEKQLDIVILPRF-VKEHHDFHRNDFESFMFVQAHRRPIIQMEKIVLEYGGGTIFNYPTKWWRVNKLPGHIEMLPTLMSSDMGQGLNLSHA--------YSGYPMIT--GIPNLAGNNNYAPQMFHVEYVAGLLP--PKRSGVSEPWEMHPDLWTLIIKHALKEVFQQWGRLIIGAGIANMSISIDGVSQSIDTTQSAMYGGASADILQIDRDIEELTKGLRA-YYGMNLGII--
MH638312_Bacillus_Kioshi    -----------MI-TNP--YE-GNQYQHNNEKLIDLDKVDSYTLADYGLTVDAVK-INHF--GIDVTDPRTGEYLPDAFYKAKIEQAVAQVEKQLDIVILPRY-VKEHHDFHRNDFESFMFVQAHRRPVIQMEKIVLEYGGGTIFNYPTKWWRVNKLPGHIEMLPTLMSSDMGQGLNLSHA--------YSGYPMIT--GIPNLAGNNNYAPQMFHVEYVAGLLP--PKRSGVSEAWEMHPDLWTLIIKHALKEVFQQWGRLIIGPGIANMSMSIDGVSQSIDTTQSAMYGGASADILQIDRDIEELTKGLRA-YYGMNLGII--
NC_007021_Twort             MVNSMFGGNLDPY-EKSLNYE-YPYHPSGNPKQIDKKDIENLTLADYGWTPEAIKNHYMF--GVTVQNPDTGQPMDDSFYNHVLEIAIDKAEKALDIIILPDI-KKEMRDYYETEFNSYMFVHAFNKPILQVEKLQLGFNGRTIYDYPANWWKVSHVGGHVQLFPTALMQ-TGQSLAYDAV--------FNGYPQLA--GVYPPSGA-NFAPQMIQLEYVAGMLP--RKRAGVTKPWEVPPSLEQLVIKYALKEIYQVWGNLIIGAGIANKSLEVDGISETIGTTQSAMYGGASAQIIQIDADIKELLSGLRS-YYGQNMVGI--
NC_009811_A511              ----MYGGY------EGQDSY-EYPYSHGNPKHVEPEKVDEYVLSDYGWTAETIK-AYMY--GVRVVDPETGEEMGDTFYNHIIEVAVDKAEKELDIAILPRR-ESEHHDYNQTEFSSYMYTHVHKKPILQVDDLKLEMNGKAIYRYPANWWKVYCLAGHIELYPTALMQ-TSQSMTYDSV--------FGGYPQLA--GTAPSIGR-TYAPQMIHVEYIAGMLP--RKRAGVSRDWEVPAALEQLVTKYALVEIFQVWGRLIIGAGIASRTLVYDGVSESIDTTQSAMYTGSAADIELINKDIDSLVAQLRS-HFGINMIGL--
NC_011421_SPO1              ---------------------------------MKYED----------INSTFLRENYLF--GVPLED-QYGNKMKEGMLDHYIKSAIEYTQRMLNIVIKPTEVTHEVHDYYAGDYTNWSFLQLNKRPIMEVSQLSMYFGESKMFDIPVDWVRIYDIPGQLQLFPTSGTTS----IALTGG---------GS-------FLPFVLGTYSSAPGVWRVSYKAGLED-------------IPEDMVEYIMKRASIGILQVWGDLIIGAGIANTTLSIDGLSQSIGTTQSPEFSGAGSRIKNYQDDMKDLEKRLKDTYVGINLGVI--
NC_012530_Lb338_1           ------------------MQN-GYPYGENNPKRVDLDKIDSFTPDLYGLTPSAIK-GYMV--GMDIKDPETGESLPDSWYWDIIESAIKKAEDVLDIVILPRAIAREHHDYYDSEYNSYAFTTLYKKPIIQVLKFKLQMNNFNVFNYPPEWWKIYPLAGQIQIFPSPLMQATGMGGSGSSM-----SLGFMSAPVVVANSFAFNGASGNYAPQAFDIDYVAGFLP--PKRYAVTQDFEFPAELRQLVIKYAMKEALQQWGRLIIGAGIAGRSFSIDGISESIETTQSAMYTGSRADIDIIDQDISDLLDALRA-KFQPQFTEL--
NC_015253_A9                -------------------MI-GGHYTDGNPKRINIDAVDKMTLKDYGITADQVK-AQMF--GIPVVDPNTGEELGDDYYNTAIHAVVSNIEKTLSICILPRM-ELEMKDYYATDN----ILKLRKRPVLQVEQFNVQTPNMVSVNYPDNWWRVSCLSGSLEIQPSVGALTQTTRYPYGDMDGRQPLSFFGGY-------SPYETGRQNYSSQRFKVGYVAGLLP--PERLGVSREWEMHPDLLFLILKASAIHVLEVWGRLIIGPGIASSTLDIDGIMERIDTTQSAMYGGASADILQLNQDVQKLESGLKA-YYAINIGII--
NC_016563_WPh               ----------MGA-QLVEPES-GSPYQHNNKKRIELADVDKLTLADFGFTVDAVK-MNHF--GINVKDPTTGEYLPDSFYEAKIEQAIAQVEKILDIVIIPRY-VEEHADFYRNDFDSYNFIRTRKRPVVQLEKMRMEYGGGTIFSYPTKWWRVYTLEGHIELLPTMLLSSQGQNLSLSNI--------YSGYPMIS--GIPSLVGG-EYAPQLFHVEYVAGLLP--PKRRGVSEDWELSPDLWTLVIKVALKEVLQQWGRLIVGAGIAEMTTQIDGVFQKINTTQSAMYGGASADIMQLDRDIDDLVKGLKS-HYGINLGII--
NC_018856_Bastille          -----------MY-NNPMHQD-GTQYQHNNEKLIDLDKIEELTLADYGFTVDAVK-MNHF--GIDVTDPRTKQPMPDAFYEASLEKAIAQVEKMLDIVILPRY-NGEHHDYYRNDFESFMFIRTRQRPVLQMEKVTLEYGGGTVFNYPTKWWRVYKLEGQLEMLPTLMLSEQGQSLNLAQV--------YSGYPMIA--GIPNLVGN-NYAPQMFHVEYVAGMLP--PKRRGVSREYEMPADLWTLVIKVALKEILQQWGRLIVGAGIASMSVNIDGISQSIDTTQSAMYGGASADIMQLDRDIEDLVRGLKS-FYGINLGII--
NC_018857_BPS13             ----------MGA-NLVEPES-GSPYQHNNKQRIELADVDKLTLADFGFTVDAIK-LNHF--GIDVKNPTTGEFLPDAFYESKLEQAIAQVEKVLDIVIIPRY-VTEHADFYRNDFDSYNFMRSRKRPIIQLEKISMEYGGGQIFSYPPKWWRVYTLEGHVEMLPTMLLSSQGQNLSLSNI--------YSGYPMIS--GIPSLVGG-EYAPQLFHLEYVAGLLP--PKRRGVTEDWELSPDLWTLVIKIALKEILQQWGRLIVGAGIAEMTTQIDGVFQKINTTQSAMYGGASADIMQLDRDIEDLVKGLKS-HYGINLGII--
NC_018860_BCP78             ----------MIF-NNP--NG-GNPYEHNNEQLLDRETVNNYTLEDYGLTVDAIK-VNHF--GIQVTDPRTGEELPDAFYKAKIEQAVAQVEKMLDIVILPRY-VQEHHDFHRNDFDSFMFIHTHRRPIVQMEKIRMEYGGGSIFEYPTKWWRINKLPGHIEMLPTLMLSSEGTNLNVSQI--------YSGYPMIS--GIPSLVGNNNYAPQLFHIEYVAGMLP--PTRSGVTQPHEMHADLWTLIVKVALKEVLQQWGRLIIGAGIANMSVSIDGVSQSIDTTQSAMYGGASADIMQIDRDIADLVPALRS-YYGMNLGLI--
NC_018863_B4                -----------MF---TNNER-GNQYQHNNEKLINVEDIEKLRLEDYGLTVDAIK-MNHF--GITVTDPRTGEYMPDAFYQSKIEQAVAQAEKKLDIVILPRY-NSEHHDYYRNDFESFMFIRPTQRPIMQVEKVTLEYGGGTVFDYPTKWWRVYKLEGHLEMLPTLMLSESGQNMNLAQA--------YSGYPMIA--GIPHLVGN-NYAPQMFHVEYVAGMLP--PKRRGVSQPWEMHPDLWTLIIKIALKEVFQQWGRLIVGAGIASMDISIDGISQHIDTTQSAMYGGASADIMQLDRDIQELVDGLKS-YYGVNLGII--
NC_019726_JD007             MVNSMFGGDLDPY-EKSLNYE-YPYHPSGNPKHIDVSEIDNLTLADYGWSPDAVK-AYMF--GIIVQNPDTGQPMGDEFYNHILERAVGKAERALDISILPDT-QHEMRDYHETEFNSYMFVHAYRKPILQVENLQLQFNGRPIYKYPANWWKVEHLAGHVQLFPTALMQ-TGQSMSYDAV--------FNGYPQLA--GVYPPSGA-TFAPQMIRLEYVSGMLP--RKKAGRNKPWEMPPELEQLVIKYALKEIYQVWGNLIIGAGIANKTLEVDGITETIGTTQSAMYGGASAQILQINEDIKELLDGLRA-YFGYNMIGL--
NC_020081_phiAGATE          ---------------------------------------------------------------------------------------------MLDIVILPRA-LTEHHDFYSNDYNSYAFIHTFHKPVLQVEKITLEYGTGTLYRYPTRWWKVYNLPGHLQIMPNTLLSGGSDGLSLSQA--------YQGNMPVL--SGLPASGK-NFAPQMFHVEYVGGMLP--PSRRGVTAPNEMHPDLWNMIIKLALKEVFEQWGRLIIGAGIANMSIGIDGITQSIDTTQSAMYGGASADIVQLNEDIGKLYTGLKS-YYGTNVGLI--
NC_020873_Bc431v3           -----------MI-INP--YE-GNQYQHNNEKLIDLDKVDSYKLADYGLTVDAVK-INHF--GIDVTDPRTGEYLPDAFYMAKIEQAVAQVEKQLDIVILPRF-VKEHHDFHRNDFESFMFVQAHRRPILQMEKIVLEYGGGTIFNYPTKWWRVNKLPGHIEMLPTLMSSDMGQGLNLSHA--------YSGYPMIT--GIPNLAGNNNYAPQMFHVEYIAGLLP--PKRSGVAEPWELHPDLWTLIIKHALKEVFQQWGRLIIGAGIANMSISIDGVSQSIDTTQSAMYGGASADILQIDRDIEELTKGLRA-YYGMNLGII--
NC_020877_Romulus           MVNSMFGGSLDPY-ESSLSYE-YPYHPSGNPKHIDKRELDSITLADYGWSADAVK-AYMF--GITVQNPDTGQPMGDDFYNHILERAIGKAERALDISILPDL-QHEMRDYYETEFNSYMFVHAYKKPILQVENLQLQFNGRPMYDYPANWWKVEHLAGHVQLFPTALMQ-TGQSMSYDAV--------FSGYPQLA--GMYPPSGA-TFAPQMITLDYISGMLP--RQRAGRTKPWEVPPELEQLVIKYALKEIYQIWGYDDITLCVA--------------------------------------------------------
NC_021781_LP_125            ----MYGGY------EGQDSY-EYPYSHGNPKHVEPEKVDEYVLSDYGWTAETIK-AYMY--GVRVVDPETGEEMGDTFYNHIIEVAVDKAEKELDIAILPRR-ESEHHDYNQTEFSSYMYTHVHKKPILQVDDLKLEMNGRAIYRYPANWWKVYCLAGHIELYPTALMQ-TSQSMTYDSV--------FGGYPQLA--GTAPSIGR-TYAPQMIHVEYIAGMLP--RKRAGVSRDWEVPAALEQLVTKYALVEIFQVWGRLIIGAGIASRTLAYDGVSESIDTTQSAMYTGSAADIELINKDIDSLVAQLRS-HFGINMIGL--
NC_022088_Troll             -----------MF---TNEER-GYQYQHNNEKLISLEDIEKLRLEDYGLTVDAVK-MNHF--GIVVTDPRTGEYMPDEFYQSKIEQAVAQAEKKLDIVILPRY-NSEHHDYYRNDFESFMFLRTHQRPIMQAEKVTLEYGGGTVFNYPTKWWKVYKLEGHLEMLPTLMLSEQGQNMNLAQA--------YSGYPMIA--GIPHLVGN-NYAPQMFHVEYVAGMLP--PKRRGVSQPWEMHPDLWTLIIKIALKEVFQQWGRLIVGAGIASMDISIDGISQHIDTTQSAMYGGASADIMQLDRDIQELVDGLKS-YYGVNLGII--
NC_022090_Remus             MVNSMFGGSLDPY-ESSLSYE-YPYHPSGNPKHIDKRELDSITLADYGWSADAVK-AYMF--GITVQNPDTGQPMGDDFYNHILERAIGKAERALDISILPDL-QHEMRDYYETEFNSYMFVHAYKKPILQVENLQLQFNGRPMYDYPANWWKVEHLAGHVQLFPTALMQ-TGQSMSYDAV--------FSGYPQLA--GMYPPSGA-TFAPQMITLDYISGMLP--RQRAGRTKPWEVPPELEQLVIKYALKEIYQIWGYDDITLCVA--------------------------------------------------------
NC_022761_CampHawk          ---------------------------------MKYED----------INSTFLRENYLF--GVPLED-QYGNKMKEGMLDHYIKSAIEYTQRMLNIVIKPTEVTHEVHDYYAGDYTNWSFLQLNKRPIMEVSQLSMYFGESKMFDIPVDWVRIYDIPGQLQLFPTSGTTS----IALTGG---------GS-------FLPFVLGTYSSAPGVWRVSYKAGLED-------------IPEDMVEYIMKRASIGILQVWGDLIIGAGIANTTLSIDGLSQSIGTTQSPEFSGAGSRIKNYQDDMKDLEKRLKDTYVGINLGVI--
NC_022769_BigBertha         -----------MF---TNEER-GYQYQHNNEKLISLEDIEKLRLEDYGLTVDAVK-MNHF--GIVVTDPRTGEYMPDEFYQSKIEQAVAQAEKKLDIVILPRY-NSEHHDYYRNDFESFMFLRTHQRPIMQAEKVTLEYGGGAVFNYPTKWWKVYKLEGHLEMLPTLMLSEQGQNMNLAQA--------YSGYPMIA--GIPHLVGN-NYAPQMFHVEYVAGMLP--PKRRGVSQPWEMHPDLWTLIIKIALKEVFQQWGRLIVGAGIASMDISIDGISQHIDTTQSAMYGGASADIMQLDRDIQELVDGLKS-YYGVNLGII--
NC_022918_S25_4             MVNSMFGGDLDPY-EKSLNYE-YPYHPSGNPKHIDVSEIDNLTLADYGWSPDAVK-AYMF--GIIVQNPDTGQPMGDEFYNHILERAVGKAERALDISILPDT-QHEMRDYHETEFNSYMFVHAYRKPILQVENLQLQFNGRPIYKYPANWWKVEHLAGHVQLFPTALMQ-TGQSMSYDAV--------FNGYPQLA--GVYPPSGA-TFAPQMIRLEYVSGMLP--RKKAGRNKPWEMPPELEQLVIKYALKEIYQVWGNLIIGAGIANKTLEVDGITETIGTTQSAMYGGASAQILQINEDIKELLDGLRA-YFGYNMIGL--
NC_023501_BPS10C            ----------MGA-NLVEPES-GSPYQHNNKQRIELADVDKLTLADFGFTVDAIK-LNHF--GIDVKNPTTGEFLPDAFYESKLEQAIAQVEKVLDIVIIPRY-VTEHADFYRNDFDSYNFMRSRKRPIIQLEKISMEYGGGQIFSYPPKWWRVYTLEGHVEMLPTMLLSSQGQNLSLSNI--------YSGYPMIS--GIPSLVGG-EYAPQLFHLEYVAGLLP--PKRRGVTEDWELSPDLWTLVIKIALKEILQQWGRLIVGAGIAEMTTQIDGVFQKINTTQSAMYGGASADIMQLDRDIEDLVKGLKS-HYGINLGII--
NC_024137_Bcp1              -----------MI-TNP--YE-GNQYQHNNEKLIDLDKVDSYTLADYGLTVDAVK-INHF--GIDVTDPRTGEYLPDAFYKAKIEQAVAQVEKQLDIVILPRY-VKEHHDFHRNDFESFMFVQAHRRPVIQMEKIVLEYGGGTIFNYPTKWWRVNKLPGHIEMLPTLMSSDMGQGLNLSHA--------YSGYPMIT--GIPNLAGNNNYAPQMFHVEYVAGLLP--PKRSGVSEPWEMHPDLWTLIIKHALKEVFQQWGRLIIGPGIANMSMSIDGVSQSIDTTQSAMYGGASADILQIDRDIEELTKGLRA-YYGMNLGII--
NC_024205_Hoody_T           -----------MY-NNPMHQD-GTQYQHNNEKLIDLDKIEELNLADYGFTVDAVK-MNHF--GIDVTDPRTKQPMPDAFYEASLEKAIAQVEKMLDIVILPRY-NGEHHDYYRNDFESFMFIRTRQRPVLQMEKVTLEYGGGTVFNYPTKWWRVYKLEGQLEMLPTLMLSEQGQSLNLAQV--------YSGYPMIA--GIPNLVGN-NYAPQMFHVEYVAGMLP--PKRRGVSREYEMPADLWTLVIKVALKEILQQWGRLIVGAGIASMSVNIDGISQSIDTTQSAMYGGASADIMQLDRDIEDLVRGLKS-FYGINLGII--
NC_024207_Evoli             -----------MY-NNPMHQD-GTQYQHNNEKLIDLDKIEELTLADYGFTVDAVK-MNHF--GIDVTDPRTKQPMPDAFYEASLEKAIAQVEKMLDIVILPRY-NGEHHDYYRNDFESFMFIRTRQRPVLQMEKVTLEYGGGTVFNYPTKWWRVYKLEGQLEMLPTLMLSEQGQSLNLAQV--------YSGYPMIA--GIPNLVGN-NYAPQMFHVEYVAGMLP--PKRRGVSREYEMPADLWTLVIKVALKEILQQWGRLIVGAGIASMSVNIDGISQSIDTTQSAMYGGASADIMQLDRDIEDLVRGLKS-FYGINLGII--
NC_024211_Megatron          ----------MGA-HLVEPES-GSPYQHNNKQRIELADVDKLTLADFGFTVDAVK-LNHF--GIDVKNPTTGEFLPDAFYEAKIEQGIAQAEKMLDIVIIPRY-VEEHSDFYRNDFDSYNFIRTRKRPVIQLEKMRMEYGGGTVFSYPPKWWRVYTLEGHVELMPTMLLSSQGQNLSLSNI--------YSGYPMIS--GIPSLVGG-EYAPQLFHVEYVAGLLP--PTRRGVTEDWELSPDLWTLVIKLALKEILQQWGRLIVGAGIAEMTTQIDGVFQKINTTQSAMYGGASADIMQLDRDIEDLYKGLKS-HYGVNLGII--
NC_024213_Hakuna            ----------MGA-HLVEPES-GSPYQHNNKQRIELADVDKLTLADFGFTVDAVK-LNHF--GIDVKNPTTGEFLPDAFYEAKIEQGIAQAEKMLDIVIIPRH-VEEHSDFYRNDFDSYNFIRTRKRPVIQLEKMRMEYGGGTVFSYPPKWWRVYTLEGHVELMPTMLLSSQGQNLSLSNI--------YSGYPMIS--GIPSLVGG-EYAPQLFHVEYVAGLLP--PKRRGVTEDWELSPDLWTLVIKLALKEILQQWGRLIVGAGIAEMTTQIDGVFQKINTTQSAMYGGAYADISQLDRDIEDLYKGLKS-HYGVNLGII--
NC_024216_CAM003            -----------MY-NNPMHQD-GTQYQHNNEKLIDLDKIEELNLADYGFTVDAVK-MNHF--GIDVTDPRTKQPMPDAFYEASLEKAIAQVEKMLDIVILPRY-NGEHHDYYRNDFESFMFIRTRQRPVLQMEKVTLEYGGGTVFNYPTKWWRVYKLEGQLEMLPTLMLSEQGQSLNLAQV--------YSGYPMIA--GIPNLVGN-NYAPQMFHVEYVAGMLP--PKRRGVSREYEMPADLWTLVIKVALKEILQQWGRLIVGAGIASMSVNIDGISQSIDTTQSAMYGGASADIMQLDRDIEDLVRGLKS-FYGINLGII--
NC_024792_Bobb              ---------------------------------------------------------------------------------------------MLDIVILPRV-LTEHHDFHSNDYTSYTFIHTFHKPILQVEKVTLEYGEGTLYRYPTRWWRVYNLPGHLQMMPNTLLSGGNDGLSLVQA--------FTGYPNVS--GLPQTSGR-HYAPQMFHVEYVAGMLP--PSRRGVTAPNEMHPDLWNMIIKLALKEVFEQWGRLIIGAGIANMSIDIDGISQSIDTTQSAMYGGASADIVQLNEDIEKLRVGLKS-YYGSNLGLI--
NC_025416_MCE_2014          MVNSMFGGDLDPY-EKSLNYE-YPYHPSGNPKHIDVSEIDNLTLADYGWSPDAVK-AYMF--GIVVQNPDTGQPMGDEFYNHILERAVGKAERALDISILPDI-QHEMRDYHETEFNSYMFVHAYRKPILQVENLQLQFNGRPIYKYPANWWKVEHLAGHVQLFPTALMQ-TGQSMSYDAV--------FNGYPQLA--GVYPPSGA-TFAPQMIRLEYVSGMLP--RKKAGRNKPWEMPPELEQLVIKYALKEIYQVWGNLIIGAGIANKTLEVDGITETIGTTQSAMYGGASAQILQINEDIKELLDGLRA-YFGYNMIGL--
NC_025423_CP_51             -----------------------------MDLYVNYED----------INAQFLVENYLF--GVPLED-LYGNKMGEGLLLHYIKSAILYTQRMLQVIIEPQEIEDEVHDYYQGDFMSWGFLQLHKRPIVEVHKLQMNFGSYNAAQIPKDWIRQYDIPGQIQLFPTQGSAGS---MIIAQN---------GS-------FLPLALGQYSSAPGIWRVSYKAGMER-------------IPHDLVEYIMKRASIGILQVWGDLIIGAGIANQTISIDGLSQSIGTTQSPEFSGAGARIKNYSDDMKDLERRLKDTYLGISMGLL--
NC_027352_JBP901            --------------------------------MVDLDKVDSYTLADYGLTVDAVK-INHF--GIDVTDPRTGEYLPDAFYKAKIEQAVSQVEKQLDIVILPRF-VKEHHDFHRNDFESFMFVQAHRRPIIQLEKIVLEYGGGTIFNYPTKWWRVNKLPGHIEMLPTLMLSEQGQGLNLSQA--------YTGYPMIT--GVPNLVGNNNYAPQMFHVEYVAGLLP--PKRSGVSEAWEMHPDLWTLIIKHALKEVFQQWGRLIIGPGIANMSMSIDGVSQSIDTTQSAMYGGASADILQIDRDIEELTKGLRA-YYGMNLGII--
NC_027355_BCP8_2            --------------------------------MVDLDKVDSYTLADYGLTVDAVK-INHF--GIDVTDPRTGEYLPDAFYKAKIEQAVSQVEKQLDIVILPRF-VKEHHDFHRNDFESFMFVQAHRRPIIQLEKIVLEYGGGTIFNYPTKWWRVNKLPGHIEMLPTLMLSEQGQGLNLSQA--------YTGYPMIT--GVPNLVGNNNYAPQMFHVEYVAGLLP--PKRSGVSEAWEMHPDLWTLIIKHALKEVFQQWGRLIIGPGIANMSMSIDGVSQSIDTTQSAMYGGASADILQIDRDIEELTKGLRA-YYGMNLGII--
NC_027366_Mater             ------------M-E--SNNI-NGRYGHNNPQALNIEDVEKYTLADYGLTVDAVK-INHF--GIDITDPRTGEHLPDAFYKAKLEAAVAQAEKMLDIVILPRL-LSEHHDFYSNDYQSYTFIHTFHKPILQVEAVRLEYGAGTLYSYPTKWWRVYNLPGHLQMLPNTLLSGGSDGLSLAMA--------YTQYPMVS--GIPATVGN-NYAPQMMHVEYVAGMLP--PTRSGVTKPNEMHPDLWQMIVKIAVKEVFEQWGRLIIGAGIANMTISIDGVSQSIDTTQSAMYGGASADIVQLNEDIKELYTGLKS-YYGTNVGLI--
NC_027374_Moonbeam          -----------MF-S--NGNN-TPPYSHNNPQALSLEDVNKYTLDDYGLSVDAVK-MNHF--GVQVTDPRTGEHLPDAFYKSKIEAAVAQAEKMLDIVILPRI-LYEHHDFYSNDFGSYSFIQTFHKPVLQVEAVRLEYGGNSLYNYPNQWWKVYNLSGHVQMLPNTMLSGGADGQSLVQS--------YSMYPMVT--GLPNTVGN-NFAPQMLHVQYVAGMLP--PTRSGVTAPNEMHPDLWNMIIKLALKEVFEQWGRLIIGAGIANMSISIDGVSQSIDTTQSAMYGGASADILQLNEDIDKLKAGLKS-YYGFNLGLI--
Thurquoise                  -----------MI-NNP--YE-GNQYQHNNEHLIDLDKVDSYKLADYGLTVDAVK-INHF--GIDVTDPRTGEFLPDAFYMAKIEQAVAQVEKQLDIVILPRF-VKEHHDFHRNDFESFMFVQAHRRPIIQMEKIVLEYGGGTIFNYPTKWWRVNKLPGHIEMLPTLMLSEQGQGLNLSQA--------YTGYPMIT--GVPNLVGNNNYAPQMFHVEYVAGLLP--PKRSGVSEAWEMHPDLWTLIIKHALKEVFQQWGRLIIGAGIANMSISIDGVSQSIDTTQSAMYGGASADILQIDRDIEELTKGLRA-YYGMNLGII--
