# Supplementary material for: Genome, biology and stability of the Thurquoise phage – A new virus from the Bastillevirinae subfamily
Source: Front Microbiol. 2023 Mar 14;14:1120147. doi: 10.3389/fmicb.2023.1120147 (PMC10043171; doi:10.3389/fmicb.2023.1120147)
Supplement: Supplementary file 2 [file Data_Sheet_1.ZIP › File S1. Alignments evolution models and trees/IqTree_ML_trees/single_marker_trees/6148_00074-Putative_major_capsid_protein_precursor_100.fasta.aln.faa.bionj]

((MH638309_Bacillus_Hobo:0.00000050,KT995480_Bacillus_BM15:0.00000050):0.00037556,(NC_024137_Bcp1:0.00000050,MH638312_Bacillus_Kioshi:0.00000050):0.00168634,((((Thurquoise:0.00000050,KU577463_Bacillus_Deep_Blue:0.00000050):0.04432345,((NC_027355_BCP8_2:0.00204709,NC_027352_JBP901:0.00206291):0.01007233,(MG602477_Bacillus_BCP01:0.00000050,KX495186_Bacillus_PK16:0.00000050):0.01647789):0.01121930):0.00433496,((((((NC_027374_Moonbeam:0.20117387,((KF669652_Grass:0.00262081,AB930182_SPG24:0.00148959):0.00131404,AP013029_phiNIT1:0.00506923):0.16633564):0.02359781,((((((((NC_027335_ECP3:0.04036480,KR049063_EFLK1:-0.02847170):0.03752553,AB609718_phiEF24C_P2:-0.00469143):0.00469189,NC_009904_phiEF24C:0.00000054):0.11802140,KP339049_EFDG1:0.06768939):0.10704386,(((NC_024787_LMTA_148:0.00419666,(KJ591605_LMTA_57:0.00000050,KJ586795_LMTA_94:0.00000050):0.00011494):0.00070431,(NC_020871_AG20:0.00254261,(KJ094029_LP_064:0.00000050,DQ004855_P100:0.00000050):0.00173539):0.00101146):0.00398321,KJ668715_LMTA_34:0.01963425):0.18287960):0.12142947,(((((NC_025426_P108:0.00000054,NC_019448_GH15:0.00000046):0.00128706,((NC_022918_S25_4:0.00000050,NC_019726_JD007:0.00000050):0.00069297,(FR852584_ISP:0.00000050,EU418428_A5W:0.00000050):0.00145763):0.00061997):0.00099968,NC_025416_MCE_2014:0.00266792):0.09469242,(NC_007021_Twort:0.11514922,(KP027447_phiIPLA_C1C:0.00319184,KF021268_phiIBB_SEP1:0.01010346):0.11855070):0.01536842):0.03789420,(NC_022090_Remus:0.00000057,(NC_020877_Romulus:-0.00071846,JX194239_SA11:0.00288296):0.00071889):0.12190606):0.14488813):0.23370980,(((((NC_025423_CP_51:-0.02699137,(KC595513_Shanette:0.00000050,KC595512_JL:0.00000050):0.05245396):0.12660630,(NC_022761_CampHawk:-0.00759185,NC_011421_SPO1:0.01432195):0.26593179):2.45069814,NC_012530_Lb338_1:1.50125277):0.32694727,AY682195_LP65:1.49159002):0.06900588,NC_015253_A9:0.86930943):0.15438871):0.11551134,KC699836_SIOphi:0.16906048):0.03198192):0.00825719,((NC_024792_Bobb:0.00467333,(KJ010548_Bp8p_T:0.00000050,KJ010547_Bp8p_C:0.00000050):0.00382417):0.06811158,NC_020081_phiAGATE:0.05567489):0.25407350):0.02328182,NC_027366_Mater:0.11920802):0.01947717,(((NC_024788_Riley:0.01345937,((NC_022769_BigBertha:0.01001484,(NC_022088_Troll:0.00000050,KT307976_AvesoBmore:0.00000050):0.00708736):0.00515825,NC_022763_Spock:0.00585088):0.00501243):0.00201398,(NC_018863_B4:0.00000050,JN797796B_5S:0.00000050):0.00942010):0.06648806,((((NC_024211_Megatron:0.00000050,KT207918_Eyuki:0.00000050):0.02273065,(NC_023501_BPS10C:0.00000050,NC_018857_BPS13:0.00000050):0.02845075):0.01004930,NC_016563_WPh:0.07349135):0.09432039,((NC_024207_Evoli:0.00000050,NC_018856_Bastille:0.00000050):0.03350707,NC_024205_Hoody_T:0.01862003):0.07844515):0.00389770):0.11798532):0.02238692,((NC_018860_BCP78:0.00000050,JN797798_BCU4:0.00000050):0.00584239,KT224359_TsarBomba:0.01314771):0.16813630):0.09366037):0.02334285,NC_020873_Bc431v3:0.01893271):0.01962724);
