# Supplementary material for: Genome, biology and stability of the Thurquoise phage – A new virus from the Bastillevirinae subfamily
Source: Front Microbiol. 2023 Mar 14;14:1120147. doi: 10.3389/fmicb.2023.1120147 (PMC10043171; doi:10.3389/fmicb.2023.1120147)
Supplement: Supplementary file 2 [file Data_Sheet_1.ZIP › File S1. Alignments evolution models and trees/IqTree_ML_trees/single_marker_trees/6148_00074-Putative_major_capsid_protein_precursor_100.fasta.aln.faa.contree]

(AB609718_phiEF24C_P2:0.0000028059,((((((((((((AB930182_SPG24:0.0023282881,KF669652_Grass:0.0022841876)99:0.0025644120,AP013029_phiNIT1:0.0044573511)100:0.2358237677,((((JN797796B_5S:0.0000028059,NC_018863_B4:0.0000028059)99:0.0087990114,(((KT307976_AvesoBmore:0.0000028059,NC_022088_Troll:0.0000028059)100:0.0096429627,(NC_022769_BigBertha:0.0023388024,NC_024788_Riley:0.0144189022)83:0.0072345838)81:0.0095512222,NC_022763_Spock:0.0025171218)95:0.0127524984)98:0.0675983432,(((NC_018856_Bastille:0.0000000000,NC_024216_CAM003:0.0000000000):0.0000028059,NC_024207_Evoli:0.0000028059)64:0.0000028036,NC_024205_Hoody_T:0.0649030261)100:0.1340001377)70:0.0462853393,((((KT207918_Eyuki:0.0000000000,NC_024213_Hakuna:0.0000000000):0.0000028059,NC_024211_Megatron:0.0000028059)99:0.0163348519,(NC_018857_BPS13:0.0000028059,NC_023501_BPS10C:0.0000028059)100:0.0426831244)68:0.0202686193,NC_016563_WPh:0.0858647053)100:0.1097417828)100:0.1560378661)58:0.0321245854,((((JN797798_BCU4:0.0000028059,NC_018860_BCP78:0.0000028059)100:0.0020259416,KT224359_TsarBomba:0.0195205912)100:0.2135501199,(((((KT995480_Bacillus_BM15:0.0000028059,MH638309_Bacillus_Hobo:0.0000028059)64:0.0000028059,(MH638312_Bacillus_Kioshi:0.0000028059,NC_024137_Bcp1:0.0000028059)98:0.0023587792)99:0.0228384238,NC_020873_Bc431v3:0.0217235860)100:0.0360772563,(KU577463_Bacillus_Deep_Blue:0.0000028059,Thurquoise:0.0000028059)100:0.0551838060)70:0.0124309456,((KX495186_Bacillus_PK16:0.0000028059,MG602477_Bacillus_BCP01:0.0000028059)100:0.0208188644,(NC_027352_JBP901:0.0046736318,NC_027355_BCP8_2:0.0000028059)95:0.0120890588)93:0.0112423972)100:0.1150129223)98:0.0707693152,(NC_027366_Mater:0.1169370886,NC_027374_Moonbeam:0.2582516952)87:0.0586559313)64:0.0436363025)76:0.0243213966,KC699836_SIOphi:0.2410633177)60:0.0439523600,(((KJ010547_Bp8p_C:0.0000028059,KJ010548_Bp8p_T:0.0000028059)100:0.0038805585,NC_024792_Bobb:0.0058863764)100:0.0924245964,NC_020081_phiAGATE:0.0528286610)100:0.3072782954)95:0.1896592095,(AY682195_LP65:1.8315293477,(((((KC595512_JL:0.0000028059,KC595513_Shanette:0.0000028059)100:0.0191688226,NC_025423_CP_51:0.0102478440)87:0.1179021885,(NC_011421_SPO1:0.0000028081,NC_022761_CampHawk:0.0078970995)100:0.2865294559)100:3.1568777499,NC_012530_Lb338_1:2.0324074477)92:0.4285148696,NC_015253_A9:1.0831214321)84:0.1999529243)96:0.2134544265)100:0.3607459806,(((((((((((((((((((((((EU418428_A5W:0.0000000000,JX080303_Fi200W:0.0000000000):0.0000000000,JX080304_MSA6:0.0000000000):0.0000000000,JX080305_P4W:0.0000000000):0.0000000000,KP687431_IME_SA1:0.0000000000):0.0000000000,JX080302_676Z:0.0000000000):0.0000000000,NC_025417_Team1:0.0000000000):0.0000000000,JX080301_A3R:0.0000000000):0.0000000000,NC_007066_G1:0.0000000000):0.0000000000,KP027446_phiIPLARODI:0.0000000000):0.0000000000,NC_023009_Sb_1:0.0000000000):0.0000000000,JX080300_Staph1N:0.0000000000):0.0000000000,KP687432_IME_SA2:0.0000000000):0.0000000000,KR902361_IME_SA118:0.0000000000):0.0000000000,KF766114_K:0.0000000000):0.0000000000,JX875065_SA5:0.0000000000):0.0000000000,KR908644_IME_SA119:0.0000000000):0.0000028059,FR852584_ISP:0.0000028059)91:0.0000028059,NC_025416_MCE_2014:0.0050196078)57:0.0025042824,(((NC_019726_JD007:0.0000000000,NC_022920_S25_3:0.0000000000):0.0000000000,NC_023573_phiSA012:0.0000000000):0.0000028059,NC_022918_S25_4:0.0000028059)84:0.0000028059)48:0.0000028059,(NC_019448_GH15:0.0000028059,NC_025426_P108:0.0000028059)94:0.0025012708)100:0.0973476388,(JX194239_SA11:0.0025109485,(NC_020877_Romulus:0.0000028059,NC_022090_Remus:0.0000028059)73:0.0000028059)100:0.2000983043)78:0.0510551502,(KF021268_phiIBB_SEP1:0.0041236785,KP027447_phiIPLA_C1C:0.0116736068)100:0.1096446976)96:0.0650706163,NC_007021_Twort:0.1155194698)100:0.2243258185)100:0.1479381490,((((((((DQ004855_P100:0.0000000000,NC_024364_List_36:0.0000000000):0.0000000000,NC_021781_LP_125:0.0000000000):0.0000000000,NC_024383_LP_083_2:0.0000000000):0.0000000000,NC_024359_LP_048:0.0000000000):0.0000000000,KJ094031_LP_124:0.0000000000):0.0000028059,KJ094029_LP_064:0.0000028059)69:0.0000028059,((((((KJ586795_LMTA_94:0.0000000000,NC_025440_WIL_1:0.0000000000):0.0000000000,NC_009811_A511:0.0000000000):0.0000000000,NC_024360_LMSP_25:0.0000000000):0.0000028059,KJ591605_LMTA_57:0.0000028059)61:0.0000028059,NC_024787_LMTA_148:0.0051286189)66:0.0000028059,KJ668715_LMTA_34:0.0285097840)69:0.0025467411)70:0.0026958363,NC_020871_AG20:0.0023651181)100:0.2274422677)100:0.1715513259,KP339049_EFDG1:0.0659657018)100:0.1585171051,NC_027335_ECP3:0.0098786221)87:0.0036642249,KR049063_EFLK1:0.0000028081)97:0.0052108090,NC_009904_phiEF24C:0.0000028059);
