# Supplementary material for: Genome, biology and stability of the Thurquoise phage – A new virus from the Bastillevirinae subfamily
Source: Front Microbiol. 2023 Mar 14;14:1120147. doi: 10.3389/fmicb.2023.1120147 (PMC10043171; doi:10.3389/fmicb.2023.1120147)
Supplement: Supplementary file 2 [file Data_Sheet_1.ZIP › File S1. Alignments evolution models and trees/IqTree_ML_trees/single_marker_trees/6148_00074-Putative_major_capsid_protein_precursor_100.fasta.aln.faa.iqtree]

IQ-TREE 1.6.12 built Aug 15 2019

Input file name: 6148_00074-Putative_major_capsid_protein_precursor_100.fasta.aln.faa
Type of analysis: ModelFinder + tree reconstruction + ultrafast bootstrap (1000 replicates)
Random seed number: 895087

REFERENCES
----------

To cite ModelFinder please use: 

Subha Kalyaanamoorthy, Bui Quang Minh, Thomas KF Wong, Arndt von Haeseler,
and Lars S Jermiin (2017) ModelFinder: Fast model selection for
accurate phylogenetic estimates. Nature Methods, 14:587–589.
https://doi.org/10.1038/nmeth.4285

To cite IQ-TREE please use:

Lam-Tung Nguyen, Heiko A. Schmidt, Arndt von Haeseler, and Bui Quang Minh
(2015) IQ-TREE: A fast and effective stochastic algorithm for estimating
maximum likelihood phylogenies. Mol Biol Evol, 32:268-274.
https://doi.org/10.1093/molbev/msu300

Since you used ultrafast bootstrap (UFBoot) please also cite: 

Diep Thi Hoang, Olga Chernomor, Arndt von Haeseler, Bui Quang Minh,
and Le Sy Vinh (2017) UFBoot2: Improving the ultrafast bootstrap
approximation. Mol Biol Evol, in press.
https://doi.org/10.1093/molbev/msx281

SEQUENCE ALIGNMENT
------------------

Input data: 100 sequences with 541 amino-acid sites
Number of constant sites: 78 (= 14.4177% of all sites)
Number of invariant (constant or ambiguous constant) sites: 78 (= 14.4177% of all sites)
Number of parsimony informative sites: 422
Number of distinct site patterns: 510

ModelFinder
-----------

Best-fit model according to BIC: LG+F+G4

List of models sorted by BIC scores: 

Model             LogL          AIC      w-AIC      AICc     w-AICc       BIC      w-BIC
LG+F+G4         -14430.1369  29182.2738 + 0.2412  29319.9097 + 0.8679  29873.5143 + 0.9464
LG+F+I+G4       -14430.0901  29184.1802 + 0.0930  29323.8945 + 0.1184  29879.7141 - 0.0426
WAG+F+G4        -14434.6494  29191.2988 - 0.0026  29328.9347 - 0.0095  29882.5393 - 0.0104
WAG+F+I+G4      -14434.3852  29192.7703 - 0.0013  29332.4846 - 0.0016  29888.3042 - 0.0006
WAG+F+R4        -14426.5208  29185.0415 + 0.0605  29333.2875 - 0.0011  29897.7491 - 0.0000
LG+F+R4         -14427.5534  29187.1068 - 0.0215  29335.3528 - 0.0004  29899.8144 - 0.0000
WAG+F+R3        -14434.8583  29197.7166 - 0.0001  29341.6528 - 0.0000  29901.8374 - 0.0000
LG+F+R5         -14422.4437  29180.8873 + 0.4825  29333.5325 - 0.0010  29902.1818 - 0.0000
WAG+F+R5        -14424.0455  29184.0911 + 0.0972  29336.7362 - 0.0002  29905.3855 - 0.0000
LG+F+R3         -14437.6487  29203.2974 - 0.0000  29347.2336 - 0.0000  29907.4181 - 0.0000
rtREV+F+G4      -14457.2054  29236.4108 - 0.0000  29374.0467 - 0.0000  29927.6513 - 0.0000
rtREV+F+I+G4    -14457.2435  29238.4870 - 0.0000  29378.2013 - 0.0000  29934.0210 - 0.0000
rtREV+F+R4      -14450.7019  29233.4038 - 0.0000  29381.6498 - 0.0000  29946.1114 - 0.0000
rtREV+F+R5      -14444.5902  29225.1804 - 0.0000  29377.8256 - 0.0000  29946.4748 - 0.0000
WAG+G4          -14530.0403  29344.0806 - 0.0000  29446.1208 - 0.0000  29953.7461 - 0.0000
VT+F+G4         -14470.8201  29263.6402 - 0.0000  29401.2761 - 0.0000  29954.8807 - 0.0000
rtREV+F+R3      -14463.0255  29254.0510 - 0.0000  29397.9872 - 0.0000  29958.1718 - 0.0000
WAG+I+G4        -14529.8145  29345.6291 - 0.0000  29449.3671 - 0.0000  29959.5880 - 0.0000
VT+F+I+G4       -14470.7653  29265.5307 - 0.0000  29405.2449 - 0.0000  29961.0646 - 0.0000
WAG+R4          -14521.6130  29337.2261 - 0.0000  29447.9436 - 0.0000  29968.3587 - 0.0000
WAG+R3          -14528.8603  29347.7206 - 0.0000  29454.9105 - 0.0000  29970.2664 - 0.0000
VT+F+R4         -14463.7332  29259.4663 - 0.0000  29407.7123 - 0.0000  29972.1739 - 0.0000
VT+F+R3         -14470.1324  29268.2647 - 0.0000  29412.2009 - 0.0000  29972.3855 - 0.0000
WAG+R5          -14519.6798  29337.3597 - 0.0000  29451.6819 - 0.0000  29977.0791 - 0.0000
VT+F+R5         -14460.9308  29257.8615 - 0.0000  29410.5067 - 0.0000  29979.1560 - 0.0000
LG+G4           -14548.0859  29380.1717 - 0.0000  29482.2119 - 0.0000  29989.8373 - 0.0000
LG+I+G4         -14548.0832  29382.1665 - 0.0000  29485.9045 - 0.0000  29996.1255 - 0.0000
LG+F+R2         -14491.8982  29307.7965 - 0.0000  29447.5107 - 0.0000  30003.3304 - 0.0000
WAG+F+R2        -14493.7563  29311.5127 - 0.0000  29451.2270 - 0.0000  30007.0466 - 0.0000
Blosum62+F+G4   -14497.5129  29317.0257 - 0.0000  29454.6616 - 0.0000  30008.2662 - 0.0000
LG+R4           -14544.0815  29382.1630 - 0.0000  29492.8805 - 0.0000  30013.2956 - 0.0000
Blosum62+F+I+G4 -14497.6489  29319.2978 - 0.0000  29459.0121 - 0.0000  30014.8318 - 0.0000
LG+R5           -14539.8963  29377.7925 - 0.0000  29492.1148 - 0.0000  30017.5120 - 0.0000
LG+R3           -14552.9089  29395.8179 - 0.0000  29503.0077 - 0.0000  30018.3637 - 0.0000
Blosum62+F+R4   -14491.8758  29315.7516 - 0.0000  29463.9976 - 0.0000  30028.4592 - 0.0000
Blosum62+F+R3   -14498.2301  29324.4601 - 0.0000  29468.3963 - 0.0000  30028.5809 - 0.0000
Blosum62+F+R5   -14488.4438  29312.8875 - 0.0000  29465.5327 - 0.0000  30034.1819 - 0.0000
VT+G4           -14572.4770  29428.9541 - 0.0000  29530.9943 - 0.0000  30038.6196 - 0.0000
PMB+F+G4        -14514.1787  29350.3574 - 0.0000  29487.9933 - 0.0000  30041.5979 - 0.0000
VT+I+G4         -14572.4379  29430.8759 - 0.0000  29534.6139 - 0.0000  30044.8349 - 0.0000
PMB+F+I+G4      -14514.2404  29352.4809 - 0.0000  29492.1952 - 0.0000  30048.0148 - 0.0000
VT+R3           -14570.8620  29431.7239 - 0.0000  29538.9138 - 0.0000  30054.2697 - 0.0000
VT+R4           -14565.2132  29424.4264 - 0.0000  29535.1440 - 0.0000  30055.5591 - 0.0000
PMB+F+R3        -14513.9071  29355.8143 - 0.0000  29499.7505 - 0.0000  30059.9351 - 0.0000
PMB+F+R4        -14507.7037  29347.4074 - 0.0000  29495.6534 - 0.0000  30060.1150 - 0.0000
rtREV+F+R2      -14521.3194  29366.6388 - 0.0000  29506.3531 - 0.0000  30062.1727 - 0.0000
VT+F+R2         -14522.4888  29368.9777 - 0.0000  29508.6920 - 0.0000  30064.5116 - 0.0000
WAG+R2          -14584.5494  29455.0988 - 0.0000  29558.8369 - 0.0000  30069.0578 - 0.0000
LG+R2           -14602.6264  29491.2527 - 0.0000  29594.9908 - 0.0000  30105.2117 - 0.0000
Blosum62+F+R2   -14547.5709  29419.1417 - 0.0000  29558.8560 - 0.0000  30114.6757 - 0.0000
DCMut+F+G4      -14558.8176  29439.6352 - 0.0000  29577.2711 - 0.0000  30130.8757 - 0.0000
cpREV+F+G4      -14558.8552  29439.7104 - 0.0000  29577.3462 - 0.0000  30130.9509 - 0.0000
Dayhoff+F+G4    -14559.3558  29440.7115 - 0.0000  29578.3474 - 0.0000  30131.9520 - 0.0000
cpREV+F+I+G4    -14557.5648  29439.1296 - 0.0000  29578.8438 - 0.0000  30134.6635 - 0.0000
DCMut+F+I+G4    -14557.6858  29439.3716 - 0.0000  29579.0859 - 0.0000  30134.9056 - 0.0000
Dayhoff+F+I+G4  -14557.8097  29439.6195 - 0.0000  29579.3338 - 0.0000  30135.1534 - 0.0000
VT+R2           -14619.9434  29525.8868 - 0.0000  29629.6248 - 0.0000  30139.8457 - 0.0000
Dayhoff+F+R4    -14549.2234  29430.4467 - 0.0000  29578.6927 - 0.0000  30143.1543 - 0.0000
PMB+F+R2        -14562.4796  29448.9593 - 0.0000  29588.6735 - 0.0000  30144.4932 - 0.0000
rtREV+G4        -14625.6246  29535.2492 - 0.0000  29637.2894 - 0.0000  30144.9147 - 0.0000
Dayhoff+F+R5    -14544.9719  29425.9438 - 0.0000  29578.5890 - 0.0000  30147.2383 - 0.0000
JTTDCMut+F+G4   -14567.4374  29456.8749 - 0.0000  29594.5108 - 0.0000  30148.1154 - 0.0000
rtREV+I+G4      -14625.8158  29537.6316 - 0.0000  29641.3696 - 0.0000  30151.5906 - 0.0000
cpREV+F+R4      -14553.9812  29439.9624 - 0.0000  29588.2084 - 0.0000  30152.6700 - 0.0000
JTTDCMut+F+I+G4 -14567.1404  29458.2808 - 0.0000  29597.9951 - 0.0000  30153.8147 - 0.0000
DCMut+F+R6      -14542.5317  29425.0633 - 0.0000  29582.1985 - 0.0000  30154.9446 - 0.0000
JTT+F+G4        -14571.3932  29464.7864 - 0.0000  29602.4223 - 0.0000  30156.0269 - 0.0000
cpREV+F+R5      -14550.4591  29436.9183 - 0.0000  29589.5634 - 0.0000  30158.2127 - 0.0000
DCMut+F+R5      -14550.5895  29437.1791 - 0.0000  29589.8242 - 0.0000  30158.4735 - 0.0000
DCMut+F+R4      -14557.0223  29446.0446 - 0.0000  29594.2905 - 0.0000  30158.7522 - 0.0000
Dayhoff+F+R3    -14563.6451  29455.2903 - 0.0000  29599.2264 - 0.0000  30159.4110 - 0.0000
cpREV+F+R3      -14564.1534  29456.3068 - 0.0000  29600.2430 - 0.0000  30160.4275 - 0.0000
rtREV+R4        -14618.0618  29530.1235 - 0.0000  29640.8411 - 0.0000  30161.2561 - 0.0000
JTT+F+I+G4      -14571.0494  29466.0988 - 0.0000  29605.8131 - 0.0000  30161.6327 - 0.0000
rtREV+R5        -14612.6040  29523.2079 - 0.0000  29637.5302 - 0.0000  30162.9274 - 0.0000
DCMut+F+R7      -14542.4069  29428.8138 - 0.0000  29590.5312 - 0.0000  30167.2820 - 0.0000
DCMut+F+R3      -14569.0230  29466.0460 - 0.0000  29609.9821 - 0.0000  30170.1667 - 0.0000
rtREV+R3        -14628.8170  29547.6340 - 0.0000  29654.8239 - 0.0000  30170.1798 - 0.0000
JTT+F+R4        -14563.4315  29458.8630 - 0.0000  29607.1089 - 0.0000  30171.5706 - 0.0000
JTTDCMut+F+R4   -14564.6241  29461.2481 - 0.0000  29609.4941 - 0.0000  30173.9557 - 0.0000
JTT+F+R5        -14558.3841  29452.7683 - 0.0000  29605.4134 - 0.0000  30174.0627 - 0.0000
JTTDCMut+F+R5   -14558.9352  29453.8703 - 0.0000  29606.5155 - 0.0000  30175.1648 - 0.0000
JTTDCMut+F+R3   -14574.4047  29476.8093 - 0.0000  29620.7455 - 0.0000  30180.9301 - 0.0000
JTT+F+R3        -14575.9174  29479.8348 - 0.0000  29623.7709 - 0.0000  30183.9555 - 0.0000
Blosum62+G4     -14658.5469  29601.0938 - 0.0000  29703.1340 - 0.0000  30210.7594 - 0.0000
Blosum62+I+G4   -14658.8485  29603.6970 - 0.0000  29707.4350 - 0.0000  30217.6559 - 0.0000
Blosum62+R3     -14658.3386  29606.6773 - 0.0000  29713.8672 - 0.0000  30229.2231 - 0.0000
Blosum62+R4     -14652.1851  29598.3703 - 0.0000  29709.0878 - 0.0000  30229.5029 - 0.0000
JTTDCMut+G4     -14676.2276  29636.4552 - 0.0000  29738.4954 - 0.0000  30246.1207 - 0.0000
DCMut+G4        -14677.4890  29638.9781 - 0.0000  29741.0183 - 0.0000  30248.6436 - 0.0000
Dayhoff+G4      -14677.7488  29639.4975 - 0.0000  29741.5377 - 0.0000  30249.1630 - 0.0000
JTTDCMut+I+G4   -14676.0988  29638.1977 - 0.0000  29741.9357 - 0.0000  30252.1566 - 0.0000
Dayhoff+I+G4    -14676.4981  29638.9962 - 0.0000  29742.7342 - 0.0000  30252.9551 - 0.0000
DCMut+I+G4      -14676.9504  29639.9008 - 0.0000  29743.6389 - 0.0000  30253.8598 - 0.0000
Dayhoff+R4      -14667.2045  29628.4091 - 0.0000  29739.1266 - 0.0000  30259.5417 - 0.0000
JTT+G4          -14683.2447  29650.4893 - 0.0000  29752.5295 - 0.0000  30260.1548 - 0.0000
rtREV+R2        -14680.4080  29646.8160 - 0.0000  29750.5541 - 0.0000  30260.7750 - 0.0000
JTT+I+G4        -14682.9765  29651.9529 - 0.0000  29755.6910 - 0.0000  30265.9119 - 0.0000
Dayhoff+R5      -14664.3173  29626.6345 - 0.0000  29740.9568 - 0.0000  30266.3540 - 0.0000
JTTDCMut+R4     -14671.3168  29636.6335 - 0.0000  29747.3511 - 0.0000  30267.7662 - 0.0000
Dayhoff+R3      -14678.9350  29647.8700 - 0.0000  29755.0598 - 0.0000  30270.4158 - 0.0000
JTTDCMut+R3     -14679.5852  29649.1704 - 0.0000  29756.3602 - 0.0000  30271.7162 - 0.0000
JTTDCMut+R5     -14667.0774  29632.1548 - 0.0000  29746.4771 - 0.0000  30271.8743 - 0.0000
DCMut+R4        -14673.3947  29640.7894 - 0.0000  29751.5070 - 0.0000  30271.9221 - 0.0000
JTT+R4          -14674.3944  29642.7887 - 0.0000  29753.5063 - 0.0000  30273.9214 - 0.0000
PMB+G4          -14690.1766  29664.3533 - 0.0000  29766.3935 - 0.0000  30274.0188 - 0.0000
DCMut+R5        -14668.3607  29634.7214 - 0.0000  29749.0437 - 0.0000  30274.4409 - 0.0000
JTT+R5          -14670.6021  29639.2041 - 0.0000  29753.5264 - 0.0000  30278.9236 - 0.0000
DCMut+R3        -14683.2298  29656.4597 - 0.0000  29763.6496 - 0.0000  30279.0055 - 0.0000
PMB+I+G4        -14690.3311  29666.6622 - 0.0000  29770.4003 - 0.0000  30280.6212 - 0.0000
cpREV+F+R2      -14630.8852  29585.7704 - 0.0000  29725.4847 - 0.0000  30281.3043 - 0.0000
JTT+R3          -14685.4663  29660.9326 - 0.0000  29768.1225 - 0.0000  30283.4784 - 0.0000
PMB+R3          -14689.0398  29668.0796 - 0.0000  29775.2694 - 0.0000  30290.6254 - 0.0000
PMB+R4          -14683.5322  29661.0644 - 0.0000  29771.7820 - 0.0000  30292.1970 - 0.0000
JTTDCMut+F+R2   -14636.7879  29597.5758 - 0.0000  29737.2901 - 0.0000  30293.1097 - 0.0000
JTT+F+R2        -14640.0082  29604.0164 - 0.0000  29743.7307 - 0.0000  30299.5503 - 0.0000
Blosum62+R2     -14702.6218  29691.2437 - 0.0000  29794.9817 - 0.0000  30305.2026 - 0.0000
cpREV+G4        -14706.2293  29696.4587 - 0.0000  29798.4989 - 0.0000  30306.1242 - 0.0000
DCMut+F+R2      -14644.9238  29613.8477 - 0.0000  29753.5619 - 0.0000  30309.3816 - 0.0000
cpREV+I+G4      -14705.4734  29696.9468 - 0.0000  29800.6848 - 0.0000  30310.9057 - 0.0000
Dayhoff+F+R2    -14645.7009  29615.4018 - 0.0000  29755.1161 - 0.0000  30310.9357 - 0.0000
cpREV+R4        -14699.6628  29693.3257 - 0.0000  29804.0432 - 0.0000  30324.4583 - 0.0000
cpREV+R3        -14708.0686  29706.1372 - 0.0000  29813.3270 - 0.0000  30328.6830 - 0.0000
cpREV+R5        -14697.2828  29692.5656 - 0.0000  29806.8879 - 0.0000  30332.2851 - 0.0000
PMB+R2          -14732.7933  29751.5865 - 0.0000  29855.3246 - 0.0000  30365.5455 - 0.0000
JTTDCMut+R2     -14740.6788  29767.3575 - 0.0000  29871.0956 - 0.0000  30381.3165 - 0.0000
JTT+R2          -14747.1913  29780.3825 - 0.0000  29884.1206 - 0.0000  30394.3415 - 0.0000
DCMut+R2        -14756.8438  29799.6877 - 0.0000  29903.4257 - 0.0000  30413.6466 - 0.0000
Dayhoff+R2      -14757.3014  29800.6029 - 0.0000  29904.3409 - 0.0000  30414.5618 - 0.0000
cpREV+R2        -14770.6535  29827.3069 - 0.0000  29931.0450 - 0.0000  30441.2659 - 0.0000
FLU+F+G4        -14751.2091  29824.4182 - 0.0000  29962.0541 - 0.0000  30515.6587 - 0.0000
FLU+F+I+G4      -14751.1683  29826.3365 - 0.0000  29966.0508 - 0.0000  30521.8705 - 0.0000
mtInv+F+G4      -14756.3394  29834.6787 - 0.0000  29972.3146 - 0.0000  30525.9192 - 0.0000
mtInv+F+I+G4    -14756.0657  29836.1314 - 0.0000  29975.8457 - 0.0000  30531.6653 - 0.0000
mtInv+F+R6      -14736.3723  29812.7445 - 0.0000  29969.8797 - 0.0000  30542.6258 - 0.0000
mtInv+F+R7      -14733.4826  29810.9652 - 0.0000  29972.6826 - 0.0000  30549.4333 - 0.0000
FLU+F+R6        -14741.5178  29823.0355 - 0.0000  29980.1706 - 0.0000  30552.9168 - 0.0000
FLU+F+R7        -14739.3723  29822.7445 - 0.0000  29984.4619 - 0.0000  30561.2127 - 0.0000
FLU+F+R5        -14752.5527  29841.1054 - 0.0000  29993.7506 - 0.0000  30562.3999 - 0.0000
mtInv+F+R5      -14753.8004  29843.6009 - 0.0000  29996.2460 - 0.0000  30564.8953 - 0.0000
FLU+F+R4        -14760.5592  29853.1184 - 0.0000  30001.3644 - 0.0000  30565.8260 - 0.0000
mtInv+F+R4      -14764.3112  29860.6225 - 0.0000  30008.8684 - 0.0000  30573.3301 - 0.0000
FLU+F+R3        -14773.7266  29875.4531 - 0.0000  30019.3893 - 0.0000  30579.5739 - 0.0000
mtInv+F+R3      -14778.7836  29885.5672 - 0.0000  30029.5033 - 0.0000  30589.6879 - 0.0000
mtZOA+F+G4      -14810.2319  29942.4639 - 0.0000  30080.0998 - 0.0000  30633.7044 - 0.0000
mtZOA+F+I+G4    -14810.0056  29944.0112 - 0.0000  30083.7255 - 0.0000  30639.5451 - 0.0000
mtZOA+F+R6      -14787.7402  29915.4804 - 0.0000  30072.6156 - 0.0000  30645.3617 - 0.0000
mtZOA+F+R7      -14782.2266  29908.4532 - 0.0000  30070.1706 - 0.0000  30646.9213 - 0.0000
mtZOA+F+R5      -14811.1878  29958.3756 - 0.0000  30111.0207 - 0.0000  30679.6700 - 0.0000
FLU+F+R2        -14834.7488  29993.4976 - 0.0000  30133.2119 - 0.0000  30689.0315 - 0.0000
mtZOA+F+R4      -14822.9328  29977.8656 - 0.0000  30126.1116 - 0.0000  30690.5732 - 0.0000
mtInv+F+R2      -14838.4081  30000.8162 - 0.0000  30140.5305 - 0.0000  30696.3501 - 0.0000
mtZOA+F+R3      -14846.3506  30020.7012 - 0.0000  30164.6373 - 0.0000  30724.8219 - 0.0000
mtREV+F+G4      -14861.2980  30044.5961 - 0.0000  30182.2319 - 0.0000  30735.8366 - 0.0000
mtREV+F+R6      -14833.8120  30007.6241 - 0.0000  30164.7592 - 0.0000  30737.5054 - 0.0000
mtREV+F+I+G4    -14860.4759  30044.9518 - 0.0000  30184.6661 - 0.0000  30740.4857 - 0.0000
mtREV+F+R7      -14830.4371  30004.8741 - 0.0000  30166.5915 - 0.0000  30743.3422 - 0.0000
FLU+G4          -14928.2000  30140.4000 - 0.0000  30242.4402 - 0.0000  30750.0655 - 0.0000
mtREV+F+R5      -14848.2516  30032.5031 - 0.0000  30185.1483 - 0.0000  30753.7976 - 0.0000
FLU+I+G4        -14927.9105  30141.8210 - 0.0000  30245.5590 - 0.0000  30755.7800 - 0.0000
mtREV+F+R4      -14857.7248  30047.4496 - 0.0000  30195.6956 - 0.0000  30760.1572 - 0.0000
FLU+R6          -14917.5954  30137.1907 - 0.0000  30255.1959 - 0.0000  30785.4970 - 0.0000
mtREV+F+R3      -14877.3411  30082.6822 - 0.0000  30226.6184 - 0.0000  30786.8030 - 0.0000
WAG+F+I         -14887.4890  30096.9781 - 0.0000  30234.6139 - 0.0000  30788.2186 - 0.0000
FLU+R5          -14927.1118  30152.2236 - 0.0000  30266.5458 - 0.0000  30791.9430 - 0.0000
FLU+R4          -14934.0997  30162.1994 - 0.0000  30272.9169 - 0.0000  30793.3320 - 0.0000
FLU+R7          -14916.3854  30138.7708 - 0.0000  30260.5382 - 0.0000  30795.6639 - 0.0000
FLU+R3          -14946.3842  30182.7685 - 0.0000  30289.9583 - 0.0000  30805.3143 - 0.0000
VT+F+I          -14899.1350  30120.2700 - 0.0000  30257.9059 - 0.0000  30811.5105 - 0.0000
WAG+I           -14961.1711  30206.3421 - 0.0000  30308.3823 - 0.0000  30816.0077 - 0.0000
mtMet+F+G4      -14905.9601  30133.9202 - 0.0000  30271.5561 - 0.0000  30825.1607 - 0.0000
mtMet+F+I+G4    -14905.5784  30135.1567 - 0.0000  30274.8710 - 0.0000  30830.6907 - 0.0000
mtMet+F+R6      -14887.8467  30115.6933 - 0.0000  30272.8285 - 0.0000  30845.5746 - 0.0000
mtMet+F+R7      -14883.6265  30111.2531 - 0.0000  30272.9705 - 0.0000  30849.7212 - 0.0000
VT+I            -14984.4670  30252.9340 - 0.0000  30354.9742 - 0.0000  30862.5996 - 0.0000
mtZOA+F+R2      -14928.4189  30180.8379 - 0.0000  30320.5522 - 0.0000  30876.3718 - 0.0000
mtMet+F+R5      -14911.6049  30159.2099 - 0.0000  30311.8550 - 0.0000  30880.5043 - 0.0000
Blosum62+F+I    -14936.7116  30195.4233 - 0.0000  30333.0592 - 0.0000  30886.6638 - 0.0000
mtMet+F+R4      -14924.1280  30180.2561 - 0.0000  30328.5020 - 0.0000  30892.9637 - 0.0000
PMB+F+I         -14946.2522  30214.5044 - 0.0000  30352.1402 - 0.0000  30905.7449 - 0.0000
mtREV+F+R2      -14946.9675  30217.9349 - 0.0000  30357.6492 - 0.0000  30913.4688 - 0.0000
mtMet+F+R3      -14941.3874  30210.7748 - 0.0000  30354.7110 - 0.0000  30914.8955 - 0.0000
FLU+R2          -15010.7915  30307.5829 - 0.0000  30411.3210 - 0.0000  30921.5419 - 0.0000
HIVb+F+G4       -14957.8049  30237.6098 - 0.0000  30375.2457 - 0.0000  30928.8503 - 0.0000
HIVb+F+I+G4     -14956.8493  30237.6986 - 0.0000  30377.4129 - 0.0000  30933.2326 - 0.0000
LG+F+I          -14963.4515  30248.9030 - 0.0000  30386.5389 - 0.0000  30940.1435 - 0.0000
HIVb+F+R6       -14940.8720  30221.7439 - 0.0000  30378.8791 - 0.0000  30951.6252 - 0.0000
mtART+F+G4      -14970.7625  30263.5251 - 0.0000  30401.1609 - 0.0000  30954.7656 - 0.0000
HIVb+F+R7       -14938.0640  30220.1280 - 0.0000  30381.8454 - 0.0000  30958.5961 - 0.0000
mtART+F+I+G4    -14970.5754  30265.1508 - 0.0000  30404.8651 - 0.0000  30960.6847 - 0.0000
mtART+F+R8      -14932.8346  30213.6693 - 0.0000  30380.0627 - 0.0000  30960.7242 - 0.0000
mtART+F+R7      -14940.9415  30225.8830 - 0.0000  30387.6004 - 0.0000  30964.3511 - 0.0000
mtART+F+R9      -14929.0308  30210.0617 - 0.0000  30381.2265 - 0.0000  30965.7035 - 0.0000
mtART+F+R6      -14949.7557  30239.5114 - 0.0000  30396.6466 - 0.0000  30969.3927 - 0.0000
HIVb+F+R5       -14957.5491  30251.0982 - 0.0000  30403.7433 - 0.0000  30972.3926 - 0.0000
WAG+F           -14984.1268  30288.2537 - 0.0000  30423.8326 - 0.0000  30975.2007 - 0.0000
HIVb+F+R4       -14967.9122  30267.8245 - 0.0000  30416.0705 - 0.0000  30980.5321 - 0.0000
VT+F            -14994.6245  30309.2490 - 0.0000  30444.8280 - 0.0000  30996.1961 - 0.0000
WAG             -15055.0529  30392.1059 - 0.0000  30492.4668 - 0.0000  30997.4780 - 0.0000
HIVb+F+R3       -14983.5722  30295.1445 - 0.0000  30439.0807 - 0.0000  30999.2653 - 0.0000
rtREV+F+I       -14998.7161  30319.4323 - 0.0000  30457.0681 - 0.0000  31010.6728 - 0.0000
mtART+F+R5      -14979.9328  30295.8656 - 0.0000  30448.5107 - 0.0000  31017.1600 - 0.0000
LG+I            -15062.9138  30409.8276 - 0.0000  30511.8678 - 0.0000  31019.4931 - 0.0000
mtART+F+R4      -14995.8198  30323.6397 - 0.0000  30471.8856 - 0.0000  31036.3473 - 0.0000
mtMet+F+R2      -15008.9158  30341.8317 - 0.0000  30481.5459 - 0.0000  31037.3656 - 0.0000
VT              -15077.5851  30437.1701 - 0.0000  30537.5310 - 0.0000  31042.5422 - 0.0000
Blosum62+F      -15029.5715  30379.1431 - 0.0000  30514.7220 - 0.0000  31066.0902 - 0.0000
Blosum62+I      -15087.2636  30458.5272 - 0.0000  30560.5674 - 0.0000  31068.1928 - 0.0000
mtART+F+R3      -15027.4757  30382.9514 - 0.0000  30526.8876 - 0.0000  31087.0722 - 0.0000
PMB+F           -15042.4270  30404.8541 - 0.0000  30540.4330 - 0.0000  31091.8011 - 0.0000
cpREV+F+I       -15040.8105  30403.6210 - 0.0000  30541.2569 - 0.0000  31094.8615 - 0.0000
PMB+I           -15107.6720  30499.3440 - 0.0000  30601.3842 - 0.0000  31109.0096 - 0.0000
HIVb+F+R2       -15056.3846  30436.7692 - 0.0000  30576.4835 - 0.0000  31132.3031 - 0.0000
LG+F            -15063.8128  30447.6257 - 0.0000  30583.2046 - 0.0000  31134.5728 - 0.0000
DCMut+F+I       -15064.5802  30451.1605 - 0.0000  30588.7964 - 0.0000  31142.4010 - 0.0000
Dayhoff+F+I     -15066.3721  30454.7442 - 0.0000  30592.3801 - 0.0000  31145.9847 - 0.0000
JTTDCMut+F+I    -15073.3018  30468.6036 - 0.0000  30606.2395 - 0.0000  31159.8441 - 0.0000
JTT+F+I         -15077.2805  30476.5610 - 0.0000  30614.1969 - 0.0000  31167.8015 - 0.0000
HIVb+G4         -15137.5030  30559.0060 - 0.0000  30661.0462 - 0.0000  31168.6716 - 0.0000
rtREV+I         -15138.9588  30561.9177 - 0.0000  30663.9579 - 0.0000  31171.5832 - 0.0000
HIVb+I+G4       -15136.7919  30559.5838 - 0.0000  30663.3219 - 0.0000  31173.5428 - 0.0000
DCMut+I         -15147.7142  30579.4284 - 0.0000  30681.4686 - 0.0000  31189.0940 - 0.0000
Dayhoff+I       -15149.1559  30582.3117 - 0.0000  30684.3519 - 0.0000  31191.9773 - 0.0000
rtREV+F         -15093.1862  30506.3723 - 0.0000  30641.9513 - 0.0000  31193.3194 - 0.0000
JTTDCMut+I      -15150.1644  30584.3287 - 0.0000  30686.3689 - 0.0000  31193.9943 - 0.0000
HIVb+R6         -15121.9397  30545.8794 - 0.0000  30663.8846 - 0.0000  31194.1857 - 0.0000
HIVb+R7         -15119.4828  30544.9656 - 0.0000  30666.7331 - 0.0000  31201.8588 - 0.0000
HIVb+R5         -15134.0713  30566.1426 - 0.0000  30680.4648 - 0.0000  31205.8620 - 0.0000
LG              -15159.5323  30601.0645 - 0.0000  30701.4254 - 0.0000  31206.4367 - 0.0000
JTT+I           -15157.7946  30599.5893 - 0.0000  30701.6295 - 0.0000  31209.2548 - 0.0000
HIVb+R4         -15142.5377  30579.0754 - 0.0000  30689.7930 - 0.0000  31210.2081 - 0.0000
cpREV+I         -15163.9889  30611.9778 - 0.0000  30714.0180 - 0.0000  31221.6433 - 0.0000
mtVer+F+G4      -15105.2257  30532.4514 - 0.0000  30670.0873 - 0.0000  31223.6919 - 0.0000
HIVb+R3         -15155.6081  30601.2163 - 0.0000  30708.4062 - 0.0000  31223.7621 - 0.0000
mtVer+F+I+G4    -15104.6358  30533.2716 - 0.0000  30672.9859 - 0.0000  31228.8056 - 0.0000
Blosum62        -15175.3332  30632.6664 - 0.0000  30733.0273 - 0.0000  31238.0386 - 0.0000
mtVer+F+R6      -15092.2803  30524.5606 - 0.0000  30681.6957 - 0.0000  31254.4419 - 0.0000
mtVer+F+R7      -15087.1119  30518.2238 - 0.0000  30679.9412 - 0.0000  31256.6919 - 0.0000
PMB             -15198.8074  30679.6149 - 0.0000  30779.9758 - 0.0000  31284.9870 - 0.0000
mtART+F+R2      -15136.0719  30596.1438 - 0.0000  30735.8581 - 0.0000  31291.6777 - 0.0000
cpREV+F         -15147.2648  30614.5295 - 0.0000  30750.1085 - 0.0000  31301.4766 - 0.0000
mtVer+F+R5      -15123.2761  30582.5521 - 0.0000  30735.1973 - 0.0000  31303.8466 - 0.0000
mtVer+F+R4      -15138.5313  30609.0626 - 0.0000  30757.3086 - 0.0000  31321.7702 - 0.0000
rtREV           -15228.5552  30739.1105 - 0.0000  30839.4714 - 0.0000  31344.4826 - 0.0000
mtVer+F+R3      -15160.4778  30648.9557 - 0.0000  30792.8918 - 0.0000  31353.0764 - 0.0000
HIVb+R2         -15228.0034  30742.0068 - 0.0000  30845.7448 - 0.0000  31355.9657 - 0.0000
DCMut+F         -15178.5804  30677.1608 - 0.0000  30812.7397 - 0.0000  31364.1078 - 0.0000
JTTDCMut+F      -15180.2342  30680.4683 - 0.0000  30816.0473 - 0.0000  31367.4154 - 0.0000
Dayhoff+F       -15180.4291  30680.8583 - 0.0000  30816.4372 - 0.0000  31367.8054 - 0.0000
JTT+F           -15184.7420  30689.4840 - 0.0000  30825.0629 - 0.0000  31376.4310 - 0.0000
DCMut           -15255.3277  30792.6554 - 0.0000  30893.0163 - 0.0000  31398.0275 - 0.0000
JTTDCMut        -15255.5547  30793.1095 - 0.0000  30893.4704 - 0.0000  31398.4816 - 0.0000
Dayhoff         -15256.8171  30795.6341 - 0.0000  30895.9950 - 0.0000  31401.0062 - 0.0000
cpREV           -15263.1693  30808.3386 - 0.0000  30908.6995 - 0.0000  31413.7108 - 0.0000
JTT             -15263.8667  30809.7334 - 0.0000  30910.0943 - 0.0000  31415.1055 - 0.0000
mtVer+F+R2      -15243.5601  30811.1203 - 0.0000  30950.8345 - 0.0000  31506.6542 - 0.0000
mtMAM+F+R8      -15245.1387  30838.2773 - 0.0000  31004.6708 - 0.0000  31585.3323 - 0.0000
mtMAM+F+R9      -15239.8474  30831.6947 - 0.0000  31002.8595 - 0.0000  31587.3365 - 0.0000
mtMAM+F+R7      -15252.5266  30849.0533 - 0.0000  31010.7707 - 0.0000  31587.5214 - 0.0000
mtMAM+F+G4      -15287.3900  30896.7799 - 0.0000  31034.4158 - 0.0000  31588.0204 - 0.0000
HIVw+F+G4       -15289.2143  30900.4285 - 0.0000  31038.0644 - 0.0000  31591.6690 - 0.0000
mtMAM+F+I+G4    -15286.5797  30897.1595 - 0.0000  31036.8737 - 0.0000  31592.6934 - 0.0000
HIVw+F+I+G4     -15286.9463  30897.8926 - 0.0000  31037.6069 - 0.0000  31593.4265 - 0.0000
mtMAM+F+R6      -15263.3433  30866.6866 - 0.0000  31023.8218 - 0.0000  31596.5679 - 0.0000
HIVw+F+R6       -15278.9771  30897.9542 - 0.0000  31055.0894 - 0.0000  31627.8355 - 0.0000
mtMAM+F+R5      -15287.6494  30911.2988 - 0.0000  31063.9439 - 0.0000  31632.5932 - 0.0000
HIVw+F+R7       -15276.8070  30897.6140 - 0.0000  31059.3314 - 0.0000  31636.0821 - 0.0000
HIVw+F+R5       -15295.1458  30926.2915 - 0.0000  31078.9367 - 0.0000  31647.5860 - 0.0000
HIVw+F+R4       -15305.8397  30943.6794 - 0.0000  31091.9254 - 0.0000  31656.3870 - 0.0000
mtMAM+F+R4      -15307.8562  30947.7124 - 0.0000  31095.9584 - 0.0000  31660.4200 - 0.0000
HIVw+F+R3       -15323.0226  30974.0453 - 0.0000  31117.9814 - 0.0000  31678.1660 - 0.0000
mtZOA+G4        -15404.4379  31092.8759 - 0.0000  31194.9161 - 0.0000  31702.5414 - 0.0000
mtZOA+I+G4      -15404.5651  31095.1301 - 0.0000  31198.8682 - 0.0000  31709.0891 - 0.0000
mtZOA+R7        -15384.6382  31075.2764 - 0.0000  31197.0439 - 0.0000  31732.1696 - 0.0000
mtMAM+F+R3      -15350.1631  31028.3263 - 0.0000  31172.2624 - 0.0000  31732.4470 - 0.0000
mtZOA+R8        -15378.9848  31067.9695 - 0.0000  31193.5799 - 0.0000  31733.4495 - 0.0000
mtZOA+R6        -15391.6897  31085.3795 - 0.0000  31203.3846 - 0.0000  31733.6858 - 0.0000
mtZOA+R5        -15409.0556  31116.1112 - 0.0000  31230.4335 - 0.0000  31755.8307 - 0.0000
mtZOA+R4        -15419.1352  31132.2704 - 0.0000  31242.9879 - 0.0000  31763.4030 - 0.0000
mtInv+F+I       -15391.3261  31104.6521 - 0.0000  31242.2880 - 0.0000  31795.8926 - 0.0000
mtZOA+R3        -15441.8275  31173.6550 - 0.0000  31280.8449 - 0.0000  31796.2008 - 0.0000
FLU+F+I         -15401.7796  31125.5591 - 0.0000  31263.1950 - 0.0000  31816.7996 - 0.0000
HIVw+F+R2       -15406.2193  31136.4387 - 0.0000  31276.1530 - 0.0000  31831.9726 - 0.0000
mtREV+G4        -15513.0988  31310.1975 - 0.0000  31412.2377 - 0.0000  31919.8631 - 0.0000
mtREV+I+G4      -15513.3800  31312.7601 - 0.0000  31416.4981 - 0.0000  31926.7190 - 0.0000
mtREV+R6        -15492.1587  31286.3175 - 0.0000  31404.3226 - 0.0000  31934.6238 - 0.0000
mtREV+R7        -15487.6959  31281.3917 - 0.0000  31403.1591 - 0.0000  31938.2848 - 0.0000
mtREV+R5        -15504.4223  31306.8445 - 0.0000  31421.1668 - 0.0000  31946.5640 - 0.0000
mtREV+R4        -15512.7595  31319.5189 - 0.0000  31430.2365 - 0.0000  31950.6516 - 0.0000
FLU+I           -15539.8568  31363.7135 - 0.0000  31465.7537 - 0.0000  31973.3791 - 0.0000
mtREV+R3        -15531.0321  31352.0642 - 0.0000  31459.2541 - 0.0000  31974.6100 - 0.0000
mtZOA+R2        -15538.7550  31363.5101 - 0.0000  31467.2481 - 0.0000  31977.4690 - 0.0000
mtMAM+F+R2      -15484.8942  31293.7883 - 0.0000  31433.5026 - 0.0000  31989.3222 - 0.0000
mtInv+F         -15502.0615  31324.1230 - 0.0000  31459.7019 - 0.0000  32011.0701 - 0.0000
FLU+F           -15521.1316  31362.2632 - 0.0000  31497.8421 - 0.0000  32049.2103 - 0.0000
HIVw+G4         -15583.3046  31450.6092 - 0.0000  31552.6494 - 0.0000  32060.2747 - 0.0000
HIVw+I+G4       -15580.3894  31446.7788 - 0.0000  31550.5169 - 0.0000  32060.7378 - 0.0000
HIVw+R6         -15574.8755  31451.7511 - 0.0000  31569.7562 - 0.0000  32100.0574 - 0.0000
mtMet+G4        -15603.7978  31491.5957 - 0.0000  31593.6359 - 0.0000  32101.2612 - 0.0000
mtREV+R2        -15603.5872  31493.1744 - 0.0000  31596.9124 - 0.0000  32107.1334 - 0.0000
mtMet+I+G4      -15604.0104  31494.0208 - 0.0000  31597.7588 - 0.0000  32107.9797 - 0.0000
HIVw+R7         -15573.0901  31452.1801 - 0.0000  31573.9476 - 0.0000  32109.0733 - 0.0000
HIVw+R5         -15586.7492  31471.4985 - 0.0000  31585.8207 - 0.0000  32111.2179 - 0.0000
mtREV+F+I       -15549.1253  31420.2505 - 0.0000  31557.8864 - 0.0000  32111.4910 - 0.0000
HIVw+R4         -15596.1497  31486.2994 - 0.0000  31597.0170 - 0.0000  32117.4320 - 0.0000
mtMet+R6        -15590.3320  31482.6640 - 0.0000  31600.6691 - 0.0000  32130.9703 - 0.0000
mtMet+R7        -15586.6354  31479.2709 - 0.0000  31601.0383 - 0.0000  32136.1640 - 0.0000
HIVw+R3         -15612.8335  31515.6669 - 0.0000  31622.8568 - 0.0000  32138.2127 - 0.0000
mtMet+R5        -15607.5887  31513.1774 - 0.0000  31627.4996 - 0.0000  32152.8969 - 0.0000
mtMet+R4        -15619.2726  31532.5452 - 0.0000  31643.2628 - 0.0000  32163.6779 - 0.0000
mtZOA+F+I       -15585.3048  31492.6096 - 0.0000  31630.2455 - 0.0000  32183.8501 - 0.0000
mtMet+R3        -15635.7223  31561.4445 - 0.0000  31668.6344 - 0.0000  32183.9903 - 0.0000
FLU             -15657.5406  31597.0811 - 0.0000  31697.4420 - 0.0000  32202.4532 - 0.0000
mtInv+G4        -15662.0303  31608.0606 - 0.0000  31710.1008 - 0.0000  32217.7262 - 0.0000
mtInv+I+G4      -15662.1500  31610.3000 - 0.0000  31714.0380 - 0.0000  32224.2590 - 0.0000
mtInv+R6        -15648.0846  31598.1692 - 0.0000  31716.1743 - 0.0000  32246.4755 - 0.0000
mtInv+R7        -15644.6377  31595.2753 - 0.0000  31717.0427 - 0.0000  32252.1684 - 0.0000
mtInv+R5        -15659.9339  31617.8678 - 0.0000  31732.1900 - 0.0000  32257.5873 - 0.0000
mtMet+F+I       -15624.4916  31570.9832 - 0.0000  31708.6191 - 0.0000  32262.2237 - 0.0000
mtInv+R4        -15668.7887  31631.5773 - 0.0000  31742.2949 - 0.0000  32262.7100 - 0.0000
mtInv+R3        -15682.7878  31655.5757 - 0.0000  31762.7655 - 0.0000  32278.1215 - 0.0000
mtVer+G4        -15699.5133  31683.0267 - 0.0000  31785.0669 - 0.0000  32292.6922 - 0.0000
mtREV+F         -15645.3792  31610.7585 - 0.0000  31746.3374 - 0.0000  32297.7056 - 0.0000
mtVer+I+G4      -15699.5874  31685.1748 - 0.0000  31788.9128 - 0.0000  32299.1338 - 0.0000
mtMet+R2        -15704.1701  31694.3402 - 0.0000  31798.0783 - 0.0000  32308.2992 - 0.0000
mtVer+R6        -15684.9239  31671.8478 - 0.0000  31789.8530 - 0.0000  32320.1542 - 0.0000
HIVb+F+I        -15654.6892  31631.3784 - 0.0000  31769.0143 - 0.0000  32322.6189 - 0.0000
mtVer+R7        -15680.3673  31666.7346 - 0.0000  31788.5021 - 0.0000  32323.6278 - 0.0000
HIVw+R2         -15713.2035  31712.4069 - 0.0000  31816.1450 - 0.0000  32326.3659 - 0.0000
mtART+G4        -15720.2039  31724.4079 - 0.0000  31826.4481 - 0.0000  32334.0734 - 0.0000
mtART+I+G4      -15720.5072  31727.0144 - 0.0000  31830.7525 - 0.0000  32340.9734 - 0.0000
mtART+R8        -15692.3482  31694.6964 - 0.0000  31820.3068 - 0.0000  32360.1764 - 0.0000
mtART+R9        -15687.4252  31688.8505 - 0.0000  31818.3857 - 0.0000  32362.9173 - 0.0000
mtART+R7        -15700.9021  31707.8043 - 0.0000  31829.5717 - 0.0000  32364.6974 - 0.0000
mtVer+R5        -15714.7691  31727.5382 - 0.0000  31841.8605 - 0.0000  32367.2577 - 0.0000
mtART+R6        -15710.0032  31722.0065 - 0.0000  31840.0116 - 0.0000  32370.3128 - 0.0000
mtInv+R2        -15736.8074  31759.6149 - 0.0000  31863.3529 - 0.0000  32373.5738 - 0.0000
mtVer+R4        -15730.4159  31754.8319 - 0.0000  31865.5494 - 0.0000  32385.9645 - 0.0000
mtZOA+F         -15699.0941  31718.1881 - 0.0000  31853.7671 - 0.0000  32405.1352 - 0.0000
mtART+R5        -15735.2362  31768.4723 - 0.0000  31882.7946 - 0.0000  32408.1918 - 0.0000
mtVer+R3        -15752.8149  31795.6298 - 0.0000  31902.8197 - 0.0000  32418.1756 - 0.0000
mtART+R4        -15751.1460  31796.2921 - 0.0000  31907.0096 - 0.0000  32427.4247 - 0.0000
HIVb+I          -15784.2232  31852.4464 - 0.0000  31954.4866 - 0.0000  32462.1119 - 0.0000
mtMet+F         -15735.3518  31790.7036 - 0.0000  31926.2825 - 0.0000  32477.6507 - 0.0000
mtART+R3        -15786.7249  31863.4499 - 0.0000  31970.6398 - 0.0000  32485.9957 - 0.0000
mtVer+R2        -15840.7794  31967.5588 - 0.0000  32071.2968 - 0.0000  32581.5178 - 0.0000
HIVb+F          -15796.3293  31912.6585 - 0.0000  32048.2375 - 0.0000  32599.6056 - 0.0000
mtART+R2        -15918.4456  32122.8912 - 0.0000  32226.6292 - 0.0000  32736.8501 - 0.0000
HIVb            -15927.0227  32136.0454 - 0.0000  32236.4063 - 0.0000  32741.4175 - 0.0000
mtVer+F+I       -15886.6197  32095.2395 - 0.0000  32232.8753 - 0.0000  32786.4800 - 0.0000
mtMAM+I+G4      -15970.5131  32227.0262 - 0.0000  32330.7642 - 0.0000  32840.9851 - 0.0000
mtMAM+G4        -15973.8060  32231.6121 - 0.0000  32333.6523 - 0.0000  32841.2776 - 0.0000
mtMAM+R8        -15933.9158  32177.8317 - 0.0000  32303.4421 - 0.0000  32843.3117 - 0.0000
mtMAM+R7        -15940.4269  32186.8537 - 0.0000  32308.6212 - 0.0000  32843.7469 - 0.0000
mtMAM+R9        -15929.4248  32172.8496 - 0.0000  32302.3848 - 0.0000  32846.9164 - 0.0000
mtMAM+R6        -15950.1947  32202.3895 - 0.0000  32320.3946 - 0.0000  32850.6958 - 0.0000
mtART+F+I       -15919.5997  32161.1995 - 0.0000  32298.8354 - 0.0000  32852.4400 - 0.0000
mtMAM+R5        -15976.1450  32250.2900 - 0.0000  32364.6122 - 0.0000  32890.0095 - 0.0000
mtMAM+R4        -15999.5851  32293.1701 - 0.0000  32403.8877 - 0.0000  32924.3028 - 0.0000
HIVw+F+I        -15975.7645  32273.5289 - 0.0000  32411.1648 - 0.0000  32964.7694 - 0.0000
mtMAM+R3        -16050.7972  32391.5945 - 0.0000  32498.7843 - 0.0000  33014.1403 - 0.0000
mtVer+F         -16011.8968  32343.7936 - 0.0000  32479.3725 - 0.0000  33030.7407 - 0.0000
mtART+F         -16040.1039  32400.2078 - 0.0000  32535.7868 - 0.0000  33087.1549 - 0.0000
HIVw+F          -16132.4829  32584.9658 - 0.0000  32720.5447 - 0.0000  33271.9129 - 0.0000
mtMAM+R2        -16215.9107  32717.8215 - 0.0000  32821.5595 - 0.0000  33331.7805 - 0.0000
HIVw+I          -16236.8211  32757.6421 - 0.0000  32859.6823 - 0.0000  33367.3076 - 0.0000
mtREV+I         -16270.0912  32824.1824 - 0.0000  32926.2226 - 0.0000  33433.8479 - 0.0000
mtZOA+I         -16307.8472  32899.6944 - 0.0000  33001.7346 - 0.0000  33509.3599 - 0.0000
mtREV           -16363.9929  33009.9857 - 0.0000  33110.3466 - 0.0000  33615.3578 - 0.0000
mtInv+I         -16365.7280  33015.4560 - 0.0000  33117.4962 - 0.0000  33625.1215 - 0.0000
HIVw            -16394.5476  33071.0952 - 0.0000  33171.4561 - 0.0000  33676.4674 - 0.0000
mtMet+I         -16392.9480  33069.8959 - 0.0000  33171.9361 - 0.0000  33679.5615 - 0.0000
mtMAM+F+I       -16334.2265  32990.4530 - 0.0000  33128.0888 - 0.0000  33681.6935 - 0.0000
mtZOA           -16418.8389  33119.6777 - 0.0000  33220.0386 - 0.0000  33725.0499 - 0.0000
mtInv           -16475.2291  33232.4583 - 0.0000  33332.8192 - 0.0000  33837.8304 - 0.0000
mtMet           -16499.3342  33280.6683 - 0.0000  33381.0292 - 0.0000  33886.0405 - 0.0000
mtMAM+F         -16452.4706  33224.9412 - 0.0000  33360.5202 - 0.0000  33911.8883 - 0.0000
mtVer+I         -16591.9480  33467.8959 - 0.0000  33569.9361 - 0.0000  34077.5615 - 0.0000
mtVer           -16702.5376  33687.0753 - 0.0000  33787.4362 - 0.0000  34292.4474 - 0.0000
mtART+I         -16816.5876  33917.1752 - 0.0000  34019.2154 - 0.0000  34526.8407 - 0.0000
mtART           -16945.2451  34172.4902 - 0.0000  34272.8511 - 0.0000  34777.8623 - 0.0000
mtMAM+I         -17181.6513  34647.3026 - 0.0000  34749.3428 - 0.0000  35256.9681 - 0.0000
mtMAM           -17302.2998  34886.5996 - 0.0000  34986.9605 - 0.0000  35491.9717 - 0.0000

AIC, w-AIC   : Akaike information criterion scores and weights.
AICc, w-AICc : Corrected AIC scores and weights.
BIC, w-BIC   : Bayesian information criterion scores and weights.

Plus signs denote the 95% confidence sets.
Minus signs denote significant exclusion.

SUBSTITUTION PROCESS
--------------------

Model of substitution: LG+F+G4

State frequencies: (empirical counts from alignment)

  pi(A) = 0.0985
  pi(R) = 0.0361
  pi(N) = 0.0555
  pi(D) = 0.0609
  pi(C) = 0.0001
  pi(Q) = 0.0546
  pi(E) = 0.0556
  pi(G) = 0.0632
  pi(H) = 0.0133
  pi(I) = 0.0605
  pi(L) = 0.0800
  pi(K) = 0.0593
  pi(M) = 0.0262
  pi(F) = 0.0397
  pi(P) = 0.0421
  pi(S) = 0.0587
  pi(T) = 0.0709
  pi(W) = 0.0079
  pi(Y) = 0.0298
  pi(V) = 0.0871

Model of rate heterogeneity: Gamma with 4 categories
Gamma shape alpha: 0.8373

 Category  Relative_rate  Proportion
  1         0.1035         0.2500
  2         0.4217         0.2500
  3         0.9668         0.2500
  4         2.5080         0.2500
Relative rates are computed as MEAN of the portion of the Gamma distribution falling in the category.

MAXIMUM LIKELIHOOD TREE
-----------------------

Log-likelihood of the tree: -14389.1397 (s.e. 440.7869)
Unconstrained log-likelihood (without tree): -3349.6008
Number of free parameters (#branches + #model parameters): 161
Akaike information criterion (AIC) score: 29100.2794
Corrected Akaike information criterion (AICc) score: 29237.9152
Bayesian information criterion (BIC) score: 29791.5199

Total tree length (sum of branch lengths): 14.5952
Sum of internal branch lengths: 8.3109 (56.9424% of tree length)

WARNING: 9 near-zero internal branches (<0.0018) should be treated with caution
         Such branches are denoted by '**' in the figure below

NOTE: Tree is UNROOTED although outgroup taxon 'AB609718_phiEF24C_P2' is drawn at root
Numbers in parentheses are SH-aLRT support (%) / ultrafast bootstrap support (%)

+**AB609718_phiEF24C_P2
|
|                                    +--AB930182_SPG24
|                                 +--| (71.9/99)
|                                 |  +--KF669652_Grass
|                              +--| (100/100)
|                              |  +--AP013029_phiNIT1
|                           +--| (59.3/58)
|                           |  |           +**JN797796B_5S
|                           |  |        +--| (89.3/99)
|                           |  |        |  +**NC_018863_B4
|                           |  |     +--| (97.8/98)
|                           |  |     |  |        +**KT307976_AvesoBmore
|                           |  |     |  |     +--| (94.8/100)
|                           |  |     |  |     |  +**NC_022088_Troll
|                           |  |     |  |  +--| (93.5/81)
|                           |  |     |  |  |  |  +--NC_022769_BigBertha
|                           |  |     |  |  |  +--| (92.4/83)
|                           |  |     |  |  |     +--NC_024788_Riley
|                           |  |     |  +--| (88.9/95)
|                           |  |     |     +--NC_022763_Spock
|                           |  |  +--| (68.5/70)
|                           |  |  |  |     +**NC_018856_Bastille
|                           |  |  |  |  +**| (0/64)
|                           |  |  |  |  |  +**NC_024207_Evoli
|                           |  |  |  +--| (100/100)
|                           |  |  |     +--NC_024205_Hoody_T
|                           |  +--| (100/100)
|                           |     |        +**KT207918_Eyuki
|                           |     |     +--| (83.9/99)
|                           |     |     |  +**NC_024211_Megatron
|                           |     |  +--| (12.9/32)
|                           |     |  |  +--NC_016563_WPh
|                           |     +--| (100/100)
|                           |        |  +**NC_018857_BPS13
|                           |        +--| (91/100)
|                           |           +**NC_023501_BPS10C
|                        +--| (84.8/76)
|                        |  |           +**JN797798_BCU4
|                        |  |        +--| (68/100)
|                        |  |        |  +**NC_018860_BCP78
|                        |  |     +--| (100/100)
|                        |  |     |  +--KT224359_TsarBomba
|                        |  |  +--| (98.3/98)
|                        |  |  |  |              +**KT995480_Bacillus_BM15
|                        |  |  |  |           +**| (0/64)
|                        |  |  |  |           |  +**MH638309_Bacillus_Hobo
|                        |  |  |  |        +--| (97.9/99)
|                        |  |  |  |        |  |  +**MH638312_Bacillus_Kioshi
|                        |  |  |  |        |  +--| (75.7/98)
|                        |  |  |  |        |     +**NC_024137_Bcp1
|                        |  |  |  |     +--| (99.4/100)
|                        |  |  |  |     |  +--NC_020873_Bc431v3
|                        |  |  |  |  +--| (41.8/70)
|                        |  |  |  |  |  |  +**KU577463_Bacillus_Deep_Blue
|                        |  |  |  |  |  +--| (99.6/100)
|                        |  |  |  |  |     +**Thurquoise
|                        |  |  |  +--| (99.9/100)
|                        |  |  |     |     +**KX495186_Bacillus_PK16
|                        |  |  |     |  +--| (93.7/100)
|                        |  |  |     |  |  +**MG602477_Bacillus_BCP01
|                        |  |  |     +--| (88.2/93)
|                        |  |  |        |  +--NC_027352_JBP901
|                        |  |  |        +--| (78.9/95)
|                        |  |  |           +**NC_027355_BCP8_2
|                        |  +--| (88.4/64)
|                        |     |  +--NC_027366_Mater
|                        |     +--| (92.4/87)
|                        |        +--NC_027374_Moonbeam
|                     +--| (28.1/60)
|                     |  +--KC699836_SIOphi
|                  +--| (98.4/95)
|                  |  |        +**KJ010547_Bp8p_C
|                  |  |     +--| (75.3/100)
|                  |  |     |  +**KJ010548_Bp8p_T
|                  |  |  +--| (100/100)
|                  |  |  |  +--NC_024792_Bobb
|                  |  +--| (100/100)
|                  |     +--NC_020081_phiAGATE
|              +---| (99.8/100)
|              |   |  +--------------------AY682195_LP65
|              |   +--| (94.1/96)
|              |      |                                                +**KC595512_JL
|              |      |                                             +--| (89.9/100)
|              |      |                                             |  +**KC595513_Shanette
|              |      |                                          +--| (40.8/87)
|              |      |                                          |  +--NC_025423_CP_51
|              |      |      +-----------------------------------| (100/100)
|              |      |      |                                   |  +**NC_011421_SPO1
|              |      |      |                                   +--| (98.6/100)
|              |      |      |                                      +--NC_022761_CampHawk
|              |      |  +---| (76.5/92)
|              |      |  |   +----------------------NC_012530_Lb338_1
|              |      +--| (48/84)
|              |         +-----------NC_015253_A9
|           +--| (98.2/100)
|           |  |                    +**EU418428_A5W
|           |  |                 +**| (0/91)
|           |  |                 |  +**FR852584_ISP
|           |  |              +--| (45.1/57)
|           |  |              |  +--NC_025416_MCE_2014
|           |  |           +**| (0/48)
|           |  |           |  |  +**NC_019726_JD007
|           |  |           |  +**| (0/84)
|           |  |           |     +**NC_022918_S25_4
|           |  |        +--| (99.9/100)
|           |  |        |  |  +**NC_019448_GH15
|           |  |        |  +--| (74.6/94)
|           |  |        |     +**NC_025426_P108
|           |  |     +--| (59.2/78)
|           |  |     |  |  +--JX194239_SA11
|           |  |     |  +--| (100/100)
|           |  |     |     |  +**NC_020877_Romulus
|           |  |     |     +**| (0/73)
|           |  |     |        +**NC_022090_Remus
|           |  |  +--| (95.8/96)
|           |  |  |  |  +--KF021268_phiIBB_SEP1
|           |  |  |  +--| (99.9/100)
|           |  |  |     +--KP027447_phiIPLA_C1C
|           |  +--| (99.8/100)
|           |     +--NC_007021_Twort
|        +--| (99.7/100)
|        |  |        +**DQ004855_P100
|        |  |     +**| (0/69)
|        |  |     |  +**KJ094029_LP_064
|        |  |  +--| (74.5/70)
|        |  |  |  |        +**KJ586795_LMTA_94
|        |  |  |  |     +**| (0/61)
|        |  |  |  |     |  +**KJ591605_LMTA_57
|        |  |  |  |  +**| (0/66)
|        |  |  |  |  |  +--NC_024787_LMTA_148
|        |  |  |  +--| (83.9/69)
|        |  |  |     +--KJ668715_LMTA_34
|        |  +--| (100/100)
|        |     +--NC_020871_AG20
|     +--| (100/100)
|     |  +--KP339049_EFDG1
|  +--| (72.9/87)
|  |  +--NC_027335_ECP3
+--| (88.6/97)
|  +**KR049063_EFLK1
|
+**NC_009904_phiEF24C

Tree in newick format:

(AB609718_phiEF24C_P2:0.0000028059,((((((((((((AB930182_SPG24:0.0023251111,KF669652_Grass:0.0022821494)71.9/99:0.0025627218,AP013029_phiNIT1:0.0044474974)100/100:0.2325322661,((((JN797796B_5S:0.0000028059,NC_018863_B4:0.0000028059)89.3/99:0.0108714777,(((KT307976_AvesoBmore:0.0000028059,NC_022088_Troll:0.0000020387)94.8/100:0.0096263968,(NC_022769_BigBertha:0.0023350115,NC_024788_Riley:0.0143953385)92.4/83:0.0072241527)93.5/81:0.0095666419,NC_022763_Spock:0.0024492180)88.9/95:0.0106734782)97.8/98:0.0618504710,((NC_018856_Bastille:0.0000028059,NC_024207_Evoli:0.0000028059)0/64:0.0000025300,NC_024205_Hoody_T:0.0648249514)100/100:0.1391772834)68.5/70:0.0522120229,(((KT207918_Eyuki:0.0000027212,NC_024211_Megatron:0.0000022826)83.9/99:0.0126091146,NC_016563_WPh:0.1029047312)12.9/32:0.0243127857,(NC_018857_BPS13:0.0000024583,NC_023501_BPS10C:0.0000021878)91/100:0.0237440513)100/100:0.1176347409)100/100:0.1452437969)59.3/58:0.0320135238,((((JN797798_BCU4:0.0000028059,NC_018860_BCP78:0.0000028059)68/100:0.0020464577,KT224359_TsarBomba:0.0194673506)100/100:0.2116487204,(((((KT995480_Bacillus_BM15:0.0000028059,MH638309_Bacillus_Hobo:0.0000020171)0/64:0.0000028439,(MH638312_Bacillus_Kioshi:0.0000021051,NC_024137_Bcp1:0.0000022227)75.7/98:0.0023562412)97.9/99:0.0227775699,NC_020873_Bc431v3:0.0217208558)99.4/100:0.0358843635,(KU577463_Bacillus_Deep_Blue:0.0000028059,Thurquoise:0.0000028059)99.6/100:0.0551207484)41.8/70:0.0123299278,((KX495186_Bacillus_PK16:0.0000022701,MG602477_Bacillus_BCP01:0.0000021982)93.7/100:0.0207991664,(NC_027352_JBP901:0.0046675225,NC_027355_BCP8_2:0.0000024419)78.9/95:0.0120183744)88.2/93:0.0114611626)99.9/100:0.1154800463)98.3/98:0.0705046536,(NC_027366_Mater:0.1158028079,NC_027374_Moonbeam:0.2588429715)92.4/87:0.0586558411)88.4/64:0.0432672070)84.8/76:0.0248451633,KC699836_SIOphi:0.2393895110)28.1/60:0.0450039802,(((KJ010547_Bp8p_C:0.0000028059,KJ010548_Bp8p_T:0.0000028059)75.3/100:0.0038733653,NC_024792_Bobb:0.0058765575)100/100:0.0917978940,NC_020081_phiAGATE:0.0532493185)100/100:0.3078560416)98.4/95:0.1895634975,(AY682195_LP65:1.8251210842,(((((KC595512_JL:0.0000028059,KC595513_Shanette:0.0000028059)89.9/100:0.0189283112,NC_025423_CP_51:0.0105106420)40.8/87:0.1191499707,(NC_011421_SPO1:0.0000021318,NC_022761_CampHawk:0.0078840913)98.6/100:0.2843447067)100/100:3.1540209110,NC_012530_Lb338_1:2.0301481361)76.5/92:0.4265225203,NC_015253_A9:1.0828210060)48/84:0.1989197976)94.1/96:0.2130918714)99.8/100:0.3603871975,(((((((EU418428_A5W:0.0000028059,FR852584_ISP:0.0000028059)0/91:0.0000022641,NC_025416_MCE_2014:0.0050101499)45.1/57:0.0025005485,(NC_019726_JD007:0.0000028059,NC_022918_S25_4:0.0000028059)0/84:0.0000020344)0/48:0.0000028918,(NC_019448_GH15:0.0000020686,NC_025426_P108:0.0000021385)74.6/94:0.0024975087)99.9/100:0.0971912442,(JX194239_SA11:0.0025069479,(NC_020877_Romulus:0.0000028059,NC_022090_Remus:0.0000028059)0/73:0.0000029337)100/100:0.1996181336)59.2/78:0.0509291838,(KF021268_phiIBB_SEP1:0.0041147216,KP027447_phiIPLA_C1C:0.0116532623)99.9/100:0.1094233558)95.8/96:0.0648782362,NC_007021_Twort:0.1153739091)99.8/100:0.2248322284)98.2/100:0.1467031786,(((DQ004855_P100:0.0000028059,KJ094029_LP_064:0.0000028059)0/69:0.0000021752,(((KJ586795_LMTA_94:0.0000028059,KJ591605_LMTA_57:0.0000028059)0/61:0.0000028059,NC_024787_LMTA_148:0.0051191482)0/66:0.0000020719,KJ668715_LMTA_34:0.0284531574)83.9/69:0.0025423730)74.5/70:0.0026887711,NC_020871_AG20:0.0023633377)100/100:0.2268912222)99.7/100:0.1711613706,KP339049_EFDG1:0.0658505668)100/100:0.1581179080,NC_027335_ECP3:0.0098533759)72.9/87:0.0036612938,KR049063_EFLK1:0.0000023143)88.6/97:0.0052003978,NC_009904_phiEF24C:0.0000028059);

CONSENSUS TREE
--------------

Consensus tree is constructed from 1000bootstrap trees
Log-likelihood of consensus tree: -14389.490880
Robinson-Foulds distance between ML tree and consensus tree: 2

Branches with support >0.000000% are kept (extended consensus)
Branch lengths are optimized by maximum likelihood on original alignment
Numbers in parentheses are bootstrap supports (%)

+--AB609718_phiEF24C_P2
|
|                                    +--AB930182_SPG24
|                                 +--| (99)
|                                 |  +--KF669652_Grass
|                              +--| (100)
|                              |  +--AP013029_phiNIT1
|                           +--| (58)
|                           |  |           +--JN797796B_5S
|                           |  |        +--| (99)
|                           |  |        |  +--NC_018863_B4
|                           |  |     +--| (98)
|                           |  |     |  |        +--KT307976_AvesoBmore
|                           |  |     |  |     +--| (100)
|                           |  |     |  |     |  +--NC_022088_Troll
|                           |  |     |  |  +--| (81)
|                           |  |     |  |  |  |  +--NC_022769_BigBertha
|                           |  |     |  |  |  +--| (83)
|                           |  |     |  |  |     +--NC_024788_Riley
|                           |  |     |  +--| (95)
|                           |  |     |     +--NC_022763_Spock
|                           |  |  +--| (70)
|                           |  |  |  |        +**NC_018856_Bastille
|                           |  |  |  |     +--|
|                           |  |  |  |     |  +**NC_024216_CAM003
|                           |  |  |  |  +--| (64)
|                           |  |  |  |  |  +--NC_024207_Evoli
|                           |  |  |  +--| (100)
|                           |  |  |     +--NC_024205_Hoody_T
|                           |  +--| (100)
|                           |     |           +**KT207918_Eyuki
|                           |     |        +--|
|                           |     |        |  +**NC_024213_Hakuna
|                           |     |     +--| (99)
|                           |     |     |  +--NC_024211_Megatron
|                           |     |  +--| (68)
|                           |     |  |  |  +--NC_018857_BPS13
|                           |     |  |  +--| (100)
|                           |     |  |     +--NC_023501_BPS10C
|                           |     +--| (100)
|                           |        +--NC_016563_WPh
|                        +--| (76)
|                        |  |           +--JN797798_BCU4
|                        |  |        +--| (100)
|                        |  |        |  +--NC_018860_BCP78
|                        |  |     +--| (100)
|                        |  |     |  +--KT224359_TsarBomba
|                        |  |  +--| (98)
|                        |  |  |  |              +--KT995480_Bacillus_BM15
|                        |  |  |  |           +--| (64)
|                        |  |  |  |           |  +--MH638309_Bacillus_Hobo
|                        |  |  |  |        +--| (99)
|                        |  |  |  |        |  |  +--MH638312_Bacillus_Kioshi
|                        |  |  |  |        |  +--| (98)
|                        |  |  |  |        |     +--NC_024137_Bcp1
|                        |  |  |  |     +--| (100)
|                        |  |  |  |     |  +--NC_020873_Bc431v3
|                        |  |  |  |  +--| (70)
|                        |  |  |  |  |  |  +--KU577463_Bacillus_Deep_Blue
|                        |  |  |  |  |  +--| (100)
|                        |  |  |  |  |     +--Thurquoise
|                        |  |  |  +--| (100)
|                        |  |  |     |     +--KX495186_Bacillus_PK16
|                        |  |  |     |  +--| (100)
|                        |  |  |     |  |  +--MG602477_Bacillus_BCP01
|                        |  |  |     +--| (93)
|                        |  |  |        |  +--NC_027352_JBP901
|                        |  |  |        +--| (95)
|                        |  |  |           +--NC_027355_BCP8_2
|                        |  +--| (64)
|                        |     |  +--NC_027366_Mater
|                        |     +--| (87)
|                        |        +--NC_027374_Moonbeam
|                     +--| (60)
|                     |  +--KC699836_SIOphi
|                  +--| (95)
|                  |  |        +--KJ010547_Bp8p_C
|                  |  |     +--| (100)
|                  |  |     |  +--KJ010548_Bp8p_T
|                  |  |  +--| (100)
|                  |  |  |  +--NC_024792_Bobb
|                  |  +--| (100)
|                  |     +--NC_020081_phiAGATE
|              +---| (100)
|              |   |  +--------------------AY682195_LP65
|              |   +--| (96)
|              |      |                                                 +--KC595512_JL
|              |      |                                              +--| (100)
|              |      |                                              |  +--KC595513_Shanette
|              |      |                                           +--| (87)
|              |      |                                           |  +--NC_025423_CP_51
|              |      |       +-----------------------------------| (100)
|              |      |       |                                   |  +--NC_011421_SPO1
|              |      |       |                                   +--| (100)
|              |      |       |                                      +--NC_022761_CampHawk
|              |      |  +----| (92)
|              |      |  |    +----------------------NC_012530_Lb338_1
|              |      +--| (84)
|              |         +-----------NC_015253_A9
|           +--| (100)
|           |  |                                                                    +**EU418428_A5W
|           |  |                                                                 +**|
|           |  |                                                                 |  +**JX080303_Fi200W
|           |  |                                                              +**|
|           |  |                                                              |  +**JX080304_MSA6
|           |  |                                                           +**|
|           |  |                                                           |  +**JX080305_P4W
|           |  |                                                        +**|
|           |  |                                                        |  +**KP687431_IME_SA1
|           |  |                                                     +**|
|           |  |                                                     |  +**JX080302_676Z
|           |  |                                                  +**|
|           |  |                                                  |  +**NC_025417_Team1
|           |  |                                               +**|
|           |  |                                               |  +**JX080301_A3R
|           |  |                                            +**|
|           |  |                                            |  +**NC_007066_G1
|           |  |                                         +**|
|           |  |                                         |  +**KP027446_phiIPLARODI
|           |  |                                      +**|
|           |  |                                      |  +**NC_023009_Sb_1
|           |  |                                   +**|
|           |  |                                   |  +**JX080300_Staph1N
|           |  |                                +**|
|           |  |                                |  +**KP687432_IME_SA2
|           |  |                             +**|
|           |  |                             |  +**KR902361_IME_SA118
|           |  |                          +**|
|           |  |                          |  +**KF766114_K
|           |  |                       +**|
|           |  |                       |  +**JX875065_SA5
|           |  |                    +--|
|           |  |                    |  +**KR908644_IME_SA119
|           |  |                 +--| (91)
|           |  |                 |  +--FR852584_ISP
|           |  |              +--| (57)
|           |  |              |  +--NC_025416_MCE_2014
|           |  |           +--| (48)
|           |  |           |  |        +**NC_019726_JD007
|           |  |           |  |     +**|
|           |  |           |  |     |  +**NC_022920_S25_3
|           |  |           |  |  +--|
|           |  |           |  |  |  +**NC_023573_phiSA012
|           |  |           |  +--| (84)
|           |  |           |     +--NC_022918_S25_4
|           |  |        +--| (100)
|           |  |        |  |  +--NC_019448_GH15
|           |  |        |  +--| (94)
|           |  |        |     +--NC_025426_P108
|           |  |     +--| (78)
|           |  |     |  |  +--JX194239_SA11
|           |  |     |  +--| (100)
|           |  |     |     |  +--NC_020877_Romulus
|           |  |     |     +--| (73)
|           |  |     |        +--NC_022090_Remus
|           |  |  +--| (96)
|           |  |  |  |  +--KF021268_phiIBB_SEP1
|           |  |  |  +--| (100)
|           |  |  |     +--KP027447_phiIPLA_C1C
|           |  +--| (100)
|           |     +--NC_007021_Twort
|        +--| (100)
|        |  |                       +**DQ004855_P100
|        |  |                    +**|
|        |  |                    |  +**NC_024364_List_36
|        |  |                 +**|
|        |  |                 |  +**NC_021781_LP_125
|        |  |              +**|
|        |  |              |  +**NC_024383_LP_083_2
|        |  |           +**|
|        |  |           |  +**NC_024359_LP_048
|        |  |        +--|
|        |  |        |  +**KJ094031_LP_124
|        |  |     +--| (69)
|        |  |     |  +--KJ094029_LP_064
|        |  |  +--| (70)
|        |  |  |  |                 +**KJ586795_LMTA_94
|        |  |  |  |              +**|
|        |  |  |  |              |  +**NC_025440_WIL_1
|        |  |  |  |           +**|
|        |  |  |  |           |  +**NC_009811_A511
|        |  |  |  |        +--|
|        |  |  |  |        |  +**NC_024360_LMSP_25
|        |  |  |  |     +--| (61)
|        |  |  |  |     |  +--KJ591605_LMTA_57
|        |  |  |  |  +--| (66)
|        |  |  |  |  |  +--NC_024787_LMTA_148
|        |  |  |  +--| (69)
|        |  |  |     +--KJ668715_LMTA_34
|        |  +--| (100)
|        |     +--NC_020871_AG20
|     +--| (100)
|     |  +--KP339049_EFDG1
|  +--| (87)
|  |  +--NC_027335_ECP3
+--| (97)
|  +--KR049063_EFLK1
|
+--NC_009904_phiEF24C


Consensus tree in newick format: 

(AB609718_phiEF24C_P2:0.0000028059,((((((((((((AB930182_SPG24:0.0023282881,KF669652_Grass:0.0022841876)99:0.0025644120,AP013029_phiNIT1:0.0044573511)100:0.2358237677,((((JN797796B_5S:0.0000028059,NC_018863_B4:0.0000028059)99:0.0087990114,(((KT307976_AvesoBmore:0.0000028059,NC_022088_Troll:0.0000028059)100:0.0096429627,(NC_022769_BigBertha:0.0023388024,NC_024788_Riley:0.0144189022)83:0.0072345838)81:0.0095512222,NC_022763_Spock:0.0025171218)95:0.0127524984)98:0.0675983432,(((NC_018856_Bastille:0.0000000000,NC_024216_CAM003:0.0000000000):0.0000028059,NC_024207_Evoli:0.0000028059)64:0.0000028036,NC_024205_Hoody_T:0.0649030261)100:0.1340001377)70:0.0462853393,((((KT207918_Eyuki:0.0000000000,NC_024213_Hakuna:0.0000000000):0.0000028059,NC_024211_Megatron:0.0000028059)99:0.0163348519,(NC_018857_BPS13:0.0000028059,NC_023501_BPS10C:0.0000028059)100:0.0426831244)68:0.0202686193,NC_016563_WPh:0.0858647053)100:0.1097417828)100:0.1560378661)58:0.0321245854,((((JN797798_BCU4:0.0000028059,NC_018860_BCP78:0.0000028059)100:0.0020259416,KT224359_TsarBomba:0.0195205912)100:0.2135501199,(((((KT995480_Bacillus_BM15:0.0000028059,MH638309_Bacillus_Hobo:0.0000028059)64:0.0000028059,(MH638312_Bacillus_Kioshi:0.0000028059,NC_024137_Bcp1:0.0000028059)98:0.0023587792)99:0.0228384238,NC_020873_Bc431v3:0.0217235860)100:0.0360772563,(KU577463_Bacillus_Deep_Blue:0.0000028059,Thurquoise:0.0000028059)100:0.0551838060)70:0.0124309456,((KX495186_Bacillus_PK16:0.0000028059,MG602477_Bacillus_BCP01:0.0000028059)100:0.0208188644,(NC_027352_JBP901:0.0046736318,NC_027355_BCP8_2:0.0000028059)95:0.0120890588)93:0.0112423972)100:0.1150129223)98:0.0707693152,(NC_027366_Mater:0.1169370886,NC_027374_Moonbeam:0.2582516952)87:0.0586559313)64:0.0436363025)76:0.0243213966,KC699836_SIOphi:0.2410633177)60:0.0439523600,(((KJ010547_Bp8p_C:0.0000028059,KJ010548_Bp8p_T:0.0000028059)100:0.0038805585,NC_024792_Bobb:0.0058863764)100:0.0924245964,NC_020081_phiAGATE:0.0528286610)100:0.3072782954)95:0.1896592095,(AY682195_LP65:1.8315293477,(((((KC595512_JL:0.0000028059,KC595513_Shanette:0.0000028059)100:0.0191688226,NC_025423_CP_51:0.0102478440)87:0.1179021885,(NC_011421_SPO1:0.0000028081,NC_022761_CampHawk:0.0078970995)100:0.2865294559)100:3.1568777499,NC_012530_Lb338_1:2.0324074477)92:0.4285148696,NC_015253_A9:1.0831214321)84:0.1999529243)96:0.2134544265)100:0.3607459806,(((((((((((((((((((((((EU418428_A5W:0.0000000000,JX080303_Fi200W:0.0000000000):0.0000000000,JX080304_MSA6:0.0000000000):0.0000000000,JX080305_P4W:0.0000000000):0.0000000000,KP687431_IME_SA1:0.0000000000):0.0000000000,JX080302_676Z:0.0000000000):0.0000000000,NC_025417_Team1:0.0000000000):0.0000000000,JX080301_A3R:0.0000000000):0.0000000000,NC_007066_G1:0.0000000000):0.0000000000,KP027446_phiIPLARODI:0.0000000000):0.0000000000,NC_023009_Sb_1:0.0000000000):0.0000000000,JX080300_Staph1N:0.0000000000):0.0000000000,KP687432_IME_SA2:0.0000000000):0.0000000000,KR902361_IME_SA118:0.0000000000):0.0000000000,KF766114_K:0.0000000000):0.0000000000,JX875065_SA5:0.0000000000):0.0000000000,KR908644_IME_SA119:0.0000000000):0.0000028059,FR852584_ISP:0.0000028059)91:0.0000028059,NC_025416_MCE_2014:0.0050196078)57:0.0025042824,(((NC_019726_JD007:0.0000000000,NC_022920_S25_3:0.0000000000):0.0000000000,NC_023573_phiSA012:0.0000000000):0.0000028059,NC_022918_S25_4:0.0000028059)84:0.0000028059)48:0.0000028059,(NC_019448_GH15:0.0000028059,NC_025426_P108:0.0000028059)94:0.0025012708)100:0.0973476388,(JX194239_SA11:0.0025109485,(NC_020877_Romulus:0.0000028059,NC_022090_Remus:0.0000028059)73:0.0000028059)100:0.2000983043)78:0.0510551502,(KF021268_phiIBB_SEP1:0.0041236785,KP027447_phiIPLA_C1C:0.0116736068)100:0.1096446976)96:0.0650706163,NC_007021_Twort:0.1155194698)100:0.2243258185)100:0.1479381490,((((((((DQ004855_P100:0.0000000000,NC_024364_List_36:0.0000000000):0.0000000000,NC_021781_LP_125:0.0000000000):0.0000000000,NC_024383_LP_083_2:0.0000000000):0.0000000000,NC_024359_LP_048:0.0000000000):0.0000000000,KJ094031_LP_124:0.0000000000):0.0000028059,KJ094029_LP_064:0.0000028059)69:0.0000028059,((((((KJ586795_LMTA_94:0.0000000000,NC_025440_WIL_1:0.0000000000):0.0000000000,NC_009811_A511:0.0000000000):0.0000000000,NC_024360_LMSP_25:0.0000000000):0.0000028059,KJ591605_LMTA_57:0.0000028059)61:0.0000028059,NC_024787_LMTA_148:0.0051286189)66:0.0000028059,KJ668715_LMTA_34:0.0285097840)69:0.0025467411)70:0.0026958363,NC_020871_AG20:0.0023651181)100:0.2274422677)100:0.1715513259,KP339049_EFDG1:0.0659657018)100:0.1585171051,NC_027335_ECP3:0.0098786221)87:0.0036642249,KR049063_EFLK1:0.0000028081)97:0.0052108090,NC_009904_phiEF24C:0.0000028059);

TIME STAMP
----------

Date and time: Tue Feb 11 16:08:42 2020
Total CPU time used: 920.620429 seconds (0h:15m:20s)
Total wall-clock time used: 267.7666049 seconds (0h:4m:27s)
