# Supplementary material for: Genome, biology and stability of the Thurquoise phage – A new virus from the Bastillevirinae subfamily
Source: Front Microbiol. 2023 Mar 14;14:1120147. doi: 10.3389/fmicb.2023.1120147 (PMC10043171; doi:10.3389/fmicb.2023.1120147)
Supplement: Supplementary file 2 [file Data_Sheet_1.ZIP › File S1. Alignments evolution models and trees/IqTree_ML_trees/single_marker_trees/6148_00074-Putative_major_capsid_protein_precursor_100.fasta.aln.faa.log]

IQ-TREE multicore version 1.6.12 for Linux 64-bit built Aug 15 2019
Developed by Bui Quang Minh, Nguyen Lam Tung, Olga Chernomor,
Heiko Schmidt, Dominik Schrempf, Michael Woodhams.

Host:    monster1 (AVX2, FMA3, 62 GB RAM)
Command: iqtree -nt AUTO -s 6148_00074-Putative_major_capsid_protein_precursor_100.fasta.aln.faa -alrt 1000 -bb 1000
Seed:    895087 (Using SPRNG - Scalable Parallel Random Number Generator)
Time:    Tue Feb 11 15:53:29 2020
Kernel:  AVX+FMA - auto-detect threads (40 CPU cores detected)

Reading alignment file 6148_00074-Putative_major_capsid_protein_precursor_100.fasta.aln.faa ... Fasta format detected
Alignment most likely contains protein sequences
Alignment has 100 sequences with 541 columns, 510 distinct patterns
422 parsimony-informative, 41 singleton sites, 78 constant sites
                             Gap/Ambiguity  Composition  p-value
   1  AB609718_phiEF24C_P2          14.23%    passed     99.90%
   2  AB930182_SPG24                11.09%    passed     99.42%
   3  AP013029_phiNIT1              11.09%    passed     99.21%
   4  AY682195_LP65                  4.99%    failed      0.08%
   5  DQ004855_P100                 13.49%    passed    100.00%
   6  EU418428_A5W                  14.42%    passed    100.00%
   7  FR852584_ISP                  14.42%    passed    100.00%
   8  JN797796B_5S                  11.46%    passed     99.79%
   9  JN797798_BCU4                 10.91%    passed     99.97%
  10  JX080300_Staph1N              14.42%    passed    100.00%
  11  JX080301_A3R                  14.42%    passed    100.00%
  12  JX080302_676Z                 14.42%    passed    100.00%
  13  JX080303_Fi200W               14.42%    passed    100.00%
  14  JX080304_MSA6                 14.42%    passed    100.00%
  15  JX080305_P4W                  14.42%    passed    100.00%
  16  JX194239_SA11                 14.42%    passed     99.83%
  17  JX875065_SA5                  14.42%    passed    100.00%
  18  KC595512_JL                   13.31%    failed      3.94%
  19  KC595513_Shanette             13.31%    failed      3.94%
  20  KC699836_SIOphi               13.12%    passed     99.25%
  21  KF021268_phiIBB_SEP1          14.42%    passed     99.98%
  22  KF669652_Grass                11.09%    passed     99.26%
  23  KF766114_K                    14.42%    passed    100.00%
  24  KJ010547_Bp8p_C               12.57%    passed     99.80%
  25  KJ010548_Bp8p_T               12.57%    passed     99.80%
  26  KJ094029_LP_064               13.49%    passed    100.00%
  27  KJ094031_LP_124               13.49%    passed    100.00%
  28  KJ586795_LMTA_94              13.68%    passed    100.00%
  29  KJ591605_LMTA_57              13.68%    passed    100.00%
  30  KJ668715_LMTA_34              13.68%    passed    100.00%
  31  KP027446_phiIPLARODI          14.42%    passed    100.00%
  32  KP027447_phiIPLA_C1C          14.42%    passed     99.84%
  33  KP339049_EFDG1                12.57%    passed     99.95%
  34  KP687431_IME_SA1              14.42%    passed    100.00%
  35  KP687432_IME_SA2              14.42%    passed    100.00%
  36  KR049063_EFLK1                13.86%    passed     99.89%
  37  KR902361_IME_SA118            14.42%    passed    100.00%
  38  KR908644_IME_SA119            14.42%    passed    100.00%
  39  KT207918_Eyuki                11.83%    passed     99.99%
  40  KT224359_TsarBomba            10.91%    passed     99.85%
  41  KT307976_AvesoBmore           11.46%    passed     99.37%
  42  KT995480_Bacillus_BM15        11.28%    passed     99.89%
  43  KU577463_Bacillus_Deep_Blue   10.72%    passed     99.99%
  44  KX495186_Bacillus_PK16        10.72%    passed     99.95%
  45  MG602477_Bacillus_BCP01       10.72%    passed     99.95%
  46  MH638309_Bacillus_Hobo        11.28%    passed     99.89%
  47  MH638312_Bacillus_Kioshi      11.28%    passed     99.94%
  48  NC_007021_Twort               14.60%    passed     99.90%
  49  NC_007066_G1                  14.42%    passed    100.00%
  50  NC_009811_A511                13.68%    passed    100.00%
  51  NC_009904_phiEF24C            14.23%    passed     99.90%
  52  NC_011421_SPO1                13.49%    failed      0.00%
  53  NC_012530_Lb338_1             10.35%    passed     98.95%
  54  NC_015253_A9                  15.53%    passed     55.41%
  55  NC_016563_WPh                 11.28%    passed    100.00%
  56  NC_018856_Bastille            11.46%    passed    100.00%
  57  NC_018857_BPS13               11.65%    passed    100.00%
  58  NC_018860_BCP78               10.91%    passed     99.97%
  59  NC_018863_B4                  11.46%    passed     99.79%
  60  NC_019448_GH15                14.42%    passed    100.00%
  61  NC_019726_JD007               14.42%    passed    100.00%
  62  NC_020081_phiAGATE            12.38%    passed     99.56%
  63  NC_020871_AG20                13.49%    passed    100.00%
  64  NC_020873_Bc431v3             11.28%    passed     99.93%
  65  NC_020877_Romulus             14.42%    passed     99.81%
  66  NC_021781_LP_125              13.49%    passed    100.00%
  67  NC_022088_Troll               11.46%    passed     99.37%
  68  NC_022090_Remus               14.42%    passed     99.81%
  69  NC_022761_CampHawk            13.49%    failed      0.00%
  70  NC_022763_Spock               11.46%    passed     99.46%
  71  NC_022769_BigBertha           11.46%    passed     99.49%
  72  NC_022918_S25_4               14.42%    passed    100.00%
  73  NC_022920_S25_3               14.42%    passed    100.00%
  74  NC_023009_Sb_1                14.42%    passed    100.00%
  75  NC_023501_BPS10C              11.65%    passed    100.00%
  76  NC_023573_phiSA012            14.42%    passed    100.00%
  77  NC_024137_Bcp1                11.28%    passed     99.94%
  78  NC_024205_Hoody_T             44.73%    passed     95.20%
  79  NC_024207_Evoli               11.46%    passed    100.00%
  80  NC_024211_Megatron            11.83%    passed     99.99%
  81  NC_024213_Hakuna              11.83%    passed     99.99%
  82  NC_024216_CAM003              11.46%    passed    100.00%
  83  NC_024359_LP_048              13.49%    passed    100.00%
  84  NC_024360_LMSP_25             13.68%    passed    100.00%
  85  NC_024364_List_36             13.49%    passed    100.00%
  86  NC_024383_LP_083_2            13.49%    passed    100.00%
  87  NC_024787_LMTA_148            13.68%    passed    100.00%
  88  NC_024788_Riley               11.46%    passed     99.17%
  89  NC_024792_Bobb                12.57%    passed     99.83%
  90  NC_025416_MCE_2014            14.42%    passed    100.00%
  91  NC_025417_Team1               14.42%    passed    100.00%
  92  NC_025423_CP_51               13.31%    failed      2.71%
  93  NC_025426_P108                14.42%    passed    100.00%
  94  NC_025440_WIL_1               13.68%    passed    100.00%
  95  NC_027335_ECP3                36.97%    passed     95.12%
  96  NC_027352_JBP901              10.72%    passed     99.97%
  97  NC_027355_BCP8_2              10.72%    passed     99.99%
  98  NC_027366_Mater               12.75%    passed     99.98%
  99  NC_027374_Moonbeam            12.94%    passed     99.75%
 100  Thurquoise                    10.72%    passed     99.99%
****  TOTAL                         13.45%  6 sequences failed composition chi2 test (p-value<5%; df=19)
NOTE: NC_009904_phiEF24C is identical to AB609718_phiEF24C_P2 but kept for subsequent analysis
NOTE: KJ094029_LP_064 is identical to DQ004855_P100 but kept for subsequent analysis
NOTE: FR852584_ISP is identical to EU418428_A5W but kept for subsequent analysis
NOTE: NC_018863_B4 is identical to JN797796B_5S but kept for subsequent analysis
NOTE: NC_018860_BCP78 is identical to JN797798_BCU4 but kept for subsequent analysis
NOTE: KC595513_Shanette is identical to KC595512_JL but kept for subsequent analysis
NOTE: KJ010548_Bp8p_T is identical to KJ010547_Bp8p_C but kept for subsequent analysis
NOTE: KJ591605_LMTA_57 is identical to KJ586795_LMTA_94 but kept for subsequent analysis
NOTE: NC_024211_Megatron is identical to KT207918_Eyuki but kept for subsequent analysis
NOTE: NC_022088_Troll is identical to KT307976_AvesoBmore but kept for subsequent analysis
NOTE: MH638309_Bacillus_Hobo is identical to KT995480_Bacillus_BM15 but kept for subsequent analysis
NOTE: Thurquoise is identical to KU577463_Bacillus_Deep_Blue but kept for subsequent analysis
NOTE: MG602477_Bacillus_BCP01 is identical to KX495186_Bacillus_PK16 but kept for subsequent analysis
NOTE: NC_024137_Bcp1 is identical to MH638312_Bacillus_Kioshi but kept for subsequent analysis
NOTE: NC_024207_Evoli is identical to NC_018856_Bastille but kept for subsequent analysis
NOTE: NC_023501_BPS10C is identical to NC_018857_BPS13 but kept for subsequent analysis
NOTE: NC_025426_P108 is identical to NC_019448_GH15 but kept for subsequent analysis
NOTE: NC_022918_S25_4 is identical to NC_019726_JD007 but kept for subsequent analysis
NOTE: NC_022090_Remus is identical to NC_020877_Romulus but kept for subsequent analysis
NOTE: 28 identical sequences (see below) will be ignored for subsequent analysis
NOTE: KJ094031_LP_124 (identical to DQ004855_P100) is ignored but added at the end
NOTE: NC_021781_LP_125 (identical to DQ004855_P100) is ignored but added at the end
NOTE: NC_024359_LP_048 (identical to DQ004855_P100) is ignored but added at the end
NOTE: NC_024364_List_36 (identical to DQ004855_P100) is ignored but added at the end
NOTE: NC_024383_LP_083_2 (identical to DQ004855_P100) is ignored but added at the end
NOTE: JX080300_Staph1N (identical to EU418428_A5W) is ignored but added at the end
NOTE: JX080301_A3R (identical to EU418428_A5W) is ignored but added at the end
NOTE: JX080302_676Z (identical to EU418428_A5W) is ignored but added at the end
NOTE: JX080303_Fi200W (identical to EU418428_A5W) is ignored but added at the end
NOTE: JX080304_MSA6 (identical to EU418428_A5W) is ignored but added at the end
NOTE: JX080305_P4W (identical to EU418428_A5W) is ignored but added at the end
NOTE: JX875065_SA5 (identical to EU418428_A5W) is ignored but added at the end
NOTE: KF766114_K (identical to EU418428_A5W) is ignored but added at the end
NOTE: KP027446_phiIPLARODI (identical to EU418428_A5W) is ignored but added at the end
NOTE: KP687431_IME_SA1 (identical to EU418428_A5W) is ignored but added at the end
NOTE: KP687432_IME_SA2 (identical to EU418428_A5W) is ignored but added at the end
NOTE: KR902361_IME_SA118 (identical to EU418428_A5W) is ignored but added at the end
NOTE: KR908644_IME_SA119 (identical to EU418428_A5W) is ignored but added at the end
NOTE: NC_007066_G1 (identical to EU418428_A5W) is ignored but added at the end
NOTE: NC_023009_Sb_1 (identical to EU418428_A5W) is ignored but added at the end
NOTE: NC_025417_Team1 (identical to EU418428_A5W) is ignored but added at the end
NOTE: NC_009811_A511 (identical to KJ586795_LMTA_94) is ignored but added at the end
NOTE: NC_024360_LMSP_25 (identical to KJ586795_LMTA_94) is ignored but added at the end
NOTE: NC_025440_WIL_1 (identical to KJ586795_LMTA_94) is ignored but added at the end
NOTE: NC_024213_Hakuna (identical to KT207918_Eyuki) is ignored but added at the end
NOTE: NC_024216_CAM003 (identical to NC_018856_Bastille) is ignored but added at the end
NOTE: NC_022920_S25_3 (identical to NC_019726_JD007) is ignored but added at the end
NOTE: NC_023573_phiSA012 (identical to NC_019726_JD007) is ignored but added at the end

For your convenience alignment with unique sequences printed to 6148_00074-Putative_major_capsid_protein_precursor_100.fasta.aln.faa.uniqueseq.phy


Create initial parsimony tree by phylogenetic likelihood library (PLL)... 0.025 seconds
NOTE: ModelFinder requires 61 MB RAM!
ModelFinder will test 546 protein models (sample size: 541) ...
 No. Model         -LnL         df  AIC          AICc         BIC
Measuring multi-threading efficiency up to 40 CPU cores
Increase to 10 rounds for branch lengths
220 trees examined
Threads: 1 / Time: 40.072 sec / Speedup: 1.000 / Efficiency: 100% / LogL: -42996
Threads: 2 / Time: 27.134 sec / Speedup: 1.477 / Efficiency: 74% / LogL: -42996
Threads: 3 / Time: 26.995 sec / Speedup: 1.484 / Efficiency: 49% / LogL: -42996
BEST NUMBER OF THREADS: 2

  1  Dayhoff       15256.817    141 30795.634    30895.995    31401.006
  2  Dayhoff+I     15149.156    142 30582.312    30684.352    31191.977
  3  Dayhoff+G4    14677.749    142 29639.498    29741.538    30249.163
  4  Dayhoff+I+G4  14676.498    143 29638.996    29742.734    30252.955
  5  Dayhoff+R2    14757.301    143 29800.603    29904.341    30414.562
  6  Dayhoff+R3    14678.935    145 29647.870    29755.060    30270.416
  7  Dayhoff+R4    14667.205    147 29628.409    29739.127    30259.542
  8  Dayhoff+R5    14664.317    149 29626.635    29740.957    30266.354
 14  Dayhoff+F     15180.429    160 30680.858    30816.437    31367.805
 15  Dayhoff+F+I   15066.372    161 30454.744    30592.380    31145.985
 16  Dayhoff+F+G4  14559.356    161 29440.711    29578.347    30131.952
 17  Dayhoff+F+I+G4 14557.810    162 29439.619    29579.334    30135.153
 18  Dayhoff+F+R2  14645.701    162 29615.402    29755.116    30310.936
 19  Dayhoff+F+R3  14563.645    164 29455.290    29599.226    30159.411
 20  Dayhoff+F+R4  14549.223    166 29430.447    29578.693    30143.154
 21  Dayhoff+F+R5  14544.972    168 29425.944    29578.589    30147.238
 27  mtMAM         17302.300    141 34886.600    34986.961    35491.972
 28  mtMAM+I       17181.651    142 34647.303    34749.343    35256.968
 29  mtMAM+G4      15973.806    142 32231.612    32333.652    32841.278
 30  mtMAM+I+G4    15970.513    143 32227.026    32330.764    32840.985
 31  mtMAM+R2      16215.911    143 32717.822    32821.560    33331.780
 32  mtMAM+R3      16050.797    145 32391.594    32498.784    33014.140
 33  mtMAM+R4      15999.585    147 32293.170    32403.888    32924.303
 34  mtMAM+R5      15976.145    149 32250.290    32364.612    32890.009
 35  mtMAM+R6      15950.195    151 32202.389    32320.395    32850.696
 36  mtMAM+R7      15940.427    153 32186.854    32308.621    32843.747
 37  mtMAM+R8      15933.916    155 32177.832    32303.442    32843.312
 38  mtMAM+R9      15929.425    157 32172.850    32302.385    32846.916
 40  mtMAM+F       16452.471    160 33224.941    33360.520    33911.888
 41  mtMAM+F+I     16334.226    161 32990.453    33128.089    33681.693
 42  mtMAM+F+G4    15287.390    161 30896.780    31034.416    31588.020
 43  mtMAM+F+I+G4  15286.580    162 30897.159    31036.874    31592.693
 44  mtMAM+F+R2    15484.894    162 31293.788    31433.503    31989.322
 45  mtMAM+F+R3    15350.163    164 31028.326    31172.262    31732.447
 46  mtMAM+F+R4    15307.856    166 30947.712    31095.958    31660.420
 47  mtMAM+F+R5    15287.649    168 30911.299    31063.944    31632.593
 48  mtMAM+F+R6    15263.343    170 30866.687    31023.822    31596.568
 49  mtMAM+F+R7    15252.527    172 30849.053    31010.771    31587.521
 50  mtMAM+F+R8    15245.139    174 30838.277    31004.671    31585.332
 51  mtMAM+F+R9    15239.847    176 30831.695    31002.860    31587.336
 53  JTT           15263.867    141 30809.733    30910.094    31415.106
 54  JTT+I         15157.795    142 30599.589    30701.629    31209.255
 55  JTT+G4        14683.245    142 29650.489    29752.530    30260.155
 56  JTT+I+G4      14682.976    143 29651.953    29755.691    30265.912
 57  JTT+R2        14747.191    143 29780.383    29884.121    30394.341
 58  JTT+R3        14685.466    145 29660.933    29768.123    30283.478
 59  JTT+R4        14674.394    147 29642.789    29753.506    30273.921
 60  JTT+R5        14670.602    149 29639.204    29753.526    30278.924
 66  JTT+F         15184.742    160 30689.484    30825.063    31376.431
 67  JTT+F+I       15077.281    161 30476.561    30614.197    31167.802
 68  JTT+F+G4      14571.393    161 29464.786    29602.422    30156.027
 69  JTT+F+I+G4    14571.049    162 29466.099    29605.813    30161.633
 70  JTT+F+R2      14640.008    162 29604.016    29743.731    30299.550
 71  JTT+F+R3      14575.917    164 29479.835    29623.771    30183.956
 72  JTT+F+R4      14563.431    166 29458.863    29607.109    30171.571
 73  JTT+F+R5      14558.384    168 29452.768    29605.413    30174.063
 79  WAG           15055.053    141 30392.106    30492.467    30997.478
 80  WAG+I         14961.171    142 30206.342    30308.382    30816.008
 81  WAG+G4        14530.040    142 29344.081    29446.121    29953.746
 82  WAG+I+G4      14529.815    143 29345.629    29449.367    29959.588
 83  WAG+R2        14584.549    143 29455.099    29558.837    30069.058
 84  WAG+R3        14528.860    145 29347.721    29454.910    29970.266
 85  WAG+R4        14521.613    147 29337.226    29447.944    29968.359
 86  WAG+R5        14519.680    149 29337.360    29451.682    29977.079
 92  WAG+F         14984.127    160 30288.254    30423.833    30975.201
 93  WAG+F+I       14887.489    161 30096.978    30234.614    30788.219
 94  WAG+F+G4      14434.649    161 29191.299    29328.935    29882.539
 95  WAG+F+I+G4    14434.385    162 29192.770    29332.485    29888.304
 96  WAG+F+R2      14493.756    162 29311.513    29451.227    30007.047
 97  WAG+F+R3      14434.858    164 29197.717    29341.653    29901.837
 98  WAG+F+R4      14426.521    166 29185.042    29333.288    29897.749
 99  WAG+F+R5      14424.046    168 29184.091    29336.736    29905.386
105  cpREV         15263.169    141 30808.339    30908.700    31413.711
106  cpREV+I       15163.989    142 30611.978    30714.018    31221.643
107  cpREV+G4      14706.229    142 29696.459    29798.499    30306.124
108  cpREV+I+G4    14705.473    143 29696.947    29800.685    30310.906
109  cpREV+R2      14770.653    143 29827.307    29931.045    30441.266
110  cpREV+R3      14708.069    145 29706.137    29813.327    30328.683
111  cpREV+R4      14699.663    147 29693.326    29804.043    30324.458
112  cpREV+R5      14697.283    149 29692.566    29806.888    30332.285
118  cpREV+F       15147.265    160 30614.530    30750.108    31301.477
119  cpREV+F+I     15040.810    161 30403.621    30541.257    31094.862
120  cpREV+F+G4    14558.855    161 29439.710    29577.346    30130.951
121  cpREV+F+I+G4  14557.565    162 29439.130    29578.844    30134.663
122  cpREV+F+R2    14630.885    162 29585.770    29725.485    30281.304
123  cpREV+F+R3    14564.153    164 29456.307    29600.243    30160.428
124  cpREV+F+R4    14553.981    166 29439.962    29588.208    30152.670
125  cpREV+F+R5    14550.459    168 29436.918    29589.563    30158.213
131  mtREV         16363.993    141 33009.986    33110.347    33615.358
132  mtREV+I       16270.091    142 32824.182    32926.223    33433.848
133  mtREV+G4      15513.099    142 31310.198    31412.238    31919.863
134  mtREV+I+G4    15513.380    143 31312.760    31416.498    31926.719
135  mtREV+R2      15603.587    143 31493.174    31596.912    32107.133
136  mtREV+R3      15531.032    145 31352.064    31459.254    31974.610
137  mtREV+R4      15512.759    147 31319.519    31430.236    31950.652
138  mtREV+R5      15504.422    149 31306.845    31421.167    31946.564
139  mtREV+R6      15492.159    151 31286.317    31404.323    31934.624
140  mtREV+R7      15487.696    153 31281.392    31403.159    31938.285
144  mtREV+F       15645.379    160 31610.758    31746.337    32297.706
145  mtREV+F+I     15549.125    161 31420.251    31557.886    32111.491
146  mtREV+F+G4    14861.298    161 30044.596    30182.232    30735.837
147  mtREV+F+I+G4  14860.476    162 30044.952    30184.666    30740.486
148  mtREV+F+R2    14946.967    162 30217.935    30357.649    30913.469
149  mtREV+F+R3    14877.341    164 30082.682    30226.618    30786.803
150  mtREV+F+R4    14857.725    166 30047.450    30195.696    30760.157
151  mtREV+F+R5    14848.252    168 30032.503    30185.148    30753.798
152  mtREV+F+R6    14833.812    170 30007.624    30164.759    30737.505
153  mtREV+F+R7    14830.437    172 30004.874    30166.591    30743.342
157  rtREV         15228.555    141 30739.110    30839.471    31344.483
158  rtREV+I       15138.959    142 30561.918    30663.958    31171.583
159  rtREV+G4      14625.625    142 29535.249    29637.289    30144.915
160  rtREV+I+G4    14625.816    143 29537.632    29641.370    30151.591
161  rtREV+R2      14680.408    143 29646.816    29750.554    30260.775
162  rtREV+R3      14628.817    145 29547.634    29654.824    30170.180
163  rtREV+R4      14618.062    147 29530.123    29640.841    30161.256
164  rtREV+R5      14612.604    149 29523.208    29637.530    30162.927
170  rtREV+F       15093.186    160 30506.372    30641.951    31193.319
171  rtREV+F+I     14998.716    161 30319.432    30457.068    31010.673
172  rtREV+F+G4    14457.205    161 29236.411    29374.047    29927.651
173  rtREV+F+I+G4  14457.244    162 29238.487    29378.201    29934.021
174  rtREV+F+R2    14521.319    162 29366.639    29506.353    30062.173
175  rtREV+F+R3    14463.026    164 29254.051    29397.987    29958.172
176  rtREV+F+R4    14450.702    166 29233.404    29381.650    29946.111
177  rtREV+F+R5    14444.590    168 29225.180    29377.826    29946.475
183  mtART         16945.245    141 34172.490    34272.851    34777.862
184  mtART+I       16816.588    142 33917.175    34019.215    34526.841
185  mtART+G4      15720.204    142 31724.408    31826.448    32334.073
186  mtART+I+G4    15720.507    143 31727.014    31830.752    32340.973
187  mtART+R2      15918.446    143 32122.891    32226.629    32736.850
188  mtART+R3      15786.725    145 31863.450    31970.640    32485.996
189  mtART+R4      15751.146    147 31796.292    31907.010    32427.425
190  mtART+R5      15735.236    149 31768.472    31882.795    32408.192
191  mtART+R6      15710.003    151 31722.007    31840.012    32370.313
192  mtART+R7      15700.902    153 31707.804    31829.572    32364.697
193  mtART+R8      15692.348    155 31694.696    31820.307    32360.176
194  mtART+R9      15687.425    157 31688.850    31818.386    32362.917
196  mtART+F       16040.104    160 32400.208    32535.787    33087.155
197  mtART+F+I     15919.600    161 32161.199    32298.835    32852.440
198  mtART+F+G4    14970.763    161 30263.525    30401.161    30954.766
199  mtART+F+I+G4  14970.575    162 30265.151    30404.865    30960.685
200  mtART+F+R2    15136.072    162 30596.144    30735.858    31291.678
201  mtART+F+R3    15027.476    164 30382.951    30526.888    31087.072
202  mtART+F+R4    14995.820    166 30323.640    30471.886    31036.347
203  mtART+F+R5    14979.933    168 30295.866    30448.511    31017.160
204  mtART+F+R6    14949.756    170 30239.511    30396.647    30969.393
205  mtART+F+R7    14940.942    172 30225.883    30387.600    30964.351
206  mtART+F+R8    14932.835    174 30213.669    30380.063    30960.724
207  mtART+F+R9    14929.031    176 30210.062    30381.226    30965.703
209  mtZOA         16418.839    141 33119.678    33220.039    33725.050
210  mtZOA+I       16307.847    142 32899.694    33001.735    33509.360
211  mtZOA+G4      15404.438    142 31092.876    31194.916    31702.541
212  mtZOA+I+G4    15404.565    143 31095.130    31198.868    31709.089
213  mtZOA+R2      15538.755    143 31363.510    31467.248    31977.469
214  mtZOA+R3      15441.828    145 31173.655    31280.845    31796.201
215  mtZOA+R4      15419.135    147 31132.270    31242.988    31763.403
216  mtZOA+R5      15409.056    149 31116.111    31230.433    31755.831
217  mtZOA+R6      15391.690    151 31085.379    31203.385    31733.686
218  mtZOA+R7      15384.638    153 31075.276    31197.044    31732.170
219  mtZOA+R8      15378.985    155 31067.970    31193.580    31733.449
222  mtZOA+F       15699.094    160 31718.188    31853.767    32405.135
223  mtZOA+F+I     15585.305    161 31492.610    31630.245    32183.850
224  mtZOA+F+G4    14810.232    161 29942.464    30080.100    30633.704
225  mtZOA+F+I+G4  14810.006    162 29944.011    30083.725    30639.545
226  mtZOA+F+R2    14928.419    162 30180.838    30320.552    30876.372
227  mtZOA+F+R3    14846.351    164 30020.701    30164.637    30724.822
228  mtZOA+F+R4    14822.933    166 29977.866    30126.112    30690.573
229  mtZOA+F+R5    14811.188    168 29958.376    30111.021    30679.670
230  mtZOA+F+R6    14787.740    170 29915.480    30072.616    30645.362
231  mtZOA+F+R7    14782.227    172 29908.453    30070.171    30646.921
235  VT            15077.585    141 30437.170    30537.531    31042.542
236  VT+I          14984.467    142 30252.934    30354.974    30862.600
237  VT+G4         14572.477    142 29428.954    29530.994    30038.620
238  VT+I+G4       14572.438    143 29430.876    29534.614    30044.835
239  VT+R2         14619.943    143 29525.887    29629.625    30139.846
240  VT+R3         14570.862    145 29431.724    29538.914    30054.270
241  VT+R4         14565.213    147 29424.426    29535.144    30055.559
248  VT+F          14994.625    160 30309.249    30444.828    30996.196
249  VT+F+I        14899.135    161 30120.270    30257.906    30811.510
250  VT+F+G4       14470.820    161 29263.640    29401.276    29954.881
251  VT+F+I+G4     14470.765    162 29265.531    29405.245    29961.065
252  VT+F+R2       14522.489    162 29368.978    29508.692    30064.512
253  VT+F+R3       14470.132    164 29268.265    29412.201    29972.386
254  VT+F+R4       14463.733    166 29259.466    29407.712    29972.174
255  VT+F+R5       14460.931    168 29257.862    29410.507    29979.156
261  LG            15159.532    141 30601.065    30701.425    31206.437
262  LG+I          15062.914    142 30409.828    30511.868    31019.493
263  LG+G4         14548.086    142 29380.172    29482.212    29989.837
264  LG+I+G4       14548.083    143 29382.166    29485.905    29996.125
265  LG+R2         14602.626    143 29491.253    29594.991    30105.212
266  LG+R3         14552.909    145 29395.818    29503.008    30018.364
267  LG+R4         14544.081    147 29382.163    29492.881    30013.296
268  LG+R5         14539.896    149 29377.793    29492.115    30017.512
274  LG+F          15063.813    160 30447.626    30583.205    31134.573
275  LG+F+I        14963.452    161 30248.903    30386.539    30940.144
276  LG+F+G4       14430.137    161 29182.274    29319.910    29873.514
277  LG+F+I+G4     14430.090    162 29184.180    29323.894    29879.714
278  LG+F+R2       14491.898    162 29307.796    29447.511    30003.330
279  LG+F+R3       14437.649    164 29203.297    29347.234    29907.418
280  LG+F+R4       14427.553    166 29187.107    29335.353    29899.814
281  LG+F+R5       14422.444    168 29180.887    29333.533    29902.182
287  DCMut         15255.328    141 30792.655    30893.016    31398.028
288  DCMut+I       15147.714    142 30579.428    30681.469    31189.094
289  DCMut+G4      14677.489    142 29638.978    29741.018    30248.644
290  DCMut+I+G4    14676.950    143 29639.901    29743.639    30253.860
291  DCMut+R2      14756.844    143 29799.688    29903.426    30413.647
292  DCMut+R3      14683.230    145 29656.460    29763.650    30279.005
293  DCMut+R4      14673.395    147 29640.789    29751.507    30271.922
294  DCMut+R5      14668.361    149 29634.721    29749.044    30274.441
300  DCMut+F       15178.580    160 30677.161    30812.740    31364.108
301  DCMut+F+I     15064.580    161 30451.160    30588.796    31142.401
302  DCMut+F+G4    14558.818    161 29439.635    29577.271    30130.876
303  DCMut+F+I+G4  14557.686    162 29439.372    29579.086    30134.906
304  DCMut+F+R2    14644.924    162 29613.848    29753.562    30309.382
305  DCMut+F+R3    14569.023    164 29466.046    29609.982    30170.167
306  DCMut+F+R4    14557.022    166 29446.045    29594.291    30158.752
307  DCMut+F+R5    14550.590    168 29437.179    29589.824    30158.474
308  DCMut+F+R6    14542.532    170 29425.063    29582.198    30154.945
309  DCMut+F+R7    14542.407    172 29428.814    29590.531    30167.282
313  PMB           15198.807    141 30679.615    30779.976    31284.987
314  PMB+I         15107.672    142 30499.344    30601.384    31109.010
315  PMB+G4        14690.177    142 29664.353    29766.393    30274.019
316  PMB+I+G4      14690.331    143 29666.662    29770.400    30280.621
317  PMB+R2        14732.793    143 29751.587    29855.325    30365.545
318  PMB+R3        14689.040    145 29668.080    29775.269    30290.625
319  PMB+R4        14683.532    147 29661.064    29771.782    30292.197
326  PMB+F         15042.427    160 30404.854    30540.433    31091.801
327  PMB+F+I       14946.252    161 30214.504    30352.140    30905.745
328  PMB+F+G4      14514.179    161 29350.357    29487.993    30041.598
329  PMB+F+I+G4    14514.240    162 29352.481    29492.195    30048.015
330  PMB+F+R2      14562.480    162 29448.959    29588.674    30144.493
331  PMB+F+R3      14513.907    164 29355.814    29499.750    30059.935
332  PMB+F+R4      14507.704    166 29347.407    29495.653    30060.115
339  HIVb          15927.023    141 32136.045    32236.406    32741.418
340  HIVb+I        15784.223    142 31852.446    31954.487    32462.112
341  HIVb+G4       15137.503    142 30559.006    30661.046    31168.672
342  HIVb+I+G4     15136.792    143 30559.584    30663.322    31173.543
343  HIVb+R2       15228.003    143 30742.007    30845.745    31355.966
344  HIVb+R3       15155.608    145 30601.216    30708.406    31223.762
345  HIVb+R4       15142.538    147 30579.075    30689.793    31210.208
346  HIVb+R5       15134.071    149 30566.143    30680.465    31205.862
347  HIVb+R6       15121.940    151 30545.879    30663.885    31194.186
348  HIVb+R7       15119.483    153 30544.966    30666.733    31201.859
352  HIVb+F        15796.329    160 31912.659    32048.237    32599.606
353  HIVb+F+I      15654.689    161 31631.378    31769.014    32322.619
354  HIVb+F+G4     14957.805    161 30237.610    30375.246    30928.850
355  HIVb+F+I+G4   14956.849    162 30237.699    30377.413    30933.233
356  HIVb+F+R2     15056.385    162 30436.769    30576.484    31132.303
357  HIVb+F+R3     14983.572    164 30295.144    30439.081    30999.265
358  HIVb+F+R4     14967.912    166 30267.824    30416.070    30980.532
359  HIVb+F+R5     14957.549    168 30251.098    30403.743    30972.393
360  HIVb+F+R6     14940.872    170 30221.744    30378.879    30951.625
361  HIVb+F+R7     14938.064    172 30220.128    30381.845    30958.596
365  HIVw          16394.548    141 33071.095    33171.456    33676.467
366  HIVw+I        16236.821    142 32757.642    32859.682    33367.308
367  HIVw+G4       15583.305    142 31450.609    31552.649    32060.275
368  HIVw+I+G4     15580.389    143 31446.779    31550.517    32060.738
369  HIVw+R2       15713.203    143 31712.407    31816.145    32326.366
370  HIVw+R3       15612.833    145 31515.667    31622.857    32138.213
371  HIVw+R4       15596.150    147 31486.299    31597.017    32117.432
372  HIVw+R5       15586.749    149 31471.498    31585.821    32111.218
373  HIVw+R6       15574.876    151 31451.751    31569.756    32100.057
374  HIVw+R7       15573.090    153 31452.180    31573.948    32109.073
378  HIVw+F        16132.483    160 32584.966    32720.545    33271.913
379  HIVw+F+I      15975.764    161 32273.529    32411.165    32964.769
380  HIVw+F+G4     15289.214    161 30900.429    31038.064    31591.669
381  HIVw+F+I+G4   15286.946    162 30897.893    31037.607    31593.427
382  HIVw+F+R2     15406.219    162 31136.439    31276.153    31831.973
383  HIVw+F+R3     15323.023    164 30974.045    31117.981    31678.166
384  HIVw+F+R4     15305.840    166 30943.679    31091.925    31656.387
385  HIVw+F+R5     15295.146    168 30926.292    31078.937    31647.586
386  HIVw+F+R6     15278.977    170 30897.954    31055.089    31627.836
387  HIVw+F+R7     15276.807    172 30897.614    31059.331    31636.082
391  JTTDCMut      15255.555    141 30793.110    30893.470    31398.482
392  JTTDCMut+I    15150.164    142 30584.329    30686.369    31193.994
393  JTTDCMut+G4   14676.228    142 29636.455    29738.495    30246.121
394  JTTDCMut+I+G4 14676.099    143 29638.198    29741.936    30252.157
395  JTTDCMut+R2   14740.679    143 29767.358    29871.096    30381.316
396  JTTDCMut+R3   14679.585    145 29649.170    29756.360    30271.716
397  JTTDCMut+R4   14671.317    147 29636.634    29747.351    30267.766
398  JTTDCMut+R5   14667.077    149 29632.155    29746.477    30271.874
404  JTTDCMut+F    15180.234    160 30680.468    30816.047    31367.415
405  JTTDCMut+F+I  15073.302    161 30468.604    30606.240    31159.844
406  JTTDCMut+F+G4 14567.437    161 29456.875    29594.511    30148.115
407  JTTDCMut+F+I+G4 14567.140    162 29458.281    29597.995    30153.815
408  JTTDCMut+F+R2 14636.788    162 29597.576    29737.290    30293.110
409  JTTDCMut+F+R3 14574.405    164 29476.809    29620.745    30180.930
410  JTTDCMut+F+R4 14564.624    166 29461.248    29609.494    30173.956
411  JTTDCMut+F+R5 14558.935    168 29453.870    29606.515    30175.165
417  FLU           15657.541    141 31597.081    31697.442    32202.453
418  FLU+I         15539.857    142 31363.714    31465.754    31973.379
419  FLU+G4        14928.200    142 30140.400    30242.440    30750.066
420  FLU+I+G4      14927.911    143 30141.821    30245.559    30755.780
421  FLU+R2        15010.791    143 30307.583    30411.321    30921.542
422  FLU+R3        14946.384    145 30182.768    30289.958    30805.314
423  FLU+R4        14934.100    147 30162.199    30272.917    30793.332
424  FLU+R5        14927.112    149 30152.224    30266.546    30791.943
425  FLU+R6        14917.595    151 30137.191    30255.196    30785.497
426  FLU+R7        14916.385    153 30138.771    30260.538    30795.664
430  FLU+F         15521.132    160 31362.263    31497.842    32049.210
431  FLU+F+I       15401.780    161 31125.559    31263.195    31816.800
432  FLU+F+G4      14751.209    161 29824.418    29962.054    30515.659
433  FLU+F+I+G4    14751.168    162 29826.337    29966.051    30521.870
434  FLU+F+R2      14834.749    162 29993.498    30133.212    30689.032
435  FLU+F+R3      14773.727    164 29875.453    30019.389    30579.574
436  FLU+F+R4      14760.559    166 29853.118    30001.364    30565.826
437  FLU+F+R5      14752.553    168 29841.105    29993.751    30562.400
438  FLU+F+R6      14741.518    170 29823.036    29980.171    30552.917
439  FLU+F+R7      14739.372    172 29822.745    29984.462    30561.213
443  Blosum62      15175.333    141 30632.666    30733.027    31238.039
444  Blosum62+I    15087.264    142 30458.527    30560.567    31068.193
445  Blosum62+G4   14658.547    142 29601.094    29703.134    30210.759
446  Blosum62+I+G4 14658.848    143 29603.697    29707.435    30217.656
447  Blosum62+R2   14702.622    143 29691.244    29794.982    30305.203
448  Blosum62+R3   14658.339    145 29606.677    29713.867    30229.223
449  Blosum62+R4   14652.185    147 29598.370    29709.088    30229.503
456  Blosum62+F    15029.572    160 30379.143    30514.722    31066.090
457  Blosum62+F+I  14936.712    161 30195.423    30333.059    30886.664
458  Blosum62+F+G4 14497.513    161 29317.026    29454.662    30008.266
459  Blosum62+F+I+G4 14497.649    162 29319.298    29459.012    30014.832
460  Blosum62+F+R2 14547.571    162 29419.142    29558.856    30114.676
461  Blosum62+F+R3 14498.230    164 29324.460    29468.396    30028.581
462  Blosum62+F+R4 14491.876    166 29315.752    29463.998    30028.459
463  Blosum62+F+R5 14488.444    168 29312.887    29465.533    30034.182
469  mtMet         16499.334    141 33280.668    33381.029    33886.040
470  mtMet+I       16392.948    142 33069.896    33171.936    33679.561
471  mtMet+G4      15603.798    142 31491.596    31593.636    32101.261
472  mtMet+I+G4    15604.010    143 31494.021    31597.759    32107.980
473  mtMet+R2      15704.170    143 31694.340    31798.078    32308.299
474  mtMet+R3      15635.722    145 31561.445    31668.634    32183.990
475  mtMet+R4      15619.273    147 31532.545    31643.263    32163.678
476  mtMet+R5      15607.589    149 31513.177    31627.500    32152.897
477  mtMet+R6      15590.332    151 31482.664    31600.669    32130.970
478  mtMet+R7      15586.635    153 31479.271    31601.038    32136.164
482  mtMet+F       15735.352    160 31790.704    31926.283    32477.651
483  mtMet+F+I     15624.492    161 31570.983    31708.619    32262.224
484  mtMet+F+G4    14905.960    161 30133.920    30271.556    30825.161
485  mtMet+F+I+G4  14905.578    162 30135.157    30274.871    30830.691
486  mtMet+F+R2    15008.916    162 30341.832    30481.546    31037.366
487  mtMet+F+R3    14941.387    164 30210.775    30354.711    30914.896
488  mtMet+F+R4    14924.128    166 30180.256    30328.502    30892.964
489  mtMet+F+R5    14911.605    168 30159.210    30311.855    30880.504
490  mtMet+F+R6    14887.847    170 30115.693    30272.828    30845.575
491  mtMet+F+R7    14883.627    172 30111.253    30272.970    30849.721
495  mtVer         16702.538    141 33687.075    33787.436    34292.447
496  mtVer+I       16591.948    142 33467.896    33569.936    34077.561
497  mtVer+G4      15699.513    142 31683.027    31785.067    32292.692
498  mtVer+I+G4    15699.587    143 31685.175    31788.913    32299.134
499  mtVer+R2      15840.779    143 31967.559    32071.297    32581.518
500  mtVer+R3      15752.815    145 31795.630    31902.820    32418.176
501  mtVer+R4      15730.416    147 31754.832    31865.549    32385.965
502  mtVer+R5      15714.769    149 31727.538    31841.860    32367.258
503  mtVer+R6      15684.924    151 31671.848    31789.853    32320.154
504  mtVer+R7      15680.367    153 31666.735    31788.502    32323.628
508  mtVer+F       16011.897    160 32343.794    32479.373    33030.741
509  mtVer+F+I     15886.620    161 32095.239    32232.875    32786.480
510  mtVer+F+G4    15105.226    161 30532.451    30670.087    31223.692
511  mtVer+F+I+G4  15104.636    162 30533.272    30672.986    31228.806
512  mtVer+F+R2    15243.560    162 30811.120    30950.835    31506.654
513  mtVer+F+R3    15160.478    164 30648.956    30792.892    31353.076
514  mtVer+F+R4    15138.531    166 30609.063    30757.309    31321.770
515  mtVer+F+R5    15123.276    168 30582.552    30735.197    31303.847
516  mtVer+F+R6    15092.280    170 30524.561    30681.696    31254.442
517  mtVer+F+R7    15087.112    172 30518.224    30679.941    31256.692
521  mtInv         16475.229    141 33232.458    33332.819    33837.830
522  mtInv+I       16365.728    142 33015.456    33117.496    33625.122
523  mtInv+G4      15662.030    142 31608.061    31710.101    32217.726
524  mtInv+I+G4    15662.150    143 31610.300    31714.038    32224.259
525  mtInv+R2      15736.807    143 31759.615    31863.353    32373.574
526  mtInv+R3      15682.788    145 31655.576    31762.766    32278.121
527  mtInv+R4      15668.789    147 31631.577    31742.295    32262.710
528  mtInv+R5      15659.934    149 31617.868    31732.190    32257.587
529  mtInv+R6      15648.085    151 31598.169    31716.174    32246.476
530  mtInv+R7      15644.638    153 31595.275    31717.043    32252.168
534  mtInv+F       15502.062    160 31324.123    31459.702    32011.070
535  mtInv+F+I     15391.326    161 31104.652    31242.288    31795.893
536  mtInv+F+G4    14756.339    161 29834.679    29972.315    30525.919
537  mtInv+F+I+G4  14756.066    162 29836.131    29975.846    30531.665
538  mtInv+F+R2    14838.408    162 30000.816    30140.530    30696.350
539  mtInv+F+R3    14778.784    164 29885.567    30029.503    30589.688
540  mtInv+F+R4    14764.311    166 29860.622    30008.868    30573.330
541  mtInv+F+R5    14753.800    168 29843.601    29996.246    30564.895
542  mtInv+F+R6    14736.372    170 29812.745    29969.880    30542.626
543  mtInv+F+R7    14733.483    172 29810.965    29972.683    30549.433
Akaike Information Criterion:           LG+F+R5
Corrected Akaike Information Criterion: LG+F+G4
Bayesian Information Criterion:         LG+F+G4
Best-fit model: LG+F+G4 chosen according to BIC

All model information printed to 6148_00074-Putative_major_capsid_protein_precursor_100.fasta.aln.faa.model.gz
CPU time for ModelFinder: 1269.397 seconds (0h:21m:9s)
Wall-clock time for ModelFinder: 644.821 seconds (0h:10m:44s)
WARNING: States(s) C rarely appear in alignment and may cause numerical problems
Generating 1000 samples for ultrafast bootstrap (seed: 895087)...

NOTE: 25 MB RAM (0 GB) is required!
Measuring multi-threading efficiency up to 40 CPU cores
Increase to 10 rounds for branch lengths
53 trees examined
Threads: 1 / Time: 40.174 sec / Speedup: 1.000 / Efficiency: 100% / LogL: -37095
Threads: 2 / Time: 21.539 sec / Speedup: 1.865 / Efficiency: 93% / LogL: -37095
Threads: 3 / Time: 17.046 sec / Speedup: 2.357 / Efficiency: 79% / LogL: -37095
Threads: 4 / Time: 14.876 sec / Speedup: 2.701 / Efficiency: 68% / LogL: -37095
Threads: 5 / Time: 14.136 sec / Speedup: 2.842 / Efficiency: 57% / LogL: -37095
Threads: 6 / Time: 14.765 sec / Speedup: 2.721 / Efficiency: 45% / LogL: -37095
BEST NUMBER OF THREADS: 4

Estimate model parameters (epsilon = 0.100)
1. Initial log-likelihood: -14434.213
2. Current log-likelihood: -14430.659
3. Current log-likelihood: -14430.161
Optimal log-likelihood: -14430.133
Gamma shape alpha: 0.849
Parameters optimization took 3 rounds (0.452 sec)
Computing ML distances based on estimated model parameters... 1.715 sec
Computing BIONJ tree...
0.003 seconds
Log-likelihood of BIONJ tree: -14454.815
--------------------------------------------------------------------
|             INITIALIZING CANDIDATE TREE SET                      |
--------------------------------------------------------------------
Generating 98 parsimony trees... 1.827 second
Computing log-likelihood of 98 initial trees ... 6.959 seconds
Current best score: -14407.126

Do NNI search on 20 best initial trees
Estimate model parameters (epsilon = 0.100)
BETTER TREE FOUND at iteration 1: -14389.492
UPDATE BEST LOG-LIKELIHOOD: -14389.491
Iteration 10 / LogL: -14391.024 / Time: 0h:2m:21s
Iteration 20 / LogL: -14391.023 / Time: 0h:2m:28s
Finish initializing candidate tree set (10)
Current best tree score: -14389.491 / CPU time: 24.657
Number of iterations: 20
--------------------------------------------------------------------
|               OPTIMIZING CANDIDATE TREE SET                      |
--------------------------------------------------------------------
Iteration 30 / LogL: -14410.369 / Time: 0h:2m:37s (0h:6m:26s left)
UPDATE BEST LOG-LIKELIHOOD: -14389.491
Iteration 40 / LogL: -14390.492 / Time: 0h:2m:46s (0h:4m:20s left)
Iteration 50 / LogL: -14389.682 / Time: 0h:2m:55s (0h:3m:2s left)
Log-likelihood cutoff on original alignment: -14429.320
Estimate model parameters (epsilon = 0.100)
BETTER TREE FOUND at iteration 51: -14389.142
Iteration 60 / LogL: -14389.490 / Time: 0h:3m:5s (0h:4m:46s left)
Iteration 70 / LogL: -14401.727 / Time: 0h:3m:14s (0h:3m:48s left)
Iteration 80 / LogL: -14390.599 / Time: 0h:3m:24s (0h:3m:3s left)
Iteration 90 / LogL: -14389.726 / Time: 0h:3m:33s (0h:2m:26s left)
UPDATE BEST LOG-LIKELIHOOD: -14389.141
Iteration 100 / LogL: -14390.024 / Time: 0h:3m:43s (0h:1m:55s left)
Log-likelihood cutoff on original alignment: -14429.320
NOTE: Bootstrap correlation coefficient of split occurrence frequencies: 0.998
UPDATE BEST LOG-LIKELIHOOD: -14389.140
Iteration 110 / LogL: -14389.488 / Time: 0h:3m:52s (0h:3m:12s left)
Iteration 120 / LogL: -14425.764 / Time: 0h:4m:0s (0h:2m:41s left)
Iteration 130 / LogL: -14389.496 / Time: 0h:4m:9s (0h:2m:15s left)
Iteration 140 / LogL: -14392.227 / Time: 0h:4m:18s (0h:1m:51s left)
Iteration 150 / LogL: -14392.896 / Time: 0h:4m:25s (0h:1m:29s left)
Log-likelihood cutoff on original alignment: -14429.692
TREE SEARCH COMPLETED AFTER 152 ITERATIONS / Time: 0h:4m:27s

--------------------------------------------------------------------
|                    FINALIZING TREE SEARCH                        |
--------------------------------------------------------------------
Performs final model parameters optimization
Estimate model parameters (epsilon = 0.010)
1. Initial log-likelihood: -14389.140
Optimal log-likelihood: -14389.140
Gamma shape alpha: 0.837
Parameters optimization took 1 rounds (0.069 sec)
BEST SCORE FOUND : -14389.140

Testing tree branches by SH-like aLRT with 1000 replicates...
0.234 sec.
Creating bootstrap support values...
Split supports printed to NEXUS file 6148_00074-Putative_major_capsid_protein_precursor_100.fasta.aln.faa.splits.nex
Total tree length: 14.595

Total number of iterations: 152
CPU time used for tree search: 563.395 sec (0h:9m:23s)
Wall-clock time used for tree search: 143.329 sec (0h:2m:23s)
Total CPU time used: 920.620 sec (0h:15m:20s)
Total wall-clock time used: 267.491 sec (0h:4m:27s)

Computing bootstrap consensus tree...
Reading input file 6148_00074-Putative_major_capsid_protein_precursor_100.fasta.aln.faa.splits.nex...
72 taxa and 335 splits.
Consensus tree written to 6148_00074-Putative_major_capsid_protein_precursor_100.fasta.aln.faa.contree
Reading input trees file 6148_00074-Putative_major_capsid_protein_precursor_100.fasta.aln.faa.contree
Log-likelihood of consensus tree: -14389.491

Analysis results written to: 
  IQ-TREE report:                6148_00074-Putative_major_capsid_protein_precursor_100.fasta.aln.faa.iqtree
  Maximum-likelihood tree:       6148_00074-Putative_major_capsid_protein_precursor_100.fasta.aln.faa.treefile
  Likelihood distances:          6148_00074-Putative_major_capsid_protein_precursor_100.fasta.aln.faa.mldist

Ultrafast bootstrap approximation results written to:
  Split support values:          6148_00074-Putative_major_capsid_protein_precursor_100.fasta.aln.faa.splits.nex
  Consensus tree:                6148_00074-Putative_major_capsid_protein_precursor_100.fasta.aln.faa.contree
  Screen log file:               6148_00074-Putative_major_capsid_protein_precursor_100.fasta.aln.faa.log

Date and Time: Tue Feb 11 16:08:42 2020
