# Supplementary material for: Genome, biology and stability of the Thurquoise phage – A new virus from the Bastillevirinae subfamily
Source: Front Microbiol. 2023 Mar 14;14:1120147. doi: 10.3389/fmicb.2023.1120147 (PMC10043171; doi:10.3389/fmicb.2023.1120147)
Supplement: Supplementary file 2 [file Data_Sheet_1.ZIP › File S1. Alignments evolution models and trees/IqTree_ML_trees/single_marker_trees/6148_00074-Putative_major_capsid_protein_precursor_100.fasta.aln.faa.mldist]

72
AB609718_phiEF24C_P2        0.0000000 1.0272568 1.0209339 2.1729587 0.4191676 0.6104896 0.6104896 0.9692921 0.9539129 0.6665857 4.0044947 4.0044947 0.8924025 0.5958690 1.0195390 1.0677943 1.0677943 0.4191676 0.4191676 0.4191676 0.4135235 0.5759645 0.1857113 0.0043624 0.9844776 0.9482074 0.9777563 0.9085833 0.9142394 0.9142257 0.9142257 0.9085833 0.9022770 0.5848334 0.0000010 4.2070883 2.6891657 1.4765620 0.9830006 0.9613161 0.9964966 0.9539129 0.9692921 0.6047697 0.6089425 1.0201504 0.4137969 0.9373278 0.6622345 0.9777563 0.6622345 4.1726793 0.9492258 0.9675905 0.6089425 0.9964966 0.9022770 1.0290032 0.9613161 0.9844776 0.4221337 0.9704755 1.0703098 0.6058218 3.8123178 0.6047697 0.0149541 0.9007504 0.9104871 0.9985890 0.9753015 0.9142394 
AB930182_SPG24              1.0272568 0.0000000 0.0082873 2.0901051 0.8935553 0.8557109 0.8557109 0.4029663 0.4028470 0.8465562 3.2836412 3.2836412 0.3670174 0.8981778 0.0041104 0.4993874 0.4993874 0.8935553 0.8856888 0.8856888 0.9113988 0.8973409 0.9720409 1.0343005 0.4348755 0.4221717 0.3906229 0.3961814 0.4229196 0.4196542 0.4196542 0.3961814 0.3923791 0.8837785 1.0272568 3.5272798 2.3051371 1.3818128 0.4973596 0.4478907 0.4343273 0.4028470 0.4029663 0.8593078 0.8536907 0.5041562 0.8966436 0.4089186 0.8415334 0.3906229 0.8415334 3.5211937 0.3934869 0.3964812 0.8536907 0.4343273 0.3923791 0.3665980 0.4478907 0.4348755 0.8915774 0.3999671 0.4994348 0.8605251 3.2247505 0.8593078 1.1663915 0.4115038 0.4140086 0.3291278 0.3713996 0.4229196 
AP013029_phiNIT1            1.0209339 0.0082873 0.0000000 2.1287713 0.8952414 0.8557715 0.8557715 0.4018180 0.4000354 0.8648128 3.3631514 3.3631514 0.3718220 0.9022075 0.0082749 0.5017824 0.5017824 0.8952414 0.8873548 0.8873548 0.9131345 0.9013599 0.9685487 1.0279659 0.4336590 0.4193504 0.3894909 0.4045481 0.4287593 0.4246654 0.4246654 0.4045481 0.4007181 0.8931630 1.0209339 3.5860758 2.3381100 1.3832510 0.4944591 0.4466467 0.4331049 0.4000354 0.4018180 0.8593625 0.8537546 0.5065616 0.8983420 0.4172921 0.8597300 0.3894909 0.8597300 3.5800429 0.3923552 0.3953450 0.8537546 0.4331049 0.4007181 0.3630952 0.4466467 0.4336590 0.8932599 0.3988216 0.5018329 0.8605778 3.3026027 0.8593625 1.1567744 0.4164658 0.4189753 0.3314673 0.3702991 0.4287593 
AY682195_LP65               2.1729587 2.0901051 2.1287713 0.0000000 2.1680324 2.0520687 2.0520687 2.0687767 2.0954377 2.0058527 4.0684333 4.0684333 2.0394281 2.2423118 2.0972834 2.2880214 2.2880214 2.1680324 2.1637640 2.1637640 2.1668240 2.1996805 2.0812964 2.1992391 2.1021742 2.1416364 2.0985767 2.0543671 2.1180554 2.0314575 2.0314575 2.0543671 2.0516500 2.2760640 2.1729587 4.5413475 3.4829544 2.5056496 2.1756507 2.0783546 2.0370870 2.0954377 2.0687767 2.0405033 2.0473176 2.2690013 2.1645986 2.0942589 2.0182071 2.0985767 2.0182071 4.5328807 2.0742118 2.1121961 2.0473176 2.0370870 2.0516500 1.9026804 2.0783546 2.1021742 2.1570351 2.1032034 2.2934247 2.0489666 3.9869172 2.0405033 2.0922806 2.0338323 2.0295998 2.1011964 2.1281619 2.1180554 
DQ004855_P100               0.4191676 0.8935553 0.8952414 2.1680324 0.0000000 0.5743347 0.5743347 0.9706084 0.8955787 0.6951505 3.9812765 3.9812765 0.9033825 0.6010934 0.8864381 1.0061318 1.0061318 0.0000010 0.0021399 0.0021399 0.0261497 0.5943360 0.3636789 0.4226671 0.9910774 0.8888193 0.9931809 0.8690487 0.8424564 0.8412856 0.8412856 0.8690487 0.8630908 0.5515023 0.4191676 4.2035375 2.4449223 1.6365334 1.0051708 0.9296172 0.9646797 0.8955787 0.9706084 0.5737510 0.5739237 1.0052585 0.0042785 0.9022491 0.6907804 0.9931809 0.6907804 4.1686272 0.9592216 0.9832414 0.5739237 0.9646797 0.8630908 1.0816621 0.9296172 0.9910774 0.0064837 0.9837917 1.0090136 0.5739448 3.8395417 0.5737510 0.4495675 0.8533100 0.8500245 0.8855987 0.8612765 0.8424564 
EU418428_A5W                0.6104896 0.8557109 0.8557715 2.0520687 0.5743347 0.0000000 0.0000010 0.8446558 0.9055731 0.2501420 3.6673823 3.6673823 0.8453851 0.2183936 0.8526668 0.9479269 0.9479269 0.5743347 0.5702476 0.5702476 0.5941318 0.2208397 0.5661415 0.6075974 0.8670966 0.9327581 0.8811321 0.9217386 0.9068795 0.9122864 0.9122864 0.9217386 0.9234277 0.2459155 0.6104896 3.6995411 2.5665169 1.7257786 0.9573286 0.8562632 0.8987166 0.9055731 0.8446558 0.0043110 0.0021516 0.9284257 0.5759068 0.9339606 0.2470883 0.8811321 0.2470883 3.6842616 0.8438081 0.8704230 0.0021516 0.8987166 0.9234277 1.0352082 0.8562632 0.8670966 0.5726677 0.8684090 0.9637080 0.0043097 3.6061076 0.0043110 0.6849862 0.9209286 0.9174386 0.8348309 0.8827939 0.9068795 
FR852584_ISP                0.6104896 0.8557109 0.8557715 2.0520687 0.5743347 0.0000010 0.0000000 0.8446558 0.9055731 0.2501420 3.6673823 3.6673823 0.8453851 0.2183936 0.8526668 0.9479269 0.9479269 0.5743347 0.5702476 0.5702476 0.5941318 0.2208397 0.5661415 0.6075974 0.8670966 0.9327581 0.8811321 0.9217386 0.9068795 0.9122864 0.9122864 0.9217386 0.9234277 0.2459155 0.6104896 3.6995411 2.5665169 1.7257786 0.9573286 0.8562632 0.8987166 0.9055731 0.8446558 0.0043110 0.0021516 0.9284257 0.5759068 0.9339606 0.2470883 0.8811321 0.2470883 3.6842616 0.8438081 0.8704230 0.0021516 0.8987166 0.9234277 1.0352082 0.8562632 0.8670966 0.5726677 0.8684090 0.9637080 0.0043097 3.6061076 0.0043110 0.6849862 0.9209286 0.9174386 0.8348309 0.8827939 0.9068795 
JN797796B_5S                0.9692921 0.4029663 0.4018180 2.0687767 0.9706084 0.8446558 0.8446558 0.0000000 0.3887758 0.8218573 3.5694864 3.5694864 0.4142450 0.9269002 0.4016122 0.5574340 0.5574340 0.9706084 0.9682343 0.9682343 0.9723055 0.9133086 0.8638217 0.9887881 0.2182962 0.3948600 0.0351030 0.3455074 0.3753534 0.3386950 0.3386950 0.3455074 0.3439147 0.9340716 0.9692921 3.6286230 2.4862146 1.3806529 0.2434804 0.1707853 0.2234384 0.3887758 0.0000010 0.8451056 0.8465839 0.5371834 0.9655518 0.3670946 0.8169341 0.0351030 0.8169341 3.5818379 0.0212822 0.0306006 0.8465839 0.2234384 0.3439147 0.1761430 0.1707853 0.2182962 0.9719770 0.0238586 0.5619438 0.8481105 3.5497320 0.8451056 1.0799123 0.3319221 0.3259833 0.3818212 0.4579229 0.3753534 
JN797798_BCU4               0.9539129 0.4028470 0.4000354 2.0954377 0.8955787 0.9055731 0.9055731 0.3887758 0.0000000 0.8945485 3.6995916 3.6995916 0.4600480 0.9888236 0.3959210 0.5603306 0.5603306 0.8955787 0.8921984 0.8921984 0.9058673 0.9768281 0.9244330 0.9752958 0.4523372 0.0189906 0.3928867 0.3054863 0.3038080 0.3074244 0.3074244 0.3054863 0.3049363 0.9622064 0.9539129 3.7493342 2.4114828 1.4404485 0.5193270 0.4346520 0.4511579 0.0000010 0.3887758 0.9038517 0.9035030 0.5352672 0.8986693 0.3032726 0.8895105 0.3928867 0.8895105 3.7347638 0.4023968 0.3967755 0.9035030 0.4511579 0.3049363 0.4159429 0.4346520 0.4523372 0.8981129 0.3892900 0.5604596 0.9050753 3.6334345 0.9038517 1.0992978 0.3049549 0.3026018 0.3602639 0.4194098 0.3038080 
JX194239_SA11               0.6665857 0.8465562 0.8648128 2.0058527 0.6951505 0.2501420 0.2501420 0.8218573 0.8945485 0.0000000 3.7122367 3.7122367 0.7943313 0.2702798 0.8418858 0.9310406 0.9310406 0.6951505 0.6903091 0.6903091 0.6993776 0.2657344 0.6081315 0.6635765 0.9239290 0.8980072 0.8360609 0.8760761 0.9144371 0.8624031 0.8624031 0.8760761 0.8737742 0.3407039 0.6665857 3.7483376 2.6693353 1.6485429 0.9654813 0.9136415 0.9473617 0.8945485 0.8218573 0.2511969 0.2494801 0.9047371 0.6972544 0.8773693 0.0021645 0.8360609 0.0021645 3.7342031 0.8430642 0.8507612 0.2494801 0.9473617 0.8737742 0.9614358 0.9136415 0.9239290 0.6931165 0.8330913 0.9384117 0.2517910 3.6383333 0.2511969 0.7224025 0.8651412 0.8657352 0.8768695 0.8437869 0.9144371 
KC595512_JL                 4.0044947 3.2836412 3.3631514 4.0684333 3.9812765 3.6673823 3.6673823 3.5694864 3.6995916 3.7122367 0.0000000 0.0000010 3.1898930 3.8779258 3.2866460 3.4332011 3.4332011 3.9812765 3.9625556 3.9625556 4.0290642 3.8090000 3.9513223 3.9891993 3.4656458 3.6536119 3.6619574 3.5399387 3.4566772 3.6441718 3.6441718 3.5399387 3.5470424 3.7215722 4.0044947 0.3578999 4.1547967 3.3977284 3.5081022 3.5918942 3.5650574 3.6995916 3.5694864 3.6678697 3.6582173 3.3330076 3.9729246 3.4676567 3.6983620 3.6619574 3.6983620 0.3647160 3.6497874 3.6678569 3.6582173 3.5650574 3.5470424 3.5655820 3.5918942 3.4656458 3.9804264 3.6166447 3.4133354 3.6692323 0.0254631 3.6678697 4.1121575 3.5453369 3.5752883 3.5982319 3.3592300 3.4566772 
KC595513_Shanette           4.0044947 3.2836412 3.3631514 4.0684333 3.9812765 3.6673823 3.6673823 3.5694864 3.6995916 3.7122367 0.0000010 0.0000000 3.1898930 3.8779258 3.2866460 3.4332011 3.4332011 3.9812765 3.9625556 3.9625556 4.0290642 3.8090000 3.9513223 3.9891993 3.4656458 3.6536119 3.6619574 3.5399387 3.4566772 3.6441718 3.6441718 3.5399387 3.5470424 3.7215722 4.0044947 0.3578999 4.1547967 3.3977284 3.5081022 3.5918942 3.5650574 3.6995916 3.5694864 3.6678697 3.6582173 3.3330076 3.9729246 3.4676567 3.6983620 3.6619574 3.6983620 0.3647160 3.6497874 3.6678569 3.6582173 3.5650574 3.5470424 3.5655820 3.5918942 3.4656458 3.9804264 3.6166447 3.4133354 3.6692323 0.0254631 3.6678697 4.1121575 3.5453369 3.5752883 3.5982319 3.3592300 3.4566772 
KC699836_SIOphi             0.8924025 0.3670174 0.3718220 2.0394281 0.9033825 0.8453851 0.8453851 0.4142450 0.4600480 0.7943313 3.1898930 3.1898930 0.0000000 0.8876447 0.3644580 0.5436462 0.5436462 0.9033825 0.9022535 0.9022535 0.8763362 0.8734049 0.8352724 0.9051766 0.4706455 0.4707283 0.4072896 0.4030737 0.4293495 0.4037410 0.4037410 0.4030737 0.3992364 0.8443835 0.8924025 3.4295659 2.1314125 1.2995073 0.5302124 0.4807330 0.4743389 0.4600480 0.4142450 0.8417064 0.8394849 0.5100210 0.9065318 0.4223793 0.7907168 0.4072896 0.7907168 3.4157005 0.4016606 0.4166047 0.8394849 0.4743389 0.3992364 0.4506548 0.4807330 0.4706455 0.9064936 0.4248379 0.5429329 0.8472391 3.1397968 0.8417064 0.9495986 0.3921077 0.3922936 0.3606846 0.4665904 0.4293495 
KF021268_phiIBB_SEP1        0.5958690 0.8981778 0.9022075 2.2423118 0.6010934 0.2183936 0.2183936 0.9269002 0.9888236 0.2702798 3.8779258 3.8779258 0.8876447 0.0000000 0.8961448 0.9748938 0.9748938 0.6010934 0.6020008 0.6020008 0.6153519 0.0132953 0.5545959 0.6019327 0.9193591 0.9964926 0.9567604 0.9564564 0.9499351 0.9554073 0.9554073 0.9564564 0.9499944 0.2318649 0.5958690 3.7695004 2.6307968 1.6162906 0.9632259 0.9067381 0.9714444 0.9888236 0.9269002 0.2168052 0.2152724 0.9548135 0.6027967 0.9635459 0.2671609 0.9567604 0.2671609 3.7722949 0.9429551 0.9456936 0.2152724 0.9714444 0.9499944 1.0590658 0.9067381 0.9193591 0.6045484 0.9239587 0.9716149 0.2198927 3.8128826 0.2168052 0.6403227 0.9591920 0.9555545 0.9459343 0.8921813 0.9499351 
KF669652_Grass              1.0195390 0.0041104 0.0082749 2.0972834 0.8864381 0.8526668 0.8526668 0.4016122 0.3959210 0.8418858 3.2866460 3.2866460 0.3644580 0.8961448 0.0000000 0.4934710 0.4934710 0.8864381 0.8785989 0.8785989 0.9042057 0.8953145 0.9646503 1.0265830 0.4356100 0.4151535 0.3893026 0.4030083 0.4297439 0.4266011 0.4266011 0.4030083 0.3991913 0.8789826 1.0195390 3.5304673 2.3178030 1.3810624 0.4956712 0.4463678 0.4350676 0.3959210 0.4016122 0.8562546 0.8506533 0.5046815 0.8894975 0.4157253 0.8368823 0.3893026 0.8368823 3.5243862 0.3921636 0.3951491 0.8506533 0.4350676 0.3991913 0.3646405 0.4463678 0.4356100 0.8844604 0.3986198 0.4935107 0.8574693 3.2277125 0.8562546 1.1550584 0.4184122 0.4209144 0.3338119 0.3723420 0.4297439 
KJ010547_Bp8p_C             1.0677943 0.4993874 0.5017824 2.2880214 1.0061318 0.9479269 0.9479269 0.5574340 0.5603306 0.9310406 3.4332011 3.4332011 0.5436462 0.9748938 0.4934710 0.0000000 0.0000010 1.0061318 0.9982289 0.9982289 1.0093926 0.9782131 0.9996835 1.0911070 0.6066801 0.5607521 0.5804021 0.5295418 0.5273592 0.5087233 0.5087233 0.5295418 0.5276629 0.9958491 1.0677943 3.4483349 2.4624672 1.5601902 0.6183995 0.5882166 0.5909236 0.5603306 0.5574340 0.9456056 0.9413621 0.1278028 1.0097951 0.5578689 0.9256529 0.5804021 0.9256529 3.4205659 0.5642364 0.5858189 0.9413621 0.5909236 0.5276629 0.6198513 0.5882166 0.6066801 1.0047603 0.5812635 0.0084980 0.9517435 3.3095533 0.9456056 1.2361419 0.5108697 0.5143031 0.4856239 0.6259432 0.5273592 
KJ010548_Bp8p_T             1.0677943 0.4993874 0.5017824 2.2880214 1.0061318 0.9479269 0.9479269 0.5574340 0.5603306 0.9310406 3.4332011 3.4332011 0.5436462 0.9748938 0.4934710 0.0000010 0.0000000 1.0061318 0.9982289 0.9982289 1.0093926 0.9782131 0.9996835 1.0911070 0.6066801 0.5607521 0.5804021 0.5295418 0.5273592 0.5087233 0.5087233 0.5295418 0.5276629 0.9958491 1.0677943 3.4483349 2.4624672 1.5601902 0.6183995 0.5882166 0.5909236 0.5603306 0.5574340 0.9456056 0.9413621 0.1278028 1.0097951 0.5578689 0.9256529 0.5804021 0.9256529 3.4205659 0.5642364 0.5858189 0.9413621 0.5909236 0.5276629 0.6198513 0.5882166 0.6066801 1.0047603 0.5812635 0.0084980 0.9517435 3.3095533 0.9456056 1.2361419 0.5108697 0.5143031 0.4856239 0.6259432 0.5273592 
KJ094029_LP_064             0.4191676 0.8935553 0.8952414 2.1680324 0.0000010 0.5743347 0.5743347 0.9706084 0.8955787 0.6951505 3.9812765 3.9812765 0.9033825 0.6010934 0.8864381 1.0061318 1.0061318 0.0000000 0.0021399 0.0021399 0.0261497 0.5943360 0.3636789 0.4226671 0.9910774 0.8888193 0.9931809 0.8690487 0.8424564 0.8412856 0.8412856 0.8690487 0.8630908 0.5515023 0.4191676 4.2035375 2.4449223 1.6365334 1.0051708 0.9296172 0.9646797 0.8955787 0.9706084 0.5737510 0.5739237 1.0052585 0.0042785 0.9022491 0.6907804 0.9931809 0.6907804 4.1686272 0.9592216 0.9832414 0.5739237 0.9646797 0.8630908 1.0816621 0.9296172 0.9910774 0.0064837 0.9837917 1.0090136 0.5739448 3.8395417 0.5737510 0.4495675 0.8533100 0.8500245 0.8855987 0.8612765 0.8424564 
KJ586795_LMTA_94            0.4191676 0.8856888 0.8873548 2.1637640 0.0021399 0.5702476 0.5702476 0.9682343 0.8921984 0.6903091 3.9625556 3.9625556 0.9022535 0.6020008 0.8785989 0.9982289 0.9982289 0.0021399 0.0000000 0.0000010 0.0239124 0.5952235 0.3636789 0.4226671 1.0028445 0.8854424 0.9908058 0.8666490 0.8391350 0.8379586 0.8379586 0.8666490 0.8606911 0.5474451 0.4191676 4.1810940 2.4449223 1.6202081 1.0171248 0.9305860 0.9761552 0.8921984 0.9682343 0.5696519 0.5698319 0.9973534 0.0064458 0.8988503 0.6859458 0.9908058 0.6859458 4.1463361 0.9568477 0.9808656 0.5698319 0.9761552 0.8606911 1.0844997 0.9305860 1.0028445 0.0043121 0.9814173 1.0011015 0.5698521 3.8213337 0.5696519 0.4495675 0.8499622 0.8466807 0.8894892 0.8696761 0.8391350 
KJ591605_LMTA_57            0.4191676 0.8856888 0.8873548 2.1637640 0.0021399 0.5702476 0.5702476 0.9682343 0.8921984 0.6903091 3.9625556 3.9625556 0.9022535 0.6020008 0.8785989 0.9982289 0.9982289 0.0021399 0.0000010 0.0000000 0.0239124 0.5952235 0.3636789 0.4226671 1.0028445 0.8854424 0.9908058 0.8666490 0.8391350 0.8379586 0.8379586 0.8666490 0.8606911 0.5474451 0.4191676 4.1810940 2.4449223 1.6202081 1.0171248 0.9305860 0.9761552 0.8921984 0.9682343 0.5696519 0.5698319 0.9973534 0.0064458 0.8988503 0.6859458 0.9908058 0.6859458 4.1463361 0.9568477 0.9808656 0.5698319 0.9761552 0.8606911 1.0844997 0.9305860 1.0028445 0.0043121 0.9814173 1.0011015 0.5698521 3.8213337 0.5696519 0.4495675 0.8499622 0.8466807 0.8894892 0.8696761 0.8391350 
KJ668715_LMTA_34            0.4135235 0.9113988 0.9131345 2.1668240 0.0261497 0.5941318 0.5941318 0.9723055 0.9058673 0.6993776 4.0290642 4.0290642 0.8763362 0.6153519 0.9042057 1.0093926 1.0093926 0.0261497 0.0239124 0.0239124 0.0000000 0.6084621 0.3726381 0.4170388 1.0123663 0.8990890 0.9948325 0.8895744 0.8676446 0.8665025 0.8665025 0.8895744 0.8835254 0.5711676 0.4135235 4.2512083 2.4243193 1.6400122 1.0267144 0.9340987 0.9881046 0.9058673 0.9723055 0.5936049 0.5937431 0.9967844 0.0306338 0.9221860 0.6950088 0.9948325 0.6950088 4.2155905 0.9609422 0.9849137 0.5937431 0.9881046 0.8835254 1.1032909 0.9340987 1.0123663 0.0285354 0.9854618 1.0122805 0.5937676 3.8843898 0.5936049 0.4507655 0.8787921 0.8754462 0.9150714 0.8882046 0.8676446 
KP027447_phiIPLA_C1C        0.5759645 0.8973409 0.9013599 2.1996805 0.5943360 0.2208397 0.2208397 0.9133086 0.9768281 0.2657344 3.8090000 3.8090000 0.8734049 0.0132953 0.8953145 0.9782131 0.9782131 0.5943360 0.5952235 0.5952235 0.6084621 0.0000000 0.5392998 0.5819396 0.9057672 0.9843139 0.9427848 0.9558714 0.9493634 0.9488846 0.9488846 0.9558714 0.9494263 0.2406634 0.5759645 3.7039365 2.6360316 1.5911033 0.9490350 0.8934991 0.9631076 0.9768281 0.9133086 0.2218087 0.2202589 0.9321370 0.5960051 0.9629436 0.2626367 0.9427848 0.2626367 3.7063619 0.9291888 0.9318845 0.2202589 0.9631076 0.9494263 1.0590658 0.8934991 0.9057672 0.5977417 0.9104581 0.9749342 0.2223443 3.7454392 0.2218087 0.6341413 0.9585968 0.9549689 0.9240631 0.9006774 0.9493634 
KP339049_EFDG1              0.1857113 0.9720409 0.9685487 2.0812964 0.3636789 0.5661415 0.5661415 0.8638217 0.9244330 0.6081315 3.9513223 3.9513223 0.8352724 0.5545959 0.9646503 0.9996835 0.9996835 0.3636789 0.3636789 0.3636789 0.3726381 0.5392998 0.0000000 0.1836200 0.9622561 0.9135954 0.8753012 0.8675099 0.8945406 0.8554044 0.8554044 0.8675099 0.8615147 0.5018929 0.1857113 4.0460819 2.6061712 1.5593107 0.9939149 0.9638246 0.9754880 0.9244330 0.8638217 0.5632672 0.5646716 0.9608591 0.3587596 0.9097523 0.6039214 0.8753012 0.6039214 3.9942517 0.8388893 0.8659889 0.5646716 0.9754880 0.8615147 1.0451759 0.9638246 0.9622561 0.3653674 0.8666181 0.9950571 0.5632406 3.7896086 0.5632672 0.2028468 0.8205682 0.8296035 0.9226940 0.8991163 0.8945406 
KR049063_EFLK1              0.0043624 1.0343005 1.0279659 2.1992391 0.4226671 0.6075974 0.6075974 0.9887881 0.9752958 0.6635765 3.9891993 3.9891993 0.9051766 0.6019327 1.0265830 1.0911070 1.0911070 0.4226671 0.4226671 0.4226671 0.4170388 0.5819396 0.1836200 0.0000000 1.0126156 0.9695288 0.9973848 0.9354925 0.9410536 0.9408951 0.9408951 0.9354925 0.9290675 0.5907532 0.0043624 4.1794511 2.6762667 1.4712549 1.0112179 0.9910074 1.0163653 0.9752958 0.9887881 0.6018863 0.6060546 1.0456052 0.4173044 0.9644772 0.6592316 0.9973848 0.6592316 4.1452543 0.9684692 0.9870885 0.6060546 1.0163653 0.9290675 1.0248724 0.9910074 1.0126156 0.4256354 0.9899734 1.0937086 0.6029373 3.7978594 0.6018863 0.0118931 0.9272717 0.9371915 1.0291896 0.9985591 0.9410536 
KT207918_Eyuki              0.9844776 0.4348755 0.4336590 2.1021742 0.9910774 0.8670966 0.8670966 0.2182962 0.4523372 0.9239290 3.4656458 3.4656458 0.4706455 0.9193591 0.4356100 0.6066801 0.6066801 0.9910774 1.0028445 1.0028445 1.0123663 0.9057672 0.9622561 1.0126156 0.0000000 0.4523342 0.2108692 0.4128080 0.4104532 0.3983489 0.3983489 0.4128080 0.4135128 0.9300773 0.9844776 3.7268486 2.5409109 1.4463659 0.0980460 0.2194481 0.0511824 0.4523372 0.2182962 0.8675807 0.8690607 0.5915575 0.9971192 0.4272235 0.9200513 0.2108692 0.9200513 3.7535540 0.2237052 0.2225033 0.8690607 0.0511824 0.4135128 0.2333044 0.2194481 0.0000010 1.0067397 0.2257040 0.6095625 0.8647936 3.4680801 0.8675807 1.0398173 0.4074380 0.4010204 0.3932397 0.4957899 0.4104532 
KT224359_TsarBomba          0.9482074 0.4221717 0.4193504 2.1416364 0.8888193 0.9327581 0.9327581 0.3948600 0.0189906 0.8980072 3.6536119 3.6536119 0.4707283 0.9964926 0.4151535 0.5607521 0.5607521 0.8888193 0.8854424 0.8854424 0.8990890 0.9843139 0.9135954 0.9695288 0.4523342 0.0000000 0.3952073 0.3234174 0.3039795 0.3230179 0.3230179 0.3234174 0.3228394 0.9766129 0.9482074 3.6944003 2.4097867 1.4361890 0.5036724 0.4405761 0.4528955 0.0189906 0.3948600 0.9310202 0.9306352 0.5353062 0.8918824 0.3205247 0.8929419 0.3952073 0.8929419 3.6799926 0.4047627 0.3991133 0.9306352 0.4528955 0.3228394 0.4078699 0.4405761 0.4523342 0.8913311 0.3926957 0.5608827 0.9322640 3.5887769 0.9310202 1.1039426 0.3215179 0.3191516 0.3728307 0.4373256 0.3039795 
KT307976_AvesoBmore         0.9777563 0.3906229 0.3894909 2.0985767 0.9931809 0.8811321 0.8811321 0.0351030 0.3928867 0.8360609 3.6619574 3.6619574 0.4072896 0.9567604 0.3893026 0.5804021 0.5804021 0.9931809 0.9908058 0.9908058 0.9948325 0.9427848 0.8753012 0.9973848 0.2108692 0.3952073 0.0000000 0.3558093 0.3794598 0.3567884 0.3567884 0.3558093 0.3597963 0.9501051 0.9777563 3.6327691 2.4835047 1.4524307 0.2552712 0.1946907 0.2091675 0.3928867 0.0351030 0.8816348 0.8831071 0.5634041 0.9880754 0.3838366 0.8310853 0.0000010 0.8310853 3.5858679 0.0193330 0.0171027 0.8831071 0.2091675 0.3597963 0.1818439 0.1946907 0.2108692 0.9946219 0.0280023 0.5850446 0.8788243 3.6416748 0.8816348 1.0798524 0.3479711 0.3419620 0.3729113 0.4651054 0.3794598 
KT995480_Bacillus_BM15      0.9085833 0.3961814 0.4045481 2.0543671 0.8690487 0.9217386 0.9217386 0.3455074 0.3054863 0.8760761 3.5399387 3.5399387 0.4030737 0.9564564 0.4030083 0.5295418 0.5295418 0.8690487 0.8666490 0.8666490 0.8895744 0.9558714 0.8675099 0.9354925 0.4128080 0.3234174 0.3558093 0.0000000 0.0936654 0.0769198 0.0769198 0.0000010 0.0020629 0.9219661 0.9085833 3.6592701 2.5736386 1.3208647 0.4430629 0.3977689 0.4189095 0.3054863 0.3455074 0.9203004 0.9217925 0.5127265 0.8720316 0.0384706 0.8722796 0.3558093 0.8722796 3.6131572 0.3489524 0.3562539 0.9217925 0.4189095 0.0020629 0.3646085 0.3977689 0.4128080 0.8701044 0.3474162 0.5258555 0.9207150 3.4372845 0.9203004 0.9902073 0.0715192 0.0714851 0.3059365 0.4466006 0.0936654 
KU577463_Bacillus_Deep_Blue 0.9142394 0.4229196 0.4287593 2.1180554 0.8424564 0.9068795 0.9068795 0.3753534 0.3038080 0.9144371 3.4566772 3.4566772 0.4293495 0.9499351 0.4297439 0.5273592 0.5273592 0.8424564 0.8391350 0.8391350 0.8676446 0.9493634 0.8945406 0.9410536 0.4104532 0.3039795 0.3794598 0.0936654 0.0000000 0.0696649 0.0696649 0.0936654 0.0961711 0.9380258 0.9142394 3.5022836 2.4782753 1.3378935 0.4591744 0.4058015 0.4185739 0.3038080 0.3753534 0.9102898 0.9069098 0.5157075 0.8453020 0.0862168 0.9105758 0.3794598 0.9105758 3.4585249 0.3783953 0.3866477 0.9069098 0.4185739 0.0961711 0.3624340 0.4058015 0.4104532 0.8424872 0.3750281 0.5253281 0.9082906 3.3418719 0.9102898 0.9980151 0.0680679 0.0704391 0.2879755 0.4516445 0.0000010 
KX495186_Bacillus_PK16      0.9142257 0.4196542 0.4246654 2.0314575 0.8412856 0.9122864 0.9122864 0.3386950 0.3074244 0.8624031 3.6441718 3.6441718 0.4037410 0.9554073 0.4266011 0.5087233 0.5087233 0.8412856 0.8379586 0.8379586 0.8665025 0.9488846 0.8554044 0.9408951 0.3983489 0.3230179 0.3567884 0.0769198 0.0696649 0.0000000 0.0000010 0.0769198 0.0763059 0.8935412 0.9142257 3.5582697 2.5180725 1.3256794 0.4517346 0.3850393 0.4134059 0.3074244 0.3386950 0.9145582 0.9123251 0.4820995 0.8441314 0.0737326 0.8646559 0.3567884 0.8646559 3.5141104 0.3498275 0.3637871 0.9123251 0.4134059 0.0763059 0.3692357 0.3850393 0.3983489 0.8413141 0.3491072 0.5050513 0.9125413 3.5203238 0.9145582 1.0075251 0.0298871 0.0273341 0.2655056 0.4202529 0.0696649 
MG602477_Bacillus_BCP01     0.9142257 0.4196542 0.4246654 2.0314575 0.8412856 0.9122864 0.9122864 0.3386950 0.3074244 0.8624031 3.6441718 3.6441718 0.4037410 0.9554073 0.4266011 0.5087233 0.5087233 0.8412856 0.8379586 0.8379586 0.8665025 0.9488846 0.8554044 0.9408951 0.3983489 0.3230179 0.3567884 0.0769198 0.0696649 0.0000010 0.0000000 0.0769198 0.0763059 0.8935412 0.9142257 3.5582697 2.5180725 1.3256794 0.4517346 0.3850393 0.4134059 0.3074244 0.3386950 0.9145582 0.9123251 0.4820995 0.8441314 0.0737326 0.8646559 0.3567884 0.8646559 3.5141104 0.3498275 0.3637871 0.9123251 0.4134059 0.0763059 0.3692357 0.3850393 0.3983489 0.8413141 0.3491072 0.5050513 0.9125413 3.5203238 0.9145582 1.0075251 0.0298871 0.0273341 0.2655056 0.4202529 0.0696649 
MH638309_Bacillus_Hobo      0.9085833 0.3961814 0.4045481 2.0543671 0.8690487 0.9217386 0.9217386 0.3455074 0.3054863 0.8760761 3.5399387 3.5399387 0.4030737 0.9564564 0.4030083 0.5295418 0.5295418 0.8690487 0.8666490 0.8666490 0.8895744 0.9558714 0.8675099 0.9354925 0.4128080 0.3234174 0.3558093 0.0000010 0.0936654 0.0769198 0.0769198 0.0000000 0.0020629 0.9219661 0.9085833 3.6592701 2.5736386 1.3208647 0.4430629 0.3977689 0.4189095 0.3054863 0.3455074 0.9203004 0.9217925 0.5127265 0.8720316 0.0384706 0.8722796 0.3558093 0.8722796 3.6131572 0.3489524 0.3562539 0.9217925 0.4189095 0.0020629 0.3646085 0.3977689 0.4128080 0.8701044 0.3474162 0.5258555 0.9207150 3.4372845 0.9203004 0.9902073 0.0715192 0.0714851 0.3059365 0.4466006 0.0936654 
MH638312_Bacillus_Kioshi    0.9022770 0.3923791 0.4007181 2.0516500 0.8630908 0.9234277 0.9234277 0.3439147 0.3049363 0.8737742 3.5470424 3.5470424 0.3992364 0.9499944 0.3991913 0.5276629 0.5276629 0.8630908 0.8606911 0.8606911 0.8835254 0.9494263 0.8615147 0.9290675 0.4135128 0.3228394 0.3597963 0.0020629 0.0961711 0.0763059 0.0763059 0.0020629 0.0000000 0.9156652 0.9022770 3.6900333 2.5831867 1.3190131 0.4412536 0.3970710 0.4233146 0.3049363 0.3439147 0.9219920 0.9234843 0.5108536 0.8660453 0.0407122 0.8699789 0.3597963 0.8699789 3.6434176 0.3454415 0.3602512 0.9234843 0.4233146 0.0000010 0.3646085 0.3970710 0.4135128 0.8641272 0.3513638 0.5239765 0.9224050 3.4441746 0.9219920 0.9810771 0.0691899 0.0691570 0.3025034 0.4425570 0.0961711 
NC_007021_Twort             0.5848334 0.8837785 0.8931630 2.2760640 0.5515023 0.2459155 0.2459155 0.9340716 0.9622064 0.3407039 3.7215722 3.7215722 0.8443835 0.2318649 0.8789826 0.9958491 0.9958491 0.5515023 0.5474451 0.5474451 0.5711676 0.2406634 0.5018929 0.5907532 0.9300773 0.9766129 0.9501051 0.9219661 0.9380258 0.8935412 0.8935412 0.9219661 0.9156652 0.0000000 0.5848334 3.8163760 2.4390834 1.5648925 0.9773276 0.9353196 0.9646966 0.9622064 0.9340716 0.2395490 0.2426389 0.9280302 0.5529890 0.9234061 0.3373897 0.9501051 0.3373897 3.8195068 0.9400251 0.9645989 0.2426389 0.9646966 0.9156652 1.1207979 0.9353196 0.9300773 0.5498080 0.9463904 0.9943803 0.2432439 3.6609543 0.2395490 0.6101618 0.8816931 0.8823091 0.8876751 0.8556792 0.9380258 
NC_009904_phiEF24C          0.0000010 1.0272568 1.0209339 2.1729587 0.4191676 0.6104896 0.6104896 0.9692921 0.9539129 0.6665857 4.0044947 4.0044947 0.8924025 0.5958690 1.0195390 1.0677943 1.0677943 0.4191676 0.4191676 0.4191676 0.4135235 0.5759645 0.1857113 0.0043624 0.9844776 0.9482074 0.9777563 0.9085833 0.9142394 0.9142257 0.9142257 0.9085833 0.9022770 0.5848334 0.0000000 4.2070883 2.6891657 1.4765620 0.9830006 0.9613161 0.9964966 0.9539129 0.9692921 0.6047697 0.6089425 1.0201504 0.4137969 0.9373278 0.6622345 0.9777563 0.6622345 4.1726793 0.9492258 0.9675905 0.6089425 0.9964966 0.9022770 1.0290032 0.9613161 0.9844776 0.4221337 0.9704755 1.0703098 0.6058218 3.8123178 0.6047697 0.0149541 0.9007504 0.9104871 0.9985890 0.9753015 0.9142394 
NC_011421_SPO1              4.2070883 3.5272798 3.5860758 4.5413475 4.2035375 3.6995411 3.6995411 3.6286230 3.7493342 3.7483376 0.3578999 0.3578999 3.4295659 3.7695004 3.5304673 3.4483349 3.4483349 4.2035375 4.1810940 4.1810940 4.2512083 3.7039365 4.0460819 4.1794511 3.7268486 3.6944003 3.6327691 3.6592701 3.5022836 3.5582697 3.5582697 3.6592701 3.6900333 3.8163760 4.2070883 0.0000000 4.3394835 3.6758735 3.7824938 3.6258480 3.7520838 3.7493342 3.6286230 3.6938506 3.6903572 3.4354424 4.2494095 3.5910596 3.7346195 3.6327691 3.7346195 0.0067301 3.6550872 3.6208935 3.6903572 3.7520838 3.6900333 3.6108088 3.6258480 3.7268486 4.1998676 3.5720024 3.4154375 3.6992827 0.3512044 3.6938506 4.4699575 3.4847691 3.5285632 3.7014814 3.3226348 3.5022836 
NC_012530_Lb338_1           2.6891657 2.3051371 2.3381100 3.4829544 2.4449223 2.5665169 2.5665169 2.4862146 2.4114828 2.6693353 4.1547967 4.1547967 2.1314125 2.6307968 2.3178030 2.4624672 2.4624672 2.4449223 2.4449223 2.4449223 2.4243193 2.6360316 2.6061712 2.6762667 2.5409109 2.4097867 2.4835047 2.5736386 2.4782753 2.5180725 2.5180725 2.5736386 2.5831867 2.4390834 2.6891657 4.3394835 0.0000000 2.9154539 2.4231800 2.4162345 2.5343832 2.4114828 2.4862146 2.5329308 2.5473385 2.3718376 2.4511011 2.6183220 2.6539867 2.4835047 2.6539867 4.3212005 2.4728450 2.4898134 2.5473385 2.5343832 2.5831867 2.4938055 2.4162345 2.5409109 2.4550512 2.4825625 2.4507484 2.5421109 4.0087995 2.5329308 2.9479000 2.5116418 2.5315251 2.2997475 2.2063393 2.4782753 
NC_015253_A9                1.4765620 1.3818128 1.3832510 2.5056496 1.6365334 1.7257786 1.7257786 1.3806529 1.4404485 1.6485429 3.3977284 3.3977284 1.2995073 1.6162906 1.3810624 1.5601902 1.5601902 1.6365334 1.6202081 1.6202081 1.6400122 1.5911033 1.5593107 1.4712549 1.4463659 1.4361890 1.4524307 1.3208647 1.3378935 1.3256794 1.3256794 1.3208647 1.3190131 1.5648925 1.4765620 3.6758735 2.9154539 0.0000000 1.5195919 1.3806127 1.4537494 1.4404485 1.3806529 1.7202988 1.7217799 1.5567937 1.6108053 1.3314782 1.6494740 1.4524307 1.6494740 3.6147504 1.4014154 1.4395098 1.7217799 1.4537494 1.3190131 1.5336423 1.3806127 1.4463659 1.6302213 1.4431131 1.5624597 1.7208478 3.3682966 1.7202988 1.6455499 1.3012813 1.3002210 1.4678039 1.4151132 1.3378935 
NC_016563_WPh               0.9830006 0.4973596 0.4944591 2.1756507 1.0051708 0.9573286 0.9573286 0.2434804 0.5193270 0.9654813 3.5081022 3.5081022 0.5302124 0.9632259 0.4956712 0.6183995 0.6183995 1.0051708 1.0171248 1.0171248 1.0267144 0.9490350 0.9939149 1.0112179 0.0980460 0.5036724 0.2552712 0.4430629 0.4591744 0.4517346 0.4517346 0.4430629 0.4412536 0.9773276 0.9830006 3.7824938 2.4231800 1.5195919 0.0000000 0.2611871 0.1222877 0.5193270 0.2434804 0.9579513 0.9594310 0.6085865 1.0112877 0.4674144 0.9615208 0.2552712 0.9615208 3.8099147 0.2591703 0.2592983 0.9594310 0.1222877 0.4412536 0.2405470 0.2611871 0.0980460 1.0210778 0.2577582 0.6213097 0.9549176 3.4668162 0.9579513 1.0648896 0.4488855 0.4486200 0.4445266 0.5605119 0.4591744 
NC_018856_Bastille          0.9613161 0.4478907 0.4466467 2.0783546 0.9296172 0.8562632 0.8562632 0.1707853 0.4346520 0.9136415 3.5918942 3.5918942 0.4807330 0.9067381 0.4463678 0.5882166 0.5882166 0.9296172 0.9305860 0.9305860 0.9340987 0.8934991 0.9638246 0.9910074 0.2194481 0.4405761 0.1946907 0.3977689 0.4058015 0.3850393 0.3850393 0.3977689 0.3970710 0.9353196 0.9613161 3.6258480 2.4162345 1.3806127 0.2611871 0.0000000 0.2357350 0.4346520 0.1707853 0.8532020 0.8581954 0.5787787 0.9246357 0.3996936 0.9097956 0.1946907 0.9097956 3.5956520 0.1855247 0.1994013 0.8581954 0.2357350 0.3970710 0.0521276 0.0000010 0.2194481 0.9342239 0.1893339 0.5929094 0.8516961 3.6188145 0.8532020 1.0778038 0.3845495 0.3783570 0.4143965 0.4951818 0.4058015 
NC_018857_BPS13             0.9964966 0.4343273 0.4331049 2.0370870 0.9646797 0.8987166 0.8987166 0.2234384 0.4511579 0.9473617 3.5650574 3.5650574 0.4743389 0.9714444 0.4350676 0.5909236 0.5909236 0.9646797 0.9761552 0.9761552 0.9881046 0.9631076 0.9754880 1.0163653 0.0511824 0.4528955 0.2091675 0.4189095 0.4185739 0.4134059 0.4134059 0.4189095 0.4233146 0.9646966 0.9964966 3.7520838 2.5343832 1.4537494 0.1222877 0.2357350 0.0000000 0.4511579 0.2234384 0.8992502 0.9007342 0.5948674 0.9706109 0.4335892 0.9420253 0.2091675 0.9420253 3.7791101 0.2265156 0.2223248 0.9007342 0.0000010 0.4233146 0.2611923 0.2357350 0.0511824 0.9825274 0.2221316 0.5975006 0.8963691 3.5674901 0.8992502 1.0509675 0.4115212 0.4050564 0.3939396 0.4830487 0.4185739 
NC_018860_BCP78             0.9539129 0.4028470 0.4000354 2.0954377 0.8955787 0.9055731 0.9055731 0.3887758 0.0000010 0.8945485 3.6995916 3.6995916 0.4600480 0.9888236 0.3959210 0.5603306 0.5603306 0.8955787 0.8921984 0.8921984 0.9058673 0.9768281 0.9244330 0.9752958 0.4523372 0.0189906 0.3928867 0.3054863 0.3038080 0.3074244 0.3074244 0.3054863 0.3049363 0.9622064 0.9539129 3.7493342 2.4114828 1.4404485 0.5193270 0.4346520 0.4511579 0.0000000 0.3887758 0.9038517 0.9035030 0.5352672 0.8986693 0.3032726 0.8895105 0.3928867 0.8895105 3.7347638 0.4023968 0.3967755 0.9035030 0.4511579 0.3049363 0.4159429 0.4346520 0.4523372 0.8981129 0.3892900 0.5604596 0.9050753 3.6334345 0.9038517 1.0992978 0.3049549 0.3026018 0.3602639 0.4194098 0.3038080 
NC_018863_B4                0.9692921 0.4029663 0.4018180 2.0687767 0.9706084 0.8446558 0.8446558 0.0000010 0.3887758 0.8218573 3.5694864 3.5694864 0.4142450 0.9269002 0.4016122 0.5574340 0.5574340 0.9706084 0.9682343 0.9682343 0.9723055 0.9133086 0.8638217 0.9887881 0.2182962 0.3948600 0.0351030 0.3455074 0.3753534 0.3386950 0.3386950 0.3455074 0.3439147 0.9340716 0.9692921 3.6286230 2.4862146 1.3806529 0.2434804 0.1707853 0.2234384 0.3887758 0.0000000 0.8451056 0.8465839 0.5371834 0.9655518 0.3670946 0.8169341 0.0351030 0.8169341 3.5818379 0.0212822 0.0306006 0.8465839 0.2234384 0.3439147 0.1761430 0.1707853 0.2182962 0.9719770 0.0238586 0.5619438 0.8481105 3.5497320 0.8451056 1.0799123 0.3319221 0.3259833 0.3818212 0.4579229 0.3753534 
NC_019448_GH15              0.6047697 0.8593078 0.8593625 2.0405033 0.5737510 0.0043110 0.0043110 0.8451056 0.9038517 0.2511969 3.6678697 3.6678697 0.8417064 0.2168052 0.8562546 0.9456056 0.9456056 0.5737510 0.5696519 0.5696519 0.5936049 0.2218087 0.5632672 0.6018863 0.8675807 0.9310202 0.8816348 0.9203004 0.9102898 0.9145582 0.9145582 0.9203004 0.9219920 0.2395490 0.6047697 3.6938506 2.5329308 1.7202988 0.9579513 0.8532020 0.8992502 0.9038517 0.8451056 0.0000000 0.0021515 0.9304551 0.5753259 0.9374891 0.2481366 0.8816348 0.2481366 3.6785839 0.8442556 0.8709095 0.0021515 0.8992502 0.9219920 1.0352082 0.8532020 0.8675807 0.5720782 0.8688931 0.9613225 0.0043091 3.6066113 0.0000010 0.6790267 0.9194960 0.9160002 0.8310488 0.8945445 0.9102898 
NC_019726_JD007             0.6089425 0.8536907 0.8537546 2.0473176 0.5739237 0.0021516 0.0021516 0.8465839 0.9035030 0.2494801 3.6582173 3.6582173 0.8394849 0.2152724 0.8506533 0.9413621 0.9413621 0.5739237 0.5698319 0.5698319 0.5937431 0.2202589 0.5646716 0.6060546 0.8690607 0.9306352 0.8831071 0.9217925 0.9069098 0.9123251 0.9123251 0.9217925 0.9234843 0.2426389 0.6089425 3.6903572 2.5473385 1.7217799 0.9594310 0.8581954 0.9007342 0.9035030 0.8465839 0.0021515 0.0000000 0.9262413 0.5754964 0.9340332 0.2464336 0.8831071 0.2464336 3.6750970 0.8457305 0.8723817 0.0000010 0.9007342 0.9234843 1.0352082 0.8581954 0.8690607 0.5722542 0.8703673 0.9570430 0.0064707 3.5971133 0.0021515 0.6849862 0.9209810 0.9174855 0.8347508 0.8886653 0.9069098 
NC_020081_phiAGATE          1.0201504 0.5041562 0.5065616 2.2690013 1.0052585 0.9284257 0.9284257 0.5371834 0.5352672 0.9047371 3.3330076 3.3330076 0.5100210 0.9548135 0.5046815 0.1278028 0.1278028 1.0052585 0.9973534 0.9973534 0.9967844 0.9321370 0.9608591 1.0456052 0.5915575 0.5353062 0.5634041 0.5127265 0.5157075 0.4820995 0.4820995 0.5127265 0.5108536 0.9280302 1.0201504 3.4354424 2.3718376 1.5567937 0.6085865 0.5787787 0.5948674 0.5352672 0.5371834 0.9304551 0.9262413 0.0000000 1.0089205 0.5370765 0.8994486 0.5634041 0.8994486 3.4364430 0.5557891 0.5650615 0.9262413 0.5948674 0.5108536 0.6191032 0.5787787 0.5915575 1.0038854 0.5502797 0.1282256 0.9317364 3.2072759 0.9304551 1.1561241 0.4983858 0.5007258 0.4776576 0.5584556 0.5157075 
NC_020871_AG20              0.4137969 0.8966436 0.8983420 2.1645986 0.0042785 0.5759068 0.5759068 0.9655518 0.8986693 0.6972544 3.9729246 3.9729246 0.9065318 0.6027967 0.8894975 1.0097951 1.0097951 0.0042785 0.0064458 0.0064458 0.0306338 0.5960051 0.3587596 0.4173044 0.9971192 0.8918824 0.9880754 0.8720316 0.8453020 0.8441314 0.8441314 0.8720316 0.8660453 0.5529890 0.4137969 4.2494095 2.4511011 1.6108053 1.0112877 0.9246357 0.9706109 0.8986693 0.9655518 0.5753259 0.5754964 1.0089205 0.0000000 0.9053810 0.6928666 0.9880754 0.6928666 4.2139541 0.9541889 0.9781550 0.5754964 0.9706109 0.8660453 1.0730478 0.9246357 0.9971192 0.0108496 0.9787073 1.0126887 0.5755178 3.8314304 0.5753259 0.4471264 0.8562180 0.8529170 0.8886707 0.8564164 0.8453020 
NC_020873_Bc431v3           0.9373278 0.4089186 0.4172921 2.0942589 0.9022491 0.9339606 0.9339606 0.3670946 0.3032726 0.8773693 3.4676567 3.4676567 0.4223793 0.9635459 0.4157253 0.5578689 0.5578689 0.9022491 0.8988503 0.8988503 0.9221860 0.9629436 0.9097523 0.9644772 0.4272235 0.3205247 0.3838366 0.0384706 0.0862168 0.0737326 0.0737326 0.0384706 0.0407122 0.9234061 0.9373278 3.5910596 2.6183220 1.3314782 0.4674144 0.3996936 0.4335892 0.3032726 0.3670946 0.9374891 0.9340332 0.5370765 0.9053810 0.0000000 0.8735930 0.3838366 0.8735930 3.5462270 0.3765345 0.3843519 0.9340332 0.4335892 0.0407122 0.3571330 0.3996936 0.4272235 0.9023970 0.3693302 0.5541520 0.9378830 3.3864917 0.9374891 1.0132466 0.0700196 0.0724902 0.3064316 0.4583710 0.0862168 
NC_020877_Romulus           0.6622345 0.8415334 0.8597300 2.0182071 0.6907804 0.2470883 0.2470883 0.8169341 0.8895105 0.0021645 3.6983620 3.6983620 0.7907168 0.2671609 0.8368823 0.9256529 0.9256529 0.6907804 0.6859458 0.6859458 0.6950088 0.2626367 0.6039214 0.6592316 0.9200513 0.8929419 0.8310853 0.8722796 0.9105758 0.8646559 0.8646559 0.8722796 0.8699789 0.3373897 0.6622345 3.7346195 2.6539867 1.6494740 0.9615208 0.9097956 0.9420253 0.8895105 0.8169341 0.2481366 0.2464336 0.8994486 0.6928666 0.8735930 0.0000000 0.8310853 0.0000010 3.7205137 0.8380766 0.8457562 0.2464336 0.9420253 0.8699789 0.9550359 0.9097956 0.9200513 0.6887421 0.8281504 0.9329859 0.2487258 3.6247738 0.2481366 0.7163143 0.8674069 0.8680027 0.8717115 0.8386735 0.9105758 
NC_022088_Troll             0.9777563 0.3906229 0.3894909 2.0985767 0.9931809 0.8811321 0.8811321 0.0351030 0.3928867 0.8360609 3.6619574 3.6619574 0.4072896 0.9567604 0.3893026 0.5804021 0.5804021 0.9931809 0.9908058 0.9908058 0.9948325 0.9427848 0.8753012 0.9973848 0.2108692 0.3952073 0.0000010 0.3558093 0.3794598 0.3567884 0.3567884 0.3558093 0.3597963 0.9501051 0.9777563 3.6327691 2.4835047 1.4524307 0.2552712 0.1946907 0.2091675 0.3928867 0.0351030 0.8816348 0.8831071 0.5634041 0.9880754 0.3838366 0.8310853 0.0000000 0.8310853 3.5858679 0.0193330 0.0171027 0.8831071 0.2091675 0.3597963 0.1818439 0.1946907 0.2108692 0.9946219 0.0280023 0.5850446 0.8788243 3.6416748 0.8816348 1.0798524 0.3479711 0.3419620 0.3729113 0.4651054 0.3794598 
NC_022090_Remus             0.6622345 0.8415334 0.8597300 2.0182071 0.6907804 0.2470883 0.2470883 0.8169341 0.8895105 0.0021645 3.6983620 3.6983620 0.7907168 0.2671609 0.8368823 0.9256529 0.9256529 0.6907804 0.6859458 0.6859458 0.6950088 0.2626367 0.6039214 0.6592316 0.9200513 0.8929419 0.8310853 0.8722796 0.9105758 0.8646559 0.8646559 0.8722796 0.8699789 0.3373897 0.6622345 3.7346195 2.6539867 1.6494740 0.9615208 0.9097956 0.9420253 0.8895105 0.8169341 0.2481366 0.2464336 0.8994486 0.6928666 0.8735930 0.0000010 0.8310853 0.0000000 3.7205137 0.8380766 0.8457562 0.2464336 0.9420253 0.8699789 0.9550359 0.9097956 0.9200513 0.6887421 0.8281504 0.9329859 0.2487258 3.6247738 0.2481366 0.7163143 0.8674069 0.8680027 0.8717115 0.8386735 0.9105758 
NC_022761_CampHawk          4.1726793 3.5211937 3.5800429 4.5328807 4.1686272 3.6842616 3.6842616 3.5818379 3.7347638 3.7342031 0.3647160 0.3647160 3.4157005 3.7722949 3.5243862 3.4205659 3.4205659 4.1686272 4.1463361 4.1463361 4.2155905 3.7063619 3.9942517 4.1452543 3.7535540 3.6799926 3.5858679 3.6131572 3.4585249 3.5141104 3.5141104 3.6131572 3.6434176 3.8195068 4.1726793 0.0067301 4.3212005 3.6147504 3.8099147 3.5956520 3.7791101 3.7347638 3.5818379 3.6785839 3.6750970 3.4364430 4.2139541 3.5462270 3.7205137 3.5858679 3.7205137 0.0000000 3.6079075 3.5743717 3.6750970 3.7791101 3.6434176 3.6013315 3.5956520 3.7535540 4.1649481 3.5261278 3.3879972 3.6840052 0.3579549 3.6785839 4.4601374 3.4418256 3.4848176 3.7116945 3.3091059 3.4585249 
NC_022763_Spock             0.9492258 0.3934869 0.3923552 2.0742118 0.9592216 0.8438081 0.8438081 0.0212822 0.4023968 0.8430642 3.6497874 3.6497874 0.4016606 0.9429551 0.3921636 0.5642364 0.5642364 0.9592216 0.9568477 0.9568477 0.9609422 0.9291888 0.8388893 0.9684692 0.2237052 0.4047627 0.0193330 0.3489524 0.3783953 0.3498275 0.3498275 0.3489524 0.3454415 0.9400251 0.9492258 3.6550872 2.4728450 1.4014154 0.2591703 0.1855247 0.2265156 0.4023968 0.0212822 0.8442556 0.8457305 0.5557891 0.9541889 0.3765345 0.8380766 0.0193330 0.8380766 3.6079075 0.0000000 0.0192775 0.8457305 0.2265156 0.3454415 0.1761430 0.1855247 0.2237052 0.9605537 0.0302163 0.5687899 0.8472515 3.6295734 0.8442556 1.0655046 0.3350915 0.3291478 0.3656380 0.4639928 0.3783953 
NC_022769_BigBertha         0.9675905 0.3964812 0.3953450 2.1121961 0.9832414 0.8704230 0.8704230 0.0306006 0.3967755 0.8507612 3.6678569 3.6678569 0.4166047 0.9456936 0.3951491 0.5858189 0.5858189 0.9832414 0.9808656 0.9808656 0.9849137 0.9318845 0.8659889 0.9870885 0.2225033 0.3991133 0.0171027 0.3562539 0.3866477 0.3637871 0.3637871 0.3562539 0.3602512 0.9645989 0.9675905 3.6208935 2.4898134 1.4395098 0.2592983 0.1994013 0.2223248 0.3967755 0.0306006 0.8709095 0.8723817 0.5650615 0.9781550 0.3843519 0.8457562 0.0171027 0.8457562 3.5743717 0.0192775 0.0000000 0.8723817 0.2223248 0.3602512 0.1871240 0.1994013 0.2225033 0.9846512 0.0148564 0.5905061 0.8681281 3.6475994 0.8709095 1.0761259 0.3548981 0.3488649 0.3795338 0.4708962 0.3866477 
NC_022918_S25_4             0.6089425 0.8536907 0.8537546 2.0473176 0.5739237 0.0021516 0.0021516 0.8465839 0.9035030 0.2494801 3.6582173 3.6582173 0.8394849 0.2152724 0.8506533 0.9413621 0.9413621 0.5739237 0.5698319 0.5698319 0.5937431 0.2202589 0.5646716 0.6060546 0.8690607 0.9306352 0.8831071 0.9217925 0.9069098 0.9123251 0.9123251 0.9217925 0.9234843 0.2426389 0.6089425 3.6903572 2.5473385 1.7217799 0.9594310 0.8581954 0.9007342 0.9035030 0.8465839 0.0021515 0.0000010 0.9262413 0.5754964 0.9340332 0.2464336 0.8831071 0.2464336 3.6750970 0.8457305 0.8723817 0.0000000 0.9007342 0.9234843 1.0352082 0.8581954 0.8690607 0.5722542 0.8703673 0.9570430 0.0064707 3.5971133 0.0021515 0.6849862 0.9209810 0.9174855 0.8347508 0.8886653 0.9069098 
NC_023501_BPS10C            0.9964966 0.4343273 0.4331049 2.0370870 0.9646797 0.8987166 0.8987166 0.2234384 0.4511579 0.9473617 3.5650574 3.5650574 0.4743389 0.9714444 0.4350676 0.5909236 0.5909236 0.9646797 0.9761552 0.9761552 0.9881046 0.9631076 0.9754880 1.0163653 0.0511824 0.4528955 0.2091675 0.4189095 0.4185739 0.4134059 0.4134059 0.4189095 0.4233146 0.9646966 0.9964966 3.7520838 2.5343832 1.4537494 0.1222877 0.2357350 0.0000010 0.4511579 0.2234384 0.8992502 0.9007342 0.5948674 0.9706109 0.4335892 0.9420253 0.2091675 0.9420253 3.7791101 0.2265156 0.2223248 0.9007342 0.0000000 0.4233146 0.2611923 0.2357350 0.0511824 0.9825274 0.2221316 0.5975006 0.8963691 3.5674901 0.8992502 1.0509675 0.4115212 0.4050564 0.3939396 0.4830487 0.4185739 
NC_024137_Bcp1              0.9022770 0.3923791 0.4007181 2.0516500 0.8630908 0.9234277 0.9234277 0.3439147 0.3049363 0.8737742 3.5470424 3.5470424 0.3992364 0.9499944 0.3991913 0.5276629 0.5276629 0.8630908 0.8606911 0.8606911 0.8835254 0.9494263 0.8615147 0.9290675 0.4135128 0.3228394 0.3597963 0.0020629 0.0961711 0.0763059 0.0763059 0.0020629 0.0000010 0.9156652 0.9022770 3.6900333 2.5831867 1.3190131 0.4412536 0.3970710 0.4233146 0.3049363 0.3439147 0.9219920 0.9234843 0.5108536 0.8660453 0.0407122 0.8699789 0.3597963 0.8699789 3.6434176 0.3454415 0.3602512 0.9234843 0.4233146 0.0000000 0.3646085 0.3970710 0.4135128 0.8641272 0.3513638 0.5239765 0.9224050 3.4441746 0.9219920 0.9810771 0.0691899 0.0691570 0.3025034 0.4425570 0.0961711 
NC_024205_Hoody_T           1.0290032 0.3665980 0.3630952 1.9026804 1.0816621 1.0352082 1.0352082 0.1761430 0.4159429 0.9614358 3.5655820 3.5655820 0.4506548 1.0590658 0.3646405 0.6198513 0.6198513 1.0816621 1.0844997 1.0844997 1.1032909 1.0590658 1.0451759 1.0248724 0.2333044 0.4078699 0.1818439 0.3646085 0.3624340 0.3692357 0.3692357 0.3646085 0.3646085 1.1207979 1.0290032 3.6108088 2.4938055 1.5336423 0.2405470 0.0521276 0.2611923 0.4159429 0.1761430 1.0352082 1.0352082 0.6191032 1.0730478 0.3571330 0.9550359 0.1818439 0.9550359 3.6013315 0.1761430 0.1871240 1.0352082 0.2611923 0.3646085 0.0000000 0.0521276 0.2333044 1.0911958 0.1874166 0.6273874 1.0352082 3.5528266 1.0352082 1.0248724 0.3630289 0.3634930 0.4173083 0.4726315 0.3624340 
NC_024207_Evoli             0.9613161 0.4478907 0.4466467 2.0783546 0.9296172 0.8562632 0.8562632 0.1707853 0.4346520 0.9136415 3.5918942 3.5918942 0.4807330 0.9067381 0.4463678 0.5882166 0.5882166 0.9296172 0.9305860 0.9305860 0.9340987 0.8934991 0.9638246 0.9910074 0.2194481 0.4405761 0.1946907 0.3977689 0.4058015 0.3850393 0.3850393 0.3977689 0.3970710 0.9353196 0.9613161 3.6258480 2.4162345 1.3806127 0.2611871 0.0000010 0.2357350 0.4346520 0.1707853 0.8532020 0.8581954 0.5787787 0.9246357 0.3996936 0.9097956 0.1946907 0.9097956 3.5956520 0.1855247 0.1994013 0.8581954 0.2357350 0.3970710 0.0521276 0.0000000 0.2194481 0.9342239 0.1893339 0.5929094 0.8516961 3.6188145 0.8532020 1.0778038 0.3845495 0.3783570 0.4143965 0.4951818 0.4058015 
NC_024211_Megatron          0.9844776 0.4348755 0.4336590 2.1021742 0.9910774 0.8670966 0.8670966 0.2182962 0.4523372 0.9239290 3.4656458 3.4656458 0.4706455 0.9193591 0.4356100 0.6066801 0.6066801 0.9910774 1.0028445 1.0028445 1.0123663 0.9057672 0.9622561 1.0126156 0.0000010 0.4523342 0.2108692 0.4128080 0.4104532 0.3983489 0.3983489 0.4128080 0.4135128 0.9300773 0.9844776 3.7268486 2.5409109 1.4463659 0.0980460 0.2194481 0.0511824 0.4523372 0.2182962 0.8675807 0.8690607 0.5915575 0.9971192 0.4272235 0.9200513 0.2108692 0.9200513 3.7535540 0.2237052 0.2225033 0.8690607 0.0511824 0.4135128 0.2333044 0.2194481 0.0000000 1.0067397 0.2257040 0.6095625 0.8647936 3.4680801 0.8675807 1.0398173 0.4074380 0.4010204 0.3932397 0.4957899 0.4104532 
NC_024787_LMTA_148          0.4221337 0.8915774 0.8932599 2.1570351 0.0064837 0.5726677 0.5726677 0.9719770 0.8981129 0.6931165 3.9804264 3.9804264 0.9064936 0.6045484 0.8844604 1.0047603 1.0047603 0.0064837 0.0043121 0.0043121 0.0285354 0.5977417 0.3653674 0.4256354 1.0067397 0.8913311 0.9946219 0.8701044 0.8424872 0.8413141 0.8413141 0.8701044 0.8641272 0.5498080 0.4221337 4.1998676 2.4550512 1.6302213 1.0210778 0.9342239 0.9825274 0.8981129 0.9719770 0.5720782 0.5722542 1.0038854 0.0108496 0.9023970 0.6887421 0.9946219 0.6887421 4.1649481 0.9605537 0.9846512 0.5722542 0.9825274 0.8641272 1.0911958 0.9342239 1.0067397 0.0000000 0.9852023 1.0076443 0.5722749 3.8385322 0.5720782 0.4537640 0.8533621 0.8500702 0.8936952 0.8754865 0.8424872 
NC_024788_Riley             0.9704755 0.3999671 0.3988216 2.1032034 0.9837917 0.8684090 0.8684090 0.0238586 0.3892900 0.8330913 3.6166447 3.6166447 0.4248379 0.9239587 0.3986198 0.5812635 0.5812635 0.9837917 0.9814173 0.9814173 0.9854618 0.9104581 0.8666181 0.9899734 0.2257040 0.3926957 0.0280023 0.3474162 0.3750281 0.3491072 0.3491072 0.3474162 0.3513638 0.9463904 0.9704755 3.5720024 2.4825625 1.4431131 0.2577582 0.1893339 0.2221316 0.3892900 0.0238586 0.8688931 0.8703673 0.5502797 0.9787073 0.3693302 0.8281504 0.0280023 0.8281504 3.5261278 0.0302163 0.0148564 0.8703673 0.2221316 0.3513638 0.1874166 0.1893339 0.2257040 0.9852023 0.0000000 0.5859132 0.8661134 3.5966382 0.8688931 1.0633602 0.3403594 0.3343710 0.3864612 0.4518549 0.3750281 
NC_024792_Bobb              1.0703098 0.4994348 0.5018329 2.2934247 1.0090136 0.9637080 0.9637080 0.5619438 0.5604596 0.9384117 3.4133354 3.4133354 0.5429329 0.9716149 0.4935107 0.0084980 0.0084980 1.0090136 1.0011015 1.0011015 1.0122805 0.9749342 0.9950571 1.0937086 0.6095625 0.5608827 0.5850446 0.5258555 0.5253281 0.5050513 0.5050513 0.5258555 0.5239765 0.9943803 1.0703098 3.4154375 2.4507484 1.5624597 0.6213097 0.5929094 0.5975006 0.5604596 0.5619438 0.9613225 0.9570430 0.1282256 1.0126887 0.5541520 0.9329859 0.5850446 0.9329859 3.3879972 0.5687899 0.5905061 0.9570430 0.5975006 0.5239765 0.6273874 0.5929094 0.6095625 1.0076443 0.5859132 0.0000000 0.9675500 3.2908303 0.9613225 1.2395617 0.5071967 0.5106317 0.4849917 0.6261775 0.5253281 
NC_025416_MCE_2014          0.6058218 0.8605251 0.8605778 2.0489666 0.5739448 0.0043097 0.0043097 0.8481105 0.9050753 0.2517910 3.6692323 3.6692323 0.8472391 0.2198927 0.8574693 0.9517435 0.9517435 0.5739448 0.5698521 0.5698521 0.5937676 0.2223443 0.5632406 0.6029373 0.8647936 0.9322640 0.8788243 0.9207150 0.9082906 0.9125413 0.9125413 0.9207150 0.9224050 0.2432439 0.6058218 3.6992827 2.5421109 1.7208478 0.9549176 0.8516961 0.8963691 0.9050753 0.8481105 0.0043091 0.0064707 0.9317364 0.5755178 0.9378830 0.2487258 0.8788243 0.2487258 3.6840052 0.8472515 0.8681281 0.0064707 0.8963691 0.9224050 1.0352082 0.8516961 0.8647936 0.5722749 0.8661134 0.9675500 0.0000000 3.6079411 0.0043091 0.6782389 0.9174536 0.9139675 0.8303509 0.8877847 0.9082906 
NC_025423_CP_51             3.8123178 3.2247505 3.3026027 3.9869172 3.8395417 3.6061076 3.6061076 3.5497320 3.6334345 3.6383333 0.0254631 0.0254631 3.1397968 3.8128826 3.2277125 3.3095533 3.3095533 3.8395417 3.8213337 3.8213337 3.8843898 3.7454392 3.7896086 3.7978594 3.4680801 3.5887769 3.6416748 3.4372845 3.3418719 3.5203238 3.5203238 3.4372845 3.4441746 3.6609543 3.8123178 0.3512044 4.0087995 3.3682966 3.4668162 3.6188145 3.5674901 3.6334345 3.5497320 3.6066113 3.5971133 3.2072759 3.8314304 3.3864917 3.6247738 3.6416748 3.6247738 0.3579549 3.6295734 3.6475994 3.5971133 3.5674901 3.4441746 3.5528266 3.6188145 3.4680801 3.8385322 3.5966382 3.2908303 3.6079411 0.0000000 3.6066113 4.0917209 3.4270593 3.4548909 3.4505582 3.2193270 3.3418719 
NC_025426_P108              0.6047697 0.8593078 0.8593625 2.0405033 0.5737510 0.0043110 0.0043110 0.8451056 0.9038517 0.2511969 3.6678697 3.6678697 0.8417064 0.2168052 0.8562546 0.9456056 0.9456056 0.5737510 0.5696519 0.5696519 0.5936049 0.2218087 0.5632672 0.6018863 0.8675807 0.9310202 0.8816348 0.9203004 0.9102898 0.9145582 0.9145582 0.9203004 0.9219920 0.2395490 0.6047697 3.6938506 2.5329308 1.7202988 0.9579513 0.8532020 0.8992502 0.9038517 0.8451056 0.0000010 0.0021515 0.9304551 0.5753259 0.9374891 0.2481366 0.8816348 0.2481366 3.6785839 0.8442556 0.8709095 0.0021515 0.8992502 0.9219920 1.0352082 0.8532020 0.8675807 0.5720782 0.8688931 0.9613225 0.0043091 3.6066113 0.0000000 0.6790267 0.9194960 0.9160002 0.8310488 0.8945445 0.9102898 
NC_027335_ECP3              0.0149541 1.1663915 1.1567744 2.0922806 0.4495675 0.6849862 0.6849862 1.0799123 1.0992978 0.7224025 4.1121575 4.1121575 0.9495986 0.6403227 1.1550584 1.2361419 1.2361419 0.4495675 0.4495675 0.4495675 0.4507655 0.6341413 0.2028468 0.0118931 1.0398173 1.1039426 1.0798524 0.9902073 0.9980151 1.0075251 1.0075251 0.9902073 0.9810771 0.6101618 0.0149541 4.4699575 2.9479000 1.6455499 1.0648896 1.0778038 1.0509675 1.0992978 1.0799123 0.6790267 0.6849862 1.1561241 0.4471264 1.0132466 0.7163143 1.0798524 0.7163143 4.4601374 1.0655046 1.0761259 0.6849862 1.0509675 0.9810771 1.0248724 1.0778038 1.0398173 0.4537640 1.0633602 1.2395617 0.6782389 4.0917209 0.6790267 0.0000000 0.9713303 0.9853668 1.1211564 1.0448067 0.9980151 
NC_027352_JBP901            0.9007504 0.4115038 0.4164658 2.0338323 0.8533100 0.9209286 0.9209286 0.3319221 0.3049549 0.8651412 3.5453369 3.5453369 0.3921077 0.9591920 0.4184122 0.5108697 0.5108697 0.8533100 0.8499622 0.8499622 0.8787921 0.9585968 0.8205682 0.9272717 0.4074380 0.3215179 0.3479711 0.0715192 0.0680679 0.0298871 0.0298871 0.0715192 0.0691899 0.8816931 0.9007504 3.4847691 2.5116418 1.3012813 0.4488855 0.3845495 0.4115212 0.3049549 0.3319221 0.9194960 0.9209810 0.4983858 0.8562180 0.0700196 0.8674069 0.3479711 0.8674069 3.4418256 0.3350915 0.3548981 0.9209810 0.4115212 0.0691899 0.3630289 0.3845495 0.4074380 0.8533621 0.3403594 0.5071967 0.9174536 3.4270593 0.9194960 0.9713303 0.0000000 0.0041100 0.2721583 0.4227841 0.0680679 
NC_027355_BCP8_2            0.9104871 0.4140086 0.4189753 2.0295998 0.8500245 0.9174386 0.9174386 0.3259833 0.3026018 0.8657352 3.5752883 3.5752883 0.3922936 0.9555545 0.4209144 0.5143031 0.5143031 0.8500245 0.8466807 0.8466807 0.8754462 0.9549689 0.8296035 0.9371915 0.4010204 0.3191516 0.3419620 0.0714851 0.0704391 0.0273341 0.0273341 0.0714851 0.0691570 0.8823091 0.9104871 3.5285632 2.5315251 1.3002210 0.4486200 0.3783570 0.4050564 0.3026018 0.3259833 0.9160002 0.9174855 0.5007258 0.8529170 0.0724902 0.8680027 0.3419620 0.8680027 3.4848176 0.3291478 0.3488649 0.9174855 0.4050564 0.0691570 0.3634930 0.3783570 0.4010204 0.8500702 0.3343710 0.5106317 0.9139675 3.4548909 0.9160002 0.9853668 0.0041100 0.0000000 0.2687089 0.4162114 0.0704391 
NC_027366_Mater             0.9985890 0.3291278 0.3314673 2.1011964 0.8855987 0.8348309 0.8348309 0.3818212 0.3602639 0.8768695 3.5982319 3.5982319 0.3606846 0.9459343 0.3338119 0.4856239 0.4856239 0.8855987 0.8894892 0.8894892 0.9150714 0.9240631 0.9226940 1.0291896 0.3932397 0.3728307 0.3729113 0.3059365 0.2879755 0.2655056 0.2655056 0.3059365 0.3025034 0.8876751 0.9985890 3.7014814 2.2997475 1.4678039 0.4445266 0.4143965 0.3939396 0.3602639 0.3818212 0.8310488 0.8347508 0.4776576 0.8886707 0.3064316 0.8717115 0.3729113 0.8717115 3.7116945 0.3656380 0.3795338 0.8347508 0.3939396 0.3025034 0.4173083 0.4143965 0.3932397 0.8936952 0.3864612 0.4849917 0.8303509 3.4505582 0.8310488 1.1211564 0.2721583 0.2687089 0.0000000 0.3143792 0.2879755 
NC_027374_Moonbeam          0.9753015 0.3713996 0.3702991 2.1281619 0.8612765 0.8827939 0.8827939 0.4579229 0.4194098 0.8437869 3.3592300 3.3592300 0.4665904 0.8921813 0.3723420 0.6259432 0.6259432 0.8612765 0.8696761 0.8696761 0.8882046 0.9006774 0.8991163 0.9985591 0.4957899 0.4373256 0.4651054 0.4466006 0.4516445 0.4202529 0.4202529 0.4466006 0.4425570 0.8556792 0.9753015 3.3226348 2.2063393 1.4151132 0.5605119 0.4951818 0.4830487 0.4194098 0.4579229 0.8945445 0.8886653 0.5584556 0.8564164 0.4583710 0.8386735 0.4651054 0.8386735 3.3091059 0.4639928 0.4708962 0.8886653 0.4830487 0.4425570 0.4726315 0.4951818 0.4957899 0.8754865 0.4518549 0.6261775 0.8877847 3.2193270 0.8945445 1.0448067 0.4227841 0.4162114 0.3143792 0.0000000 0.4516445 
Thurquoise                  0.9142394 0.4229196 0.4287593 2.1180554 0.8424564 0.9068795 0.9068795 0.3753534 0.3038080 0.9144371 3.4566772 3.4566772 0.4293495 0.9499351 0.4297439 0.5273592 0.5273592 0.8424564 0.8391350 0.8391350 0.8676446 0.9493634 0.8945406 0.9410536 0.4104532 0.3039795 0.3794598 0.0936654 0.0000010 0.0696649 0.0696649 0.0936654 0.0961711 0.9380258 0.9142394 3.5022836 2.4782753 1.3378935 0.4591744 0.4058015 0.4185739 0.3038080 0.3753534 0.9102898 0.9069098 0.5157075 0.8453020 0.0862168 0.9105758 0.3794598 0.9105758 3.4585249 0.3783953 0.3866477 0.9069098 0.4185739 0.0961711 0.3624340 0.4058015 0.4104532 0.8424872 0.3750281 0.5253281 0.9082906 3.3418719 0.9102898 0.9980151 0.0680679 0.0704391 0.2879755 0.4516445 0.0000000 
