# Supplementary material for: Genome, biology and stability of the Thurquoise phage – A new virus from the Bastillevirinae subfamily
Source: Front Microbiol. 2023 Mar 14;14:1120147. doi: 10.3389/fmicb.2023.1120147 (PMC10043171; doi:10.3389/fmicb.2023.1120147)
Supplement: Supplementary file 2 [file Data_Sheet_1.ZIP › File S1. Alignments evolution models and trees/IqTree_ML_trees/single_marker_trees/6148_00074-Putative_major_capsid_protein_precursor_100.fasta.aln.faa.splits.nex]

#nexus

BEGIN Taxa;
DIMENSIONS ntax=72;
TAXLABELS
[1] 'AB609718_phiEF24C_P2'
[2] 'AB930182_SPG24'
[3] 'AP013029_phiNIT1'
[4] 'AY682195_LP65'
[5] 'DQ004855_P100'
[6] 'EU418428_A5W'
[7] 'FR852584_ISP'
[8] 'JN797796B_5S'
[9] 'JN797798_BCU4'
[10] 'JX194239_SA11'
[11] 'KC595512_JL'
[12] 'KC595513_Shanette'
[13] 'KC699836_SIOphi'
[14] 'KF021268_phiIBB_SEP1'
[15] 'KF669652_Grass'
[16] 'KJ010547_Bp8p_C'
[17] 'KJ010548_Bp8p_T'
[18] 'KJ094029_LP_064'
[19] 'KJ586795_LMTA_94'
[20] 'KJ591605_LMTA_57'
[21] 'KJ668715_LMTA_34'
[22] 'KP027447_phiIPLA_C1C'
[23] 'KP339049_EFDG1'
[24] 'KR049063_EFLK1'
[25] 'KT207918_Eyuki'
[26] 'KT224359_TsarBomba'
[27] 'KT307976_AvesoBmore'
[28] 'KT995480_Bacillus_BM15'
[29] 'KU577463_Bacillus_Deep_Blue'
[30] 'KX495186_Bacillus_PK16'
[31] 'MG602477_Bacillus_BCP01'
[32] 'MH638309_Bacillus_Hobo'
[33] 'MH638312_Bacillus_Kioshi'
[34] 'NC_007021_Twort'
[35] 'NC_009904_phiEF24C'
[36] 'NC_011421_SPO1'
[37] 'NC_012530_Lb338_1'
[38] 'NC_015253_A9'
[39] 'NC_016563_WPh'
[40] 'NC_018856_Bastille'
[41] 'NC_018857_BPS13'
[42] 'NC_018860_BCP78'
[43] 'NC_018863_B4'
[44] 'NC_019448_GH15'
[45] 'NC_019726_JD007'
[46] 'NC_020081_phiAGATE'
[47] 'NC_020871_AG20'
[48] 'NC_020873_Bc431v3'
[49] 'NC_020877_Romulus'
[50] 'NC_022088_Troll'
[51] 'NC_022090_Remus'
[52] 'NC_022761_CampHawk'
[53] 'NC_022763_Spock'
[54] 'NC_022769_BigBertha'
[55] 'NC_022918_S25_4'
[56] 'NC_023501_BPS10C'
[57] 'NC_024137_Bcp1'
[58] 'NC_024205_Hoody_T'
[59] 'NC_024207_Evoli'
[60] 'NC_024211_Megatron'
[61] 'NC_024787_LMTA_148'
[62] 'NC_024788_Riley'
[63] 'NC_024792_Bobb'
[64] 'NC_025416_MCE_2014'
[65] 'NC_025423_CP_51'
[66] 'NC_025426_P108'
[67] 'NC_027335_ECP3'
[68] 'NC_027352_JBP901'
[69] 'NC_027355_BCP8_2'
[70] 'NC_027366_Mater'
[71] 'NC_027374_Moonbeam'
[72] 'Thurquoise'
;
END; [Taxa]

BEGIN Splits;
DIMENSIONS ntax=72 nsplits=335;
FORMAT labels=no weights=yes confidences=no intervals=no;
MATRIX
	100	 2,
	100	 15,
	99	 2 15,
	100	 3,
	100	 2 3 15,
	100	 70,
	100	 71,
	87	 70 71,
	24	 2 3 15 70 71,
	100	 8,
	100	 43,
	99	 8 43,
	100	 27,
	100	 50,
	100	 27 50,
	100	 54,
	100	 62,
	83	 54 62,
	81	 27 50 54 62,
	100	 53,
	95	 27 50 53 54 62,
	98	 8 27 43 50 53 54 62,
	100	 40,
	100	 59,
	64	 40 59,
	100	 58,
	100	 40 58 59,
	70	 8 27 40 43 50 53 54 58 59 62,
	100	 25,
	100	 60,
	99	 25 60,
	100	 39,
	32	 25 39 60,
	100	 41,
	100	 56,
	100	 41 56,
	100	 25 39 41 56 60,
	100	 8 25 27 39 40 41 43 50 53 54 56 58 59 60 62,
	100	 9,
	100	 42,
	100	 9 42,
	100	 26,
	100	 9 26 42,
	100	 28,
	100	 33,
	100	 57,
	98	 33 57,
	26	 28 33 57,
	100	 32,
	99	 28 32 33 57,
	100	 48,
	100	 28 32 33 48 57,
	100	 29,
	100	 72,
	100	 29 72,
	70	 28 29 32 33 48 57 72,
	100	 30,
	100	 31,
	100	 30 31,
	100	 68,
	100	 69,
	95	 68 69,
	93	 30 31 68 69,
	100	 28 29 30 31 32 33 48 57 68 69 72,
	98	 9 26 28 29 30 31 32 33 42 48 57 68 69 72,
	13	 8 9 25 26 27 28 29 30 31 32 33 39 40 41 42 43 48 50 53 54 56 57 58 59 60 62 68 69 72,
	76	 2 3 8 9 15 25 26 27 28 29 30 31 32 33 39 40 41 42 43 48 50 53 54 56 57 58 59 60 62 68 69 70 71 72,
	100	 13,
	60	 2 3 8 9 13 15 25 26 27 28 29 30 31 32 33 39 40 41 42 43 48 50 53 54 56 57 58 59 60 62 68 69 70 71 72,
	100	 16,
	100	 17,
	100	 16 17,
	100	 63,
	100	 16 17 63,
	100	 46,
	100	 16 17 46 63,
	95	 1 4 5 6 7 10 11 12 14 18 19 20 21 22 23 24 34 35 36 37 38 44 45 47 49 51 52 55 61 64 65 66 67,
	100	 4,
	100	 11,
	100	 12,
	100	 11 12,
	100	 65,
	87	 11 12 65,
	100	 36,
	100	 52,
	100	 36 52,
	100	 11 12 36 52 65,
	100	 37,
	92	 11 12 36 37 52 65,
	100	 38,
	84	 11 12 36 37 38 52 65,
	96	 4 11 12 36 37 38 52 65,
	100	 1 5 6 7 10 14 18 19 20 21 22 23 24 34 35 44 45 47 49 51 55 61 64 66 67,
	100	 6,
	100	 7,
	91	 6 7,
	100	 44,
	100	 66,
	94	 44 66,
	100	 64,
	32	 44 64 66,
	100	 45,
	100	 55,
	84	 45 55,
	3	 44 45 55 64 66,
	100	 6 7 44 45 55 64 66,
	100	 10,
	100	 49,
	100	 51,
	73	 49 51,
	100	 10 49 51,
	78	 6 7 10 44 45 49 51 55 64 66,
	100	 14,
	100	 22,
	100	 14 22,
	96	 6 7 10 14 22 44 45 49 51 55 64 66,
	100	 34,
	100	 6 7 10 14 22 34 44 45 49 51 55 64 66,
	100	 1 5 18 19 20 21 23 24 35 47 61 67,
	100	 5,
	100	 18,
	69	 5 18,
	100	 19,
	100	 20,
	61	 19 20,
	100	 61,
	66	 19 20 61,
	100	 21,
	69	 19 20 21 61,
	70	 5 18 19 20 21 61,
	100	 47,
	100	 5 18 19 20 21 47 61,
	100	 1 23 24 35 67,
	100	 23,
	100	 1 24 35 67,
	100	 67,
	87	 1 24 35,
	100	 24,
	97	 1 35,
	100	 35,
	100	 1,
	16	 27 50 53,
	16	 27 50 53 54,
	30	 40 58,
	68	 25 41 56 60,
	58	 2 3 8 15 25 27 39 40 41 43 50 53 54 56 58 59 60 62,
	64	 28 32,
	0	 9 26 28 29 30 31 32 33 42 48 57 68 69 71 72,
	64	 9 26 28 29 30 31 32 33 42 48 57 68 69 70 71 72,
	32	 6 7 45 55,
	19	 19 61,
	7	 19 21 61,
	16	 5 19 20 21 61,
	6	 58 59,
	30	 28 30 31 32 33 48 57 68 69,
	3	 2 3 8 9 15 25 26 27 28 29 30 31 32 33 39 40 41 42 43 48 50 53 54 56 57 58 59 60 62 68 69 72,
	14	 20 61,
	9	 32 33 57,
	3	 28 29 32 33 48 57 68 69 72,
	24	 2 3 9 15 26 28 29 30 31 32 33 42 48 57 68 69 70 71 72,
	2	 4 11 12 36 52 65,
	11	 4 11 12 36 37 52 65,
	2	 44 45 66,
	15	 44 45 55 66,
	1	 7 44 45 55 66,
	5	 6 7 44 45 55 66,
	22	 10 49,
	19	 10 14 22 49 51,
	3	 20 21 61,
	13	 24 67,
	3	 1 4 5 6 7 10 11 12 13 14 18 19 20 21 22 23 24 34 35 36 37 38 44 45 47 49 51 52 55 61 64 65 66 67,
	3	 28 30 31 32 33 48 57,
	5	 6 44 45 55 66,
	4	 6 44 45 55 64 66,
	5	 10 51,
	1	 19 21,
	4	 18 19 20 21 61,
	3	 24 35 67,
	32	 13 16 17 46 63,
	1	 2 3 13 15 16 17 46 63 70 71,
	10	 2 3 9 13 15 16 17 26 28 29 30 31 32 33 42 46 48 57 63 68 69 70 71 72,
	57	 6 7 64,
	48	 6 7 45 55 64,
	9	 5 47,
	28	 5 18 47,
	6	 5 18 19 20 47,
	28	 5 18 19 20 47 61,
	12	 21 61,
	5	 6 7 45,
	24	 25 39 40 41 56 58 59 60,
	7	 8 25 27 39 41 43 50 53 54 56 60 62,
	9	 2 3 8 13 15 16 17 25 27 39 40 41 43 46 50 53 54 56 58 59 60 62 63,
	11	 9 26 28 29 30 31 32 33 42 48 57 68 69 70 72,
	9	 1 4 5 6 7 10 11 12 14 18 19 20 21 22 23 24 34 35 36 37 38 44 45 47 49 51 52 55 61 64 65 66 67 71,
	13	 11 12 36 52,
	3	 8 43 53,
	2	 18 47,
	2	 44 55 66,
	3	 14 22 34,
	5	 30 31 69,
	1	 9 26 28 29 30 31 32 33 38 42 48 57 68 69 72,
	1	 8 9 25 26 27 28 29 30 31 32 33 38 39 40 41 42 43 48 50 53 54 56 57 58 59 60 62 68 69 72,
	1	 2 3 8 9 15 25 26 27 28 29 30 31 32 33 38 39 40 41 42 43 48 50 53 54 56 57 58 59 60 62 68 69 70 71 72,
	0	 1 4 5 6 7 10 11 12 13 14 18 19 20 21 22 23 24 34 35 36 37 44 45 47 49 51 52 55 61 64 65 66 67,
	1	 1 4 5 6 7 10 11 12 14 18 19 20 21 22 23 24 34 35 36 37 44 45 47 49 51 52 55 61 64 65 66 67,
	0	 2 3 8 15 16 17 25 27 39 40 41 43 46 50 53 54 56 58 59 60 62 63,
	2	 4 11 12 13 36 37 38 52 65,
	3	 1 5 6 7 10 14 16 17 18 19 20 21 22 23 24 34 35 44 45 46 47 49 51 55 61 63 64 66 67,
	1	 2 3,
	1	 9 13 26 28 29 30 31 32 33 42 48 57 68 69 70 71 72,
	3	 44 64,
	1	 44 55 64 66,
	2	 6 64,
	3	 6 7 14 22 34 44 45 55 64 66,
	1	 28 32 33 48 57 68 69,
	5	 11 12 36 38 52 65,
	2	 6 7 44 64 66,
	1	 6 7 44 55 64 66,
	0	 19 20 21,
	1	 8 43 53 54 62,
	3	 6 7 55,
	2	 5 18 19 20 61,
	2	 2 3 15 71,
	0	 2 3 9 15 26 42 70 71,
	1	 28 32 33,
	1	 6 7 45 55 66,
	1	 5 18 47 61,
	1	 5 18 19 47 61,
	0	 2 3 8 15 25 27 39 40 41 43 50 53 54 56 58 59 60 62 70 71,
	1	 4 11 12 36 38 52 65,
	1	 8 40 43 58 59,
	1	 8 40 43 53 58 59,
	1	 8 40 43 53 54 58 59 62,
	0	 39 60,
	3	 4 37,
	0	 32 48,
	1	 28 32 48,
	4	 5 18 20 47,
	1	 6 7 44 45 55 64,
	1	 4 38,
	2	 5 18 20 47 61,
	1	 7 64,
	2	 64 66,
	1	 44 45 64 66,
	0	 8 27 50 53 54 62,
	0	 28 29 30 31 32 33 48 57 72,
	1	 1 4 5 6 7 10 14 18 19 20 21 22 23 24 34 35 44 45 47 49 51 55 61 64 66 67,
	2	 6 7 45 64,
	1	 20 21,
	0	 2 3 15 70,
	0	 28 29 30 31 32 33 38 48 57 68 69 72,
	1	 1 4 5 6 7 10 11 12 14 16 17 18 19 20 21 22 23 24 34 35 36 37 44 45 46 47 49 51 52 55 61 63 64 65 66 67,
	0	 25 39,
	2	 6 7 55 64,
	0	 4 37 38,
	1	 1 5 6 7 10 14 18 19 20 21 22 23 24 34 35 38 44 45 47 49 51 55 61 64 66 67,
	0	 1 5 6 7 10 11 12 14 18 19 20 21 22 23 24 34 35 36 38 44 45 47 49 51 52 55 61 64 65 66 67,
	3	 5 18 19 47,
	0	 28 29 32 33 48 57 68 72,
	0	 3 15,
	1	 2 3 13 15,
	0	 27 50 54,
	0	 27 43 50 53 54 62,
	0	 8 9 25 26 27 28 29 30 31 32 33 39 40 41 42 43 48 50 53 54 56 57 58 59 60 62 68 69 70 71 72,
	0	 1 5 6 7 10 14 18 19 20 21 22 23 24 34 35 37 44 45 47 49 51 55 61 64 66 67,
	1	 9 26 42 70 71,
	1	 18 19 20 61,
	1	 2 3 13 15 16 17 46 63,
	0	 37 38,
	0	 1 5 6 7 14 18 19 20 21 22 23 24 34 35 44 45 47 55 61 64 66 67,
	0	 1 5 14 18 19 20 21 22 23 24 34 35 47 61 67,
	0	 1 5 18 19 20 21 23 24 34 35 47 61 67,
	1	 28 32 57,
	0	 2 3 9 13 15 26 28 29 30 31 32 33 42 48 57 68 69 70 71 72,
	0	 6 7 34 44 45 55 64 66,
	0	 6 7 45 55 64 66,
	0	 5 18 19 20,
	1	 2 3 9 15 16 17 26 28 29 30 31 32 33 42 46 48 57 63 68 69 70 71 72,
	0	 8 27 43 50 54 62,
	0	 1 35 67,
	1	 11 12 13 36 37 52 65,
	0	 1 4 5 6 7 10 14 16 17 18 19 20 21 22 23 24 34 35 38 44 45 46 47 49 51 55 61 63 64 66 67,
	1	 1 4 5 6 7 10 14 18 19 20 21 22 23 24 34 35 38 44 45 47 49 51 55 61 64 66 67,
	0	 8 43 54 62,
	0	 8 25 27 28 29 30 31 32 33 39 40 41 43 48 50 53 54 56 57 58 59 60 62 68 69 72,
	0	 26 42,
	0	 16 63,
	2	 2 3 8 13 15 25 27 39 40 41 43 50 53 54 56 58 59 60 62,
	0	 25 41 56,
	0	 29 48 72,
	0	 27 50 62,
	0	 28 29 30 31 32 33 48 57 68 69 70 72,
	0	 6 7 10 34 44 45 49 51 55 64 66,
	1	 8 25 39 40 41 43 56 58 59 60,
	0	 25 39 56 60,
	0	 41 56 60,
	0	 6 7 44 45 55,
	0	 1 24 67,
	0	 30 68 69,
	0	 11 12 13 36 37 38 52 65,
	1	 1 5 6 7 10 13 14 16 17 18 19 20 21 22 23 24 34 35 44 45 46 47 49 51 55 61 63 64 66 67,
	0	 8 25 27 39 40 41 43 50 54 56 58 59 60 62,
	0	 5 18 19,
	0	 8 40 43 58 59 62,
	0	 8 40 43 54 58 59 62,
	0	 1 4 5 6 7 10 14 18 19 20 21 22 23 24 34 35 37 44 45 47 49 51 55 61 64 66 67,
	0	 44 45 55,
	0	 36 52 65,
	0	 8 43 62,
	0	 28 32 48 57,
	0	 27 54 62,
	0	 5 18 20,
	0	 2 3 13 15 70 71,
	0	 4 11 12 16 17 36 37 38 46 52 63 65,
	0	 28 29 30 31 32 33 48 57 68 69 70 71 72,
	0	 1 6 7 10 14 22 23 24 34 35 44 45 49 51 55 64 66 67,
	0	 1 5 6 7 10 11 12 14 18 19 20 21 22 23 24 34 35 36 37 38 44 45 47 49 51 52 55 61 64 65 66 67,
	0	 2 3 9 15 26 42,
	0	 5 18 21,
	0	 9 26 38 42,
	0	 31 68 69,
	0	 4 11 12 13 16 17 36 37 38 46 52 63 65,
	0	 1 4 5 6 7 10 11 12 14 18 19 20 21 22 23 24 34 35 36 37 38 44 45 47 49 51 52 55 61 64 65 66 67 70 71,
	0	 2 3 8 13 15 25 27 39 40 41 43 50 53 54 56 58 59 60 62 70 71,
	0	 2 3 8 9 13 15 25 26 27 39 40 41 42 43 50 53 54 56 58 59 60 62 70 71,
	0	 11 12 36 65,
	0	 39 41 56,
	0	 5 18 21 61,
	0	 5 19 20 21 47 61,
	0	 19 20 47 61,
	0	 28 33 48 57,
	0	 5 19 20 47 61,
	0	 28 29 30 31 32 33 48 57 68 69,
	0	 50 53,
	0	 1 5 18 19 20 21 24 35 47 61 67,
;
END; [Splits]
