# Supplementary material for: Genome, biology and stability of the Thurquoise phage – A new virus from the Bastillevirinae subfamily
Source: Front Microbiol. 2023 Mar 14;14:1120147. doi: 10.3389/fmicb.2023.1120147 (PMC10043171; doi:10.3389/fmicb.2023.1120147)
Supplement: Supplementary file 2 [file Data_Sheet_1.ZIP › File S1. Alignments evolution models and trees/IqTree_ML_trees/single_marker_trees/6148_00074-Putative_major_capsid_protein_precursor_100.fasta.aln.faa.treefile]

(AB609718_phiEF24C_P2:0.0000028059,((((((((((((AB930182_SPG24:0.0023251111,KF669652_Grass:0.0022821494)71.9/99:0.0025627218,AP013029_phiNIT1:0.0044474974)100/100:0.2325322661,((((JN797796B_5S:0.0000028059,NC_018863_B4:0.0000028059)89.3/99:0.0108714777,(((KT307976_AvesoBmore:0.0000028059,NC_022088_Troll:0.0000020387)94.8/100:0.0096263968,(NC_022769_BigBertha:0.0023350115,NC_024788_Riley:0.0143953385)92.4/83:0.0072241527)93.5/81:0.0095666419,NC_022763_Spock:0.0024492180)88.9/95:0.0106734782)97.8/98:0.0618504710,(((NC_018856_Bastille:0.0000000000,NC_024216_CAM003:0.0000000000):0.0000028059,NC_024207_Evoli:0.0000028059)0/64:0.0000025300,NC_024205_Hoody_T:0.0648249514)100/100:0.1391772834)68.5/70:0.0522120229,((((KT207918_Eyuki:0.0000000000,NC_024213_Hakuna:0.0000000000):0.0000027212,NC_024211_Megatron:0.0000022826)83.9/99:0.0126091146,NC_016563_WPh:0.1029047312)12.9/32:0.0243127857,(NC_018857_BPS13:0.0000024583,NC_023501_BPS10C:0.0000021878)91/100:0.0237440513)100/100:0.1176347409)100/100:0.1452437969)59.3/58:0.0320135238,((((JN797798_BCU4:0.0000028059,NC_018860_BCP78:0.0000028059)68/100:0.0020464577,KT224359_TsarBomba:0.0194673506)100/100:0.2116487204,(((((KT995480_Bacillus_BM15:0.0000028059,MH638309_Bacillus_Hobo:0.0000020171)0/64:0.0000028439,(MH638312_Bacillus_Kioshi:0.0000021051,NC_024137_Bcp1:0.0000022227)75.7/98:0.0023562412)97.9/99:0.0227775699,NC_020873_Bc431v3:0.0217208558)99.4/100:0.0358843635,(KU577463_Bacillus_Deep_Blue:0.0000028059,Thurquoise:0.0000028059)99.6/100:0.0551207484)41.8/70:0.0123299278,((KX495186_Bacillus_PK16:0.0000022701,MG602477_Bacillus_BCP01:0.0000021982)93.7/100:0.0207991664,(NC_027352_JBP901:0.0046675225,NC_027355_BCP8_2:0.0000024419)78.9/95:0.0120183744)88.2/93:0.0114611626)99.9/100:0.1154800463)98.3/98:0.0705046536,(NC_027366_Mater:0.1158028079,NC_027374_Moonbeam:0.2588429715)92.4/87:0.0586558411)88.4/64:0.0432672070)84.8/76:0.0248451633,KC699836_SIOphi:0.2393895110)28.1/60:0.0450039802,(((KJ010547_Bp8p_C:0.0000028059,KJ010548_Bp8p_T:0.0000028059)75.3/100:0.0038733653,NC_024792_Bobb:0.0058765575)100/100:0.0917978940,NC_020081_phiAGATE:0.0532493185)100/100:0.3078560416)98.4/95:0.1895634975,(AY682195_LP65:1.8251210842,(((((KC595512_JL:0.0000028059,KC595513_Shanette:0.0000028059)89.9/100:0.0189283112,NC_025423_CP_51:0.0105106420)40.8/87:0.1191499707,(NC_011421_SPO1:0.0000021318,NC_022761_CampHawk:0.0078840913)98.6/100:0.2843447067)100/100:3.1540209110,NC_012530_Lb338_1:2.0301481361)76.5/92:0.4265225203,NC_015253_A9:1.0828210060)48/84:0.1989197976)94.1/96:0.2130918714)99.8/100:0.3603871975,(((((((((((((((((((((((EU418428_A5W:0.0000000000,JX080304_MSA6:0.0000000000):0.0000000000,JX080300_Staph1N:0.0000000000):0.0000000000,KP687431_IME_SA1:0.0000000000):0.0000000000,KP027446_phiIPLARODI:0.0000000000):0.0000000000,NC_007066_G1:0.0000000000):0.0000000000,JX080302_676Z:0.0000000000):0.0000000000,KF766114_K:0.0000000000):0.0000000000,NC_025417_Team1:0.0000000000):0.0000000000,JX080305_P4W:0.0000000000):0.0000000000,KP687432_IME_SA2:0.0000000000):0.0000000000,JX080301_A3R:0.0000000000):0.0000000000,NC_023009_Sb_1:0.0000000000):0.0000000000,KR908644_IME_SA119:0.0000000000):0.0000000000,JX080303_Fi200W:0.0000000000):0.0000000000,JX875065_SA5:0.0000000000):0.0000000000,KR902361_IME_SA118:0.0000000000):0.0000028059,FR852584_ISP:0.0000028059)0/91:0.0000022641,NC_025416_MCE_2014:0.0050101499)45.1/57:0.0025005485,(((NC_019726_JD007:0.0000000000,NC_022920_S25_3:0.0000000000):0.0000000000,NC_023573_phiSA012:0.0000000000):0.0000028059,NC_022918_S25_4:0.0000028059)0/84:0.0000020344)0/48:0.0000028918,(NC_019448_GH15:0.0000020686,NC_025426_P108:0.0000021385)74.6/94:0.0024975087)99.9/100:0.0971912442,(JX194239_SA11:0.0025069479,(NC_020877_Romulus:0.0000028059,NC_022090_Remus:0.0000028059)0/73:0.0000029337)100/100:0.1996181336)59.2/78:0.0509291838,(KF021268_phiIBB_SEP1:0.0041147216,KP027447_phiIPLA_C1C:0.0116532623)99.9/100:0.1094233558)95.8/96:0.0648782362,NC_007021_Twort:0.1153739091)99.8/100:0.2248322284)98.2/100:0.1467031786,((((((((DQ004855_P100:0.0000000000,NC_021781_LP_125:0.0000000000):0.0000000000,NC_024364_List_36:0.0000000000):0.0000000000,NC_024383_LP_083_2:0.0000000000):0.0000000000,KJ094031_LP_124:0.0000000000):0.0000000000,NC_024359_LP_048:0.0000000000):0.0000028059,KJ094029_LP_064:0.0000028059)0/69:0.0000021752,((((((KJ586795_LMTA_94:0.0000000000,NC_009811_A511:0.0000000000):0.0000000000,NC_024360_LMSP_25:0.0000000000):0.0000000000,NC_025440_WIL_1:0.0000000000):0.0000028059,KJ591605_LMTA_57:0.0000028059)0/61:0.0000028059,NC_024787_LMTA_148:0.0051191482)0/66:0.0000020719,KJ668715_LMTA_34:0.0284531574)83.9/69:0.0025423730)74.5/70:0.0026887711,NC_020871_AG20:0.0023633377)100/100:0.2268912222)99.7/100:0.1711613706,KP339049_EFDG1:0.0658505668)100/100:0.1581179080,NC_027335_ECP3:0.0098533759)72.9/87:0.0036612938,KR049063_EFLK1:0.0000023143)88.6/97:0.0052003978,NC_009904_phiEF24C:0.0000028059);
