# Supplementary material for: Genome, biology and stability of the Thurquoise phage – A new virus from the Bastillevirinae subfamily
Source: Front Microbiol. 2023 Mar 14;14:1120147. doi: 10.3389/fmicb.2023.1120147 (PMC10043171; doi:10.3389/fmicb.2023.1120147)
Supplement: Supplementary file 2 [file Data_Sheet_1.ZIP › File S1. Alignments evolution models and trees/IqTree_ML_trees/single_marker_trees/6148_00074-Putative_major_capsid_protein_precursor_100.fasta.aln.faa.uniqueseq.phy]

72 541
AB609718_phiEF24C_P2        -----------------------MTEK---------KNTERQLTSVQEEVIKGFTTGYGITPESQ-TDAAALRREFLDDQITMLTWADGDLSFYRDITKRPATSTVAKYDVYLAHGRVGHTRFTREIGVAPISDPNLRQKTVNMKYVSDTKNMSIATGLVNNIED-PMRILTDDAISVVAKTIEWASFYGDSDLSEN-PDAGSGLEFDGLAKLIDK-HNVLDAKGASLTEALLNQASVLVGKGYGTPTDAYMPIGVQADFVNQQLDRQVQVISD-NGQNATMGFNVKGFNSARGFIRLHGSTVMELEQILDENRMQLPNAPQKA-TVKATLEAG---TKGKFRDED--L-----------TIDTEYKVVVVSDDAESAPSDVAS-VVIDD--KKKQVKLEITINNMYQARPQYVAIYRKGL--------------ETGLFYQIARVPASKA-VEGVITFIDVNDEIPETADVFVGELTPSVVHLFELLPMMRLPLAQVNASVTFAVLWYGALALRAPKKWARIKNVKYIATGNVFN-----
AB930182_SPG24              ----------------MNGNNL-EKN----QEKVQRKLPAVAEQVLE-TMSKSFTTGYGITPDTQ-QDAAALRREYLDNEVKMLAFNNSDFTIYPMINKKQVDSTVVKYAQFNQHGRTGHSRFVREVGVASINDPNIRQKTVQMKFLSDTKQQSIAASLVNNIAD-PMTILTEDAIAVIAKSIEWAIFYGDASLSAD-LDPQNGIEFDGLAKLIDQGSNVLDIRGQSLSEAVLNTAAIVVGKGYGRATDAFMPIGVMADFTNNLLDRQRVLQPA-SSGGFATGFAVNQFLSTRGAINLHGSTIMENDNILMEDVLPAQNAPLPPQNVAAAVKTG---AGGKFENEVANK-----------QTTLAYKVVVSSDEAESVASQEVT-AAITN--ATDAVELTVTLQPMYQAQPQFISVYRKGA--------------TTGHYFLIARVPASKMV-NNQIVFTDVNDSIPETTDVFLGEMSPQVLSLLELLPMMKLPLAQMNATVTFSVLWYGALALYAPKKWVHIKNVKYIPAIAADVKVG--
AP013029_phiNIT1            ----------------MNGNNL-EKN----QEKVQRKLPAVAEQVLE-TMSKSFTTGYGITPDTQ-QDAAALRRDFLDNEVKMLAFNNSDFTIYPMINKKQVDSTVVKYAQFNQHGRTGHSRFVREVGVASINDPNIRQKTVQMKFLSDTKQQSIAAGLVNNIAD-PMTILTEDAIAVIAKSIEWAIFYGDASLSAD-LDPQNGIEFDGLAKLIDQGSNVLDIRGQSLSEAVLNTAAIVVGKGYGRATDAFMPIGVMADFTNNLLDRQRVLQPA-SSGGFATGFAVNQFLSTRGAINLHGSTIMENDNILMEDVLPAQNAPLPPQNVAAAVKTG---AGGKFENEVANK-----------QTTLAYKVVVSSDEAESVASQEVT-AAIKN--ATDAVELTVTLQPMYQAQPQFISVYRKGA--------------TTGHYFLIARVPASKMV-NNQIVFTDVNDSIPETTDVFLGEMSPQVLSLLELLPMMKLPLAQMNATVTFSVLWYGALALYAPKKWVHIKNVKYIPAIAADVKVG--
AY682195_LP65               MYTQDKT-------KDIMKKSFFGGDRAVAFDTN--KEDILNENLPENVKKSAFTAGHSITPDTQ-TDGAANRIESLNRDLKVTTWGERDFTLYNDIAKQPVDNTVLKYTQYYSHGRTGHSLFQPEIGIGDVNNPNERQRTINIKYIVDTHVTSIALQRANTIVD-SLKVQEYAAISTVIKTDEWAMFYGDADLTSG--QKGEGLQFDGLFKLIAP-ENHIDLRGGRLSPAALNMAARKIGEGFGTPTDAYMPIGIKADFVNQHLNGQRVMLPG-QTGGMTTGLDIDKFLSAHGSIRIQGSTIMDSDNKLDFDRPVSPTAPTAP-QLSATVTPD---GGGLWHEADKTDSKGEVILNKEVGVEQSYVAVMVSRHGDSRPSLVQT-ATPTK--KDDAITLTITPNAMQNVIPDYVAIYRKSNFDSDALEANTDASGNRGSYYLIGKVAVREQ-EGATITFVDTNARIAGCGDVFVIENRPETVALQEFIPLSKLNLAVTTTATSFVVLNYVALALYYPKRGAVLENVVYSRVEDLELS----
DQ004855_P100               -----------------------MPKNN-----KEEEVKEVNLNSVQEDALKSFTTGYGITPDTQ-TDAGALRREFLDDQISMLTWTENDLTFYKDIAKKPATSTVAKYDVYMQHGKVGHTRFTREIGVAPVSDPNIRQKTVNMKFASDTKNISIAAGLVNNIQD-PMQILTDDAIVNIAKTIEWASFFGDSDLSDS-PEPQAGLEFDGLAKLINQ-DNVHDARGASLTESLLNQAAVMISKGYGTPTDAYMPVGVQADFVNQQLSKQTQLVRD-NGNNVSVGFNIQGFHSARGFIKLHGSTVMENEQILDERILALPTAPQPA-KVTATQEAG---KKGQFRAED--L-----------AA-HEYKVVVSSDDAESIASEVAT-ATVTA--KDDGVKLEIELAPMYSSRPQFVSIYRKGA--------------ETGLFYLIARVPASKA-ENNVITFYDLNDSIPETVDVFVGEMSANVVHLFELLPMMRLPLAQINASVTFAVLWYGALALRAPKKWVRIRNVKYIPVKNVHSN----
EU418428_A5W                -----------------------MTIEK-----NLSDVQQKYADQFQEDVVKSFQTGYGITPDTQ-IDAGALRREILDDQITMLTWTNEDLIFYRDISRRPAQSTVVKYDQYLRHGNVGHSRFVKEIGVAPVSDPNIRQKTVSMKYVSDTKNMSIASGLVNNIAD-PSQILTEDAIAVVAKTIEWASFYGDASLTSE-VE-GEGLEFDGLAKLIDK-NNVINAKGNQLTEKHLNEAAVRIGKGFGTATDAYMPIGVHADFVNSILGRQMQLMQD-NSGNVNTGYSVNGFYSSRGFIKLHGSTVMENELILDESLQPLPNAPQPA-KVTATVETK---QKGAFENEE--D-----------RAGLSYKVVVNSDDAQSAPSEEVT-ATVSN--VDDGVKLSINVNAMYQQQPQFVSIYRQGK--------------ETGMYFLIKRVPVKDAQEDGTIVFVDKNETLPETADVFVGEMSPQVVHLFELLPMMKLPLAQINASITFAVLWYGALALRAPKKWARIKNVRYIAV----------
FR852584_ISP                -----------------------MTIEK-----NLSDVQQKYADQFQEDVVKSFQTGYGITPDTQ-IDAGALRREILDDQITMLTWTNEDLIFYRDISRRPAQSTVVKYDQYLRHGNVGHSRFVKEIGVAPVSDPNIRQKTVSMKYVSDTKNMSIASGLVNNIAD-PSQILTEDAIAVVAKTIEWASFYGDASLTSE-VE-GEGLEFDGLAKLIDK-NNVINAKGNQLTEKHLNEAAVRIGKGFGTATDAYMPIGVHADFVNSILGRQMQLMQD-NSGNVNTGYSVNGFYSSRGFIKLHGSTVMENELILDESLQPLPNAPQPA-KVTATVETK---QKGAFENEE--D-----------RAGLSYKVVVNSDDAQSAPSEEVT-ATVSN--VDDGVKLSINVNAMYQQQPQFVSIYRQGK--------------ETGMYFLIKRVPVKDAQEDGTIVFVDKNETLPETADVFVGEMSPQVVHLFELLPMMKLPLAQINASITFAVLWYGALALRAPKKWARIKNVRYIAV----------
JN797796B_5S                -----------------------MTELQKEQKVEARKLPAGAEAELAELVSKSFTTGTGITPDTQ-HDAAALRRELLDDQVKMLAFTNGDFTIYPLINKQQVNSTVAKYAVFNQHGRTGHSRFVREVGVASINDPNIRQKTVQMKFLSDTKQQSLAAGLVNNIAD-PMTILTEDAISVIAKSIEWAIFYGDAALAAE-ADNQAGIEFDGLTKLIDEATNVIDLKGERLDEATLNKAAVIVGKGYGRATDAFMPIGVQADFTNNLLDRQRVIQPS-QAGGFSTGFSINQFLSTRGAINLHGSTIMENDNILV-DRIPEPNAPQAPASVVATVKVN---DKGAFRPVK--D-----------IKTHSYKVVVHSDDAESLASEAVT-AVVAN--PTDSVSLAVKLQSLYQAKPQFISVYRQGN--------------ETGHYFLVARVPLSKADENGVITFVDRNQVIPETTDVFIGELTPQVISLLELLPMMKLPLAQMNATTTFTVLWYGALALYAPKKWVRIKNVQYIPALAADVTYRP-
JN797798_BCU4               -----------------MGNEL-NKDQ---AQPEVRKLPEEAEKKINEVLSKSFTTGVGITPDTQ-QNAAALRREFLDEEVKMLAYTSNDFTIYPMISKQQINNTVAKYAVFYQHGRTGHSRFVREVGVASINDPNIRQKTVQMKFLSDTKQQSIAAGLVNNIAD-PMTVLTDDAISVIAKSIEWAIFYGDAALSND-IDPQAGIEFDGLHKLIDEKTNVLDVRGADLTEQILNKAAVVVGKGYGRATDAFMPIGVQAEFMNNLLDRQRVIQPA-AEGGMATGYTVTQFNSVRGAIKLHGSTIMENDNVLVEDRLPQANAPMPPQSIVATVNKD---KKGKFTAED--V-----------KAGLSYKVVVFSDEAESVASQEVT-ASLAA--ADDSVSLAITLQTLYQAQPQFVVVYRQGR--------------ETGHYFQIARVAMSKAV-NNVITFVDTNEIIPETTDVFLGEMNPQVVSLLELLPMMRLPLAQMNATYTFTVLWYGALALYAPKKWVRIKNVKYIPALAADVTIPVK
JX194239_SA11               ------------------------MNQN-----ELSKKQHAVADELQEKLSKSFQTGYGITPETQ-VDAGALRREILNDQITMLTWGNNDLVFYRDVARRPAESTVIKYDVFLRHGKVGHSRFVREIGVASVSDPNIRQKTVTMKYISDTKNMSLASSLVNNIAD-PGQILTEDAISVVAKTIEWASFYGDASLTSE-VG-GEGLEFDGLAKLIDA-DNVIDAKGAHLDEKLLNLASVKIGKGFGTATDAYMPIGVHSDFVTNILGRQMQLMQD-NSGNVNTGFSVNGFYSSRGFIRLHGSTVMENELILDETLIPQPNAPQPA-TVKAEVKTN---QKGKFTKEE--D-----------RAGLSYKVVVHSDEAESAPSEAQV-ATVTN--ATDGVELKITVNSMYQQSPQFVSIYRQGK--------------ETGMYYLIKRVALKDAQEDGSLVFVDKNETLPETADVFVGEMSPQVLHLFELLPMMKLPLAQINASITFAVLWYGALALRAPKKWARIKNVSYLALK---------
KC595512_JL                 --------------------MFPNLENQ-----GGQGF-GTATQADVDALNKALSAGHEVNPLEL-QGGGAFRVESLENSLKVLTYGDQHIKFWKKIPKQTAYSTVEQYGQLLDYGRN-QGAFVGEGMLPDTNDSTYARKAAFVKFLGTTREVTHPMTLVNSAFGNVVARQNQDGILWMLKQVEQSLFWGNSKLKPG---GEEGREWDGLVNLIDK-ENTIDLKGNYLEEHHMNWGAQMIIQNYGTPTDMFLPFEVMAQFSQEFFPKERVLMPT--QQGYQAGVVVNKFMTHGGEVEFSPDIFLTKTKPLSMNA-SSYKAPATG-TLAAVIDASGT--TGDFAKQG--------------GGTYKYAITLNNDHGESIPSNVVS-VTLTGADLAKGVKLTITNPASTAFPVDYIRVYRSEK--------------DGNQLYEVDKFAVTSQGSAATTVRTDNGETIANTYTSFMGEMSPEIIGFKQLAPMMKMDLATLGPVIRWMILMYGVPVLYAPKKWMKYTNIKADVPGFIGA-----
KC595513_Shanette           --------------------MFPNLENQ-----GGQGF-GTATQADVDALNKALSAGHEVNPLEL-QGGGAFRVESLENSLKVLTYGDQHIKFWKKIPKQTAYSTVEQYGQLLDYGRN-QGAFVGEGMLPDTNDSTYARKAAFVKFLGTTREVTHPMTLVNSAFGNVVARQNQDGILWMLKQVEQSLFWGNSKLKPG---GEEGREWDGLVNLIDK-ENTIDLKGNYLEEHHMNWGAQMIIQNYGTPTDMFLPFEVMAQFSQEFFPKERVLMPT--QQGYQAGVVVNKFMTHGGEVEFSPDIFLTKTKPLSMNA-SSYKAPATG-TLAAVIDASGT--TGDFAKQG--------------GGTYKYAITLNNDHGESIPSNVVS-VTLTGADLAKGVKLTITNPASTAFPVDYIRVYRSEK--------------DGNQLYEVDKFAVTSQGSAATTVRTDNGETIANTYTSFMGEMSPEIIGFKQLAPMMKMDLATLGPVIRWMILMYGVPVLYAPKKWMKYTNIKADVPGFIGA-----
KC699836_SIOphi             --------------------------MSKEEQKVERKLPQAAE----EIISKTFTTGHGITPESQ-HDAAALRREFLEDEVTMLAYGNQDFTIYPMIAKQQVSSSVAKYAVFNQHGKTGHSRFVREVGVASINDPNIRQKTVQMKFLSDTKQISIASTLVNNLTD-PTTILTEDAIAVIAKSIEWAIFYGDADLSAD-TSDQSGVEFDGLHKLIDQKHNVMDLRGRTLTEADLNQAAVIVGKGYGRVTDAFMPIGVQADFTNSLLDRQRALMPG--KEGMSTGFAVTEFLSARGKINLHGSTIMENDNILIEDVIPQANAPLPA-TVAATVKTG---DKGQFRQED--------------LTTQSYKVVVHSDEAESAPSAEAT-AVVAN--ATDSVELTISLQSMYQAQPQYVAIYRKGL--------------ETGHYFLIARVPLSAANDAGQIVFVDRNENIPETTDVFLGEMSPKVLSLLELLPMMKLDLARMNATSTFTVLWYGALALYAPRKWVRIKNVKYIPAIAADVRSFQ-
KF021268_phiIBB_SEP1        -----------------------MANGK-----KLNAQQNQYADAFQEEVVKSFQTGHGITPETQ-IDAGALRREILDDQISMLTWTNDDLIFYRDIARRPAESTVVKYDVYLRHGNVGHSRFVREVGVAPVSDPNIRQRTVSMKYVSDTKNMSIASGLVNNIQD-PAQILTEDAIAVVAKTIEWASFYGDASLTSE-PG-GEGLEFDGLAKLIDK-DNVIDAHGESLDEKTLNEASVRIGKGFGTATDAYMPIGVHADFVNNILGRQVQLMQD-NNGNVNTGYSVQGFYSARGFIRLHGSTVMENELILDEGLQPLPNAPQPA-KVEATVEKG---KKGKFIKEE--D-----------RSGLVYKVVVNSDEAQSAPSEAVE-ATVTD--ATDAVKLTISVNSMYQQQPQFVSVYRQGK--------------VTGQFYLIKRIPLKDVNEEGKLEFLDLNETLPETADVFVGEMSPQVIHLFELLPMMKLPLAQINASITFAVLWYGALALRAPKKWARIKNVKYIAY----------
KF669652_Grass              ----------------MNGNNL-EKN----QEKVQRKLPAVAEQVLE-TMSKSFTTGYGITPDTQ-QDAAALRREFLDNEVKMLAFNNSDFTIYPMINKKQVDSTVVKYAQFNQHGRTGHSRFVREVGVASINDPNIRQKTVQMKFLSDTKQQSIAASLVNNIAD-PMTILTEDAIAVIAKSIEWAIFYGDASLSAD-LDPQNGIEFDGLAKLIDQGSNVLDIRGQSLSEAILNTAAIVVGKGYGRATDAFMPIGVMADFTNNLLDRQRVLQPA-SSGGFATGFAVNQFLSTRGAINLHGSTIMENDNILMEDVLPAQNAPLPPQNVAAAVKTG---AGGKFENEVANK-----------QTTLAYKVVVSSDEAESVASQEVT-AAITN--ATDAVELTVTLQPMYQAQPQFISVYRKGA--------------TTGHYFLIARVPASKMV-NNQIVFTDVNDSIPETTDVFLGEMSPQVLSLLELLPMMKLPLAQMNATVTFSVLWYGALALYAPKKWVHIKNVKYIPAIAADVKVG--
KJ010547_Bp8p_C             -----------------------MSDS--KFQKGQADLPNEA----VEFLQKTFTTGYSINSDDQ-HDAAALRYELLDDEVHVLTWGNDDFTIYPMLNKSQVTSTVFQYPIFQQHGRTGASRFVREVGVAPINSPNLRQKTVRMKFLSDTKQQSLAAGLVRNVAD-PMTFLTQDAVSVLAKTIEWATFYGDAALSNE-LDDQAGLEFDGLHKLIDQKTNVLDIRGEGLTEQILNKASVIVGKGYGIATDAFMPIGVQADFTNSLLNRQRALMPS-AEGGMSTGFAVTEFLSSRGKITLHGSTIMENDNVLIENRMPEQNAPLPAREVKAAVKTN---AKGQFNKDE--------------DNVLSYKVVVHAEGAESVSTEAVE-ATITN--NTDAVELTVSLQPMYQATPQFITIYRKGA--------------TTGHYFQIARVPASKANENSQIVFTDTNDVIPETTDVFVGEMSPNVISLLQLLPMMKMPLAQMNATNTFTVLWYGALALYAPKKWVRIKNVRYIPALAAETSITQ-
KJ010548_Bp8p_T             -----------------------MSDS--KFQKGQADLPNEA----VEFLQKTFTTGYSINSDDQ-HDAAALRYELLDDEVHVLTWGNDDFTIYPMLNKSQVTSTVFQYPIFQQHGRTGASRFVREVGVAPINSPNLRQKTVRMKFLSDTKQQSLAAGLVRNVAD-PMTFLTQDAVSVLAKTIEWATFYGDAALSNE-LDDQAGLEFDGLHKLIDQKTNVLDIRGEGLTEQILNKASVIVGKGYGIATDAFMPIGVQADFTNSLLNRQRALMPS-AEGGMSTGFAVTEFLSSRGKITLHGSTIMENDNVLIENRMPEQNAPLPAREVKAAVKTN---AKGQFNKDE--------------DNVLSYKVVVHAEGAESVSTEAVE-ATITN--NTDAVELTVSLQPMYQATPQFITIYRKGA--------------TTGHYFQIARVPASKANENSQIVFTDTNDVIPETTDVFVGEMSPNVISLLQLLPMMKMPLAQMNATNTFTVLWYGALALYAPKKWVRIKNVRYIPALAAETSITQ-
KJ094029_LP_064             -----------------------MPKNN-----KEEEVKEVNLNSVQEDALKSFTTGYGITPDTQ-TDAGALRREFLDDQISMLTWTENDLTFYKDIAKKPATSTVAKYDVYMQHGKVGHTRFTREIGVAPVSDPNIRQKTVNMKFASDTKNISIAAGLVNNIQD-PMQILTDDAIVNIAKTIEWASFFGDSDLSDS-PEPQAGLEFDGLAKLINQ-DNVHDARGASLTESLLNQAAVMISKGYGTPTDAYMPVGVQADFVNQQLSKQTQLVRD-NGNNVSVGFNIQGFHSARGFIKLHGSTVMENEQILDERILALPTAPQPA-KVTATQEAG---KKGQFRAED--L-----------AA-HEYKVVVSSDDAESIASEVAT-ATVTA--KDDGVKLEIELAPMYSSRPQFVSIYRKGA--------------ETGLFYLIARVPASKA-ENNVITFYDLNDSIPETVDVFVGEMSANVVHLFELLPMMRLPLAQINASVTFAVLWYGALALRAPKKWVRIRNVKYIPVKNVHSN----
KJ586795_LMTA_94            -----------------------MPKNN------KEEVKEVNLNSVQEDALKSFTTGYGITPDTQ-TDAGALRREFLDDQISMLTWTENDLTFYKDIAKKPATSTVAKYDVYMQHGKVGHTRFTREIGVAPVSDPNIRQKTVNMKFASDTKNISIAAGLVNNIQD-PMQILTDDAIVNIAKTIEWASFFGDSDLSDS-PEPQAGLEFDGLAKLINQ-DNVHDARGASLTESLLNQAAVMISKGYGTPTDAYMPVGVQADFVNQQLSKQTQLVRD-NGNNVSVGFNIQGFHSARGFIKLHGSTVMENEQILDERILALPTAPQPA-KVTATQEAG---KKGQFRAED--L-----------AA-HEYKVVVSSDDAESIASEVAT-ATVTA--KDDGVKLEIELAPMYSSRPQFVSIYRKGA--------------ETGLFYLIARVPASKA-ENNVITFYDLNDSIPETVDVFVGEMSANVVHLFELLPMMRLPLAQINASVTFAVLWYGALALRAPKKWVRIRNVKYIPVKNVHSN----
KJ591605_LMTA_57            -----------------------MPKNN------KEEVKEVNLNSVQEDALKSFTTGYGITPDTQ-TDAGALRREFLDDQISMLTWTENDLTFYKDIAKKPATSTVAKYDVYMQHGKVGHTRFTREIGVAPVSDPNIRQKTVNMKFASDTKNISIAAGLVNNIQD-PMQILTDDAIVNIAKTIEWASFFGDSDLSDS-PEPQAGLEFDGLAKLINQ-DNVHDARGASLTESLLNQAAVMISKGYGTPTDAYMPVGVQADFVNQQLSKQTQLVRD-NGNNVSVGFNIQGFHSARGFIKLHGSTVMENEQILDERILALPTAPQPA-KVTATQEAG---KKGQFRAED--L-----------AA-HEYKVVVSSDDAESIASEVAT-ATVTA--KDDGVKLEIELAPMYSSRPQFVSIYRKGA--------------ETGLFYLIARVPASKA-ENNVITFYDLNDSIPETVDVFVGEMSANVVHLFELLPMMRLPLAQINASVTFAVLWYGALALRAPKKWVRIRNVKYIPVKNVHSN----
KJ668715_LMTA_34            -----------------------MPKNN------KEEVKEINLNDVQEDALKSFTTGYGITPESQ-TDAAALRREFLDDQISMLTWTENDLTFYKDIAKKPVASTVAKYDVYMQHGKVGHTRFTREIGVAPVSDPNIRQKTVNMKFASDTKNISIATGLVNNVQD-PMQILTDDAIVNIAKTIEWASFFGDSDLSDS-PEPQAGLEFDGLAKLINQ-DNVHDARGASLTESLLNQAAVMISKGYGTPTDAYMPVGVQADFVNQQLSKQTQLVRD-NGNNVSVGFNIQGFHSARGFIKLHGSTVMENEQILDERILALPTAPQPA-KVTATQEAG---KKGQFRAED--L-----------AA-HEYKVVVSSDDAESIASEVAT-ATVTA--KDDGVKLEIELASMYSSRPQFVSIYRKGA--------------ETGLFYLIARVPASKA-ENNVITFYDLNDSIPETVDVFVGEMSANVVHLFELLPMMRLPLAQVNASVTFAVLWYGALALRAPKKWVRIRNVKYIPVKNVHSN----
KP027447_phiIPLA_C1C        -----------------------MANGK-----KLNAQQNQYADAFQEEVVKSFQTGHGITPETQ-IDAGALRREILDDQISMLTWTNDDLIFYRDIARRPAESTVVKYDVYLRHGNVGHSRFVREVGVAPVSDPNIRQRTVSMKYVSDTKNMSIASGLVNNIQD-PAQILTEDAIAVVAKTIEWASFYGDASLTSE-PG-GEGLEFDGLAKLIDK-DNVIDAHGESLDEKTLNEASVRIGKGFGTATDAYMPIGVHADFVNNILGRQVQLMQD-NNGNVNTGYSVQGFYSARGFIRLHGSTVMENELILDEGLQPLPNAPQPA-KVEATVEKG---KKGKFIKEE--D-----------RSGLVYKVVVNSDEAESAPSEAVE-ATVTD--ATDAVKLTITVNSMYQQQPQYVSVYRQGK--------------ETGQFYLIKRIPLKDVNEEGKLEFLDLNETLPETADVFVGEMSPQVIHLFELLPMMKLPLAQINASVTFAVLWYGALALRAPKKWARIKNVRYIAY----------
KP339049_EFDG1              ----------------MKGDLYIMPED---------KKQEAKLNPVQEQVIKGFTTGYGITPDTQ-TDAAALRREFLDDQITMLTWAEGDLSFYRDITKRPATSTVAKYDVYLAHGKVGHTRFVREIGVAPISDPSLRQKTVNMKYVSDTKNMSIATGLVNNIED-PMQILTDDAISVVAKTIEWASFYGDADLSEN-PDKDSGLEFDGLVKLIDQ-HNVIDAKGESLTEALLNQASVLIGKGYGTPTDAYMPIGVQADFVNQQLDKQVQVIRD-NGQNVTMGFNVQGFNSARGFIKLHGSTVMELEQILDEYQMVSPNAPQKA-TVQATVETG---KKGTFRPED--I-----------ATPAEYKVVVVSDDAESAPSDVAT-ATIAN--ATDGVKLAITINSMYQARPQYVAIYRKGH--------------QTGLFYQIARVPASKA-ENNVITFYDLNQQIPETADVFVGELTPSVVHLFELLPMMRLPLAQMNASVTFAVLWYGALALRAPKKWARIKNVKYIPSGNVINER---
KR049063_EFLK1              -----------------------MTEK---------KNTERQLTSVQEEVIKGFTTGYGITPESQ-TDAAALRREFLDDQITMLTWADGDLSFYRDITKRPATSTVAKYDVYLAHGRVGHTRFTREIGVAPISDPNLRQKTVNMKYVSDTKNMSIATGLVNNIED-PMRILTDDAISVVAKTIEWASFYGDSDLSEN-PDAGSGLEFDGLAKLIDK-HNVLDAKGASLTEALLNQASVLVGKGYGTPTDAYMPIGVQADFVNQQLDRQVQVISD-NGQNATMGFNVKGFNSARGFIRLHGSTVMELEQILDENSMQLPNAPQKA-TVKATLEAG---TKGKFRDED--L-----------TIDTEYKVVVVSDDAESAPSDVAS-VVIDD--KKKQVKLEITINNMYQARPQYVAIYRKGL--------------ETGLFYQIARVPASKA-VDGVITFIDVNDEIPETADVFVGELTPSVVHLFELLPMMRLPLAQVNASVTFAVLWYGALALRAPKKWARIKNVKYIATGNVFNER---
KT207918_Eyuki              -----------------------MTEVKVEKE-KEVKLPEQAEAQLAEIVSKSFTTGTGITPDTQ-QNAAALRRELLEDQVKMLAFDNADFTIYPMINKQQVNSTVAKYAVFNQHGRTGHSRFVREVGVASINDPNIRQKTVQMKFLSDTKQQSIAAGLVNNIAD-PMSILTEDAISVIAKSIEWGIFYGDAALSAE-DDSQAGLEFDGLGKLIDKDTNVIDLAGKRLTEEVLNKAAVIVGKGYGRATDAFMPIGVQADFTNNLLDRQRVIQPS-QAGGFSTGFSINQFLSTRGAITLHGSTIMENDNILVEGRMIEPNAPQAPASVVATVA-K---GKGKFRP-E--D-----------IKEQAYKVVVHSDDAESLPSQEVI-ATVAE--AASEVKLTVKLANLYQASPQFISVYRRGN--------------ETGHYFLIARFPVSKRNDQDELVVIDRNETIPETTDVFVGEMTPQVLSLLELLPMMKLPLAQMNATTTFTVLWYGALALYAPKKWVRIRNVQYIPALAADVTYRP-
KT224359_TsarBomba          -----------------MGNEL-NKDQ---AQPEVRKLPEEAEKKINEVLSKSFTTGVGITPDTQ-QNAAALRREFLDDEVKMLAYTSNDFTIYPMISKQQINNTVAKYAVFYQHGRTGHSRFVREVGVASINDPNIRQKTVQMKFLSDTKQQSIAAGLVNNIAD-PMTVLTDDAISVIAKSIEWAIFYGDAALSND-IDPQAGIEFDGLHKLIDEKTNVLDVRGADLTEQILNKAAVVVGKGYGRATDAFMPIGVQAEFMNNLLDRQRVIQPA-AEGGMATGYTVTQFNSVRGAIKLHGSTIMENDNVLVEDRIPQANAPMPPQSIVATVNKD---KKGKFTADD--V-----------AAGLKYKVVVFSDEAESVASQEVV-ASLAA--ADDSVSLAITLQTLYQAQPQFVVVYRQGR--------------ETGHFFQIARVAMSKAL-NNVITFVDTNEVIPETTDVFLGEMNPQVVSLLELLPMMRLPLAQMNATYTFTVLWYGALALYAPKKWVRIKNVKYIPALAADVTIPVK
KT307976_AvesoBmore         -----------------------MTELQKEQKVEARKLPAGAEAELAELVSKSFTTGTGITPDTQ-QDAAALRRELLDDQVKMLAFTNGDFTIYPLINKQQVNSTVAKYAVFNQHGRTGHSRFVREVGVASINDPNIRQKTVQMKFLSDTKQQSLAAGLVNNIAD-PMTILTEDAISVIAKSIEWAIFYGDAALAAE-ADNQAGIEFDGLTKLIDEQTNVIDLAGERLDEATLNKAAVIVGKGYGRATDAFMPIGVQADFTNNLLDRQRVIQPS-QAGGFSTGFSINQFLSTRGAINLHGSTIMENDNILV-DRIPEPNAPQAPASVVATVKTA---DKGKFRPVK--D-----------IKTHGYKVVVHSDDAESLASDEVT-AVVAN--PTDSVSIAVKLQSLYQAKPQFISIYRKGN--------------ETGHYFLIARVALSKADENGLITFVDRNQVIPETTDVFIGELTPQVLSLLELLPMMKLPLAQMNATTTFTVLWYGALALYAPKKWVRIKNVQYIPALAADVTYRP-
KT995480_Bacillus_BM15      -----------------MGAEL-NKDKQVQVEPEARKLPQAAEDKIAE-LQKSFTTGVGITPDTQ-TDAAALRREYLEDEVKMLTWDNSDFTIYPLIAKQQISNTVAKYAVFNQHGRTGHSRFVSEIGVASINDPNIRQKTVQMKFISDTKQQSIAAGLVNNISD-PMTILTEDAISVIAKSIEWAIFYGDASLSAD-SDQQSGIEFDGLHKLIDQKTNVIDLKGQSLSEAVLNKAAVIVGKGYGKATDAFMPIGVQAEFTNNLLDRQRVIQPS-SAGGFSTGFTINQFLSARGAINLHGSTIMENDNVLVENRLPQANAPLPVKSLKATVKAA---DKGGFLPED--K------------SL-SYKVVVYSNEAESVASDAVT-AAITD--ATSSVTLDIELQPIYQAQPQFVVIYRQGA--------------QTGHYFQIARVPVAKANELNVITFVDRNEIIPETTDVFVGEMNQNVLSLLELLPMMRLPLAQMNATYTFSVLWYGALALYAPKKWVRIKNVKYIPALAADVTL---
KU577463_Bacillus_Deep_Blue -----------------MGAEL-NKDKQVHAEPEVRTLPQAAEDKIAE-LQKSFTTGVGITPDTQ-QDAAALRREYLEDEVKMLTWDNSDFTIYPMIAKQQITNTVAKYAVFNQHGRTGHSRFVSEIGVASINDPNIRQKTVQMKFLSDTKQQSIAAGLVNNISD-PMTILTEDAISVIAKSIEWAIFYGDAALSAD-VDQQAGIEFDGLHKLIDQKTNVIDLQGASLSEAVLNKAAVIVGKGYGKATDAFMPIGVQAEFTNNLLDRQRVIQPS-NSGGFSTGFTINQFLSARGAINLHGSTIMENDNVLVENRLPQANAPLPAKKVTATVKPA---DKGTFRTED--K------------GVQNYKVVVFSNEAESVASDAVS-ATISD--VTSSVTLDIELQPIYQAQPQFVVVYRQGA--------------QTGHFFQIARIPVSKASDLNVISFIDRNEVIPETTDVFVGEMNQNVLSLLELLPMMRLPLAQMNATYTFTVLWYGALALYAPKKWVRIKNVKYIPALAADVTLTY-
KX495186_Bacillus_PK16      -----------------MGAEL-NKDKQVQAEPEVTKLPQAAEDKIAE-LQKSFTTGVGITPDTQ-TDAAALRREYLQDEVKMLTWDNSDFTIYPLIAKQQITNTVAKYAVFNQHGRTGHSRFVSEIGVASINDPNIRQKTVQMKFLSDTKQQSIAAGLVNNISD-PMTILTEDAISVIAKSIEWAIFYGDASLSAD-SDQQSGIEFDGLHKLIDQKTNVIDLQGESLSEAVLNKAAVIVGKGYGKATDAFMPIGVQAEFTNNLLDRQRVIQPS-NAGGFSTGFTINQFLSARGAINLHGSTIMENDNVLVENRLPQANAPLPAKGVKATVKTN---DKGTFRVAD--K------------GVQSYKVVVFSNEAESVASDAVT-ATVAN--QTDSVTLEIELQPIYQAQPQFVVVYRQGA--------------ETGHYFQIARIPVSKANDLNVITFIDRNEIIPETTDVFVGEMNQNVLSLLELLPMMRLPLAQMNATYTFSVLWYGALALYAPKKWVRIKNVKYIPALAADVTLTY-
MG602477_Bacillus_BCP01     -----------------MGAEL-NKDKQVQAEPEVTKLPQAAEDKIAE-LQKSFTTGVGITPDTQ-TDAAALRREYLQDEVKMLTWDNSDFTIYPLIAKQQITNTVAKYAVFNQHGRTGHSRFVSEIGVASINDPNIRQKTVQMKFLSDTKQQSIAAGLVNNISD-PMTILTEDAISVIAKSIEWAIFYGDASLSAD-SDQQSGIEFDGLHKLIDQKTNVIDLQGESLSEAVLNKAAVIVGKGYGKATDAFMPIGVQAEFTNNLLDRQRVIQPS-NAGGFSTGFTINQFLSARGAINLHGSTIMENDNVLVENRLPQANAPLPAKGVKATVKTN---DKGTFRVAD--K------------GVQSYKVVVFSNEAESVASDAVT-ATVAN--QTDSVTLEIELQPIYQAQPQFVVVYRQGA--------------ETGHYFQIARIPVSKANDLNVITFIDRNEIIPETTDVFVGEMNQNVLSLLELLPMMRLPLAQMNATYTFSVLWYGALALYAPKKWVRIKNVKYIPALAADVTLTY-
MH638309_Bacillus_Hobo      -----------------MGAEL-NKDKQVQVEPEARKLPQAAEDKIAE-LQKSFTTGVGITPDTQ-TDAAALRREYLEDEVKMLTWDNSDFTIYPLIAKQQISNTVAKYAVFNQHGRTGHSRFVSEIGVASINDPNIRQKTVQMKFISDTKQQSIAAGLVNNISD-PMTILTEDAISVIAKSIEWAIFYGDASLSAD-SDQQSGIEFDGLHKLIDQKTNVIDLKGQSLSEAVLNKAAVIVGKGYGKATDAFMPIGVQAEFTNNLLDRQRVIQPS-SAGGFSTGFTINQFLSARGAINLHGSTIMENDNVLVENRLPQANAPLPVKSLKATVKAA---DKGGFLPED--K------------SL-SYKVVVYSNEAESVASDAVT-AAITD--ATSSVTLDIELQPIYQAQPQFVVIYRQGA--------------QTGHYFQIARVPVAKANELNVITFVDRNEIIPETTDVFVGEMNQNVLSLLELLPMMRLPLAQMNATYTFSVLWYGALALYAPKKWVRIKNVKYIPALAADVTL---
MH638312_Bacillus_Kioshi    -----------------MGAEL-NKDKQVQVEPEARKLPQAAEDKIAE-LQKSFTTGVGITPDTQ-TDAAALRREYLEDEVKMLTWDNSDFTIYPLIAKQQISNTVAKYAVFNQHGRTGHSRFVSEIGVASINDPNIRQKTVQMKFISDTKQQSIAAGLVNNISD-PMTILTEDAISVIAKSIEWAIFYGDASLSAD-SDQQSGIEFDGLHKLIDQKTNVIDLKGQSLSEAVLNKAAVIVGKGYGKATDAFMPIGVQAEFTNNLLDRQRVIQPS-SAGGFSTGFTINQFLSARGAINLHGSTIMENDNVLVENRLPQANAPLPVKSLKATVKAG---DKGGFLPED--K------------SL-SYKVVVYSNEAESVASDAVT-AAITD--ATSSVTLDIELQPIYQAQPQFVVIYRQGA--------------QTGHYFQIARVPVAKANELNVITFVDRNEIIPETTDVFVGEMNQNVLSLLELLPMMRLPLAQMNATYTFSVLWYGALALYAPKKWVRIKNVKYIPALAADVTL---
NC_007021_Twort             -----------------------MHKDT-----NLTAEQNKYADKFQEEVMKSYQTGYGITPDTQ-VDAGALRREILDDQITMLTWTQDDLIFYREISRRPAQSTVQKYDVYLRHGNVGHSRFVREVGVAPVSDPNIRQKTVEMKYVSDTKNLSIASTLVNNIQD-PMQILTEDAIAVVAKTIEWASFYGDASLTAD-PT-GQGLEFDGLAKLIDK-DNVIDAKGESLTETLLNRSAVLIGKSFGTATDAYMPIGVHADFVNSVLGRQMQLMQD-NSGNVNAGYNVQGFYSSRGFIKLHGSTVMENELILDESLQPLPNAPQPA-TVKATVETG---KKGLFTDEH--D-----------RAELTYKVVVNSDDAQSAPSEAVT-ATVNN--ATDGVKLEISVNAMYQQQPQFVSIYRQGR--------------KTGDFYLIKRLGMKEVNDEGKLVFYDLNETIPETTDVFVGEMSPQVLHLFELLPMMKLPLAQINASVTFAVLWYGALALRAPKKWVRIKNVKYIV-----------
NC_009904_phiEF24C          -----------------------MTEK---------KNTERQLTSVQEEVIKGFTTGYGITPESQ-TDAAALRREFLDDQITMLTWADGDLSFYRDITKRPATSTVAKYDVYLAHGRVGHTRFTREIGVAPISDPNLRQKTVNMKYVSDTKNMSIATGLVNNIED-PMRILTDDAISVVAKTIEWASFYGDSDLSEN-PDAGSGLEFDGLAKLIDK-HNVLDAKGASLTEALLNQASVLVGKGYGTPTDAYMPIGVQADFVNQQLDRQVQVISD-NGQNATMGFNVKGFNSARGFIRLHGSTVMELEQILDENRMQLPNAPQKA-TVKATLEAG---TKGKFRDED--L-----------TIDTEYKVVVVSDDAESAPSDVAS-VVIDD--KKKQVKLEITINNMYQARPQYVAIYRKGL--------------ETGLFYQIARVPASKA-VEGVITFIDVNDEIPETADVFVGELTPSVVHLFELLPMMRLPLAQVNASVTFAVLWYGALALRAPKKWARIKNVKYIATGNVFN-----
NC_011421_SPO1              -----------------------MNFGN-----GVNGF-GNGSQADVDALNKALEAGHTVNPLDL-EGGGAFRVESLERSLHNLSFTDQHIKFWKKIPKQKAYSTVEQYGQLLDYGRS-QGAFVGEGVLPDTNDSTYARKAAFVKFLGTTREVTHPMTLVNSAFGNVIARQNKDGILWMLKQIEQALFWGDSKLAPG---GQEGLQFDGINKMIDP-ENTIDLKGNYLEEKHINWGSQLILQNYGTPTDLMLPFEVMGQFSQEFFPKERVIMPT--NDGYQAGVVVNKFMTHGGEVDFTPNLFLNKTTPLNMNA-SSQKAPAPG-TLAAEIGTANDAEFGKQTGGG--------------AGVYKYAVTFNNSHGESVPSNIVD-VTIANEDVAKGVKLTITNPVSTAFPVEYIKVYRSEK--------------DGQRLYEVAKFAVTTDNSGGVTEHTDKCEILANTYTAFMGEMSEEVIAFKQLTPMMKMDLATLGPVIRWMILMYGVPVMYAPKKFMKYTNIKADVPGYIGN-----
NC_012530_Lb338_1           MKTRNLSKAQIEHIGAAAGQTFSLDTYNKA-----KTEQEEAVKAL-APDAGAGVVGYNVNPNSMQGFTTPLRVEDLDAMVKQLTYGQEQFVFFNKINKEQVQSTVRQYISYDKHGEVGHALAMHEGELSKISSPRFTRKQVRMKYLSAVRQVSIQAELAQGVSD-PLGEATRDAIITLAGSIEWMGFYGNSGLHSA--SDTEGTEFDGLTSLIDP-KNVIDLRGKSLSQDDLQQAAITISRAYGNATDAFLPNAAKAKLVNDLLPSQRVFMGA-NPQRNVIGFDAPRFQSVVGPINLNGSNLMDLPNILDEEDDNVSG--VAPVVTATAESTT---KLGNFLDSD--------------VGQLNYKVRTVSGQTKSPIV--DANATIAA--VTDTVNLEISLPNTYGNPVEYVEIYREAA---------------SGSYSLIGKVSAHLA-NGGKVSFNDADETIPGTVDAFVGDMSPEVITLYEFLPISRLDLATLTAMNTWAFMWFGALALFIPRRWVRLHNVGAYDVAPQR------
NC_015253_A9                -----------------------------MEEKLTPAQARVLEQISPGIVSKSMTTGYNHGGTDQ-FNGQALRRQSLANDLKNLTYGNSNFTLFTDIGRRQADSTVEEYTVRTERGQSGHSAFTSELDIAVVSDPTIERRVLRMKFISSTKQASIASGLVNNTVD-PMTELTEDAMVTNAQTIEQAMFYGDSNLSAQ--GAGLGLEFDGLANLIDK-ENILDARGEALSETLLNKASTVVTRGFGSATDAYMPIGVYAEFMNSQLGRQRIIQATD---VGKSGVRLSQFVSASGNINLHGSVVMDRDQILREQAVQNVNAPAQPKV--AVAVAD---GKGTFRPED--------------IATHTYKVVTRSTGGESIPSEAIT-AVVAK--DVSEITLTITPQALYQAQPSHVVIYRKGL--------------NGENFYKIGTVPFSEL-KAGVLKFVDTNSVIPETSSIFVGELKDSTISLYELLSMTRVDLARINASTTFTVLWYGALALFAPKRWVQVKNVKTNVL----------
NC_016563_WPh               -----------------------MTEVKVEKEVKEVKLPDQAEAQLAEIVSKSFTTGTGITPDTQ-QNAAALRRELLEDQVKMLAYDNADFTIYPLINKQQVNSTVAKYAVFNQHGRTGHSRFVREVGVASINDPNIRQKTVQMKFLSDTKQQSIAAGLVNNIAD-PMSILTEDAISVIAKSIEWGIFYGDAGLSAE-DDSQAGLEFDGLQKLIDPNTNVIDLGGKRLTEETLNKAAVIVGKGYGRATDAFMPIGVQADFTNNLLDRQRVIQPS-QAGGFSTGFSINQFLSTRGAINLHGSTIMENDNILVEGRMIEPNAPQAPVSVVAKVSAN---PKGKFRP-E--D-----------YKIQKYKVVVHSDDAESLPTEADADVAINE--EGQEVKLTVKLANLYQASPQFISIYRQGN--------------ETGHFFLIGRHPVSKRNDQDELVFTDLNETIPETTDVFVGELTPQVISLLELLPMMKLPLAQMNATTTFTVLWYGALALYAPKKWVRIRNVQYIPALAADVTYRP-
NC_018856_Bastille          -----------------------MTELKKEAEAKNKKLPVEAEAELAELVSKSFTTGYGITPDTQ-LDGAAVRRELLEDQVKMLAFSSNDFTIYPLINKQQVNSTVAKYAVFNQHGRTGHSRFVREVGVASINDPNIRQKTVQMKFLSDTKQQSLAAGLVNNIAD-PMTILTEDAIAVIAKSIEWAIFYGDAALSSE-ADGQAGIEFDGLHKLIDQDTNVIDLKGARLDEATLNKAAVIVGKGYGRATDAFMPIGVQADFTNNLLDRQRVIQPS-TAGGFSTGFSINQFLSTRGAINLHGSTIMENDNILLEGRNPEPNAPQAPASVVASIVDD---KKGGFRD-E--D-----------IKTHSYKVVVHSDDAESLPSEAVT-AAVAK--KDNTVKLEVKLASLYQAQPQFISVYREGT--------------ETGHYFLIARVPVSKVNDQGVIEVLDRNQVIPETTDVFVGELTPNVVSLLELLPMMKLPLAQMNATTTFTVLWYGALALYAPKKWVRIKNVQYIPALAADVTVKY-
NC_018857_BPS13             -----------------------MTEVKVEKEVKEVELPAGAEAQLAEIVSKSFTTGSGITPDTQ-QNAAALRRELLDDQVKMLAYDNADFTIYPMINKQQVNSTVAKYAVFNQHGRTGHSRFVREVGVASINDPNIRQKTVQMKFLSDTKQQSIAAGLVNNIAD-PMSILTEDAISVIAKSIEWGIFYGDAALSAE-DDAQSGLEFDGLHKLIDPNTNVLDLAGQRLTEEVLNKAAVIVGKGYGRATDAFMPIGVQADFTNNLLDRQRVIQPS-QAGGFSTGFSINQFLSTRGAITLHGSTIMENDNILVEGRVIEPNAPQAPASVVATVA-A---GKGKFRP-E--D-----------IKEQSYKVVVHSDDAESLPSQEVL-ATVAA--KESEVKLTVKLANLYQASPQFISVYRKGN--------------QTGHYFLIARFPVSKRNDNDELVVIDRNETIPETTDVFVGEMTPQVLSLLELLPMMKLPLAQMNATTTFTVLWYGALALYAPKKWVRIRNVQYIPALAADVTYRP-
NC_018860_BCP78             -----------------MGNEL-NKDQ---AQPEVRKLPEEAEKKINEVLSKSFTTGVGITPDTQ-QNAAALRREFLDEEVKMLAYTSNDFTIYPMISKQQINNTVAKYAVFYQHGRTGHSRFVREVGVASINDPNIRQKTVQMKFLSDTKQQSIAAGLVNNIAD-PMTVLTDDAISVIAKSIEWAIFYGDAALSND-IDPQAGIEFDGLHKLIDEKTNVLDVRGADLTEQILNKAAVVVGKGYGRATDAFMPIGVQAEFMNNLLDRQRVIQPA-AEGGMATGYTVTQFNSVRGAIKLHGSTIMENDNVLVEDRLPQANAPMPPQSIVATVNKD---KKGKFTAED--V-----------KAGLSYKVVVFSDEAESVASQEVT-ASLAA--ADDSVSLAITLQTLYQAQPQFVVVYRQGR--------------ETGHYFQIARVAMSKAV-NNVITFVDTNEIIPETTDVFLGEMNPQVVSLLELLPMMRLPLAQMNATYTFTVLWYGALALYAPKKWVRIKNVKYIPALAADVTIPVK
NC_018863_B4                -----------------------MTELQKEQKVEARKLPAGAEAELAELVSKSFTTGTGITPDTQ-HDAAALRRELLDDQVKMLAFTNGDFTIYPLINKQQVNSTVAKYAVFNQHGRTGHSRFVREVGVASINDPNIRQKTVQMKFLSDTKQQSLAAGLVNNIAD-PMTILTEDAISVIAKSIEWAIFYGDAALAAE-ADNQAGIEFDGLTKLIDEATNVIDLKGERLDEATLNKAAVIVGKGYGRATDAFMPIGVQADFTNNLLDRQRVIQPS-QAGGFSTGFSINQFLSTRGAINLHGSTIMENDNILV-DRIPEPNAPQAPASVVATVKVN---DKGAFRPVK--D-----------IKTHSYKVVVHSDDAESLASEAVT-AVVAN--PTDSVSLAVKLQSLYQAKPQFISVYRQGN--------------ETGHYFLVARVPLSKADENGVITFVDRNQVIPETTDVFIGELTPQVISLLELLPMMKLPLAQMNATTTFTVLWYGALALYAPKKWVRIKNVQYIPALAADVTYRP-
NC_019448_GH15              -----------------------MTIEK-----NLSDVQQKYADQFQEDVVKSFQTGYGITPDTQ-IDAGALRREILDDQITMLTWTNEDLIFYRDISRRPAQSTVVKYDQYLRHGNVGHSRFVKEIGVAPVSDPNIRQKTVSMKYVSDTKNMSIASGLVNNIAD-PSQILTEDAIAVVAKTIEWASFYGDASLTSE-VE-GEGLEFDGLAKLIDK-NNVINAKGNQLTEKHLNEAAVRIGKGFGTATDAYMPIGVHADFVNSILGRQMQLMQD-NSGNVNTGYSVNGFYSSRGFIKLHGSTVMENELILDESLQPLPNAPQPA-KVTATVETK---QKGAFEDEE--D-----------RAGLSYKVVVNSDDAQSAPSEEVT-ATVSN--VDDGVKLSISVNAMYQQQPQFVSIYRQGK--------------ETGMYFLIKRVPVKDAQEDGTIVFVDKNETLPETADVFVGEMSPQVVHLFELLPMMKLPLAQINASITFAVLWYGALALRAPKKWARIKNVRYIAV----------
NC_019726_JD007             -----------------------MTIEK-----NLSDVQQKYADQFQEDVVKSFQTGYGITPDTQ-IDAGALRREILDDQITMLTWTNEDLIFYRDISRRPAQSTVVKYDQYLRHGNVGHSRFVKEIGVAPVSDPNIRQKTVSMKYVSDTKNMSIASGLVNNIAD-PSQILTEDAIAVVAKTIEWASFYGDASLTSE-VE-GEGLEFDGLAKLIDK-NNVINAKGNQLTEKHLNEAAVRIGKGFGTATDAYMPIGVHADFVNSILGRQMQLMQD-NSGNVNTGYSVNGFYSSRGFIKLHGSTVMENELILDESLQPLPNAPQPA-KVTATVETK---QKGAFENEE--D-----------RAGLSYKVVVNSDDAQSAPSEEVT-ATVSN--VDDGVKLSISVNAMYQQQPQFVSIYRQGK--------------ETGMYFLIKRVPVKDAQEDGTIVFVDKNETLPETADVFVGEMSPQVVHLFELLPMMKLPLAQINASITFAVLWYGALALRAPKKWARIKNVRYIAV----------
NC_020081_phiAGATE          -----------------------MSES--KFQKGQVSLPKEA----EDFLLKTFTTGYAINSEDQ-HDAAALRYELLDDEVHVLTWGNDDFTIYPMLNKSQVTSTVYQYPIFNQHGRTGSSRFVREVGVAPINSPSLRQKTVQMKFLSDTKQQSLAAGLVRNVAD-PMTFLTQDAVSVLAKTIEWATFYGDASLSNDPTNDQAGLEFDGLHKLIDQKTNVLDLRGEGLTEQVLNKAAVVVGKGYGIATDAFMPIGVQADFTNSLLDRQRALMPS-GAGGMSTGFAVTEFMSSRGNIRLHGSTIMENDNVLIENRMPEQNAPLPAQAVAATVKTN---AKGKFNKDK--------------ENVLSYKVVVNAESAESPSSEAVA-ATITN--NTDAVELKITLQPMYQAAPQFVTIYRQGA--------------ETGHYFQIARVPYSKVNESNQIVFTDTNEVIPETTDVFIGEMSPNVISLLQLLPMMKLPLAQMNATNTFTVLWYGALALYAPKKWVRIKNVRYIPALAAETSITQ-
NC_020871_AG20              -----------------------MPKNN-----KEEEVKEVNLNSVQEDALKSFTTGYGITPDTQ-TDAGALRREFLDDQISMLTWTENDLTFYKDIAKKPATSTVAKYDVYMQHGKVGHTRFTREIGVAPVSDPNIRQKTVNMKFASDTKNISIAAGLVNNIQD-PMQILTDDAIVNIAKTIEWASFFGDSDLSDS-PEPQAGLEFDGLAKLINQ-DNVHDARGASLTESLLNQAAVMISKGYGTPTDAYMPVGVQADFVNQQLSKQTQLVRD-NGNNVSVGFNIQGFHSARGFIKLHGSTVMENEQILDERILALPTAPQQA-KVTATQEAG---KKGQFRAED--L-----------AA-HEYKVVVSSDDAESIASEVAT-ATVTA--KDDGVKLEIELAPMYSSRPQFVSIYRKGA--------------ETGLFYLIARVPASKA-ENNVITFYDLNDSIPETVDVFVGEMSANVVHLFELLPMMRLPLAQINASVTFAVLWYGALALRAPKKWVRIKNVKYIPVKNVHSN----
NC_020873_Bc431v3           -----------------MGAEL-NKDKQVQAEPEVRKLPQAAEDKIAD-LQKSFTTGVGITPDTQ-LDAAALRREYLEDEVKMLTWDNSDFTIYPLIAKQQISNTVAKYAVFNQHGRTGHSRFVSEIGVASINDPNIRQKTVQMKFISDTKQQSIAAGLVNNISD-PMTILTEDAISVIAKSIEWAIFYGDASLSAE-SDQQSGIEFDGLHKLIDQKTNIIDLKGQSLSEAVLNKAAVIVGKGYGKATDAFMPIGVQAEFTNNLLDRQRVIQPS-NAGGFSTGFTINQFLSARGAINLHGSTIMENDNVLVENRLPQANAPLPVKTLKATVKAA---DKGGFTTED--K------------SL-SYKVVVFSNEAESVASDAVT-AALTD--ATSSVTLEIELQPIYQAQPQFVVVYRQGA--------------QTGHYFQIARIPVAKASDLNVITFVDRNEIIPETTDVFVGEMNQNVLSLLELMPMMRLPLAQMNATYTFSVLWYGALALYAPKKWVRIKNVKYIPALAADVTL---
NC_020877_Romulus           ------------------------MNQN-----ELSKKQHAVADELQEKLSKSFQTGYGITPETQ-VDAGALRREILDDQITMLTWGNNDLVFYRDVARRPAESTVIKYDVFLRHGKVGHSRFVREIGVASVSDPNIRQKTVTMKYISDTKNMSLASSLVNNIAD-PGQILTEDAISVVAKTIEWASFYGDASLTSE-VG-GEGLEFDGLAKLIDA-DNVIDAKGAHLDEKLLNLASVKIGKGFGTATDAYMPIGVHSDFVTNILGRQMQLMQD-NSGNVNTGFSVNGFYSSRGFIRLHGSTVMENELILDETLIPQPNAPQPA-TVKAEVKTN---QKGKFTKEE--D-----------RAGLSYKVVVHSDEAESAPSEAQV-ATVTN--ATDGVELKITVNSMYQQSPQFVSIYRQGK--------------ETGMYYLIKRVALKDAQEDGSLVFVDKNETLPETADVFVGEMSPQVLHLFELLPMMKLPLAQINASITFAVLWYGALALRAPKKWARIKNVSYLALK---------
NC_022088_Troll             -----------------------MTELQKEQKVEARKLPAGAEAELAELVSKSFTTGTGITPDTQ-QDAAALRRELLDDQVKMLAFTNGDFTIYPLINKQQVNSTVAKYAVFNQHGRTGHSRFVREVGVASINDPNIRQKTVQMKFLSDTKQQSLAAGLVNNIAD-PMTILTEDAISVIAKSIEWAIFYGDAALAAE-ADNQAGIEFDGLTKLIDEQTNVIDLAGERLDEATLNKAAVIVGKGYGRATDAFMPIGVQADFTNNLLDRQRVIQPS-QAGGFSTGFSINQFLSTRGAINLHGSTIMENDNILV-DRIPEPNAPQAPASVVATVKTA---DKGKFRPVK--D-----------IKTHGYKVVVHSDDAESLASDEVT-AVVAN--PTDSVSIAVKLQSLYQAKPQFISIYRKGN--------------ETGHYFLIARVALSKADENGLITFVDRNQVIPETTDVFIGELTPQVLSLLELLPMMKLPLAQMNATTTFTVLWYGALALYAPKKWVRIKNVQYIPALAADVTYRP-
NC_022090_Remus             ------------------------MNQN-----ELSKKQHAVADELQEKLSKSFQTGYGITPETQ-VDAGALRREILDDQITMLTWGNNDLVFYRDVARRPAESTVIKYDVFLRHGKVGHSRFVREIGVASVSDPNIRQKTVTMKYISDTKNMSLASSLVNNIAD-PGQILTEDAISVVAKTIEWASFYGDASLTSE-VG-GEGLEFDGLAKLIDA-DNVIDAKGAHLDEKLLNLASVKIGKGFGTATDAYMPIGVHSDFVTNILGRQMQLMQD-NSGNVNTGFSVNGFYSSRGFIRLHGSTVMENELILDETLIPQPNAPQPA-TVKAEVKTN---QKGKFTKEE--D-----------RAGLSYKVVVHSDEAESAPSEAQV-ATVTN--ATDGVELKITVNSMYQQSPQFVSIYRQGK--------------ETGMYYLIKRVALKDAQEDGSLVFVDKNETLPETADVFVGEMSPQVLHLFELLPMMKLPLAQINASITFAVLWYGALALRAPKKWARIKNVSYLALK---------
NC_022761_CampHawk          -----------------------MNFGN-----GVNGF-GNGSQADVDALNKALEAGHTVNPLDL-EGGGAFRVESLERSLHNLSFTDQHIKFWKKIPKQKAYSTVEQYGQLLDYGRS-QGAFVSEGVLPDTNDSTYARKAAFVKFLGTTREVTHPMTLVNSAFGNVIARQNKDGILWMLKQIEQALFWGDSKLAPG---GQEGLQFDGINKMIDP-ENTIDLKGNYLEEKHINWGSQLILQNYGTPTDLMLPFEVMGQFSQEFFPKERVIMPT--NDGYQAGVVVNKFMTHGGEVDFTPNLFLNKTTPLNMNA-SSQKAPAPG-TLAAEIGTANDAEFGKQTGGG--------------AGVYKYAVTFNNSHGESVPSNIVD-VTIANEDVAKGVKLTITNPVSTAFPVEYIKVYRSEK--------------DGQRLYEVAKFAVTTANSGGVTEHTDKCKILANTYTAFMGEMSEEVIAFKQLTPMMKMDLATLGPVIRWMILMYGVPVMYAPKKFMKYTNIKADVPGYIGN-----
NC_022763_Spock             -----------------------MTELQKEQKVEARKLPAGAEAELAELVSKSFTTGTGITPDTQ-HDAAALRRELLDDQVKMLAFTNGDFTIYPLINKQQVNSTVAKYAVFNQHGRTGHSRFVREVGVASINDPNIRQKTVQMKFLSDTKQQSLAAGLVNNIAD-PMTILTEDAISVIAKSIEWAIFYGDAALAAE-ADNQAGIEFDGLTKLIDEATNVIDLKGERLDEATLNKAAVIVGKGYGRATDAFMPIGVQADFTNNLLDRQRVIQPS-QAGGFSTGFSINQFLSTRGAINLHGSTIMENDNILV-DRIPEPNAPQAPASVTATVKTG---DKGAFRPVK--D-----------IKTHGYKVVVHSDDAESLASDEVT-AVVAN--PTDSVSIAVKLQSLYQAKPQFISIYRKGN--------------ETGHYFLIARVPLSKADENGVITFVDRNQVIPETTDVFIGELTPQVISLLELLPMMKLPLAQMNATTTFTVLWYGALALYAPKKWVRIKNVQYIPALAADVTYRP-
NC_022769_BigBertha         -----------------------MTELQKEQKVEARKLPAGAEAELKELVSKSFTTGTGITPDTQ-QDAAALRRELLDDQVKMLAFTNGDFTIYPLINKQQVNSTVAKYAVFNQHGRTGHSRFVREVGVASINDPNIRQKTVQMKFLSDTKQQSLAAGLVNNIAD-PMTILTEDAISVIAKSIEWAIFYGDAALAAE-ADNQAGIEFDGLTKLIDEATNVIDLAGERLDEATLNKAAVIVGKGYGRATDAFMPIGVQADFTNNLLDRQRVIQPS-QAGGFSTGFSINQFLSTRGAINLHGSTIMENDNILV-DRIPEPNAPQAPTSVVATVKTA---DKGKFRPVK--D-----------IKTHGYKVVVHSDDAESLASDEVT-AVVAN--PTDSVSIAVKLQSLYQAKPQFISIYRKGN--------------ETGHYFLVARVPLAKADENGVITFVDRNQVIPETTDVFIGELTPQVISLLELLPMMKLPLAQMNATTTFTVLWYGALALYAPKKWVRIKNVQYIPALAADVTYRP-
NC_022918_S25_4             -----------------------MTIEK-----NLSDVQQKYADQFQEDVVKSFQTGYGITPDTQ-IDAGALRREILDDQITMLTWTNEDLIFYRDISRRPAQSTVVKYDQYLRHGNVGHSRFVKEIGVAPVSDPNIRQKTVSMKYVSDTKNMSIASGLVNNIAD-PSQILTEDAIAVVAKTIEWASFYGDASLTSE-VE-GEGLEFDGLAKLIDK-NNVINAKGNQLTEKHLNEAAVRIGKGFGTATDAYMPIGVHADFVNSILGRQMQLMQD-NSGNVNTGYSVNGFYSSRGFIKLHGSTVMENELILDESLQPLPNAPQPA-KVTATVETK---QKGAFENEE--D-----------RAGLSYKVVVNSDDAQSAPSEEVT-ATVSN--VDDGVKLSISVNAMYQQQPQFVSIYRQGK--------------ETGMYFLIKRVPVKDAQEDGTIVFVDKNETLPETADVFVGEMSPQVVHLFELLPMMKLPLAQINASITFAVLWYGALALRAPKKWARIKNVRYIAV----------
NC_023501_BPS10C            -----------------------MTEVKVEKEVKEVELPAGAEAQLAEIVSKSFTTGSGITPDTQ-QNAAALRRELLDDQVKMLAYDNADFTIYPMINKQQVNSTVAKYAVFNQHGRTGHSRFVREVGVASINDPNIRQKTVQMKFLSDTKQQSIAAGLVNNIAD-PMSILTEDAISVIAKSIEWGIFYGDAALSAE-DDAQSGLEFDGLHKLIDPNTNVLDLAGQRLTEEVLNKAAVIVGKGYGRATDAFMPIGVQADFTNNLLDRQRVIQPS-QAGGFSTGFSINQFLSTRGAITLHGSTIMENDNILVEGRVIEPNAPQAPASVVATVA-A---GKGKFRP-E--D-----------IKEQSYKVVVHSDDAESLPSQEVL-ATVAA--KESEVKLTVKLANLYQASPQFISVYRKGN--------------QTGHYFLIARFPVSKRNDNDELVVIDRNETIPETTDVFVGEMTPQVLSLLELLPMMKLPLAQMNATTTFTVLWYGALALYAPKKWVRIRNVQYIPALAADVTYRP-
NC_024137_Bcp1              -----------------MGAEL-NKDKQVQVEPEARKLPQAAEDKIAE-LQKSFTTGVGITPDTQ-TDAAALRREYLEDEVKMLTWDNSDFTIYPLIAKQQISNTVAKYAVFNQHGRTGHSRFVSEIGVASINDPNIRQKTVQMKFISDTKQQSIAAGLVNNISD-PMTILTEDAISVIAKSIEWAIFYGDASLSAD-SDQQSGIEFDGLHKLIDQKTNVIDLKGQSLSEAVLNKAAVIVGKGYGKATDAFMPIGVQAEFTNNLLDRQRVIQPS-SAGGFSTGFTINQFLSARGAINLHGSTIMENDNVLVENRLPQANAPLPVKSLKATVKAG---DKGGFLPED--K------------SL-SYKVVVYSNEAESVASDAVT-AAITD--ATSSVTLDIELQPIYQAQPQFVVIYRQGA--------------QTGHYFQIARVPVAKANELNVITFVDRNEIIPETTDVFVGEMNQNVLSLLELLPMMRLPLAQMNATYTFSVLWYGALALYAPKKWVRIKNVKYIPALAADVTL---
NC_024205_Hoody_T           -----------------------MTELKKEAEAKNKKLPVEAEAELAELVSKSFTTGYGITPDTQ-LDGAAVRRELLEDQVKMLAFSSNDFTIYPLINKQQVNSTVAKYAVFNQHGRTGHSRFVREVGVASINDPNIRQKTVQMKFLSDTKQQSLAAGLVNNIAD-PMTILTEDAIAVIAKSIEWAIFYGDAALSSE-ADGQAGIEFDGLHKLIDQDTNVIDLKGARLDEATLNKAAVIVGKGYGRATDAFMPIGVQADFTNNLLDRQRVIQPS-TAGGFSTGFSINQFLSTRGAINLHGSTIMENDNILLEVVTQSLTLLKRQHL-----------------------------------------------------------------------------------------------------------------------------------------------------------------------------------------------------------------------
NC_024207_Evoli             -----------------------MTELKKEAEAKNKKLPVEAEAELAELVSKSFTTGYGITPDTQ-LDGAAVRRELLEDQVKMLAFSSNDFTIYPLINKQQVNSTVAKYAVFNQHGRTGHSRFVREVGVASINDPNIRQKTVQMKFLSDTKQQSLAAGLVNNIAD-PMTILTEDAIAVIAKSIEWAIFYGDAALSSE-ADGQAGIEFDGLHKLIDQDTNVIDLKGARLDEATLNKAAVIVGKGYGRATDAFMPIGVQADFTNNLLDRQRVIQPS-TAGGFSTGFSINQFLSTRGAINLHGSTIMENDNILLEGRNPEPNAPQAPASVVASIVDD---KKGGFRD-E--D-----------IKTHSYKVVVHSDDAESLPSEAVT-AAVAK--KDNTVKLEVKLASLYQAQPQFISVYREGT--------------ETGHYFLIARVPVSKVNDQGVIEVLDRNQVIPETTDVFVGELTPNVVSLLELLPMMKLPLAQMNATTTFTVLWYGALALYAPKKWVRIKNVQYIPALAADVTVKY-
NC_024211_Megatron          -----------------------MTEVKVEKE-KEVKLPEQAEAQLAEIVSKSFTTGTGITPDTQ-QNAAALRRELLEDQVKMLAFDNADFTIYPMINKQQVNSTVAKYAVFNQHGRTGHSRFVREVGVASINDPNIRQKTVQMKFLSDTKQQSIAAGLVNNIAD-PMSILTEDAISVIAKSIEWGIFYGDAALSAE-DDSQAGLEFDGLGKLIDKDTNVIDLAGKRLTEEVLNKAAVIVGKGYGRATDAFMPIGVQADFTNNLLDRQRVIQPS-QAGGFSTGFSINQFLSTRGAITLHGSTIMENDNILVEGRMIEPNAPQAPASVVATVA-K---GKGKFRP-E--D-----------IKEQAYKVVVHSDDAESLPSQEVI-ATVAE--AASEVKLTVKLANLYQASPQFISVYRRGN--------------ETGHYFLIARFPVSKRNDQDELVVIDRNETIPETTDVFVGEMTPQVLSLLELLPMMKLPLAQMNATTTFTVLWYGALALYAPKKWVRIRNVQYIPALAADVTYRP-
NC_024787_LMTA_148          -----------------------MPKNN------KEEVKEVNLNSVQEDALKSFTTGYGITPDTQ-TDAGALRREFLDDQISMLTWTENDLTFYKDIAKKPATSTVAKYDVYMQHGKVGHTRFTREIGVAPVSDPNIRQKTVNMKFASDTKNISIAAGLVNNIQD-PMQILTDDAIVNIAKTIEWASFFGDSDLSDS-PEPQAGLEFDGLAKLISQ-DNVEDARGASLTESLLNQAAVMISKGYGTPTDAYMPVGVQADFVNQQLSKQTQLVRD-NGNNVSVGFNIQGFHSARGFIKLHGSTVMENEQILDERILALPTAPQPA-KVTATQEAG---KKGQFRAED--L-----------AA-HEYKVVVSSDDAESIASEVAT-ATVTA--KDDGVKLEIELAPMYSSRPQFVSIYRKGA--------------ETGLFYLIARVPASKA-ENNVITFYDLNDSIPETVDVFVGEMSANVVHLFELLPMMRLPLAQINASVTFAVLWYGALALRAPKKWVRIRNVKYIPVKNVHSN----
NC_024788_Riley             -----------------------MTELQKEQKVEARKLPAGAEAELKELVSKSFTTGAGITPDTQ-QDAAALRRELLDDQVKMLAFTNGDFTIYPLINKQQVNSTVAKYAVFNQHGRTGHSRFVREVGVASINDPNIRQKTVQMKFLSDTKQQSLAAGLVNNIAD-PMTILTEDAISVIAKSIEWAIFYGDAALAAE-ADNQAGIEFDGLTKLIDEATNVIDLAGERLDEATLNKAAVIVGKGYGRATDAFMPIGVQADFTNNLLDRQRVIQPS-QAGGFSTGFSINQFLSTRGAINLHGSTIMENDNILV-DRIPEPNAPQAPASVVATVKTA---DKGKFRPVK--D-----------VKTHSYKVVVHSDDAESLASDAVT-AVVAN--PTDSVSIAVKLQSLYQAKPQFISVYRQGN--------------ETGHYFLVARVPLAKADENGVITFVDRNQVIPETTDVFIGELTPQVISLLELLPMMKLPLAQMNATTTFTVLWYGALALYAPKKWVRIKNVQYIPALAADVTYRP-
NC_024792_Bobb              -----------------------MSDS--KFQKGQAGLPNEA----VEFLKKTFTTGYSINSDDQ-HDAAALRYELLDDEVHVLTWGNDDFTIYPMLNKSQVTSTVFQYPIFQQHGRTGASRFVREVGVAPINSPNLRQKTVRMKFLSDTKQQSLAAGLVRNVSD-PMTFLTQDAVSVLAKTIEWATFYGDAALSNE-LDDQAGLEFDGLHKLIDQKTNVLDIRGEGLTEQILNKASVIVGKGYGIATDAFMPIGVQADFTNSLLNRQRALMPS-AEGGMSTGFAVTEFLSSRGKITLHGSTIMENDNVLIENRMPEQNAPLPAREVKAAVKTN---AKGQFNKDE--------------DNVLSYKVVVHAEGAESVSTEAVE-ATITN--NTDAVELTVSLQPMYQATPQFITIYRKGA--------------TTGHYFQIARVPASKANENNQIVFTDTNDVIPETTDVFVGEMSPNVISLLQLLPMMKMPLAQMNATNTFTVLWYGALALYAPKKWVRIKNVRYIPALAAETSITQ-
NC_025416_MCE_2014          -----------------------MTIEK-----NLSDVQQKYADQFQEDVVKSFQTGYGITPDTQ-IDAGALRREILDDQITMLTWTNEDLIFYRDISRRPAQSTVVKYDQYLRHGNVGHSRFVKEIGVAPVSDPNIRQKTVSMKYVSDTKNMSIASGLVNNIAD-PSQILTEDAIAVVAKTIEWASFYGDASLTSE-VE-GEGLEFDGLAKLIDK-NNVINAKGNQLTEKHLNEAAVRIGKGFGTATDAYMPIGVHADFVNSILGRQMQLMQD-NSGNVNTGYSVNGFYSSRGFIKLHGSTVMENELILDESLQPLPNAPQPA-KVTATVETK---QKGSFEDEE--D-----------RAGLSYKVVVNSDDAQSAPSEEVT-ATVSN--VDDGVKLSINVNAMYQQQPQFVSIYRQGK--------------ETGMYFLIKRVPVKDAQEDGTIVFVDKNETLPETADVFVGEMSPQVVHLFELLPMMKLPLAQINASITFAVLWYGALALRAPKKWARIKNVRYIAV----------
NC_025423_CP_51             --------------------MFPNLENQ-----GGQGF-GTATQADVDALNKALSAGHEVNPLEL-QGGGAFRVESLENSLKVLTYGDQHIKFWKKIPKQTAYSTVEQYGQLLDYGRN-QGAFVGEGQLPDTNDSTYARKAAFVKFLGTTREVTHPMTLVNSAFGNVVARQNQDGILWMLKQVEQSLFWGNSKLKPG---GEEGREWDGLVNLIDK-ENTIDLKGNYLEEHHMNWGAQMIIQNYGTPTDMFLPFEVMAQFSQEFFPKERVLMPT--QQGYQAGVVVNKFMTHGGEVEFSPDIFLTKTKPLSMNA-SSYKAPATG-TLAAALDASGT--AGDFAKQG--------------GGVYKYAITLNNDHGESIPSNVVS-VTMTGSDLAKGVKLTITNPASTAFPVDYVRVYRSEK--------------DGNQLYEVAKFAVTSQGSAATTVFTDNGETIANTYTSFMGEMSPEIIGFKQLAPMMKMDLATLGPVIRWMILMYGVPVLYAPKKWMKYTNIKADVPGFIGN-----
NC_025426_P108              -----------------------MTIEK-----NLSDVQQKYADQFQEDVVKSFQTGYGITPDTQ-IDAGALRREILDDQITMLTWTNEDLIFYRDISRRPAQSTVVKYDQYLRHGNVGHSRFVKEIGVAPVSDPNIRQKTVSMKYVSDTKNMSIASGLVNNIAD-PSQILTEDAIAVVAKTIEWASFYGDASLTSE-VE-GEGLEFDGLAKLIDK-NNVINAKGNQLTEKHLNEAAVRIGKGFGTATDAYMPIGVHADFVNSILGRQMQLMQD-NSGNVNTGYSVNGFYSSRGFIKLHGSTVMENELILDESLQPLPNAPQPA-KVTATVETK---QKGAFEDEE--D-----------RAGLSYKVVVNSDDAQSAPSEEVT-ATVSN--VDDGVKLSISVNAMYQQQPQFVSIYRQGK--------------ETGMYFLIKRVPVKDAQEDGTIVFVDKNETLPETADVFVGEMSPQVVHLFELLPMMKLPLAQINASITFAVLWYGALALRAPKKWARIKNVRYIAV----------
NC_027335_ECP3              -----------------------MTEK---------KNTERQLTSVQEEVIKGFTTGYGITPESQ-TDAAALRREFLDDQITMLTWADGDLSFYRDITKRPATSTVAKYDVYLAHGRVGHTRFTREIGVAPISDPNLRQKTVNMKYVSDTKNMSIATGLVNNIED-PMRILTDDAISVVAKTIEWASFYGDSDLSEN-PDAGSGLEFDGLAKLIDK-HNVLDAKGASLTEALLNQASVLVGKGYGTPTDAYMPIGVQADFVNQQLDRQVQVISD-NGQNATMGFNVKGFNSARGFIRLHGSTVMELEQILDENSMQLPNAPQKA-TVKATLEAG---TKGKFRDED--L-----------TIDTEYKVVVVSDDAESAPSDVAS-VVIDD--KKNKLN-----------------------------------------------------------------------------------------------------------------------------------------------
NC_027352_JBP901            -----------------MGAEL-NKDKQVQAEPEVMKLPQAAEDKIAE-LQKSFTTGVGITPDTQ-TDAAALRREYLQDEVKMLTWDNSDFTIYPLIAKQQITNTVAKYAVFNQHGRTGHSRFVSEIGVASINDPNIRQKTVQMKFLSDTKQQSIAAGLVNNISD-PMTILTEDAISVIAKSIEWAIFYGDASLSAD-ADQQSGIEFDGLHKLIDQKTNVIDLKGESLSEAVLNKAAVIVGKGYGKATDAFMPIGVQAEFTNNLLDRQRVIQPS-NQGGFSTGFTINQFLSARGAINLHGSTIMENDNVLVENRLPQANAPLPAKTVKATVKTG---DKGTFRPVD--K------------GVQSYKVVVFSNEAESVASDAVT-ATIAN--ETDSVTLEIELQPIYQAQPQFVVVYRQGA--------------QTGHYFQIARIPVSKANDLNVITFVDRNEIIPETTDVFVGEMNQNVLSLLELLPMMRLPLAQMNATYTFTVLWYGALALYAPKKWVRIKNVKYIPALAADVTLNY-
NC_027355_BCP8_2            -----------------MGAEL-NKDKQVQAEPEVMKLPQAAEDKIAE-LQKSFTTGVGITPDTQ-TDAAALRREYLQDEVKMLTWDNSDFTIYPLIAKQQITNTVAKYAVFNQHGRTGHSRFVSEIGVASINDPNIRQKTVQMKFLSDTKQQSIAAGLVNNISD-PMTILTEDAISVIAKSIEWAIFYGDASLSAD-ADQQSGIEFDGLHKLIDQKTNVIDLKGESLSEAVLNKAAVIVGKGYGKATDAFMPIGVQAEFTNNLLDRQRVIQPS-NQGGFSTGFTINQFLSARGAINLHGSTIMENDNVLVENRLPQANAPLPAKSVKATVKTG---DKGTFRPVD--K------------GVQSYKVVVFSNEAESVASDAVT-ATVAN--ETDSVTLEIELQPIYQAQPQFVVVYRQGA--------------QTGHYFQIARIPVSKANDLNVITFVDRNEIIPETTDVFVGEMNQNVLSLLELLPMMRLPLAQMNATYTFTVLWYGALALYAPKKWVRIKNVKYIPALAADVTLNY-
NC_027366_Mater             -----------------------------MEEKNERVLPKAAEDKIEEVLSKSFTTGFAITPDTQ-HDAAALRREYLDDEVKMLAFDNSDFTIYPAIAKQQVNNTVVKYAVFNQHGRTGHSRFVREVGVASINDPNIRQKTVQMKFLSDTKQQSIAAGLVNNIAD-PMTILTEDAISVIAKSIEWAIFYGDAALTFE-ADEQAGIEFDGLHKLIDQKTNIMDLRGRTLTEGDLNKAAVIVGKGYGKATDAFMPIGVQADFSNSLLQRQYVLQPAANAQGMATGFSVVQFNSARGAINLHGSTIMENDNVLVENRLPQQNAPLPPKAVTAAVKTG---VAGKFREDD--K------------GVQSYKVVVFSDEAESVASQEVT-ATVGN--LTDGVELTVELQPIYQAQPQFISIFRKGA--------------ETGHYFLIARVPVSKMNDENKIVFVDKNEIIPETTDVFVGELTPQVLSLLELLPMMRLPLAQMNATVTFSVLWYGALALYAPKKWVRIKNVRYIPALAADVTL---
NC_027374_Moonbeam          -----------------------------MTEAKDRKLPQGAETVIEG-ISKSFTTGFGITPQTQ-TDAAALRRELLDAEVKMLAYQNTDFTIYPAIAKKQVNSTVEKYAVFNQHGRTGHSRFVREVGVASINDPNIRQKTVQMKFLSDTKQISIAAGLVNNIAD-PMTILTEDAISVLAKSIEWAIFYGDAALSID-PDLQAGLEFDGLHKLIDQDTNILDLRGETLTEAVLNKAAVVIGKGYGKATDAFMPIGVLGDFSNSFLGRQYVLQPVQGAEGMATGFAVTQFNSVRGPIRLHGSTIMENDNILDETRPQQPNAPLAPASVVAAVKTG---VAGKFAN-Y--T------------GAQNYKVVISSDEAESVASDAVT-ATVAN--ATDGVELTINLQPMYSAQPQFVSVYRQGK--------------TTGQYYLIARVPMSKAT-GNVLVFTDKNEIIPETTDVFLGEMSGQVLSLLELLPMMRLPLAQMNATQTFSVLWYGALALYAPKKWVRIKNVKYIPAMASDVNVKY-
Thurquoise                  -----------------MGAEL-NKDKQVHAEPEVRTLPQAAEDKIAE-LQKSFTTGVGITPDTQ-QDAAALRREYLEDEVKMLTWDNSDFTIYPMIAKQQITNTVAKYAVFNQHGRTGHSRFVSEIGVASINDPNIRQKTVQMKFLSDTKQQSIAAGLVNNISD-PMTILTEDAISVIAKSIEWAIFYGDAALSAD-VDQQAGIEFDGLHKLIDQKTNVIDLQGASLSEAVLNKAAVIVGKGYGKATDAFMPIGVQAEFTNNLLDRQRVIQPS-NSGGFSTGFTINQFLSARGAINLHGSTIMENDNVLVENRLPQANAPLPAKKVTATVKPA---DKGTFRTED--K------------GVQNYKVVVFSNEAESVASDAVS-ATISD--VTSSVTLDIELQPIYQAQPQFVVVYRQGA--------------QTGHFFQIARIPVSKASDLNVISFIDRNEVIPETTDVFVGEMNQNVLSLLELLPMMRLPLAQMNATYTFTVLWYGALALYAPKKWVRIKNVKYIPALAADVTLTY-
