# Supplementary material for: Genome, biology and stability of the Thurquoise phage – A new virus from the Bastillevirinae subfamily
Source: Front Microbiol. 2023 Mar 14;14:1120147. doi: 10.3389/fmicb.2023.1120147 (PMC10043171; doi:10.3389/fmicb.2023.1120147)
Supplement: Supplementary file 2 [file Data_Sheet_1.ZIP › File S1. Alignments evolution models and trees/IqTree_ML_trees/single_marker_trees/6150_00076-hypothetical_protein_100.fasta.aln.faa.bionj]

((MH638309_Bacillus_Hobo:0.00000050,KT995480_Bacillus_BM15:0.00000050):0.00234166,((((((NC_027374_Moonbeam:0.06579646,NC_027366_Mater:0.15349016):0.03795338,(((KF669652_Grass:0.20825468,AB930182_SPG24:-0.20825367):0.20917276,AP013029_phiNIT1:0.00251871):0.12248629,KC699836_SIOphi:0.19595617):0.07324284):0.02709786,(((((((NC_027335_ECP3:-0.00804591,(NC_009904_phiEF24C:0.00000050,AB609718_phiEF24C_P2:0.00000050):0.01435751):0.00804648,KR049063_EFLK1:0.00000043):0.30707759,KP339049_EFDG1:-0.05974228):0.58546156,(((((NC_020877_Romulus:0.00000050,JX194239_SA11:0.00000050):0.07335895,(FR852584_ISP:0.00000050,EU418428_A5W:0.00000050):0.09913243):0.04362214,NC_007021_Twort:0.35450596):0.01469835,(KP027447_phiIPLA_C1C:0.00000050,KF021268_phiIBB_SEP1:0.00000050):0.09417057):0.54690373,(KJ668715_LMTA_34:0.00283326,(KJ094029_LP_064:0.00000050,DQ004855_P100:0.00000050):0.00101984):0.37134659):0.02705032):0.06614570,(NC_012530_Lb338_1:1.03091705,AY682195_LP65:1.04898655):0.21063058):0.09311965,(((NC_025423_CP_51:0.00864366,(KC595513_Shanette:0.00201614,KC595512_JL:0.00194026):0.01567926):0.11783230,(NC_022761_CampHawk:0.00000050,NC_011421_SPO1:0.00000050):0.36602032):1.19852209,NC_015253_A9:0.70362043):0.13014430):0.25495115,(NC_020081_phiAGATE:0.01119080,(KJ010548_Bp8p_T:0.00000050,KJ010547_Bp8p_C:0.00000050):0.04078211):0.52731168):0.08117431):0.12696877,((((NC_024788_Riley:0.00078830,NC_022769_BigBertha:0.00304860):0.00971962,(NC_022088_Troll:0.00000050,KT307976_AvesoBmore:0.00000050):0.00753557):0.01125637,(NC_018863_B4:0.00000050,JN797796B_5S:0.00000050):0.04661771):0.13984910,(((NC_024211_Megatron:0.00000050,KT207918_Eyuki:0.00000050):0.01871975,((NC_023501_BPS10C:-0.00128830,NC_018857_BPS13:0.00507810):0.02311906,NC_016563_WPh:0.02209545):0.01337763):0.20097113,(NC_024205_Hoody_T:0.00000050,NC_018856_Bastille:0.00000050):0.07526144):0.05078774):0.23036259):0.16293520,((NC_018860_BCP78:0.00000050,JN797798_BCU4:0.00000050):0.01242914,KT224359_TsarBomba:0.01433086):0.10537104):0.05433968,NC_020873_Bc431v3:0.04419115):0.01823563,(((Thurquoise:0.00000050,KU577463_Bacillus_Deep_Blue:0.00000050):0.01379753,(MG602477_Bacillus_BCP01:0.00000050,KX495186_Bacillus_PK16:0.00000050):0.00911247):0.01447664,(NC_027355_BCP8_2:0.00000050,NC_027352_JBP901:0.00000050):0.00849097):0.00604131);
