# Supplementary material for: Genome, biology and stability of the Thurquoise phage – A new virus from the Bastillevirinae subfamily
Source: Front Microbiol. 2023 Mar 14;14:1120147. doi: 10.3389/fmicb.2023.1120147 (PMC10043171; doi:10.3389/fmicb.2023.1120147)
Supplement: Supplementary file 2 [file Data_Sheet_1.ZIP › File S1. Alignments evolution models and trees/IqTree_ML_trees/single_marker_trees/6150_00076-hypothetical_protein_100.fasta.aln.faa.contree]

(AB609718_phiEF24C_P2:0.0000025137,(((((((((((AB930182_SPG24:0.0000025137,AP013029_phiNIT1:0.0034875347)69:0.0000025438,KF669652_Grass:0.0000025137)100:0.1314368618,KC699836_SIOphi:0.1826224984)93:0.0570704030,(NC_027366_Mater:0.1008319509,NC_027374_Moonbeam:0.1258217232)99:0.0831437130)58:0.0655826997,(((((JN797796B_5S:0.0000000000,NC_022763_Spock:0.0000000000):0.0000025137,NC_018863_B4:0.0000025137)100:0.0456108022,((KT307976_AvesoBmore:0.0000025137,NC_022088_Troll:0.0000025137)99:0.0069695394,(NC_022769_BigBertha:0.0000025137,NC_024788_Riley:0.0039599288)97:0.0088137948)84:0.0141285645)100:0.1417612228,((((KT207918_Eyuki:0.0000000000,NC_024213_Hakuna:0.0000000000):0.0000025137,NC_024211_Megatron:0.0000025137)99:0.0251476321,(NC_016563_WPh:0.0209140389,(NC_018857_BPS13:0.0039185147,NC_023501_BPS10C:0.0000025137)99:0.0255167183)91:0.0100939517)100:0.2339495896,(((NC_018856_Bastille:0.0000000000,NC_024216_CAM003:0.0000000000):0.0000000000,NC_024207_Evoli:0.0000000000):0.0000025137,NC_024205_Hoody_T:0.0000025137)100:0.0938249843)97:0.0682468152)100:0.2510513007,(((JN797798_BCU4:0.0000025137,NC_018860_BCP78:0.0000025137)100:0.0142739516,KT224359_TsarBomba:0.0134246647)100:0.1216012420,(((((KT995480_Bacillus_BM15:0.0000000000,MH638312_Bacillus_Kioshi:0.0000000000):0.0000000000,NC_024137_Bcp1:0.0000000000):0.0000025137,MH638309_Bacillus_Hobo:0.0000025137)56:0.0000025137,(((KU577463_Bacillus_Deep_Blue:0.0000025137,Thurquoise:0.0000025137)98:0.0159548613,(KX495186_Bacillus_PK16:0.0000025137,MG602477_Bacillus_BCP01:0.0000025137)99:0.0078387810)96:0.0200466640,(NC_027352_JBP901:0.0000025137,NC_027355_BCP8_2:0.0000025137)95:0.0065949762)89:0.0095420713)90:0.0235701264,NC_020873_Bc431v3:0.0412072550)78:0.0603016229)100:0.2236542529)91:0.1133653117)63:0.1541008478,(((KJ010547_Bp8p_C:0.0000000000,NC_024792_Bobb:0.0000000000):0.0000025137,KJ010548_Bp8p_T:0.0000025137)98:0.0495828099,NC_020081_phiAGATE:0.0025043280)100:0.4554424902)97:0.2450699869,(((((KC595512_JL:0.0000025137,KC595513_Shanette:0.0043268001)100:0.0266891062,NC_025423_CP_51:0.0000025718)99:0.1525739705,(NC_011421_SPO1:0.0000025137,NC_022761_CampHawk:0.0000025137)100:0.3919704723)100:1.4843006268,NC_015253_A9:0.6496562574)53:0.0556147334,NC_012530_Lb338_1:1.4343184398)41:0.2567594125)37:0.1623174251,(AY682195_LP65:1.2612901650,(((((((((((((((((((((((((((EU418428_A5W:0.0000000000,JX080304_MSA6:0.0000000000):0.0000000000,NC_023009_Sb_1:0.0000000000):0.0000000000,NC_007066_G1:0.0000000000):0.0000000000,NC_023573_phiSA012:0.0000000000):0.0000000000,JX875065_SA5:0.0000000000):0.0000000000,NC_019726_JD007:0.0000000000):0.0000000000,NC_022920_S25_3:0.0000000000):0.0000000000,JX080305_P4W:0.0000000000):0.0000000000,KP027446_phiIPLARODI:0.0000000000):0.0000000000,NC_025416_MCE_2014:0.0000000000):0.0000000000,JX080303_Fi200W:0.0000000000):0.0000000000,JX080302_676Z:0.0000000000):0.0000000000,JX080301_A3R:0.0000000000):0.0000000000,NC_025417_Team1:0.0000000000):0.0000000000,JX080300_Staph1N:0.0000000000):0.0000000000,KF766114_K:0.0000000000):0.0000000000,KP687432_IME_SA2:0.0000000000):0.0000000000,NC_019448_GH15:0.0000000000):0.0000000000,KR902361_IME_SA118:0.0000000000):0.0000000000,NC_025426_P108:0.0000000000):0.0000000000,NC_022918_S25_4:0.0000000000):0.0000000000,KP687431_IME_SA1:0.0000000000):0.0000000000,KR908644_IME_SA119:0.0000000000):0.0000025137,FR852584_ISP:0.0000025137)100:0.1017143404,((JX194239_SA11:0.0000000000,NC_022090_Remus:0.0000000000):0.0000025137,NC_020877_Romulus:0.0000025137)100:0.0854384289)97:0.0721627411,(KF021268_phiIBB_SEP1:0.0000025137,KP027447_phiIPLA_C1C:0.0000025137)100:0.1019969730)96:0.1005088732,NC_007021_Twort:0.2997967368)100:0.4171249545)44:0.1355915345)43:0.0933499197,((((((((((((((DQ004855_P100:0.0000000000,KJ094031_LP_124:0.0000000000):0.0000000000,KJ591605_LMTA_57:0.0000000000):0.0000000000,NC_009811_A511:0.0000000000):0.0000000000,NC_024359_LP_048:0.0000000000):0.0000000000,NC_024364_List_36:0.0000000000):0.0000000000,NC_021781_LP_125:0.0000000000):0.0000000000,KJ586795_LMTA_94:0.0000000000):0.0000000000,NC_024383_LP_083_2:0.0000000000):0.0000000000,NC_025440_WIL_1:0.0000000000):0.0000000000,NC_024360_LMSP_25:0.0000000000):0.0000000000,NC_020871_AG20:0.0000000000):0.0000000000,NC_024787_LMTA_148:0.0000000000):0.0000025137,KJ094029_LP_064:0.0000025137)75:0.0000025858,KJ668715_LMTA_34:0.0041232447)100:0.4355069240)99:0.5233781833,KP339049_EFDG1:0.0285983504)100:0.2254527180,(KR049063_EFLK1:0.0000025137,NC_027335_ECP3:0.0000025137)66:0.0000025137)99:0.0064911120,NC_009904_phiEF24C:0.0000025137);
