# Supplementary material for: Genome, biology and stability of the Thurquoise phage – A new virus from the Bastillevirinae subfamily
Source: Front Microbiol. 2023 Mar 14;14:1120147. doi: 10.3389/fmicb.2023.1120147 (PMC10043171; doi:10.3389/fmicb.2023.1120147)
Supplement: Supplementary file 2 [file Data_Sheet_1.ZIP › File S1. Alignments evolution models and trees/IqTree_ML_trees/single_marker_trees/6150_00076-hypothetical_protein_100.fasta.aln.faa.iqtree]

IQ-TREE 1.6.12 built Aug 15 2019

Input file name: 6150_00076-hypothetical_protein_100.fasta.aln.faa
Type of analysis: ModelFinder + tree reconstruction + ultrafast bootstrap (1000 replicates)
Random seed number: 895305

REFERENCES
----------

To cite ModelFinder please use: 

Subha Kalyaanamoorthy, Bui Quang Minh, Thomas KF Wong, Arndt von Haeseler,
and Lars S Jermiin (2017) ModelFinder: Fast model selection for
accurate phylogenetic estimates. Nature Methods, 14:587–589.
https://doi.org/10.1038/nmeth.4285

To cite IQ-TREE please use:

Lam-Tung Nguyen, Heiko A. Schmidt, Arndt von Haeseler, and Bui Quang Minh
(2015) IQ-TREE: A fast and effective stochastic algorithm for estimating
maximum likelihood phylogenies. Mol Biol Evol, 32:268-274.
https://doi.org/10.1093/molbev/msu300

Since you used ultrafast bootstrap (UFBoot) please also cite: 

Diep Thi Hoang, Olga Chernomor, Arndt von Haeseler, Bui Quang Minh,
and Le Sy Vinh (2017) UFBoot2: Improving the ultrafast bootstrap
approximation. Mol Biol Evol, in press.
https://doi.org/10.1093/molbev/msx281

SEQUENCE ALIGNMENT
------------------

Input data: 100 sequences with 323 amino-acid sites
Number of constant sites: 60 (= 18.5759% of all sites)
Number of invariant (constant or ambiguous constant) sites: 60 (= 18.5759% of all sites)
Number of parsimony informative sites: 238
Number of distinct site patterns: 309

ModelFinder
-----------

Best-fit model according to BIC: LG+F+I+G4

List of models sorted by BIC scores: 

Model             LogL          AIC      w-AIC      AICc     w-AICc       BIC      w-BIC
LG+F+I+G4        -7879.3040  16022.6081 + 0.8912  16207.4081 + 0.9749  16521.2582 + 0.6921
LG+I+G4          -7935.0994  16096.1988 - 0.0000  16219.4716 - 0.0023  16523.0736 + 0.2792
LG+F+G4          -7885.9405  16033.8811 - 0.0032  16214.9491 - 0.0225  16528.7535 - 0.0163
LG+G4            -7941.1256  16106.2513 - 0.0000  16226.7846 - 0.0001  16529.3483 - 0.0121
LG+F+R3          -7882.0101  16032.0203 - 0.0081  16224.4671 - 0.0002  16538.2257 - 0.0001
LG+F+R4          -7877.5166  16027.0332 + 0.0975  16227.3773 - 0.0000  16540.7939 - 0.0000
LG+R3            -7938.2662  16106.5323 - 0.0000  16235.4212 - 0.0000  16540.9623 - 0.0000
LG+R4            -7933.3706  16100.7411 - 0.0000  16235.4338 - 0.0000  16542.7264 - 0.0000
WAG+I+G4         -7955.3906  16136.7812 - 0.0000  16260.0539 - 0.0000  16563.6559 - 0.0000
rtREV+F+I+G4     -7901.1621  16066.3243 - 0.0000  16251.1243 - 0.0000  16564.9744 - 0.0000
WAG+R3           -7953.7556  16137.5113 - 0.0000  16266.4002 - 0.0000  16571.9413 - 0.0000
rtREV+F+G4       -7908.3414  16078.6828 - 0.0000  16259.7508 - 0.0000  16573.5552 - 0.0000
WAG+G4           -7963.6732  16151.3463 - 0.0000  16271.8797 - 0.0000  16574.4434 - 0.0000
WAG+F+I+G4       -7908.1309  16080.2617 - 0.0000  16265.0617 - 0.0000  16578.9118 - 0.0000
WAG+R4           -7952.8398  16139.6797 - 0.0000  16274.3724 - 0.0000  16581.6650 - 0.0000
rtREV+F+R3       -7904.0272  16076.0544 - 0.0000  16268.5012 - 0.0000  16582.2598 - 0.0000
rtREV+F+R4       -7898.8976  16069.7951 - 0.0000  16270.1392 - 0.0000  16583.5558 - 0.0000
WAG+F+R3         -7906.7964  16081.5928 - 0.0000  16274.0396 - 0.0000  16587.7982 - 0.0000
WAG+F+G4         -7916.2507  16094.5014 - 0.0000  16275.5695 - 0.0000  16589.3738 - 0.0000
WAG+F+R4         -7905.4375  16082.8751 - 0.0000  16283.2192 - 0.0000  16596.6358 - 0.0000
LG+R2            -7975.1111  16176.2221 - 0.0000  16299.4948 - 0.0000  16603.0968 - 0.0000
VT+I+G4          -7976.5686  16179.1372 - 0.0000  16302.4099 - 0.0000  16606.0119 - 0.0000
LG+F+R2          -7924.3851  16112.7703 - 0.0000  16297.5703 - 0.0000  16611.4204 - 0.0000
VT+R3            -7974.8489  16179.6977 - 0.0000  16308.5866 - 0.0000  16614.1278 - 0.0000
VT+G4            -7984.4688  16192.9376 - 0.0000  16313.4709 - 0.0000  16616.0347 - 0.0000
VT+F+I+G4        -7927.9569  16119.9138 - 0.0000  16304.7138 - 0.0000  16618.5639 - 0.0000
WAG+R2           -7983.0043  16192.0085 - 0.0000  16315.2812 - 0.0000  16618.8832 - 0.0000
VT+R4            -7973.6509  16181.3018 - 0.0000  16315.9944 - 0.0000  16623.2871 - 0.0000
VT+F+R3          -7926.0975  16120.1950 - 0.0000  16312.6418 - 0.0000  16626.4004 - 0.0000
VT+F+G4          -7936.1818  16134.3637 - 0.0000  16315.4318 - 0.0000  16629.2361 - 0.0000
VT+F+R4          -7924.8350  16121.6700 - 0.0000  16322.0141 - 0.0000  16635.4307 - 0.0000
WAG+F+R2         -7938.9525  16141.9051 - 0.0000  16326.7051 - 0.0000  16640.5552 - 0.0000
rtREV+F+R2       -7942.1044  16148.2088 - 0.0000  16333.0088 - 0.0000  16646.8589 - 0.0000
rtREV+I+G4       -8006.6845  16239.3690 - 0.0000  16362.6418 - 0.0000  16666.2438 - 0.0000
VT+R2            -8006.9451  16239.8902 - 0.0000  16363.1629 - 0.0000  16666.7649 - 0.0000
rtREV+G4         -8014.0080  16252.0159 - 0.0000  16372.5492 - 0.0000  16675.1130 - 0.0000
VT+F+R2          -7960.5170  16185.0340 - 0.0000  16369.8340 - 0.0000  16683.6841 - 0.0000
rtREV+R3         -8009.7174  16249.4348 - 0.0000  16378.3237 - 0.0000  16683.8648 - 0.0000
cpREV+F+I+G4     -7960.7702  16185.5403 - 0.0000  16370.3403 - 0.0000  16684.1904 - 0.0000
rtREV+R4         -8005.0146  16244.0292 - 0.0000  16378.7219 - 0.0000  16686.0146 - 0.0000
Blosum62+F+I+G4  -7964.9640  16193.9280 - 0.0000  16378.7280 - 0.0000  16692.5781 - 0.0000
cpREV+F+G4       -7968.4135  16198.8269 - 0.0000  16379.8950 - 0.0000  16693.6994 - 0.0000
cpREV+F+R3       -7959.9249  16187.8497 - 0.0000  16380.2965 - 0.0000  16694.0551 - 0.0000
JTT+F+I+G4       -7968.3784  16200.7569 - 0.0000  16385.5569 - 0.0000  16699.4070 - 0.0000
cpREV+I+G4       -8023.7412  16273.4823 - 0.0000  16396.7551 - 0.0000  16700.3570 - 0.0000
JTTDCMut+F+I+G4  -7969.6868  16203.3736 - 0.0000  16388.1736 - 0.0000  16702.0237 - 0.0000
cpREV+F+R4       -7958.5984  16189.1968 - 0.0000  16389.5409 - 0.0000  16702.9576 - 0.0000
Blosum62+F+R3    -7964.3850  16196.7700 - 0.0000  16389.2168 - 0.0000  16702.9754 - 0.0000
Blosum62+F+G4    -7974.2441  16210.4882 - 0.0000  16391.5563 - 0.0000  16705.3607 - 0.0000
JTT+F+G4         -7974.4593  16210.9187 - 0.0000  16391.9868 - 0.0000  16705.7911 - 0.0000
PMB+F+I+G4       -7971.7024  16207.4048 - 0.0000  16392.2048 - 0.0000  16706.0549 - 0.0000
Blosum62+I+G4    -8026.6695  16279.3390 - 0.0000  16402.6118 - 0.0000  16706.2138 - 0.0000
cpREV+R3         -8021.7938  16273.5876 - 0.0000  16402.4765 - 0.0000  16708.0176 - 0.0000
JTTDCMut+F+G4    -7975.6669  16213.3338 - 0.0000  16394.4018 - 0.0000  16708.2062 - 0.0000
cpREV+G4         -8031.0655  16286.1311 - 0.0000  16406.6644 - 0.0000  16709.2281 - 0.0000
Blosum62+F+R4    -7962.5260  16197.0519 - 0.0000  16397.3960 - 0.0000  16710.8126 - 0.0000
JTT+F+R3         -7969.3517  16206.7035 - 0.0000  16399.1503 - 0.0000  16712.9089 - 0.0000
JTTDCMut+F+R3    -7969.5016  16207.0032 - 0.0000  16399.4500 - 0.0000  16713.2086 - 0.0000
PMB+F+R3         -7970.7368  16209.4736 - 0.0000  16401.9204 - 0.0000  16715.6790 - 0.0000
Blosum62+G4      -8034.4600  16292.9200 - 0.0000  16413.4533 - 0.0000  16716.0171 - 0.0000
Blosum62+R3      -8025.8775  16281.7550 - 0.0000  16410.6439 - 0.0000  16716.1850 - 0.0000
PMB+F+G4         -7980.2851  16222.5702 - 0.0000  16403.6383 - 0.0000  16717.4427 - 0.0000
JTT+I+G4         -8032.4865  16290.9731 - 0.0000  16414.2458 - 0.0000  16717.8478 - 0.0000
JTT+F+R4         -7966.1152  16204.2303 - 0.0000  16404.5744 - 0.0000  16717.9910 - 0.0000
cpREV+R4         -8021.3006  16276.6012 - 0.0000  16411.2939 - 0.0000  16718.5865 - 0.0000
JTTDCMut+F+R4    -7966.4928  16204.9856 - 0.0000  16405.3297 - 0.0000  16718.7463 - 0.0000
JTTDCMut+I+G4    -8033.3166  16292.6331 - 0.0000  16415.9058 - 0.0000  16719.5078 - 0.0000
PMB+F+R4         -7969.0517  16210.1035 - 0.0000  16410.4475 - 0.0000  16723.8642 - 0.0000
Blosum62+R4      -8024.3683  16282.7365 - 0.0000  16417.4292 - 0.0000  16724.7218 - 0.0000
JTT+G4           -8038.9697  16301.9395 - 0.0000  16422.4728 - 0.0000  16725.0365 - 0.0000
JTTDCMut+G4      -8039.7285  16303.4570 - 0.0000  16423.9903 - 0.0000  16726.5540 - 0.0000
JTTDCMut+R3      -8033.2847  16296.5693 - 0.0000  16425.4582 - 0.0000  16730.9993 - 0.0000
JTT+R3           -8033.7029  16297.4059 - 0.0000  16426.2948 - 0.0000  16731.8359 - 0.0000
mtInv+F+I+G4     -7984.8522  16233.7044 - 0.0000  16418.5044 - 0.0000  16732.3545 - 0.0000
mtInv+F+G4       -7989.1577  16240.3155 - 0.0000  16421.3835 - 0.0000  16735.1879 - 0.0000
JTTDCMut+R4      -8030.6036  16295.2072 - 0.0000  16429.8999 - 0.0000  16737.1925 - 0.0000
JTT+R4           -8030.6385  16295.2770 - 0.0000  16429.9696 - 0.0000  16737.2623 - 0.0000
rtREV+R2         -8044.3304  16314.6608 - 0.0000  16437.9336 - 0.0000  16741.5355 - 0.0000
cpREV+R2         -8046.8527  16319.7055 - 0.0000  16442.9782 - 0.0000  16746.5802 - 0.0000
cpREV+F+R2       -7992.0477  16248.0955 - 0.0000  16432.8955 - 0.0000  16746.7456 - 0.0000
mtInv+F+R4       -7980.8521  16233.7042 - 0.0000  16434.0482 - 0.0000  16747.4649 - 0.0000
mtInv+F+R3       -7987.5343  16243.0686 - 0.0000  16435.5154 - 0.0000  16749.2740 - 0.0000
DCMut+F+I+G4     -7994.0360  16252.0720 - 0.0000  16436.8720 - 0.0000  16750.7221 - 0.0000
Dayhoff+F+I+G4   -7994.3827  16252.7653 - 0.0000  16437.5653 - 0.0000  16751.4154 - 0.0000
Blosum62+F+R2    -7995.6548  16255.3096 - 0.0000  16440.1096 - 0.0000  16753.9597 - 0.0000
DCMut+F+G4       -7999.2738  16260.5476 - 0.0000  16441.6157 - 0.0000  16755.4201 - 0.0000
mtZOA+F+G4       -7999.2821  16260.5643 - 0.0000  16441.6323 - 0.0000  16755.4367 - 0.0000
mtZOA+F+I+G4     -7996.5882  16257.1765 - 0.0000  16441.9765 - 0.0000  16755.8266 - 0.0000
Dayhoff+F+G4     -7999.5860  16261.1720 - 0.0000  16442.2401 - 0.0000  16756.0445 - 0.0000
DCMut+F+R3       -7991.8107  16251.6215 - 0.0000  16444.0683 - 0.0000  16757.8269 - 0.0000
mtInv+F+R5       -7980.6615  16237.3229 - 0.0000  16445.8229 - 0.0000  16758.6389 - 0.0000
Dayhoff+F+R3     -7993.1479  16254.2958 - 0.0000  16446.7426 - 0.0000  16760.5012 - 0.0000
DCMut+F+R4       -7988.4627  16248.9254 - 0.0000  16449.2695 - 0.0000  16762.6861 - 0.0000
Blosum62+R2      -8055.4307  16336.8613 - 0.0000  16460.1341 - 0.0000  16763.7360 - 0.0000
PMB+F+R2         -8001.0420  16266.0840 - 0.0000  16450.8840 - 0.0000  16764.7341 - 0.0000
Dayhoff+F+R4     -7992.6313  16257.2626 - 0.0000  16457.6067 - 0.0000  16771.0233 - 0.0000
PMB+I+G4         -8059.9602  16345.9205 - 0.0000  16469.1932 - 0.0000  16772.7952 - 0.0000
mtZOA+F+R4       -7995.4008  16262.8016 - 0.0000  16463.1457 - 0.0000  16776.5623 - 0.0000
mtZOA+F+R3       -8002.7752  16273.5505 - 0.0000  16465.9973 - 0.0000  16779.7559 - 0.0000
PMB+G4           -8067.3451  16358.6902 - 0.0000  16479.2235 - 0.0000  16781.7872 - 0.0000
PMB+R3           -8058.7681  16347.5362 - 0.0000  16476.4251 - 0.0000  16781.9662 - 0.0000
DCMut+I+G4       -8065.9546  16357.9092 - 0.0000  16481.1820 - 0.0000  16784.7840 - 0.0000
Dayhoff+I+G4     -8066.1592  16358.3184 - 0.0000  16481.5911 - 0.0000  16785.1931 - 0.0000
mtZOA+F+R5       -7994.7710  16265.5419 - 0.0000  16474.0419 - 0.0000  16786.8580 - 0.0000
PMB+R4           -8057.5059  16349.0119 - 0.0000  16483.7046 - 0.0000  16790.9972 - 0.0000
DCMut+R3         -8063.3446  16356.6892 - 0.0000  16485.5781 - 0.0000  16791.1192 - 0.0000
WAG+I            -8072.3935  16368.7871 - 0.0000  16489.3204 - 0.0000  16791.8842 - 0.0000
DCMut+G4         -8072.4670  16368.9340 - 0.0000  16489.4673 - 0.0000  16792.0311 - 0.0000
Dayhoff+G4       -8072.6300  16369.2601 - 0.0000  16489.7934 - 0.0000  16792.3572 - 0.0000
JTT+F+R2         -8015.8649  16295.7297 - 0.0000  16480.5297 - 0.0000  16794.3798 - 0.0000
Dayhoff+R3       -8064.9968  16359.9936 - 0.0000  16488.8825 - 0.0000  16794.4236 - 0.0000
JTTDCMut+F+R2    -8016.7858  16297.5716 - 0.0000  16482.3716 - 0.0000  16796.2217 - 0.0000
DCMut+R4         -8061.4429  16356.8859 - 0.0000  16491.5786 - 0.0000  16798.8712 - 0.0000
JTT+R2           -8074.7703  16375.5405 - 0.0000  16498.8133 - 0.0000  16802.4153 - 0.0000
JTTDCMut+R2      -8075.2474  16376.4948 - 0.0000  16499.7675 - 0.0000  16803.3695 - 0.0000
Dayhoff+R4       -8064.2734  16362.5468 - 0.0000  16497.2395 - 0.0000  16804.5321 - 0.0000
mtREV+F+I+G4     -8024.7673  16313.5347 - 0.0000  16498.3347 - 0.0000  16812.1848 - 0.0000
FLU+F+I+G4       -8026.1946  16316.3891 - 0.0000  16501.1891 - 0.0000  16815.0392 - 0.0000
mtREV+F+G4       -8029.5089  16321.0178 - 0.0000  16502.0859 - 0.0000  16815.8903 - 0.0000
FLU+F+G4         -8030.6382  16323.2765 - 0.0000  16504.3446 - 0.0000  16818.1489 - 0.0000
mtMet+F+G4       -8031.6849  16325.3697 - 0.0000  16506.4378 - 0.0000  16820.2422 - 0.0000
FLU+I+G4         -8083.6862  16393.3723 - 0.0000  16516.6451 - 0.0000  16820.2470 - 0.0000
WAG+F+I          -8031.7674  16325.5347 - 0.0000  16506.6028 - 0.0000  16820.4072 - 0.0000
mtMet+F+I+G4     -8029.4320  16322.8640 - 0.0000  16507.6640 - 0.0000  16821.5141 - 0.0000
FLU+G4           -8087.3752  16398.7504 - 0.0000  16519.2837 - 0.0000  16821.8475 - 0.0000
mtInv+F+R2       -8031.1434  16326.2867 - 0.0000  16511.0867 - 0.0000  16824.9368 - 0.0000
PMB+R2           -8086.2789  16398.5578 - 0.0000  16521.8305 - 0.0000  16825.4325 - 0.0000
VT+I             -8090.2291  16404.4581 - 0.0000  16524.9915 - 0.0000  16827.5552 - 0.0000
FLU+F+R3         -8027.4911  16322.9822 - 0.0000  16515.4290 - 0.0000  16829.1876 - 0.0000
mtREV+F+R4       -8022.8668  16317.7336 - 0.0000  16518.0777 - 0.0000  16831.4943 - 0.0000
mtREV+F+R3       -8028.7402  16325.4805 - 0.0000  16517.9273 - 0.0000  16831.6859 - 0.0000
FLU+R3           -8083.6781  16397.3561 - 0.0000  16526.2450 - 0.0000  16831.7861 - 0.0000
FLU+F+R4         -8024.2590  16320.5180 - 0.0000  16520.8621 - 0.0000  16834.2787 - 0.0000
LG+I             -8095.1056  16414.2111 - 0.0000  16534.7445 - 0.0000  16837.3082 - 0.0000
LG+F+I           -8040.6413  16343.2825 - 0.0000  16524.3506 - 0.0000  16838.1550 - 0.0000
FLU+R4           -8081.3720  16396.7440 - 0.0000  16531.4367 - 0.0000  16838.7294 - 0.0000
mtMet+F+R4       -8027.3879  16326.7757 - 0.0000  16527.1198 - 0.0000  16840.5365 - 0.0000
mtMet+F+R3       -8033.7836  16335.5671 - 0.0000  16528.0139 - 0.0000  16841.7726 - 0.0000
DCMut+F+R2       -8039.9675  16343.9350 - 0.0000  16528.7350 - 0.0000  16842.5851 - 0.0000
mtREV+F+R5       -8022.7848  16321.5695 - 0.0000  16530.0695 - 0.0000  16842.8855 - 0.0000
Dayhoff+F+R2     -8040.5975  16345.1951 - 0.0000  16529.9951 - 0.0000  16843.8452 - 0.0000
VT+F+I           -8044.9768  16351.9536 - 0.0000  16533.0217 - 0.0000  16846.8261 - 0.0000
mtMet+F+R5       -8026.2197  16328.4393 - 0.0000  16536.9393 - 0.0000  16849.7553 - 0.0000
mtZOA+F+R2       -8044.1998  16352.3997 - 0.0000  16537.1997 - 0.0000  16851.0498 - 0.0000
rtREV+F+I        -8051.2914  16364.5827 - 0.0000  16545.6508 - 0.0000  16859.4552 - 0.0000
DCMut+R2         -8105.7595  16437.5191 - 0.0000  16560.7918 - 0.0000  16864.3938 - 0.0000
Dayhoff+R2       -8106.3726  16438.7452 - 0.0000  16562.0180 - 0.0000  16865.6199 - 0.0000
mtREV+F+R2       -8059.8275  16383.6549 - 0.0000  16568.4549 - 0.0000  16882.3050 - 0.0000
Blosum62+F+I     -8072.9356  16407.8711 - 0.0000  16588.9392 - 0.0000  16902.7436 - 0.0000
FLU+R2           -8128.7886  16483.5771 - 0.0000  16606.8498 - 0.0000  16910.4518 - 0.0000
PMB+F+I          -8077.9044  16417.8087 - 0.0000  16598.8768 - 0.0000  16912.6812 - 0.0000
mtMet+F+R2       -8075.5920  16415.1839 - 0.0000  16599.9839 - 0.0000  16913.8340 - 0.0000
FLU+F+R2         -8075.6332  16415.2665 - 0.0000  16600.0665 - 0.0000  16913.9166 - 0.0000
Blosum62+I       -8136.2676  16496.5353 - 0.0000  16617.0686 - 0.0000  16919.6323 - 0.0000
mtART+F+G4       -8090.3645  16442.7291 - 0.0000  16623.7971 - 0.0000  16937.6015 - 0.0000
cpREV+I          -8146.1455  16516.2911 - 0.0000  16636.8244 - 0.0000  16939.3881 - 0.0000
mtART+F+I+G4     -8088.8733  16441.7467 - 0.0000  16626.5467 - 0.0000  16940.3968 - 0.0000
cpREV+F+I        -8098.4265  16458.8530 - 0.0000  16639.9211 - 0.0000  16953.7255 - 0.0000
rtREV+I          -8153.5224  16531.0448 - 0.0000  16651.5781 - 0.0000  16954.1419 - 0.0000
mtART+F+R4       -8090.4959  16452.9918 - 0.0000  16653.3359 - 0.0000  16966.7525 - 0.0000
mtART+F+R3       -8099.1397  16466.2794 - 0.0000  16658.7262 - 0.0000  16972.4848 - 0.0000
mtART+F+R5       -8089.3231  16454.6463 - 0.0000  16663.1463 - 0.0000  16975.9623 - 0.0000
PMB+I            -8165.3852  16554.7705 - 0.0000  16675.3038 - 0.0000  16977.8675 - 0.0000
HIVb+F+I+G4      -8107.7820  16479.5641 - 0.0000  16664.3641 - 0.0000  16978.2142 - 0.0000
WAG              -8169.6994  16561.3989 - 0.0000  16679.2377 - 0.0000  16980.7183 - 0.0000
HIVb+F+G4        -8113.7980  16489.5960 - 0.0000  16670.6641 - 0.0000  16984.4685 - 0.0000
HIVb+F+R4        -8108.7045  16489.4090 - 0.0000  16689.7531 - 0.0000  17003.1697 - 0.0000
HIVb+F+R3        -8115.2133  16498.4266 - 0.0000  16690.8735 - 0.0000  17004.6321 - 0.0000
HIVb+F+R5        -8108.2414  16492.4828 - 0.0000  16700.9828 - 0.0000  17013.7988 - 0.0000
VT               -8188.3841  16598.7681 - 0.0000  16716.6070 - 0.0000  17018.0876 - 0.0000
WAG+F            -8134.4832  16528.9663 - 0.0000  16706.3621 - 0.0000  17020.0611 - 0.0000
JTT+F+I          -8136.6752  16535.3505 - 0.0000  16716.4185 - 0.0000  17030.2229 - 0.0000
mtVer+F+G4       -8137.0577  16536.1153 - 0.0000  16717.1834 - 0.0000  17030.9878 - 0.0000
JTT+I            -8192.2374  16608.4749 - 0.0000  16729.0082 - 0.0000  17031.5719 - 0.0000
mtVer+F+I+G4     -8135.0653  16534.1305 - 0.0000  16718.9305 - 0.0000  17032.7806 - 0.0000
JTTDCMut+I       -8193.2826  16610.5652 - 0.0000  16731.0985 - 0.0000  17033.6622 - 0.0000
JTTDCMut+F+I     -8138.9091  16539.8181 - 0.0000  16720.8862 - 0.0000  17034.6906 - 0.0000
LG               -8199.9027  16621.8054 - 0.0000  16739.6443 - 0.0000  17041.1248 - 0.0000
mtART+F+R2       -8140.6032  16545.2064 - 0.0000  16730.0064 - 0.0000  17043.8566 - 0.0000
VT+F             -8149.0676  16558.1352 - 0.0000  16735.5311 - 0.0000  17049.2300 - 0.0000
mtVer+F+R3       -8139.3218  16546.6436 - 0.0000  16739.0904 - 0.0000  17052.8490 - 0.0000
HIVb+I+G4        -8200.7247  16627.4493 - 0.0000  16750.7220 - 0.0000  17054.3240 - 0.0000
mtVer+F+R4       -8134.4753  16540.9506 - 0.0000  16741.2947 - 0.0000  17054.7113 - 0.0000
LG+F             -8153.9609  16567.9219 - 0.0000  16745.3177 - 0.0000  17059.0167 - 0.0000
HIVb+G4          -8206.7522  16637.5044 - 0.0000  16758.0378 - 0.0000  17060.6015 - 0.0000
rtREV+F          -8161.2881  16582.5762 - 0.0000  16759.9720 - 0.0000  17073.6710 - 0.0000
HIVb+R4          -8200.2977  16634.5955 - 0.0000  16769.2882 - 0.0000  17076.5808 - 0.0000
HIVb+R3          -8206.4449  16642.8898 - 0.0000  16771.7787 - 0.0000  17077.3198 - 0.0000
HIVb+R5          -8199.6545  16637.3090 - 0.0000  16777.9986 - 0.0000  17086.8496 - 0.0000
HIVb+F+R2        -8166.3478  16596.6957 - 0.0000  16781.4957 - 0.0000  17095.3458 - 0.0000
Blosum62         -8227.4562  16676.9124 - 0.0000  16794.7512 - 0.0000  17096.2318 - 0.0000
DCMut+I          -8225.2601  16674.5202 - 0.0000  16795.0536 - 0.0000  17097.6173 - 0.0000
DCMut+F+I        -8170.6425  16603.2849 - 0.0000  16784.3530 - 0.0000  17098.1574 - 0.0000
Blosum62+F       -8174.2513  16608.5026 - 0.0000  16785.8985 - 0.0000  17099.5974 - 0.0000
Dayhoff+I        -8226.2629  16676.5257 - 0.0000  16797.0591 - 0.0000  17099.6228 - 0.0000
Dayhoff+F+I      -8171.8807  16605.7614 - 0.0000  16786.8294 - 0.0000  17100.6338 - 0.0000
PMB+F            -8175.8421  16611.6843 - 0.0000  16789.0801 - 0.0000  17102.7791 - 0.0000
mtInv+F+I        -8173.5810  16609.1620 - 0.0000  16790.2300 - 0.0000  17104.0344 - 0.0000
cpREV            -8235.2731  16692.5462 - 0.0000  16810.3851 - 0.0000  17111.8656 - 0.0000
PMB              -8253.3894  16728.7788 - 0.0000  16846.6177 - 0.0000  17148.0982 - 0.0000
rtREV            -8254.4317  16730.8634 - 0.0000  16848.7023 - 0.0000  17150.1828 - 0.0000
cpREV+F          -8200.3520  16660.7039 - 0.0000  16838.0997 - 0.0000  17151.7987 - 0.0000
HIVb+R2          -8251.4996  16728.9991 - 0.0000  16852.2719 - 0.0000  17155.8738 - 0.0000
mtVer+F+R2       -8197.8207  16659.6413 - 0.0000  16844.4413 - 0.0000  17158.2914 - 0.0000
mtREV+F+I        -8213.4778  16688.9556 - 0.0000  16870.0237 - 0.0000  17183.8281 - 0.0000
FLU+F+I          -8218.7126  16699.4253 - 0.0000  16880.4933 - 0.0000  17194.2977 - 0.0000
mtMAM+F+G4       -8219.7704  16701.5407 - 0.0000  16882.6088 - 0.0000  17196.4132 - 0.0000
FLU+I            -8275.0919  16774.1838 - 0.0000  16894.7171 - 0.0000  17197.2809 - 0.0000
mtMAM+F+I+G4     -8219.2821  16702.5641 - 0.0000  16887.3641 - 0.0000  17201.2142 - 0.0000
mtZOA+F+I        -8232.7327  16727.4654 - 0.0000  16908.5334 - 0.0000  17222.3378 - 0.0000
mtMAM+F+R3       -8230.6858  16729.3715 - 0.0000  16921.8183 - 0.0000  17235.5769 - 0.0000
mtMAM+F+R4       -8230.4132  16732.8264 - 0.0000  16933.1705 - 0.0000  17246.5871 - 0.0000
JTTDCMut         -8305.3873  16832.7747 - 0.0000  16950.6135 - 0.0000  17252.0941 - 0.0000
JTT              -8305.8114  16833.6229 - 0.0000  16951.4618 - 0.0000  17252.9423 - 0.0000
JTT+F            -8254.8035  16769.6071 - 0.0000  16947.0029 - 0.0000  17260.7019 - 0.0000
JTTDCMut+F       -8255.7068  16771.4136 - 0.0000  16948.8095 - 0.0000  17262.5084 - 0.0000
mtMet+F+I        -8256.2188  16774.4377 - 0.0000  16955.5058 - 0.0000  17269.3102 - 0.0000
mtZOA+G4         -8319.3433  16862.6867 - 0.0000  16983.2200 - 0.0000  17285.7837 - 0.0000
mtZOA+I+G4       -8319.2347  16864.4693 - 0.0000  16987.7420 - 0.0000  17291.3440 - 0.0000
DCMut            -8332.3444  16886.6888 - 0.0000  17004.5277 - 0.0000  17306.0082 - 0.0000
Dayhoff          -8333.4416  16888.8832 - 0.0000  17006.7221 - 0.0000  17308.2026 - 0.0000
mtMAM+F+R2       -8273.3486  16810.6972 - 0.0000  16995.4972 - 0.0000  17309.3473 - 0.0000
mtZOA+R4         -8318.2726  16870.5451 - 0.0000  17005.2378 - 0.0000  17312.5305 - 0.0000
DCMut+F          -8281.4604  16822.9208 - 0.0000  17000.3166 - 0.0000  17314.0156 - 0.0000
mtInv+F          -8281.6950  16823.3901 - 0.0000  17000.7859 - 0.0000  17314.4849 - 0.0000
mtZOA+R3         -8326.1222  16882.2444 - 0.0000  17011.1333 - 0.0000  17316.6745 - 0.0000
Dayhoff+F        -8282.8129  16825.6258 - 0.0000  17003.0217 - 0.0000  17316.7206 - 0.0000
mtZOA+R5         -8317.1247  16872.2495 - 0.0000  17012.9391 - 0.0000  17321.7901 - 0.0000
mtMet+G4         -8360.7477  16945.4955 - 0.0000  17066.0288 - 0.0000  17368.5925 - 0.0000
mtREV+F          -8308.8327  16877.6655 - 0.0000  17055.0613 - 0.0000  17368.7603 - 0.0000
mtZOA+R2         -8359.1401  16944.2802 - 0.0000  17067.5529 - 0.0000  17371.1549 - 0.0000
mtMet+I+G4       -8360.4898  16946.9796 - 0.0000  17070.2524 - 0.0000  17373.8543 - 0.0000
mtMet+R3         -8364.0944  16958.1888 - 0.0000  17087.0777 - 0.0000  17392.6188 - 0.0000
mtMet+R4         -8359.5814  16953.1627 - 0.0000  17087.8554 - 0.0000  17395.1480 - 0.0000
FLU              -8378.8078  16979.6156 - 0.0000  17097.4545 - 0.0000  17398.9350 - 0.0000
FLU+F            -8332.6330  16925.2660 - 0.0000  17102.6619 - 0.0000  17416.3608 - 0.0000
mtInv+G4         -8386.5918  16997.1835 - 0.0000  17117.7168 - 0.0000  17420.2806 - 0.0000
HIVb+F+I         -8332.6844  16927.3689 - 0.0000  17108.4369 - 0.0000  17422.2413 - 0.0000
mtInv+I+G4       -8385.4280  16996.8560 - 0.0000  17120.1287 - 0.0000  17423.7307 - 0.0000
mtZOA+F          -8337.8111  16935.6221 - 0.0000  17113.0180 - 0.0000  17426.7169 - 0.0000
HIVw+F+I+G4      -8335.3852  16934.7705 - 0.0000  17119.5705 - 0.0000  17433.4206 - 0.0000
mtInv+R4         -8383.0326  17000.0652 - 0.0000  17134.7579 - 0.0000  17442.0506 - 0.0000
mtInv+R3         -8389.0466  17008.0933 - 0.0000  17136.9822 - 0.0000  17442.5233 - 0.0000
mtREV+G4         -8398.0140  17020.0281 - 0.0000  17140.5614 - 0.0000  17443.1251 - 0.0000
mtREV+I+G4       -8395.3045  17016.6091 - 0.0000  17139.8818 - 0.0000  17443.4838 - 0.0000
HIVw+F+G4        -8343.6276  16949.2551 - 0.0000  17130.3232 - 0.0000  17444.1276 - 0.0000
mtMet+R2         -8396.2294  17018.4588 - 0.0000  17141.7316 - 0.0000  17445.3336 - 0.0000
HIVb+I           -8402.1538  17028.3076 - 0.0000  17148.8410 - 0.0000  17451.4047 - 0.0000
mtInv+R5         -8382.7603  17003.5205 - 0.0000  17144.2102 - 0.0000  17453.0611 - 0.0000
HIVw+F+R3        -8340.2106  16948.4212 - 0.0000  17140.8681 - 0.0000  17454.6267 - 0.0000
HIVw+F+R4        -8335.3121  16942.6241 - 0.0000  17142.9682 - 0.0000  17456.3849 - 0.0000
mtREV+R4         -8393.9624  17021.9247 - 0.0000  17156.6174 - 0.0000  17463.9101 - 0.0000
mtREV+R3         -8400.7414  17031.4829 - 0.0000  17160.3718 - 0.0000  17465.9129 - 0.0000
mtART+F+I        -8355.4199  16972.8397 - 0.0000  17153.9078 - 0.0000  17467.7122 - 0.0000
mtMet+F          -8360.1556  16980.3112 - 0.0000  17157.7070 - 0.0000  17471.4060 - 0.0000
mtREV+R5         -8393.1234  17024.2467 - 0.0000  17164.9364 - 0.0000  17473.7873 - 0.0000
mtInv+R2         -8422.3352  17070.6705 - 0.0000  17193.9432 - 0.0000  17497.5452 - 0.0000
mtREV+R2         -8426.7245  17079.4491 - 0.0000  17202.7218 - 0.0000  17506.3238 - 0.0000
mtVer+F+I        -8394.7284  17051.4568 - 0.0000  17232.5248 - 0.0000  17546.3292 - 0.0000
HIVw+F+R2        -8402.6506  17069.3013 - 0.0000  17254.1013 - 0.0000  17567.9514 - 0.0000
mtART+G4         -8462.8312  17149.6624 - 0.0000  17270.1957 - 0.0000  17572.7594 - 0.0000
mtART+I+G4       -8462.8400  17151.6800 - 0.0000  17274.9528 - 0.0000  17578.5547 - 0.0000
mtVer+G4         -8472.8610  17169.7221 - 0.0000  17290.2554 - 0.0000  17592.8191 - 0.0000
mtVer+I+G4       -8472.7317  17171.4635 - 0.0000  17294.7362 - 0.0000  17598.3382 - 0.0000
mtART+R4         -8463.2354  17160.4709 - 0.0000  17295.1636 - 0.0000  17602.4562 - 0.0000
HIVw+I+G4        -8476.1642  17178.3284 - 0.0000  17301.6011 - 0.0000  17605.2031 - 0.0000
mtART+R3         -8470.4582  17170.9165 - 0.0000  17299.8053 - 0.0000  17605.3465 - 0.0000
mtART+R5         -8462.0741  17162.1482 - 0.0000  17302.8378 - 0.0000  17611.6888 - 0.0000
HIVw+G4          -8483.2758  17190.5516 - 0.0000  17311.0850 - 0.0000  17613.6487 - 0.0000
mtVer+R3         -8476.2733  17182.5466 - 0.0000  17311.4355 - 0.0000  17616.9766 - 0.0000
mtVer+R4         -8470.9762  17175.9524 - 0.0000  17310.6451 - 0.0000  17617.9377 - 0.0000
HIVw+R3          -8477.5457  17185.0914 - 0.0000  17313.9802 - 0.0000  17619.5214 - 0.0000
HIVw+R4          -8474.3498  17182.6996 - 0.0000  17317.3923 - 0.0000  17624.6849 - 0.0000
mtART+F          -8455.7701  17171.5403 - 0.0000  17348.9361 - 0.0000  17662.6351 - 0.0000
mtART+R2         -8511.1324  17248.2649 - 0.0000  17371.5376 - 0.0000  17675.1396 - 0.0000
mtVer+R2         -8516.9268  17259.8536 - 0.0000  17383.1263 - 0.0000  17686.7283 - 0.0000
HIVb+F           -8469.1118  17198.2236 - 0.0000  17375.6195 - 0.0000  17689.3184 - 0.0000
HIVb             -8530.8856  17283.7712 - 0.0000  17401.6101 - 0.0000  17703.0906 - 0.0000
HIVw+R2          -8539.6968  17305.3937 - 0.0000  17428.6664 - 0.0000  17732.2684 - 0.0000
mtVer+F          -8508.1556  17276.3112 - 0.0000  17453.7071 - 0.0000  17767.4061 - 0.0000
mtMAM+F+I        -8533.1408  17328.2816 - 0.0000  17509.3497 - 0.0000  17823.1541 - 0.0000
mtMAM+G4         -8593.4102  17410.8204 - 0.0000  17531.3537 - 0.0000  17833.9174 - 0.0000
mtMAM+I+G4       -8593.9143  17413.8285 - 0.0000  17537.1013 - 0.0000  17840.7033 - 0.0000
mtMAM+R3         -8600.9576  17431.9152 - 0.0000  17560.8040 - 0.0000  17866.3452 - 0.0000
HIVw+F+I         -8557.9987  17377.9974 - 0.0000  17559.0654 - 0.0000  17872.8698 - 0.0000
mtMAM+R4         -8600.7141  17435.4282 - 0.0000  17570.1209 - 0.0000  17877.4135 - 0.0000
mtInv+I          -8634.7391  17493.4781 - 0.0000  17614.0114 - 0.0000  17916.5752 - 0.0000
mtREV+I          -8640.6922  17505.3843 - 0.0000  17625.9177 - 0.0000  17928.4814 - 0.0000
mtZOA+I          -8646.2155  17516.4310 - 0.0000  17636.9644 - 0.0000  17939.5281 - 0.0000
mtMAM+R2         -8646.9405  17519.8810 - 0.0000  17643.1538 - 0.0000  17946.7558 - 0.0000
mtMet+I          -8658.0192  17540.0384 - 0.0000  17660.5718 - 0.0000  17963.1355 - 0.0000
mtMAM+F          -8636.0115  17532.0229 - 0.0000  17709.4188 - 0.0000  18023.1177 - 0.0000
HIVw+I           -8694.1035  17612.2070 - 0.0000  17732.7403 - 0.0000  18035.3040 - 0.0000
mtREV            -8725.2058  17672.4116 - 0.0000  17790.2504 - 0.0000  18091.7310 - 0.0000
mtInv            -8725.6949  17673.3898 - 0.0000  17791.2286 - 0.0000  18092.7092 - 0.0000
mtZOA            -8740.3503  17702.7006 - 0.0000  17820.5395 - 0.0000  18122.0200 - 0.0000
mtMet            -8746.5753  17715.1507 - 0.0000  17832.9896 - 0.0000  18134.4701 - 0.0000
HIVw+F           -8719.9089  17699.8177 - 0.0000  17877.2136 - 0.0000  18190.9125 - 0.0000
mtVer+I          -8821.9033  17867.8066 - 0.0000  17988.3399 - 0.0000  18290.9037 - 0.0000
mtART+I          -8831.7531  17887.5062 - 0.0000  18008.0396 - 0.0000  18310.6033 - 0.0000
HIVw             -8840.4844  17902.9688 - 0.0000  18020.8077 - 0.0000  18322.2882 - 0.0000
mtVer            -8916.0739  18054.1477 - 0.0000  18171.9866 - 0.0000  18473.4671 - 0.0000
mtART            -8922.9929  18067.9859 - 0.0000  18185.8247 - 0.0000  18487.3053 - 0.0000
mtMAM+I          -9037.4596  18298.9191 - 0.0000  18419.4525 - 0.0000  18722.0162 - 0.0000
mtMAM            -9133.7640  18489.5280 - 0.0000  18607.3668 - 0.0000  18908.8474 - 0.0000

AIC, w-AIC   : Akaike information criterion scores and weights.
AICc, w-AICc : Corrected AIC scores and weights.
BIC, w-BIC   : Bayesian information criterion scores and weights.

Plus signs denote the 95% confidence sets.
Minus signs denote significant exclusion.

SUBSTITUTION PROCESS
--------------------

Model of substitution: LG+F+I+G4

State frequencies: (empirical counts from alignment)

  pi(A) = 0.0706
  pi(R) = 0.0372
  pi(N) = 0.0576
  pi(D) = 0.0776
  pi(C) = 0.0050
  pi(Q) = 0.0284
  pi(E) = 0.0735
  pi(G) = 0.0653
  pi(H) = 0.0158
  pi(I) = 0.0654
  pi(L) = 0.0730
  pi(K) = 0.0850
  pi(M) = 0.0226
  pi(F) = 0.0370
  pi(P) = 0.0398
  pi(S) = 0.0714
  pi(T) = 0.0581
  pi(W) = 0.0171
  pi(Y) = 0.0417
  pi(V) = 0.0578

Model of rate heterogeneity: Invar+Gamma with 4 categories
Proportion of invariable sites: 0.0666
Gamma shape alpha: 1.4030

 Category  Relative_rate  Proportion
  0         0              0.0666
  1         0.2249         0.2333
  2         0.6124         0.2333
  3         1.1187         0.2333
  4         2.3295         0.2333
Relative rates are computed as MEAN of the portion of the Gamma distribution falling in the category.

MAXIMUM LIKELIHOOD TREE
-----------------------

Log-likelihood of the tree: -7849.9200 (s.e. 297.7678)
Unconstrained log-likelihood (without tree): -1845.7271
Number of free parameters (#branches + #model parameters): 132
Akaike information criterion (AIC) score: 15963.8401
Corrected Akaike information criterion (AICc) score: 16148.6401
Bayesian information criterion (BIC) score: 16462.4902

Total tree length (sum of branch lengths): 11.7734
Sum of internal branch lengths: 6.6206 (56.2332% of tree length)

WARNING: 4 near-zero internal branches (<0.0031) should be treated with caution
         Such branches are denoted by '**' in the figure below

NOTE: Tree is UNROOTED although outgroup taxon 'AB609718_phiEF24C_P2' is drawn at root
Numbers in parentheses are SH-aLRT support (%) / ultrafast bootstrap support (%)

+**AB609718_phiEF24C_P2
|
|                                          +**AB930182_SPG24
|                                       +**| (0/69)
|                                       |  +--AP013029_phiNIT1
|                                    +--| (99.2/100)
|                                    |  +**KF669652_Grass
|                                 +--| (89.1/93)
|                                 |  +--KC699836_SIOphi
|                              +--| (75.8/58)
|                              |  |  +--NC_027366_Mater
|                              |  +--| (95.8/99)
|                              |     +--NC_027374_Moonbeam
|                           +--| (82.2/63)
|                           |  |            +**JN797796B_5S
|                           |  |         +--| (96.7/100)
|                           |  |         |  +**NC_018863_B4
|                           |  |      +--| (99.7/100)
|                           |  |      |  |     +**KT307976_AvesoBmore
|                           |  |      |  |  +--| (79.5/99)
|                           |  |      |  |  |  +**NC_022088_Troll
|                           |  |      |  +--| (54.1/84)
|                           |  |      |     |  +**NC_022769_BigBertha
|                           |  |      |     +--| (87.2/97)
|                           |  |      |        +--NC_024788_Riley
|                           |  |  +---| (100/100)
|                           |  |  |   |         +**KT207918_Eyuki
|                           |  |  |   |      +--| (88.9/99)
|                           |  |  |   |      |  +**NC_024211_Megatron
|                           |  |  |   |  +---| (100/100)
|                           |  |  |   |  |   |  +--NC_016563_WPh
|                           |  |  |   |  |   +--| (46.9/91)
|                           |  |  |   |  |      |  +--NC_018857_BPS13
|                           |  |  |   |  |      +--| (95.3/99)
|                           |  |  |   |  |         +**NC_023501_BPS10C
|                           |  |  |   +--| (89.6/97)
|                           |  |  |      |  +**NC_018856_Bastille
|                           |  |  |      +--| (98.4/100)
|                           |  |  |         +**NC_024205_Hoody_T
|                           |  +--| (91.5/91)
|                           |     |         +**JN797798_BCU4
|                           |     |      +--| (83.8/100)
|                           |     |      |  +**NC_018860_BCP78
|                           |     |   +--| (99.3/100)
|                           |     |   |  +--KT224359_TsarBomba
|                           |     +---| (99.9/100)
|                           |         |        +**KT995480_Bacillus_BM15
|                           |         |     +**| (0/56)
|                           |         |     |  +**MH638309_Bacillus_Hobo
|                           |         |  +--| (89.5/90)
|                           |         |  |  |        +**KU577463_Bacillus_Deep_Blue
|                           |         |  |  |     +--| (95.9/98)
|                           |         |  |  |     |  +**Thurquoise
|                           |         |  |  |  +--| (97.3/96)
|                           |         |  |  |  |  |  +**KX495186_Bacillus_PK16
|                           |         |  |  |  |  +--| (82.2/99)
|                           |         |  |  |  |     +**MG602477_Bacillus_BCP01
|                           |         |  |  +--| (89.3/89)
|                           |         |  |     |  +**NC_027352_JBP901
|                           |         |  |     +--| (76.5/95)
|                           |         |  |        +**NC_027355_BCP8_2
|                           |         +--| (63.1/78)
|                           |            +--NC_020873_Bc431v3
|                       +---| (93.7/97)
|                       |   |          +**KJ010547_Bp8p_C
|                       |   |       +--| (85.9/98)
|                       |   |       |  +**KJ010548_Bp8p_T
|                       |   +-------| (99.9/100)
|                       |           +**NC_020081_phiAGATE
|                    +--| (66/37)
|                    |  |                                       +**KC595512_JL
|                    |  |                                    +--| (89.2/100)
|                    |  |                                    |  +--KC595513_Shanette
|                    |  |                                 +--| (89.5/99)
|                    |  |                                 |  +**NC_025423_CP_51
|                    |  |       +-------------------------| (100/100)
|                    |  |       |                         |      +**NC_011421_SPO1
|                    |  |       |                         +------| (98.9/100)
|                    |  |       |                                +**NC_022761_CampHawk
|                    |  |    +--| (25.9/33)
|                    |  |    |  +------------------------NC_012530_Lb338_1
|                    |  +----| (93.9/41)
|                    |       +-----------NC_015253_A9
|                 +--| (6.5/41)
|                 |  +-----------------------AY682195_LP65
|              +--| (23.4/43)
|              |  |                 +**EU418428_A5W
|              |  |              +--| (99.3/100)
|              |  |              |  +**FR852584_ISP
|              |  |           +--| (90.9/97)
|              |  |           |  |  +**JX194239_SA11
|              |  |           |  +--| (98.7/100)
|              |  |           |     +**NC_020877_Romulus
|              |  |        +--| (93.1/96)
|              |  |        |  |  +**KF021268_phiIBB_SEP1
|              |  |        |  +--| (97.7/100)
|              |  |        |     +**KP027447_phiIPLA_C1C
|              |  +--------| (100/100)
|              |           +----NC_007021_Twort
|     +--------| (99.9/99)
|     |        |          +**DQ004855_P100
|     |        |       +**| (0/75)
|     |        |       |  +**KJ094029_LP_064
|     |        +-------| (99.9/100)
|     |                +--KJ668715_LMTA_34
|  +--| (97.3/100)
|  |  +--KP339049_EFDG1
+--| (81.4/99)
|  |  +**KR049063_EFLK1
|  +**| (0/66)
|     +**NC_027335_ECP3
|
+**NC_009904_phiEF24C

Tree in newick format:

(AB609718_phiEF24C_P2:0.0000021253,((((((((((((AB930182_SPG24:0.0000025138,AP013029_phiNIT1:0.0034904639)0/69:0.0000022321,KF669652_Grass:0.0000025890)99.2/100:0.1318501638,KC699836_SIOphi:0.1830923429)89.1/93:0.0571188621,(NC_027366_Mater:0.1009247135,NC_027374_Moonbeam:0.1261763622)95.8/99:0.0833828064)75.8/58:0.0657665817,((((JN797796B_5S:0.0000010001,NC_018863_B4:0.0000010001)96.7/100:0.0455265415,((KT307976_AvesoBmore:0.0000010001,NC_022088_Troll:0.0000010001)79.5/99:0.0069751701,(NC_022769_BigBertha:0.0000024882,NC_024788_Riley:0.0039629501)87.2/97:0.0088206339)54.1/84:0.0142539883)99.7/100:0.1420525519,(((KT207918_Eyuki:0.0000010001,NC_024211_Megatron:0.0000010001)88.9/99:0.0251479092,(NC_016563_WPh:0.0209369417,(NC_018857_BPS13:0.0039219723,NC_023501_BPS10C:0.0000025138)95.3/99:0.0255574000)46.9/91:0.0101257685)100/100:0.2343262252,(NC_018856_Bastille:0.0000010001,NC_024205_Hoody_T:0.0000010001)98.4/100:0.0939707557)89.6/97:0.0681203095)100/100:0.2515887388,(((JN797798_BCU4:0.0000010001,NC_018860_BCP78:0.0000010001)83.8/100:0.0142731439,KT224359_TsarBomba:0.0134760003)99.3/100:0.1220208971,(((KT995480_Bacillus_BM15:0.0000010001,MH638309_Bacillus_Hobo:0.0000010001)0/56:0.0000021430,(((KU577463_Bacillus_Deep_Blue:0.0000010001,Thurquoise:0.0000010001)95.9/98:0.0159791020,(KX495186_Bacillus_PK16:0.0000010001,MG602477_Bacillus_BCP01:0.0000010001)82.2/99:0.0078531464)97.3/96:0.0200837291,(NC_027352_JBP901:0.0000010001,NC_027355_BCP8_2:0.0000010001)76.5/95:0.0066047436)89.3/89:0.0095588500)89.5/90:0.0235241529,NC_020873_Bc431v3:0.0413562934)63.1/78:0.0601756920)99.9/100:0.2245624274)91.5/91:0.1136209998)82.2/63:0.1534248170,((KJ010547_Bp8p_C:0.0000010001,KJ010548_Bp8p_T:0.0000010001)85.9/98:0.0510429944,NC_020081_phiAGATE:0.0012348405)99.9/100:0.4590304402)93.7/97:0.2420681456,(((((KC595512_JL:0.0000028940,KC595513_Shanette:0.0043324511)89.2/100:0.0267188044,NC_025423_CP_51:0.0000024024)89.5/99:0.1608339854,(NC_011421_SPO1:0.0000010001,NC_022761_CampHawk:0.0000010001)98.9/100:0.3841549017)100/100:1.4065796430,NC_012530_Lb338_1:1.3488655564)25.9/33:0.0905477255,NC_015253_A9:0.6816087933)93.9/41:0.2838974457)66/37:0.0951225977,AY682195_LP65:1.3238785142)6.5/41:0.1173147244,((((EU418428_A5W:0.0000010001,FR852584_ISP:0.0000010001)99.3/100:0.1023110298,(JX194239_SA11:0.0000010001,NC_020877_Romulus:0.0000010001)98.7/100:0.0853873515)90.9/97:0.0705142045,(KF021268_phiIBB_SEP1:0.0000010001,KP027447_phiIPLA_C1C:0.0000010001)97.7/100:0.1045434139)93.1/96:0.1007400729,NC_007021_Twort:0.3029805956)100/100:0.5199281459)23.4/43:0.0705936914,((DQ004855_P100:0.0000010001,KJ094029_LP_064:0.0000010001)0/75:0.0000029901,KJ668715_LMTA_34:0.0041364514)99.9/100:0.4266101470)99.9/99:0.5148074725,KP339049_EFDG1:0.0446257757)97.3/100:0.2087957300,(KR049063_EFLK1:0.0000010001,NC_027335_ECP3:0.0000025138)0/66:0.0000022832)81.4/99:0.0065185620,NC_009904_phiEF24C:0.0000010001);

CONSENSUS TREE
--------------

Consensus tree is constructed from 1000bootstrap trees
Log-likelihood of consensus tree: -7850.410286
Robinson-Foulds distance between ML tree and consensus tree: 4

Branches with support >0.000000% are kept (extended consensus)
Branch lengths are optimized by maximum likelihood on original alignment
Numbers in parentheses are bootstrap supports (%)

+--AB609718_phiEF24C_P2
|
|                                        +--AB930182_SPG24
|                                     +--| (69)
|                                     |  +--AP013029_phiNIT1
|                                  +--| (100)
|                                  |  +--KF669652_Grass
|                               +--| (93)
|                               |  +--KC699836_SIOphi
|                            +--| (58)
|                            |  |  +--NC_027366_Mater
|                            |  +--| (99)
|                            |     +--NC_027374_Moonbeam
|                         +--| (63)
|                         |  |               +**JN797796B_5S
|                         |  |            +--|
|                         |  |            |  +**NC_022763_Spock
|                         |  |         +--| (100)
|                         |  |         |  +--NC_018863_B4
|                         |  |      +--| (100)
|                         |  |      |  |     +--KT307976_AvesoBmore
|                         |  |      |  |  +--| (99)
|                         |  |      |  |  |  +--NC_022088_Troll
|                         |  |      |  +--| (84)
|                         |  |      |     |  +--NC_022769_BigBertha
|                         |  |      |     +--| (97)
|                         |  |      |        +--NC_024788_Riley
|                         |  |  +---| (100)
|                         |  |  |   |            +**KT207918_Eyuki
|                         |  |  |   |         +--|
|                         |  |  |   |         |  +**NC_024213_Hakuna
|                         |  |  |   |      +--| (99)
|                         |  |  |   |      |  +--NC_024211_Megatron
|                         |  |  |   |  +---| (100)
|                         |  |  |   |  |   |  +--NC_016563_WPh
|                         |  |  |   |  |   +--| (91)
|                         |  |  |   |  |      |  +--NC_018857_BPS13
|                         |  |  |   |  |      +--| (99)
|                         |  |  |   |  |         +--NC_023501_BPS10C
|                         |  |  |   +--| (97)
|                         |  |  |      |        +**NC_018856_Bastille
|                         |  |  |      |     +**|
|                         |  |  |      |     |  +**NC_024216_CAM003
|                         |  |  |      |  +--|
|                         |  |  |      |  |  +**NC_024207_Evoli
|                         |  |  |      +--| (100)
|                         |  |  |         +--NC_024205_Hoody_T
|                         |  +--| (91)
|                         |     |         +--JN797798_BCU4
|                         |     |      +--| (100)
|                         |     |      |  +--NC_018860_BCP78
|                         |     |   +--| (100)
|                         |     |   |  +--KT224359_TsarBomba
|                         |     +---| (100)
|                         |         |              +**KT995480_Bacillus_BM15
|                         |         |           +**|
|                         |         |           |  +**MH638312_Bacillus_Kioshi
|                         |         |        +--|
|                         |         |        |  +**NC_024137_Bcp1
|                         |         |     +--| (56)
|                         |         |     |  +--MH638309_Bacillus_Hobo
|                         |         |  +--| (90)
|                         |         |  |  |        +--KU577463_Bacillus_Deep_Blue
|                         |         |  |  |     +--| (98)
|                         |         |  |  |     |  +--Thurquoise
|                         |         |  |  |  +--| (96)
|                         |         |  |  |  |  |  +--KX495186_Bacillus_PK16
|                         |         |  |  |  |  +--| (99)
|                         |         |  |  |  |     +--MG602477_Bacillus_BCP01
|                         |         |  |  +--| (89)
|                         |         |  |     |  +--NC_027352_JBP901
|                         |         |  |     +--| (95)
|                         |         |  |        +--NC_027355_BCP8_2
|                         |         +--| (78)
|                         |            +--NC_020873_Bc431v3
|                     +---| (97)
|                     |   |             +**KJ010547_Bp8p_C
|                     |   |          +--|
|                     |   |          |  +**NC_024792_Bobb
|                     |   |       +--| (98)
|                     |   |       |  +--KJ010548_Bp8p_T
|                     |   +-------| (100)
|                     |           +--NC_020081_phiAGATE
|                  +--| (37)
|                  |  |                                       +--KC595512_JL
|                  |  |                                    +--| (100)
|                  |  |                                    |  +--KC595513_Shanette
|                  |  |                                 +--| (99)
|                  |  |                                 |  +--NC_025423_CP_51
|                  |  |      +--------------------------| (100)
|                  |  |      |                          |      +--NC_011421_SPO1
|                  |  |      |                          +------| (100)
|                  |  |      |                                 +--NC_022761_CampHawk
|                  |  |   +--| (53)
|                  |  |   |  +-----------NC_015253_A9
|                  |  +---| (41)
|                  |      +-------------------------NC_012530_Lb338_1
|               +--| (43)
|               |  |  +----------------------AY682195_LP65
|               |  +--| (44)
|               |     |                                                                                    +**EU418428_A5W
|               |     |                                                                                 +**|
|               |     |                                                                                 |  +**JX080304_MSA6
|               |     |                                                                              +**|
|               |     |                                                                              |  +**NC_023009_Sb_1
|               |     |                                                                           +**|
|               |     |                                                                           |  +**NC_007066_G1
|               |     |                                                                        +**|
|               |     |                                                                        |  +**NC_023573_phiSA012
|               |     |                                                                     +**|
|               |     |                                                                     |  +**JX875065_SA5
|               |     |                                                                  +**|
|               |     |                                                                  |  +**NC_019726_JD007
|               |     |                                                               +**|
|               |     |                                                               |  +**NC_022920_S25_3
|               |     |                                                            +**|
|               |     |                                                            |  +**JX080305_P4W
|               |     |                                                         +**|
|               |     |                                                         |  +**KP027446_phiIPLARODI
|               |     |                                                      +**|
|               |     |                                                      |  +**NC_025416_MCE_2014
|               |     |                                                   +**|
|               |     |                                                   |  +**JX080303_Fi200W
|               |     |                                                +**|
|               |     |                                                |  +**JX080302_676Z
|               |     |                                             +**|
|               |     |                                             |  +**JX080301_A3R
|               |     |                                          +**|
|               |     |                                          |  +**NC_025417_Team1
|               |     |                                       +**|
|               |     |                                       |  +**JX080300_Staph1N
|               |     |                                    +**|
|               |     |                                    |  +**KF766114_K
|               |     |                                 +**|
|               |     |                                 |  +**KP687432_IME_SA2
|               |     |                              +**|
|               |     |                              |  +**NC_019448_GH15
|               |     |                           +**|
|               |     |                           |  +**KR902361_IME_SA118
|               |     |                        +**|
|               |     |                        |  +**NC_025426_P108
|               |     |                     +**|
|               |     |                     |  +**NC_022918_S25_4
|               |     |                  +**|
|               |     |                  |  +**KP687431_IME_SA1
|               |     |               +--|
|               |     |               |  +**KR908644_IME_SA119
|               |     |            +--| (100)
|               |     |            |  +--FR852584_ISP
|               |     |         +--| (97)
|               |     |         |  |     +**JX194239_SA11
|               |     |         |  |  +--|
|               |     |         |  |  |  +**NC_022090_Remus
|               |     |         |  +--| (100)
|               |     |         |     +--NC_020877_Romulus
|               |     |      +--| (96)
|               |     |      |  |  +--KF021268_phiIBB_SEP1
|               |     |      |  +--| (100)
|               |     |      |     +--KP027447_phiIPLA_C1C
|               |     +------| (100)
|               |            +----NC_007021_Twort
|      +--------| (99)
|      |        |                                              +**DQ004855_P100
|      |        |                                           +**|
|      |        |                                           |  +**KJ094031_LP_124
|      |        |                                        +**|
|      |        |                                        |  +**KJ591605_LMTA_57
|      |        |                                     +**|
|      |        |                                     |  +**NC_009811_A511
|      |        |                                  +**|
|      |        |                                  |  +**NC_024359_LP_048
|      |        |                               +**|
|      |        |                               |  +**NC_024364_List_36
|      |        |                            +**|
|      |        |                            |  +**NC_021781_LP_125
|      |        |                         +**|
|      |        |                         |  +**KJ586795_LMTA_94
|      |        |                      +**|
|      |        |                      |  +**NC_024383_LP_083_2
|      |        |                   +**|
|      |        |                   |  +**NC_025440_WIL_1
|      |        |                +**|
|      |        |                |  +**NC_024360_LMSP_25
|      |        |             +**|
|      |        |             |  +**NC_020871_AG20
|      |        |          +--|
|      |        |          |  +**NC_024787_LMTA_148
|      |        |       +--| (75)
|      |        |       |  +--KJ094029_LP_064
|      |        +-------| (100)
|      |                +--KJ668715_LMTA_34
|  +---| (100)
|  |   +--KP339049_EFDG1
+--| (99)
|  |  +--KR049063_EFLK1
|  +--| (66)
|     +--NC_027335_ECP3
|
+--NC_009904_phiEF24C


Consensus tree in newick format: 

(AB609718_phiEF24C_P2:0.0000025137,(((((((((((AB930182_SPG24:0.0000025137,AP013029_phiNIT1:0.0034875347)69:0.0000025438,KF669652_Grass:0.0000025137)100:0.1314368618,KC699836_SIOphi:0.1826224984)93:0.0570704030,(NC_027366_Mater:0.1008319509,NC_027374_Moonbeam:0.1258217232)99:0.0831437130)58:0.0655826997,(((((JN797796B_5S:0.0000000000,NC_022763_Spock:0.0000000000):0.0000025137,NC_018863_B4:0.0000025137)100:0.0456108022,((KT307976_AvesoBmore:0.0000025137,NC_022088_Troll:0.0000025137)99:0.0069695394,(NC_022769_BigBertha:0.0000025137,NC_024788_Riley:0.0039599288)97:0.0088137948)84:0.0141285645)100:0.1417612228,((((KT207918_Eyuki:0.0000000000,NC_024213_Hakuna:0.0000000000):0.0000025137,NC_024211_Megatron:0.0000025137)99:0.0251476321,(NC_016563_WPh:0.0209140389,(NC_018857_BPS13:0.0039185147,NC_023501_BPS10C:0.0000025137)99:0.0255167183)91:0.0100939517)100:0.2339495896,(((NC_018856_Bastille:0.0000000000,NC_024216_CAM003:0.0000000000):0.0000000000,NC_024207_Evoli:0.0000000000):0.0000025137,NC_024205_Hoody_T:0.0000025137)100:0.0938249843)97:0.0682468152)100:0.2510513007,(((JN797798_BCU4:0.0000025137,NC_018860_BCP78:0.0000025137)100:0.0142739516,KT224359_TsarBomba:0.0134246647)100:0.1216012420,(((((KT995480_Bacillus_BM15:0.0000000000,MH638312_Bacillus_Kioshi:0.0000000000):0.0000000000,NC_024137_Bcp1:0.0000000000):0.0000025137,MH638309_Bacillus_Hobo:0.0000025137)56:0.0000025137,(((KU577463_Bacillus_Deep_Blue:0.0000025137,Thurquoise:0.0000025137)98:0.0159548613,(KX495186_Bacillus_PK16:0.0000025137,MG602477_Bacillus_BCP01:0.0000025137)99:0.0078387810)96:0.0200466640,(NC_027352_JBP901:0.0000025137,NC_027355_BCP8_2:0.0000025137)95:0.0065949762)89:0.0095420713)90:0.0235701264,NC_020873_Bc431v3:0.0412072550)78:0.0603016229)100:0.2236542529)91:0.1133653117)63:0.1541008478,(((KJ010547_Bp8p_C:0.0000000000,NC_024792_Bobb:0.0000000000):0.0000025137,KJ010548_Bp8p_T:0.0000025137)98:0.0495828099,NC_020081_phiAGATE:0.0025043280)100:0.4554424902)97:0.2450699869,(((((KC595512_JL:0.0000025137,KC595513_Shanette:0.0043268001)100:0.0266891062,NC_025423_CP_51:0.0000025718)99:0.1525739705,(NC_011421_SPO1:0.0000025137,NC_022761_CampHawk:0.0000025137)100:0.3919704723)100:1.4843006268,NC_015253_A9:0.6496562574)53:0.0556147334,NC_012530_Lb338_1:1.4343184398)41:0.2567594125)37:0.1623174251,(AY682195_LP65:1.2612901650,(((((((((((((((((((((((((((EU418428_A5W:0.0000000000,JX080304_MSA6:0.0000000000):0.0000000000,NC_023009_Sb_1:0.0000000000):0.0000000000,NC_007066_G1:0.0000000000):0.0000000000,NC_023573_phiSA012:0.0000000000):0.0000000000,JX875065_SA5:0.0000000000):0.0000000000,NC_019726_JD007:0.0000000000):0.0000000000,NC_022920_S25_3:0.0000000000):0.0000000000,JX080305_P4W:0.0000000000):0.0000000000,KP027446_phiIPLARODI:0.0000000000):0.0000000000,NC_025416_MCE_2014:0.0000000000):0.0000000000,JX080303_Fi200W:0.0000000000):0.0000000000,JX080302_676Z:0.0000000000):0.0000000000,JX080301_A3R:0.0000000000):0.0000000000,NC_025417_Team1:0.0000000000):0.0000000000,JX080300_Staph1N:0.0000000000):0.0000000000,KF766114_K:0.0000000000):0.0000000000,KP687432_IME_SA2:0.0000000000):0.0000000000,NC_019448_GH15:0.0000000000):0.0000000000,KR902361_IME_SA118:0.0000000000):0.0000000000,NC_025426_P108:0.0000000000):0.0000000000,NC_022918_S25_4:0.0000000000):0.0000000000,KP687431_IME_SA1:0.0000000000):0.0000000000,KR908644_IME_SA119:0.0000000000):0.0000025137,FR852584_ISP:0.0000025137)100:0.1017143404,((JX194239_SA11:0.0000000000,NC_022090_Remus:0.0000000000):0.0000025137,NC_020877_Romulus:0.0000025137)100:0.0854384289)97:0.0721627411,(KF021268_phiIBB_SEP1:0.0000025137,KP027447_phiIPLA_C1C:0.0000025137)100:0.1019969730)96:0.1005088732,NC_007021_Twort:0.2997967368)100:0.4171249545)44:0.1355915345)43:0.0933499197,((((((((((((((DQ004855_P100:0.0000000000,KJ094031_LP_124:0.0000000000):0.0000000000,KJ591605_LMTA_57:0.0000000000):0.0000000000,NC_009811_A511:0.0000000000):0.0000000000,NC_024359_LP_048:0.0000000000):0.0000000000,NC_024364_List_36:0.0000000000):0.0000000000,NC_021781_LP_125:0.0000000000):0.0000000000,KJ586795_LMTA_94:0.0000000000):0.0000000000,NC_024383_LP_083_2:0.0000000000):0.0000000000,NC_025440_WIL_1:0.0000000000):0.0000000000,NC_024360_LMSP_25:0.0000000000):0.0000000000,NC_020871_AG20:0.0000000000):0.0000000000,NC_024787_LMTA_148:0.0000000000):0.0000025137,KJ094029_LP_064:0.0000025137)75:0.0000025858,KJ668715_LMTA_34:0.0041232447)100:0.4355069240)99:0.5233781833,KP339049_EFDG1:0.0285983504)100:0.2254527180,(KR049063_EFLK1:0.0000025137,NC_027335_ECP3:0.0000025137)66:0.0000025137)99:0.0064911120,NC_009904_phiEF24C:0.0000025137);

TIME STAMP
----------

Date and time: Tue Feb 11 16:00:32 2020
Total CPU time used: 789.136195 seconds (0h:13m:9s)
Total wall-clock time used: 200.4715359 seconds (0h:3m:20s)
