# Supplementary material for: Genome, biology and stability of the Thurquoise phage – A new virus from the Bastillevirinae subfamily
Source: Front Microbiol. 2023 Mar 14;14:1120147. doi: 10.3389/fmicb.2023.1120147 (PMC10043171; doi:10.3389/fmicb.2023.1120147)
Supplement: Supplementary file 2 [file Data_Sheet_1.ZIP › File S1. Alignments evolution models and trees/IqTree_ML_trees/single_marker_trees/6150_00076-hypothetical_protein_100.fasta.aln.faa.log]

IQ-TREE multicore version 1.6.12 for Linux 64-bit built Aug 15 2019
Developed by Bui Quang Minh, Nguyen Lam Tung, Olga Chernomor,
Heiko Schmidt, Dominik Schrempf, Michael Woodhams.

Host:    monster1 (AVX2, FMA3, 62 GB RAM)
Command: iqtree -nt AUTO -s 6150_00076-hypothetical_protein_100.fasta.aln.faa -alrt 1000 -bb 1000
Seed:    895305 (Using SPRNG - Scalable Parallel Random Number Generator)
Time:    Tue Feb 11 15:53:29 2020
Kernel:  AVX+FMA - auto-detect threads (40 CPU cores detected)

Reading alignment file 6150_00076-hypothetical_protein_100.fasta.aln.faa ... Fasta format detected
Alignment most likely contains protein sequences
Alignment has 100 sequences with 323 columns, 309 distinct patterns
238 parsimony-informative, 25 singleton sites, 60 constant sites
                             Gap/Ambiguity  Composition  p-value
   1  AB609718_phiEF24C_P2          51.70%    passed     77.70%
   2  AB930182_SPG24                 8.98%    passed     91.77%
   3  AP013029_phiNIT1               8.98%    passed     90.67%
   4  AY682195_LP65                 13.93%    passed     65.04%
   5  DQ004855_P100                 20.74%    passed     99.99%
   6  EU418428_A5W                  23.84%    passed     99.42%
   7  FR852584_ISP                  23.84%    passed     99.42%
   8  JN797796B_5S                  16.10%    passed     84.26%
   9  JN797798_BCU4                 17.96%    passed     99.83%
  10  JX080300_Staph1N              23.84%    passed     99.42%
  11  JX080301_A3R                  23.84%    passed     99.42%
  12  JX080302_676Z                 23.84%    passed     99.42%
  13  JX080303_Fi200W               23.84%    passed     99.42%
  14  JX080304_MSA6                 23.84%    passed     99.42%
  15  JX080305_P4W                  23.84%    passed     99.42%
  16  JX194239_SA11                 21.36%    passed     92.35%
  17  JX875065_SA5                  23.84%    passed     99.42%
  18  KC595512_JL                   21.67%    passed     99.25%
  19  KC595513_Shanette             21.67%    passed     99.64%
  20  KC699836_SIOphi               50.15%    passed     98.96%
  21  KF021268_phiIBB_SEP1          21.67%    passed     99.77%
  22  KF669652_Grass                67.18%    passed     93.55%
  23  KF766114_K                    23.84%    passed     99.42%
  24  KJ010547_Bp8p_C               51.70%    passed     80.57%
  25  KJ010548_Bp8p_T               51.70%    passed     80.57%
  26  KJ094029_LP_064               20.74%    passed     99.99%
  27  KJ094031_LP_124               20.74%    passed     99.99%
  28  KJ586795_LMTA_94              20.74%    passed     99.99%
  29  KJ591605_LMTA_57              20.74%    passed     99.99%
  30  KJ668715_LMTA_34              20.74%    passed     99.97%
  31  KP027446_phiIPLARODI          23.84%    passed     99.42%
  32  KP027447_phiIPLA_C1C          21.67%    passed     99.77%
  33  KP339049_EFDG1                18.89%    passed     60.39%
  34  KP687431_IME_SA1              23.84%    passed     99.42%
  35  KP687432_IME_SA2              23.84%    passed     99.42%
  36  KR049063_EFLK1                51.70%    passed     78.91%
  37  KR902361_IME_SA118            23.84%    passed     99.42%
  38  KR908644_IME_SA119            23.84%    passed     99.42%
  39  KT207918_Eyuki                17.03%    passed     97.73%
  40  KT224359_TsarBomba            17.96%    passed     99.95%
  41  KT307976_AvesoBmore           16.10%    passed     84.76%
  42  KT995480_Bacillus_BM15        17.34%    passed     98.96%
  43  KU577463_Bacillus_Deep_Blue   17.34%    passed     99.48%
  44  KX495186_Bacillus_PK16        17.34%    passed     99.77%
  45  MG602477_Bacillus_BCP01       17.34%    passed     99.77%
  46  MH638309_Bacillus_Hobo        17.34%    passed     98.96%
  47  MH638312_Bacillus_Kioshi      17.34%    passed     98.96%
  48  NC_007021_Twort               35.60%    passed     74.20%
  49  NC_007066_G1                  23.84%    passed     99.42%
  50  NC_009811_A511                20.74%    passed     99.99%
  51  NC_009904_phiEF24C            51.70%    passed     77.70%
  52  NC_011421_SPO1                21.67%    passed     76.54%
  53  NC_012530_Lb338_1             38.08%    passed     21.89%
  54  NC_015253_A9                  20.12%    passed     91.61%
  55  NC_016563_WPh                 17.03%    passed     99.15%
  56  NC_018856_Bastille            20.43%    passed     97.97%
  57  NC_018857_BPS13               17.03%    passed     98.75%
  58  NC_018860_BCP78               17.96%    passed     99.83%
  59  NC_018863_B4                  16.10%    passed     84.26%
  60  NC_019448_GH15                23.84%    passed     99.42%
  61  NC_019726_JD007               23.84%    passed     99.42%
  62  NC_020081_phiAGATE            51.70%    passed     51.88%
  63  NC_020871_AG20                20.74%    passed     99.99%
  64  NC_020873_Bc431v3             17.34%    passed     98.03%
  65  NC_020877_Romulus             21.36%    passed     92.35%
  66  NC_021781_LP_125              20.74%    passed     99.99%
  67  NC_022088_Troll               16.10%    passed     84.76%
  68  NC_022090_Remus               21.36%    passed     92.35%
  69  NC_022761_CampHawk            21.67%    passed     76.54%
  70  NC_022763_Spock               16.10%    passed     84.26%
  71  NC_022769_BigBertha           16.10%    passed     80.83%
  72  NC_022918_S25_4               23.84%    passed     99.42%
  73  NC_022920_S25_3               23.84%    passed     99.42%
  74  NC_023009_Sb_1                23.84%    passed     99.42%
  75  NC_023501_BPS10C              17.03%    passed     99.38%
  76  NC_023573_phiSA012            23.84%    passed     99.42%
  77  NC_024137_Bcp1                17.34%    passed     98.96%
  78  NC_024205_Hoody_T             20.43%    passed     97.97%
  79  NC_024207_Evoli               20.43%    passed     97.97%
  80  NC_024211_Megatron            17.03%    passed     97.73%
  81  NC_024213_Hakuna              17.03%    passed     97.73%
  82  NC_024216_CAM003              20.43%    passed     97.97%
  83  NC_024359_LP_048              20.74%    passed     99.99%
  84  NC_024360_LMSP_25             20.74%    passed     99.99%
  85  NC_024364_List_36             20.74%    passed     99.99%
  86  NC_024383_LP_083_2            20.74%    passed     99.99%
  87  NC_024787_LMTA_148            20.74%    passed     99.99%
  88  NC_024788_Riley               16.10%    passed     84.60%
  89  NC_024792_Bobb                51.70%    passed     80.57%
  90  NC_025416_MCE_2014            23.84%    passed     99.42%
  91  NC_025417_Team1               23.84%    passed     99.42%
  92  NC_025423_CP_51               21.67%    passed     99.22%
  93  NC_025426_P108                23.84%    passed     99.42%
  94  NC_025440_WIL_1               20.74%    passed     99.99%
  95  NC_027335_ECP3                51.70%    passed     78.91%
  96  NC_027352_JBP901              17.34%    passed     98.77%
  97  NC_027355_BCP8_2              17.34%    passed     98.77%
  98  NC_027366_Mater               38.39%    passed     97.42%
  99  NC_027374_Moonbeam            19.50%    passed     85.55%
 100  Thurquoise                    17.34%    passed     99.48%
WARNING: 10 sequences contain more than 50% gaps/ambiguity
****  TOTAL                         23.98%  0 sequences failed composition chi2 test (p-value<5%; df=19)
NOTE: NC_009904_phiEF24C is identical to AB609718_phiEF24C_P2 but kept for subsequent analysis
NOTE: KJ094029_LP_064 is identical to DQ004855_P100 but kept for subsequent analysis
NOTE: FR852584_ISP is identical to EU418428_A5W but kept for subsequent analysis
NOTE: NC_018863_B4 is identical to JN797796B_5S but kept for subsequent analysis
NOTE: NC_018860_BCP78 is identical to JN797798_BCU4 but kept for subsequent analysis
NOTE: NC_020877_Romulus is identical to JX194239_SA11 but kept for subsequent analysis
NOTE: KP027447_phiIPLA_C1C is identical to KF021268_phiIBB_SEP1 but kept for subsequent analysis
NOTE: KJ010548_Bp8p_T is identical to KJ010547_Bp8p_C but kept for subsequent analysis
NOTE: NC_027335_ECP3 is identical to KR049063_EFLK1 but kept for subsequent analysis
NOTE: NC_024211_Megatron is identical to KT207918_Eyuki but kept for subsequent analysis
NOTE: NC_022088_Troll is identical to KT307976_AvesoBmore but kept for subsequent analysis
NOTE: MH638309_Bacillus_Hobo is identical to KT995480_Bacillus_BM15 but kept for subsequent analysis
NOTE: Thurquoise is identical to KU577463_Bacillus_Deep_Blue but kept for subsequent analysis
NOTE: MG602477_Bacillus_BCP01 is identical to KX495186_Bacillus_PK16 but kept for subsequent analysis
NOTE: NC_022761_CampHawk is identical to NC_011421_SPO1 but kept for subsequent analysis
NOTE: NC_024205_Hoody_T is identical to NC_018856_Bastille but kept for subsequent analysis
NOTE: NC_027355_BCP8_2 is identical to NC_027352_JBP901 but kept for subsequent analysis
NOTE: 43 identical sequences (see below) will be ignored for subsequent analysis
NOTE: KJ094031_LP_124 (identical to DQ004855_P100) is ignored but added at the end
NOTE: KJ586795_LMTA_94 (identical to DQ004855_P100) is ignored but added at the end
NOTE: KJ591605_LMTA_57 (identical to DQ004855_P100) is ignored but added at the end
NOTE: NC_009811_A511 (identical to DQ004855_P100) is ignored but added at the end
NOTE: NC_020871_AG20 (identical to DQ004855_P100) is ignored but added at the end
NOTE: NC_021781_LP_125 (identical to DQ004855_P100) is ignored but added at the end
NOTE: NC_024359_LP_048 (identical to DQ004855_P100) is ignored but added at the end
NOTE: NC_024360_LMSP_25 (identical to DQ004855_P100) is ignored but added at the end
NOTE: NC_024364_List_36 (identical to DQ004855_P100) is ignored but added at the end
NOTE: NC_024383_LP_083_2 (identical to DQ004855_P100) is ignored but added at the end
NOTE: NC_024787_LMTA_148 (identical to DQ004855_P100) is ignored but added at the end
NOTE: NC_025440_WIL_1 (identical to DQ004855_P100) is ignored but added at the end
NOTE: JX080300_Staph1N (identical to EU418428_A5W) is ignored but added at the end
NOTE: JX080301_A3R (identical to EU418428_A5W) is ignored but added at the end
NOTE: JX080302_676Z (identical to EU418428_A5W) is ignored but added at the end
NOTE: JX080303_Fi200W (identical to EU418428_A5W) is ignored but added at the end
NOTE: JX080304_MSA6 (identical to EU418428_A5W) is ignored but added at the end
NOTE: JX080305_P4W (identical to EU418428_A5W) is ignored but added at the end
NOTE: JX875065_SA5 (identical to EU418428_A5W) is ignored but added at the end
NOTE: KF766114_K (identical to EU418428_A5W) is ignored but added at the end
NOTE: KP027446_phiIPLARODI (identical to EU418428_A5W) is ignored but added at the end
NOTE: KP687431_IME_SA1 (identical to EU418428_A5W) is ignored but added at the end
NOTE: KP687432_IME_SA2 (identical to EU418428_A5W) is ignored but added at the end
NOTE: KR902361_IME_SA118 (identical to EU418428_A5W) is ignored but added at the end
NOTE: KR908644_IME_SA119 (identical to EU418428_A5W) is ignored but added at the end
NOTE: NC_007066_G1 (identical to EU418428_A5W) is ignored but added at the end
NOTE: NC_019448_GH15 (identical to EU418428_A5W) is ignored but added at the end
NOTE: NC_019726_JD007 (identical to EU418428_A5W) is ignored but added at the end
NOTE: NC_022918_S25_4 (identical to EU418428_A5W) is ignored but added at the end
NOTE: NC_022920_S25_3 (identical to EU418428_A5W) is ignored but added at the end
NOTE: NC_023009_Sb_1 (identical to EU418428_A5W) is ignored but added at the end
NOTE: NC_023573_phiSA012 (identical to EU418428_A5W) is ignored but added at the end
NOTE: NC_025416_MCE_2014 (identical to EU418428_A5W) is ignored but added at the end
NOTE: NC_025417_Team1 (identical to EU418428_A5W) is ignored but added at the end
NOTE: NC_025426_P108 (identical to EU418428_A5W) is ignored but added at the end
NOTE: NC_022763_Spock (identical to JN797796B_5S) is ignored but added at the end
NOTE: NC_022090_Remus (identical to JX194239_SA11) is ignored but added at the end
NOTE: NC_024792_Bobb (identical to KJ010547_Bp8p_C) is ignored but added at the end
NOTE: NC_024213_Hakuna (identical to KT207918_Eyuki) is ignored but added at the end
NOTE: MH638312_Bacillus_Kioshi (identical to KT995480_Bacillus_BM15) is ignored but added at the end
NOTE: NC_024137_Bcp1 (identical to KT995480_Bacillus_BM15) is ignored but added at the end
NOTE: NC_024207_Evoli (identical to NC_018856_Bastille) is ignored but added at the end
NOTE: NC_024216_CAM003 (identical to NC_018856_Bastille) is ignored but added at the end

For your convenience alignment with unique sequences printed to 6150_00076-hypothetical_protein_100.fasta.aln.faa.uniqueseq.phy


Create initial parsimony tree by phylogenetic likelihood library (PLL)... 0.010 seconds
NOTE: ModelFinder requires 30 MB RAM!
ModelFinder will test 546 protein models (sample size: 323) ...
 No. Model         -LnL         df  AIC          AICc         BIC
Measuring multi-threading efficiency up to 40 CPU cores
Increase to 10 rounds for branch lengths
451 trees examined
Threads: 1 / Time: 40.037 sec / Speedup: 1.000 / Efficiency: 100% / LogL: -21097
Threads: 2 / Time: 25.943 sec / Speedup: 1.543 / Efficiency: 77% / LogL: -21097
Threads: 3 / Time: 30.075 sec / Speedup: 1.331 / Efficiency: 44% / LogL: -21097
BEST NUMBER OF THREADS: 2

  1  Dayhoff       8333.442     111 16888.883    17006.722    17308.203
  2  Dayhoff+I     8226.263     112 16676.526    16797.059    17099.623
  3  Dayhoff+G4    8072.630     112 16369.260    16489.793    16792.357
  4  Dayhoff+I+G4  8066.159     113 16358.318    16481.591    16785.193
  5  Dayhoff+R2    8106.373     113 16438.745    16562.018    16865.620
  6  Dayhoff+R3    8064.997     115 16359.994    16488.883    16794.424
  7  Dayhoff+R4    8064.273     117 16362.547    16497.239    16804.532
 14  Dayhoff+F     8282.813     130 16825.626    17003.022    17316.721
 15  Dayhoff+F+I   8171.881     131 16605.761    16786.829    17100.634
 16  Dayhoff+F+G4  7999.586     131 16261.172    16442.240    16756.044
 17  Dayhoff+F+I+G4 7994.383     132 16252.765    16437.565    16751.415
 18  Dayhoff+F+R2  8040.598     132 16345.195    16529.995    16843.845
 19  Dayhoff+F+R3  7993.148     134 16254.296    16446.743    16760.501
 20  Dayhoff+F+R4  7992.631     136 16257.263    16457.607    16771.023
 27  mtMAM         9133.764     111 18489.528    18607.367    18908.847
 28  mtMAM+I       9037.460     112 18298.919    18419.452    18722.016
 29  mtMAM+G4      8593.410     112 17410.820    17531.354    17833.917
 30  mtMAM+I+G4    8593.914     113 17413.829    17537.101    17840.703
 31  mtMAM+R2      8646.941     113 17519.881    17643.154    17946.756
 32  mtMAM+R3      8600.958     115 17431.915    17560.804    17866.345
 33  mtMAM+R4      8600.714     117 17435.428    17570.121    17877.414
 40  mtMAM+F       8636.011     130 17532.023    17709.419    18023.118
 41  mtMAM+F+I     8533.141     131 17328.282    17509.350    17823.154
 42  mtMAM+F+G4    8219.770     131 16701.541    16882.609    17196.413
 43  mtMAM+F+I+G4  8219.282     132 16702.564    16887.364    17201.214
 44  mtMAM+F+R2    8273.349     132 16810.697    16995.497    17309.347
 45  mtMAM+F+R3    8230.686     134 16729.372    16921.818    17235.577
 46  mtMAM+F+R4    8230.413     136 16732.826    16933.171    17246.587
 53  JTT           8305.811     111 16833.623    16951.462    17252.942
 54  JTT+I         8192.237     112 16608.475    16729.008    17031.572
 55  JTT+G4        8038.970     112 16301.939    16422.473    16725.037
 56  JTT+I+G4      8032.487     113 16290.973    16414.246    16717.848
 57  JTT+R2        8074.770     113 16375.541    16498.813    16802.415
 58  JTT+R3        8033.703     115 16297.406    16426.295    16731.836
 59  JTT+R4        8030.638     117 16295.277    16429.970    16737.262
 66  JTT+F         8254.804     130 16769.607    16947.003    17260.702
 67  JTT+F+I       8136.675     131 16535.350    16716.419    17030.223
 68  JTT+F+G4      7974.459     131 16210.919    16391.987    16705.791
 69  JTT+F+I+G4    7968.378     132 16200.757    16385.557    16699.407
 70  JTT+F+R2      8015.865     132 16295.730    16480.530    16794.380
 71  JTT+F+R3      7969.352     134 16206.703    16399.150    16712.909
 72  JTT+F+R4      7966.115     136 16204.230    16404.574    16717.991
 79  WAG           8169.699     111 16561.399    16679.238    16980.718
 80  WAG+I         8072.394     112 16368.787    16489.320    16791.884
 81  WAG+G4        7963.673     112 16151.346    16271.880    16574.443
 82  WAG+I+G4      7955.391     113 16136.781    16260.054    16563.656
 83  WAG+R2        7983.004     113 16192.009    16315.281    16618.883
 84  WAG+R3        7953.756     115 16137.511    16266.400    16571.941
 85  WAG+R4        7952.840     117 16139.680    16274.372    16581.665
 92  WAG+F         8134.483     130 16528.966    16706.362    17020.061
 93  WAG+F+I       8031.767     131 16325.535    16506.603    16820.407
 94  WAG+F+G4      7916.251     131 16094.501    16275.569    16589.374
 95  WAG+F+I+G4    7908.131     132 16080.262    16265.062    16578.912
 96  WAG+F+R2      7938.953     132 16141.905    16326.705    16640.555
 97  WAG+F+R3      7906.796     134 16081.593    16274.040    16587.798
 98  WAG+F+R4      7905.438     136 16082.875    16283.219    16596.636
105  cpREV         8235.273     111 16692.546    16810.385    17111.866
106  cpREV+I       8146.146     112 16516.291    16636.824    16939.388
107  cpREV+G4      8031.066     112 16286.131    16406.664    16709.228
108  cpREV+I+G4    8023.741     113 16273.482    16396.755    16700.357
109  cpREV+R2      8046.853     113 16319.705    16442.978    16746.580
110  cpREV+R3      8021.794     115 16273.588    16402.476    16708.018
111  cpREV+R4      8021.301     117 16276.601    16411.294    16718.587
118  cpREV+F       8200.352     130 16660.704    16838.100    17151.799
119  cpREV+F+I     8098.427     131 16458.853    16639.921    16953.725
120  cpREV+F+G4    7968.413     131 16198.827    16379.895    16693.699
121  cpREV+F+I+G4  7960.770     132 16185.540    16370.340    16684.190
122  cpREV+F+R2    7992.048     132 16248.095    16432.895    16746.746
123  cpREV+F+R3    7959.925     134 16187.850    16380.297    16694.055
124  cpREV+F+R4    7958.598     136 16189.197    16389.541    16702.958
131  mtREV         8725.206     111 17672.412    17790.250    18091.731
132  mtREV+I       8640.692     112 17505.384    17625.918    17928.481
133  mtREV+G4      8398.014     112 17020.028    17140.561    17443.125
134  mtREV+I+G4    8395.305     113 17016.609    17139.882    17443.484
135  mtREV+R2      8426.725     113 17079.449    17202.722    17506.324
136  mtREV+R3      8400.741     115 17031.483    17160.372    17465.913
137  mtREV+R4      8393.962     117 17021.925    17156.617    17463.910
138  mtREV+R5      8393.123     119 17024.247    17164.936    17473.787
144  mtREV+F       8308.833     130 16877.665    17055.061    17368.760
145  mtREV+F+I     8213.478     131 16688.956    16870.024    17183.828
146  mtREV+F+G4    8029.509     131 16321.018    16502.086    16815.890
147  mtREV+F+I+G4  8024.767     132 16313.535    16498.335    16812.185
148  mtREV+F+R2    8059.827     132 16383.655    16568.455    16882.305
149  mtREV+F+R3    8028.740     134 16325.480    16517.927    16831.686
150  mtREV+F+R4    8022.867     136 16317.734    16518.078    16831.494
151  mtREV+F+R5    8022.785     138 16321.570    16530.070    16842.886
157  rtREV         8254.432     111 16730.863    16848.702    17150.183
158  rtREV+I       8153.522     112 16531.045    16651.578    16954.142
159  rtREV+G4      8014.008     112 16252.016    16372.549    16675.113
160  rtREV+I+G4    8006.685     113 16239.369    16362.642    16666.244
161  rtREV+R2      8044.330     113 16314.661    16437.934    16741.536
162  rtREV+R3      8009.717     115 16249.435    16378.324    16683.865
163  rtREV+R4      8005.015     117 16244.029    16378.722    16686.015
170  rtREV+F       8161.288     130 16582.576    16759.972    17073.671
171  rtREV+F+I     8051.291     131 16364.583    16545.651    16859.455
172  rtREV+F+G4    7908.341     131 16078.683    16259.751    16573.555
173  rtREV+F+I+G4  7901.162     132 16066.324    16251.124    16564.974
174  rtREV+F+R2    7942.104     132 16148.209    16333.009    16646.859
175  rtREV+F+R3    7904.027     134 16076.054    16268.501    16582.260
176  rtREV+F+R4    7898.898     136 16069.795    16270.139    16583.556
183  mtART         8922.993     111 18067.986    18185.825    18487.305
184  mtART+I       8831.753     112 17887.506    18008.040    18310.603
185  mtART+G4      8462.831     112 17149.662    17270.196    17572.759
186  mtART+I+G4    8462.840     113 17151.680    17274.953    17578.555
187  mtART+R2      8511.132     113 17248.265    17371.538    17675.140
188  mtART+R3      8470.458     115 17170.916    17299.805    17605.346
189  mtART+R4      8463.235     117 17160.471    17295.164    17602.456
190  mtART+R5      8462.074     119 17162.148    17302.838    17611.689
196  mtART+F       8455.770     130 17171.540    17348.936    17662.635
197  mtART+F+I     8355.420     131 16972.840    17153.908    17467.712
198  mtART+F+G4    8090.365     131 16442.729    16623.797    16937.602
199  mtART+F+I+G4  8088.873     132 16441.747    16626.547    16940.397
200  mtART+F+R2    8140.603     132 16545.206    16730.006    17043.857
201  mtART+F+R3    8099.140     134 16466.279    16658.726    16972.485
202  mtART+F+R4    8090.496     136 16452.992    16653.336    16966.753
203  mtART+F+R5    8089.323     138 16454.646    16663.146    16975.962
209  mtZOA         8740.350     111 17702.701    17820.539    18122.020
210  mtZOA+I       8646.216     112 17516.431    17636.964    17939.528
211  mtZOA+G4      8319.343     112 16862.687    16983.220    17285.784
212  mtZOA+I+G4    8319.235     113 16864.469    16987.742    17291.344
213  mtZOA+R2      8359.140     113 16944.280    17067.553    17371.155
214  mtZOA+R3      8326.122     115 16882.244    17011.133    17316.674
215  mtZOA+R4      8318.273     117 16870.545    17005.238    17312.530
216  mtZOA+R5      8317.125     119 16872.249    17012.939    17321.790
222  mtZOA+F       8337.811     130 16935.622    17113.018    17426.717
223  mtZOA+F+I     8232.733     131 16727.465    16908.533    17222.338
224  mtZOA+F+G4    7999.282     131 16260.564    16441.632    16755.437
225  mtZOA+F+I+G4  7996.588     132 16257.177    16441.977    16755.827
226  mtZOA+F+R2    8044.200     132 16352.400    16537.200    16851.050
227  mtZOA+F+R3    8002.775     134 16273.550    16465.997    16779.756
228  mtZOA+F+R4    7995.401     136 16262.802    16463.146    16776.562
229  mtZOA+F+R5    7994.771     138 16265.542    16474.042    16786.858
235  VT            8188.384     111 16598.768    16716.607    17018.088
236  VT+I          8090.229     112 16404.458    16524.991    16827.555
237  VT+G4         7984.469     112 16192.938    16313.471    16616.035
238  VT+I+G4       7976.569     113 16179.137    16302.410    16606.012
239  VT+R2         8006.945     113 16239.890    16363.163    16666.765
240  VT+R3         7974.849     115 16179.698    16308.587    16614.128
241  VT+R4         7973.651     117 16181.302    16315.994    16623.287
248  VT+F          8149.068     130 16558.135    16735.531    17049.230
249  VT+F+I        8044.977     131 16351.954    16533.022    16846.826
250  VT+F+G4       7936.182     131 16134.364    16315.432    16629.236
251  VT+F+I+G4     7927.957     132 16119.914    16304.714    16618.564
252  VT+F+R2       7960.517     132 16185.034    16369.834    16683.684
253  VT+F+R3       7926.097     134 16120.195    16312.642    16626.400
254  VT+F+R4       7924.835     136 16121.670    16322.014    16635.431
261  LG            8199.903     111 16621.805    16739.644    17041.125
262  LG+I          8095.106     112 16414.211    16534.744    16837.308
263  LG+G4         7941.126     112 16106.251    16226.785    16529.348
264  LG+I+G4       7935.099     113 16096.199    16219.472    16523.074
265  LG+R2         7975.111     113 16176.222    16299.495    16603.097
266  LG+R3         7938.266     115 16106.532    16235.421    16540.962
267  LG+R4         7933.371     117 16100.741    16235.434    16542.726
274  LG+F          8153.961     130 16567.922    16745.318    17059.017
275  LG+F+I        8040.641     131 16343.283    16524.351    16838.155
276  LG+F+G4       7885.941     131 16033.881    16214.949    16528.754
277  LG+F+I+G4     7879.304     132 16022.608    16207.408    16521.258
278  LG+F+R2       7924.385     132 16112.770    16297.570    16611.420
279  LG+F+R3       7882.010     134 16032.020    16224.467    16538.226
280  LG+F+R4       7877.517     136 16027.033    16227.377    16540.794
287  DCMut         8332.344     111 16886.689    17004.528    17306.008
288  DCMut+I       8225.260     112 16674.520    16795.054    17097.617
289  DCMut+G4      8072.467     112 16368.934    16489.467    16792.031
290  DCMut+I+G4    8065.955     113 16357.909    16481.182    16784.784
291  DCMut+R2      8105.760     113 16437.519    16560.792    16864.394
292  DCMut+R3      8063.345     115 16356.689    16485.578    16791.119
293  DCMut+R4      8061.443     117 16356.886    16491.579    16798.871
300  DCMut+F       8281.460     130 16822.921    17000.317    17314.016
301  DCMut+F+I     8170.642     131 16603.285    16784.353    17098.157
302  DCMut+F+G4    7999.274     131 16260.548    16441.616    16755.420
303  DCMut+F+I+G4  7994.036     132 16252.072    16436.872    16750.722
304  DCMut+F+R2    8039.968     132 16343.935    16528.735    16842.585
305  DCMut+F+R3    7991.811     134 16251.621    16444.068    16757.827
306  DCMut+F+R4    7988.463     136 16248.925    16449.269    16762.686
313  PMB           8253.389     111 16728.779    16846.618    17148.098
314  PMB+I         8165.385     112 16554.770    16675.304    16977.868
315  PMB+G4        8067.345     112 16358.690    16479.223    16781.787
316  PMB+I+G4      8059.960     113 16345.920    16469.193    16772.795
317  PMB+R2        8086.279     113 16398.558    16521.831    16825.432
318  PMB+R3        8058.768     115 16347.536    16476.425    16781.966
319  PMB+R4        8057.506     117 16349.012    16483.705    16790.997
326  PMB+F         8175.842     130 16611.684    16789.080    17102.779
327  PMB+F+I       8077.904     131 16417.809    16598.877    16912.681
328  PMB+F+G4      7980.285     131 16222.570    16403.638    16717.443
329  PMB+F+I+G4    7971.702     132 16207.405    16392.205    16706.055
330  PMB+F+R2      8001.042     132 16266.084    16450.884    16764.734
331  PMB+F+R3      7970.737     134 16209.474    16401.920    16715.679
332  PMB+F+R4      7969.052     136 16210.103    16410.448    16723.864
339  HIVb          8530.886     111 17283.771    17401.610    17703.091
340  HIVb+I        8402.154     112 17028.308    17148.841    17451.405
341  HIVb+G4       8206.752     112 16637.504    16758.038    17060.601
342  HIVb+I+G4     8200.725     113 16627.449    16750.722    17054.324
343  HIVb+R2       8251.500     113 16728.999    16852.272    17155.874
344  HIVb+R3       8206.445     115 16642.890    16771.779    17077.320
345  HIVb+R4       8200.298     117 16634.595    16769.288    17076.581
346  HIVb+R5       8199.654     119 16637.309    16777.999    17086.850
352  HIVb+F        8469.112     130 17198.224    17375.619    17689.318
353  HIVb+F+I      8332.684     131 16927.369    17108.437    17422.241
354  HIVb+F+G4     8113.798     131 16489.596    16670.664    16984.468
355  HIVb+F+I+G4   8107.782     132 16479.564    16664.364    16978.214
356  HIVb+F+R2     8166.348     132 16596.696    16781.496    17095.346
357  HIVb+F+R3     8115.213     134 16498.427    16690.873    17004.632
358  HIVb+F+R4     8108.704     136 16489.409    16689.753    17003.170
359  HIVb+F+R5     8108.241     138 16492.483    16700.983    17013.799
365  HIVw          8840.484     111 17902.969    18020.808    18322.288
366  HIVw+I        8694.103     112 17612.207    17732.740    18035.304
367  HIVw+G4       8483.276     112 17190.552    17311.085    17613.649
368  HIVw+I+G4     8476.164     113 17178.328    17301.601    17605.203
369  HIVw+R2       8539.697     113 17305.394    17428.666    17732.268
370  HIVw+R3       8477.546     115 17185.091    17313.980    17619.521
371  HIVw+R4       8474.350     117 17182.700    17317.392    17624.685
378  HIVw+F        8719.909     130 17699.818    17877.214    18190.913
379  HIVw+F+I      8557.999     131 17377.997    17559.065    17872.870
380  HIVw+F+G4     8343.628     131 16949.255    17130.323    17444.128
381  HIVw+F+I+G4   8335.385     132 16934.770    17119.570    17433.421
382  HIVw+F+R2     8402.651     132 17069.301    17254.101    17567.951
383  HIVw+F+R3     8340.211     134 16948.421    17140.868    17454.627
384  HIVw+F+R4     8335.312     136 16942.624    17142.968    17456.385
391  JTTDCMut      8305.387     111 16832.775    16950.614    17252.094
392  JTTDCMut+I    8193.283     112 16610.565    16731.099    17033.662
393  JTTDCMut+G4   8039.728     112 16303.457    16423.990    16726.554
394  JTTDCMut+I+G4 8033.317     113 16292.633    16415.906    16719.508
395  JTTDCMut+R2   8075.247     113 16376.495    16499.768    16803.370
396  JTTDCMut+R3   8033.285     115 16296.569    16425.458    16730.999
397  JTTDCMut+R4   8030.604     117 16295.207    16429.900    16737.193
404  JTTDCMut+F    8255.707     130 16771.414    16948.809    17262.508
405  JTTDCMut+F+I  8138.909     131 16539.818    16720.886    17034.691
406  JTTDCMut+F+G4 7975.667     131 16213.334    16394.402    16708.206
407  JTTDCMut+F+I+G4 7969.687     132 16203.374    16388.174    16702.024
408  JTTDCMut+F+R2 8016.786     132 16297.572    16482.372    16796.222
409  JTTDCMut+F+R3 7969.502     134 16207.003    16399.450    16713.209
410  JTTDCMut+F+R4 7966.493     136 16204.986    16405.330    16718.746
417  FLU           8378.808     111 16979.616    17097.454    17398.935
418  FLU+I         8275.092     112 16774.184    16894.717    17197.281
419  FLU+G4        8087.375     112 16398.750    16519.284    16821.847
420  FLU+I+G4      8083.686     113 16393.372    16516.645    16820.247
421  FLU+R2        8128.789     113 16483.577    16606.850    16910.452
422  FLU+R3        8083.678     115 16397.356    16526.245    16831.786
423  FLU+R4        8081.372     117 16396.744    16531.437    16838.729
430  FLU+F         8332.633     130 16925.266    17102.662    17416.361
431  FLU+F+I       8218.713     131 16699.425    16880.493    17194.298
432  FLU+F+G4      8030.638     131 16323.276    16504.345    16818.149
433  FLU+F+I+G4    8026.195     132 16316.389    16501.189    16815.039
434  FLU+F+R2      8075.633     132 16415.266    16600.066    16913.917
435  FLU+F+R3      8027.491     134 16322.982    16515.429    16829.188
436  FLU+F+R4      8024.259     136 16320.518    16520.862    16834.279
443  Blosum62      8227.456     111 16676.912    16794.751    17096.232
444  Blosum62+I    8136.268     112 16496.535    16617.069    16919.632
445  Blosum62+G4   8034.460     112 16292.920    16413.453    16716.017
446  Blosum62+I+G4 8026.670     113 16279.339    16402.612    16706.214
447  Blosum62+R2   8055.431     113 16336.861    16460.134    16763.736
448  Blosum62+R3   8025.878     115 16281.755    16410.644    16716.185
449  Blosum62+R4   8024.368     117 16282.737    16417.429    16724.722
456  Blosum62+F    8174.251     130 16608.503    16785.898    17099.597
457  Blosum62+F+I  8072.936     131 16407.871    16588.939    16902.744
458  Blosum62+F+G4 7974.244     131 16210.488    16391.556    16705.361
459  Blosum62+F+I+G4 7964.964     132 16193.928    16378.728    16692.578
460  Blosum62+F+R2 7995.655     132 16255.310    16440.110    16753.960
461  Blosum62+F+R3 7964.385     134 16196.770    16389.217    16702.975
462  Blosum62+F+R4 7962.526     136 16197.052    16397.396    16710.813
469  mtMet         8746.575     111 17715.151    17832.990    18134.470
470  mtMet+I       8658.019     112 17540.038    17660.572    17963.135
471  mtMet+G4      8360.748     112 16945.495    17066.029    17368.593
472  mtMet+I+G4    8360.490     113 16946.980    17070.252    17373.854
473  mtMet+R2      8396.229     113 17018.459    17141.732    17445.334
474  mtMet+R3      8364.094     115 16958.189    17087.078    17392.619
475  mtMet+R4      8359.581     117 16953.163    17087.855    17395.148
482  mtMet+F       8360.156     130 16980.311    17157.707    17471.406
483  mtMet+F+I     8256.219     131 16774.438    16955.506    17269.310
484  mtMet+F+G4    8031.685     131 16325.370    16506.438    16820.242
485  mtMet+F+I+G4  8029.432     132 16322.864    16507.664    16821.514
486  mtMet+F+R2    8075.592     132 16415.184    16599.984    16913.834
487  mtMet+F+R3    8033.784     134 16335.567    16528.014    16841.773
488  mtMet+F+R4    8027.388     136 16326.776    16527.120    16840.536
489  mtMet+F+R5    8026.220     138 16328.439    16536.939    16849.755
495  mtVer         8916.074     111 18054.148    18171.987    18473.467
496  mtVer+I       8821.903     112 17867.807    17988.340    18290.904
497  mtVer+G4      8472.861     112 17169.722    17290.255    17592.819
498  mtVer+I+G4    8472.732     113 17171.463    17294.736    17598.338
499  mtVer+R2      8516.927     113 17259.854    17383.126    17686.728
500  mtVer+R3      8476.273     115 17182.547    17311.436    17616.977
501  mtVer+R4      8470.976     117 17175.952    17310.645    17617.938
508  mtVer+F       8508.156     130 17276.311    17453.707    17767.406
509  mtVer+F+I     8394.728     131 17051.457    17232.525    17546.329
510  mtVer+F+G4    8137.058     131 16536.115    16717.183    17030.988
511  mtVer+F+I+G4  8135.065     132 16534.131    16718.931    17032.781
512  mtVer+F+R2    8197.821     132 16659.641    16844.441    17158.291
513  mtVer+F+R3    8139.322     134 16546.644    16739.090    17052.849
514  mtVer+F+R4    8134.475     136 16540.951    16741.295    17054.711
521  mtInv         8725.695     111 17673.390    17791.229    18092.709
522  mtInv+I       8634.739     112 17493.478    17614.011    17916.575
523  mtInv+G4      8386.592     112 16997.184    17117.717    17420.281
524  mtInv+I+G4    8385.428     113 16996.856    17120.129    17423.731
525  mtInv+R2      8422.335     113 17070.670    17193.943    17497.545
526  mtInv+R3      8389.047     115 17008.093    17136.982    17442.523
527  mtInv+R4      8383.033     117 17000.065    17134.758    17442.051
528  mtInv+R5      8382.760     119 17003.521    17144.210    17453.061
534  mtInv+F       8281.695     130 16823.390    17000.786    17314.485
535  mtInv+F+I     8173.581     131 16609.162    16790.230    17104.034
536  mtInv+F+G4    7989.158     131 16240.315    16421.384    16735.188
537  mtInv+F+I+G4  7984.852     132 16233.704    16418.504    16732.354
538  mtInv+F+R2    8031.143     132 16326.287    16511.087    16824.937
539  mtInv+F+R3    7987.534     134 16243.069    16435.515    16749.274
540  mtInv+F+R4    7980.852     136 16233.704    16434.048    16747.465
541  mtInv+F+R5    7980.661     138 16237.323    16445.823    16758.639
Akaike Information Criterion:           LG+F+I+G4
Corrected Akaike Information Criterion: LG+F+I+G4
Bayesian Information Criterion:         LG+F+I+G4
Best-fit model: LG+F+I+G4 chosen according to BIC

All model information printed to 6150_00076-hypothetical_protein_100.fasta.aln.faa.model.gz
CPU time for ModelFinder: 434.015 seconds (0h:7m:14s)
Wall-clock time for ModelFinder: 221.999 seconds (0h:3m:41s)
Generating 1000 samples for ultrafast bootstrap (seed: 895305)...

NOTE: 12 MB RAM (0 GB) is required!
Measuring multi-threading efficiency up to 40 CPU cores
Increase to 10 rounds for branch lengths
95 trees examined
Threads: 1 / Time: 40.030 sec / Speedup: 1.000 / Efficiency: 100% / LogL: -18186
Threads: 2 / Time: 23.548 sec / Speedup: 1.700 / Efficiency: 85% / LogL: -18186
Threads: 3 / Time: 22.696 sec / Speedup: 1.764 / Efficiency: 59% / LogL: -18186
Threads: 4 / Time: 17.608 sec / Speedup: 2.273 / Efficiency: 57% / LogL: -18186
Threads: 5 / Time: 14.779 sec / Speedup: 2.709 / Efficiency: 54% / LogL: -18186
Threads: 6 / Time: 12.743 sec / Speedup: 3.141 / Efficiency: 52% / LogL: -18186
Threads: 7 / Time: 15.708 sec / Speedup: 2.548 / Efficiency: 36% / LogL: -18186
BEST NUMBER OF THREADS: 6

Estimate model parameters (epsilon = 0.100)
Thoroughly optimizing +I+G parameters from 10 start values...
Init pinv, alpha: 0.000, 1.000 / Estimate: 0.000, 0.980 / LogL: -7885.938
Init pinv, alpha: 0.021, 1.000 / Estimate: 0.065, 1.411 / LogL: -7879.316
Init pinv, alpha: 0.041, 1.000 / Estimate: 0.065, 1.413 / LogL: -7879.312
Init pinv, alpha: 0.062, 1.000 / Estimate: 0.067, 1.424 / LogL: -7879.304
Init pinv, alpha: 0.083, 1.000 / Estimate: 0.069, 1.438 / LogL: -7879.308
Init pinv, alpha: 0.103, 1.000 / Estimate: 0.071, 1.447 / LogL: -7879.319
Init pinv, alpha: 0.124, 1.000 / Estimate: 0.071, 1.454 / LogL: -7879.327
Init pinv, alpha: 0.144, 1.000 / Estimate: 0.070, 1.444 / LogL: -7879.313
Init pinv, alpha: 0.165, 1.000 / Estimate: 0.070, 1.445 / LogL: -7879.316
Init pinv, alpha: 0.186, 1.000 / Estimate: 0.070, 1.446 / LogL: -7879.318
Optimal pinv,alpha: 0.067, 1.424 / LogL: -7879.304

Parameters optimization took 2.366 sec
Computing ML distances based on estimated model parameters... 1.480 sec
Computing BIONJ tree...
0.002 seconds
Log-likelihood of BIONJ tree: -7857.633
--------------------------------------------------------------------
|             INITIALIZING CANDIDATE TREE SET                      |
--------------------------------------------------------------------
Generating 98 parsimony trees... 1.338 second
Computing log-likelihood of 98 initial trees ... 3.214 seconds
Current best score: -7854.769

Do NNI search on 20 best initial trees
Estimate model parameters (epsilon = 0.100)
BETTER TREE FOUND at iteration 1: -7849.935
UPDATE BEST LOG-LIKELIHOOD: -7849.933
Iteration 10 / LogL: -7849.936 / Time: 0h:2m:36s
Iteration 20 / LogL: -7849.936 / Time: 0h:2m:38s
Finish initializing candidate tree set (2)
Current best tree score: -7849.933 / CPU time: 8.960
Number of iterations: 20
--------------------------------------------------------------------
|               OPTIMIZING CANDIDATE TREE SET                      |
--------------------------------------------------------------------
Estimate model parameters (epsilon = 0.100)
UPDATE BEST LOG-LIKELIHOOD: -7849.921
Iteration 30 / LogL: -7851.619 / Time: 0h:2m:43s (0h:6m:39s left)
UPDATE BEST LOG-LIKELIHOOD: -7849.921
Iteration 40 / LogL: -7849.921 / Time: 0h:2m:49s (0h:4m:24s left)
Iteration 50 / LogL: -7849.923 / Time: 0h:2m:54s (0h:3m:1s left)
Log-likelihood cutoff on original alignment: -7878.744
Iteration 60 / LogL: -7851.356 / Time: 0h:2m:58s (0h:2m:4s left)
Iteration 70 / LogL: -7874.600 / Time: 0h:3m:3s (0h:1m:22s left)
Iteration 80 / LogL: -7849.926 / Time: 0h:3m:8s (0h:0m:50s left)
Iteration 90 / LogL: -7849.923 / Time: 0h:3m:13s (0h:0m:23s left)
Iteration 100 / LogL: -7850.124 / Time: 0h:3m:18s (0h:0m:2s left)
Log-likelihood cutoff on original alignment: -7876.929
NOTE: Bootstrap correlation coefficient of split occurrence frequencies: 0.998
TREE SEARCH COMPLETED AFTER 102 ITERATIONS / Time: 0h:3m:19s

--------------------------------------------------------------------
|                    FINALIZING TREE SEARCH                        |
--------------------------------------------------------------------
Performs final model parameters optimization
Estimate model parameters (epsilon = 0.010)
1. Initial log-likelihood: -7849.921
Optimal log-likelihood: -7849.920
Proportion of invariable sites: 0.067
Gamma shape alpha: 1.403
Parameters optimization took 1 rounds (0.054 sec)
BEST SCORE FOUND : -7849.920

Testing tree branches by SH-like aLRT with 1000 replicates...
0.142 sec.
Creating bootstrap support values...
Split supports printed to NEXUS file 6150_00076-hypothetical_protein_100.fasta.aln.faa.splits.nex
Total tree length: 11.773

Total number of iterations: 102
CPU time used for tree search: 290.022 sec (0h:4m:50s)
Wall-clock time used for tree search: 50.020 sec (0h:0m:50s)
Total CPU time used: 789.136 sec (0h:13m:9s)
Total wall-clock time used: 200.292 sec (0h:3m:20s)

Computing bootstrap consensus tree...
Reading input file 6150_00076-hypothetical_protein_100.fasta.aln.faa.splits.nex...
57 taxa and 282 splits.
Consensus tree written to 6150_00076-hypothetical_protein_100.fasta.aln.faa.contree
Reading input trees file 6150_00076-hypothetical_protein_100.fasta.aln.faa.contree
Log-likelihood of consensus tree: -7850.410

Analysis results written to: 
  IQ-TREE report:                6150_00076-hypothetical_protein_100.fasta.aln.faa.iqtree
  Maximum-likelihood tree:       6150_00076-hypothetical_protein_100.fasta.aln.faa.treefile
  Likelihood distances:          6150_00076-hypothetical_protein_100.fasta.aln.faa.mldist

Ultrafast bootstrap approximation results written to:
  Split support values:          6150_00076-hypothetical_protein_100.fasta.aln.faa.splits.nex
  Consensus tree:                6150_00076-hypothetical_protein_100.fasta.aln.faa.contree
  Screen log file:               6150_00076-hypothetical_protein_100.fasta.aln.faa.log

Date and Time: Tue Feb 11 16:00:32 2020
