# Supplementary material for: Genome, biology and stability of the Thurquoise phage – A new virus from the Bastillevirinae subfamily
Source: Front Microbiol. 2023 Mar 14;14:1120147. doi: 10.3389/fmicb.2023.1120147 (PMC10043171; doi:10.3389/fmicb.2023.1120147)
Supplement: Supplementary file 2 [file Data_Sheet_1.ZIP › File S1. Alignments evolution models and trees/IqTree_ML_trees/single_marker_trees/6150_00076-hypothetical_protein_100.fasta.aln.faa.mldist]

57
AB609718_phiEF24C_P2        0.0000000 1.6949586 1.7009815 2.3218070 1.1296051 1.4232680 1.4232680 2.0358315 2.0078741 1.4660521 1.9042474 1.9042474 1.6563460 1.4156111 2.6690843 1.7207530 1.7207530 1.1296051 1.1369465 1.4156111 0.2572996 0.0063121 1.8569653 2.1052298 2.0193059 2.0416840 1.9724475 2.0136177 2.0136177 2.0416840 1.6560197 0.0000010 2.2999672 2.1848603 1.6316083 1.7745346 1.7128325 1.8024782 2.0078741 2.0358315 1.7361250 2.0630404 1.4660521 2.0193059 2.2999672 2.0190544 1.7728532 1.7128325 1.8569653 1.9749465 1.9542187 0.0063121 2.0421463 2.0421463 1.5104652 1.5601163 1.9724475 
AB930182_SPG24              1.6949586 0.0000000 0.0034378 1.8019781 1.1247969 1.3610092 1.3610092 0.7726129 0.5957267 1.4226820 2.2408799 2.2408799 0.3170905 1.3603944 0.0000010 0.7459308 0.7459308 1.1247969 1.1261496 1.3603944 1.2637208 1.6745793 0.8992286 0.6060286 0.7523833 0.6156615 0.5952199 0.6283891 0.6283891 0.6156615 1.5650196 1.6949586 2.6243725 1.8992779 1.4604091 0.8800807 0.7025107 0.8622248 0.5957267 0.7726129 0.7334026 0.6014056 1.4226820 0.7523833 2.6243725 0.7645226 0.8542474 0.7025107 0.8992286 0.7590040 2.1728217 1.6745793 0.6274403 0.6274403 0.3145735 0.3371435 0.5952199 
AP013029_phiNIT1            1.7009815 0.0034378 0.0000000 1.8052341 1.1187814 1.3638277 1.3638277 0.7741268 0.5968769 1.4091603 2.2277551 2.2277551 0.3271851 1.3470671 0.0096344 0.7387969 0.7387969 1.1187814 1.1201324 1.3470671 1.2664487 1.6805598 0.9010010 0.6072018 0.7538596 0.6168390 0.5963563 0.6295931 0.6295931 0.6168390 1.5545988 1.7009815 2.6293556 1.9040308 1.4472045 0.8818134 0.7039484 0.8639222 0.5968769 0.7741268 0.7264655 0.6025675 1.4091603 0.7538596 2.6293556 0.7660246 0.8559253 0.7039484 0.9010010 0.7604923 2.1601456 1.6805598 0.6286391 0.6286391 0.3233254 0.3438535 0.5963563 
AY682195_LP65               2.3218070 1.8019781 1.8052341 0.0000000 1.6270668 1.7649763 1.7649763 2.0977091 1.9892198 1.8645851 2.7822094 2.7822094 1.7853117 1.6870105 2.6309866 2.2198304 2.2198304 1.6270668 1.6128321 1.6870105 1.8221633 2.2954625 2.2312187 1.9844563 2.1036672 2.1584020 2.1394571 2.1643953 2.1643953 2.1584020 1.9854936 2.3218070 2.9475615 2.0799036 2.3131956 2.2506449 1.9284008 2.1930379 1.9892198 2.0977091 2.0732816 2.1988538 1.8645851 2.1036672 2.9475615 2.1159419 2.1892137 1.9284008 2.2312187 2.1042039 2.7463815 2.2954625 2.1800447 2.1800447 1.9020016 1.9312733 2.1394571 
DQ004855_P100               1.1296051 1.1247969 1.1187814 1.6270668 0.0000000 1.0574395 1.0574395 1.3506341 1.2135765 1.0561206 2.5285196 2.5285196 1.0754361 1.0275570 1.5727110 1.1998259 1.1998259 0.0000010 0.0038536 1.0275570 0.9015536 1.1070685 1.3228574 1.2214524 1.3650557 1.2573289 1.2284787 1.2316299 1.2316299 1.2573289 1.2491485 1.1296051 2.6332160 1.9936518 1.4118934 1.3244307 1.2499424 1.3119327 1.2135765 1.3506341 1.1813227 1.2308713 1.0561206 1.3650557 2.6332160 1.3843080 1.2992506 1.2499424 1.3228574 1.3736850 2.5465064 1.1070685 1.2659733 1.2659733 1.1998245 1.1210460 1.2284787 
EU418428_A5W                1.4232680 1.3610092 1.3638277 1.7649763 1.0574395 0.0000000 0.0000010 1.7532300 1.6682517 0.1724924 2.6663121 2.6663121 1.3366144 0.2499894 1.8314860 1.4568379 1.4568379 1.0574395 1.0573219 0.2499894 1.3403337 1.3946000 1.6720179 1.6656887 1.6945900 1.6180412 1.6141290 1.6262886 1.6262886 1.6180412 0.4940948 1.4232680 2.4982095 2.1327608 1.6539549 1.6542029 1.6558852 1.5770435 1.6682517 1.7532300 1.4641384 1.6925320 0.1724924 1.6945900 2.4982095 1.7010458 1.5604259 1.6558852 1.6720179 1.6924791 2.6307448 1.3946000 1.6290117 1.6290117 1.5308108 1.4496864 1.6141290 
FR852584_ISP                1.4232680 1.3610092 1.3638277 1.7649763 1.0574395 0.0000010 0.0000000 1.7532300 1.6682517 0.1724924 2.6663121 2.6663121 1.3366144 0.2499894 1.8314860 1.4568379 1.4568379 1.0574395 1.0573219 0.2499894 1.3403337 1.3946000 1.6720179 1.6656887 1.6945900 1.6180412 1.6141290 1.6262886 1.6262886 1.6180412 0.4940948 1.4232680 2.4982095 2.1327608 1.6539549 1.6542029 1.6558852 1.5770435 1.6682517 1.7532300 1.4641384 1.6925320 0.1724924 1.6945900 2.4982095 1.7010458 1.5604259 1.6558852 1.6720179 1.6924791 2.6307448 1.3946000 1.6290117 1.6290117 1.5308108 1.4496864 1.6141290 
JN797796B_5S                2.0358315 0.7726129 0.7741268 2.0977091 1.3506341 1.7532300 1.7532300 0.0000000 0.6999977 1.5754527 2.2576005 2.2576005 0.7787276 1.5991334 1.0673269 1.1585355 1.1585355 1.3506341 1.3520685 1.5991334 1.5413846 1.9975772 0.4108871 0.6816440 0.0653532 0.6663912 0.6615857 0.6603030 0.6603030 0.6663912 1.8737213 2.0358315 2.6000410 2.1219250 1.5194783 0.4162936 0.3120628 0.4170617 0.6999977 0.0000010 1.0973987 0.6759614 1.5754527 0.0653532 2.6000410 0.0653393 0.4166938 0.3120628 0.4108871 0.0698531 2.3042504 1.9975772 0.6768276 0.6768276 0.8264471 0.7244081 0.6615857 
JN797798_BCU4               2.0078741 0.5957267 0.5968769 1.9892198 1.2135765 1.6682517 1.6682517 0.6999977 0.0000000 1.6900241 2.1314263 2.1314263 0.7659289 1.6122430 1.0962280 1.1339851 1.1339851 1.2135765 1.2149836 1.6122430 1.4269577 2.0058627 0.7569637 0.0267605 0.6646478 0.1951630 0.2048617 0.2144823 0.2144823 0.1951630 2.0087847 2.0078741 2.2134456 2.1389120 1.5029278 0.8048004 0.6197793 0.8015621 0.0000010 0.6999977 1.1152908 0.2180669 1.6900241 0.6646478 2.2134456 0.6711171 0.7959587 0.6197793 0.7569637 0.6607977 2.1490637 2.0058627 0.2103017 0.2103017 0.6234561 0.5421593 0.2048617 
JX194239_SA11               1.4660521 1.4226820 1.4091603 1.8645851 1.0561206 0.1724924 0.1724924 1.5754527 1.6900241 0.0000000 2.7379650 2.7379650 1.4415118 0.2262421 2.0379658 1.4491292 1.4491292 1.0561206 1.0560065 0.2262421 1.2967661 1.4362941 1.5723631 1.7064011 1.5234185 1.6405065 1.6237068 1.6250161 1.6250161 1.6405065 0.4738306 1.4660521 2.5304229 1.9933575 1.5899957 1.5799058 1.5611632 1.5244906 1.6900241 1.5754527 1.4403062 1.7139518 0.0000010 1.5234185 2.5304229 1.5291217 1.5089451 1.5611632 1.5723631 1.5082926 2.7006500 1.4362941 1.6160376 1.6160376 1.5921013 1.4894930 1.6237068 
KC595512_JL                 1.9042474 2.2408799 2.2277551 2.7822094 2.5285196 2.6663121 2.6663121 2.2576005 2.1314263 2.7379650 0.0000000 0.0039564 2.0552013 2.6437901 2.7533587 2.2951350 2.2951350 2.5285196 2.5463224 2.6437901 2.1379699 1.8799013 2.1868588 2.1513568 2.2380271 2.0960946 2.0267430 2.0860088 2.0860088 2.0960946 2.6180641 1.9042474 0.5089887 2.4987191 2.0415744 2.1854891 2.1907982 2.2026383 2.1314263 2.2576005 2.1428330 2.2106713 2.7379650 2.2380271 0.5089887 2.2341418 2.1955650 2.1907982 2.1868588 2.2023448 0.0242920 1.8799013 2.0984110 2.0984110 2.1449029 2.0858630 2.0267430 
KC595513_Shanette           1.9042474 2.2408799 2.2277551 2.7822094 2.5285196 2.6663121 2.6663121 2.2576005 2.1314263 2.7379650 0.0039564 0.0000000 2.0552013 2.6437901 2.7533587 2.2951350 2.2951350 2.5285196 2.5463224 2.6437901 2.1379699 1.8799013 2.1868588 2.1513568 2.2380271 2.0960946 2.0267430 2.0860088 2.0860088 2.0960946 2.6180641 1.9042474 0.5089887 2.4987191 2.0415744 2.1854891 2.1907982 2.2026383 2.1314263 2.2576005 2.1428330 2.2106713 2.7379650 2.2380271 0.5089887 2.2341418 2.1955650 2.1907982 2.1868588 2.2023448 0.0283873 1.8799013 2.0984110 2.0984110 2.1449029 2.0858630 2.0267430 
KC699836_SIOphi             1.6563460 0.3170905 0.3271851 1.7853117 1.0754361 1.3366144 1.3366144 0.7787276 0.7659289 1.4415118 2.0552013 2.0552013 0.0000000 1.3392461 0.3688024 0.7542612 0.7542612 1.0754361 1.0776980 1.3392461 1.4750759 1.6364371 0.8512051 0.7858859 0.7084557 0.6841699 0.6432570 0.6599410 0.6599410 0.6841699 1.6159208 1.6563460 2.3004727 2.1663900 1.6334977 0.8211751 0.7174357 0.8604596 0.7659289 0.7787276 0.7428645 0.7071017 1.4415118 0.7084557 2.3004727 0.7299345 0.8464464 0.7174357 0.8512051 0.7260163 1.9631093 1.6364371 0.6900837 0.6900837 0.3917522 0.3906802 0.6432570 
KF021268_phiIBB_SEP1        1.4156111 1.3603944 1.3470671 1.6870105 1.0275570 0.2499894 0.2499894 1.5991334 1.6122430 0.2262421 2.6437901 2.6437901 1.3392461 0.0000000 1.8433465 1.4887510 1.4887510 1.0275570 1.0274196 0.0000010 1.2112009 1.3871101 1.5538434 1.6262456 1.5850248 1.5232433 1.5686068 1.5966416 1.5966416 1.5232433 0.4653203 1.4156111 2.4308125 2.0273353 1.4846160 1.5413066 1.5594083 1.4807049 1.6122430 1.5991334 1.4865672 1.6472155 0.2262421 1.5850248 2.4308125 1.6062173 1.4696468 1.5594083 1.5538434 1.6315356 2.5995169 1.3871101 1.5309800 1.5309800 1.5756146 1.4137014 1.5686068 
KF669652_Grass              2.6690843 0.0000010 0.0096344 2.6309866 1.5727110 1.8314860 1.8314860 1.0673269 1.0962280 2.0379658 2.7533587 2.7533587 0.3688024 1.8433465 0.0000000 0.7767852 0.7767852 1.5727110 1.5766766 1.8433465 2.1496584 2.6200182 1.3718037 1.1350694 1.0876010 1.0150062 1.0450908 1.0823946 1.0823946 1.0150062 1.8870037 2.6690843 3.6360019 2.9933087 2.5053946 1.2957761 1.1060715 1.2334176 1.0962280 1.0673269 0.8024060 1.0471485 2.0379658 1.0876010 3.6360019 1.1055975 1.2016707 1.1060715 1.3718037 1.0842161 2.5256183 2.6200182 1.0581960 1.0581960 0.3996864 0.4726517 1.0450908 
KJ010547_Bp8p_C             1.7207530 0.7459308 0.7387969 2.2198304 1.1998259 1.4568379 1.4568379 1.1585355 1.1339851 1.4491292 2.2951350 2.2951350 0.7542612 1.4887510 0.7767852 0.0000000 0.0000010 1.1998259 1.2021748 1.4887510 1.6006134 1.6867424 1.1070856 1.1603101 1.1220392 1.0269477 1.0131913 1.0184022 1.0184022 1.0269477 1.6046090 1.7207530 2.8587390 2.2328328 1.8919874 1.1157788 1.1086702 1.1186697 1.1339851 1.1585355 0.0519734 1.0856763 1.4491292 1.1220392 2.8587390 1.1209834 1.1008840 1.1086702 1.1070856 1.1192151 2.2424812 1.6867424 1.0150824 1.0150824 0.7672364 0.7467615 1.0131913 
KJ010548_Bp8p_T             1.7207530 0.7459308 0.7387969 2.2198304 1.1998259 1.4568379 1.4568379 1.1585355 1.1339851 1.4491292 2.2951350 2.2951350 0.7542612 1.4887510 0.7767852 0.0000010 0.0000000 1.1998259 1.2021748 1.4887510 1.6006134 1.6867424 1.1070856 1.1603101 1.1220392 1.0269477 1.0131913 1.0184022 1.0184022 1.0269477 1.6046090 1.7207530 2.8587390 2.2328328 1.8919874 1.1157788 1.1086702 1.1186697 1.1339851 1.1585355 0.0519734 1.0856763 1.4491292 1.1220392 2.8587390 1.1209834 1.1008840 1.1086702 1.1070856 1.1192151 2.2424812 1.6867424 1.0150824 1.0150824 0.7672364 0.7467615 1.0131913 
KJ094029_LP_064             1.1296051 1.1247969 1.1187814 1.6270668 0.0000010 1.0574395 1.0574395 1.3506341 1.2135765 1.0561206 2.5285196 2.5285196 1.0754361 1.0275570 1.5727110 1.1998259 1.1998259 0.0000000 0.0038536 1.0275570 0.9015536 1.1070685 1.3228574 1.2214524 1.3650557 1.2573289 1.2284787 1.2316299 1.2316299 1.2573289 1.2491485 1.1296051 2.6332160 1.9936518 1.4118934 1.3244307 1.2499424 1.3119327 1.2135765 1.3506341 1.1813227 1.2308713 1.0561206 1.3650557 2.6332160 1.3843080 1.2992506 1.2499424 1.3228574 1.3736850 2.5465064 1.1070685 1.2659733 1.2659733 1.1998245 1.1210460 1.2284787 
KJ668715_LMTA_34            1.1369465 1.1261496 1.1201324 1.6128321 0.0038536 1.0573219 1.0573219 1.3520685 1.2149836 1.0560065 2.5463224 2.5463224 1.0776980 1.0274196 1.5766766 1.2021748 1.2021748 0.0038536 0.0000000 1.0274196 0.9068887 1.1143155 1.3242852 1.2228660 1.3664993 1.2587439 1.2298918 1.2330485 1.2330485 1.2587439 1.2545974 1.1369465 2.6383620 1.9988642 1.4189370 1.3258504 1.2513612 1.3133546 1.2149836 1.3520685 1.1836883 1.2322820 1.0560065 1.3664993 2.6383620 1.3857526 1.3006684 1.2513612 1.3242852 1.3751257 2.5644520 1.1143155 1.2673875 1.2673875 1.2009526 1.1224018 1.2298918 
KP027447_phiIPLA_C1C        1.4156111 1.3603944 1.3470671 1.6870105 1.0275570 0.2499894 0.2499894 1.5991334 1.6122430 0.2262421 2.6437901 2.6437901 1.3392461 0.0000010 1.8433465 1.4887510 1.4887510 1.0275570 1.0274196 0.0000000 1.2112009 1.3871101 1.5538434 1.6262456 1.5850248 1.5232433 1.5686068 1.5966416 1.5966416 1.5232433 0.4653203 1.4156111 2.4308125 2.0273353 1.4846160 1.5413066 1.5594083 1.4807049 1.6122430 1.5991334 1.4865672 1.6472155 0.2262421 1.5850248 2.4308125 1.6062173 1.4696468 1.5594083 1.5538434 1.6315356 2.5995169 1.3871101 1.5309800 1.5309800 1.5756146 1.4137014 1.5686068 
KP339049_EFDG1              0.2572996 1.2637208 1.2664487 1.8221633 0.9015536 1.3403337 1.3403337 1.5413846 1.4269577 1.2967661 2.1379699 2.1379699 1.4750759 1.2112009 2.1496584 1.6006134 1.6006134 0.9015536 0.9068887 1.2112009 0.0000000 0.2473358 1.4764523 1.4531300 1.5238593 1.3597931 1.3492668 1.3611290 1.3611290 1.3597931 1.4370724 0.2572996 2.2697964 1.8048319 1.3232762 1.4990472 1.2836701 1.4597277 1.4269577 1.5413846 1.5779397 1.3907257 1.2967661 1.5238593 2.2697964 1.5275918 1.4495092 1.2836701 1.4764523 1.5077691 2.1180832 0.2473358 1.3690010 1.3690010 1.3340730 1.1107971 1.3492668 
KR049063_EFLK1              0.0063121 1.6745793 1.6805598 2.2954625 1.1070685 1.3946000 1.3946000 1.9975772 2.0058627 1.4362941 1.8799013 1.8799013 1.6364371 1.3871101 2.6200182 1.6867424 1.6867424 1.1070685 1.1143155 1.3871101 0.2473358 0.0000000 1.8222458 2.1031681 1.9816588 2.0396279 1.9704193 2.0115549 2.0115549 2.0396279 1.6218857 0.0063121 2.2717469 2.1855881 1.6117194 1.7413412 1.6806749 1.7688097 2.0058627 1.9975772 1.7017495 2.0609698 1.4362941 1.9816588 2.2717469 1.9813638 1.7397847 1.6806749 1.8222458 1.9381518 1.9294513 0.0000010 2.0400893 2.0400893 1.4805998 1.5294955 1.9704193 
KT207918_Eyuki              1.8569653 0.8992286 0.9010010 2.2312187 1.3228574 1.6720179 1.6720179 0.4108871 0.7569637 1.5723631 2.1868588 2.1868588 0.8512051 1.5538434 1.3718037 1.1070856 1.1070856 1.3228574 1.3242852 1.5538434 1.4764523 1.8222458 0.0000000 0.7533449 0.3940672 0.7710943 0.7745776 0.7790344 0.7790344 0.7710943 1.9101183 1.8569653 2.4932408 1.9694697 1.5535406 0.0526605 0.2990764 0.0597932 0.7569637 0.4108871 1.1154852 0.7474724 1.5723631 0.3940672 2.4932408 0.4028710 0.0554431 0.2990764 0.0000010 0.4018431 2.2049752 1.8222458 0.7610326 0.7610326 0.9236257 0.8502666 0.7745776 
KT224359_TsarBomba          2.1052298 0.6060286 0.6072018 1.9844563 1.2214524 1.6656887 1.6656887 0.6816440 0.0267605 1.7064011 2.1513568 2.1513568 0.7858859 1.6262456 1.1350694 1.1603101 1.1603101 1.2214524 1.2228660 1.6262456 1.4531300 2.1031681 0.7533449 0.0000000 0.6468421 0.1998607 0.2095869 0.2094850 0.2094850 0.1998607 2.0275634 2.1052298 2.2191736 2.2253726 1.5044566 0.8011703 0.6200339 0.7979431 0.0267605 0.6816440 1.1409624 0.2129904 1.7064011 0.6468421 2.2191736 0.6531614 0.7923501 0.6200339 0.7533449 0.6511758 2.1691415 2.1031681 0.2150485 0.2150485 0.6373411 0.5525897 0.2095869 
KT307976_AvesoBmore         2.0193059 0.7523833 0.7538596 2.1036672 1.3650557 1.6945900 1.6945900 0.0653532 0.6646478 1.5234185 2.2380271 2.2380271 0.7084557 1.5850248 1.0876010 1.1220392 1.1220392 1.3650557 1.3664993 1.5850248 1.5238593 1.9816588 0.3940672 0.6468421 0.0000000 0.6477113 0.6392302 0.6379629 0.6379629 0.6477113 1.7697181 2.0193059 2.5848414 2.0825708 1.4498317 0.4105459 0.3020627 0.4063227 0.6646478 0.0653532 1.0625639 0.6580006 1.5234185 0.0000010 2.5848414 0.0153591 0.3979690 0.3020627 0.3940672 0.0193227 2.2842725 1.9816588 0.6542863 0.6542863 0.7846840 0.6801390 0.6392302 
KT995480_Bacillus_BM15      2.0416840 0.6156615 0.6168390 2.1584020 1.2573289 1.6180412 1.6180412 0.6663912 0.1951630 1.6405065 2.0960946 2.0960946 0.6841699 1.5232433 1.0150062 1.0269477 1.0269477 1.2573289 1.2587439 1.5232433 1.3597931 2.0396279 0.7710943 0.1998607 0.6477113 0.0000000 0.0424725 0.0346116 0.0346116 0.0000010 2.0127685 2.0416840 2.2659817 2.0379042 1.5773397 0.7948778 0.5910105 0.8222548 0.1951630 0.6663912 1.0043530 0.0626782 1.6405065 0.6477113 2.2659817 0.6488554 0.8165379 0.5910105 0.7710943 0.6469671 2.0871537 2.0396279 0.0152155 0.0152155 0.5969991 0.4994127 0.0424725 
KU577463_Bacillus_Deep_Blue 1.9724475 0.5952199 0.5963563 2.1394571 1.2284787 1.6141290 1.6141290 0.6615857 0.2048617 1.6237068 2.0267430 2.0267430 0.6432570 1.5686068 1.0450908 1.0131913 1.0131913 1.2284787 1.2298918 1.5686068 1.3492668 1.9704193 0.7745776 0.2095869 0.6392302 0.0424725 0.0000000 0.0229110 0.0229110 0.0424725 1.9499922 1.9724475 2.2533263 2.0201018 1.6375392 0.7955588 0.6208573 0.8261548 0.2048617 0.6615857 0.9956282 0.0830400 1.6237068 0.6392302 2.2533263 0.6403475 0.8204008 0.6208573 0.7745776 0.6384846 2.0251543 1.9704193 0.0386777 0.0386777 0.5769516 0.4820894 0.0000010 
KX495186_Bacillus_PK16      2.0136177 0.6283891 0.6295931 2.1643953 1.2316299 1.6262886 1.6262886 0.6603030 0.2144823 1.6250161 2.0860088 2.0860088 0.6599410 1.5966416 1.0823946 1.0184022 1.0184022 1.2316299 1.2330485 1.5966416 1.3611290 2.0115549 0.7790344 0.2094850 0.6379629 0.0346116 0.0229110 0.0000000 0.0000010 0.0346116 1.9787778 2.0136177 2.3170808 2.0481161 1.6225373 0.8001903 0.6222554 0.8310223 0.2144823 0.6603030 1.0005692 0.0916683 1.6250161 0.6379629 2.3170808 0.6390760 0.8252124 0.6222554 0.7790344 0.6372172 2.0844023 2.0115549 0.0308186 0.0308186 0.5986019 0.4848676 0.0229110 
MG602477_Bacillus_BCP01     2.0136177 0.6283891 0.6295931 2.1643953 1.2316299 1.6262886 1.6262886 0.6603030 0.2144823 1.6250161 2.0860088 2.0860088 0.6599410 1.5966416 1.0823946 1.0184022 1.0184022 1.2316299 1.2330485 1.5966416 1.3611290 2.0115549 0.7790344 0.2094850 0.6379629 0.0346116 0.0229110 0.0000010 0.0000000 0.0346116 1.9787778 2.0136177 2.3170808 2.0481161 1.6225373 0.8001903 0.6222554 0.8310223 0.2144823 0.6603030 1.0005692 0.0916683 1.6250161 0.6379629 2.3170808 0.6390760 0.8252124 0.6222554 0.7790344 0.6372172 2.0844023 2.0115549 0.0308186 0.0308186 0.5986019 0.4848676 0.0229110 
MH638309_Bacillus_Hobo      2.0416840 0.6156615 0.6168390 2.1584020 1.2573289 1.6180412 1.6180412 0.6663912 0.1951630 1.6405065 2.0960946 2.0960946 0.6841699 1.5232433 1.0150062 1.0269477 1.0269477 1.2573289 1.2587439 1.5232433 1.3597931 2.0396279 0.7710943 0.1998607 0.6477113 0.0000010 0.0424725 0.0346116 0.0346116 0.0000000 2.0127685 2.0416840 2.2659817 2.0379042 1.5773397 0.7948778 0.5910105 0.8222548 0.1951630 0.6663912 1.0043530 0.0626782 1.6405065 0.6477113 2.2659817 0.6488554 0.8165379 0.5910105 0.7710943 0.6469671 2.0871537 2.0396279 0.0152155 0.0152155 0.5969991 0.4994127 0.0424725 
NC_007021_Twort             1.6560197 1.5650196 1.5545988 1.9854936 1.2491485 0.4940948 0.4940948 1.8737213 2.0087847 0.4738306 2.6180641 2.6180641 1.6159208 0.4653203 1.8870037 1.6046090 1.6046090 1.2491485 1.2545974 0.4653203 1.4370724 1.6218857 1.9101183 2.0275634 1.7697181 2.0127685 1.9499922 1.9787778 1.9787778 2.0127685 0.0000000 1.6560197 2.9940935 2.2689479 1.6595208 1.8967278 1.8099793 1.7989439 2.0087847 1.8737213 1.6548593 2.0795985 0.4738306 1.7697181 2.9940935 1.7519993 1.7764840 1.8099793 1.9101183 1.7850641 2.5761332 1.6218857 1.9708806 1.9708806 1.6043948 1.6418576 1.9499922 
NC_009904_phiEF24C          0.0000010 1.6949586 1.7009815 2.3218070 1.1296051 1.4232680 1.4232680 2.0358315 2.0078741 1.4660521 1.9042474 1.9042474 1.6563460 1.4156111 2.6690843 1.7207530 1.7207530 1.1296051 1.1369465 1.4156111 0.2572996 0.0063121 1.8569653 2.1052298 2.0193059 2.0416840 1.9724475 2.0136177 2.0136177 2.0416840 1.6560197 0.0000000 2.2999672 2.1848603 1.6316083 1.7745346 1.7128325 1.8024782 2.0078741 2.0358315 1.7361250 2.0630404 1.4660521 2.0193059 2.2999672 2.0190544 1.7728532 1.7128325 1.8569653 1.9749465 1.9542187 0.0063121 2.0421463 2.0421463 1.5104652 1.5601163 1.9724475 
NC_011421_SPO1              2.2999672 2.6243725 2.6293556 2.9475615 2.6332160 2.4982095 2.4982095 2.6000410 2.2134456 2.5304229 0.5089887 0.5089887 2.3004727 2.4308125 3.6360019 2.8587390 2.8587390 2.6332160 2.6383620 2.4308125 2.2697964 2.2717469 2.4932408 2.2191736 2.5848414 2.2659817 2.2533263 2.3170808 2.3170808 2.2659817 2.9940935 2.2999672 0.0000000 2.4729404 2.3082856 2.4583958 2.5231446 2.3954830 2.2134456 2.6000410 2.6842335 2.2964221 2.5304229 2.5848414 0.0000010 2.5908610 2.3880756 2.5231446 2.4932408 2.5536435 0.4886184 2.2717469 2.2758624 2.2758624 2.5845401 2.4963964 2.2533263 
NC_012530_Lb338_1           2.1848603 1.8992779 1.9040308 2.0799036 1.9936518 2.1327608 2.1327608 2.1219250 2.1389120 1.9933575 2.4987191 2.4987191 2.1663900 2.0273353 2.9933087 2.2328328 2.2328328 1.9936518 1.9988642 2.0273353 1.8048319 2.1855881 1.9694697 2.2253726 2.0825708 2.0379042 2.0201018 2.0481161 2.0481161 2.0379042 2.2689479 2.1848603 2.4729404 0.0000000 2.0375724 1.9880568 2.0091430 1.9209396 2.1389120 2.1219250 2.2091423 2.1906567 1.9933575 2.0825708 2.4729404 2.0605009 1.9163563 2.0091430 1.9694697 2.0240820 2.4896676 2.1855881 2.0528598 2.0528598 1.9175368 1.8838103 2.0201018 
NC_015253_A9                1.6316083 1.4604091 1.4472045 2.3131956 1.4118934 1.6539549 1.6539549 1.5194783 1.5029278 1.5899957 2.0415744 2.0415744 1.6334977 1.4846160 2.5053946 1.8919874 1.8919874 1.4118934 1.4189370 1.4846160 1.3232762 1.6117194 1.5535406 1.5044566 1.4498317 1.5773397 1.6375392 1.6225373 1.6225373 1.5773397 1.6595208 1.6316083 2.3082856 2.0375724 0.0000000 1.5585306 1.5298655 1.5144926 1.5029278 1.5194783 1.8476353 1.6258411 1.5899957 1.4498317 2.3082856 1.4669939 1.5037437 1.5298655 1.5535406 1.4853280 2.0060112 1.6117194 1.5880077 1.5880077 1.5734959 1.3758315 1.6375392 
NC_016563_WPh               1.7745346 0.8800807 0.8818134 2.2506449 1.3244307 1.6542029 1.6542029 0.4162936 0.8048004 1.5799058 2.1854891 2.1854891 0.8211751 1.5413066 1.2957761 1.1157788 1.1157788 1.3244307 1.3258504 1.5413066 1.4990472 1.7413412 0.0526605 0.8011703 0.4105459 0.7948778 0.7955588 0.8001903 0.8001903 0.7948778 1.8967278 1.7745346 2.4583958 1.9880568 1.5585306 0.0000000 0.3064972 0.0482162 0.8048004 0.4162936 1.1031228 0.7709343 1.5799058 0.4105459 2.4583958 0.4195326 0.0439262 0.3064972 0.0526605 0.4184478 2.2030677 1.7413412 0.7954923 0.7954923 0.9528119 0.8495467 0.7955588 
NC_018856_Bastille          1.7128325 0.7025107 0.7039484 1.9284008 1.2499424 1.6558852 1.6558852 0.3120628 0.6197793 1.5611632 2.1907982 2.1907982 0.7174357 1.5594083 1.1060715 1.1086702 1.1086702 1.2499424 1.2513612 1.5594083 1.2836701 1.6806749 0.2990764 0.6200339 0.3020627 0.5910105 0.6208573 0.6222554 0.6222554 0.5910105 1.8099793 1.7128325 2.5231446 2.0091430 1.5298655 0.3064972 0.0000000 0.3137223 0.6197793 0.3120628 1.0669638 0.6023023 1.5611632 0.3020627 2.5231446 0.3099377 0.3059222 0.0000010 0.2990764 0.3092003 2.2291066 1.6806749 0.6068801 0.6068801 0.7673672 0.6667475 0.6208573 
NC_018857_BPS13             1.8024782 0.8622248 0.8639222 2.1930379 1.3119327 1.5770435 1.5770435 0.4170617 0.8015621 1.5244906 2.2026383 2.2026383 0.8604596 1.4807049 1.2334176 1.1186697 1.1186697 1.3119327 1.3133546 1.4807049 1.4597277 1.7688097 0.0597932 0.7979431 0.4063227 0.8222548 0.8261548 0.8310223 0.8310223 0.8222548 1.7989439 1.8024782 2.3954830 1.9209396 1.5144926 0.0482162 0.3137223 0.0000000 0.8015621 0.4170617 1.1086536 0.7999493 1.5244906 0.4063227 2.3954830 0.4071285 0.0037898 0.3137223 0.0597932 0.4060909 2.2044616 1.7688097 0.8121402 0.8121402 0.9098246 0.8537130 0.8261548 
NC_018860_BCP78             2.0078741 0.5957267 0.5968769 1.9892198 1.2135765 1.6682517 1.6682517 0.6999977 0.0000010 1.6900241 2.1314263 2.1314263 0.7659289 1.6122430 1.0962280 1.1339851 1.1339851 1.2135765 1.2149836 1.6122430 1.4269577 2.0058627 0.7569637 0.0267605 0.6646478 0.1951630 0.2048617 0.2144823 0.2144823 0.1951630 2.0087847 2.0078741 2.2134456 2.1389120 1.5029278 0.8048004 0.6197793 0.8015621 0.0000000 0.6999977 1.1152908 0.2180669 1.6900241 0.6646478 2.2134456 0.6711171 0.7959587 0.6197793 0.7569637 0.6607977 2.1490637 2.0058627 0.2103017 0.2103017 0.6234561 0.5421593 0.2048617 
NC_018863_B4                2.0358315 0.7726129 0.7741268 2.0977091 1.3506341 1.7532300 1.7532300 0.0000010 0.6999977 1.5754527 2.2576005 2.2576005 0.7787276 1.5991334 1.0673269 1.1585355 1.1585355 1.3506341 1.3520685 1.5991334 1.5413846 1.9975772 0.4108871 0.6816440 0.0653532 0.6663912 0.6615857 0.6603030 0.6603030 0.6663912 1.8737213 2.0358315 2.6000410 2.1219250 1.5194783 0.4162936 0.3120628 0.4170617 0.6999977 0.0000000 1.0973987 0.6759614 1.5754527 0.0653532 2.6000410 0.0653393 0.4166938 0.3120628 0.4108871 0.0698531 2.3042504 1.9975772 0.6768276 0.6768276 0.8264471 0.7244081 0.6615857 
NC_020081_phiAGATE          1.7361250 0.7334026 0.7264655 2.0732816 1.1813227 1.4641384 1.4641384 1.0973987 1.1152908 1.4403062 2.1428330 2.1428330 0.7428645 1.4865672 0.8024060 0.0519734 0.0519734 1.1813227 1.1836883 1.4865672 1.5779397 1.7017495 1.1154852 1.1409624 1.0625639 1.0043530 0.9956282 1.0005692 1.0005692 1.0043530 1.6548593 1.7361250 2.6842335 2.2091423 1.8476353 1.1031228 1.0669638 1.1086536 1.1152908 1.0973987 0.0000000 1.0673487 1.4403062 1.0625639 2.6842335 1.0792613 1.0910740 1.0669638 1.1154852 1.0777316 2.0931052 1.7017495 0.9914205 0.9914205 0.7379727 0.7329736 0.9956282 
NC_020873_Bc431v3           2.0630404 0.6014056 0.6025675 2.1988538 1.2308713 1.6925320 1.6925320 0.6759614 0.2180669 1.7139518 2.2106713 2.2106713 0.7071017 1.6472155 1.0471485 1.0856763 1.0856763 1.2308713 1.2322820 1.6472155 1.3907257 2.0609698 0.7474724 0.2129904 0.6580006 0.0626782 0.0830400 0.0916683 0.0916683 0.0626782 2.0795985 2.0630404 2.2964221 2.1906567 1.6258411 0.7709343 0.6023023 0.7999493 0.2180669 0.6759614 1.0673487 0.0000000 1.7139518 0.6580006 2.2964221 0.6603347 0.7923983 0.6023023 0.7474724 0.6583728 2.2011856 2.0609698 0.0791320 0.0791320 0.6072497 0.5211742 0.0830400 
NC_020877_Romulus           1.4660521 1.4226820 1.4091603 1.8645851 1.0561206 0.1724924 0.1724924 1.5754527 1.6900241 0.0000010 2.7379650 2.7379650 1.4415118 0.2262421 2.0379658 1.4491292 1.4491292 1.0561206 1.0560065 0.2262421 1.2967661 1.4362941 1.5723631 1.7064011 1.5234185 1.6405065 1.6237068 1.6250161 1.6250161 1.6405065 0.4738306 1.4660521 2.5304229 1.9933575 1.5899957 1.5799058 1.5611632 1.5244906 1.6900241 1.5754527 1.4403062 1.7139518 0.0000000 1.5234185 2.5304229 1.5291217 1.5089451 1.5611632 1.5723631 1.5082926 2.7006500 1.4362941 1.6160376 1.6160376 1.5921013 1.4894930 1.6237068 
NC_022088_Troll             2.0193059 0.7523833 0.7538596 2.1036672 1.3650557 1.6945900 1.6945900 0.0653532 0.6646478 1.5234185 2.2380271 2.2380271 0.7084557 1.5850248 1.0876010 1.1220392 1.1220392 1.3650557 1.3664993 1.5850248 1.5238593 1.9816588 0.3940672 0.6468421 0.0000010 0.6477113 0.6392302 0.6379629 0.6379629 0.6477113 1.7697181 2.0193059 2.5848414 2.0825708 1.4498317 0.4105459 0.3020627 0.4063227 0.6646478 0.0653532 1.0625639 0.6580006 1.5234185 0.0000000 2.5848414 0.0153591 0.3979690 0.3020627 0.3940672 0.0193227 2.2842725 1.9816588 0.6542863 0.6542863 0.7846840 0.6801390 0.6392302 
NC_022761_CampHawk          2.2999672 2.6243725 2.6293556 2.9475615 2.6332160 2.4982095 2.4982095 2.6000410 2.2134456 2.5304229 0.5089887 0.5089887 2.3004727 2.4308125 3.6360019 2.8587390 2.8587390 2.6332160 2.6383620 2.4308125 2.2697964 2.2717469 2.4932408 2.2191736 2.5848414 2.2659817 2.2533263 2.3170808 2.3170808 2.2659817 2.9940935 2.2999672 0.0000010 2.4729404 2.3082856 2.4583958 2.5231446 2.3954830 2.2134456 2.6000410 2.6842335 2.2964221 2.5304229 2.5848414 0.0000000 2.5908610 2.3880756 2.5231446 2.4932408 2.5536435 0.4886184 2.2717469 2.2758624 2.2758624 2.5845401 2.4963964 2.2533263 
NC_022769_BigBertha         2.0190544 0.7645226 0.7660246 2.1159419 1.3843080 1.7010458 1.7010458 0.0653393 0.6711171 1.5291217 2.2341418 2.2341418 0.7299345 1.6062173 1.1055975 1.1209834 1.1209834 1.3843080 1.3857526 1.6062173 1.5275918 1.9813638 0.4028710 0.6531614 0.0153591 0.6488554 0.6403475 0.6390760 0.6390760 0.6488554 1.7519993 2.0190544 2.5908610 2.0605009 1.4669939 0.4195326 0.3099377 0.4071285 0.6711171 0.0653393 1.0792613 0.6603347 1.5291217 0.0153591 2.5908610 0.0000000 0.4067706 0.3099377 0.4028710 0.0038369 2.2803095 1.9813638 0.6554530 0.6554530 0.7951511 0.6868813 0.6403475 
NC_023501_BPS10C            1.7728532 0.8542474 0.8559253 2.1892137 1.2992506 1.5604259 1.5604259 0.4166938 0.7959587 1.5089451 2.1955650 2.1955650 0.8464464 1.4696468 1.2016707 1.1008840 1.1008840 1.2992506 1.3006684 1.4696468 1.4495092 1.7397847 0.0554431 0.7923501 0.3979690 0.8165379 0.8204008 0.8252124 0.8252124 0.8165379 1.7764840 1.7728532 2.3880756 1.9163563 1.5037437 0.0439262 0.3059222 0.0037898 0.7959587 0.4166938 1.0910740 0.7923983 1.5089451 0.3979690 2.3880756 0.4067706 0.0000000 0.3059222 0.0554431 0.4057348 2.1973494 1.7397847 0.8064669 0.8064669 0.8980151 0.8475784 0.8204008 
NC_024205_Hoody_T           1.7128325 0.7025107 0.7039484 1.9284008 1.2499424 1.6558852 1.6558852 0.3120628 0.6197793 1.5611632 2.1907982 2.1907982 0.7174357 1.5594083 1.1060715 1.1086702 1.1086702 1.2499424 1.2513612 1.5594083 1.2836701 1.6806749 0.2990764 0.6200339 0.3020627 0.5910105 0.6208573 0.6222554 0.6222554 0.5910105 1.8099793 1.7128325 2.5231446 2.0091430 1.5298655 0.3064972 0.0000010 0.3137223 0.6197793 0.3120628 1.0669638 0.6023023 1.5611632 0.3020627 2.5231446 0.3099377 0.3059222 0.0000000 0.2990764 0.3092003 2.2291066 1.6806749 0.6068801 0.6068801 0.7673672 0.6667475 0.6208573 
NC_024211_Megatron          1.8569653 0.8992286 0.9010010 2.2312187 1.3228574 1.6720179 1.6720179 0.4108871 0.7569637 1.5723631 2.1868588 2.1868588 0.8512051 1.5538434 1.3718037 1.1070856 1.1070856 1.3228574 1.3242852 1.5538434 1.4764523 1.8222458 0.0000010 0.7533449 0.3940672 0.7710943 0.7745776 0.7790344 0.7790344 0.7710943 1.9101183 1.8569653 2.4932408 1.9694697 1.5535406 0.0526605 0.2990764 0.0597932 0.7569637 0.4108871 1.1154852 0.7474724 1.5723631 0.3940672 2.4932408 0.4028710 0.0554431 0.2990764 0.0000000 0.4018431 2.2049752 1.8222458 0.7610326 0.7610326 0.9236257 0.8502666 0.7745776 
NC_024788_Riley             1.9749465 0.7590040 0.7604923 2.1042039 1.3736850 1.6924791 1.6924791 0.0698531 0.6607977 1.5082926 2.2023448 2.2023448 0.7260163 1.6315356 1.0842161 1.1192151 1.1192151 1.3736850 1.3751257 1.6315356 1.5077691 1.9381518 0.4018431 0.6511758 0.0193227 0.6469671 0.6384846 0.6372172 0.6372172 0.6469671 1.7850641 1.9749465 2.5536435 2.0240820 1.4853280 0.4184478 0.3092003 0.4060909 0.6607977 0.0698531 1.0777316 0.6583728 1.5082926 0.0193227 2.5536435 0.0038369 0.4057348 0.3092003 0.4018431 0.0000000 2.2477344 1.9381518 0.6535421 0.6535421 0.7916156 0.6868966 0.6384846 
NC_025423_CP_51             1.9542187 2.1728217 2.1601456 2.7463815 2.5465064 2.6307448 2.6307448 2.3042504 2.1490637 2.7006500 0.0242920 0.0283873 1.9631093 2.5995169 2.5256183 2.2424812 2.2424812 2.5465064 2.5644520 2.5995169 2.1180832 1.9294513 2.2049752 2.1691415 2.2842725 2.0871537 2.0251543 2.0844023 2.0844023 2.0871537 2.5761332 1.9542187 0.4886184 2.4896676 2.0060112 2.2030677 2.2291066 2.2044616 2.1490637 2.3042504 2.0931052 2.2011856 2.7006500 2.2842725 0.4886184 2.2803095 2.1973494 2.2291066 2.2049752 2.2477344 0.0000000 1.9294513 2.0898677 2.0898677 2.0652133 2.0285953 2.0251543 
NC_027335_ECP3              0.0063121 1.6745793 1.6805598 2.2954625 1.1070685 1.3946000 1.3946000 1.9975772 2.0058627 1.4362941 1.8799013 1.8799013 1.6364371 1.3871101 2.6200182 1.6867424 1.6867424 1.1070685 1.1143155 1.3871101 0.2473358 0.0000010 1.8222458 2.1031681 1.9816588 2.0396279 1.9704193 2.0115549 2.0115549 2.0396279 1.6218857 0.0063121 2.2717469 2.1855881 1.6117194 1.7413412 1.6806749 1.7688097 2.0058627 1.9975772 1.7017495 2.0609698 1.4362941 1.9816588 2.2717469 1.9813638 1.7397847 1.6806749 1.8222458 1.9381518 1.9294513 0.0000000 2.0400893 2.0400893 1.4805998 1.5294955 1.9704193 
NC_027352_JBP901            2.0421463 0.6274403 0.6286391 2.1800447 1.2659733 1.6290117 1.6290117 0.6768276 0.2103017 1.6160376 2.0984110 2.0984110 0.6900837 1.5309800 1.0581960 1.0150824 1.0150824 1.2659733 1.2673875 1.5309800 1.3690010 2.0400893 0.7610326 0.2150485 0.6542863 0.0152155 0.0386777 0.0308186 0.0308186 0.0152155 1.9708806 2.0421463 2.2758624 2.0528598 1.5880077 0.7954923 0.6068801 0.8121402 0.2103017 0.6768276 0.9914205 0.0791320 1.6160376 0.6542863 2.2758624 0.6554530 0.8064669 0.6068801 0.7610326 0.6535421 2.0898677 2.0400893 0.0000000 0.0000010 0.6089940 0.5005487 0.0386777 
NC_027355_BCP8_2            2.0421463 0.6274403 0.6286391 2.1800447 1.2659733 1.6290117 1.6290117 0.6768276 0.2103017 1.6160376 2.0984110 2.0984110 0.6900837 1.5309800 1.0581960 1.0150824 1.0150824 1.2659733 1.2673875 1.5309800 1.3690010 2.0400893 0.7610326 0.2150485 0.6542863 0.0152155 0.0386777 0.0308186 0.0308186 0.0152155 1.9708806 2.0421463 2.2758624 2.0528598 1.5880077 0.7954923 0.6068801 0.8121402 0.2103017 0.6768276 0.9914205 0.0791320 1.6160376 0.6542863 2.2758624 0.6554530 0.8064669 0.6068801 0.7610326 0.6535421 2.0898677 2.0400893 0.0000010 0.0000000 0.6089940 0.5005487 0.0386777 
NC_027366_Mater             1.5104652 0.3145735 0.3233254 1.9020016 1.1998245 1.5308108 1.5308108 0.8264471 0.6234561 1.5921013 2.1449029 2.1449029 0.3917522 1.5756146 0.3996864 0.7672364 0.7672364 1.1998245 1.2009526 1.5756146 1.3340730 1.4805998 0.9236257 0.6373411 0.7846840 0.5969991 0.5769516 0.5986019 0.5986019 0.5969991 1.6043948 1.5104652 2.5845401 1.9175368 1.5734959 0.9528119 0.7673672 0.9098246 0.6234561 0.8264471 0.7379727 0.6072497 1.5921013 0.7846840 2.5845401 0.7951511 0.8980151 0.7673672 0.9236257 0.7916156 2.0652133 1.4805998 0.6089940 0.6089940 0.0000000 0.2192866 0.5769516 
NC_027374_Moonbeam          1.5601163 0.3371435 0.3438535 1.9312733 1.1210460 1.4496864 1.4496864 0.7244081 0.5421593 1.4894930 2.0858630 2.0858630 0.3906802 1.4137014 0.4726517 0.7467615 0.7467615 1.1210460 1.1224018 1.4137014 1.1107971 1.5294955 0.8502666 0.5525897 0.6801390 0.4994127 0.4820894 0.4848676 0.4848676 0.4994127 1.6418576 1.5601163 2.4963964 1.8838103 1.3758315 0.8495467 0.6667475 0.8537130 0.5421593 0.7244081 0.7329736 0.5211742 1.4894930 0.6801390 2.4963964 0.6868813 0.8475784 0.6667475 0.8502666 0.6868966 2.0285953 1.5294955 0.5005487 0.5005487 0.2192866 0.0000000 0.4820894 
Thurquoise                  1.9724475 0.5952199 0.5963563 2.1394571 1.2284787 1.6141290 1.6141290 0.6615857 0.2048617 1.6237068 2.0267430 2.0267430 0.6432570 1.5686068 1.0450908 1.0131913 1.0131913 1.2284787 1.2298918 1.5686068 1.3492668 1.9704193 0.7745776 0.2095869 0.6392302 0.0424725 0.0000010 0.0229110 0.0229110 0.0424725 1.9499922 1.9724475 2.2533263 2.0201018 1.6375392 0.7955588 0.6208573 0.8261548 0.2048617 0.6615857 0.9956282 0.0830400 1.6237068 0.6392302 2.2533263 0.6403475 0.8204008 0.6208573 0.7745776 0.6384846 2.0251543 1.9704193 0.0386777 0.0386777 0.5769516 0.4820894 0.0000000 
