# Supplementary material for: Genome, biology and stability of the Thurquoise phage – A new virus from the Bastillevirinae subfamily
Source: Front Microbiol. 2023 Mar 14;14:1120147. doi: 10.3389/fmicb.2023.1120147 (PMC10043171; doi:10.3389/fmicb.2023.1120147)
Supplement: Supplementary file 2 [file Data_Sheet_1.ZIP › File S1. Alignments evolution models and trees/IqTree_ML_trees/single_marker_trees/6150_00076-hypothetical_protein_100.fasta.aln.faa.splits.nex]

#nexus

BEGIN Taxa;
DIMENSIONS ntax=57;
TAXLABELS
[1] 'AB609718_phiEF24C_P2'
[2] 'AB930182_SPG24'
[3] 'AP013029_phiNIT1'
[4] 'AY682195_LP65'
[5] 'DQ004855_P100'
[6] 'EU418428_A5W'
[7] 'FR852584_ISP'
[8] 'JN797796B_5S'
[9] 'JN797798_BCU4'
[10] 'JX194239_SA11'
[11] 'KC595512_JL'
[12] 'KC595513_Shanette'
[13] 'KC699836_SIOphi'
[14] 'KF021268_phiIBB_SEP1'
[15] 'KF669652_Grass'
[16] 'KJ010547_Bp8p_C'
[17] 'KJ010548_Bp8p_T'
[18] 'KJ094029_LP_064'
[19] 'KJ668715_LMTA_34'
[20] 'KP027447_phiIPLA_C1C'
[21] 'KP339049_EFDG1'
[22] 'KR049063_EFLK1'
[23] 'KT207918_Eyuki'
[24] 'KT224359_TsarBomba'
[25] 'KT307976_AvesoBmore'
[26] 'KT995480_Bacillus_BM15'
[27] 'KU577463_Bacillus_Deep_Blue'
[28] 'KX495186_Bacillus_PK16'
[29] 'MG602477_Bacillus_BCP01'
[30] 'MH638309_Bacillus_Hobo'
[31] 'NC_007021_Twort'
[32] 'NC_009904_phiEF24C'
[33] 'NC_011421_SPO1'
[34] 'NC_012530_Lb338_1'
[35] 'NC_015253_A9'
[36] 'NC_016563_WPh'
[37] 'NC_018856_Bastille'
[38] 'NC_018857_BPS13'
[39] 'NC_018860_BCP78'
[40] 'NC_018863_B4'
[41] 'NC_020081_phiAGATE'
[42] 'NC_020873_Bc431v3'
[43] 'NC_020877_Romulus'
[44] 'NC_022088_Troll'
[45] 'NC_022761_CampHawk'
[46] 'NC_022769_BigBertha'
[47] 'NC_023501_BPS10C'
[48] 'NC_024205_Hoody_T'
[49] 'NC_024211_Megatron'
[50] 'NC_024788_Riley'
[51] 'NC_025423_CP_51'
[52] 'NC_027335_ECP3'
[53] 'NC_027352_JBP901'
[54] 'NC_027355_BCP8_2'
[55] 'NC_027366_Mater'
[56] 'NC_027374_Moonbeam'
[57] 'Thurquoise'
;
END; [Taxa]

BEGIN Splits;
DIMENSIONS ntax=57 nsplits=282;
FORMAT labels=no weights=yes confidences=no intervals=no;
MATRIX
	100	 2,
	100	 3,
	69	 2 3,
	100	 15,
	100	 2 3 15,
	100	 13,
	93	 2 3 13 15,
	100	 55,
	100	 56,
	99	 55 56,
	58	 2 3 13 15 55 56,
	100	 8,
	100	 40,
	100	 8 40,
	100	 25,
	100	 44,
	99	 25 44,
	100	 46,
	2	 25 44 46,
	100	 50,
	84	 25 44 46 50,
	100	 8 25 40 44 46 50,
	100	 23,
	100	 49,
	99	 23 49,
	100	 36,
	100	 38,
	100	 47,
	99	 38 47,
	91	 36 38 47,
	100	 23 36 38 47 49,
	100	 37,
	100	 48,
	100	 37 48,
	97	 23 36 37 38 47 48 49,
	100	 8 23 25 36 37 38 40 44 46 47 48 49 50,
	100	 9,
	100	 39,
	100	 9 39,
	100	 24,
	100	 9 24 39,
	100	 26,
	100	 30,
	56	 26 30,
	100	 27,
	100	 57,
	98	 27 57,
	100	 28,
	100	 29,
	99	 28 29,
	96	 27 28 29 57,
	100	 53,
	100	 54,
	95	 53 54,
	89	 27 28 29 53 54 57,
	90	 26 27 28 29 30 53 54 57,
	100	 42,
	78	 26 27 28 29 30 42 53 54 57,
	100	 9 24 26 27 28 29 30 39 42 53 54 57,
	91	 8 9 23 24 25 26 27 28 29 30 36 37 38 39 40 42 44 46 47 48 49 50 53 54 57,
	63	 1 4 5 6 7 10 11 12 14 16 17 18 19 20 21 22 31 32 33 34 35 41 43 45 51 52,
	100	 16,
	100	 17,
	98	 16 17,
	100	 41,
	100	 16 17 41,
	97	 1 4 5 6 7 10 11 12 14 18 19 20 21 22 31 32 33 34 35 43 45 51 52,
	100	 11,
	100	 12,
	100	 11 12,
	100	 51,
	99	 11 12 51,
	100	 33,
	100	 45,
	100	 33 45,
	100	 11 12 33 45 51,
	100	 35,
	53	 11 12 33 35 45 51,
	31	 1 4 5 6 7 10 14 18 19 20 21 22 31 32 34 43 52,
	100	 4,
	100	 6,
	100	 7,
	100	 6 7,
	100	 10,
	100	 43,
	100	 10 43,
	97	 6 7 10 43,
	100	 14,
	100	 20,
	100	 14 20,
	96	 6 7 10 14 20 43,
	100	 31,
	100	 6 7 10 14 20 31 43,
	44	 4 6 7 10 14 20 31 43,
	16	 1 5 18 19 21 22 32 34 52,
	100	 5,
	100	 18,
	75	 5 18,
	100	 19,
	100	 5 18 19,
	39	 1 21 22 32 34 52,
	100	 34,
	99	 1 21 22 32 52,
	100	 21,
	100	 1 22 32 52,
	100	 22,
	100	 52,
	66	 22 52,
	99	 1 32,
	100	 32,
	100	 1,
	35	 16 17 41 55 56,
	36	 2 3 13 15 16 17 41 55 56,
	97	 46 50,
	15	 4 34,
	0	 4 6 7 10 14 20 31 34 43,
	43	 1 5 18 19 21 22 32 52,
	18	 1 22 32,
	29	 2 15,
	28	 26 27 28 29 53 54 57,
	0	 11 51,
	33	 11 12 33 34 45 51,
	41	 11 12 33 34 35 45 51,
	37	 1 4 5 6 7 10 14 18 19 20 21 22 31 32 43 52,
	8	 18 19,
	6	 2 3 9 13 15 16 17 24 26 27 28 29 30 39 41 42 53 54 55 56 57,
	3	 1 5 6 7 10 14 18 19 20 21 22 31 32 34 43 52,
	23	 5 6 7 10 14 18 19 20 31 43,
	41	 1 5 6 7 10 14 18 19 20 21 22 31 32 43 52,
	1	 6 7 14 20,
	2	 10 31 43,
	17	 9 24 39 42,
	5	 1 4 5 6 7 10 11 12 14 16 17 18 19 20 21 22 31 32 33 34 35 41 43 45 51 52 55 56,
	18	 5 19,
	3	 4 11 12 33 45 51,
	11	 4 11 12 33 34 45 51,
	4	 1 5 6 7 10 14 18 19 20 21 22 31 32 35 43 52,
	1	 22 32 52,
	6	 9 24 26 30 39 42,
	5	 9 24 26 30 39 42 53 54,
	4	 9 24 26 28 29 30 39 42 53 54,
	3	 2 3 9 13 15 24 26 27 28 29 30 39 42 53 54 55 56 57,
	15	 4 5 6 7 10 14 18 19 20 31 43,
	16	 1 11 12 21 22 32 33 34 35 45 51 52,
	2	 1 4 5 6 7 10 11 12 14 18 19 20 21 22 31 32 33 34 43 45 51 52,
	8	 1 5 6 7 10 11 12 14 18 19 20 21 22 31 32 33 34 35 43 45 51 52,
	16	 1 32 52,
	0	 13 55 56,
	1	 26 27 28 29 30 57,
	2	 3 15,
	14	 27 28 29 30 53 54 57,
	1	 17 41,
	1	 1 6 7 10 11 12 14 20 21 22 31 32 33 34 35 43 45 51 52,
	11	 8 40 46 50,
	0	 27 28 29 30 42 53 54 57,
	8	 4 11 12 33 34 35 45 51,
	3	 2 3 15 16 17 41 55 56,
	3	 27 28 29 54 57,
	1	 9 24 26 28 29 30 39 42 53 54 57,
	1	 1 4 21 22 32 34 52,
	2	 23 38 47 49,
	4	 8 25 40 44,
	2	 8 25 40 44 46,
	2	 27 28 29 53 57,
	0	 16 17 41 55,
	3	 2 3 15 55 56,
	7	 23 36 49,
	2	 34 35,
	3	 6 7 10 31 43,
	0	 6 7 10 14 43,
	0	 1 4 11 12 21 22 32 33 34 35 45 51 52,
	0	 27 42 57,
	0	 27 28 29 42 57,
	1	 27 28 29 42 53 54 57,
	5	 9 24 26 27 28 29 30 39 53 54 57,
	1	 16 41,
	2	 1 4 5 6 7 10 14 16 17 18 19 20 21 22 31 32 34 41 43 52,
	1	 1 4 5 6 7 10 14 18 19 20 21 22 31 32 34 35 43 52,
	1	 30 53 54,
	1	 4 6 7 10 11 12 14 20 31 33 34 35 43 45 51,
	0	 36 38 47 49,
	1	 9 24 26 39 42,
	0	 36 47,
	0	 11 12 33 45,
	0	 23 36 38 47,
	2	 8 9 23 24 25 26 27 28 29 30 36 37 38 39 40 42 44 46 47 48 49 50 53 54 55 56 57,
	0	 28 29 53 54,
	0	 27 28 29,
	1	 9 24 30 39 42,
	3	 26 30 53 54,
	1	 26 30 42 53 54,
	1	 6 7 10 11 12 14 20 31 33 35 43 45 51,
	1	 5 6 7 10 11 12 14 18 19 20 31 33 35 43 45 51,
	0	 1 4 5 6 7 10 11 12 14 18 19 20 21 22 31 32 33 35 43 45 51 52,
	1	 1 6 7 10 14 20 21 22 31 32 43 52,
	0	 1 4 5 6 7 10 14 16 17 18 19 20 21 22 31 32 41 43 52,
	1	 1 2 3 4 5 6 7 10 11 12 13 14 15 18 19 20 21 22 31 32 33 34 35 43 45 51 52,
	1	 1 4 5 6 7 10 11 12 13 14 18 19 20 21 22 31 32 33 34 35 43 45 51 52,
	2	 9 24 26 27 28 29 30 39 42 53 54,
	1	 26 30 42,
	1	 1 11 12 21 22 32 33 34 45 51 52,
	1	 14 20 31,
	0	 6 7 14 20 31,
	0	 4 5 6 7 10 14 18 19 20 31 34 43,
	1	 10 14 20 43,
	0	 1 22 52,
	1	 1 4 5 6 7 10 11 12 13 14 16 17 18 19 20 21 22 31 32 33 34 35 41 43 45 51 52,
	1	 44 46 50,
	1	 25 44 50,
	3	 8 23 25 36 38 40 44 46 47 49 50,
	0	 6 7 10 14 20 31 35 43,
	0	 5 6 7 10 14 18 19 20 31 35 43,
	0	 12 51,
	1	 4 5 18 19,
	0	 9 24 26 27 30 39 42 53 54 57,
	0	 2 3 13 15 55,
	0	 1 4 5 6 7 10 14 16 17 18 19 20 21 22 31 32 34 35 41 43 52,
	0	 25 40 44 46 50,
	0	 21 52,
	0	 9 24,
	0	 8 9 13 23 24 25 26 27 28 29 30 36 37 38 39 40 42 44 46 47 48 49 50 53 54 57,
	0	 1 4 6 7 10 14 20 21 22 31 32 34 43 52,
	1	 26 53 54,
	1	 26 28 29 30 53 54,
	1	 16 17 41 56,
	1	 9 24 26 27 28 29 30 39 42 53 54 55 56 57,
	0	 27 29 57,
	0	 6 7 10,
	0	 1 21 22 32 35 52,
	0	 4 16 17 41,
	0	 25 46 50,
	0	 30 42,
	1	 1 5 6 7 10 11 12 14 18 19 20 21 22 31 32 33 35 43 45 51 52,
	0	 23 36 38 49,
	0	 9 24 26 30 39 42 54,
	0	 8 25 44 46 50,
	0	 11 12 16 17 33 34 35 41 45 51,
	0	 8 25 40 46 50,
	0	 11 12 16 17 33 35 41 45 51,
	0	 1 11 12 21 22 32 33 35 45 51 52,
	0	 1 21 32,
	1	 26 27 28 29 42 53 54 57,
	1	 21 34,
	0	 4 6 7 10 11 12 14 20 31 33 34 43 45 51,
	0	 1 5 11 12 18 19 21 22 32 33 34 35 45 51 52,
	0	 13 16 17 41 55 56,
	0	 26 27 28 29 57,
	0	 23 36 37 38 47 49,
	0	 4 5 6 7 10 11 12 14 18 19 20 31 33 35 43 45 51,
	1	 8 25 37 40 44 46 48 50,
	0	 26 42,
	0	 8 23 36 37 38 40 47 48 49,
	0	 8 23 25 36 37 38 40 44 47 48 49,
	0	 8 23 25 36 37 38 40 44 46 47 48 49,
	0	 9 24 26 29 30 39 42 53 54,
	0	 24 39,
	0	 1 4 5 18 19 21 22 32 52,
	0	 9 24 26 27 28 29 30 39 42 57,
	0	 10 31,
	0	 33 45 51,
	0	 27 28 57,
	0	 4 19,
	0	 27 28 29 30 57,
	0	 4 11 12 16 17 33 34 41 45 51,
	0	 23 36 47 49,
	0	 1 22 32 34 52,
	0	 16 17 35 41,
	0	 9 24 26 30 39 42 53,
	0	 8 25 40,
	0	 4 11 12 16 17 33 34 35 41 45 51,
	0	 24 26 27 28 29 30 42 53 54 57,
	0	 1 5 6 7 10 14 16 17 18 19 20 21 22 31 32 41 43 52,
	0	 2 13 15,
	0	 8 40 46,
	0	 1 2 3 4 5 6 7 10 13 14 15 16 17 18 19 20 21 22 31 32 34 41 43 52 55 56,
	0	 5 18 19 34,
	0	 8 25 40 44 50,
	0	 1 4 5 18 19 21 22 32 34 52,
	0	 28 29 57,
	0	 2 3 13 15 16 17 41 56,
	0	 8 9 16 17 23 24 25 26 27 28 29 30 36 37 38 39 40 41 42 44 46 47 48 49 50 53 54 57,
	0	 8 40 44 46 50,
;
END; [Splits]
