# Supplementary material for: Genome, biology and stability of the Thurquoise phage – A new virus from the Bastillevirinae subfamily
Source: Front Microbiol. 2023 Mar 14;14:1120147. doi: 10.3389/fmicb.2023.1120147 (PMC10043171; doi:10.3389/fmicb.2023.1120147)
Supplement: Supplementary file 2 [file Data_Sheet_1.ZIP › File S1. Alignments evolution models and trees/IqTree_ML_trees/single_marker_trees/6150_00076-hypothetical_protein_100.fasta.aln.faa.treefile]

(AB609718_phiEF24C_P2:0.0000021253,((((((((((((AB930182_SPG24:0.0000025138,AP013029_phiNIT1:0.0034904639)0/69:0.0000022321,KF669652_Grass:0.0000025890)99.2/100:0.1318501638,KC699836_SIOphi:0.1830923429)89.1/93:0.0571188621,(NC_027366_Mater:0.1009247135,NC_027374_Moonbeam:0.1261763622)95.8/99:0.0833828064)75.8/58:0.0657665817,(((((JN797796B_5S:0.0000000000,NC_022763_Spock:0.0000000000):0.0000010001,NC_018863_B4:0.0000010001)96.7/100:0.0455265415,((KT307976_AvesoBmore:0.0000010001,NC_022088_Troll:0.0000010001)79.5/99:0.0069751701,(NC_022769_BigBertha:0.0000024882,NC_024788_Riley:0.0039629501)87.2/97:0.0088206339)54.1/84:0.0142539883)99.7/100:0.1420525519,((((KT207918_Eyuki:0.0000000000,NC_024213_Hakuna:0.0000000000):0.0000010001,NC_024211_Megatron:0.0000010001)88.9/99:0.0251479092,(NC_016563_WPh:0.0209369417,(NC_018857_BPS13:0.0039219723,NC_023501_BPS10C:0.0000025138)95.3/99:0.0255574000)46.9/91:0.0101257685)100/100:0.2343262252,(((NC_018856_Bastille:0.0000000000,NC_024216_CAM003:0.0000000000):0.0000000000,NC_024207_Evoli:0.0000000000):0.0000010001,NC_024205_Hoody_T:0.0000010001)98.4/100:0.0939707557)89.6/97:0.0681203095)100/100:0.2515887388,(((JN797798_BCU4:0.0000010001,NC_018860_BCP78:0.0000010001)83.8/100:0.0142731439,KT224359_TsarBomba:0.0134760003)99.3/100:0.1220208971,(((((KT995480_Bacillus_BM15:0.0000000000,NC_024137_Bcp1:0.0000000000):0.0000000000,MH638312_Bacillus_Kioshi:0.0000000000):0.0000010001,MH638309_Bacillus_Hobo:0.0000010001)0/56:0.0000021430,(((KU577463_Bacillus_Deep_Blue:0.0000010001,Thurquoise:0.0000010001)95.9/98:0.0159791020,(KX495186_Bacillus_PK16:0.0000010001,MG602477_Bacillus_BCP01:0.0000010001)82.2/99:0.0078531464)97.3/96:0.0200837291,(NC_027352_JBP901:0.0000010001,NC_027355_BCP8_2:0.0000010001)76.5/95:0.0066047436)89.3/89:0.0095588500)89.5/90:0.0235241529,NC_020873_Bc431v3:0.0413562934)63.1/78:0.0601756920)99.9/100:0.2245624274)91.5/91:0.1136209998)82.2/63:0.1534248170,(((KJ010547_Bp8p_C:0.0000000000,NC_024792_Bobb:0.0000000000):0.0000010001,KJ010548_Bp8p_T:0.0000010001)85.9/98:0.0510429944,NC_020081_phiAGATE:0.0012348405)99.9/100:0.4590304402)93.7/97:0.2420681456,(((((KC595512_JL:0.0000028940,KC595513_Shanette:0.0043324511)89.2/100:0.0267188044,NC_025423_CP_51:0.0000024024)89.5/99:0.1608339854,(NC_011421_SPO1:0.0000010001,NC_022761_CampHawk:0.0000010001)98.9/100:0.3841549017)100/100:1.4065796430,NC_012530_Lb338_1:1.3488655564)25.9/33:0.0905477255,NC_015253_A9:0.6816087933)93.9/41:0.2838974457)66/37:0.0951225977,AY682195_LP65:1.3238785142)6.5/41:0.1173147244,(((((((((((((((((((((((((((EU418428_A5W:0.0000000000,NC_023573_phiSA012:0.0000000000):0.0000000000,NC_025417_Team1:0.0000000000):0.0000000000,JX875065_SA5:0.0000000000):0.0000000000,NC_007066_G1:0.0000000000):0.0000000000,JX080305_P4W:0.0000000000):0.0000000000,JX080302_676Z:0.0000000000):0.0000000000,JX080301_A3R:0.0000000000):0.0000000000,KP687432_IME_SA2:0.0000000000):0.0000000000,NC_022918_S25_4:0.0000000000):0.0000000000,KP687431_IME_SA1:0.0000000000):0.0000000000,NC_019448_GH15:0.0000000000):0.0000000000,KF766114_K:0.0000000000):0.0000000000,JX080303_Fi200W:0.0000000000):0.0000000000,NC_022920_S25_3:0.0000000000):0.0000000000,KR902361_IME_SA118:0.0000000000):0.0000000000,JX080304_MSA6:0.0000000000):0.0000000000,KR908644_IME_SA119:0.0000000000):0.0000000000,NC_019726_JD007:0.0000000000):0.0000000000,JX080300_Staph1N:0.0000000000):0.0000000000,NC_025416_MCE_2014:0.0000000000):0.0000000000,NC_023009_Sb_1:0.0000000000):0.0000000000,NC_025426_P108:0.0000000000):0.0000000000,KP027446_phiIPLARODI:0.0000000000):0.0000010001,FR852584_ISP:0.0000010001)99.3/100:0.1023110298,((JX194239_SA11:0.0000000000,NC_022090_Remus:0.0000000000):0.0000010001,NC_020877_Romulus:0.0000010001)98.7/100:0.0853873515)90.9/97:0.0705142045,(KF021268_phiIBB_SEP1:0.0000010001,KP027447_phiIPLA_C1C:0.0000010001)97.7/100:0.1045434139)93.1/96:0.1007400729,NC_007021_Twort:0.3029805956)100/100:0.5199281459)23.4/43:0.0705936914,((((((((((((((DQ004855_P100:0.0000000000,KJ591605_LMTA_57:0.0000000000):0.0000000000,NC_024360_LMSP_25:0.0000000000):0.0000000000,NC_024383_LP_083_2:0.0000000000):0.0000000000,NC_021781_LP_125:0.0000000000):0.0000000000,NC_024359_LP_048:0.0000000000):0.0000000000,NC_024364_List_36:0.0000000000):0.0000000000,KJ094031_LP_124:0.0000000000):0.0000000000,NC_024787_LMTA_148:0.0000000000):0.0000000000,NC_009811_A511:0.0000000000):0.0000000000,NC_025440_WIL_1:0.0000000000):0.0000000000,NC_020871_AG20:0.0000000000):0.0000000000,KJ586795_LMTA_94:0.0000000000):0.0000010001,KJ094029_LP_064:0.0000010001)0/75:0.0000029901,KJ668715_LMTA_34:0.0041364514)99.9/100:0.4266101470)99.9/99:0.5148074725,KP339049_EFDG1:0.0446257757)97.3/100:0.2087957300,(KR049063_EFLK1:0.0000010001,NC_027335_ECP3:0.0000025138)0/66:0.0000022832)81.4/99:0.0065185620,NC_009904_phiEF24C:0.0000010001);
