# Supplementary material for: Genome, biology and stability of the Thurquoise phage – A new virus from the Bastillevirinae subfamily
Source: Front Microbiol. 2023 Mar 14;14:1120147. doi: 10.3389/fmicb.2023.1120147 (PMC10043171; doi:10.3389/fmicb.2023.1120147)
Supplement: Supplementary file 2 [file Data_Sheet_1.ZIP › File S1. Alignments evolution models and trees/IqTree_ML_trees/single_marker_trees/6150_00076-hypothetical_protein_100.fasta.aln.faa.uniqueseq.phy]

57 323
AB609718_phiEF24C_P2        --------------------------------------------------------------------------------------------------------------------------------MWKLANTIQK-SGISRQLGFSIEGAVVSRNAQDNRIIEGVKIHNVALTTHPANPRATWETLVKS---------------WTTGYGTAPDAQVDTGALRREMFKEDISNLTYAVRTIAGLYSKKPAEKEFILREVAKDIEVDTSE-NELSKFMLQLSRGISLKEATNFI-EKRKG---------------------
AB930182_SPG24              MAVSHSVIHNMWYHRREEVALKTLPGRVDLFVPIDLGESIKKSNENSTEKSWYLRGYATTPHLDLQDDIVDPNGIDISHLVQHGYINYEHQQGEEFIIGAPTDGTYVDPDVGLYLEAKLYKNNPYAKKVWELASNIEK-SGINRTLGFSIEGYAKERDKNDPRIIKSTYITNVAVTTSPANPNATWEAFMKS---------------FLTGHGISPETQVDGAALRAESFARSLYNLSWAYKAL-----GDPEDFDKLWKEVGDYLDSMDRYTPESAVMFLQLFKGYSRNEAVSKIDQLMQQNDNGNKKGETTN---G-----
AP013029_phiNIT1            MAVSHSVIHNMWYHRREEVALKTLPGRVDLFVPIDLGESIKKSNENSTEKSWYLRGYATTPHLDLQDDIVDPNGIDISHLVQHGYINYEHQQGEEFIIGAPTDGTYVDPDVGLYLEAKLYKNNPYAKKVWELASNIEK-SGINRTLGFSIEGYAKERDKNDPRIIKSTYITNVAVTTSPANPNATWEAFMKS---------------FLTGHGISPETQVDGAALRAESFARSLYNLSWAYKAL-----GDPEDFDKLWKEVGDYLDSMDRYTPESAVIFLQLFKGYSRNEAVSKIDQLMQQNDNGNKKGETTN---G-----
AY682195_LP65               ------------------------MEEFNIFLPFDEVSKSKKSDKG-GKDYVTVAGYASTPALDFQGEKIDPIGLDPSYLLNNGYVDYEHNSD--IVIGVPTDNSYVDPEKGLYLEANLFTNMPQVQDIIKLNDNLKK-TDAKRKLGFSIEGQVQKRNENNPNVIESVLVTGVAVTKNPANPEATWSMIQKSN-------------ALQAGYGITPETQRNGAANRAESFSSKIVNLAAAMHHL----KEDGLDITDVAKSVAESLDQRGVKDDLVAQLFLQIFSGNSSAEAQGIIGSISGGEVKAATKFDDSRTPDGDDNLA
DQ004855_P100               ---------------------------MKIFVPIDIEGSLEKSHKG-DDKDWYVKGYASTPALDLQGEMVNPAGIDIGYFVDNGYINFEHRQEPDYVVGVPTSNCYVDFQKGLFVEARLFKDNEHAQSMWKLANSISK-TGIDRQLGFSIEGAIRKRNTDDSRIIEEVVIKNVAVTMNPANPEATWETFMKS---------------WTTGHGTTPDTQVNAGALRRESLANSISVLASAYKIS------DPIEFDNLWKDVSKFLDEKGEYNENEAIVMLQLAKGVSRVSACESLMNRRKGKQNE-----------------
EU418428_A5W                ---------------------------------MDLKKSVSTASDT-N-EYSIVSGWASTPSMDLQNDIVNPKGIDIEYFKSQGYINYEHQSD--KVVGIPTENCYVDIEKGLFIEAKLWKNDENVVKMLDLAEKLEK-SGSGRRLGFSIEGAVKKRNINDNRVIDEVMITGVALVKNPANPEATWESFMKS---------------FLTGHGTSPDTQVDAGALRKEEIASSITNLAYVTKIK------DLKEFNDVWNGVVEDLSKSNSMGYEESVLTLQLAKGLSRKDAELAVMDINKQKLE------------------
FR852584_ISP                ---------------------------------MDLKKSVSTASDT-N-EYSIVSGWASTPSMDLQNDIVNPKGIDIEYFKSQGYINYEHQSD--KVVGIPTENCYVDIEKGLFIEAKLWKNDENVVKMLDLAEKLEK-SGSGRRLGFSIEGAVKKRNINDNRVIDEVMITGVALVKNPANPEATWESFMKS---------------FLTGHGTSPDTQVDAGALRKEEIASSITNLAYVTKIK------DLKEFNDVWNGVVEDLSKSNSMGYEESVLTLQLAKGLSRKDAELAVMDINKQKLE------------------
JN797796B_5S                --------------MQLETYVDKATGKFNMFVPIDIEESIKKNDDSPSEKSWYLRGYATTRDLDRQDDIVDPAGIDINYFLQHGYINYEHQQGDFYKIGVPTEGTYVDPEVGLYVECKLYKDNPYAKTMWDLATNIKK-SGIKRKLGFSVEGFGYGRDEDDPRILKKLKVTNVAVTSNPANPFATWEHFMKS---------------FTAGYPISPENALDAGALSPESFARSLYNLTWTLKKS-----S-DSEFEETWDKIGDYLDAMDRNTPECAMLFLQIAKGYSRNEALEKLKTFYSKSRREQ----------------
JN797798_BCU4               -----------------MNTINPLTNKVNLFVPIDLDESISKSNEDPSGKSWCLKGYATTPDLDLQDDIVDPKGIDISHLITHGYLNYEHYQGEEYKIGVPTEGTHVD-DVGLFVEGKLYKNNPYAKSIWNLANNIQK-SGIDRKIGFSIEGFARARDKSDPRIIKSTYVTNVAVTTNPANPNAVWDAFMKS---------------FQVGYAMTPEDSTGVAALNPDSLARSLYNLSWALKET-----D-EEQFKNIWDEVGGYLDAMGRYTDDSAILFLQISKGYSRDQAKEILAQMERMSEQ------------------
JX194239_SA11               -------------------------MKFNAFVPMDLKKSIDTEDDT-N-KYSIVSGWASTPAVDLQNDIINPKGIDIEYFKKNGYINYEHQQD--NVVGIPTDNCYVDLEKGLFIEAKLWKDDENVIKMLDLAEKLEK-SGSGRRLGFSIEGAVKKRNINDNRIVDELMITGVALVKNPANPEATWESFVKS---------------FLTGTETTPDTQVDAGALRKESLASSITNLTYVTKIK------DVKEYNDIWNNVVEDLTKSNNMGYEESVITLQLAKGLSRKDAEIAVMSINKKNLE------------------
KC595512_JL                 -----------------------MADLFKFSVNADAD--IQK-SSE--EGKRIIRGYASTEDEDRQGESMVQKGLDISDFLNHGYFNYDHDNS--IIMGYPYP-TCRVDDRGLYVEGELFKGIPQADRLWELAIALKK-SNAPRKVGFSVEGKVLERDGS---RILKAKIYNVAITTNPVNTHTSWEAVVKSFNAPSHMHIDEVEKALSAGYETNPEDMEGGETFRKESLDKDLKNLSYVIDND---------EKKKILKEK----LAKKSLTTRETIVYLQLTKGYSRAEAEDFIKKAIN----------------------
KC595513_Shanette           -----------------------MADLFKFSVNADAD--IQK-SSE--EGKRIIRGYASTEDEDRQGESMVQKGLDISDFLNHGYFNYDHDNS--IIMGYPYP-TCRVDDRGLYVEGELFKGIPQADRLWELAIALKK-SNAPRKVGFSVEGKVLERDGS---RILKAKIYNVAITTNPVNTHTSWEAVVKSFNAPSHMNIDEVEKALSAGYETNPEDMEGGETFRKESLDKDLKNLSYVIDND---------EKKKILKEK----LAKKSLTTRETIVYLQLTKGYSRAEAEDFIKKAIN----------------------
KC699836_SIOphi             --------------------------------------------------------------------------------------------------------------------------------MWNLANNIAK-SGVDRKLGFSIEGYAKERDKDDPRIIKKTLITNVAVTTNPANPNATWEAFMKS---------------FLAGHGITPDTQVNGGALRAETFARSLYNLSWSYKIL-----DNPQEFEKVWKEIGDYLDSMDRYAPETAVMFLQLFKGYSRNEAVAKIDKIMQESNKTDGKE-------------
KF021268_phiIBB_SEP1        -------------------------MKFNAFVPMDLSKSVSTKEDT-E-QFSKVSGWASTPALDLQSDIINPKGIDISYFKEHGYVNYEHNQD--EVVGFPTDNCYVDVEKGLYIEANLFKDNENVIKMLDLAEKLEK-SGSGRKLGFSIEGAVKKRNVNDNRVIDEVTITGVALVKNPANPEATWESFVKS---------------FLTGHGTTPETQTDAGALRRESLASSITNLTYVTKIK------DLKKFNDTWNNIVEDLNKSNQMGYEESIITLQLAKGLSRKDAELAVMQIRKEHL-------------------
KF669652_Grass              ---------------------------------------------------------------------------------------------------------------------------------------------------------------------------------------------MKS---------------FLTGHGISPETQVDGAALRAESFARSLYNLSWAYKAL-----GDPEDFDKLWKEVGDYLDSMDRYTPESAVMFLQLFKGYSRNEAVSKIDQLMQQNDNGNKKGETTN---G-----
KJ010547_Bp8p_C             --------------------------------------------------------------------------------------------------------------------------------MWNHAQEVKK-SGIHRPLGFSIEGFVKKRDPQDKRIIRECMITNVAVTTNPANPQTGWEAFAKS---------------FITGYEISPDKQVDAAALRVESFGRSIHNLAQSYKYF-----ENKKDFETMWKDVGSYLDAMGRTSPESAVVFLQLAKGMSRTEAIKKVDQILRAREE------------------
KJ010548_Bp8p_T             --------------------------------------------------------------------------------------------------------------------------------MWNHAQEVKK-SGIHRPLGFSIEGFVKKRDPQDKRIIRECMITNVAVTTNPANPQTGWEAFAKS---------------FITGYEISPDKQVDAAALRVESFGRSIHNLAQSYKYF-----ENKKDFETMWKDVGSYLDAMGRTSPESAVVFLQLAKGMSRTEAIKKVDQILRAREE------------------
KJ094029_LP_064             ---------------------------MKIFVPIDIEGSLEKSHKG-DDKDWYVKGYASTPALDLQGEMVNPAGIDIGYFVDNGYINFEHRQEPDYVVGVPTSNCYVDFQKGLFVEARLFKDNEHAQSMWKLANSISK-TGIDRQLGFSIEGAIRKRNTDDSRIIEEVVIKNVAVTMNPANPEATWETFMKS---------------WTTGHGTTPDTQVNAGALRRESLANSISVLASAYKIS------DPIEFDNLWKDVSKFLDEKGEYNENEAIVMLQLAKGVSRVSACESLMNRRKGKQNE-----------------
KJ668715_LMTA_34            ---------------------------MKIFVPIDIEGSLEKSHKG-DDKDWYVKGYASTPALDLQGEMVNPAGIDIGYFVDNGYINFEHRQEPDYVVGVPTSNCYVDFQKGLFVEARLFKDNEHAQSMWKLANSISK-TGIDRQLGFSIEGAIRKRNTDDSRIIEEVVIKNVAVTMNPANPEATWETFMKS---------------WTTGHGTTPDTQVNAGALRRESLANSISVLASAYKIS------DPIEFDNLWKDVSKFLDERGEYNENEAIVMLQLAKGVSRVSACESLMNRRKGKQNE-----------------
KP027447_phiIPLA_C1C        -------------------------MKFNAFVPMDLSKSVSTKEDT-E-QFSKVSGWASTPALDLQSDIINPKGIDISYFKEHGYVNYEHNQD--EVVGFPTDNCYVDVEKGLYIEANLFKDNENVIKMLDLAEKLEK-SGSGRKLGFSIEGAVKKRNVNDNRVIDEVTITGVALVKNPANPEATWESFVKS---------------FLTGHGTTPETQTDAGALRRESLASSITNLTYVTKIK------DLKKFNDTWNNIVEDLNKSNQMGYEESIITLQLAKGLSRKDAELAVMQIRKEHL-------------------
KP339049_EFDG1              -----------------------MQEKYNIFVPIDVAGSVEKSEQA-NDGEWYVQGYATTPDLDLQGDIILPQGIDISYFVTKGWVNYEHKQDAEYIIGVPTDNCYVDLNKGLFVEAKLMKESKYAQSMWQLANTIQK-SGISRQLGFSIEGAVTSRNARDNRIIEGVAIRNVALTTHPANPQATWETLVKS---------------WTTGYGITPETQTDAGALRREMFKEDITNLTYAVKTVAKLYGKKPEDKEFILREVAKSFDQETSE-PELSAFMLQLTRGVSLQEANNFI-ESRKELK-------------------
KR049063_EFLK1              --------------------------------------------------------------------------------------------------------------------------------MWKLANTIQK-SGISRQLGFSIEGAVVSRNAQDNRIIEGVKIHNVALTTHPANPRATWETLVKS---------------WTTGYGTAPDAQVDAGALRREMFKEDISNLTYAVRTIAGLYSKKPAEKEFILREVAKDIEVDTSE-NELSKFMLQLSRGISLKEATNFI-EKRKG---------------------
KT207918_Eyuki              ----------------MQTLVDKHTGAFTMFVPIDIEESIKKNDDSPDERSWYLRGYATTQHLDRQDDIVDPKGIDISYFMNHGYINYEHKQGDFYKVGVPTDGTYIDEEIGLYVECKLYKENPYAKSMWDLANNIKT-SGVPRTLGFSVEGFCLARDPDDPRIMRKLRVTNVAVTTNPANPNAVWEHFAKS---------------FTAGYAITPEDSINAGALSPEQFARSLYNLTWTLKGK-----S-DKEFKDVWSKIGRHLDDMGRNKPESAVLFLQLSKGMSRDEALETVKNKMLKETIK-----------------
KT224359_TsarBomba          -----------------MNTINPLTNKINLFVPIDLEESISKSNEDPSGKSWCLKGYATTPDLDLQDDIVDPKGIDISHLVTHGYLNYEHYQGEEYKIGVPTEGTHVD-DVGLFVEGKLYKNNPYAKSIWNLATNIQK-SGIDRKIGFSIEGFARARDKSDPRIIKSTYVTNVAVTTNPANPNAVWDAFMKS---------------FQVGYAMTPEDSTGVAAISPDSLARSLYNLSWALKET-----D-EEQFKNVWDEVGGYLDAMGRYTDDSAILFLQISKGYSRDQAKEILAQMERMSEQ------------------
KT307976_AvesoBmore         --------------MHLETYVDKATGKFNMFVPIDIEESIKKNDDSPSEKSWYLRGYATTRDLDKQDDIVDPNGIDINYFLQHGYINYEHQQGDFYKIGVPTEGTYVDPDVGLYVECKLYKDNPYAKSMWDLATNIQK-SGVKRKLGFSVEGFGLGRDEDDPRILKKLRVTNVAVTTNPANPFATWEHFMKS---------------FTAGYPISPDNAIDAGALSPESFARSLYNLTWTLKKS-----D-DKEFAETWDKIGDYLDAMDRNTPECAMLFLQIAKGYSRNEALEKLKTFYSKSRKEQ----------------
KT995480_Bacillus_BM15      -----------------MQAVNPITGKVNLFVPIDLDESISKSNEDPSGKAWCLKGYATTPDLDLQDDIIDPKGIDISHFITHGYLNYEHFQGEEYKVGVPTEGTHVD-DVGLFVEGKLYKDNPYARSIWNLANSIQK-SGIDRKIGFSIEGFAKARDKADPRIIKSTYITNVAVTTNPANPHATWDAFMKS---------------FMVGYAITPEESTGVAAISPDSLARSLYNLSWSLKEE-----D-ESKFKDVWGEVGNYLDAMERYTPESAILFLQISKGYSRAEAKEKLEQLSQQAKQDI----------------
KU577463_Bacillus_Deep_Blue -----------------MQAVNPITGKVNLFVPIDLDESISKSNEDPTSKSWCLKGYATTPDLDLQDDIIDPKGIDISHFITHGYLNYEHFQGEEYKVGVPTEGTHVD-DVGLFVEGKLYKDNPYAKSIWNLANSIQK-SGIDRKIGFSIEGYAKARDKADPRIIKSTYITNVAVTTNPANPHATWDAFMKS---------------FMVGYAITPEESTGVAAISPDSLARSLYNLSWSLKKE-----D-ESEFKNVWGEVGNYLDAMERYTPETAILFLQISKGYSRAEAKEKLEQLSQMAKEDI----------------
KX495186_Bacillus_PK16      -----------------MQAVNPITGKVNLFVPIDLEESISKSNEDPTGKAWCLKGYATTPDLDLQDDIIDPKGIDISHFITHGYLNYEHFQGEEYKVGVPTEGTHVD-DVGLFVEGKLYKDNPYARSIWNLANSIQK-SGIDRKIGFSIEGFAKARDKADPRIIKSTYITNVAVTTNPANPHATWDAFMKS---------------FMVGYAITPEESTGVAAISPDSLARSLYNLSWSLKKE-----D-ESEFKNVWGEVGNYLDAMERYTPETAILFLQISKGYSRAEAKEKLEMLSQMAKEDI----------------
MG602477_Bacillus_BCP01     -----------------MQAVNPITGKVNLFVPIDLEESISKSNEDPTGKAWCLKGYATTPDLDLQDDIIDPKGIDISHFITHGYLNYEHFQGEEYKVGVPTEGTHVD-DVGLFVEGKLYKDNPYARSIWNLANSIQK-SGIDRKIGFSIEGFAKARDKADPRIIKSTYITNVAVTTNPANPHATWDAFMKS---------------FMVGYAITPEESTGVAAISPDSLARSLYNLSWSLKKE-----D-ESEFKNVWGEVGNYLDAMERYTPETAILFLQISKGYSRAEAKEKLEMLSQMAKEDI----------------
MH638309_Bacillus_Hobo      -----------------MQAVNPITGKVNLFVPIDLDESISKSNEDPSGKAWCLKGYATTPDLDLQDDIIDPKGIDISHFITHGYLNYEHFQGEEYKVGVPTEGTHVD-DVGLFVEGKLYKDNPYARSIWNLANSIQK-SGIDRKIGFSIEGFAKARDKADPRIIKSTYITNVAVTTNPANPHATWDAFMKS---------------FMVGYAITPEESTGVAAISPDSLARSLYNLSWSLKEE-----D-ESKFKDVWGEVGNYLDAMERYTPESAILFLQISKGYSRAEAKEKLEQLSQQAKQDI----------------
NC_007021_Twort             --------------------------------------------------------------------------MSLDIFKADGYVNYEHQKD--KLIGIPTDNCYIDPDKGLYIEVQLFKGNKYAEEMVELAQNLEK-SGTGRKIGFSIEGMVKKRNTQDNTIIDEMVVTGVALTKLPANEQSRAEFVLKS---------------FLTGTGTTPDTQVDAGALRRESLASSITNLTYVTKIK------DLKEFNNTWNQVVEHLEKNNLMGYEESVVTLQLAKGLSRKDAELAVMEINKKQLED-----------------
NC_009904_phiEF24C          --------------------------------------------------------------------------------------------------------------------------------MWKLANTIQK-SGISRQLGFSIEGAVVSRNAQDNRIIEGVKIHNVALTTHPANPRATWETLVKS---------------WTTGYGTAPDAQVDTGALRREMFKEDISNLTYAVRTIAGLYSKKPAEKEFILREVAKDIEVDTSE-NELSKFMLQLSRGISLKEATNFI-EKRKG---------------------
NC_011421_SPO1              ------------------------MSNFRFFL--GAD--ILKSEDA--DERRIIRGYASTPAEDRQGESLVQKGLDISDFVTHGYFNFDHDNS--KIVGYPFAEKCVVTEKGLWVEGELLKGVEEADRMWNLALALQK-SNAPRKVGFSVEGKVLERDGN---KILKAKIYNVAVTANPVNTTCSWDAVVKSFNAPAE----PLDKSLEAGYEVDPEKMEGGDVFRKESLDKDLKNLSYVMDDD---------KKKKILKEQ----LATKSLSKNELALYLQITKGWSRDDCEAFIKKNNLIGGTN-----------------
NC_012530_Lb338_1           --------------------------------------------------------------------------------MNNGWITYEHGHNVEDIIGEPED-AYID-DDGFHVKAKLYKESPRAKQVWSLQNILSKESSKNRSLGFSIEGPILKRDPLHPNVITKIQIKNITVTSHPANSHATWEIATKSL-----------DDASMIGYDIDPDTEQGLSALRKESVASAIAMLTYTMGKD---------NSDDILCKAQDELDSTGLSSKNTNALILQLGRGLSHDDAIKCIESIEGD---------------------
NC_015253_A9                -----------------------MQTDFKIFVPAEVIKSVDGS-----EKGNYVRGWASTPDKDKQGDAVLPKGINITKFLNRGYINYEHEKGDDKIIGVPTRNSFVDPDKGLFVEAKLFMDNPFARKMWDLASNIKK-SGEDRPLGFSIEGFALSRDTKDASIITRVDITNVALTVNPANENATWEALVKS---------------MTTGYEHGGTDQTDGSALRRQSLATKITDLTYGIKDT--------ISKSEDWDEIAQLLDNEERYDEETAIILLQLSTGCSRDDAISRLLDSKKEDLSHGSKV-------------
NC_016563_WPh               ----------------MQTLVDRNTGAFTMFVPIDIEESIKKNDDSPDERSWYLRGYATTQHLDRQDDIVDPKGIDISYFMNHGYINYEHKQGDFYKVGVPTDGTYIDEEVGLYVECKLYKENPYAKIMWDLANNIKT-SGVPRTLGFSVEGFCLQRDADDPRIMRKLRVTNVAVTTNPANPNAVWEHFAKS---------------FTAGYGIAPEDSINAGALSPENFARSLYNLTWTLKGK-----S-DKEFKDVWGKIGKHLDDMGRNKPESAVLFLQLSKGMSRDEALETVKNKMLKENVK-----------------
NC_018856_Bastille          -----------------------------MFVPIDIKESIKKNDDTPSERSWYLQGYATTTDLDRQDDIVDPAGIDISYFMNHGYINYEHKQGDFYKVGVPTEGTYVDPDVGLYLECKLYKENPYAKSMWDLANNISK-SGIDRKLGFSVEGFCLARDKDDPRIMRKLRVTNVAVTTNPANPQATWEHIMKS---------------FQAGYGITPEDSIDAGALSPENFARSLYNLTWALKET-----D-DSKFEEVWKKVGIYLDDMNRNMPECAVLFLQISKGMSRSEALEHIKTVYSPNKKENE---------------
NC_018857_BPS13             ----------------MQTLVDKNTGAFTMFVPIDIEESIKKNDDSPDERSWYLRGYATTQHLDRQDDIVDPKGIDISYFMNHGYINYEHKQGDFYKVGVPTDGTYIDEEIGLYVECKLYKENPYAKSMWDLANNIKT-SGVPRTLGFSVEGFCLQRDADDPRIMRKLRVTNVAVTTNPANPNAVWEHFAKS---------------FTAGYGISPEDSFDAGALSPENFARSLYNLTWTLKGK-----S-DKEFNDVWSKIGKHLDDMGRNKPESAVLFLQLSKGMSRDDALQIVKNKMLKENTK-----------------
NC_018860_BCP78             -----------------MNTINPLTNKVNLFVPIDLDESISKSNEDPSGKSWCLKGYATTPDLDLQDDIVDPKGIDISHLITHGYLNYEHYQGEEYKIGVPTEGTHVD-DVGLFVEGKLYKNNPYAKSIWNLANNIQK-SGIDRKIGFSIEGFARARDKSDPRIIKSTYVTNVAVTTNPANPNAVWDAFMKS---------------FQVGYAMTPEDSTGVAALNPDSLARSLYNLSWALKET-----D-EEQFKNIWDEVGGYLDAMGRYTDDSAILFLQISKGYSRDQAKEILAQMERMSEQ------------------
NC_018863_B4                --------------MQLETYVDKATGKFNMFVPIDIEESIKKNDDSPSEKSWYLRGYATTRDLDRQDDIVDPAGIDINYFLQHGYINYEHQQGDFYKIGVPTEGTYVDPEVGLYVECKLYKDNPYAKTMWDLATNIKK-SGIKRKLGFSVEGFGYGRDEDDPRILKKLKVTNVAVTSNPANPFATWEHFMKS---------------FTAGYPISPENALDAGALSPESFARSLYNLTWTLKKS-----S-DSEFEETWDKIGDYLDAMDRNTPECAMLFLQIAKGYSRNEALEKLKTFYSKSRREQ----------------
NC_020081_phiAGATE          --------------------------------------------------------------------------------------------------------------------------------MWNHAQEVKK-SGIHRPLGFSIEGFVKKRDEHDRRIIRECMITNVAVTTNPANPQTSWEAFAKS---------------FVTGYEINPDKQVDAAALRVESFGRSIHNLAQSYKHF-----ENKKDFETMWKDVGSYLDAMGRTSPESAVVFLQLAKGMSRTEAIKKVDQILRSREE------------------
NC_020873_Bc431v3           -----------------MQAVNPITGKVNLFVPIDIEESISKSNEDTSSKSWCLRGYATTPDLDLQDDIIDPRGIDISHFITHGYLNYEHFQGEEYKVGVPTEGTHVD-DVGLFVEGKLYKDNPYAKSIWNLANSIQK-SGIDRKIGFSIEGFAKARDKADPRIIKSTYITNVAVTTSPANPNAVWDAFMKS---------------WQVGYAITPEESVGVAAISPDSLARSLYNLSWSLKEE-----D-ESKFKDVWGEVGNYLDAMERYTPESAILFLQISKGYSRVEAKEKLEQLSQQAKQNI----------------
NC_020877_Romulus           -------------------------MKFNAFVPMDLKKSIDTEDDT-N-KYSIVSGWASTPAVDLQNDIINPKGIDIEYFKKNGYINYEHQQD--NVVGIPTDNCYVDLEKGLFIEAKLWKDDENVIKMLDLAEKLEK-SGSGRRLGFSIEGAVKKRNINDNRIVDELMITGVALVKNPANPEATWESFVKS---------------FLTGTETTPDTQVDAGALRKESLASSITNLTYVTKIK------DVKEYNDIWNNVVEDLTKSNNMGYEESVITLQLAKGLSRKDAEIAVMSINKKNLE------------------
NC_022088_Troll             --------------MHLETYVDKATGKFNMFVPIDIEESIKKNDDSPSEKSWYLRGYATTRDLDKQDDIVDPNGIDINYFLQHGYINYEHQQGDFYKIGVPTEGTYVDPDVGLYVECKLYKDNPYAKSMWDLATNIQK-SGVKRKLGFSVEGFGLGRDEDDPRILKKLRVTNVAVTTNPANPFATWEHFMKS---------------FTAGYPISPDNAIDAGALSPESFARSLYNLTWTLKKS-----D-DKEFAETWDKIGDYLDAMDRNTPECAMLFLQIAKGYSRNEALEKLKTFYSKSRKEQ----------------
NC_022761_CampHawk          ------------------------MSNFRFFL--GAD--ILKSEDA--DERRIIRGYASTPAEDRQGESLVQKGLDISDFVTHGYFNFDHDNS--KIVGYPFAEKCVVTEKGLWVEGELLKGVEEADRMWNLALALQK-SNAPRKVGFSVEGKVLERDGN---KILKAKIYNVAVTANPVNTTCSWDAVVKSFNAPAE----PLDKSLEAGYEVDPEKMEGGDVFRKESLDKDLKNLSYVMDDD---------KKKKILKEQ----LATKSLSKNELALYLQITKGWSRDDCEAFIKKNNLIGGTN-----------------
NC_022769_BigBertha         --------------MHLETYVDKATGKFNMFVPIDIEESIKKNDDSPSEKSWYLRGYATTRDLDRQDDIVDPNGIDIDYFLQHGYINYEHQQGDFYKIGVPTEGTYVDPDVGLYVECKLYKDNPYAKSMWDLATNIQK-SGVKRKLGFSVEGFGLGRDEEDPRILKKLRVTNVAVTTNPANPFATWEHFMKS---------------FTAGYPISPDNALDAGALSPESFARSLYNLTWTLKKS-----D-DKEFAETWDKIGDYLDAMDRNTPECAMLFLQIAKGYSRNEALEKLKTFYSKSRKEQ----------------
NC_023501_BPS10C            ----------------MQTLVDKNTGAFTMFVPIDIEESIKKNDDSPDERSWYLRGYATTQHLDRQDDIVDPKGIDISYFMNHGYINYEHKQGDFYKVGVPTDGTYIDEEIGLYVECKLYKENPYAKSMWDLANNIKT-SGVPRTLGFSVEGFCLQRDADDPRIMRKLRVTNVAVTTNPANPNAVWEHFAKS---------------FTAGYGISPEDSIDAGALSPENFARSLYNLTWTLKGK-----S-DKEFNDVWSKIGKHLDDMGRNKPESAVLFLQLSKGMSRDDALQIVKNKMLKENTK-----------------
NC_024205_Hoody_T           -----------------------------MFVPIDIKESIKKNDDTPSERSWYLQGYATTTDLDRQDDIVDPAGIDISYFMNHGYINYEHKQGDFYKVGVPTEGTYVDPDVGLYLECKLYKENPYAKSMWDLANNISK-SGIDRKLGFSVEGFCLARDKDDPRIMRKLRVTNVAVTTNPANPQATWEHIMKS---------------FQAGYGITPEDSIDAGALSPENFARSLYNLTWALKET-----D-DSKFEEVWKKVGIYLDDMNRNMPECAVLFLQISKGMSRSEALEHIKTVYSPNKKENE---------------
NC_024211_Megatron          ----------------MQTLVDKHTGAFTMFVPIDIEESIKKNDDSPDERSWYLRGYATTQHLDRQDDIVDPKGIDISYFMNHGYINYEHKQGDFYKVGVPTDGTYIDEEIGLYVECKLYKENPYAKSMWDLANNIKT-SGVPRTLGFSVEGFCLARDPDDPRIMRKLRVTNVAVTTNPANPNAVWEHFAKS---------------FTAGYAITPEDSINAGALSPEQFARSLYNLTWTLKGK-----S-DKEFKDVWSKIGRHLDDMGRNKPESAVLFLQLSKGMSRDEALETVKNKMLKETIK-----------------
NC_024788_Riley             --------------MHLETYVDKATGKFNMFVPIDIEESIKKNDDSPSEKSWYLRGYATTRDLDRQDDIVDPNGIDIDYFLQHGYINYEHQQGDFYKIGVPTEGTYVDPDVGLYVECKLYKDNPYAKSMWDLATNIQK-SGVKRKLGFSVEGFGLGRDEEDPRILKKLRVTNVAVTTNPANPFATWEHFMKS---------------FTAGYPISPDNALDAGALSPESFARSLYNLTWTLKKS-----D-DKEFAEIWDKIGDYLDAMDRNTPECAMLFLQIAKGYSRNEALEKLKTFYSKSRKEQ----------------
NC_025423_CP_51             -----------------------MADLFKFSVNADAD--IQK-SSE--EGKRIIRGYASTEDEDRQGESMVQKGLDISDFLNHGYFNYDHDNS--IIMGYPYP-TCRVDDKGLYVEGELFKGIPQADRLWELAIALKK-SNAPRKVGFSVEGKVLERDGS---RILKAKIYNVAITTNPVNTHTSWEAVVKSFNAPSHLHVDEVEKALSAGYETNPEDMEGGETFRKESLDKDLKNLSYVIDND---------DKKKILKEK----LAKKSLTTRETIVYLQLTKGYSRAEAEAFIKKAIQ----------------------
NC_027335_ECP3              --------------------------------------------------------------------------------------------------------------------------------MWKLANTIQK-SGISRQLGFSIEGAVVSRNAQDNRIIEGVKIHNVALTTHPANPRATWETLVKS---------------WTTGYGTAPDAQVDAGALRREMFKEDISNLTYAVRTIAGLYSKKPAEKEFILREVAKDIEVDTSE-NELSKFMLQLSRGISLKEATNFI-EKRKG---------------------
NC_027352_JBP901            -----------------MQAVNPITGKVNLFVPIDLDESISKSNEDPTGKAWCLKGYATTPDLDLQDDIIDPKGIDISHFITHGYLNYEHFQGEEYKVGVPTEGTHVD-DIGLFVEGKLYKDNPYARSIWNLANSIQK-SGIDRKIGFSIEGFAKARDKADPRIIKSTYITNVAVTTNPANPHATWDAFMKS---------------FMVGYAITPEESTGVAAISPDSLARSLYNLSWSLKEE-----D-ESKFKDVWGEVGNYLDAMERYTPESAILFLQISKGYSRAEAKEKLEQLSQKAKEDI----------------
NC_027355_BCP8_2            -----------------MQAVNPITGKVNLFVPIDLDESISKSNEDPTGKAWCLKGYATTPDLDLQDDIIDPKGIDISHFITHGYLNYEHFQGEEYKVGVPTEGTHVD-DIGLFVEGKLYKDNPYARSIWNLANSIQK-SGIDRKIGFSIEGFAKARDKADPRIIKSTYITNVAVTTNPANPHATWDAFMKS---------------FMVGYAITPEESTGVAAISPDSLARSLYNLSWSLKEE-----D-ESKFKDVWGEVGNYLDAMERYTPESAILFLQISKGYSRAEAKEKLEQLSQKAKEDI----------------
NC_027366_Mater             ------------------------------------------------------------------------------------------MQGNEHIIGAPTEGTHVDPDVGLYVEAKLYKGNPYAKSIWDLANNIAK-SGIPRKLGFSIEGYAKARDKSDPRIIKSTYITNVAVTTNPANPNATWDAFMKS---------------FLTGFGISPDTQVDAAALRTESFARSLHNLSAAYKQL-----NNPVEFDRVWKEVGSYLDSIDRSTPESMVMFLQLSKGYSRNEAVAAIDKLMQNISNGKEQE-------------
NC_027374_Moonbeam          -----------------------MDGKIDLFVPIDLEESIKKSNENDTEKAWYLRGYATTPDLDLQEDIVDPNGIDISHLIDRGYINYEHHQGADYIIGVPTEETHVDPNVGLYVEAKLYKGNPYAKSIWDLANNIAK-SGFSRKLGFSIEGYAKARDKSDPRIIKSTYITNVAVTTNPANPNATWDAFMKS---------------YLTGFGISPETQTDAAALRTESFARSLHNLSYAYKLM-----DKPKELEKMWGEVGTYLDSMDRTTPESMVMFLQLSKGYSRAEAIAKIDKMIQDNK-------------------
Thurquoise                  -----------------MQAVNPITGKVNLFVPIDLDESISKSNEDPTSKSWCLKGYATTPDLDLQDDIIDPKGIDISHFITHGYLNYEHFQGEEYKVGVPTEGTHVD-DVGLFVEGKLYKDNPYAKSIWNLANSIQK-SGIDRKIGFSIEGYAKARDKADPRIIKSTYITNVAVTTNPANPHATWDAFMKS---------------FMVGYAITPEESTGVAAISPDSLARSLYNLSWSLKKE-----D-ESEFKNVWGEVGNYLDAMERYTPETAILFLQISKGYSRAEAKEKLEQLSQMAKEDI----------------
