# Supplementary material for: Genome, biology and stability of the Thurquoise phage – A new virus from the Bastillevirinae subfamily
Source: Front Microbiol. 2023 Mar 14;14:1120147. doi: 10.3389/fmicb.2023.1120147 (PMC10043171; doi:10.3389/fmicb.2023.1120147)
Supplement: Supplementary file 2 [file Data_Sheet_1.ZIP › File S1. Alignments evolution models and trees/IqTree_ML_trees/single_marker_trees/6151_00077-hypothetical_protein_100.fasta.aln.faa.bionj]

((MG602477_Bacillus_BCP01:0.00000050,KX495186_Bacillus_PK16:0.00000050):0.00197143,NC_027355_BCP8_2:0.00164427,((Thurquoise:0.00000050,KU577463_Bacillus_Deep_Blue:0.00000050):0.03441135,(((((((((NC_027374_Moonbeam:0.14107668,NC_027366_Mater:0.07904122):0.03118638,(((NC_024792_Bobb:0.00657615,(KJ010548_Bp8p_T:0.00000050,KJ010547_Bp8p_C:0.00000050):0.00824765):0.06287950,NC_020081_phiAGATE:0.05911912):0.12540795,KC699836_SIOphi:0.16945593):0.02293468):0.01761944,(KF669652_Grass:0.00336808,(AP013029_phiNIT1:0.00362503,AB930182_SPG24:0.00003007):0.00765951):0.10482809):0.05746193,((((((((NC_027335_ECP3:0.00625348,KR049063_EFLK1:0.00106182):0.00990397,AB609718_phiEF24C_P2:-0.00935434):0.00935487,NC_009904_phiEF24C:0.00000047):0.10907713,KP339049_EFDG1:0.07400627):0.20125720,(NC_024787_LMTA_148:-0.06131119,((NC_024364_List_36:-0.00003426,(KJ094031_LP_124:0.00000050,KJ094029_LP_064:0.00000050):0.00200296):0.00054745,(KJ668715_LMTA_34:0.00000050,DQ004855_P100:0.00000050):0.00145560):0.06055322):0.15054053):0.05178785,((NC_025426_P108:0.00390891,(((NC_025416_MCE_2014:-0.00148127,(((NC_022090_Remus:0.00000050,NC_020877_Romulus:0.00000050):0.09620320,JX194239_SA11:-0.07391071):0.22083543,NC_007021_Twort:0.17391138):0.07896876):0.00133951,(NC_019448_GH15:0.00000050,KP027446_phiIPLARODI:0.00000050):0.00213065):0.00189545,((JX080303_Fi200W:0.00000050,JX080301_A3R:0.00000050):0.00186873,(FR852584_ISP:0.00000050,EU418428_A5W:0.00000050):0.00012307):0.00215110):0.00191326):0.14853682,(KP027447_phiIPLA_C1C:0.00000050,KF021268_phiIBB_SEP1:0.00000050):0.18543904):0.35271651):0.05589628,NC_012530_Lb338_1:1.29090464):0.17353007,(((NC_025423_CP_51:0.03496837,(KC595513_Shanette:0.00253154,KC595512_JL:-0.00063684):0.06434176):0.30775151,(NC_022761_CampHawk:0.00000050,NC_011421_SPO1:0.00000050):0.26790467):1.02756047,(NC_015253_A9:0.83726025,AY682195_LP65:1.79533172):0.35147715):0.20523688):0.31704068):0.07999092,(((NC_024788_Riley:0.00192512,(NC_022088_Troll:0.00000050,KT307976_AvesoBmore:0.00000050):0.00328748):0.01797247,(NC_022763_Spock:0.00548445,(NC_018863_B4:0.00000050,JN797796B_5S:0.00000050):0.01049455):0.01930439):0.08688953,((((NC_024216_CAM003:0.00000050,NC_024205_Hoody_T:0.00000050):0.00041792,NC_018856_Bastille:0.00501718):0.00277585,NC_024207_Evoli:0.00049157):0.16068307,((((NC_024213_Hakuna:-0.00025336,KT207918_Eyuki:0.00203306):0.00157749,NC_024211_Megatron:0.00045787):0.02347413,(NC_023501_BPS10C:0.00070588,NC_018857_BPS13:0.00107832):0.00848205):0.01185510,NC_016563_WPh:0.02382350):0.27280021):0.04927561):0.15730314):0.03610545,((NC_018860_BCP78:0.00000050,JN797798_BCU4:0.00000050):0.00268863,KT224359_TsarBomba:0.00453787):0.09017080):0.07878070,NC_020873_Bc431v3:0.03103234):0.00669213,(NC_024137_Bcp1:0.00194517,(MH638309_Bacillus_Hobo:0.00000050,KT995480_Bacillus_BM15:0.00000050):0.00168033):0.00803946):0.00858343,NC_027352_JBP901:0.01461485):0.00510694):0.00242578);
