# Supplementary material for: Genome, biology and stability of the Thurquoise phage – A new virus from the Bastillevirinae subfamily
Source: Front Microbiol. 2023 Mar 14;14:1120147. doi: 10.3389/fmicb.2023.1120147 (PMC10043171; doi:10.3389/fmicb.2023.1120147)
Supplement: Supplementary file 2 [file Data_Sheet_1.ZIP › File S1. Alignments evolution models and trees/IqTree_ML_trees/single_marker_trees/6151_00077-hypothetical_protein_100.fasta.aln.faa.contree]

(AB609718_phiEF24C_P2:0.0000025238,((((((((((((AB930182_SPG24:0.0020745044,AP013029_phiNIT1:0.0022441138)99:0.0067518829,KF669652_Grass:0.0060970529)100:0.1407197800,KC699836_SIOphi:0.2303223914)63:0.0337625371,((((KJ010547_Bp8p_C:0.0000025238,KJ010548_Bp8p_T:0.0000025238)100:0.0098695630,NC_024792_Bobb:0.0077065229)100:0.0837421148,NC_020081_phiAGATE:0.0632866201)100:0.2099240295,(NC_027366_Mater:0.1016049473,NC_027374_Moonbeam:0.1726053718)93:0.0467841886)58:0.0568644764)96:0.1175164341,(((((JN797796B_5S:0.0000025238,NC_018863_B4:0.0000025238)100:0.0182297161,NC_022763_Spock:0.0000021452)96:0.0233546879,(((KT307976_AvesoBmore:0.0000000000,NC_022769_BigBertha:0.0000000000):0.0000025238,NC_022088_Troll:0.0000025238)100:0.0042387559,NC_024788_Riley:0.0016259928)98:0.0217110935)100:0.0747830530,(((((KT207918_Eyuki:0.0020477978,NC_024213_Hakuna:0.0000025238)100:0.0020534905,NC_024211_Megatron:0.0000025238)100:0.0161834227,(NC_018857_BPS13:0.0020531121,NC_023501_BPS10C:0.0000021446)100:0.0237017273)92:0.0274313375,NC_016563_WPh:0.0113667558)100:0.3816486025,((NC_018856_Bastille:0.0063372084,(NC_024205_Hoody_T:0.0000025238,NC_024216_CAM003:0.0000025238)55:0.0000025238)96:0.0030016705,NC_024207_Evoli:0.0012245008)100:0.1614906673)99:0.1213016935)100:0.2431024980,(((JN797798_BCU4:0.0000025238,NC_018860_BCP78:0.0000025238)99:0.0024883101,KT224359_TsarBomba:0.0058292559)100:0.1080618385,(((((KT995480_Bacillus_BM15:0.0000000000,MH638312_Bacillus_Kioshi:0.0000000000):0.0000025238,MH638309_Bacillus_Hobo:0.0000025238)99:0.0020988530,NC_024137_Bcp1:0.0021030427)98:0.0061478083,(((KU577463_Bacillus_Deep_Blue:0.0000025238,Thurquoise:0.0000025238)100:0.0406132574,((KX495186_Bacillus_PK16:0.0000025238,MG602477_Bacillus_BCP01:0.0000025238)93:0.0020798094,NC_027355_BCP8_2:0.0020998751)85:0.0018714958)85:0.0082295262,NC_027352_JBP901:0.0160180602)96:0.0147799043)59:0.0172806951,NC_020873_Bc431v3:0.0277137702)100:0.1143486904)99:0.0847244611)97:0.0998661827)98:0.3821530319,((AY682195_LP65:3.0596438889,NC_015253_A9:1.3123307717)58:0.4020632243,(((KC595512_JL:0.0022325431,KC595513_Shanette:0.0000025238)100:0.0581982558,NC_025423_CP_51:0.0589102964)100:0.3257041013,(NC_011421_SPO1:0.0000025238,NC_022761_CampHawk:0.0000025238)100:0.4415260025)100:1.4981972450)59:0.1162846761)100:0.2874309282,NC_012530_Lb338_1:1.5636374361)98:0.1428492139,((((((((((((((((((((EU418428_A5W:0.0000000000,JX080304_MSA6:0.0000000000):0.0000000000,JX080302_676Z:0.0000000000):0.0000000000,NC_007066_G1:0.0000000000):0.0000000000,KR902361_IME_SA118:0.0000000000):0.0000000000,NC_023573_phiSA012:0.0000000000):0.0000000000,KF766114_K:0.0000000000):0.0000000000,KR908644_IME_SA119:0.0000000000):0.0000000000,NC_025417_Team1:0.0000000000):0.0000000000,NC_022920_S25_3:0.0000000000):0.0000000000,JX080300_Staph1N:0.0000000000):0.0000000000,JX875065_SA5:0.0000000000):0.0000000000,NC_022918_S25_4:0.0000000000):0.0000000000,NC_019726_JD007:0.0000000000):0.0000000000,KP687431_IME_SA1:0.0000000000):0.0000025238,FR852584_ISP:0.0000025238)87:0.0000025238,((((JX080301_A3R:0.0000000000,NC_023009_Sb_1:0.0000000000):0.0000000000,KP687432_IME_SA2:0.0000000000):0.0000000000,JX080305_P4W:0.0000000000):0.0000025238,JX080303_Fi200W:0.0000025238)99:0.0025239736)96:0.0050914011,(((KP027446_phiIPLARODI:0.0000025238,NC_019448_GH15:0.0000025238)98:0.0000025238,NC_025426_P108:0.0050495989)99:0.0025093325,NC_025416_MCE_2014:0.0000025238)94:0.0000025255)98:0.0942823826,(JX194239_SA11:0.0000021482,(NC_020877_Romulus:0.0000025238,NC_022090_Remus:0.0000025238)100:0.0231727262)100:0.2112446549)81:0.1036335113,NC_007021_Twort:0.1879279457)86:0.1236797100,(KF021268_phiIBB_SEP1:0.0000025238,KP027447_phiIPLA_C1C:0.0000025238)100:0.1551733246)100:0.4731817710)96:0.1699333750,((((((DQ004855_P100:0.0000000000,NC_025440_WIL_1:0.0000000000):0.0000000000,NC_009811_A511:0.0000000000):0.0000025238,KJ668715_LMTA_34:0.0000025238)99:0.0015613448,NC_024787_LMTA_148:0.0000025238)47:0.0008675538,NC_024364_List_36:0.0000025238)45:0.0000020892,((((((((KJ094029_LP_064:0.0000000000,NC_021781_LP_125:0.0000000000):0.0000000000,NC_024359_LP_048:0.0000000000):0.0000000000,KJ586795_LMTA_94:0.0000000000):0.0000000000,KJ591605_LMTA_57:0.0000000000):0.0000000000,NC_020871_AG20:0.0000000000):0.0000000000,NC_024360_LMSP_25:0.0000000000):0.0000000000,NC_024383_LP_083_2:0.0000000000):0.0000025238,KJ094031_LP_124:0.0000025238)98:0.0024280293)100:0.2731316920)100:0.2988100926,KP339049_EFDG1:0.0697083457)100:0.1792721139,NC_027335_ECP3:0.0037654811)96:0.0026074448,KR049063_EFLK1:0.0020878877)88:0.0000025238,NC_009904_phiEF24C:0.0000025238);
