# Supplementary material for: Genome, biology and stability of the Thurquoise phage – A new virus from the Bastillevirinae subfamily
Source: Front Microbiol. 2023 Mar 14;14:1120147. doi: 10.3389/fmicb.2023.1120147 (PMC10043171; doi:10.3389/fmicb.2023.1120147)
Supplement: Supplementary file 2 [file Data_Sheet_1.ZIP › File S1. Alignments evolution models and trees/IqTree_ML_trees/single_marker_trees/6151_00077-hypothetical_protein_100.fasta.aln.faa.iqtree]

IQ-TREE 1.6.12 built Aug 15 2019

Input file name: 6151_00077-hypothetical_protein_100.fasta.aln.faa
Type of analysis: ModelFinder + tree reconstruction + ultrafast bootstrap (1000 replicates)
Random seed number: 895916

REFERENCES
----------

To cite ModelFinder please use: 

Subha Kalyaanamoorthy, Bui Quang Minh, Thomas KF Wong, Arndt von Haeseler,
and Lars S Jermiin (2017) ModelFinder: Fast model selection for
accurate phylogenetic estimates. Nature Methods, 14:587–589.
https://doi.org/10.1038/nmeth.4285

To cite IQ-TREE please use:

Lam-Tung Nguyen, Heiko A. Schmidt, Arndt von Haeseler, and Bui Quang Minh
(2015) IQ-TREE: A fast and effective stochastic algorithm for estimating
maximum likelihood phylogenies. Mol Biol Evol, 32:268-274.
https://doi.org/10.1093/molbev/msu300

Since you used ultrafast bootstrap (UFBoot) please also cite: 

Diep Thi Hoang, Olga Chernomor, Arndt von Haeseler, Bui Quang Minh,
and Le Sy Vinh (2017) UFBoot2: Improving the ultrafast bootstrap
approximation. Mol Biol Evol, in press.
https://doi.org/10.1093/molbev/msx281

SEQUENCE ALIGNMENT
------------------

Input data: 100 sequences with 641 amino-acid sites
Number of constant sites: 73 (= 11.3885% of all sites)
Number of invariant (constant or ambiguous constant) sites: 73 (= 11.3885% of all sites)
Number of parsimony informative sites: 518
Number of distinct site patterns: 624

ModelFinder
-----------

Best-fit model according to BIC: LG+F+G4

List of models sorted by BIC scores: 

Model             LogL          AIC      w-AIC      AICc     w-AICc       BIC      w-BIC
LG+F+G4         -16406.8729  33135.7459 + 0.7382  33244.6478 + 0.8633  33854.2936 + 0.9638
LG+F+I+G4       -16406.9241  33137.8482 + 0.2580  33248.3336 + 0.1367  33860.8590 - 0.0362
LG+F+R5         -16405.9244  33147.8488 - 0.0017  33268.1538 - 0.0000  33897.6377 - 0.0000
LG+F+R4         -16412.9757  33157.9513 - 0.0000  33274.9218 - 0.0000  33898.8142 - 0.0000
LG+F+R6         -16403.7668  33147.5336 - 0.0020  33271.2358 - 0.0000  33906.2486 - 0.0000
LG+F+R3         -16424.8035  33177.6071 - 0.0000  33291.3046 - 0.0000  33909.5439 - 0.0000
LG+G4           -16502.5870  33289.1740 - 0.0000  33370.7242 - 0.0000  33922.9242 - 0.0000
LG+I+G4         -16502.5654  33291.1307 - 0.0000  33373.9959 - 0.0000  33929.3439 - 0.0000
LG+R5           -16500.1764  33298.3528 - 0.0000  33389.3915 - 0.0000  33963.3442 - 0.0000
LG+R4           -16506.9968  33307.9937 - 0.0000  33396.2533 - 0.0000  33964.0590 - 0.0000
LG+R6           -16498.4439  33298.8877 - 0.0000  33392.7610 - 0.0000  33972.8052 - 0.0000
LG+R3           -16517.8929  33325.7858 - 0.0000  33411.3212 - 0.0000  33972.9251 - 0.0000
rtREV+F+G4      -16474.6064  33271.2127 - 0.0000  33380.1146 - 0.0000  33989.7605 - 0.0000
rtREV+F+I+G4    -16474.5435  33273.0870 - 0.0000  33383.5724 - 0.0000  33996.0978 - 0.0000
WAG+F+G4        -16488.5032  33299.0064 - 0.0000  33407.9082 - 0.0000  34017.5541 - 0.0000
WAG+F+I+G4      -16487.8440  33299.6881 - 0.0000  33410.1734 - 0.0000  34022.6989 - 0.0000
rtREV+F+R4      -16476.8433  33285.6865 - 0.0000  33402.6570 - 0.0000  34026.5494 - 0.0000
rtREV+F+R5      -16472.2274  33280.4547 - 0.0000  33400.7598 - 0.0000  34030.2436 - 0.0000
rtREV+F+R3      -16489.0404  33306.0807 - 0.0000  33419.7782 - 0.0000  34038.0176 - 0.0000
WAG+F+R4        -16489.9021  33311.8042 - 0.0000  33428.7746 - 0.0000  34052.6670 - 0.0000
WAG+F+R5        -16486.0667  33308.1334 - 0.0000  33428.4385 - 0.0000  34057.9223 - 0.0000
WAG+F+R3        -16500.4215  33328.8431 - 0.0000  33442.5406 - 0.0000  34060.7799 - 0.0000
VT+F+G4         -16514.6730  33351.3459 - 0.0000  33460.2478 - 0.0000  34069.8937 - 0.0000
WAG+G4          -16577.2986  33438.5971 - 0.0000  33520.1473 - 0.0000  34072.3473 - 0.0000
VT+F+I+G4       -16514.4218  33352.8436 - 0.0000  33463.3289 - 0.0000  34075.8544 - 0.0000
WAG+I+G4        -16576.7415  33439.4829 - 0.0000  33522.3481 - 0.0000  34077.6962 - 0.0000
LG+F+R2         -16518.7457  33361.4914 - 0.0000  33471.9767 - 0.0000  34084.5021 - 0.0000
VT+F+R3         -16520.7472  33369.4944 - 0.0000  33483.1919 - 0.0000  34101.4312 - 0.0000
VT+F+R4         -16514.6517  33361.3033 - 0.0000  33478.2738 - 0.0000  34102.1662 - 0.0000
WAG+R4          -16576.5726  33447.1451 - 0.0000  33535.4048 - 0.0000  34103.2105 - 0.0000
WAG+R3          -16584.7584  33459.5169 - 0.0000  33545.0522 - 0.0000  34106.6561 - 0.0000
WAG+R5          -16574.2829  33446.5657 - 0.0000  33537.6044 - 0.0000  34111.5571 - 0.0000
VT+G4           -16598.1631  33480.3263 - 0.0000  33561.8765 - 0.0000  34114.0764 - 0.0000
VT+I+G4         -16598.0097  33482.0194 - 0.0000  33564.8846 - 0.0000  34120.2326 - 0.0000
VT+R3           -16602.0642  33494.1284 - 0.0000  33579.6637 - 0.0000  34141.2677 - 0.0000
LG+R2           -16609.0812  33504.1623 - 0.0000  33587.0275 - 0.0000  34142.3756 - 0.0000
VT+R4           -16597.0944  33488.1889 - 0.0000  33576.4485 - 0.0000  34144.2542 - 0.0000
Blosum62+F+G4   -16560.0479  33442.0957 - 0.0000  33550.9976 - 0.0000  34160.6435 - 0.0000
Blosum62+F+I+G4 -16559.7372  33443.4744 - 0.0000  33553.9597 - 0.0000  34166.4851 - 0.0000
JTTDCMut+F+G4   -16572.6742  33467.3484 - 0.0000  33576.2503 - 0.0000  34185.8961 - 0.0000
Blosum62+F+R3   -16564.6131  33457.2263 - 0.0000  33570.9237 - 0.0000  34189.1631 - 0.0000
JTTDCMut+F+I+G4 -16572.6153  33469.2307 - 0.0000  33579.7160 - 0.0000  34192.2415 - 0.0000
JTT+F+G4        -16577.0365  33476.0729 - 0.0000  33584.9748 - 0.0000  34194.6207 - 0.0000
Blosum62+F+R4   -16562.3001  33456.6003 - 0.0000  33573.5707 - 0.0000  34197.4631 - 0.0000
JTT+F+I+G4      -16576.8916  33477.7831 - 0.0000  33588.2685 - 0.0000  34200.7939 - 0.0000
WAG+F+R2        -16581.2194  33486.4387 - 0.0000  33596.9241 - 0.0000  34209.4495 - 0.0000
rtREV+F+R2      -16581.4442  33486.8884 - 0.0000  33597.3738 - 0.0000  34209.8992 - 0.0000
Dayhoff+F+G4    -16586.8589  33495.7178 - 0.0000  33604.6197 - 0.0000  34214.2655 - 0.0000
DCMut+F+G4      -16587.2587  33496.5174 - 0.0000  33605.4192 - 0.0000  34215.0651 - 0.0000
Dayhoff+F+I+G4  -16585.8375  33495.6750 - 0.0000  33606.1603 - 0.0000  34218.6857 - 0.0000
DCMut+F+I+G4    -16586.4261  33496.8523 - 0.0000  33607.3376 - 0.0000  34219.8631 - 0.0000
PMB+F+G4        -16590.1464  33502.2927 - 0.0000  33611.1946 - 0.0000  34220.8405 - 0.0000
rtREV+G4        -16654.3590  33592.7180 - 0.0000  33674.2682 - 0.0000  34226.4682 - 0.0000
PMB+F+I+G4      -16589.7288  33503.4576 - 0.0000  33613.9430 - 0.0000  34226.4684 - 0.0000
JTTDCMut+F+R5   -16572.2539  33480.5077 - 0.0000  33600.8128 - 0.0000  34230.2967 - 0.0000
JTTDCMut+F+R4   -16579.6889  33491.3777 - 0.0000  33608.3482 - 0.0000  34232.2406 - 0.0000
JTT+F+R4        -16579.7007  33491.4015 - 0.0000  33608.3719 - 0.0000  34232.2644 - 0.0000
rtREV+I+G4      -16654.1149  33594.2298 - 0.0000  33677.0950 - 0.0000  34232.4431 - 0.0000
JTTDCMut+F+R3   -16587.4263  33502.8527 - 0.0000  33616.5501 - 0.0000  34234.7895 - 0.0000
JTT+F+R5        -16575.0525  33486.1050 - 0.0000  33606.4100 - 0.0000  34235.8939 - 0.0000
VT+F+R2         -16594.6870  33513.3740 - 0.0000  33623.8594 - 0.0000  34236.3848 - 0.0000
JTTDCMut+F+R6   -16570.4010  33480.8020 - 0.0000  33604.5041 - 0.0000  34239.5170 - 0.0000
JTT+F+R3        -16593.1928  33514.3856 - 0.0000  33628.0831 - 0.0000  34246.3225 - 0.0000
PMB+F+R3        -16594.7445  33517.4890 - 0.0000  33631.1865 - 0.0000  34249.4258 - 0.0000
WAG+R2          -16663.1635  33612.3269 - 0.0000  33695.1921 - 0.0000  34250.5401 - 0.0000
PMB+F+R4        -16591.1526  33514.3051 - 0.0000  33631.2756 - 0.0000  34255.1680 - 0.0000
Dayhoff+F+R4    -16592.4280  33516.8560 - 0.0000  33633.8264 - 0.0000  34257.7189 - 0.0000
Dayhoff+F+R5    -16586.2952  33508.5904 - 0.0000  33628.8955 - 0.0000  34258.3794 - 0.0000
rtREV+R4        -16655.6152  33605.2305 - 0.0000  33693.4901 - 0.0000  34261.2958 - 0.0000
DCMut+F+R5      -16588.5630  33513.1261 - 0.0000  33633.4312 - 0.0000  34262.9150 - 0.0000
DCMut+F+R4      -16595.7950  33523.5899 - 0.0000  33640.5604 - 0.0000  34264.4528 - 0.0000
rtREV+R5        -16651.2207  33600.4413 - 0.0000  33691.4800 - 0.0000  34265.4327 - 0.0000
rtREV+R3        -16666.2323  33622.4647 - 0.0000  33708.0000 - 0.0000  34269.6039 - 0.0000
DCMut+F+R6      -16586.1844  33512.3688 - 0.0000  33636.0710 - 0.0000  34271.0838 - 0.0000
VT+R2           -16675.4148  33636.8296 - 0.0000  33719.6948 - 0.0000  34275.0428 - 0.0000
Dayhoff+F+R3    -16609.4952  33546.9905 - 0.0000  33660.6879 - 0.0000  34278.9273 - 0.0000
DCMut+F+R3      -16609.6829  33547.3657 - 0.0000  33661.0632 - 0.0000  34279.3026 - 0.0000
JTTDCMut+G4     -16682.5853  33649.1707 - 0.0000  33730.7209 - 0.0000  34282.9209 - 0.0000
JTTDCMut+I+G4   -16682.8067  33651.6133 - 0.0000  33734.4785 - 0.0000  34289.8265 - 0.0000
JTT+G4          -16687.2069  33658.4138 - 0.0000  33739.9640 - 0.0000  34292.1640 - 0.0000
JTT+I+G4        -16687.1918  33660.3836 - 0.0000  33743.2488 - 0.0000  34298.5968 - 0.0000
Blosum62+F+R2   -16634.4428  33592.8856 - 0.0000  33703.3710 - 0.0000  34315.8964 - 0.0000
Blosum62+G4     -16700.0247  33684.0494 - 0.0000  33765.5996 - 0.0000  34317.7996 - 0.0000
cpREV+G4        -16700.4588  33684.9176 - 0.0000  33766.4678 - 0.0000  34318.6678 - 0.0000
cpREV+I+G4      -16699.6281  33685.2561 - 0.0000  33768.1213 - 0.0000  34323.4693 - 0.0000
Blosum62+I+G4   -16699.6688  33685.3376 - 0.0000  33768.2028 - 0.0000  34323.5509 - 0.0000
JTTDCMut+R3     -16693.3263  33676.6526 - 0.0000  33762.1879 - 0.0000  34323.7919 - 0.0000
JTTDCMut+R4     -16686.8858  33667.7716 - 0.0000  33756.0313 - 0.0000  34323.8370 - 0.0000
JTT+R4          -16687.5754  33669.1508 - 0.0000  33757.4104 - 0.0000  34325.2161 - 0.0000
JTT+R5          -16684.3898  33666.7796 - 0.0000  33757.8183 - 0.0000  34331.7710 - 0.0000
cpREV+F+G4      -16647.4203  33616.8406 - 0.0000  33725.7425 - 0.0000  34335.3883 - 0.0000
JTT+R3          -16699.2562  33688.5124 - 0.0000  33774.0477 - 0.0000  34335.6517 - 0.0000
cpREV+F+I+G4    -16646.1608  33616.3216 - 0.0000  33726.8070 - 0.0000  34339.3324 - 0.0000
Blosum62+R3     -16703.1386  33696.2771 - 0.0000  33781.8125 - 0.0000  34343.4164 - 0.0000
Blosum62+R4     -16701.9818  33697.9636 - 0.0000  33786.2233 - 0.0000  34354.0290 - 0.0000
cpREV+R4        -16702.4002  33698.8004 - 0.0000  33787.0600 - 0.0000  34354.8657 - 0.0000
cpREV+R5        -16698.3191  33694.6381 - 0.0000  33785.6768 - 0.0000  34359.6295 - 0.0000
cpREV+R3        -16711.9397  33713.8794 - 0.0000  33799.4148 - 0.0000  34361.0187 - 0.0000
Dayhoff+G4      -16727.1892  33738.3785 - 0.0000  33819.9287 - 0.0000  34372.1287 - 0.0000
DCMut+G4        -16728.0650  33740.1301 - 0.0000  33821.6803 - 0.0000  34373.8803 - 0.0000
PMB+F+R2        -16664.4869  33652.9739 - 0.0000  33763.4592 - 0.0000  34375.9847 - 0.0000
Dayhoff+I+G4    -16726.8656  33739.7313 - 0.0000  33822.5965 - 0.0000  34377.9445 - 0.0000
DCMut+I+G4      -16727.6424  33741.2847 - 0.0000  33824.1499 - 0.0000  34379.4979 - 0.0000
cpREV+F+R5      -16647.8479  33631.6958 - 0.0000  33752.0008 - 0.0000  34381.4847 - 0.0000
cpREV+F+R4      -16655.7470  33643.4940 - 0.0000  33760.4644 - 0.0000  34384.3569 - 0.0000
cpREV+F+R6      -16642.9881  33625.9762 - 0.0000  33749.6783 - 0.0000  34384.6912 - 0.0000
mtInv+F+G4      -16676.1612  33674.3224 - 0.0000  33783.2243 - 0.0000  34392.8702 - 0.0000
mtInv+F+I+G4    -16675.9990  33675.9981 - 0.0000  33786.4835 - 0.0000  34399.0089 - 0.0000
cpREV+F+R3      -16671.2487  33670.4975 - 0.0000  33784.1950 - 0.0000  34402.4343 - 0.0000
JTTDCMut+F+R2   -16680.1874  33684.3747 - 0.0000  33794.8601 - 0.0000  34407.3855 - 0.0000
Dayhoff+R4      -16729.0962  33752.1923 - 0.0000  33840.4520 - 0.0000  34408.2577 - 0.0000
Dayhoff+R5      -16725.4987  33748.9975 - 0.0000  33840.0362 - 0.0000  34413.9888 - 0.0000
DCMut+R4        -16732.1918  33758.3837 - 0.0000  33846.6433 - 0.0000  34414.4490 - 0.0000
JTT+F+R2        -16684.2106  33692.4212 - 0.0000  33802.9065 - 0.0000  34415.4320 - 0.0000
DCMut+R5        -16727.3347  33752.6693 - 0.0000  33843.7080 - 0.0000  34417.6607 - 0.0000
mtZOA+F+G4      -16690.1659  33702.3317 - 0.0000  33811.2336 - 0.0000  34420.8795 - 0.0000
Dayhoff+R3      -16742.7195  33775.4390 - 0.0000  33860.9744 - 0.0000  34422.5783 - 0.0000
DCMut+R3        -16744.1849  33778.3699 - 0.0000  33863.9052 - 0.0000  34425.5092 - 0.0000
mtZOA+F+I+G4    -16690.0252  33704.0504 - 0.0000  33814.5357 - 0.0000  34427.0612 - 0.0000
rtREV+R2        -16751.4729  33788.9458 - 0.0000  33871.8110 - 0.0000  34427.1590 - 0.0000
mtInv+F+R5      -16677.7683  33691.5367 - 0.0000  33811.8417 - 0.0000  34441.3256 - 0.0000
PMB+G4          -16762.5677  33809.1354 - 0.0000  33890.6856 - 0.0000  34442.8856 - 0.0000
PMB+I+G4        -16762.1592  33810.3184 - 0.0000  33893.1836 - 0.0000  34448.5316 - 0.0000
mtInv+F+R6      -16676.1170  33692.2340 - 0.0000  33815.9362 - 0.0000  34450.9490 - 0.0000
mtInv+F+R4      -16689.0462  33710.0925 - 0.0000  33827.0629 - 0.0000  34450.9553 - 0.0000
mtInv+F+R3      -16697.0334  33722.0667 - 0.0000  33835.7642 - 0.0000  34454.0036 - 0.0000
Dayhoff+F+R2    -16704.7225  33733.4451 - 0.0000  33843.9304 - 0.0000  34456.4559 - 0.0000
DCMut+F+R2      -16704.9515  33733.9030 - 0.0000  33844.3883 - 0.0000  34456.9137 - 0.0000
Blosum62+R2     -16767.9135  33821.8270 - 0.0000  33904.6922 - 0.0000  34460.0403 - 0.0000
PMB+R3          -16764.6270  33819.2541 - 0.0000  33904.7895 - 0.0000  34466.3934 - 0.0000
PMB+R4          -16762.1030  33818.2060 - 0.0000  33906.4656 - 0.0000  34474.2713 - 0.0000
mtZOA+F+R6      -16688.5351  33717.0702 - 0.0000  33840.7723 - 0.0000  34475.7852 - 0.0000
mtZOA+F+R5      -16695.9743  33727.9485 - 0.0000  33848.2536 - 0.0000  34477.7375 - 0.0000
mtZOA+F+R7      -16685.0193  33714.0386 - 0.0000  33841.2010 - 0.0000  34481.6797 - 0.0000
mtZOA+F+R4      -16706.1928  33744.3857 - 0.0000  33861.3562 - 0.0000  34485.2486 - 0.0000
cpREV+R2        -16783.6337  33853.2674 - 0.0000  33936.1326 - 0.0000  34491.4807 - 0.0000
JTTDCMut+R2     -16784.3833  33854.7667 - 0.0000  33937.6319 - 0.0000  34492.9799 - 0.0000
JTT+R2          -16789.2026  33864.4053 - 0.0000  33947.2705 - 0.0000  34502.6185 - 0.0000
mtZOA+F+R3      -16732.6042  33793.2085 - 0.0000  33906.9059 - 0.0000  34525.1453 - 0.0000
cpREV+F+R2      -16752.5261  33829.0521 - 0.0000  33939.5375 - 0.0000  34552.0629 - 0.0000
PMB+R2          -16828.5579  33943.1157 - 0.0000  34025.9809 - 0.0000  34581.3289 - 0.0000
mtREV+F+G4      -16770.6119  33863.2239 - 0.0000  33972.1258 - 0.0000  34581.7716 - 0.0000
mtREV+F+I+G4    -16770.3918  33864.7836 - 0.0000  33975.2689 - 0.0000  34587.7943 - 0.0000
FLU+F+G4        -16776.6835  33875.3671 - 0.0000  33984.2690 - 0.0000  34593.9148 - 0.0000
FLU+F+I+G4      -16775.3102  33874.6204 - 0.0000  33985.1058 - 0.0000  34597.6312 - 0.0000
Dayhoff+R2      -16838.3938  33962.7877 - 0.0000  34045.6529 - 0.0000  34601.0009 - 0.0000
DCMut+R2        -16839.0232  33964.0464 - 0.0000  34046.9116 - 0.0000  34602.2597 - 0.0000
FLU+G4          -16843.8050  33971.6100 - 0.0000  34053.1602 - 0.0000  34605.3602 - 0.0000
FLU+I+G4        -16842.8001  33971.6002 - 0.0000  34054.4654 - 0.0000  34609.8134 - 0.0000
mtMet+F+G4      -16789.1349  33900.2699 - 0.0000  34009.1717 - 0.0000  34618.8176 - 0.0000
mtMet+F+I+G4    -16788.9493  33901.8985 - 0.0000  34012.3839 - 0.0000  34624.9093 - 0.0000
mtREV+F+R6      -16766.9696  33873.9392 - 0.0000  33997.6413 - 0.0000  34632.6542 - 0.0000
mtREV+F+R5      -16775.1734  33886.3467 - 0.0000  34006.6518 - 0.0000  34636.1357 - 0.0000
mtREV+F+R7      -16763.0767  33870.1535 - 0.0000  33997.3159 - 0.0000  34637.7945 - 0.0000
FLU+F+R5        -16778.7113  33893.4226 - 0.0000  34013.7277 - 0.0000  34643.2116 - 0.0000
mtREV+F+R4      -16786.0161  33904.0322 - 0.0000  34021.0027 - 0.0000  34644.8951 - 0.0000
FLU+F+R6        -16775.3295  33890.6590 - 0.0000  34014.3611 - 0.0000  34649.3740 - 0.0000
FLU+R5          -16843.8514  33985.7028 - 0.0000  34076.7415 - 0.0000  34650.6942 - 0.0000
mtInv+F+R2      -16803.9814  33931.9628 - 0.0000  34042.4482 - 0.0000  34654.9736 - 0.0000
FLU+F+R4        -16791.6141  33915.2282 - 0.0000  34032.1987 - 0.0000  34656.0911 - 0.0000
FLU+R6          -16841.2382  33984.4763 - 0.0000  34078.3495 - 0.0000  34658.3938 - 0.0000
FLU+R4          -16854.4710  34002.9420 - 0.0000  34091.2017 - 0.0000  34659.0074 - 0.0000
FLU+R3          -16865.7909  34021.5818 - 0.0000  34107.1172 - 0.0000  34668.7211 - 0.0000
mtMet+F+R5      -16791.7928  33919.5856 - 0.0000  34039.8907 - 0.0000  34669.3745 - 0.0000
FLU+F+R3        -16804.9972  33937.9944 - 0.0000  34051.6918 - 0.0000  34669.9312 - 0.0000
mtMet+F+R6      -16788.5138  33917.0277 - 0.0000  34040.7298 - 0.0000  34675.7427 - 0.0000
mtREV+F+R3      -16809.4977  33946.9954 - 0.0000  34060.6929 - 0.0000  34678.9322 - 0.0000
mtMet+F+R4      -16809.4889  33950.9779 - 0.0000  34067.9483 - 0.0000  34691.8407 - 0.0000
mtMet+F+R3      -16820.0370  33968.0740 - 0.0000  34081.7715 - 0.0000  34700.0109 - 0.0000
mtZOA+F+R2      -16846.7626  34017.5252 - 0.0000  34128.0105 - 0.0000  34740.5360 - 0.0000
mtART+F+G4      -16879.8282  34081.6563 - 0.0000  34190.5582 - 0.0000  34800.2041 - 0.0000
mtART+F+I+G4    -16879.4018  34082.8037 - 0.0000  34193.2890 - 0.0000  34805.8145 - 0.0000
mtART+F+R7      -16872.7936  34089.5872 - 0.0000  34216.7496 - 0.0000  34857.2283 - 0.0000
mtART+F+R6      -16879.3455  34098.6910 - 0.0000  34222.3931 - 0.0000  34857.4060 - 0.0000
mtART+F+R8      -16868.8302  34085.6605 - 0.0000  34216.3472 - 0.0000  34862.2276 - 0.0000
FLU+R2          -16972.6888  34231.3775 - 0.0000  34314.2427 - 0.0000  34869.5908 - 0.0000
mtART+F+R5      -16892.1210  34120.2421 - 0.0000  34240.5471 - 0.0000  34870.0310 - 0.0000
FLU+F+R2        -16917.4825  34158.9650 - 0.0000  34269.4503 - 0.0000  34881.9758 - 0.0000
mtREV+F+R2      -16918.6022  34161.2044 - 0.0000  34271.6898 - 0.0000  34884.2152 - 0.0000
mtART+F+R4      -16907.9850  34147.9701 - 0.0000  34264.9406 - 0.0000  34888.8330 - 0.0000
mtMet+F+R2      -16934.9488  34193.8977 - 0.0000  34304.3830 - 0.0000  34916.9085 - 0.0000
HIVb+F+G4       -16942.8531  34207.7062 - 0.0000  34316.6081 - 0.0000  34926.2540 - 0.0000
HIVb+F+I+G4     -16942.4697  34208.9394 - 0.0000  34319.4248 - 0.0000  34931.9502 - 0.0000
mtART+F+R3      -16940.4620  34208.9239 - 0.0000  34322.6214 - 0.0000  34940.8608 - 0.0000
HIVb+F+R5       -16948.1327  34232.2653 - 0.0000  34352.5704 - 0.0000  34982.0543 - 0.0000
HIVb+F+R6       -16942.7574  34225.5148 - 0.0000  34349.2169 - 0.0000  34984.2298 - 0.0000
VT+F+I          -16976.1260  34274.2520 - 0.0000  34383.1539 - 0.0000  34992.7997 - 0.0000
HIVb+F+R4       -16964.9508  34261.9016 - 0.0000  34378.8721 - 0.0000  35002.7645 - 0.0000
LG+F+I          -16985.3892  34292.7785 - 0.0000  34401.6804 - 0.0000  35011.3262 - 0.0000
WAG+F+I         -16986.1511  34294.3021 - 0.0000  34403.2040 - 0.0000  35012.8499 - 0.0000
HIVb+F+R3       -16979.4660  34286.9321 - 0.0000  34400.6296 - 0.0000  35018.8689 - 0.0000
VT+I            -17056.5531  34397.1062 - 0.0000  34478.6564 - 0.0000  35030.8564 - 0.0000
WAG+I           -17057.9050  34399.8100 - 0.0000  34481.3602 - 0.0000  35033.5602 - 0.0000
Blosum62+F+I    -17010.9077  34343.8153 - 0.0000  34452.7172 - 0.0000  35062.3631 - 0.0000
mtVer+F+G4      -17019.8967  34361.7934 - 0.0000  34470.6953 - 0.0000  35080.3412 - 0.0000
mtVer+F+I+G4    -17018.9909  34361.9818 - 0.0000  34472.4672 - 0.0000  35084.9926 - 0.0000
LG+I            -17086.9282  34457.8565 - 0.0000  34539.4067 - 0.0000  35091.6067 - 0.0000
HIVb+G4         -17093.5363  34471.0726 - 0.0000  34552.6228 - 0.0000  35104.8228 - 0.0000
HIVb+I+G4       -17093.2165  34472.4330 - 0.0000  34555.2982 - 0.0000  35110.6462 - 0.0000
PMB+F+I         -17037.4102  34396.8205 - 0.0000  34505.7223 - 0.0000  35115.3682 - 0.0000
rtREV+F+I       -17044.4193  34410.8385 - 0.0000  34519.7404 - 0.0000  35129.3863 - 0.0000
mtVer+F+R7      -17013.5975  34371.1951 - 0.0000  34498.3575 - 0.0000  35138.8362 - 0.0000
mtVer+F+R8      -17007.4635  34362.9270 - 0.0000  34493.6137 - 0.0000  35139.4941 - 0.0000
mtVer+F+R6      -17024.6539  34389.3077 - 0.0000  34513.0098 - 0.0000  35148.0227 - 0.0000
mtVer+F+R5      -17031.2072  34398.4145 - 0.0000  34518.7195 - 0.0000  35148.2034 - 0.0000
HIVb+R5         -17095.0055  34488.0111 - 0.0000  34579.0498 - 0.0000  35153.0024 - 0.0000
HIVb+R6         -17091.2939  34484.5879 - 0.0000  34578.4611 - 0.0000  35158.5053 - 0.0000
HIVb+R4         -17107.9218  34509.8437 - 0.0000  34598.1033 - 0.0000  35165.9090 - 0.0000
HIVb+R3         -17119.5211  34529.0422 - 0.0000  34614.5776 - 0.0000  35176.1815 - 0.0000
mtART+F+R2      -17064.8550  34453.7100 - 0.0000  34564.1954 - 0.0000  35176.7208 - 0.0000
mtVer+F+R4      -17058.8588  34449.7176 - 0.0000  34566.6880 - 0.0000  35190.5805 - 0.0000
Blosum62+I      -17143.3670  34570.7340 - 0.0000  34652.2842 - 0.0000  35204.4842 - 0.0000
mtVer+F+R3      -17073.1299  34474.2599 - 0.0000  34587.9574 - 0.0000  35206.1967 - 0.0000
HIVb+F+R2       -17107.8695  34539.7389 - 0.0000  34650.2243 - 0.0000  35262.7497 - 0.0000
VT+F            -17119.6887  34559.3773 - 0.0000  34666.7107 - 0.0000  35273.4620 - 0.0000
VT              -17195.3212  34672.6424 - 0.0000  34752.8909 - 0.0000  35301.9295 - 0.0000
JTTDCMut+F+I    -17134.7264  34591.4529 - 0.0000  34700.3548 - 0.0000  35310.0006 - 0.0000
LG+F            -17139.0529  34598.1058 - 0.0000  34705.4391 - 0.0000  35312.1905 - 0.0000
WAG+F           -17141.3678  34602.7355 - 0.0000  34710.0689 - 0.0000  35316.8203 - 0.0000
mtMAM+F+G4      -17138.4559  34598.9119 - 0.0000  34707.8138 - 0.0000  35317.4596 - 0.0000
JTT+F+I         -17138.9442  34599.8884 - 0.0000  34708.7903 - 0.0000  35318.4362 - 0.0000
PMB+I           -17200.7365  34685.4729 - 0.0000  34767.0231 - 0.0000  35319.2231 - 0.0000
cpREV+I         -17201.6580  34687.3160 - 0.0000  34768.8662 - 0.0000  35321.0662 - 0.0000
mtMAM+F+I+G4    -17137.7954  34599.5907 - 0.0000  34710.0761 - 0.0000  35322.6015 - 0.0000
WAG             -17206.0540  34694.1080 - 0.0000  34774.3565 - 0.0000  35323.3951 - 0.0000
Blosum62+F      -17150.9771  34621.9543 - 0.0000  34729.2876 - 0.0000  35336.0390 - 0.0000
rtREV+I         -17222.3706  34728.7413 - 0.0000  34810.2915 - 0.0000  35362.4914 - 0.0000
mtMAM+F+R7      -17132.9061  34609.8123 - 0.0000  34736.9747 - 0.0000  35377.4534 - 0.0000
mtMAM+F+R6      -17139.9479  34619.8958 - 0.0000  34743.5980 - 0.0000  35378.6108 - 0.0000
LG              -17235.2317  34752.4635 - 0.0000  34832.7120 - 0.0000  35381.7506 - 0.0000
mtMAM+F+R8      -17128.6992  34605.3985 - 0.0000  34736.0852 - 0.0000  35381.9656 - 0.0000
mtMAM+F+R5      -17152.8345  34641.6689 - 0.0000  34761.9740 - 0.0000  35391.4579 - 0.0000
JTTDCMut+I      -17241.4107  34766.8213 - 0.0000  34848.3715 - 0.0000  35400.5715 - 0.0000
PMB+F           -17183.7364  34687.4728 - 0.0000  34794.8062 - 0.0000  35401.5576 - 0.0000
DCMut+F+I       -17183.1219  34688.2437 - 0.0000  34797.1456 - 0.0000  35406.7915 - 0.0000
Dayhoff+F+I     -17183.8755  34689.7510 - 0.0000  34798.6529 - 0.0000  35408.2987 - 0.0000
HIVb+R2         -17243.9669  34773.9338 - 0.0000  34856.7990 - 0.0000  35412.1470 - 0.0000
JTT+I           -17247.3943  34778.7885 - 0.0000  34860.3387 - 0.0000  35412.5387 - 0.0000
rtREV+F         -17193.7020  34707.4041 - 0.0000  34814.7374 - 0.0000  35421.4888 - 0.0000
mtMAM+F+R4      -17176.2333  34684.4666 - 0.0000  34801.4371 - 0.0000  35425.3295 - 0.0000
mtVer+F+R2      -17198.5751  34721.1502 - 0.0000  34831.6356 - 0.0000  35444.1610 - 0.0000
cpREV+F+I       -17204.7557  34731.5114 - 0.0000  34840.4133 - 0.0000  35450.0592 - 0.0000
Blosum62        -17277.3667  34836.7334 - 0.0000  34916.9819 - 0.0000  35466.0205 - 0.0000
mtMAM+F+R3      -17219.8861  34767.7721 - 0.0000  34881.4696 - 0.0000  35499.7090 - 0.0000
DCMut+I         -17304.7566  34893.5132 - 0.0000  34975.0634 - 0.0000  35527.2634 - 0.0000
Dayhoff+I       -17304.8318  34893.6635 - 0.0000  34975.2137 - 0.0000  35527.4137 - 0.0000
PMB             -17339.0094  34960.0187 - 0.0000  35040.2672 - 0.0000  35589.3059 - 0.0000
cpREV           -17348.4592  34978.9184 - 0.0000  35059.1669 - 0.0000  35608.2055 - 0.0000
mtZOA+G4        -17351.8917  34987.7835 - 0.0000  35069.3337 - 0.0000  35621.5336 - 0.0000
JTTDCMut+F      -17294.6251  34909.2503 - 0.0000  35016.5836 - 0.0000  35623.3350 - 0.0000
mtZOA+I+G4      -17351.1303  34988.2606 - 0.0000  35071.1258 - 0.0000  35626.4738 - 0.0000
JTT+F           -17298.7637  34917.5274 - 0.0000  35024.8608 - 0.0000  35631.6121 - 0.0000
rtREV           -17364.7835  35011.5671 - 0.0000  35091.8156 - 0.0000  35640.8542 - 0.0000
HIVw+F+G4       -17310.4008  34942.8017 - 0.0000  35051.7035 - 0.0000  35661.3494 - 0.0000
HIVw+F+I+G4     -17307.4942  34938.9884 - 0.0000  35049.4737 - 0.0000  35661.9991 - 0.0000
mtZOA+R6        -17347.6229  34997.2457 - 0.0000  35091.1190 - 0.0000  35671.1632 - 0.0000
mtZOA+R5        -17354.4211  35006.8423 - 0.0000  35097.8810 - 0.0000  35671.8337 - 0.0000
mtZOA+R7        -17345.7801  34997.5602 - 0.0000  35094.3240 - 0.0000  35680.4037 - 0.0000
mtZOA+R4        -17366.1954  35026.3907 - 0.0000  35114.6503 - 0.0000  35682.4560 - 0.0000
JTTDCMut        -17394.3533  35070.7065 - 0.0000  35150.9550 - 0.0000  35699.9937 - 0.0000
mtInv+F+I       -17333.1736  34988.3472 - 0.0000  35097.2491 - 0.0000  35706.8949 - 0.0000
JTT             -17400.4532  35082.9064 - 0.0000  35163.1549 - 0.0000  35712.1936 - 0.0000
HIVw+F+R5       -17316.9276  34969.8552 - 0.0000  35090.1602 - 0.0000  35719.6441 - 0.0000
HIVw+F+R6       -17311.0709  34962.1418 - 0.0000  35085.8439 - 0.0000  35720.8568 - 0.0000
mtZOA+R3        -17392.8431  35075.6863 - 0.0000  35161.2216 - 0.0000  35722.8256 - 0.0000
HIVw+F+R4       -17333.5069  34999.0138 - 0.0000  35115.9843 - 0.0000  35739.8767 - 0.0000
DCMut+F         -17358.4073  35036.8147 - 0.0000  35144.1480 - 0.0000  35750.8994 - 0.0000
Dayhoff+F       -17359.4055  35038.8111 - 0.0000  35146.1444 - 0.0000  35752.8958 - 0.0000
HIVw+F+R3       -17348.3920  35024.7840 - 0.0000  35138.4815 - 0.0000  35756.7208 - 0.0000
mtMAM+F+R2      -17356.2754  35036.5507 - 0.0000  35147.0361 - 0.0000  35759.5615 - 0.0000
cpREV+F         -17373.8316  35067.6633 - 0.0000  35174.9966 - 0.0000  35781.7480 - 0.0000
DCMut           -17469.0402  35220.0805 - 0.0000  35300.3290 - 0.0000  35849.3676 - 0.0000
Dayhoff         -17469.2486  35220.4973 - 0.0000  35300.7458 - 0.0000  35849.7844 - 0.0000
mtMet+G4        -17472.3720  35228.7440 - 0.0000  35310.2942 - 0.0000  35862.4942 - 0.0000
mtMet+I+G4      -17472.1942  35230.3883 - 0.0000  35313.2535 - 0.0000  35868.6015 - 0.0000
FLU+I           -17476.5265  35237.0529 - 0.0000  35318.6031 - 0.0000  35870.8031 - 0.0000
FLU+F+I         -17426.3695  35174.7391 - 0.0000  35283.6410 - 0.0000  35893.2868 - 0.0000
mtREV+G4        -17490.5303  35265.0605 - 0.0000  35346.6107 - 0.0000  35898.8107 - 0.0000
mtREV+I+G4      -17490.2323  35266.4647 - 0.0000  35349.3299 - 0.0000  35904.6779 - 0.0000
mtMet+R5        -17473.2917  35244.5834 - 0.0000  35335.6221 - 0.0000  35909.5748 - 0.0000
mtMet+R6        -17469.7423  35241.4846 - 0.0000  35335.3578 - 0.0000  35915.4021 - 0.0000
mtMet+R4        -17491.3112  35276.6223 - 0.0000  35364.8820 - 0.0000  35932.6877 - 0.0000
mtMet+R3        -17500.6983  35291.3966 - 0.0000  35376.9319 - 0.0000  35938.5359 - 0.0000
mtZOA+R2        -17508.4330  35302.8659 - 0.0000  35385.7311 - 0.0000  35941.0792 - 0.0000
mtREV+R5        -17490.6015  35279.2031 - 0.0000  35370.2418 - 0.0000  35944.1944 - 0.0000
mtREV+R6        -17486.0298  35274.0596 - 0.0000  35367.9328 - 0.0000  35947.9770 - 0.0000
mtREV+R4        -17499.1708  35292.3415 - 0.0000  35380.6012 - 0.0000  35948.4069 - 0.0000
mtInv+G4        -17518.5184  35321.0367 - 0.0000  35402.5869 - 0.0000  35954.7869 - 0.0000
mtInv+I+G4      -17518.2661  35322.5322 - 0.0000  35405.3974 - 0.0000  35960.7455 - 0.0000
mtREV+R3        -17517.0334  35324.0669 - 0.0000  35409.6022 - 0.0000  35971.2061 - 0.0000
mtREV+F+I       -17471.1856  35264.3713 - 0.0000  35373.2731 - 0.0000  35982.9190 - 0.0000
HIVw+F+R2       -17472.0515  35268.1030 - 0.0000  35378.5883 - 0.0000  35991.1137 - 0.0000
HIVw+G4         -17537.1011  35358.2023 - 0.0000  35439.7525 - 0.0000  35991.9525 - 0.0000
HIVw+I+G4       -17535.0540  35356.1079 - 0.0000  35438.9731 - 0.0000  35994.3211 - 0.0000
mtInv+R5        -17518.4547  35334.9093 - 0.0000  35425.9480 - 0.0000  35999.9007 - 0.0000
mtInv+R6        -17516.6846  35335.3692 - 0.0000  35429.2424 - 0.0000  36009.2867 - 0.0000
mtInv+R4        -17529.6377  35353.2754 - 0.0000  35441.5350 - 0.0000  36009.3407 - 0.0000
mtInv+R3        -17536.1030  35362.2060 - 0.0000  35447.7414 - 0.0000  36009.3453 - 0.0000
mtZOA+F+I       -17485.0604  35292.1208 - 0.0000  35401.0227 - 0.0000  36010.6685 - 0.0000
mtInv+F         -17499.7334  35319.4667 - 0.0000  35426.8001 - 0.0000  36033.5515 - 0.0000
HIVw+R5         -17541.2782  35380.5565 - 0.0000  35471.5952 - 0.0000  36045.5479 - 0.0000
HIVw+R6         -17536.6168  35375.2335 - 0.0000  35469.1068 - 0.0000  36049.1510 - 0.0000
HIVw+R4         -17555.1044  35404.2088 - 0.0000  35492.4685 - 0.0000  36060.2742 - 0.0000
HIVw+R3         -17567.3724  35424.7447 - 0.0000  35510.2801 - 0.0000  36071.8840 - 0.0000
mtMet+F+I       -17527.9031  35377.8063 - 0.0000  35486.7082 - 0.0000  36096.3540 - 0.0000
mtMet+R2        -17607.0810  35500.1619 - 0.0000  35583.0271 - 0.0000  36138.3752 - 0.0000
mtREV+R2        -17612.1780  35510.3560 - 0.0000  35593.2212 - 0.0000  36148.5692 - 0.0000
mtInv+R2        -17633.4209  35552.8417 - 0.0000  35635.7069 - 0.0000  36191.0549 - 0.0000
FLU             -17651.1245  35584.2489 - 0.0000  35664.4974 - 0.0000  36213.5361 - 0.0000
mtVer+G4        -17667.6097  35619.2194 - 0.0000  35700.7696 - 0.0000  36252.9696 - 0.0000
mtVer+I+G4      -17667.4303  35620.8607 - 0.0000  35703.7259 - 0.0000  36259.0739 - 0.0000
FLU+F           -17613.4260  35546.8520 - 0.0000  35654.1853 - 0.0000  36260.9367 - 0.0000
mtART+G4        -17673.8783  35631.7565 - 0.0000  35713.3067 - 0.0000  36265.5067 - 0.0000
mtART+I+G4      -17672.7557  35631.5114 - 0.0000  35714.3766 - 0.0000  36269.7246 - 0.0000
HIVw+R2         -17682.8972  35651.7943 - 0.0000  35734.6595 - 0.0000  36290.0076 - 0.0000
mtVer+R5        -17672.6520  35643.3039 - 0.0000  35734.3426 - 0.0000  36308.2953 - 0.0000
mtVer+R6        -17666.8943  35635.7886 - 0.0000  35729.6619 - 0.0000  36309.7061 - 0.0000
mtREV+F         -17638.0754  35596.1509 - 0.0000  35703.4842 - 0.0000  36310.2356 - 0.0000
mtART+R6        -17673.8978  35649.7957 - 0.0000  35743.6689 - 0.0000  36323.7131 - 0.0000
mtART+R7        -17667.4779  35640.9557 - 0.0000  35737.7196 - 0.0000  36323.7992 - 0.0000
mtART+R5        -17686.4913  35670.9825 - 0.0000  35762.0212 - 0.0000  36335.9739 - 0.0000
mtVer+R4        -17698.9058  35691.8117 - 0.0000  35780.0713 - 0.0000  36347.8770 - 0.0000
mtZOA+F         -17658.9430  35637.8860 - 0.0000  35745.2194 - 0.0000  36351.9707 - 0.0000
mtART+R4        -17703.9021  35701.8042 - 0.0000  35790.0638 - 0.0000  36357.8695 - 0.0000
mtVer+R3        -17711.5607  35713.1214 - 0.0000  35798.6568 - 0.0000  36360.2607 - 0.0000
HIVb+F+I        -17677.3818  35676.7635 - 0.0000  35785.6654 - 0.0000  36395.3113 - 0.0000
mtART+R3        -17739.8765  35769.7531 - 0.0000  35855.2884 - 0.0000  36416.8924 - 0.0000
mtMet+F         -17698.2341  35716.4681 - 0.0000  35823.8015 - 0.0000  36430.5528 - 0.0000
HIVb+I          -17800.8364  35885.6728 - 0.0000  35967.2230 - 0.0000  36519.4230 - 0.0000
mtVer+R2        -17832.5934  35951.1868 - 0.0000  36034.0520 - 0.0000  36589.4000 - 0.0000
mtART+F+I       -17786.3108  35894.6215 - 0.0000  36003.5234 - 0.0000  36613.1693 - 0.0000
mtART+R2        -17877.4178  36040.8356 - 0.0000  36123.7008 - 0.0000  36679.0488 - 0.0000
mtMAM+G4        -17887.7604  36059.5207 - 0.0000  36141.0709 - 0.0000  36693.2709 - 0.0000
mtMAM+I+G4      -17886.9524  36059.9048 - 0.0000  36142.7700 - 0.0000  36698.1180 - 0.0000
mtMAM+R6        -17887.8450  36077.6899 - 0.0000  36171.5631 - 0.0000  36751.6074 - 0.0000
mtMAM+R7        -17882.2730  36070.5460 - 0.0000  36167.3098 - 0.0000  36753.3895 - 0.0000
mtVer+F+I       -17857.2446  36036.4892 - 0.0000  36145.3911 - 0.0000  36755.0370 - 0.0000
mtMAM+R5        -17899.8403  36097.6805 - 0.0000  36188.7192 - 0.0000  36762.6719 - 0.0000
HIVb+F          -17877.5270  36075.0540 - 0.0000  36182.3873 - 0.0000  36789.1387 - 0.0000
mtMAM+R4        -17925.3684  36144.7367 - 0.0000  36232.9964 - 0.0000  36800.8021 - 0.0000
mtMAM+R3        -17974.8967  36239.7935 - 0.0000  36325.3289 - 0.0000  36886.9328 - 0.0000
HIVb            -17987.9537  36257.9074 - 0.0000  36338.1559 - 0.0000  36887.1945 - 0.0000
mtART+F         -17972.8771  36265.7542 - 0.0000  36373.0876 - 0.0000  36979.8389 - 0.0000
HIVw+F+I        -18026.4289  36374.8577 - 0.0000  36483.7596 - 0.0000  37093.4055 - 0.0000
mtVer+F         -18054.8058  36429.6116 - 0.0000  36536.9449 - 0.0000  37143.6963 - 0.0000
mtMAM+R2        -18130.0459  36546.0918 - 0.0000  36628.9570 - 0.0000  37184.3050 - 0.0000
mtMAM+F+I       -18129.6449  36581.2897 - 0.0000  36690.1916 - 0.0000  37299.8374 - 0.0000
HIVw+I          -18222.2464  36728.4929 - 0.0000  36810.0431 - 0.0000  37362.2431 - 0.0000
mtREV+I         -18288.8792  36861.7583 - 0.0000  36943.3085 - 0.0000  37495.5085 - 0.0000
mtInv+I         -18291.5918  36867.1835 - 0.0000  36948.7337 - 0.0000  37500.9337 - 0.0000
HIVw+F          -18250.0404  36820.0808 - 0.0000  36927.4141 - 0.0000  37534.1655 - 0.0000
mtZOA+I         -18333.2464  36950.4929 - 0.0000  37032.0431 - 0.0000  37584.2430 - 0.0000
mtMet+I         -18353.6360  36991.2720 - 0.0000  37072.8222 - 0.0000  37625.0222 - 0.0000
mtMAM+F         -18320.8568  36961.7136 - 0.0000  37069.0469 - 0.0000  37675.7983 - 0.0000
HIVw            -18427.1341  37136.2682 - 0.0000  37216.5167 - 0.0000  37765.5553 - 0.0000
mtREV           -18433.7815  37149.5630 - 0.0000  37229.8115 - 0.0000  37778.8501 - 0.0000
mtInv           -18445.6003  37173.2005 - 0.0000  37253.4490 - 0.0000  37802.4877 - 0.0000
mtZOA           -18492.3609  37266.7218 - 0.0000  37346.9703 - 0.0000  37896.0090 - 0.0000
mtMet           -18504.7838  37291.5675 - 0.0000  37371.8160 - 0.0000  37920.8547 - 0.0000
mtVer+I         -18676.4592  37636.9184 - 0.0000  37718.4686 - 0.0000  38270.6686 - 0.0000
mtART+I         -18804.0410  37892.0820 - 0.0000  37973.6322 - 0.0000  38525.8322 - 0.0000
mtVer           -18831.8505  37945.7011 - 0.0000  38025.9496 - 0.0000  38574.9882 - 0.0000
mtART           -18981.9056  38245.8113 - 0.0000  38326.0598 - 0.0000  38875.0984 - 0.0000
mtMAM+I         -19161.2921  38606.5842 - 0.0000  38688.1344 - 0.0000  39240.3344 - 0.0000
mtMAM           -19328.2062  38938.4125 - 0.0000  39018.6610 - 0.0000  39567.6997 - 0.0000

AIC, w-AIC   : Akaike information criterion scores and weights.
AICc, w-AICc : Corrected AIC scores and weights.
BIC, w-BIC   : Bayesian information criterion scores and weights.

Plus signs denote the 95% confidence sets.
Minus signs denote significant exclusion.

SUBSTITUTION PROCESS
--------------------

Model of substitution: LG+F+G4

State frequencies: (empirical counts from alignment)

  pi(A) = 0.0562
  pi(R) = 0.0510
  pi(N) = 0.0710
  pi(D) = 0.0631
  pi(C) = 0.0042
  pi(Q) = 0.0540
  pi(E) = 0.0762
  pi(G) = 0.0793
  pi(H) = 0.0157
  pi(I) = 0.0675
  pi(L) = 0.0647
  pi(K) = 0.0853
  pi(M) = 0.0248
  pi(F) = 0.0451
  pi(P) = 0.0321
  pi(S) = 0.0630
  pi(T) = 0.0531
  pi(W) = 0.0092
  pi(Y) = 0.0301
  pi(V) = 0.0544

Model of rate heterogeneity: Gamma with 4 categories
Gamma shape alpha: 0.8055

 Category  Relative_rate  Proportion
  1         0.0967         0.2500
  2         0.4093         0.2500
  3         0.9585         0.2500
  4         2.5354         0.2500
Relative rates are computed as MEAN of the portion of the Gamma distribution falling in the category.

MAXIMUM LIKELIHOOD TREE
-----------------------

Log-likelihood of the tree: -16370.2058 (s.e. 407.0943)
Unconstrained log-likelihood (without tree): -4117.6651
Number of free parameters (#branches + #model parameters): 161
Akaike information criterion (AIC) score: 33062.4116
Corrected Akaike information criterion (AICc) score: 33171.3135
Bayesian information criterion (BIC) score: 33780.9594

Total tree length (sum of branch lengths): 15.0470
Sum of internal branch lengths: 7.4007 (49.1840% of tree length)

WARNING: 7 near-zero internal branches (<0.0016) should be treated with caution
         Such branches are denoted by '**' in the figure below

NOTE: Tree is UNROOTED although outgroup taxon 'AB609718_phiEF24C_P2' is drawn at root
Numbers in parentheses are SH-aLRT support (%) / ultrafast bootstrap support (%)

+**AB609718_phiEF24C_P2
|
|                                    +--AB930182_SPG24
|                                 +--| (86/99)
|                                 |  +--AP013029_phiNIT1
|                              +--| (100/100)
|                              |  +--KF669652_Grass
|                           +--| (44.9/63)
|                           |  +--KC699836_SIOphi
|                        +--| (96.4/96)
|                        |  |           +**KJ010547_Bp8p_C
|                        |  |        +--| (89.4/100)
|                        |  |        |  +**KJ010548_Bp8p_T
|                        |  |     +--| (99.6/100)
|                        |  |     |  +--NC_024792_Bobb
|                        |  |  +--| (100/100)
|                        |  |  |  +--NC_020081_phiAGATE
|                        |  +--| (41.3/58)
|                        |     |  +--NC_027366_Mater
|                        |     +--| (88.5/93)
|                        |        +--NC_027374_Moonbeam
|                    +---| (99.9/98)
|                    |   |              +**JN797796B_5S
|                    |   |           +--| (99.6/100)
|                    |   |           |  +**NC_018863_B4
|                    |   |        +--| (88.5/96)
|                    |   |        |  +**NC_022763_Spock
|                    |   |     +--| (98.1/100)
|                    |   |     |  |     +**KT307976_AvesoBmore
|                    |   |     |  |  +--| (87.4/100)
|                    |   |     |  |  |  +**NC_022088_Troll
|                    |   |     |  +--| (93.7/98)
|                    |   |     |     +--NC_024788_Riley
|                    |   |  +--| (100/100)
|                    |   |  |  |               +--KT207918_Eyuki
|                    |   |  |  |            +--| (81.3/100)
|                    |   |  |  |            |  +**NC_024213_Hakuna
|                    |   |  |  |         +--| (97.8/100)
|                    |   |  |  |         |  +**NC_024211_Megatron
|                    |   |  |  |      +--| (88/92)
|                    |   |  |  |      |  |  +--NC_018857_BPS13
|                    |   |  |  |      |  +--| (99/100)
|                    |   |  |  |      |     +**NC_023501_BPS10C
|                    |   |  |  |  +---| (100/100)
|                    |   |  |  |  |   +--NC_016563_WPh
|                    |   |  |  +--| (98.8/99)
|                    |   |  |     |     +--NC_018856_Bastille
|                    |   |  |     |  +--| (76.1/96)
|                    |   |  |     |  |  |  +**NC_024205_Hoody_T
|                    |   |  |     |  |  +**| (0/55)
|                    |   |  |     |  |     +**NC_024216_CAM003
|                    |   |  |     +--| (100/100)
|                    |   |  |        +**NC_024207_Evoli
|                    |   +--| (96.5/97)
|                    |      |        +**JN797798_BCU4
|                    |      |     +--| (74.6/99)
|                    |      |     |  +**NC_018860_BCP78
|                    |      |  +--| (100/100)
|                    |      |  |  +--KT224359_TsarBomba
|                    |      +--| (98/99)
|                    |         |           +**KT995480_Bacillus_BM15
|                    |         |        +--| (76.3/99)
|                    |         |        |  +**MH638309_Bacillus_Hobo
|                    |         |     +--| (85.2/98)
|                    |         |     |  +--NC_024137_Bcp1
|                    |         |  +--| (23.4/59)
|                    |         |  |  |        +**KU577463_Bacillus_Deep_Blue
|                    |         |  |  |     +--| (100/100)
|                    |         |  |  |     |  +**Thurquoise
|                    |         |  |  |  +--| (90.8/85)
|                    |         |  |  |  |  |     +**KX495186_Bacillus_PK16
|                    |         |  |  |  |  |  +--| (74.6/93)
|                    |         |  |  |  |  |  |  +**MG602477_Bacillus_BCP01
|                    |         |  |  |  |  +--| (74.3/85)
|                    |         |  |  |  |     +--NC_027355_BCP8_2
|                    |         |  |  +--| (95.6/96)
|                    |         |  |     +--NC_027352_JBP901
|                    |         +--| (100/100)
|                    |            +--NC_020873_Bc431v3
|                 +--| (99.3/100)
|                 |  |       +--------------------------------------AY682195_LP65
|                 |  |  +----| (70.5/58)
|                 |  |  |    +---------------NC_015253_A9
|                 |  +--| (33.6/59)
|                 |     |                         +--KC595512_JL
|                 |     |                      +--| (94.4/100)
|                 |     |                      |  +**KC595513_Shanette
|                 |     |                  +---| (99.3/100)
|                 |     |                  |   +--NC_025423_CP_51
|                 |     +------------------| (100/100)
|                 |                        |    +**NC_011421_SPO1
|                 |                        +----| (99.7/100)
|                 |                             +**NC_022761_CampHawk
|              +--| (93.5/98)
|              |  +-------------------NC_012530_Lb338_1
|           +--| (94.4/96)
|           |  |                    +**EU418428_A5W
|           |  |                 +**| (0/87)
|           |  |                 |  +**FR852584_ISP
|           |  |              +--| (76/96)
|           |  |              |  |  +**JX080301_A3R
|           |  |              |  +--| (85.4/99)
|           |  |              |     +**JX080303_Fi200W
|           |  |           +--| (91.8/98)
|           |  |           |  |        +**KP027446_phiIPLARODI
|           |  |           |  |     +**| (0/98)
|           |  |           |  |     |  +**NC_019448_GH15
|           |  |           |  |  +--| (92.1/99)
|           |  |           |  |  |  +--NC_025426_P108
|           |  |           |  +**| (0/94)
|           |  |           |     +**NC_025416_MCE_2014
|           |  |        +--| (68/81)
|           |  |        |  |  +**JX194239_SA11
|           |  |        |  +--| (100/100)
|           |  |        |     |  +**NC_020877_Romulus
|           |  |        |     +--| (97.5/100)
|           |  |        |        +**NC_022090_Remus
|           |  |     +--| (98.3/86)
|           |  |     |  +--NC_007021_Twort
|           |  +-----| (100/100)
|           |        |  +**KF021268_phiIBB_SEP1
|           |        +--| (99.8/100)
|           |           +**KP027447_phiIPLA_C1C
|        +--| (100/100)
|        |  |        +**DQ004855_P100
|        |  |     +--| (86.1/99)
|        |  |     |  +**KJ668715_LMTA_34
|        |  |  +**| (0/40)
|        |  |  |  +**NC_024364_List_36
|        |  +--| (100/100)
|        |     |     +**KJ094029_LP_064
|        |     |  +**| (0/98)
|        |     |  |  +**KJ094031_LP_124
|        |     +--| (99.9/39)
|        |        +**NC_024787_LMTA_148
|     +--| (100/100)
|     |  +--KP339049_EFDG1
|  +--| (75.9/96)
|  |  +--NC_027335_ECP3
+**| (0/88)
|  +--KR049063_EFLK1
|
+**NC_009904_phiEF24C

Tree in newick format:

(AB609718_phiEF24C_P2:0.0000025238,((((((((((((AB930182_SPG24:0.0020768571,AP013029_phiNIT1:0.0022460152)86/99:0.0067552881,KF669652_Grass:0.0060998543)100/100:0.1407911786,KC699836_SIOphi:0.2304634171)44.9/63:0.0337694763,((((KJ010547_Bp8p_C:0.0000025238,KJ010548_Bp8p_T:0.0000025238)89.4/100:0.0098752023,NC_024792_Bobb:0.0077093590)99.6/100:0.0837933549,NC_020081_phiAGATE:0.0633031154)100/100:0.2100565771,(NC_027366_Mater:0.1016536973,NC_027374_Moonbeam:0.1727046526)88.5/93:0.0467907597)41.3/58:0.0569025795)96.4/96:0.1176596931,(((((JN797796B_5S:0.0000025238,NC_018863_B4:0.0000025238)99.6/100:0.0182409149,NC_022763_Spock:0.0000021452)88.5/96:0.0233667955,((KT307976_AvesoBmore:0.0000025238,NC_022088_Troll:0.0000025238)87.4/100:0.0042417906,NC_024788_Riley:0.0016278743)93.7/98:0.0217235705)98.1/100:0.0748081909,(((((KT207918_Eyuki:0.0020502508,NC_024213_Hakuna:0.0000025238)81.3/100:0.0020559601,NC_024211_Megatron:0.0000025238)97.8/100:0.0161930635,(NC_018857_BPS13:0.0020555427,NC_023501_BPS10C:0.0000021791)99/100:0.0237131213)88/92:0.0274504953,NC_016563_WPh:0.0113641687)100/100:0.3819016103,((NC_018856_Bastille:0.0063410266,(NC_024205_Hoody_T:0.0000025238,NC_024216_CAM003:0.0000025238)0/55:0.0000025238)76.1/96:0.0030042161,NC_024207_Evoli:0.0012237196)100/100:0.1615893886)98.8/99:0.1213564186)100/100:0.2432991492,(((JN797798_BCU4:0.0000025238,NC_018860_BCP78:0.0000025238)74.6/99:0.0024909650,KT224359_TsarBomba:0.0058322702)100/100:0.1081360290,((((KT995480_Bacillus_BM15:0.0000025238,MH638309_Bacillus_Hobo:0.0000025238)76.3/99:0.0021005464,NC_024137_Bcp1:0.0021047450)85.2/98:0.0061514099,(((KU577463_Bacillus_Deep_Blue:0.0000025238,Thurquoise:0.0000025238)100/100:0.0406395309,((KX495186_Bacillus_PK16:0.0000025238,MG602477_Bacillus_BCP01:0.0000025238)74.6/93:0.0020814338,NC_027355_BCP8_2:0.0021016088)74.3/85:0.0018733838)90.8/85:0.0082349752,NC_027352_JBP901:0.0160281488)95.6/96:0.0147903832)23.4/59:0.0172741338,NC_020873_Bc431v3:0.0277419118)100/100:0.1144102092)98/99:0.0847614178)96.5/97:0.0998047511)99.9/98:0.3822784066,((AY682195_LP65:3.0641561103,NC_015253_A9:1.3164537781)70.5/58:0.3978051434,(((KC595512_JL:0.0022345341,KC595513_Shanette:0.0000025238)94.4/100:0.0582618031,NC_025423_CP_51:0.0588680646)99.3/100:0.3260873827,(NC_011421_SPO1:0.0000025238,NC_022761_CampHawk:0.0000025238)99.7/100:0.4413281324)100/100:1.4990276500)33.6/59:0.1163727735)99.3/100:0.2875548626,NC_012530_Lb338_1:1.5643674321)93.5/98:0.1429091492,((((((EU418428_A5W:0.0000025238,FR852584_ISP:0.0000025238)0/87:0.0000025238,(JX080301_A3R:0.0000025238,JX080303_Fi200W:0.0000025238)85.4/99:0.0025253071)76/96:0.0050931967,(((KP027446_phiIPLARODI:0.0000025238,NC_019448_GH15:0.0000025238)0/98:0.0000025238,NC_025426_P108:0.0050513309)92.1/99:0.0025106195,NC_025416_MCE_2014:0.0000025238)0/94:0.0000025255)91.8/98:0.0943707165,(JX194239_SA11:0.0000021482,(NC_020877_Romulus:0.0000025238,NC_022090_Remus:0.0000025238)97.5/100:0.0231780407)100/100:0.2113041155)68/81:0.1035682071,NC_007021_Twort:0.1880042820)98.3/86:0.1237411358,(KF021268_phiIBB_SEP1:0.0000025238,KP027447_phiIPLA_C1C:0.0000025238)99.8/100:0.1551685809)100/100:0.4733897296)94.4/96:0.1699444975,(((DQ004855_P100:0.0000025238,KJ668715_LMTA_34:0.0000025238)86.1/99:0.0024317448,NC_024364_List_36:0.0000025238)0/40:0.0000025238,((KJ094029_LP_064:0.0000025238,KJ094031_LP_124:0.0000025238)0/98:0.0000013890,NC_024787_LMTA_148:0.0000025238)99.9/39:0.0024283706)100/100:0.2731679517)100/100:0.2989551120,KP339049_EFDG1:0.0697105249)100/100:0.1793461394,NC_027335_ECP3:0.0037678172)75.9/96:0.0026096849,KR049063_EFLK1:0.0020885638)0/88:0.0000025238,NC_009904_phiEF24C:0.0000025238);

CONSENSUS TREE
--------------

Consensus tree is constructed from 1000bootstrap trees
Log-likelihood of consensus tree: -16370.206019
Robinson-Foulds distance between ML tree and consensus tree: 4

Branches with support >0.000000% are kept (extended consensus)
Branch lengths are optimized by maximum likelihood on original alignment
Numbers in parentheses are bootstrap supports (%)

+--AB609718_phiEF24C_P2
|
|                                    +--AB930182_SPG24
|                                 +--| (99)
|                                 |  +--AP013029_phiNIT1
|                              +--| (100)
|                              |  +--KF669652_Grass
|                           +--| (63)
|                           |  +--KC699836_SIOphi
|                        +--| (96)
|                        |  |           +--KJ010547_Bp8p_C
|                        |  |        +--| (100)
|                        |  |        |  +--KJ010548_Bp8p_T
|                        |  |     +--| (100)
|                        |  |     |  +--NC_024792_Bobb
|                        |  |  +--| (100)
|                        |  |  |  +--NC_020081_phiAGATE
|                        |  +--| (58)
|                        |     |  +--NC_027366_Mater
|                        |     +--| (93)
|                        |        +--NC_027374_Moonbeam
|                    +---| (98)
|                    |   |              +--JN797796B_5S
|                    |   |           +--| (100)
|                    |   |           |  +--NC_018863_B4
|                    |   |        +--| (96)
|                    |   |        |  +--NC_022763_Spock
|                    |   |     +--| (100)
|                    |   |     |  |        +**KT307976_AvesoBmore
|                    |   |     |  |     +--|
|                    |   |     |  |     |  +**NC_022769_BigBertha
|                    |   |     |  |  +--| (100)
|                    |   |     |  |  |  +--NC_022088_Troll
|                    |   |     |  +--| (98)
|                    |   |     |     +--NC_024788_Riley
|                    |   |  +--| (100)
|                    |   |  |  |               +--KT207918_Eyuki
|                    |   |  |  |            +--| (100)
|                    |   |  |  |            |  +--NC_024213_Hakuna
|                    |   |  |  |         +--| (100)
|                    |   |  |  |         |  +--NC_024211_Megatron
|                    |   |  |  |      +--| (92)
|                    |   |  |  |      |  |  +--NC_018857_BPS13
|                    |   |  |  |      |  +--| (100)
|                    |   |  |  |      |     +--NC_023501_BPS10C
|                    |   |  |  |  +---| (100)
|                    |   |  |  |  |   +--NC_016563_WPh
|                    |   |  |  +--| (99)
|                    |   |  |     |     +--NC_018856_Bastille
|                    |   |  |     |  +--| (96)
|                    |   |  |     |  |  |  +--NC_024205_Hoody_T
|                    |   |  |     |  |  +--| (55)
|                    |   |  |     |  |     +--NC_024216_CAM003
|                    |   |  |     +--| (100)
|                    |   |  |        +--NC_024207_Evoli
|                    |   +--| (97)
|                    |      |        +--JN797798_BCU4
|                    |      |     +--| (99)
|                    |      |     |  +--NC_018860_BCP78
|                    |      |  +--| (100)
|                    |      |  |  +--KT224359_TsarBomba
|                    |      +--| (99)
|                    |         |              +**KT995480_Bacillus_BM15
|                    |         |           +--|
|                    |         |           |  +**MH638312_Bacillus_Kioshi
|                    |         |        +--| (99)
|                    |         |        |  +--MH638309_Bacillus_Hobo
|                    |         |     +--| (98)
|                    |         |     |  +--NC_024137_Bcp1
|                    |         |  +--| (59)
|                    |         |  |  |        +--KU577463_Bacillus_Deep_Blue
|                    |         |  |  |     +--| (100)
|                    |         |  |  |     |  +--Thurquoise
|                    |         |  |  |  +--| (85)
|                    |         |  |  |  |  |     +--KX495186_Bacillus_PK16
|                    |         |  |  |  |  |  +--| (93)
|                    |         |  |  |  |  |  |  +--MG602477_Bacillus_BCP01
|                    |         |  |  |  |  +--| (85)
|                    |         |  |  |  |     +--NC_027355_BCP8_2
|                    |         |  |  +--| (96)
|                    |         |  |     +--NC_027352_JBP901
|                    |         +--| (100)
|                    |            +--NC_020873_Bc431v3
|                 +--| (100)
|                 |  |       +--------------------------------------AY682195_LP65
|                 |  |  +----| (58)
|                 |  |  |    +---------------NC_015253_A9
|                 |  +--| (59)
|                 |     |                         +--KC595512_JL
|                 |     |                      +--| (100)
|                 |     |                      |  +--KC595513_Shanette
|                 |     |                  +---| (100)
|                 |     |                  |   +--NC_025423_CP_51
|                 |     +------------------| (100)
|                 |                        |    +--NC_011421_SPO1
|                 |                        +----| (100)
|                 |                             +--NC_022761_CampHawk
|              +--| (98)
|              |  +-------------------NC_012530_Lb338_1
|           +--| (96)
|           |  |                                                              +**EU418428_A5W
|           |  |                                                           +**|
|           |  |                                                           |  +**JX080304_MSA6
|           |  |                                                        +**|
|           |  |                                                        |  +**JX080302_676Z
|           |  |                                                     +**|
|           |  |                                                     |  +**NC_007066_G1
|           |  |                                                  +**|
|           |  |                                                  |  +**KR902361_IME_SA118
|           |  |                                               +**|
|           |  |                                               |  +**NC_023573_phiSA012
|           |  |                                            +**|
|           |  |                                            |  +**KF766114_K
|           |  |                                         +**|
|           |  |                                         |  +**KR908644_IME_SA119
|           |  |                                      +**|
|           |  |                                      |  +**NC_025417_Team1
|           |  |                                   +**|
|           |  |                                   |  +**NC_022920_S25_3
|           |  |                                +**|
|           |  |                                |  +**JX080300_Staph1N
|           |  |                             +**|
|           |  |                             |  +**JX875065_SA5
|           |  |                          +**|
|           |  |                          |  +**NC_022918_S25_4
|           |  |                       +**|
|           |  |                       |  +**NC_019726_JD007
|           |  |                    +--|
|           |  |                    |  +**KP687431_IME_SA1
|           |  |                 +--| (87)
|           |  |                 |  +--FR852584_ISP
|           |  |              +--| (96)
|           |  |              |  |           +**JX080301_A3R
|           |  |              |  |        +**|
|           |  |              |  |        |  +**NC_023009_Sb_1
|           |  |              |  |     +**|
|           |  |              |  |     |  +**KP687432_IME_SA2
|           |  |              |  |  +--|
|           |  |              |  |  |  +**JX080305_P4W
|           |  |              |  +--| (99)
|           |  |              |     +--JX080303_Fi200W
|           |  |           +--| (98)
|           |  |           |  |        +--KP027446_phiIPLARODI
|           |  |           |  |     +--| (98)
|           |  |           |  |     |  +--NC_019448_GH15
|           |  |           |  |  +--| (99)
|           |  |           |  |  |  +--NC_025426_P108
|           |  |           |  +--| (94)
|           |  |           |     +--NC_025416_MCE_2014
|           |  |        +--| (81)
|           |  |        |  |  +--JX194239_SA11
|           |  |        |  +--| (100)
|           |  |        |     |  +--NC_020877_Romulus
|           |  |        |     +--| (100)
|           |  |        |        +--NC_022090_Remus
|           |  |     +--| (86)
|           |  |     |  +--NC_007021_Twort
|           |  +-----| (100)
|           |        |  +--KF021268_phiIBB_SEP1
|           |        +--| (100)
|           |           +--KP027447_phiIPLA_C1C
|        +--| (100)
|        |  |                 +**DQ004855_P100
|        |  |              +**|
|        |  |              |  +**NC_025440_WIL_1
|        |  |           +--|
|        |  |           |  +**NC_009811_A511
|        |  |        +--| (99)
|        |  |        |  +--KJ668715_LMTA_34
|        |  |     +--| (47)
|        |  |     |  +--NC_024787_LMTA_148
|        |  |  +--| (45)
|        |  |  |  +--NC_024364_List_36
|        |  +--| (100)
|        |     |                       +**KJ094029_LP_064
|        |     |                    +**|
|        |     |                    |  +**NC_021781_LP_125
|        |     |                 +**|
|        |     |                 |  +**NC_024359_LP_048
|        |     |              +**|
|        |     |              |  +**KJ586795_LMTA_94
|        |     |           +**|
|        |     |           |  +**KJ591605_LMTA_57
|        |     |        +**|
|        |     |        |  +**NC_020871_AG20
|        |     |     +**|
|        |     |     |  +**NC_024360_LMSP_25
|        |     |  +--|
|        |     |  |  +**NC_024383_LP_083_2
|        |     +--| (98)
|        |        +--KJ094031_LP_124
|     +--| (100)
|     |  +--KP339049_EFDG1
|  +--| (96)
|  |  +--NC_027335_ECP3
+--| (88)
|  +--KR049063_EFLK1
|
+--NC_009904_phiEF24C


Consensus tree in newick format: 

(AB609718_phiEF24C_P2:0.0000025238,((((((((((((AB930182_SPG24:0.0020745044,AP013029_phiNIT1:0.0022441138)99:0.0067518829,KF669652_Grass:0.0060970529)100:0.1407197800,KC699836_SIOphi:0.2303223914)63:0.0337625371,((((KJ010547_Bp8p_C:0.0000025238,KJ010548_Bp8p_T:0.0000025238)100:0.0098695630,NC_024792_Bobb:0.0077065229)100:0.0837421148,NC_020081_phiAGATE:0.0632866201)100:0.2099240295,(NC_027366_Mater:0.1016049473,NC_027374_Moonbeam:0.1726053718)93:0.0467841886)58:0.0568644764)96:0.1175164341,(((((JN797796B_5S:0.0000025238,NC_018863_B4:0.0000025238)100:0.0182297161,NC_022763_Spock:0.0000021452)96:0.0233546879,(((KT307976_AvesoBmore:0.0000000000,NC_022769_BigBertha:0.0000000000):0.0000025238,NC_022088_Troll:0.0000025238)100:0.0042387559,NC_024788_Riley:0.0016259928)98:0.0217110935)100:0.0747830530,(((((KT207918_Eyuki:0.0020477978,NC_024213_Hakuna:0.0000025238)100:0.0020534905,NC_024211_Megatron:0.0000025238)100:0.0161834227,(NC_018857_BPS13:0.0020531121,NC_023501_BPS10C:0.0000021446)100:0.0237017273)92:0.0274313375,NC_016563_WPh:0.0113667558)100:0.3816486025,((NC_018856_Bastille:0.0063372084,(NC_024205_Hoody_T:0.0000025238,NC_024216_CAM003:0.0000025238)55:0.0000025238)96:0.0030016705,NC_024207_Evoli:0.0012245008)100:0.1614906673)99:0.1213016935)100:0.2431024980,(((JN797798_BCU4:0.0000025238,NC_018860_BCP78:0.0000025238)99:0.0024883101,KT224359_TsarBomba:0.0058292559)100:0.1080618385,(((((KT995480_Bacillus_BM15:0.0000000000,MH638312_Bacillus_Kioshi:0.0000000000):0.0000025238,MH638309_Bacillus_Hobo:0.0000025238)99:0.0020988530,NC_024137_Bcp1:0.0021030427)98:0.0061478083,(((KU577463_Bacillus_Deep_Blue:0.0000025238,Thurquoise:0.0000025238)100:0.0406132574,((KX495186_Bacillus_PK16:0.0000025238,MG602477_Bacillus_BCP01:0.0000025238)93:0.0020798094,NC_027355_BCP8_2:0.0020998751)85:0.0018714958)85:0.0082295262,NC_027352_JBP901:0.0160180602)96:0.0147799043)59:0.0172806951,NC_020873_Bc431v3:0.0277137702)100:0.1143486904)99:0.0847244611)97:0.0998661827)98:0.3821530319,((AY682195_LP65:3.0596438889,NC_015253_A9:1.3123307717)58:0.4020632243,(((KC595512_JL:0.0022325431,KC595513_Shanette:0.0000025238)100:0.0581982558,NC_025423_CP_51:0.0589102964)100:0.3257041013,(NC_011421_SPO1:0.0000025238,NC_022761_CampHawk:0.0000025238)100:0.4415260025)100:1.4981972450)59:0.1162846761)100:0.2874309282,NC_012530_Lb338_1:1.5636374361)98:0.1428492139,((((((((((((((((((((EU418428_A5W:0.0000000000,JX080304_MSA6:0.0000000000):0.0000000000,JX080302_676Z:0.0000000000):0.0000000000,NC_007066_G1:0.0000000000):0.0000000000,KR902361_IME_SA118:0.0000000000):0.0000000000,NC_023573_phiSA012:0.0000000000):0.0000000000,KF766114_K:0.0000000000):0.0000000000,KR908644_IME_SA119:0.0000000000):0.0000000000,NC_025417_Team1:0.0000000000):0.0000000000,NC_022920_S25_3:0.0000000000):0.0000000000,JX080300_Staph1N:0.0000000000):0.0000000000,JX875065_SA5:0.0000000000):0.0000000000,NC_022918_S25_4:0.0000000000):0.0000000000,NC_019726_JD007:0.0000000000):0.0000000000,KP687431_IME_SA1:0.0000000000):0.0000025238,FR852584_ISP:0.0000025238)87:0.0000025238,((((JX080301_A3R:0.0000000000,NC_023009_Sb_1:0.0000000000):0.0000000000,KP687432_IME_SA2:0.0000000000):0.0000000000,JX080305_P4W:0.0000000000):0.0000025238,JX080303_Fi200W:0.0000025238)99:0.0025239736)96:0.0050914011,(((KP027446_phiIPLARODI:0.0000025238,NC_019448_GH15:0.0000025238)98:0.0000025238,NC_025426_P108:0.0050495989)99:0.0025093325,NC_025416_MCE_2014:0.0000025238)94:0.0000025255)98:0.0942823826,(JX194239_SA11:0.0000021482,(NC_020877_Romulus:0.0000025238,NC_022090_Remus:0.0000025238)100:0.0231727262)100:0.2112446549)81:0.1036335113,NC_007021_Twort:0.1879279457)86:0.1236797100,(KF021268_phiIBB_SEP1:0.0000025238,KP027447_phiIPLA_C1C:0.0000025238)100:0.1551733246)100:0.4731817710)96:0.1699333750,((((((DQ004855_P100:0.0000000000,NC_025440_WIL_1:0.0000000000):0.0000000000,NC_009811_A511:0.0000000000):0.0000025238,KJ668715_LMTA_34:0.0000025238)99:0.0015613448,NC_024787_LMTA_148:0.0000025238)47:0.0008675538,NC_024364_List_36:0.0000025238)45:0.0000020892,((((((((KJ094029_LP_064:0.0000000000,NC_021781_LP_125:0.0000000000):0.0000000000,NC_024359_LP_048:0.0000000000):0.0000000000,KJ586795_LMTA_94:0.0000000000):0.0000000000,KJ591605_LMTA_57:0.0000000000):0.0000000000,NC_020871_AG20:0.0000000000):0.0000000000,NC_024360_LMSP_25:0.0000000000):0.0000000000,NC_024383_LP_083_2:0.0000000000):0.0000025238,KJ094031_LP_124:0.0000025238)98:0.0024280293)100:0.2731316920)100:0.2988100926,KP339049_EFDG1:0.0697083457)100:0.1792721139,NC_027335_ECP3:0.0037654811)96:0.0026074448,KR049063_EFLK1:0.0020878877)88:0.0000025238,NC_009904_phiEF24C:0.0000025238);

TIME STAMP
----------

Date and time: Tue Feb 11 16:07:35 2020
Total CPU time used: 1122.476233 seconds (0h:18m:42s)
Total wall-clock time used: 208.4461491 seconds (0h:3m:28s)
