# Supplementary material for: Genome, biology and stability of the Thurquoise phage – A new virus from the Bastillevirinae subfamily
Source: Front Microbiol. 2023 Mar 14;14:1120147. doi: 10.3389/fmicb.2023.1120147 (PMC10043171; doi:10.3389/fmicb.2023.1120147)
Supplement: Supplementary file 2 [file Data_Sheet_1.ZIP › File S1. Alignments evolution models and trees/IqTree_ML_trees/single_marker_trees/6151_00077-hypothetical_protein_100.fasta.aln.faa.log]

IQ-TREE multicore version 1.6.12 for Linux 64-bit built Aug 15 2019
Developed by Bui Quang Minh, Nguyen Lam Tung, Olga Chernomor,
Heiko Schmidt, Dominik Schrempf, Michael Woodhams.

Host:    monster1 (AVX2, FMA3, 62 GB RAM)
Command: iqtree -nt AUTO -s 6151_00077-hypothetical_protein_100.fasta.aln.faa -alrt 1000 -bb 1000
Seed:    895916 (Using SPRNG - Scalable Parallel Random Number Generator)
Time:    Tue Feb 11 15:53:29 2020
Kernel:  AVX+FMA - auto-detect threads (40 CPU cores detected)

Reading alignment file 6151_00077-hypothetical_protein_100.fasta.aln.faa ... Fasta format detected
Alignment most likely contains protein sequences
Alignment has 100 sequences with 641 columns, 624 distinct patterns
518 parsimony-informative, 50 singleton sites, 73 constant sites
                             Gap/Ambiguity  Composition  p-value
   1  AB609718_phiEF24C_P2          14.51%    passed     99.30%
   2  AB930182_SPG24                14.20%    passed     97.54%
   3  AP013029_phiNIT1              14.20%    passed     98.21%
   4  AY682195_LP65                 35.57%    passed     64.19%
   5  DQ004855_P100                 21.22%    passed     96.09%
   6  EU418428_A5W                  22.00%    passed     99.71%
   7  FR852584_ISP                  22.00%    passed     99.71%
   8  JN797796B_5S                  10.30%    passed     99.98%
   9  JN797798_BCU4                 12.95%    passed     99.75%
  10  JX080300_Staph1N              22.00%    passed     99.71%
  11  JX080301_A3R                  22.00%    passed     99.56%
  12  JX080302_676Z                 22.00%    passed     99.71%
  13  JX080303_Fi200W               22.00%    passed     99.56%
  14  JX080304_MSA6                 22.00%    passed     99.71%
  15  JX080305_P4W                  22.00%    passed     99.56%
  16  JX194239_SA11                 50.39%    passed     88.50%
  17  JX875065_SA5                  22.00%    passed     99.71%
  18  KC595512_JL                   17.63%    passed     29.16%
  19  KC595513_Shanette             17.63%    passed     29.16%
  20  KC699836_SIOphi               13.10%    passed     71.87%
  21  KF021268_phiIBB_SEP1          11.23%    passed     98.61%
  22  KF669652_Grass                14.20%    passed     98.28%
  23  KF766114_K                    22.00%    passed     99.71%
  24  KJ010547_Bp8p_C               14.04%    passed     97.20%
  25  KJ010548_Bp8p_T               14.04%    passed     97.20%
  26  KJ094029_LP_064               21.22%    passed     95.30%
  27  KJ094031_LP_124               21.22%    passed     95.30%
  28  KJ586795_LMTA_94              21.22%    passed     95.30%
  29  KJ591605_LMTA_57              21.22%    passed     95.30%
  30  KJ668715_LMTA_34              21.22%    passed     96.09%
  31  KP027446_phiIPLARODI          22.00%    passed     99.86%
  32  KP027447_phiIPLA_C1C          11.23%    passed     98.61%
  33  KP339049_EFDG1                19.03%    passed     96.30%
  34  KP687431_IME_SA1              22.00%    passed     99.71%
  35  KP687432_IME_SA2              22.00%    passed     99.56%
  36  KR049063_EFLK1                13.73%    passed     99.40%
  37  KR902361_IME_SA118            22.00%    passed     99.71%
  38  KR908644_IME_SA119            22.00%    passed     99.71%
  39  KT207918_Eyuki                12.17%    passed     98.56%
  40  KT224359_TsarBomba            12.95%    passed     99.90%
  41  KT307976_AvesoBmore            9.67%    passed     99.45%
  42  KT995480_Bacillus_BM15        13.10%    passed     92.27%
  43  KU577463_Bacillus_Deep_Blue   13.10%    passed     95.36%
  44  KX495186_Bacillus_PK16        13.10%    passed     95.25%
  45  MG602477_Bacillus_BCP01       13.10%    passed     95.25%
  46  MH638309_Bacillus_Hobo        13.10%    passed     92.27%
  47  MH638312_Bacillus_Kioshi      13.10%    passed     92.27%
  48  NC_007021_Twort               10.14%    passed     91.82%
  49  NC_007066_G1                  22.00%    passed     99.71%
  50  NC_009811_A511                21.22%    passed     96.09%
  51  NC_009904_phiEF24C            14.51%    passed     99.30%
  52  NC_011421_SPO1                20.90%    passed      5.23%
  53  NC_012530_Lb338_1             12.79%    passed     10.49%
  54  NC_015253_A9                  43.99%    passed      9.51%
  55  NC_016563_WPh                 11.54%    passed     98.91%
  56  NC_018856_Bastille            13.10%    passed     93.01%
  57  NC_018857_BPS13               12.01%    passed     97.03%
  58  NC_018860_BCP78               12.95%    passed     99.75%
  59  NC_018863_B4                  10.30%    passed     99.98%
  60  NC_019448_GH15                22.00%    passed     99.86%
  61  NC_019726_JD007               22.00%    passed     99.71%
  62  NC_020081_phiAGATE            13.88%    passed     99.41%
  63  NC_020871_AG20                21.22%    passed     95.30%
  64  NC_020873_Bc431v3             12.95%    passed     91.90%
  65  NC_020877_Romulus             56.16%    passed     81.56%
  66  NC_021781_LP_125              21.22%    passed     95.30%
  67  NC_022088_Troll                9.67%    passed     99.45%
  68  NC_022090_Remus               56.16%    passed     81.56%
  69  NC_022761_CampHawk            20.90%    passed      5.23%
  70  NC_022763_Spock               10.14%    passed     99.96%
  71  NC_022769_BigBertha            9.67%    passed     99.45%
  72  NC_022918_S25_4               22.00%    passed     99.71%
  73  NC_022920_S25_3               22.00%    passed     99.71%
  74  NC_023009_Sb_1                22.00%    passed     99.56%
  75  NC_023501_BPS10C              12.01%    passed     96.12%
  76  NC_023573_phiSA012            22.00%    passed     99.71%
  77  NC_024137_Bcp1                13.10%    passed     92.86%
  78  NC_024205_Hoody_T             13.10%    passed     95.20%
  79  NC_024207_Evoli               13.10%    passed     95.32%
  80  NC_024211_Megatron            12.17%    passed     98.48%
  81  NC_024213_Hakuna              12.17%    passed     98.23%
  82  NC_024216_CAM003              13.10%    passed     95.20%
  83  NC_024359_LP_048              21.22%    passed     95.30%
  84  NC_024360_LMSP_25             21.22%    passed     95.30%
  85  NC_024364_List_36             21.22%    passed     94.98%
  86  NC_024383_LP_083_2            21.22%    passed     95.30%
  87  NC_024787_LMTA_148            50.39%    passed     88.93%
  88  NC_024788_Riley                9.67%    passed     99.75%
  89  NC_024792_Bobb                14.04%    passed     95.61%
  90  NC_025416_MCE_2014            22.00%    passed     99.85%
  91  NC_025417_Team1               22.00%    passed     99.71%
  92  NC_025423_CP_51               17.94%    passed     57.56%
  93  NC_025426_P108                22.00%    passed     99.88%
  94  NC_025440_WIL_1               21.22%    passed     96.09%
  95  NC_027335_ECP3                13.42%    passed     99.72%
  96  NC_027352_JBP901              13.10%    passed     92.59%
  97  NC_027355_BCP8_2              13.10%    passed     96.12%
  98  NC_027366_Mater               13.73%    passed     99.52%
  99  NC_027374_Moonbeam            13.57%    passed     98.98%
 100  Thurquoise                    13.10%    passed     95.36%
WARNING: 4 sequences contain more than 50% gaps/ambiguity
****  TOTAL                         18.71%  0 sequences failed composition chi2 test (p-value<5%; df=19)
NOTE: NC_009904_phiEF24C is identical to AB609718_phiEF24C_P2 but kept for subsequent analysis
NOTE: KJ668715_LMTA_34 is identical to DQ004855_P100 but kept for subsequent analysis
NOTE: FR852584_ISP is identical to EU418428_A5W but kept for subsequent analysis
NOTE: NC_018863_B4 is identical to JN797796B_5S but kept for subsequent analysis
NOTE: NC_018860_BCP78 is identical to JN797798_BCU4 but kept for subsequent analysis
NOTE: JX080303_Fi200W is identical to JX080301_A3R but kept for subsequent analysis
NOTE: KP027447_phiIPLA_C1C is identical to KF021268_phiIBB_SEP1 but kept for subsequent analysis
NOTE: KJ010548_Bp8p_T is identical to KJ010547_Bp8p_C but kept for subsequent analysis
NOTE: KJ094031_LP_124 is identical to KJ094029_LP_064 but kept for subsequent analysis
NOTE: NC_019448_GH15 is identical to KP027446_phiIPLARODI but kept for subsequent analysis
NOTE: NC_022088_Troll is identical to KT307976_AvesoBmore but kept for subsequent analysis
NOTE: MH638309_Bacillus_Hobo is identical to KT995480_Bacillus_BM15 but kept for subsequent analysis
NOTE: Thurquoise is identical to KU577463_Bacillus_Deep_Blue but kept for subsequent analysis
NOTE: MG602477_Bacillus_BCP01 is identical to KX495186_Bacillus_PK16 but kept for subsequent analysis
NOTE: NC_022761_CampHawk is identical to NC_011421_SPO1 but kept for subsequent analysis
NOTE: NC_022090_Remus is identical to NC_020877_Romulus but kept for subsequent analysis
NOTE: NC_024216_CAM003 is identical to NC_024205_Hoody_T but kept for subsequent analysis
NOTE: 28 identical sequences (see below) will be ignored for subsequent analysis
NOTE: NC_009811_A511 (identical to DQ004855_P100) is ignored but added at the end
NOTE: NC_025440_WIL_1 (identical to DQ004855_P100) is ignored but added at the end
NOTE: JX080300_Staph1N (identical to EU418428_A5W) is ignored but added at the end
NOTE: JX080302_676Z (identical to EU418428_A5W) is ignored but added at the end
NOTE: JX080304_MSA6 (identical to EU418428_A5W) is ignored but added at the end
NOTE: JX875065_SA5 (identical to EU418428_A5W) is ignored but added at the end
NOTE: KF766114_K (identical to EU418428_A5W) is ignored but added at the end
NOTE: KP687431_IME_SA1 (identical to EU418428_A5W) is ignored but added at the end
NOTE: KR902361_IME_SA118 (identical to EU418428_A5W) is ignored but added at the end
NOTE: KR908644_IME_SA119 (identical to EU418428_A5W) is ignored but added at the end
NOTE: NC_007066_G1 (identical to EU418428_A5W) is ignored but added at the end
NOTE: NC_019726_JD007 (identical to EU418428_A5W) is ignored but added at the end
NOTE: NC_022918_S25_4 (identical to EU418428_A5W) is ignored but added at the end
NOTE: NC_022920_S25_3 (identical to EU418428_A5W) is ignored but added at the end
NOTE: NC_023573_phiSA012 (identical to EU418428_A5W) is ignored but added at the end
NOTE: NC_025417_Team1 (identical to EU418428_A5W) is ignored but added at the end
NOTE: JX080305_P4W (identical to JX080301_A3R) is ignored but added at the end
NOTE: KP687432_IME_SA2 (identical to JX080301_A3R) is ignored but added at the end
NOTE: NC_023009_Sb_1 (identical to JX080301_A3R) is ignored but added at the end
NOTE: KJ586795_LMTA_94 (identical to KJ094029_LP_064) is ignored but added at the end
NOTE: KJ591605_LMTA_57 (identical to KJ094029_LP_064) is ignored but added at the end
NOTE: NC_020871_AG20 (identical to KJ094029_LP_064) is ignored but added at the end
NOTE: NC_021781_LP_125 (identical to KJ094029_LP_064) is ignored but added at the end
NOTE: NC_024359_LP_048 (identical to KJ094029_LP_064) is ignored but added at the end
NOTE: NC_024360_LMSP_25 (identical to KJ094029_LP_064) is ignored but added at the end
NOTE: NC_024383_LP_083_2 (identical to KJ094029_LP_064) is ignored but added at the end
NOTE: NC_022769_BigBertha (identical to KT307976_AvesoBmore) is ignored but added at the end
NOTE: MH638312_Bacillus_Kioshi (identical to KT995480_Bacillus_BM15) is ignored but added at the end

For your convenience alignment with unique sequences printed to 6151_00077-hypothetical_protein_100.fasta.aln.faa.uniqueseq.phy


Create initial parsimony tree by phylogenetic likelihood library (PLL)... 0.021 seconds
NOTE: ModelFinder requires 74 MB RAM!
ModelFinder will test 546 protein models (sample size: 641) ...
 No. Model         -LnL         df  AIC          AICc         BIC
Measuring multi-threading efficiency up to 40 CPU cores
Increase to 10 rounds for branch lengths
184 trees examined
Threads: 1 / Time: 40.050 sec / Speedup: 1.000 / Efficiency: 100% / LogL: -51476
Threads: 2 / Time: 34.241 sec / Speedup: 1.170 / Efficiency: 58% / LogL: -51476
Threads: 3 / Time: 30.774 sec / Speedup: 1.301 / Efficiency: 43% / LogL: -51476
BEST NUMBER OF THREADS: 2

  1  Dayhoff       17469.249    141 35220.497    35300.746    35849.784
  2  Dayhoff+I     17304.832    142 34893.664    34975.214    35527.414
  3  Dayhoff+G4    16727.189    142 33738.378    33819.929    34372.129
  4  Dayhoff+I+G4  16726.866    143 33739.731    33822.596    34377.944
  5  Dayhoff+R2    16838.394    143 33962.788    34045.653    34601.001
  6  Dayhoff+R3    16742.720    145 33775.439    33860.974    34422.578
  7  Dayhoff+R4    16729.096    147 33752.192    33840.452    34408.258
  8  Dayhoff+R5    16725.499    149 33748.997    33840.036    34413.989
 14  Dayhoff+F     17359.406    160 35038.811    35146.144    35752.896
 15  Dayhoff+F+I   17183.875    161 34689.751    34798.653    35408.299
 16  Dayhoff+F+G4  16586.859    161 33495.718    33604.620    34214.266
 17  Dayhoff+F+I+G4 16585.837    162 33495.675    33606.160    34218.686
 18  Dayhoff+F+R2  16704.723    162 33733.445    33843.930    34456.456
 19  Dayhoff+F+R3  16609.495    164 33546.990    33660.688    34278.927
 20  Dayhoff+F+R4  16592.428    166 33516.856    33633.826    34257.719
 21  Dayhoff+F+R5  16586.295    168 33508.590    33628.896    34258.379
 27  mtMAM         19328.206    141 38938.413    39018.661    39567.700
 28  mtMAM+I       19161.292    142 38606.584    38688.134    39240.334
 29  mtMAM+G4      17887.760    142 36059.521    36141.071    36693.271
 30  mtMAM+I+G4    17886.952    143 36059.905    36142.770    36698.118
 31  mtMAM+R2      18130.046    143 36546.092    36628.957    37184.305
 32  mtMAM+R3      17974.897    145 36239.794    36325.329    36886.933
 33  mtMAM+R4      17925.368    147 36144.737    36232.996    36800.802
 34  mtMAM+R5      17899.840    149 36097.680    36188.719    36762.672
 35  mtMAM+R6      17887.845    151 36077.690    36171.563    36751.607
 36  mtMAM+R7      17882.273    153 36070.546    36167.310    36753.389
 40  mtMAM+F       18320.857    160 36961.714    37069.047    37675.798
 41  mtMAM+F+I     18129.645    161 36581.290    36690.192    37299.837
 42  mtMAM+F+G4    17138.456    161 34598.912    34707.814    35317.460
 43  mtMAM+F+I+G4  17137.795    162 34599.591    34710.076    35322.602
 44  mtMAM+F+R2    17356.275    162 35036.551    35147.036    35759.562
 45  mtMAM+F+R3    17219.886    164 34767.772    34881.470    35499.709
 46  mtMAM+F+R4    17176.233    166 34684.467    34801.437    35425.330
 47  mtMAM+F+R5    17152.834    168 34641.669    34761.974    35391.458
 48  mtMAM+F+R6    17139.948    170 34619.896    34743.598    35378.611
 49  mtMAM+F+R7    17132.906    172 34609.812    34736.975    35377.453
 50  mtMAM+F+R8    17128.699    174 34605.398    34736.085    35381.966
 53  JTT           17400.453    141 35082.906    35163.155    35712.194
 54  JTT+I         17247.394    142 34778.789    34860.339    35412.539
 55  JTT+G4        16687.207    142 33658.414    33739.964    34292.164
 56  JTT+I+G4      16687.192    143 33660.384    33743.249    34298.597
 57  JTT+R2        16789.203    143 33864.405    33947.270    34502.618
 58  JTT+R3        16699.256    145 33688.512    33774.048    34335.652
 59  JTT+R4        16687.575    147 33669.151    33757.410    34325.216
 60  JTT+R5        16684.390    149 33666.780    33757.818    34331.771
 66  JTT+F         17298.764    160 34917.527    35024.861    35631.612
 67  JTT+F+I       17138.944    161 34599.888    34708.790    35318.436
 68  JTT+F+G4      16577.036    161 33476.073    33584.975    34194.621
 69  JTT+F+I+G4    16576.892    162 33477.783    33588.268    34200.794
 70  JTT+F+R2      16684.211    162 33692.421    33802.907    34415.432
 71  JTT+F+R3      16593.193    164 33514.386    33628.083    34246.322
 72  JTT+F+R4      16579.701    166 33491.401    33608.372    34232.264
 73  JTT+F+R5      16575.052    168 33486.105    33606.410    34235.894
 79  WAG           17206.054    141 34694.108    34774.356    35323.395
 80  WAG+I         17057.905    142 34399.810    34481.360    35033.560
 81  WAG+G4        16577.299    142 33438.597    33520.147    34072.347
 82  WAG+I+G4      16576.741    143 33439.483    33522.348    34077.696
 83  WAG+R2        16663.163    143 33612.327    33695.192    34250.540
 84  WAG+R3        16584.758    145 33459.517    33545.052    34106.656
 85  WAG+R4        16576.573    147 33447.145    33535.405    34103.210
 86  WAG+R5        16574.283    149 33446.566    33537.604    34111.557
 92  WAG+F         17141.368    160 34602.736    34710.069    35316.820
 93  WAG+F+I       16986.151    161 34294.302    34403.204    35012.850
 94  WAG+F+G4      16488.503    161 33299.006    33407.908    34017.554
 95  WAG+F+I+G4    16487.844    162 33299.688    33410.173    34022.699
 96  WAG+F+R2      16581.219    162 33486.439    33596.924    34209.449
 97  WAG+F+R3      16500.422    164 33328.843    33442.541    34060.780
 98  WAG+F+R4      16489.902    166 33311.804    33428.775    34052.667
 99  WAG+F+R5      16486.067    168 33308.133    33428.438    34057.922
105  cpREV         17348.459    141 34978.918    35059.167    35608.206
106  cpREV+I       17201.658    142 34687.316    34768.866    35321.066
107  cpREV+G4      16700.459    142 33684.918    33766.468    34318.668
108  cpREV+I+G4    16699.628    143 33685.256    33768.121    34323.469
109  cpREV+R2      16783.634    143 33853.267    33936.133    34491.481
110  cpREV+R3      16711.940    145 33713.879    33799.415    34361.019
111  cpREV+R4      16702.400    147 33698.800    33787.060    34354.866
112  cpREV+R5      16698.319    149 33694.638    33785.677    34359.630
118  cpREV+F       17373.832    160 35067.663    35174.997    35781.748
119  cpREV+F+I     17204.756    161 34731.511    34840.413    35450.059
120  cpREV+F+G4    16647.420    161 33616.841    33725.742    34335.388
121  cpREV+F+I+G4  16646.161    162 33616.322    33726.807    34339.332
122  cpREV+F+R2    16752.526    162 33829.052    33939.538    34552.063
123  cpREV+F+R3    16671.249    164 33670.497    33784.195    34402.434
124  cpREV+F+R4    16655.747    166 33643.494    33760.464    34384.357
125  cpREV+F+R5    16647.848    168 33631.696    33752.001    34381.485
126  cpREV+F+R6    16642.988    170 33625.976    33749.678    34384.691
131  mtREV         18433.781    141 37149.563    37229.811    37778.850
132  mtREV+I       18288.879    142 36861.758    36943.309    37495.509
133  mtREV+G4      17490.530    142 35265.061    35346.611    35898.811
134  mtREV+I+G4    17490.232    143 35266.465    35349.330    35904.678
135  mtREV+R2      17612.178    143 35510.356    35593.221    36148.569
136  mtREV+R3      17517.033    145 35324.067    35409.602    35971.206
137  mtREV+R4      17499.171    147 35292.342    35380.601    35948.407
138  mtREV+R5      17490.602    149 35279.203    35370.242    35944.194
139  mtREV+R6      17486.030    151 35274.060    35367.933    35947.977
144  mtREV+F       17638.075    160 35596.151    35703.484    36310.236
145  mtREV+F+I     17471.186    161 35264.371    35373.273    35982.919
146  mtREV+F+G4    16770.612    161 33863.224    33972.126    34581.772
147  mtREV+F+I+G4  16770.392    162 33864.784    33975.269    34587.794
148  mtREV+F+R2    16918.602    162 34161.204    34271.690    34884.215
149  mtREV+F+R3    16809.498    164 33946.995    34060.693    34678.932
150  mtREV+F+R4    16786.016    166 33904.032    34021.003    34644.895
151  mtREV+F+R5    16775.173    168 33886.347    34006.652    34636.136
152  mtREV+F+R6    16766.970    170 33873.939    33997.641    34632.654
153  mtREV+F+R7    16763.077    172 33870.153    33997.316    34637.795
157  rtREV         17364.784    141 35011.567    35091.816    35640.854
158  rtREV+I       17222.371    142 34728.741    34810.291    35362.491
159  rtREV+G4      16654.359    142 33592.718    33674.268    34226.468
160  rtREV+I+G4    16654.115    143 33594.230    33677.095    34232.443
161  rtREV+R2      16751.473    143 33788.946    33871.811    34427.159
162  rtREV+R3      16666.232    145 33622.465    33708.000    34269.604
163  rtREV+R4      16655.615    147 33605.231    33693.490    34261.296
164  rtREV+R5      16651.221    149 33600.441    33691.480    34265.433
170  rtREV+F       17193.702    160 34707.404    34814.737    35421.489
171  rtREV+F+I     17044.419    161 34410.839    34519.740    35129.386
172  rtREV+F+G4    16474.606    161 33271.213    33380.115    33989.760
173  rtREV+F+I+G4  16474.544    162 33273.087    33383.572    33996.098
174  rtREV+F+R2    16581.444    162 33486.888    33597.374    34209.899
175  rtREV+F+R3    16489.040    164 33306.081    33419.778    34038.018
176  rtREV+F+R4    16476.843    166 33285.687    33402.657    34026.549
177  rtREV+F+R5    16472.227    168 33280.455    33400.760    34030.244
183  mtART         18981.906    141 38245.811    38326.060    38875.098
184  mtART+I       18804.041    142 37892.082    37973.632    38525.832
185  mtART+G4      17673.878    142 35631.757    35713.307    36265.507
186  mtART+I+G4    17672.756    143 35631.511    35714.377    36269.725
187  mtART+R2      17877.418    143 36040.836    36123.701    36679.049
188  mtART+R3      17739.877    145 35769.753    35855.288    36416.892
189  mtART+R4      17703.902    147 35701.804    35790.064    36357.869
190  mtART+R5      17686.491    149 35670.983    35762.021    36335.974
191  mtART+R6      17673.898    151 35649.796    35743.669    36323.713
192  mtART+R7      17667.478    153 35640.956    35737.720    36323.799
196  mtART+F       17972.877    160 36265.754    36373.088    36979.839
197  mtART+F+I     17786.311    161 35894.622    36003.523    36613.169
198  mtART+F+G4    16879.828    161 34081.656    34190.558    34800.204
199  mtART+F+I+G4  16879.402    162 34082.804    34193.289    34805.814
200  mtART+F+R2    17064.855    162 34453.710    34564.195    35176.721
201  mtART+F+R3    16940.462    164 34208.924    34322.621    34940.861
202  mtART+F+R4    16907.985    166 34147.970    34264.941    34888.833
203  mtART+F+R5    16892.121    168 34120.242    34240.547    34870.031
204  mtART+F+R6    16879.345    170 34098.691    34222.393    34857.406
205  mtART+F+R7    16872.794    172 34089.587    34216.750    34857.228
206  mtART+F+R8    16868.830    174 34085.660    34216.347    34862.228
209  mtZOA         18492.361    141 37266.722    37346.970    37896.009
210  mtZOA+I       18333.246    142 36950.493    37032.043    37584.243
211  mtZOA+G4      17351.892    142 34987.783    35069.334    35621.534
212  mtZOA+I+G4    17351.130    143 34988.261    35071.126    35626.474
213  mtZOA+R2      17508.433    143 35302.866    35385.731    35941.079
214  mtZOA+R3      17392.843    145 35075.686    35161.222    35722.826
215  mtZOA+R4      17366.195    147 35026.391    35114.650    35682.456
216  mtZOA+R5      17354.421    149 35006.842    35097.881    35671.834
217  mtZOA+R6      17347.623    151 34997.246    35091.119    35671.163
218  mtZOA+R7      17345.780    153 34997.560    35094.324    35680.404
222  mtZOA+F       17658.943    160 35637.886    35745.219    36351.971
223  mtZOA+F+I     17485.060    161 35292.121    35401.023    36010.669
224  mtZOA+F+G4    16690.166    161 33702.332    33811.234    34420.879
225  mtZOA+F+I+G4  16690.025    162 33704.050    33814.536    34427.061
226  mtZOA+F+R2    16846.763    162 34017.525    34128.011    34740.536
227  mtZOA+F+R3    16732.604    164 33793.208    33906.906    34525.145
228  mtZOA+F+R4    16706.193    166 33744.386    33861.356    34485.249
229  mtZOA+F+R5    16695.974    168 33727.949    33848.254    34477.737
230  mtZOA+F+R6    16688.535    170 33717.070    33840.772    34475.785
231  mtZOA+F+R7    16685.019    172 33714.039    33841.201    34481.680
235  VT            17195.321    141 34672.642    34752.891    35301.930
236  VT+I          17056.553    142 34397.106    34478.656    35030.856
237  VT+G4         16598.163    142 33480.326    33561.876    34114.076
238  VT+I+G4       16598.010    143 33482.019    33564.885    34120.233
239  VT+R2         16675.415    143 33636.830    33719.695    34275.043
240  VT+R3         16602.064    145 33494.128    33579.664    34141.268
241  VT+R4         16597.094    147 33488.189    33576.449    34144.254
248  VT+F          17119.689    160 34559.377    34666.711    35273.462
249  VT+F+I        16976.126    161 34274.252    34383.154    34992.800
250  VT+F+G4       16514.673    161 33351.346    33460.248    34069.894
251  VT+F+I+G4     16514.422    162 33352.844    33463.329    34075.854
252  VT+F+R2       16594.687    162 33513.374    33623.859    34236.385
253  VT+F+R3       16520.747    164 33369.494    33483.192    34101.431
254  VT+F+R4       16514.652    166 33361.303    33478.274    34102.166
261  LG            17235.232    141 34752.463    34832.712    35381.751
262  LG+I          17086.928    142 34457.856    34539.407    35091.607
263  LG+G4         16502.587    142 33289.174    33370.724    33922.924
264  LG+I+G4       16502.565    143 33291.131    33373.996    33929.344
265  LG+R2         16609.081    143 33504.162    33587.028    34142.376
266  LG+R3         16517.893    145 33325.786    33411.321    33972.925
267  LG+R4         16506.997    147 33307.994    33396.253    33964.059
268  LG+R5         16500.176    149 33298.353    33389.392    33963.344
269  LG+R6         16498.444    151 33298.888    33392.761    33972.805
274  LG+F          17139.053    160 34598.106    34705.439    35312.190
275  LG+F+I        16985.389    161 34292.778    34401.680    35011.326
276  LG+F+G4       16406.873    161 33135.746    33244.648    33854.294
277  LG+F+I+G4     16406.924    162 33137.848    33248.334    33860.859
278  LG+F+R2       16518.746    162 33361.491    33471.977    34084.502
279  LG+F+R3       16424.804    164 33177.607    33291.305    33909.544
280  LG+F+R4       16412.976    166 33157.951    33274.922    33898.814
281  LG+F+R5       16405.924    168 33147.849    33268.154    33897.638
282  LG+F+R6       16403.767    170 33147.534    33271.236    33906.249
287  DCMut         17469.040    141 35220.080    35300.329    35849.368
288  DCMut+I       17304.757    142 34893.513    34975.063    35527.263
289  DCMut+G4      16728.065    142 33740.130    33821.680    34373.880
290  DCMut+I+G4    16727.642    143 33741.285    33824.150    34379.498
291  DCMut+R2      16839.023    143 33964.046    34046.912    34602.260
292  DCMut+R3      16744.185    145 33778.370    33863.905    34425.509
293  DCMut+R4      16732.192    147 33758.384    33846.643    34414.449
294  DCMut+R5      16727.335    149 33752.669    33843.708    34417.661
300  DCMut+F       17358.407    160 35036.815    35144.148    35750.899
301  DCMut+F+I     17183.122    161 34688.244    34797.146    35406.791
302  DCMut+F+G4    16587.259    161 33496.517    33605.419    34215.065
303  DCMut+F+I+G4  16586.426    162 33496.852    33607.338    34219.863
304  DCMut+F+R2    16704.951    162 33733.903    33844.388    34456.914
305  DCMut+F+R3    16609.683    164 33547.366    33661.063    34279.303
306  DCMut+F+R4    16595.795    166 33523.590    33640.560    34264.453
307  DCMut+F+R5    16588.563    168 33513.126    33633.431    34262.915
308  DCMut+F+R6    16586.184    170 33512.369    33636.071    34271.084
313  PMB           17339.009    141 34960.019    35040.267    35589.306
314  PMB+I         17200.736    142 34685.473    34767.023    35319.223
315  PMB+G4        16762.568    142 33809.135    33890.686    34442.886
316  PMB+I+G4      16762.159    143 33810.318    33893.184    34448.532
317  PMB+R2        16828.558    143 33943.116    34025.981    34581.329
318  PMB+R3        16764.627    145 33819.254    33904.789    34466.393
319  PMB+R4        16762.103    147 33818.206    33906.466    34474.271
326  PMB+F         17183.736    160 34687.473    34794.806    35401.558
327  PMB+F+I       17037.410    161 34396.820    34505.722    35115.368
328  PMB+F+G4      16590.146    161 33502.293    33611.195    34220.840
329  PMB+F+I+G4    16589.729    162 33503.458    33613.943    34226.468
330  PMB+F+R2      16664.487    162 33652.974    33763.459    34375.985
331  PMB+F+R3      16594.744    164 33517.489    33631.186    34249.426
332  PMB+F+R4      16591.153    166 33514.305    33631.276    34255.168
339  HIVb          17987.954    141 36257.907    36338.156    36887.195
340  HIVb+I        17800.836    142 35885.673    35967.223    36519.423
341  HIVb+G4       17093.536    142 34471.073    34552.623    35104.823
342  HIVb+I+G4     17093.216    143 34472.433    34555.298    35110.646
343  HIVb+R2       17243.967    143 34773.934    34856.799    35412.147
344  HIVb+R3       17119.521    145 34529.042    34614.578    35176.181
345  HIVb+R4       17107.922    147 34509.844    34598.103    35165.909
346  HIVb+R5       17095.006    149 34488.011    34579.050    35153.002
347  HIVb+R6       17091.294    151 34484.588    34578.461    35158.505
352  HIVb+F        17877.527    160 36075.054    36182.387    36789.139
353  HIVb+F+I      17677.382    161 35676.764    35785.665    36395.311
354  HIVb+F+G4     16942.853    161 34207.706    34316.608    34926.254
355  HIVb+F+I+G4   16942.470    162 34208.939    34319.425    34931.950
356  HIVb+F+R2     17107.869    162 34539.739    34650.224    35262.750
357  HIVb+F+R3     16979.466    164 34286.932    34400.630    35018.869
358  HIVb+F+R4     16964.951    166 34261.902    34378.872    35002.765
359  HIVb+F+R5     16948.133    168 34232.265    34352.570    34982.054
360  HIVb+F+R6     16942.757    170 34225.515    34349.217    34984.230
365  HIVw          18427.134    141 37136.268    37216.517    37765.555
366  HIVw+I        18222.246    142 36728.493    36810.043    37362.243
367  HIVw+G4       17537.101    142 35358.202    35439.752    35991.952
368  HIVw+I+G4     17535.054    143 35356.108    35438.973    35994.321
369  HIVw+R2       17682.897    143 35651.794    35734.660    36290.008
370  HIVw+R3       17567.372    145 35424.745    35510.280    36071.884
371  HIVw+R4       17555.104    147 35404.209    35492.468    36060.274
372  HIVw+R5       17541.278    149 35380.556    35471.595    36045.548
373  HIVw+R6       17536.617    151 35375.234    35469.107    36049.151
378  HIVw+F        18250.040    160 36820.081    36927.414    37534.165
379  HIVw+F+I      18026.429    161 36374.858    36483.760    37093.405
380  HIVw+F+G4     17310.401    161 34942.802    35051.704    35661.349
381  HIVw+F+I+G4   17307.494    162 34938.988    35049.474    35661.999
382  HIVw+F+R2     17472.051    162 35268.103    35378.588    35991.114
383  HIVw+F+R3     17348.392    164 35024.784    35138.481    35756.721
384  HIVw+F+R4     17333.507    166 34999.014    35115.984    35739.877
385  HIVw+F+R5     17316.928    168 34969.855    35090.160    35719.644
386  HIVw+F+R6     17311.071    170 34962.142    35085.844    35720.857
391  JTTDCMut      17394.353    141 35070.707    35150.955    35699.994
392  JTTDCMut+I    17241.411    142 34766.821    34848.372    35400.571
393  JTTDCMut+G4   16682.585    142 33649.171    33730.721    34282.921
394  JTTDCMut+I+G4 16682.807    143 33651.613    33734.479    34289.827
395  JTTDCMut+R2   16784.383    143 33854.767    33937.632    34492.980
396  JTTDCMut+R3   16693.326    145 33676.653    33762.188    34323.792
397  JTTDCMut+R4   16686.886    147 33667.772    33756.031    34323.837
404  JTTDCMut+F    17294.625    160 34909.250    35016.584    35623.335
405  JTTDCMut+F+I  17134.726    161 34591.453    34700.355    35310.001
406  JTTDCMut+F+G4 16572.674    161 33467.348    33576.250    34185.896
407  JTTDCMut+F+I+G4 16572.615    162 33469.231    33579.716    34192.241
408  JTTDCMut+F+R2 16680.187    162 33684.375    33794.860    34407.385
409  JTTDCMut+F+R3 16587.426    164 33502.853    33616.550    34234.789
410  JTTDCMut+F+R4 16579.689    166 33491.378    33608.348    34232.241
411  JTTDCMut+F+R5 16572.254    168 33480.508    33600.813    34230.297
412  JTTDCMut+F+R6 16570.401    170 33480.802    33604.504    34239.517
417  FLU           17651.124    141 35584.249    35664.497    36213.536
418  FLU+I         17476.526    142 35237.053    35318.603    35870.803
419  FLU+G4        16843.805    142 33971.610    34053.160    34605.360
420  FLU+I+G4      16842.800    143 33971.600    34054.465    34609.813
421  FLU+R2        16972.689    143 34231.378    34314.243    34869.591
422  FLU+R3        16865.791    145 34021.582    34107.117    34668.721
423  FLU+R4        16854.471    147 34002.942    34091.202    34659.007
424  FLU+R5        16843.851    149 33985.703    34076.742    34650.694
425  FLU+R6        16841.238    151 33984.476    34078.350    34658.394
430  FLU+F         17613.426    160 35546.852    35654.185    36260.937
431  FLU+F+I       17426.370    161 35174.739    35283.641    35893.287
432  FLU+F+G4      16776.684    161 33875.367    33984.269    34593.915
433  FLU+F+I+G4    16775.310    162 33874.620    33985.106    34597.631
434  FLU+F+R2      16917.482    162 34158.965    34269.450    34881.976
435  FLU+F+R3      16804.997    164 33937.994    34051.692    34669.931
436  FLU+F+R4      16791.614    166 33915.228    34032.199    34656.091
437  FLU+F+R5      16778.711    168 33893.423    34013.728    34643.212
438  FLU+F+R6      16775.329    170 33890.659    34014.361    34649.374
443  Blosum62      17277.367    141 34836.733    34916.982    35466.021
444  Blosum62+I    17143.367    142 34570.734    34652.284    35204.484
445  Blosum62+G4   16700.025    142 33684.049    33765.600    34317.800
446  Blosum62+I+G4 16699.669    143 33685.338    33768.203    34323.551
447  Blosum62+R2   16767.914    143 33821.827    33904.692    34460.040
448  Blosum62+R3   16703.139    145 33696.277    33781.812    34343.416
449  Blosum62+R4   16701.982    147 33697.964    33786.223    34354.029
456  Blosum62+F    17150.977    160 34621.954    34729.288    35336.039
457  Blosum62+F+I  17010.908    161 34343.815    34452.717    35062.363
458  Blosum62+F+G4 16560.048    161 33442.096    33550.998    34160.643
459  Blosum62+F+I+G4 16559.737    162 33443.474    33553.960    34166.485
460  Blosum62+F+R2 16634.443    162 33592.886    33703.371    34315.896
461  Blosum62+F+R3 16564.613    164 33457.226    33570.924    34189.163
462  Blosum62+F+R4 16562.300    166 33456.600    33573.571    34197.463
469  mtMet         18504.784    141 37291.568    37371.816    37920.855
470  mtMet+I       18353.636    142 36991.272    37072.822    37625.022
471  mtMet+G4      17472.372    142 35228.744    35310.294    35862.494
472  mtMet+I+G4    17472.194    143 35230.388    35313.254    35868.602
473  mtMet+R2      17607.081    143 35500.162    35583.027    36138.375
474  mtMet+R3      17500.698    145 35291.397    35376.932    35938.536
475  mtMet+R4      17491.311    147 35276.622    35364.882    35932.688
476  mtMet+R5      17473.292    149 35244.583    35335.622    35909.575
477  mtMet+R6      17469.742    151 35241.485    35335.358    35915.402
482  mtMet+F       17698.234    160 35716.468    35823.801    36430.553
483  mtMet+F+I     17527.903    161 35377.806    35486.708    36096.354
484  mtMet+F+G4    16789.135    161 33900.270    34009.172    34618.818
485  mtMet+F+I+G4  16788.949    162 33901.899    34012.384    34624.909
486  mtMet+F+R2    16934.949    162 34193.898    34304.383    34916.908
487  mtMet+F+R3    16820.037    164 33968.074    34081.772    34700.011
488  mtMet+F+R4    16809.489    166 33950.978    34067.948    34691.841
489  mtMet+F+R5    16791.793    168 33919.586    34039.891    34669.375
490  mtMet+F+R6    16788.514    170 33917.028    34040.730    34675.743
495  mtVer         18831.851    141 37945.701    38025.950    38574.988
496  mtVer+I       18676.459    142 37636.918    37718.469    38270.669
497  mtVer+G4      17667.610    142 35619.219    35700.770    36252.970
498  mtVer+I+G4    17667.430    143 35620.861    35703.726    36259.074
499  mtVer+R2      17832.593    143 35951.187    36034.052    36589.400
500  mtVer+R3      17711.561    145 35713.121    35798.657    36360.261
501  mtVer+R4      17698.906    147 35691.812    35780.071    36347.877
502  mtVer+R5      17672.652    149 35643.304    35734.343    36308.295
503  mtVer+R6      17666.894    151 35635.789    35729.662    36309.706
508  mtVer+F       18054.806    160 36429.612    36536.945    37143.696
509  mtVer+F+I     17857.245    161 36036.489    36145.391    36755.037
510  mtVer+F+G4    17019.897    161 34361.793    34470.695    35080.341
511  mtVer+F+I+G4  17018.991    162 34361.982    34472.467    35084.993
512  mtVer+F+R2    17198.575    162 34721.150    34831.636    35444.161
513  mtVer+F+R3    17073.130    164 34474.260    34587.957    35206.197
514  mtVer+F+R4    17058.859    166 34449.718    34566.688    35190.580
515  mtVer+F+R5    17031.207    168 34398.414    34518.720    35148.203
516  mtVer+F+R6    17024.654    170 34389.308    34513.010    35148.023
517  mtVer+F+R7    17013.598    172 34371.195    34498.357    35138.836
518  mtVer+F+R8    17007.463    174 34362.927    34493.614    35139.494
521  mtInv         18445.600    141 37173.201    37253.449    37802.488
522  mtInv+I       18291.592    142 36867.184    36948.734    37500.934
523  mtInv+G4      17518.518    142 35321.037    35402.587    35954.787
524  mtInv+I+G4    17518.266    143 35322.532    35405.397    35960.745
525  mtInv+R2      17633.421    143 35552.842    35635.707    36191.055
526  mtInv+R3      17536.103    145 35362.206    35447.741    36009.345
527  mtInv+R4      17529.638    147 35353.275    35441.535    36009.341
528  mtInv+R5      17518.455    149 35334.909    35425.948    35999.901
529  mtInv+R6      17516.685    151 35335.369    35429.242    36009.287
534  mtInv+F       17499.733    160 35319.467    35426.800    36033.551
535  mtInv+F+I     17333.174    161 34988.347    35097.249    35706.895
536  mtInv+F+G4    16676.161    161 33674.322    33783.224    34392.870
537  mtInv+F+I+G4  16675.999    162 33675.998    33786.483    34399.009
538  mtInv+F+R2    16803.981    162 33931.963    34042.448    34654.974
539  mtInv+F+R3    16697.033    164 33722.067    33835.764    34454.004
540  mtInv+F+R4    16689.046    166 33710.092    33827.063    34450.955
541  mtInv+F+R5    16677.768    168 33691.537    33811.842    34441.326
542  mtInv+F+R6    16676.117    170 33692.234    33815.936    34450.949
Akaike Information Criterion:           LG+F+G4
Corrected Akaike Information Criterion: LG+F+G4
Bayesian Information Criterion:         LG+F+G4
Best-fit model: LG+F+G4 chosen according to BIC

All model information printed to 6151_00077-hypothetical_protein_100.fasta.aln.faa.model.gz
CPU time for ModelFinder: 1259.376 seconds (0h:20m:59s)
Wall-clock time for ModelFinder: 636.814 seconds (0h:10m:36s)
Generating 1000 samples for ultrafast bootstrap (seed: 895916)...

NOTE: 31 MB RAM (0 GB) is required!
Measuring multi-threading efficiency up to 40 CPU cores
Increase to 10 rounds for branch lengths
44 trees examined
Threads: 1 / Time: 40.827 sec / Speedup: 1.000 / Efficiency: 100% / LogL: -45207
Threads: 2 / Time: 21.865 sec / Speedup: 1.867 / Efficiency: 93% / LogL: -45207
Threads: 3 / Time: 15.007 sec / Speedup: 2.721 / Efficiency: 91% / LogL: -45207
Threads: 4 / Time: 13.764 sec / Speedup: 2.966 / Efficiency: 74% / LogL: -45207
Threads: 5 / Time: 14.465 sec / Speedup: 2.822 / Efficiency: 56% / LogL: -45207
Threads: 6 / Time: 8.886 sec / Speedup: 4.595 / Efficiency: 77% / LogL: -45207
Threads: 7 / Time: 9.040 sec / Speedup: 4.516 / Efficiency: 65% / LogL: -45207
Threads: 8 / Time: 8.813 sec / Speedup: 4.632 / Efficiency: 58% / LogL: -45207
Threads: 9 / Time: 6.792 sec / Speedup: 6.011 / Efficiency: 67% / LogL: -45207
Threads: 10 / Time: 6.502 sec / Speedup: 6.279 / Efficiency: 63% / LogL: -45207
Threads: 11 / Time: 7.686 sec / Speedup: 5.312 / Efficiency: 48% / LogL: -45207
BEST NUMBER OF THREADS: 9

Estimate model parameters (epsilon = 0.100)
1. Initial log-likelihood: -16415.962
2. Current log-likelihood: -16407.961
3. Current log-likelihood: -16406.910
Optimal log-likelihood: -16406.870
Gamma shape alpha: 0.800
Parameters optimization took 3 rounds (0.251 sec)
Computing ML distances based on estimated model parameters... 1.711 sec
Computing BIONJ tree...
0.003 seconds
Log-likelihood of BIONJ tree: -16435.226
--------------------------------------------------------------------
|             INITIALIZING CANDIDATE TREE SET                      |
--------------------------------------------------------------------
Generating 98 parsimony trees... 1.871 second
Computing log-likelihood of 98 initial trees ... 3.854 seconds
Current best score: -16386.281

Do NNI search on 20 best initial trees
Estimate model parameters (epsilon = 0.100)
BETTER TREE FOUND at iteration 1: -16370.206
Iteration 10 / LogL: -16375.632 / Time: 0h:2m:42s
Iteration 20 / LogL: -16375.631 / Time: 0h:2m:45s
Finish initializing candidate tree set (4)
Current best tree score: -16370.206 / CPU time: 11.395
Number of iterations: 20
--------------------------------------------------------------------
|               OPTIMIZING CANDIDATE TREE SET                      |
--------------------------------------------------------------------
Iteration 30 / LogL: -16370.207 / Time: 0h:2m:51s (0h:6m:59s left)
Iteration 40 / LogL: -16370.741 / Time: 0h:2m:56s (0h:4m:35s left)
Iteration 50 / LogL: -16370.207 / Time: 0h:3m:1s (0h:3m:9s left)
Log-likelihood cutoff on original alignment: -16412.114
Iteration 60 / LogL: -16370.215 / Time: 0h:3m:6s (0h:2m:9s left)
Iteration 70 / LogL: -16386.620 / Time: 0h:3m:12s (0h:1m:26s left)
Iteration 80 / LogL: -16370.206 / Time: 0h:3m:17s (0h:0m:52s left)
Iteration 90 / LogL: -16371.318 / Time: 0h:3m:21s (0h:0m:24s left)
Iteration 100 / LogL: -16370.742 / Time: 0h:3m:26s (0h:0m:2s left)
Log-likelihood cutoff on original alignment: -16412.114
NOTE: Bootstrap correlation coefficient of split occurrence frequencies: 0.998
TREE SEARCH COMPLETED AFTER 102 ITERATIONS / Time: 0h:3m:27s

--------------------------------------------------------------------
|                    FINALIZING TREE SEARCH                        |
--------------------------------------------------------------------
Performs final model parameters optimization
Estimate model parameters (epsilon = 0.010)
1. Initial log-likelihood: -16370.206
Optimal log-likelihood: -16370.206
Gamma shape alpha: 0.806
Parameters optimization took 1 rounds (0.054 sec)
BEST SCORE FOUND : -16370.206

Testing tree branches by SH-like aLRT with 1000 replicates...
0.169 sec.
Creating bootstrap support values...
Split supports printed to NEXUS file 6151_00077-hypothetical_protein_100.fasta.aln.faa.splits.nex
Total tree length: 15.047

Total number of iterations: 102
CPU time used for tree search: 464.243 sec (0h:7m:44s)
Wall-clock time used for tree search: 53.631 sec (0h:0m:53s)
Total CPU time used: 1122.476 sec (0h:18m:42s)
Total wall-clock time used: 208.285 sec (0h:3m:28s)

Computing bootstrap consensus tree...
Reading input file 6151_00077-hypothetical_protein_100.fasta.aln.faa.splits.nex...
72 taxa and 282 splits.
Consensus tree written to 6151_00077-hypothetical_protein_100.fasta.aln.faa.contree
Reading input trees file 6151_00077-hypothetical_protein_100.fasta.aln.faa.contree
Log-likelihood of consensus tree: -16370.206

Analysis results written to: 
  IQ-TREE report:                6151_00077-hypothetical_protein_100.fasta.aln.faa.iqtree
  Maximum-likelihood tree:       6151_00077-hypothetical_protein_100.fasta.aln.faa.treefile
  Likelihood distances:          6151_00077-hypothetical_protein_100.fasta.aln.faa.mldist

Ultrafast bootstrap approximation results written to:
  Split support values:          6151_00077-hypothetical_protein_100.fasta.aln.faa.splits.nex
  Consensus tree:                6151_00077-hypothetical_protein_100.fasta.aln.faa.contree
  Screen log file:               6151_00077-hypothetical_protein_100.fasta.aln.faa.log

Date and Time: Tue Feb 11 16:07:35 2020
