# Supplementary material for: Genome, biology and stability of the Thurquoise phage – A new virus from the Bastillevirinae subfamily
Source: Front Microbiol. 2023 Mar 14;14:1120147. doi: 10.3389/fmicb.2023.1120147 (PMC10043171; doi:10.3389/fmicb.2023.1120147)
Supplement: Supplementary file 2 [file Data_Sheet_1.ZIP › File S1. Alignments evolution models and trees/IqTree_ML_trees/single_marker_trees/6151_00077-hypothetical_protein_100.fasta.aln.faa.mldist]

72
AB609718_phiEF24C_P2        0.0000000 1.1816730 1.1841172 3.3509496 0.5778537 0.8457115 0.8457115 1.2902928 1.0565981 0.8470438 0.8470438 0.9676935 1.9976921 2.0076743 1.0968841 0.9824871 1.1673603 1.0393349 1.0393349 0.5748767 0.5748767 0.5778537 0.8380516 0.9824871 0.1830839 0.0018266 1.3882248 1.0524999 1.2430243 1.1113282 1.1012828 1.0978958 1.0978958 1.1113282 0.9871616 0.0000010 2.0709666 1.8058057 2.0839970 1.4237297 1.2757410 1.3651848 1.0565981 1.2902928 0.8380516 1.0616320 1.1283514 1.0728935 1.2430243 1.0728935 2.0709666 1.2750005 1.3636907 1.1188793 1.2620479 1.2622238 1.3893156 1.3853667 1.2620479 0.5737702 0.6200251 1.2446052 1.0369475 0.8362256 2.0132879 0.8308513 0.0055360 1.0804087 1.0924343 1.0687841 1.0539870 1.1012828 
AB930182_SPG24              1.1816730 0.0000000 0.0036551 2.7580606 1.0257589 1.2426139 1.2426139 0.5669818 0.3748313 1.2487337 1.2487337 1.3849418 2.2702263 2.2814618 0.3032435 1.2370699 0.0110724 0.3579702 0.3579702 1.0288179 1.0288179 1.0257589 1.2545597 1.2370699 1.1443036 1.2057542 0.7079064 0.3749608 0.5437173 0.3857066 0.3798791 0.3895326 0.3895326 0.3857066 1.5511052 1.1816730 1.9941335 1.9111948 1.9830167 0.6772853 0.6721443 0.6802162 0.3748313 0.5669818 1.2545597 0.3599367 0.4074856 1.5581244 0.5437173 1.5581244 1.9941335 0.5568488 0.6802162 0.3895206 0.6653693 0.6563553 0.7044707 0.7039814 0.6653693 1.0236491 0.8311051 0.5402583 0.3518723 1.2483867 2.2619848 1.2526466 1.2171792 0.3968886 0.3937255 0.2410347 0.2935824 0.3798791 
AP013029_phiNIT1            1.1841172 0.0036551 0.0000000 2.7580606 1.0280788 1.2359744 1.2359744 0.5722958 0.3789782 1.2420669 1.2420669 1.3965919 2.2583576 2.2695121 0.3059858 1.2241757 0.0128751 0.3550500 0.3550500 1.0311433 1.0311433 1.0280788 1.2478716 1.2241757 1.1467547 1.2082040 0.7142975 0.3791075 0.5488630 0.3885265 0.3826750 0.3923518 0.3923518 0.3885265 1.5348965 1.1841172 1.9943610 1.9221843 1.9964951 0.6834414 0.6782749 0.6864198 0.3789782 0.5722958 1.2478716 0.3628607 0.4153430 1.5731349 0.5488630 1.5731349 1.9943610 0.5621090 0.6864198 0.3923483 0.6714507 0.6623738 0.7108473 0.7103492 0.6714507 1.0259662 0.8311051 0.5453840 0.3489614 1.2417266 2.2501113 1.2459629 1.2196382 0.3997175 0.3965526 0.2420534 0.2944417 0.3826750 
AY682195_LP65               3.3509496 2.7580606 2.7580606 0.0000000 3.0416083 3.1281231 3.1281231 3.0301012 2.9411393 3.1281231 3.1281231 2.9083750 3.5277636 3.5277636 2.8687719 3.0674940 2.7023735 2.7529634 2.7529634 3.0441094 3.0441094 3.0416083 3.1763151 3.0674940 3.1616248 3.3311381 2.8850297 2.9399914 2.9958483 2.8096655 2.7834744 2.8307341 2.8307341 2.8096655 3.0734687 3.3509496 3.8295700 3.6537059 2.6325920 2.9274489 2.8287976 2.8958854 2.9411393 3.0301012 3.1763151 2.8291446 2.8668506 3.4994233 2.9958483 3.4994233 3.8295700 3.0220397 2.8958854 2.8174980 2.8532889 2.8662866 2.8736996 2.8656396 2.8532889 3.0387697 2.7545870 2.9844734 2.7409452 3.1692643 3.5152559 3.1965371 3.3642700 2.8018776 2.8361367 2.8318997 2.8531123 2.7834744 
DQ004855_P100               0.5778537 1.0257589 1.0280788 3.0416083 0.0000000 0.8084384 0.8084384 1.1863095 1.0320675 0.8127936 0.8127936 0.6604788 2.0504791 2.0401711 0.9888185 0.7704305 1.0281887 0.9353176 0.9353176 0.0039423 0.0039423 0.0000010 0.8043554 0.7704305 0.4540634 0.5812700 1.2914696 1.0285976 1.1817706 1.0446750 1.0396809 1.0172279 1.0172279 1.0446750 0.8081054 0.5778537 1.9646603 1.6159387 1.9648265 1.2873349 1.2259898 1.2609048 1.0320675 1.1863095 0.8043554 0.9259612 1.0456621 0.7647328 1.1817706 0.7647328 1.9646603 1.1783333 1.2609048 1.0446750 1.2171468 1.2055188 1.2837455 1.2884516 1.2171468 0.0019693 0.0000010 1.1886563 0.9445540 0.8043965 1.9255306 0.7986466 0.5809712 1.0310807 1.0236835 0.9463910 0.9655854 1.0396809 
EU418428_A5W                0.8457115 1.2426139 1.2359744 3.1281231 0.8084384 0.0000000 0.0000010 1.4529433 1.3140883 0.0019928 0.0019928 0.1934164 2.0363096 2.0260750 1.2765094 0.3335700 1.2123275 1.2733303 1.2733303 0.8070198 0.8070198 0.8084384 0.0060249 0.3335700 0.7813163 0.8413510 1.3985879 1.3175961 1.4332364 1.3631086 1.3791496 1.3453260 1.3453260 1.3631086 0.2908701 0.8457115 1.9530596 1.7103634 1.8926197 1.4431524 1.3835833 1.3933077 1.3140883 1.4529433 0.0060249 1.3313245 1.3829604 0.2258331 1.4332364 0.2258331 1.9530596 1.4269291 1.3933077 1.3626447 1.3693394 1.3651329 1.3969299 1.3954526 1.3693394 0.8066255 0.8752048 1.4335290 1.2644850 0.0040119 1.9646278 0.0101066 0.8652230 1.3451445 1.3533208 1.2673163 1.3480868 1.3791496 
FR852584_ISP                0.8457115 1.2426139 1.2359744 3.1281231 0.8084384 0.0000010 0.0000000 1.4529433 1.3140883 0.0019928 0.0019928 0.1934164 2.0363096 2.0260750 1.2765094 0.3335700 1.2123275 1.2733303 1.2733303 0.8070198 0.8070198 0.8084384 0.0060249 0.3335700 0.7813163 0.8413510 1.3985879 1.3175961 1.4332364 1.3631086 1.3791496 1.3453260 1.3453260 1.3631086 0.2908701 0.8457115 1.9530596 1.7103634 1.8926197 1.4431524 1.3835833 1.3933077 1.3140883 1.4529433 0.0060249 1.3313245 1.3829604 0.2258331 1.4332364 0.2258331 1.9530596 1.4269291 1.3933077 1.3626447 1.3693394 1.3651329 1.3969299 1.3954526 1.3693394 0.8066255 0.8752048 1.4335290 1.2644850 0.0040119 1.9646278 0.0101066 0.8652230 1.3451445 1.3533208 1.2673163 1.3480868 1.3791496 
JN797796B_5S                1.2902928 0.5669818 0.5722958 3.0301012 1.1863095 1.4529433 1.4529433 0.0000000 0.3930782 1.4532299 1.4532299 1.7160994 2.3001640 2.3112033 0.5831278 1.4539794 0.5684429 0.6207042 0.6207042 1.1863044 1.1863044 1.1863095 1.4531649 1.4539794 1.2822595 1.3265008 0.5281546 0.3939425 0.0589784 0.4070903 0.4316767 0.4113868 0.4113868 0.4070903 1.7782781 1.2902928 2.1840783 2.2766440 2.0186491 0.5008720 0.2852031 0.5188103 0.3930782 0.0000010 1.4531649 0.6221601 0.4089308 1.9473207 0.0589784 1.9473207 2.1840783 0.0159795 0.5185227 0.4096751 0.2789436 0.2789193 0.5241335 0.5266634 0.2789436 1.1855988 1.1143531 0.0569922 0.6347311 1.4498329 2.1977041 1.4511964 1.3300649 0.4068139 0.4112888 0.5645954 0.6274361 0.4316767 
JN797798_BCU4               1.0565981 0.3748313 0.3789782 2.9411393 1.0320675 1.3140883 1.3140883 0.3930782 0.0000000 1.3159753 1.3159753 1.6680927 2.0040893 2.0138022 0.4813096 1.3102823 0.3723443 0.4809754 0.4809754 1.0321173 1.0321173 1.0320675 1.3144250 1.3102823 1.0791881 1.0801498 0.6399222 0.0072270 0.4056203 0.1930212 0.2104814 0.1993307 0.1993307 0.1930212 1.5690138 1.0565981 2.0052489 1.8982276 1.9343187 0.6443067 0.5321008 0.6207181 0.0000010 0.3930782 1.3144250 0.4776448 0.1998708 1.8605390 0.4056203 1.8605390 2.0052489 0.4018995 0.6200818 0.1946592 0.5264023 0.5262621 0.6330582 0.6381455 0.5264023 1.0315190 0.9169762 0.4044674 0.4691510 1.3111267 2.0769669 1.3124709 1.0811146 0.2039540 0.2044611 0.3870203 0.4435541 0.2104814 
JX080301_A3R                0.8470438 1.2487337 1.2420669 3.1281231 0.8127936 0.0019928 0.0019928 1.4532299 1.3159753 0.0000000 0.0000010 0.1981476 2.0391557 2.0289088 1.2783320 0.3364788 1.2183143 1.2716162 1.2716162 0.8113743 0.8113743 0.8127936 0.0080407 0.3364788 0.7801251 0.8426799 1.4005507 1.3194839 1.4335040 1.3650334 1.3811017 1.3472293 1.3472293 1.3650334 0.2936934 0.8470438 1.9558215 1.7183172 1.8891296 1.4451641 1.3838027 1.3952696 1.3159753 1.4532299 0.0080407 1.3297462 1.3849070 0.2314891 1.4335040 0.2314891 1.9558215 1.4271894 1.3952696 1.3645693 1.3695425 1.3653310 1.3988941 1.3974149 1.3695425 0.8109764 0.8752048 1.4337965 1.2627803 0.0060235 1.9673953 0.0121392 0.8665718 1.3470471 1.3552314 1.2691500 1.3500124 1.3811017 
JX080303_Fi200W             0.8470438 1.2487337 1.2420669 3.1281231 0.8127936 0.0019928 0.0019928 1.4532299 1.3159753 0.0000010 0.0000000 0.1981476 2.0391557 2.0289088 1.2783320 0.3364788 1.2183143 1.2716162 1.2716162 0.8113743 0.8113743 0.8127936 0.0080407 0.3364788 0.7801251 0.8426799 1.4005507 1.3194839 1.4335040 1.3650334 1.3811017 1.3472293 1.3472293 1.3650334 0.2936934 0.8470438 1.9558215 1.7183172 1.8891296 1.4451641 1.3838027 1.3952696 1.3159753 1.4532299 0.0080407 1.3297462 1.3849070 0.2314891 1.4335040 0.2314891 1.9558215 1.4271894 1.3952696 1.3645693 1.3695425 1.3653310 1.3988941 1.3974149 1.3695425 0.8109764 0.8752048 1.4337965 1.2627803 0.0060235 1.9673953 0.0121392 0.8665718 1.3470471 1.3552314 1.2691500 1.3500124 1.3811017 
JX194239_SA11               0.9676935 1.3849418 1.3965919 2.9083750 0.6604788 0.1934164 0.1934164 1.7160994 1.6680927 0.1981476 0.1981476 0.0000000 2.6590622 2.6387382 1.5831369 0.3171473 1.3849418 1.4371334 1.4371334 0.6597068 0.6597068 0.6604788 0.1982685 0.3171473 0.8813421 1.0212593 1.7892466 1.6714126 1.6927092 1.7137439 1.7297283 1.7110959 1.7110959 1.7137439 0.3208361 0.9676935 2.3206761 1.9444352 2.2402559 1.8423060 1.8302078 1.7518502 1.6680927 1.7160994 0.1982685 1.4822339 1.6683656 0.0222930 1.6927092 0.0222930 2.3206761 1.6798981 1.7518502 1.7137439 1.8302078 1.8302078 1.7627353 1.7842471 1.8302078 0.6576826 0.4899420 1.6927092 1.4624976 0.1934164 2.4886940 0.1982685 1.0145761 1.6989154 1.7110959 1.5223686 1.5940846 1.7297283 
KC595512_JL                 1.9976921 2.2702263 2.2583576 3.5277636 2.0504791 2.0363096 2.0363096 2.3001640 2.0040893 2.0391557 2.0391557 2.6590622 0.0000000 0.0018947 2.1773311 2.3976912 2.2295190 2.0537319 2.0537319 2.0522294 2.0522294 2.0504791 2.0312940 2.3976912 1.9927012 2.0453772 2.3172964 1.9894268 2.2036459 2.2139605 2.1781312 2.1689791 2.1689791 2.2139605 2.2942811 1.9976921 0.6216434 3.0780145 2.3580698 2.2814311 2.2648139 2.2580833 2.0040893 2.3001640 2.0312940 2.1415970 2.1451812 2.7720143 2.2036459 2.7720143 0.6216434 2.2823399 2.2580833 2.2139605 2.2573258 2.2585294 2.3125903 2.3200571 2.2573258 2.0541725 1.8467445 2.2032775 2.0540128 2.0335425 0.0986733 2.0425758 2.0412202 2.1369215 2.1692917 2.2137886 2.2360266 2.1781312 
KC595513_Shanette           2.0076743 2.2814618 2.2695121 3.5277636 2.0401711 2.0260750 2.0260750 2.3112033 2.0138022 2.0289088 2.0289088 2.6387382 0.0018947 0.0000000 2.1879475 2.3867163 2.2405226 2.0637573 2.0637573 2.0419168 2.0419168 2.0401711 2.0210621 2.3867163 2.0030989 2.0554970 2.3287116 1.9990709 2.2142178 2.2245987 2.1886485 2.1794427 2.1794427 2.2245987 2.2838660 2.0076743 0.6174657 3.0936900 2.3415554 2.2926056 2.2759094 2.2691732 2.0138022 2.3112033 2.0210621 2.1521491 2.1555138 2.7479257 2.2142178 2.7479257 0.6174657 2.2932978 2.2691732 2.2245987 2.2683981 2.2696039 2.3239816 2.3314840 2.2683981 2.0438525 1.8467445 2.2138468 2.0640202 2.0233060 0.0964368 2.0323050 2.0513138 2.1472124 2.1797542 2.2245541 2.2469749 2.1886485 
KC699836_SIOphi             1.0968841 0.3032435 0.3059858 2.8687719 0.9888185 1.2765094 1.2765094 0.5831278 0.4813096 1.2783320 1.2783320 1.5831369 2.1773311 2.1879475 0.0000000 1.3491794 0.2985588 0.3604538 0.3604538 0.9917585 0.9917585 0.9888185 1.2963141 1.3491794 1.0246940 1.1210305 0.7486570 0.4812759 0.5794446 0.4946756 0.5164769 0.4923833 0.4923833 0.4946756 1.5801796 1.0968841 2.0587223 1.9540149 2.2567105 0.7204056 0.6913568 0.7378066 0.4813096 0.5831278 1.2963141 0.3594477 0.4971886 1.8081322 0.5794446 1.8081322 2.0587223 0.5763079 0.7378066 0.4980485 0.6846119 0.6753562 0.7450989 0.7445484 0.6846119 0.9867746 0.8067774 0.5835994 0.3576805 1.2900339 2.1676877 1.2943957 1.1318991 0.4876041 0.4892641 0.3216706 0.3447114 0.5164769 
KF021268_phiIBB_SEP1        0.9824871 1.2370699 1.2241757 3.0674940 0.7704305 0.3335700 0.3335700 1.4539794 1.3102823 0.3364788 0.3364788 0.3171473 2.3976912 2.3867163 1.3491794 0.0000000 1.2062889 1.2298795 1.2298795 0.7691758 0.7691758 0.7704305 0.3369058 0.0000010 0.8843559 1.0134321 1.5495071 1.3088280 1.4314302 1.3232370 1.3124356 1.3138411 1.3138411 1.3232370 0.3880911 0.9824871 2.3347015 1.8456819 2.2478406 1.5928624 1.4774000 1.5444614 1.3102823 1.4539794 0.3369058 1.2466765 1.2939989 0.3710160 1.4314302 0.3710160 2.3347015 1.4196918 1.5444614 1.3261622 1.4582794 1.4561088 1.5481027 1.5466363 1.4582794 0.7687545 0.7091195 1.4319241 1.2245130 0.3338828 2.3001338 0.3433983 1.0422324 1.2880224 1.3067191 1.3034502 1.3761720 1.3124356 
KF669652_Grass              1.1673603 0.0110724 0.0128751 2.7023735 1.0281887 1.2123275 1.2123275 0.5684429 0.3723443 1.2183143 1.2183143 1.3849418 2.2295190 2.2405226 0.2985588 1.2062889 0.0000000 0.3529465 0.3529465 1.0312478 1.0312478 1.0281887 1.2314873 1.2062889 1.1292561 1.1913832 0.6968853 0.3724743 0.5451196 0.3775916 0.3738430 0.3814172 0.3814172 0.3775916 1.5167829 1.1673603 1.9864895 1.8981710 1.9986835 0.6687788 0.6586849 0.6706503 0.3723443 0.5684429 1.2314873 0.3564565 0.4022367 1.5581244 0.5451196 1.5581244 1.9864895 0.5582897 0.6706503 0.3813818 0.6519769 0.6430455 0.6934492 0.6929716 0.6519769 1.0260799 0.8350017 0.5416532 0.3468994 1.2254165 2.2292367 1.2295914 1.2027405 0.3887439 0.3855861 0.2411818 0.2977950 0.3738430 
KJ010547_Bp8p_C             1.0393349 0.3579702 0.3550500 2.7529634 0.9353176 1.2733303 1.2733303 0.6207042 0.4809754 1.2716162 1.2716162 1.4371334 2.0537319 2.0637573 0.3604538 1.2298795 0.3529465 0.0000000 0.0000010 0.9339738 0.9339738 0.9353176 1.2932333 1.2298795 1.0275789 1.0718536 0.8960448 0.4799024 0.6300194 0.5534911 0.5400340 0.5357357 0.5357357 0.5534911 1.4963438 1.0393349 1.8954795 1.9030779 2.0622157 0.8484320 0.7553565 0.8641000 0.4809754 0.6207042 1.2932333 0.1288695 0.5465747 1.5889061 0.6300194 1.5889061 1.8954795 0.6347975 0.8641000 0.5548709 0.7492172 0.7395645 0.8880837 0.8915498 0.7492172 0.9333333 0.8019977 0.6337366 0.0148243 1.2869220 2.0167261 1.2913033 1.0707084 0.5314231 0.5325785 0.3455332 0.3646465 0.5400340 
KJ010548_Bp8p_T             1.0393349 0.3579702 0.3550500 2.7529634 0.9353176 1.2733303 1.2733303 0.6207042 0.4809754 1.2716162 1.2716162 1.4371334 2.0537319 2.0637573 0.3604538 1.2298795 0.3529465 0.0000010 0.0000000 0.9339738 0.9339738 0.9353176 1.2932333 1.2298795 1.0275789 1.0718536 0.8960448 0.4799024 0.6300194 0.5534911 0.5400340 0.5357357 0.5357357 0.5534911 1.4963438 1.0393349 1.8954795 1.9030779 2.0622157 0.8484320 0.7553565 0.8641000 0.4809754 0.6207042 1.2932333 0.1288695 0.5465747 1.5889061 0.6300194 1.5889061 1.8954795 0.6347975 0.8641000 0.5548709 0.7492172 0.7395645 0.8880837 0.8915498 0.7492172 0.9333333 0.8019977 0.6337366 0.0148243 1.2869220 2.0167261 1.2913033 1.0707084 0.5314231 0.5325785 0.3455332 0.3646465 0.5400340 
KJ094029_LP_064             0.5748767 1.0288179 1.0311433 3.0441094 0.0039423 0.8070198 0.8070198 1.1863044 1.0321173 0.8113743 0.8113743 0.6597068 2.0522294 2.0419168 0.9917585 0.7691758 1.0312478 0.9339738 0.9339738 0.0000000 0.0000010 0.0039423 0.8048238 0.7691758 0.4537773 0.5782852 1.2967556 1.0286488 1.1810241 1.0447189 1.0395860 1.0171312 1.0171312 1.0447189 0.8103780 0.5748767 1.9632365 1.6229970 1.9648030 1.2925787 1.2259459 1.2660965 1.0321173 1.1863044 0.8048238 0.9238331 1.0457055 0.7637808 1.1810241 0.7637808 1.9632365 1.1783304 1.2660965 1.0447189 1.2171063 1.2054830 1.2890205 1.2937355 1.2171063 0.0019692 0.0000010 1.1879120 0.9431953 0.8029799 1.9272118 0.7991148 0.5779894 1.0309852 1.0235874 0.9531279 0.9678902 1.0395860 
KJ094031_LP_124             0.5748767 1.0288179 1.0311433 3.0441094 0.0039423 0.8070198 0.8070198 1.1863044 1.0321173 0.8113743 0.8113743 0.6597068 2.0522294 2.0419168 0.9917585 0.7691758 1.0312478 0.9339738 0.9339738 0.0000010 0.0000000 0.0039423 0.8048238 0.7691758 0.4537773 0.5782852 1.2967556 1.0286488 1.1810241 1.0447189 1.0395860 1.0171312 1.0171312 1.0447189 0.8103780 0.5748767 1.9632365 1.6229970 1.9648030 1.2925787 1.2259459 1.2660965 1.0321173 1.1863044 0.8048238 0.9238331 1.0457055 0.7637808 1.1810241 0.7637808 1.9632365 1.1783304 1.2660965 1.0447189 1.2171063 1.2054830 1.2890205 1.2937355 1.2171063 0.0019692 0.0000010 1.1879120 0.9431953 0.8029799 1.9272118 0.7991148 0.5779894 1.0309852 1.0235874 0.9531279 0.9678902 1.0395860 
KJ668715_LMTA_34            0.5778537 1.0257589 1.0280788 3.0416083 0.0000010 0.8084384 0.8084384 1.1863095 1.0320675 0.8127936 0.8127936 0.6604788 2.0504791 2.0401711 0.9888185 0.7704305 1.0281887 0.9353176 0.9353176 0.0039423 0.0039423 0.0000000 0.8043554 0.7704305 0.4540634 0.5812700 1.2914696 1.0285976 1.1817706 1.0446750 1.0396809 1.0172279 1.0172279 1.0446750 0.8081054 0.5778537 1.9646603 1.6159387 1.9648265 1.2873349 1.2259898 1.2609048 1.0320675 1.1863095 0.8043554 0.9259612 1.0456621 0.7647328 1.1817706 0.7647328 1.9646603 1.1783333 1.2609048 1.0446750 1.2171468 1.2055188 1.2837455 1.2884516 1.2171468 0.0019693 0.0000010 1.1886563 0.9445540 0.8043965 1.9255306 0.7986466 0.5809712 1.0310807 1.0236835 0.9463910 0.9655854 1.0396809 
KP027446_phiIPLARODI        0.8380516 1.2545597 1.2478716 3.1763151 0.8043554 0.0060249 0.0060249 1.4531649 1.3144250 0.0080407 0.0080407 0.1982685 2.0312940 2.0210621 1.2963141 0.3369058 1.2314873 1.2932333 1.2932333 0.8048238 0.8048238 0.8043554 0.0000000 0.3369058 0.7813895 0.8337249 1.3838135 1.3179292 1.4334721 1.3634015 1.3763870 1.3426382 1.3426382 1.3634015 0.2887039 0.8380516 1.9634269 1.7123928 1.9078569 1.4334361 1.4016102 1.3810895 1.3144250 1.4531649 0.0000010 1.3480091 1.3832378 0.2316551 1.4334721 0.2316551 1.9634269 1.4271686 1.3810895 1.3629381 1.3872315 1.3829663 1.3821473 1.3806862 1.3872315 0.8044318 0.8684895 1.4337642 1.2842295 0.0019894 1.9596179 0.0040000 0.8574042 1.3424578 1.3506211 1.2645582 1.3516774 1.3763870 
KP027447_phiIPLA_C1C        0.9824871 1.2370699 1.2241757 3.0674940 0.7704305 0.3335700 0.3335700 1.4539794 1.3102823 0.3364788 0.3364788 0.3171473 2.3976912 2.3867163 1.3491794 0.0000010 1.2062889 1.2298795 1.2298795 0.7691758 0.7691758 0.7704305 0.3369058 0.0000000 0.8843559 1.0134321 1.5495071 1.3088280 1.4314302 1.3232370 1.3124356 1.3138411 1.3138411 1.3232370 0.3880911 0.9824871 2.3347015 1.8456819 2.2478406 1.5928624 1.4774000 1.5444614 1.3102823 1.4539794 0.3369058 1.2466765 1.2939989 0.3710160 1.4314302 0.3710160 2.3347015 1.4196918 1.5444614 1.3261622 1.4582794 1.4561088 1.5481027 1.5466363 1.4582794 0.7687545 0.7091195 1.4319241 1.2245130 0.3338828 2.3001338 0.3433983 1.0422324 1.2880224 1.3067191 1.3034502 1.3761720 1.3124356 
KP339049_EFDG1              0.1830839 1.1443036 1.1467547 3.1616248 0.4540634 0.7813163 0.7813163 1.2822595 1.0791881 0.7801251 0.7801251 0.8813421 1.9927012 2.0030989 1.0246940 0.8843559 1.1292561 1.0275789 1.0275789 0.4537773 0.4537773 0.4540634 0.7813895 0.8843559 0.0000000 0.1835308 1.3871306 1.0748468 1.2384900 1.0983799 1.0997399 1.0953677 1.0953677 1.0983799 0.8531708 0.1830839 2.0986733 1.7263799 2.0969087 1.3790462 1.2152750 1.3473660 1.0791881 1.2822595 0.7813895 1.0121205 1.0927045 0.9980777 1.2384900 0.9980777 2.0986733 1.2636816 1.3473660 1.1061828 1.2054294 1.2019595 1.3855600 1.3841777 1.2054294 0.4504562 0.4289492 1.2296567 1.0128405 0.7795905 2.0024767 0.7768198 0.1892915 1.0726166 1.0965463 1.0511046 1.0234103 1.0997399 
KR049063_EFLK1              0.0018266 1.2057542 1.2082040 3.3311381 0.5812700 0.8413510 0.8413510 1.3265008 1.0801498 0.8426799 0.8426799 1.0212593 2.0453772 2.0554970 1.1210305 1.0134321 1.1913832 1.0718536 1.0718536 0.5782852 0.5782852 0.5812700 0.8337249 1.0134321 0.1835308 0.0000000 1.4156777 1.0760148 1.2785579 1.1212048 1.1111275 1.1022876 1.1022876 1.1212048 1.0164114 0.0018266 2.0611363 1.8343440 2.1372280 1.4513650 1.3009684 1.3925649 1.0801498 1.3265008 0.8337249 1.0901453 1.1441821 1.1376393 1.2785579 1.1376393 2.0611363 1.3109649 1.3910620 1.1287518 1.2871703 1.2873596 1.4167891 1.4128354 1.2871703 0.5771797 0.6200251 1.2801160 1.0695089 0.8319014 2.0425765 0.8265476 0.0073153 1.0960920 1.0968505 1.1041716 1.0873383 1.1111275 
KT207918_Eyuki              1.3882248 0.7079064 0.7142975 2.8850297 1.2914696 1.3985879 1.3985879 0.5281546 0.6399222 1.4005507 1.4005507 1.7892466 2.3172964 2.3287116 0.7486570 1.5495071 0.6968853 0.8960448 0.8960448 1.2967556 1.2967556 1.2914696 1.3838135 1.5495071 1.3871306 1.4156777 0.0000000 0.6331019 0.5064786 0.7001048 0.6736782 0.6919122 0.6919122 0.7001048 1.8464601 1.3882248 2.1281109 2.3361443 2.0443484 0.0464906 0.4674376 0.0367960 0.6399222 0.5281546 1.3838135 0.8888484 0.7027574 2.0353081 0.5064786 2.0353081 2.1281109 0.5213583 0.0367752 0.6930756 0.4674376 0.4687384 0.0035673 0.0017797 0.4674376 1.2905745 1.2810520 0.5134485 0.8887545 1.3835037 2.3504385 1.3818317 1.4185892 0.6967933 0.6918011 0.7810383 0.8537589 0.6736782 
KT224359_TsarBomba          1.0524999 0.3749608 0.3791075 2.9399914 1.0285976 1.3175961 1.3175961 0.3939425 0.0072270 1.3194839 1.3194839 1.6714126 1.9894268 1.9990709 0.4812759 1.3088280 0.3724743 0.4799024 0.4799024 1.0286488 1.0286488 1.0285976 1.3179292 1.3088280 1.0748468 1.0760148 0.6331019 0.0000000 0.3994259 0.1968398 0.2104101 0.2012769 0.2012769 0.1968398 1.5670343 1.0524999 1.9935540 1.9167967 1.9539833 0.6374922 0.5327337 0.6126372 0.0072270 0.3939425 1.3179292 0.4737039 0.2036761 1.8646683 0.3994259 1.8646683 1.9935540 0.4015956 0.6120108 0.1984634 0.5270538 0.5269141 0.6262981 0.6313426 0.5270538 1.0280547 0.9086795 0.3982874 0.4615468 1.3146325 2.0860185 1.3159759 1.0769688 0.2077282 0.2064034 0.3895518 0.4449062 0.2104101 
KT307976_AvesoBmore         1.2430243 0.5437173 0.5488630 2.9958483 1.1817706 1.4332364 1.4332364 0.0589784 0.4056203 1.4335040 1.4335040 1.6927092 2.2036459 2.2142178 0.5794446 1.4314302 0.5451196 0.6300194 0.6300194 1.1810241 1.1810241 1.1817706 1.4334721 1.4314302 1.2384900 1.2785579 0.5064786 0.3994259 0.0000000 0.4039372 0.4055663 0.3971468 0.3971468 0.4039372 1.7794580 1.2430243 2.1338095 2.2579206 1.9231527 0.4869016 0.3143882 0.5024277 0.4056203 0.0589784 1.4334721 0.6239064 0.4030951 1.9153320 0.0000010 1.9153320 2.1338095 0.0424643 0.5011526 0.4065097 0.3077955 0.3077506 0.5073297 0.5050365 0.3077955 1.1810653 1.0912532 0.0052131 0.6366935 1.4301454 2.2030499 1.4315048 1.2945739 0.3909681 0.3970521 0.5557998 0.6120298 0.4055663 
KT995480_Bacillus_BM15      1.1113282 0.3857066 0.3885265 2.8096655 1.0446750 1.3631086 1.3631086 0.4070903 0.1930212 1.3650334 1.3650334 1.7137439 2.2139605 2.2245987 0.4946756 1.3232370 0.3775916 0.5534911 0.5534911 1.0447189 1.0447189 1.0446750 1.3634015 1.3232370 1.0983799 1.1212048 0.7001048 0.1968398 0.4039372 0.0000000 0.0583295 0.0262192 0.0262192 0.0000010 1.6410114 1.1113282 2.0539545 1.9530201 1.9737924 0.6943134 0.5086850 0.6818791 0.1930212 0.4070903 1.3634015 0.5182002 0.0453690 1.9094522 0.4039372 1.9094522 2.0539545 0.4072329 0.6811704 0.0036260 0.5075001 0.5055581 0.6986718 0.6981994 0.5075001 1.0441134 0.8666748 0.4015073 0.5433257 1.3600799 2.2311201 1.3614334 1.1294629 0.0335170 0.0300536 0.3983529 0.4795900 0.0583295 
KU577463_Bacillus_Deep_Blue 1.1012828 0.3798791 0.3826750 2.7834744 1.0396809 1.3791496 1.3791496 0.4316767 0.2104814 1.3811017 1.3811017 1.7297283 2.1781312 2.1886485 0.5164769 1.3124356 0.3738430 0.5400340 0.5400340 1.0395860 1.0395860 1.0396809 1.3763870 1.3124356 1.0997399 1.1111275 0.6736782 0.2104101 0.4055663 0.0583295 0.0000000 0.0387035 0.0387035 0.0583295 1.6292733 1.1012828 2.0163566 1.9857281 1.9931472 0.6780999 0.5347838 0.6525167 0.2104814 0.4316767 1.3763870 0.5281623 0.0709358 1.9306615 0.4055663 1.9306615 2.0163566 0.4216552 0.6518401 0.0584096 0.5335667 0.5316348 0.6688518 0.6718210 0.5335667 1.0389837 0.8978091 0.4031552 0.5518061 1.3760764 2.2143539 1.3743991 1.1104084 0.0569935 0.0386940 0.4186772 0.4820326 0.0000010 
KX495186_Bacillus_PK16      1.0978958 0.3895326 0.3923518 2.8307341 1.0172279 1.3453260 1.3453260 0.4113868 0.1993307 1.3472293 1.3472293 1.7110959 2.1689791 2.1794427 0.4923833 1.3138411 0.3814172 0.5357357 0.5357357 1.0171312 1.0171312 1.0172279 1.3426382 1.3138411 1.0953677 1.1022876 0.6919122 0.2012769 0.3971468 0.0262192 0.0387035 0.0000000 0.0000010 0.0262192 1.6167538 1.0978958 2.0258834 1.9658488 1.9421500 0.6815767 0.5145354 0.6704740 0.1993307 0.4113868 1.3426382 0.5170551 0.0619959 1.9064868 0.3971468 1.9064868 2.0258834 0.4013584 0.6697790 0.0262562 0.5133419 0.5113999 0.6870315 0.6900272 0.5133419 1.0165471 0.8666748 0.3947565 0.5404679 1.3423334 2.1983761 1.3406825 1.1015642 0.0243217 0.0036162 0.3959779 0.4700824 0.0387035 
MG602477_Bacillus_BCP01     1.0978958 0.3895326 0.3923518 2.8307341 1.0172279 1.3453260 1.3453260 0.4113868 0.1993307 1.3472293 1.3472293 1.7110959 2.1689791 2.1794427 0.4923833 1.3138411 0.3814172 0.5357357 0.5357357 1.0171312 1.0171312 1.0172279 1.3426382 1.3138411 1.0953677 1.1022876 0.6919122 0.2012769 0.3971468 0.0262192 0.0387035 0.0000010 0.0000000 0.0262192 1.6167538 1.0978958 2.0258834 1.9658488 1.9421500 0.6815767 0.5145354 0.6704740 0.1993307 0.4113868 1.3426382 0.5170551 0.0619959 1.9064868 0.3971468 1.9064868 2.0258834 0.4013584 0.6697790 0.0262562 0.5133419 0.5113999 0.6870315 0.6900272 0.5133419 1.0165471 0.8666748 0.3947565 0.5404679 1.3423334 2.1983761 1.3406825 1.1015642 0.0243217 0.0036162 0.3959779 0.4700824 0.0387035 
MH638309_Bacillus_Hobo      1.1113282 0.3857066 0.3885265 2.8096655 1.0446750 1.3631086 1.3631086 0.4070903 0.1930212 1.3650334 1.3650334 1.7137439 2.2139605 2.2245987 0.4946756 1.3232370 0.3775916 0.5534911 0.5534911 1.0447189 1.0447189 1.0446750 1.3634015 1.3232370 1.0983799 1.1212048 0.7001048 0.1968398 0.4039372 0.0000010 0.0583295 0.0262192 0.0262192 0.0000000 1.6410114 1.1113282 2.0539545 1.9530201 1.9737924 0.6943134 0.5086850 0.6818791 0.1930212 0.4070903 1.3634015 0.5182002 0.0453690 1.9094522 0.4039372 1.9094522 2.0539545 0.4072329 0.6811704 0.0036260 0.5075001 0.5055581 0.6986718 0.6981994 0.5075001 1.0441134 0.8666748 0.4015073 0.5433257 1.3600799 2.2311201 1.3614334 1.1294629 0.0335170 0.0300536 0.3983529 0.4795900 0.0583295 
NC_007021_Twort             0.9871616 1.5511052 1.5348965 3.0734687 0.8081054 0.2908701 0.2908701 1.7782781 1.5690138 0.2936934 0.2936934 0.3208361 2.2942811 2.2838660 1.5801796 0.3880911 1.5167829 1.4963438 1.4963438 0.8103780 0.8103780 0.8081054 0.2887039 0.3880911 0.8531708 1.0164114 1.8464601 1.5670343 1.7794580 1.6410114 1.6292733 1.6167538 1.6167538 1.6410114 0.0000000 0.9871616 2.3424646 1.8097883 2.2659034 1.8734536 1.7478505 1.8057312 1.5690138 1.7782781 0.2887039 1.4747913 1.6310304 0.3564249 1.7794580 0.3564249 2.3424646 1.7543531 1.8057312 1.6337560 1.7412013 1.7361001 1.8303999 1.8435011 1.7412013 0.8099263 0.8269819 1.7699463 1.5025337 0.2880879 2.2183735 0.2944059 1.0258411 1.6085766 1.6156927 1.5708714 1.5699635 1.6292733 
NC_009904_phiEF24C          0.0000010 1.1816730 1.1841172 3.3509496 0.5778537 0.8457115 0.8457115 1.2902928 1.0565981 0.8470438 0.8470438 0.9676935 1.9976921 2.0076743 1.0968841 0.9824871 1.1673603 1.0393349 1.0393349 0.5748767 0.5748767 0.5778537 0.8380516 0.9824871 0.1830839 0.0018266 1.3882248 1.0524999 1.2430243 1.1113282 1.1012828 1.0978958 1.0978958 1.1113282 0.9871616 0.0000000 2.0709666 1.8058057 2.0839970 1.4237297 1.2757410 1.3651848 1.0565981 1.2902928 0.8380516 1.0616320 1.1283514 1.0728935 1.2430243 1.0728935 2.0709666 1.2750005 1.3636907 1.1188793 1.2620479 1.2622238 1.3893156 1.3853667 1.2620479 0.5737702 0.6200251 1.2446052 1.0369475 0.8362256 2.0132879 0.8308513 0.0055360 1.0804087 1.0924343 1.0687841 1.0539870 1.1012828 
NC_011421_SPO1              2.0709666 1.9941335 1.9943610 3.8295700 1.9646603 1.9530596 1.9530596 2.1840783 2.0052489 1.9558215 1.9558215 2.3206761 0.6216434 0.6174657 2.0587223 2.3347015 1.9864895 1.8954795 1.8954795 1.9632365 1.9632365 1.9646603 1.9634269 2.3347015 2.0986733 2.0611363 2.1281109 1.9935540 2.1338095 2.0539545 2.0163566 2.0258834 2.0258834 2.0539545 2.3424646 2.0709666 0.0000000 2.9162543 2.4758854 2.1199410 2.2169379 2.0999682 2.0052489 2.1840783 1.9634269 1.9056272 2.0365314 2.3769073 2.1338095 2.3769073 0.0000010 2.1796181 2.0999682 2.0486954 2.2112022 2.2076339 2.1276440 2.1256177 2.2112022 1.9639960 1.7354955 2.1330379 1.9171411 1.9746956 0.6203507 1.9887297 2.0850045 1.9992506 2.0262171 2.0870765 2.0096188 2.0163566 
NC_012530_Lb338_1           1.8058057 1.9111948 1.9221843 3.6537059 1.6159387 1.7103634 1.7103634 2.2766440 1.8982276 1.7183172 1.7183172 1.9444352 3.0780145 3.0936900 1.9540149 1.8456819 1.8981710 1.9030779 1.9030779 1.6229970 1.6229970 1.6159387 1.7123928 1.8456819 1.7263799 1.8343440 2.3361443 1.9167967 2.2579206 1.9530201 1.9857281 1.9658488 1.9658488 1.9530201 1.8097883 1.8058057 2.9162543 0.0000000 2.7125821 2.3329928 2.2045652 2.3098567 1.8982276 2.2766440 1.7123928 1.8369403 1.9356316 2.1198178 2.2579206 2.1198178 2.9162543 2.2748691 2.3098567 1.9662897 2.2031197 2.2006932 2.3379019 2.3375756 2.2031197 1.6154901 1.4174670 2.2485986 1.9123433 1.7212955 2.9988746 1.7127013 1.8333442 1.9295303 1.9705022 1.9009785 1.9965641 1.9857281 
NC_015253_A9                2.0839970 1.9830167 1.9964951 2.6325920 1.9648265 1.8926197 1.8926197 2.0186491 1.9343187 1.8891296 1.8891296 2.2402559 2.3580698 2.3415554 2.2567105 2.2478406 1.9986835 2.0622157 2.0622157 1.9648030 1.9648030 1.9648265 1.9078569 2.2478406 2.0969087 2.1372280 2.0443484 1.9539833 1.9231527 1.9737924 1.9931472 1.9421500 1.9421500 1.9737924 2.2659034 2.0839970 2.4758854 2.7125821 0.0000000 2.0199185 2.0834760 2.0287154 1.9343187 2.0186491 1.9078569 2.0065402 1.9902161 2.4329077 1.9231527 2.4329077 2.4758854 1.9845896 2.0287154 1.9740738 2.0834760 2.0834760 2.0469491 2.0465290 2.0834760 1.9593174 1.2719805 1.9231527 2.0884371 1.8926197 2.3615132 1.9078569 2.1509849 1.9140901 1.9421500 2.1194839 2.2063217 1.9931472 
NC_016563_WPh               1.4237297 0.6772853 0.6834414 2.9274489 1.2873349 1.4431524 1.4431524 0.5008720 0.6443067 1.4451641 1.4451641 1.8423060 2.2814311 2.2926056 0.7204056 1.5928624 0.6687788 0.8484320 0.8484320 1.2925787 1.2925787 1.2873349 1.4334361 1.5928624 1.3790462 1.4513650 0.0464906 0.6374922 0.4869016 0.6943134 0.6780999 0.6815767 0.6815767 0.6943134 1.8734536 1.4237297 2.1199410 2.3329928 2.0199185 0.0000000 0.4603003 0.0507201 0.6443067 0.5008720 1.4334361 0.8565920 0.7027483 2.1054461 0.4869016 2.1054461 2.1199410 0.4964627 0.0507138 0.6873575 0.4603003 0.4581331 0.0445902 0.0445884 0.4603003 1.2864479 1.2873364 0.4937647 0.8443430 1.4331196 2.3262938 1.4314253 1.4485090 0.6866846 0.6814642 0.7587904 0.8244965 0.6780999 
NC_018856_Bastille          1.2757410 0.6721443 0.6782749 2.8287976 1.2259898 1.3835833 1.3835833 0.2852031 0.5321008 1.3838027 1.3838027 1.8302078 2.2648139 2.2759094 0.6913568 1.4774000 0.6586849 0.7553565 0.7553565 1.2259459 1.2259459 1.2259898 1.4016102 1.4774000 1.2152750 1.3009684 0.4674376 0.5327337 0.3143882 0.5086850 0.5347838 0.5145354 0.5145354 0.5086850 1.7478505 1.2757410 2.2169379 2.2045652 2.0834760 0.4603003 0.0000000 0.4583685 0.5321008 0.2852031 1.4016102 0.7302809 0.4951332 2.1174781 0.3143882 2.1174781 2.2169379 0.2911991 0.4583685 0.5008125 0.0054356 0.0090915 0.4662863 0.4660867 0.0054356 1.2252222 1.0992377 0.3068887 0.7469720 1.3982363 2.2111197 1.3996126 1.3096631 0.4924141 0.5075461 0.6595299 0.7609073 0.5347838 
NC_018857_BPS13             1.3651848 0.6802162 0.6864198 2.8958854 1.2609048 1.3933077 1.3933077 0.5188103 0.6207181 1.3952696 1.3952696 1.7518502 2.2580833 2.2691732 0.7378066 1.5444614 0.6706503 0.8641000 0.8641000 1.2660965 1.2660965 1.2609048 1.3810895 1.5444614 1.3473660 1.3925649 0.0367960 0.6126372 0.5024277 0.6818791 0.6525167 0.6704740 0.6704740 0.6818791 1.8057312 1.3651848 2.0999682 2.3098567 2.0287154 0.0507201 0.4583685 0.0000000 0.6207181 0.5188103 1.3810895 0.8550594 0.6854570 1.9871292 0.5024277 1.9871292 2.0999682 0.5168658 0.0017842 0.6735513 0.4583685 0.4561931 0.0330095 0.0349232 0.4583685 1.2600330 1.2730639 0.5093752 0.8610389 1.3807788 2.3049626 1.3791021 1.3871277 0.6738521 0.6703596 0.7648768 0.8352862 0.6525167 
NC_018860_BCP78             1.0565981 0.3748313 0.3789782 2.9411393 1.0320675 1.3140883 1.3140883 0.3930782 0.0000010 1.3159753 1.3159753 1.6680927 2.0040893 2.0138022 0.4813096 1.3102823 0.3723443 0.4809754 0.4809754 1.0321173 1.0321173 1.0320675 1.3144250 1.3102823 1.0791881 1.0801498 0.6399222 0.0072270 0.4056203 0.1930212 0.2104814 0.1993307 0.1993307 0.1930212 1.5690138 1.0565981 2.0052489 1.8982276 1.9343187 0.6443067 0.5321008 0.6207181 0.0000000 0.3930782 1.3144250 0.4776448 0.1998708 1.8605390 0.4056203 1.8605390 2.0052489 0.4018995 0.6200818 0.1946592 0.5264023 0.5262621 0.6330582 0.6381455 0.5264023 1.0315190 0.9169762 0.4044674 0.4691510 1.3111267 2.0769669 1.3124709 1.0811146 0.2039540 0.2044611 0.3870203 0.4435541 0.2104814 
NC_018863_B4                1.2902928 0.5669818 0.5722958 3.0301012 1.1863095 1.4529433 1.4529433 0.0000010 0.3930782 1.4532299 1.4532299 1.7160994 2.3001640 2.3112033 0.5831278 1.4539794 0.5684429 0.6207042 0.6207042 1.1863044 1.1863044 1.1863095 1.4531649 1.4539794 1.2822595 1.3265008 0.5281546 0.3939425 0.0589784 0.4070903 0.4316767 0.4113868 0.4113868 0.4070903 1.7782781 1.2902928 2.1840783 2.2766440 2.0186491 0.5008720 0.2852031 0.5188103 0.3930782 0.0000000 1.4531649 0.6221601 0.4089308 1.9473207 0.0589784 1.9473207 2.1840783 0.0159795 0.5185227 0.4096751 0.2789436 0.2789193 0.5241335 0.5266634 0.2789436 1.1855988 1.1143531 0.0569922 0.6347311 1.4498329 2.1977041 1.4511964 1.3300649 0.4068139 0.4112888 0.5645954 0.6274361 0.4316767 
NC_019448_GH15              0.8380516 1.2545597 1.2478716 3.1763151 0.8043554 0.0060249 0.0060249 1.4531649 1.3144250 0.0080407 0.0080407 0.1982685 2.0312940 2.0210621 1.2963141 0.3369058 1.2314873 1.2932333 1.2932333 0.8048238 0.8048238 0.8043554 0.0000010 0.3369058 0.7813895 0.8337249 1.3838135 1.3179292 1.4334721 1.3634015 1.3763870 1.3426382 1.3426382 1.3634015 0.2887039 0.8380516 1.9634269 1.7123928 1.9078569 1.4334361 1.4016102 1.3810895 1.3144250 1.4531649 0.0000000 1.3480091 1.3832378 0.2316551 1.4334721 0.2316551 1.9634269 1.4271686 1.3810895 1.3629381 1.3872315 1.3829663 1.3821473 1.3806862 1.3872315 0.8044318 0.8684895 1.4337642 1.2842295 0.0019894 1.9596179 0.0040000 0.8574042 1.3424578 1.3506211 1.2645582 1.3516774 1.3763870 
NC_020081_phiAGATE          1.0616320 0.3599367 0.3628607 2.8291446 0.9259612 1.3313245 1.3313245 0.6221601 0.4776448 1.3297462 1.3297462 1.4822339 2.1415970 2.1521491 0.3594477 1.2466765 0.3564565 0.1288695 0.1288695 0.9238331 0.9238331 0.9259612 1.3480091 1.2466765 1.0121205 1.0901453 0.8888484 0.4737039 0.6239064 0.5182002 0.5281623 0.5170551 0.5170551 0.5182002 1.4747913 1.0616320 1.9056272 1.8369403 2.0065402 0.8565920 0.7302809 0.8550594 0.4776448 0.6221601 1.3480091 0.0000000 0.5175060 1.6536425 0.6239064 1.6536425 1.9056272 0.6238155 0.8550594 0.5227850 0.7233465 0.7179363 0.8809340 0.8843827 0.7233465 0.9232939 0.8202262 0.6196145 0.1296729 1.3454111 2.0809208 1.3460532 1.0889444 0.5094124 0.5139363 0.3173982 0.3567741 0.5281623 
NC_020873_Bc431v3           1.1283514 0.4074856 0.4153430 2.8668506 1.0456621 1.3829604 1.3829604 0.4089308 0.1998708 1.3849070 1.3849070 1.6683656 2.1451812 2.1555138 0.4971886 1.2939989 0.4022367 0.5465747 0.5465747 1.0457055 1.0457055 1.0456621 1.3832378 1.2939989 1.0927045 1.1441821 0.7027574 0.2036761 0.4030951 0.0453690 0.0709358 0.0619959 0.0619959 0.0453690 1.6310304 1.1283514 2.0365314 1.9356316 1.9902161 0.7027483 0.4951332 0.6854570 0.1998708 0.4089308 1.3832378 0.5175060 0.0000000 1.8520269 0.4030951 1.8520269 2.0365314 0.4090682 0.6847402 0.0454315 0.4939806 0.4920594 0.7013170 0.7008396 0.4939806 1.0451009 0.8722401 0.4065479 0.5365004 1.3798957 2.1612194 1.3812581 1.1525237 0.0591206 0.0619805 0.4070859 0.4819720 0.0709358 
NC_020877_Romulus           1.0728935 1.5581244 1.5731349 3.4994233 0.7647328 0.2258331 0.2258331 1.9473207 1.8605390 0.2314891 0.2314891 0.0222930 2.7720143 2.7479257 1.8081322 0.3710160 1.5581244 1.5889061 1.5889061 0.7637808 0.7637808 0.7647328 0.2316551 0.3710160 0.9980777 1.1376393 2.0353081 1.8646683 1.9153320 1.9094522 1.9306615 1.9064868 1.9064868 1.9094522 0.3564249 1.0728935 2.3769073 2.1198178 2.4329077 2.1054461 2.1174781 1.9871292 1.8605390 1.9473207 0.2316551 1.6536425 1.8520269 0.0000000 1.9153320 0.0000010 2.3769073 1.9008407 1.9871292 1.9094522 2.1174781 2.1174781 2.0011530 2.0293654 2.1174781 0.7612208 0.7851341 1.9153320 1.6199152 0.2258331 2.5721848 0.2316551 1.1300441 1.8908721 1.9064868 1.6937312 1.7933559 1.9306615 
NC_022088_Troll             1.2430243 0.5437173 0.5488630 2.9958483 1.1817706 1.4332364 1.4332364 0.0589784 0.4056203 1.4335040 1.4335040 1.6927092 2.2036459 2.2142178 0.5794446 1.4314302 0.5451196 0.6300194 0.6300194 1.1810241 1.1810241 1.1817706 1.4334721 1.4314302 1.2384900 1.2785579 0.5064786 0.3994259 0.0000010 0.4039372 0.4055663 0.3971468 0.3971468 0.4039372 1.7794580 1.2430243 2.1338095 2.2579206 1.9231527 0.4869016 0.3143882 0.5024277 0.4056203 0.0589784 1.4334721 0.6239064 0.4030951 1.9153320 0.0000000 1.9153320 2.1338095 0.0424643 0.5011526 0.4065097 0.3077955 0.3077506 0.5073297 0.5050365 0.3077955 1.1810653 1.0912532 0.0052131 0.6366935 1.4301454 2.2030499 1.4315048 1.2945739 0.3909681 0.3970521 0.5557998 0.6120298 0.4055663 
NC_022090_Remus             1.0728935 1.5581244 1.5731349 3.4994233 0.7647328 0.2258331 0.2258331 1.9473207 1.8605390 0.2314891 0.2314891 0.0222930 2.7720143 2.7479257 1.8081322 0.3710160 1.5581244 1.5889061 1.5889061 0.7637808 0.7637808 0.7647328 0.2316551 0.3710160 0.9980777 1.1376393 2.0353081 1.8646683 1.9153320 1.9094522 1.9306615 1.9064868 1.9064868 1.9094522 0.3564249 1.0728935 2.3769073 2.1198178 2.4329077 2.1054461 2.1174781 1.9871292 1.8605390 1.9473207 0.2316551 1.6536425 1.8520269 0.0000010 1.9153320 0.0000000 2.3769073 1.9008407 1.9871292 1.9094522 2.1174781 2.1174781 2.0011530 2.0293654 2.1174781 0.7612208 0.7851341 1.9153320 1.6199152 0.2258331 2.5721848 0.2316551 1.1300441 1.8908721 1.9064868 1.6937312 1.7933559 1.9306615 
NC_022761_CampHawk          2.0709666 1.9941335 1.9943610 3.8295700 1.9646603 1.9530596 1.9530596 2.1840783 2.0052489 1.9558215 1.9558215 2.3206761 0.6216434 0.6174657 2.0587223 2.3347015 1.9864895 1.8954795 1.8954795 1.9632365 1.9632365 1.9646603 1.9634269 2.3347015 2.0986733 2.0611363 2.1281109 1.9935540 2.1338095 2.0539545 2.0163566 2.0258834 2.0258834 2.0539545 2.3424646 2.0709666 0.0000010 2.9162543 2.4758854 2.1199410 2.2169379 2.0999682 2.0052489 2.1840783 1.9634269 1.9056272 2.0365314 2.3769073 2.1338095 2.3769073 0.0000000 2.1796181 2.0999682 2.0486954 2.2112022 2.2076339 2.1276440 2.1256177 2.2112022 1.9639960 1.7354955 2.1330379 1.9171411 1.9746956 0.6203507 1.9887297 2.0850045 1.9992506 2.0262171 2.0870765 2.0096188 2.0163566 
NC_022763_Spock             1.2750005 0.5568488 0.5621090 3.0220397 1.1783333 1.4269291 1.4269291 0.0159795 0.4018995 1.4271894 1.4271894 1.6798981 2.2823399 2.2932978 0.5763079 1.4196918 0.5582897 0.6347975 0.6347975 1.1783304 1.1783304 1.1783333 1.4271686 1.4196918 1.2636816 1.3109649 0.5213583 0.4015956 0.0424643 0.4072329 0.4216552 0.4013584 0.4013584 0.4072329 1.7543531 1.2750005 2.1796181 2.2748691 1.9845896 0.4964627 0.2911991 0.5168658 0.4018995 0.0159795 1.4271686 0.6238155 0.4090682 1.9008407 0.0424643 1.9008407 2.1796181 0.0000000 0.5165790 0.4098123 0.2848638 0.2848351 0.5222108 0.5198777 0.2848638 1.1776298 1.1047576 0.0405503 0.6414888 1.4238561 2.2085888 1.4252091 1.3271987 0.3979832 0.4012626 0.5524679 0.6143251 0.4216552 
NC_023501_BPS10C            1.3636907 0.6802162 0.6864198 2.8958854 1.2609048 1.3933077 1.3933077 0.5185227 0.6200818 1.3952696 1.3952696 1.7518502 2.2580833 2.2691732 0.7378066 1.5444614 0.6706503 0.8641000 0.8641000 1.2660965 1.2660965 1.2609048 1.3810895 1.5444614 1.3473660 1.3910620 0.0367752 0.6120108 0.5011526 0.6811704 0.6518401 0.6697790 0.6697790 0.6811704 1.8057312 1.3636907 2.0999682 2.3098567 2.0287154 0.0507138 0.4583685 0.0017842 0.6200818 0.5185227 1.3810895 0.8550594 0.6847402 1.9871292 0.5011526 1.9871292 2.0999682 0.5165790 0.0000000 0.6728523 0.4583685 0.4561931 0.0329910 0.0349035 0.4583685 1.2600330 1.2730639 0.5080843 0.8610389 1.3807788 2.3049626 1.3791021 1.3856346 0.6731519 0.6696646 0.7648768 0.8352862 0.6518401 
NC_024137_Bcp1              1.1188793 0.3895206 0.3923483 2.8174980 1.0446750 1.3626447 1.3626447 0.4096751 0.1946592 1.3645693 1.3645693 1.7137439 2.2139605 2.2245987 0.4980485 1.3261622 0.3813818 0.5548709 0.5548709 1.0447189 1.0447189 1.0446750 1.3629381 1.3261622 1.1061828 1.1287518 0.6930756 0.1984634 0.4065097 0.0036260 0.0584096 0.0262562 0.0262562 0.0036260 1.6337560 1.1188793 2.0486954 1.9662897 1.9740738 0.6873575 0.5008125 0.6735513 0.1946592 0.4096751 1.3629381 0.5227850 0.0454315 1.9094522 0.4065097 1.9094522 2.0486954 0.4098123 0.6728523 0.0000000 0.4996393 0.4976975 0.6916482 0.6911848 0.4996393 1.0441134 0.8666748 0.4040773 0.5447174 1.3596163 2.2311201 1.3609699 1.1370576 0.0335636 0.0300959 0.4021811 0.4838075 0.0584096 
NC_024205_Hoody_T           1.2620479 0.6653693 0.6714507 2.8532889 1.2171468 1.3693394 1.3693394 0.2789436 0.5264023 1.3695425 1.3695425 1.8302078 2.2573258 2.2683981 0.6846119 1.4582794 0.6519769 0.7492172 0.7492172 1.2171063 1.2171063 1.2171468 1.3872315 1.4582794 1.2054294 1.2871703 0.4674376 0.5270538 0.3077955 0.5075001 0.5335667 0.5133419 0.5133419 0.5075001 1.7412013 1.2620479 2.2112022 2.2031197 2.0834760 0.4603003 0.0054356 0.4583685 0.5264023 0.2789436 1.3872315 0.7233465 0.4939806 2.1174781 0.3077955 2.1174781 2.2112022 0.2848638 0.4583685 0.4996393 0.0000000 0.0036186 0.4662863 0.4660867 0.0000010 1.2163879 1.0858250 0.2997417 0.7408775 1.3838699 2.2095556 1.3852405 1.2958662 0.4912532 0.5063609 0.6511364 0.7515919 0.5335667 
NC_024207_Evoli             1.2622238 0.6563553 0.6623738 2.8662866 1.2055188 1.3651329 1.3651329 0.2789193 0.5262621 1.3653310 1.3653310 1.8302078 2.2585294 2.2696039 0.6753562 1.4561088 0.6430455 0.7395645 0.7395645 1.2054830 1.2054830 1.2055188 1.3829663 1.4561088 1.2019595 1.2873596 0.4687384 0.5269141 0.3077506 0.5055581 0.5316348 0.5113999 0.5113999 0.5055581 1.7361001 1.2622238 2.2076339 2.2006932 2.0834760 0.4581331 0.0090915 0.4561931 0.5262621 0.2789193 1.3829663 0.7179363 0.4920594 2.1174781 0.3077506 2.1174781 2.2076339 0.2848351 0.4561931 0.4976975 0.0036186 0.0000000 0.4675828 0.4673816 0.0036186 1.2047709 1.0680806 0.2997023 0.7312871 1.3796119 2.2107575 1.3809794 1.2960594 0.4893112 0.5044157 0.6491286 0.7514738 0.5316348 
NC_024211_Megatron          1.3893156 0.7044707 0.7108473 2.8736996 1.2837455 1.3969299 1.3969299 0.5241335 0.6330582 1.3988941 1.3988941 1.7627353 2.3125903 2.3239816 0.7450989 1.5481027 0.6934492 0.8880837 0.8880837 1.2890205 1.2890205 1.2837455 1.3821473 1.5481027 1.3855600 1.4167891 0.0035673 0.6262981 0.5073297 0.6986718 0.6688518 0.6870315 0.6870315 0.6986718 1.8303999 1.3893156 2.1276440 2.3379019 2.0469491 0.0445902 0.4662863 0.0330095 0.6330582 0.5241335 1.3821473 0.8809340 0.7013170 2.0011530 0.5073297 2.0011530 2.1276440 0.5222108 0.0329910 0.6916482 0.4662863 0.4675828 0.0000000 0.0017820 0.4662863 1.2828541 1.2810520 0.5142977 0.8849968 1.3818371 2.3456481 1.3801631 1.4112001 0.6953622 0.6869196 0.7795132 0.8521945 0.6688518 
NC_024213_Hakuna            1.3853667 0.7039814 0.7103492 2.8656396 1.2884516 1.3954526 1.3954526 0.5266634 0.6381455 1.3974149 1.3974149 1.7842471 2.3200571 2.3314840 0.7445484 1.5466363 0.6929716 0.8915498 0.8915498 1.2937355 1.2937355 1.2884516 1.3806862 1.5466363 1.3841777 1.4128354 0.0017797 0.6313426 0.5050365 0.6981994 0.6718210 0.6900272 0.6900272 0.6981994 1.8435011 1.3853667 2.1256177 2.3375756 2.0465290 0.0445884 0.4660867 0.0349232 0.6381455 0.5266634 1.3806862 0.8843827 0.7008396 2.0293654 0.5050365 2.0293654 2.1256177 0.5198777 0.0349035 0.6911848 0.4660867 0.4673816 0.0017820 0.0000000 0.4660867 1.2875576 1.2810520 0.5119927 0.8842754 1.3803762 2.3532423 1.3787031 1.4157604 0.6948938 0.6899159 0.7789224 0.8515053 0.6718210 
NC_024216_CAM003            1.2620479 0.6653693 0.6714507 2.8532889 1.2171468 1.3693394 1.3693394 0.2789436 0.5264023 1.3695425 1.3695425 1.8302078 2.2573258 2.2683981 0.6846119 1.4582794 0.6519769 0.7492172 0.7492172 1.2171063 1.2171063 1.2171468 1.3872315 1.4582794 1.2054294 1.2871703 0.4674376 0.5270538 0.3077955 0.5075001 0.5335667 0.5133419 0.5133419 0.5075001 1.7412013 1.2620479 2.2112022 2.2031197 2.0834760 0.4603003 0.0054356 0.4583685 0.5264023 0.2789436 1.3872315 0.7233465 0.4939806 2.1174781 0.3077955 2.1174781 2.2112022 0.2848638 0.4583685 0.4996393 0.0000010 0.0036186 0.4662863 0.4660867 0.0000000 1.2163879 1.0858250 0.2997417 0.7408775 1.3838699 2.2095556 1.3852405 1.2958662 0.4912532 0.5063609 0.6511364 0.7515919 0.5335667 
NC_024364_List_36           0.5737702 1.0236491 1.0259662 3.0387697 0.0019693 0.8066255 0.8066255 1.1855988 1.0315190 0.8109764 0.8109764 0.6576826 2.0541725 2.0438525 0.9867746 0.7687545 1.0260799 0.9333333 0.9333333 0.0019692 0.0019692 0.0019693 0.8044318 0.7687545 0.4504562 0.5771797 1.2905745 1.0280547 1.1810653 1.0441134 1.0389837 1.0165471 1.0165471 1.0441134 0.8099263 0.5737702 1.9639960 1.6154901 1.9593174 1.2864479 1.2252222 1.2600330 1.0315190 1.1855988 0.8044318 0.9232939 1.0451009 0.7612208 1.1810653 0.7612208 1.9639960 1.1776298 1.2600330 1.0441134 1.2163879 1.2047709 1.2828541 1.2875576 1.2163879 0.0000000 0.0000010 1.1879436 0.9425622 0.8025892 1.9290602 0.7987279 0.5768846 1.0303904 1.0229983 0.9525969 0.9635405 1.0389837 
NC_024787_LMTA_148          0.6200251 0.8311051 0.8311051 2.7545870 0.0000010 0.8752048 0.8752048 1.1143531 0.9169762 0.8752048 0.8752048 0.4899420 1.8467445 1.8467445 0.8067774 0.7091195 0.8350017 0.8019977 0.8019977 0.0000010 0.0000010 0.0000010 0.8684895 0.7091195 0.4289492 0.6200251 1.2810520 0.9086795 1.0912532 0.8666748 0.8978091 0.8666748 0.8666748 0.8666748 0.8269819 0.6200251 1.7354955 1.4174670 1.2719805 1.2873364 1.0992377 1.2730639 0.9169762 1.1143531 0.8684895 0.8202262 0.8722401 0.7851341 1.0912532 0.7851341 1.7354955 1.1047576 1.2730639 0.8666748 1.0858250 1.0680806 1.2810520 1.2810520 1.0858250 0.0000010 0.0000000 1.1017642 0.7942430 0.8684895 1.8013128 0.8590313 0.6244202 0.8791618 0.8763495 0.8393093 0.8330090 0.8978091 
NC_024788_Riley             1.2446052 0.5402583 0.5453840 2.9844734 1.1886563 1.4335290 1.4335290 0.0569922 0.4044674 1.4337965 1.4337965 1.6927092 2.2032775 2.2138468 0.5835994 1.4319241 0.5416532 0.6337366 0.6337366 1.1879120 1.1879120 1.1886563 1.4337642 1.4319241 1.2296567 1.2801160 0.5134485 0.3982874 0.0052131 0.4015073 0.4031552 0.3947565 0.3947565 0.4015073 1.7699463 1.2446052 2.1330379 2.2485986 1.9231527 0.4937647 0.3068887 0.5093752 0.4044674 0.0569922 1.4337642 0.6196145 0.4065479 1.9153320 0.0052131 1.9153320 2.1330379 0.0405503 0.5080843 0.4040773 0.2997417 0.2997023 0.5142977 0.5119927 0.2997417 1.1879436 1.1017642 0.0000000 0.6404391 1.4304414 2.2030499 1.4317992 1.2961227 0.3886038 0.3946623 0.5535109 0.6095972 0.4031552 
NC_024792_Bobb              1.0369475 0.3518723 0.3489614 2.7409452 0.9445540 1.2644850 1.2644850 0.6347311 0.4691510 1.2627803 1.2627803 1.4624976 2.0540128 2.0640202 0.3576805 1.2245130 0.3468994 0.0148243 0.0148243 0.9431953 0.9431953 0.9445540 1.2842295 1.2245130 1.0128405 1.0695089 0.8887545 0.4615468 0.6366935 0.5433257 0.5518061 0.5404679 0.5404679 0.5433257 1.5025337 1.0369475 1.9171411 1.9123433 2.0884371 0.8443430 0.7469720 0.8610389 0.4691510 0.6347311 1.2842295 0.1296729 0.5365004 1.6199152 0.6366935 1.6199152 1.9171411 0.6414888 0.8610389 0.5447174 0.7408775 0.7312871 0.8849968 0.8842754 0.7408775 0.9425622 0.7942430 0.6404391 0.0000000 1.2779695 2.0433001 1.2823091 1.0771219 0.5249049 0.5372840 0.3399690 0.3655994 0.5518061 
NC_025416_MCE_2014          0.8362256 1.2483867 1.2417266 3.1692643 0.8043965 0.0040119 0.0040119 1.4498329 1.3111267 0.0060235 0.0060235 0.1934164 2.0335425 2.0233060 1.2900339 0.3338828 1.2254165 1.2869220 1.2869220 0.8029799 0.8029799 0.8043965 0.0019894 0.3338828 0.7795905 0.8319014 1.3835037 1.3146325 1.4301454 1.3600799 1.3760764 1.3423334 1.3423334 1.3600799 0.2880879 0.8362256 1.9746956 1.7212955 1.8926197 1.4331196 1.3982363 1.3807788 1.3111267 1.4498329 0.0019894 1.3454111 1.3798957 0.2258331 1.4301454 0.2258331 1.9746956 1.4238561 1.3807788 1.3596163 1.3838699 1.3796119 1.3818371 1.3803762 1.3838699 0.8025892 0.8684895 1.4304414 1.2779695 0.0000000 1.9618401 0.0060070 0.8555648 1.3421531 1.3503157 1.2644488 1.3450586 1.3760764 
NC_025423_CP_51             2.0132879 2.2619848 2.2501113 3.5152559 1.9255306 1.9646278 1.9646278 2.1977041 2.0769669 1.9673953 1.9673953 2.4886940 0.0986733 0.0964368 2.1676877 2.3001338 2.2292367 2.0167261 2.0167261 1.9272118 1.9272118 1.9255306 1.9596179 2.3001338 2.0024767 2.0425765 2.3504385 2.0860185 2.2030499 2.2311201 2.2143539 2.1983761 2.1983761 2.2311201 2.2183735 2.0132879 0.6203507 2.9988746 2.3615132 2.3262938 2.2111197 2.3049626 2.0769669 2.1977041 1.9596179 2.0809208 2.1612194 2.5721848 2.2030499 2.5721848 0.6203507 2.2085888 2.3049626 2.2311201 2.2095556 2.2107575 2.3456481 2.3532423 2.2095556 1.9290602 1.8013128 2.2030499 2.0433001 1.9618401 0.0000000 1.9706589 2.0382931 2.1580064 2.1986866 2.2338831 2.2933686 2.2143539 
NC_025426_P108              0.8308513 1.2526466 1.2459629 3.1965371 0.7986466 0.0101066 0.0101066 1.4511964 1.3124709 0.0121392 0.0121392 0.1982685 2.0425758 2.0323050 1.2943957 0.3433983 1.2295914 1.2913033 1.2913033 0.7991148 0.7991148 0.7986466 0.0040000 0.3433983 0.7768198 0.8265476 1.3818317 1.3159759 1.4315048 1.3614334 1.3743991 1.3406825 1.3406825 1.3614334 0.2944059 0.8308513 1.9887297 1.7127013 1.9078569 1.4314253 1.3996126 1.3791021 1.3124709 1.4511964 0.0040000 1.3460532 1.3812581 0.2316551 1.4315048 0.2316551 1.9887297 1.4252091 1.3791021 1.3609699 1.3852405 1.3809794 1.3801631 1.3787031 1.3852405 0.7987279 0.8590313 1.4317992 1.2823091 0.0060070 1.9706589 0.0000000 0.8500925 1.3405027 1.3486620 1.2626367 1.3496963 1.3743991 
NC_027335_ECP3              0.0055360 1.2171792 1.2196382 3.3642700 0.5809712 0.8652230 0.8652230 1.3300649 1.0811146 0.8665718 0.8665718 1.0145761 2.0412202 2.0513138 1.1318991 1.0422324 1.2027405 1.0707084 1.0707084 0.5779894 0.5779894 0.5809712 0.8574042 1.0422324 0.1892915 0.0073153 1.4185892 1.0769688 1.2945739 1.1294629 1.1104084 1.1015642 1.1015642 1.1294629 1.0258411 0.0055360 2.0850045 1.8333442 2.1509849 1.4485090 1.3096631 1.3871277 1.0811146 1.3300649 0.8574042 1.0889444 1.1525237 1.1300441 1.2945739 1.1300441 2.0850045 1.3271987 1.3856346 1.1370576 1.2958662 1.2960594 1.4112001 1.4157604 1.2958662 0.5768846 0.6244202 1.2961227 1.0771219 0.8555648 2.0382931 0.8500925 0.0000000 1.1041669 1.0961259 1.1118251 1.0949627 1.1104084 
NC_027352_JBP901            1.0804087 0.3968886 0.3997175 2.8018776 1.0310807 1.3451445 1.3451445 0.4068139 0.2039540 1.3470471 1.3470471 1.6989154 2.1369215 2.1472124 0.4876041 1.2880224 0.3887439 0.5314231 0.5314231 1.0309852 1.0309852 1.0310807 1.3424578 1.2880224 1.0726166 1.0960920 0.6967933 0.2077282 0.3909681 0.0335170 0.0569935 0.0243217 0.0243217 0.0335170 1.6085766 1.0804087 1.9992506 1.9295303 1.9140901 0.6866846 0.4924141 0.6738521 0.2039540 0.4068139 1.3424578 0.5094124 0.0591206 1.8908721 0.3909681 1.8908721 1.9992506 0.3979832 0.6731519 0.0335636 0.4912532 0.4893112 0.6953622 0.6948938 0.4912532 1.0303904 0.8791618 0.3886038 0.5249049 1.3421531 2.1580064 1.3405027 1.1041669 0.0000000 0.0205276 0.3962848 0.4702601 0.0569935 
NC_027355_BCP8_2            1.0924343 0.3937255 0.3965526 2.8361367 1.0236835 1.3533208 1.3533208 0.4112888 0.2044611 1.3552314 1.3552314 1.7110959 2.1692917 2.1797542 0.4892641 1.3067191 0.3855861 0.5325785 0.5325785 1.0235874 1.0235874 1.0236835 1.3506211 1.3067191 1.0965463 1.0968505 0.6918011 0.2064034 0.3970521 0.0300536 0.0386940 0.0036162 0.0036162 0.0300536 1.6156927 1.0924343 2.0262171 1.9705022 1.9421500 0.6814642 0.5075461 0.6703596 0.2044611 0.4112888 1.3506211 0.5139363 0.0619805 1.9064868 0.3970521 1.9064868 2.0262171 0.4012626 0.6696646 0.0300959 0.5063609 0.5044157 0.6869196 0.6899159 0.5063609 1.0229983 0.8763495 0.3946623 0.5372840 1.3503157 2.1986866 1.3486620 1.0961259 0.0205276 0.0000000 0.4001688 0.4714957 0.0386940 
NC_027366_Mater             1.0687841 0.2410347 0.2420534 2.8318997 0.9463910 1.2673163 1.2673163 0.5645954 0.3870203 1.2691500 1.2691500 1.5223686 2.2137886 2.2245541 0.3216706 1.3034502 0.2411818 0.3455332 0.3455332 0.9531279 0.9531279 0.9463910 1.2645582 1.3034502 1.0511046 1.1041716 0.7810383 0.3895518 0.5557998 0.3983529 0.4186772 0.3959779 0.3959779 0.3983529 1.5708714 1.0687841 2.0870765 1.9009785 2.1194839 0.7587904 0.6595299 0.7648768 0.3870203 0.5645954 1.2645582 0.3173982 0.4070859 1.6937312 0.5557998 1.6937312 2.0870765 0.5524679 0.7648768 0.4021811 0.6511364 0.6491286 0.7795132 0.7789224 0.6511364 0.9525969 0.8393093 0.5535109 0.3399690 1.2644488 2.2338831 1.2626367 1.1118251 0.3962848 0.4001688 0.0000000 0.2201179 0.4186772 
NC_027374_Moonbeam          1.0539870 0.2935824 0.2944417 2.8531123 0.9655854 1.3480868 1.3480868 0.6274361 0.4435541 1.3500124 1.3500124 1.5940846 2.2360266 2.2469749 0.3447114 1.3761720 0.2977950 0.3646465 0.3646465 0.9678902 0.9678902 0.9655854 1.3516774 1.3761720 1.0234103 1.0873383 0.8537589 0.4449062 0.6120298 0.4795900 0.4820326 0.4700824 0.4700824 0.4795900 1.5699635 1.0539870 2.0096188 1.9965641 2.2063217 0.8244965 0.7609073 0.8352862 0.4435541 0.6274361 1.3516774 0.3567741 0.4819720 1.7933559 0.6120298 1.7933559 2.0096188 0.6143251 0.8352862 0.4838075 0.7515919 0.7514738 0.8521945 0.8515053 0.7515919 0.9635405 0.8330090 0.6095972 0.3655994 1.3450586 2.2933686 1.3496963 1.0949627 0.4702601 0.4714957 0.2201179 0.0000000 0.4820326 
Thurquoise                  1.1012828 0.3798791 0.3826750 2.7834744 1.0396809 1.3791496 1.3791496 0.4316767 0.2104814 1.3811017 1.3811017 1.7297283 2.1781312 2.1886485 0.5164769 1.3124356 0.3738430 0.5400340 0.5400340 1.0395860 1.0395860 1.0396809 1.3763870 1.3124356 1.0997399 1.1111275 0.6736782 0.2104101 0.4055663 0.0583295 0.0000010 0.0387035 0.0387035 0.0583295 1.6292733 1.1012828 2.0163566 1.9857281 1.9931472 0.6780999 0.5347838 0.6525167 0.2104814 0.4316767 1.3763870 0.5281623 0.0709358 1.9306615 0.4055663 1.9306615 2.0163566 0.4216552 0.6518401 0.0584096 0.5335667 0.5316348 0.6688518 0.6718210 0.5335667 1.0389837 0.8978091 0.4031552 0.5518061 1.3760764 2.2143539 1.3743991 1.1104084 0.0569935 0.0386940 0.4186772 0.4820326 0.0000000 
