# Supplementary material for: Genome, biology and stability of the Thurquoise phage – A new virus from the Bastillevirinae subfamily
Source: Front Microbiol. 2023 Mar 14;14:1120147. doi: 10.3389/fmicb.2023.1120147 (PMC10043171; doi:10.3389/fmicb.2023.1120147)
Supplement: Supplementary file 2 [file Data_Sheet_1.ZIP › File S1. Alignments evolution models and trees/IqTree_ML_trees/single_marker_trees/6151_00077-hypothetical_protein_100.fasta.aln.faa.treefile]

(AB609718_phiEF24C_P2:0.0000025238,((((((((((((AB930182_SPG24:0.0020768571,AP013029_phiNIT1:0.0022460152)86/99:0.0067552881,KF669652_Grass:0.0060998543)100/100:0.1407911786,KC699836_SIOphi:0.2304634171)44.9/63:0.0337694763,((((KJ010547_Bp8p_C:0.0000025238,KJ010548_Bp8p_T:0.0000025238)89.4/100:0.0098752023,NC_024792_Bobb:0.0077093590)99.6/100:0.0837933549,NC_020081_phiAGATE:0.0633031154)100/100:0.2100565771,(NC_027366_Mater:0.1016536973,NC_027374_Moonbeam:0.1727046526)88.5/93:0.0467907597)41.3/58:0.0569025795)96.4/96:0.1176596931,(((((JN797796B_5S:0.0000025238,NC_018863_B4:0.0000025238)99.6/100:0.0182409149,NC_022763_Spock:0.0000021452)88.5/96:0.0233667955,(((KT307976_AvesoBmore:0.0000000000,NC_022769_BigBertha:0.0000000000):0.0000025238,NC_022088_Troll:0.0000025238)87.4/100:0.0042417906,NC_024788_Riley:0.0016278743)93.7/98:0.0217235705)98.1/100:0.0748081909,(((((KT207918_Eyuki:0.0020502508,NC_024213_Hakuna:0.0000025238)81.3/100:0.0020559601,NC_024211_Megatron:0.0000025238)97.8/100:0.0161930635,(NC_018857_BPS13:0.0020555427,NC_023501_BPS10C:0.0000021791)99/100:0.0237131213)88/92:0.0274504953,NC_016563_WPh:0.0113641687)100/100:0.3819016103,((NC_018856_Bastille:0.0063410266,(NC_024205_Hoody_T:0.0000025238,NC_024216_CAM003:0.0000025238)0/55:0.0000025238)76.1/96:0.0030042161,NC_024207_Evoli:0.0012237196)100/100:0.1615893886)98.8/99:0.1213564186)100/100:0.2432991492,(((JN797798_BCU4:0.0000025238,NC_018860_BCP78:0.0000025238)74.6/99:0.0024909650,KT224359_TsarBomba:0.0058322702)100/100:0.1081360290,(((((KT995480_Bacillus_BM15:0.0000000000,MH638312_Bacillus_Kioshi:0.0000000000):0.0000025238,MH638309_Bacillus_Hobo:0.0000025238)76.3/99:0.0021005464,NC_024137_Bcp1:0.0021047450)85.2/98:0.0061514099,(((KU577463_Bacillus_Deep_Blue:0.0000025238,Thurquoise:0.0000025238)100/100:0.0406395309,((KX495186_Bacillus_PK16:0.0000025238,MG602477_Bacillus_BCP01:0.0000025238)74.6/93:0.0020814338,NC_027355_BCP8_2:0.0021016088)74.3/85:0.0018733838)90.8/85:0.0082349752,NC_027352_JBP901:0.0160281488)95.6/96:0.0147903832)23.4/59:0.0172741338,NC_020873_Bc431v3:0.0277419118)100/100:0.1144102092)98/99:0.0847614178)96.5/97:0.0998047511)99.9/98:0.3822784066,((AY682195_LP65:3.0641561103,NC_015253_A9:1.3164537781)70.5/58:0.3978051434,(((KC595512_JL:0.0022345341,KC595513_Shanette:0.0000025238)94.4/100:0.0582618031,NC_025423_CP_51:0.0588680646)99.3/100:0.3260873827,(NC_011421_SPO1:0.0000025238,NC_022761_CampHawk:0.0000025238)99.7/100:0.4413281324)100/100:1.4990276500)33.6/59:0.1163727735)99.3/100:0.2875548626,NC_012530_Lb338_1:1.5643674321)93.5/98:0.1429091492,((((((((((((((((((((EU418428_A5W:0.0000000000,JX080302_676Z:0.0000000000):0.0000000000,JX080304_MSA6:0.0000000000):0.0000000000,NC_022918_S25_4:0.0000000000):0.0000000000,JX875065_SA5:0.0000000000):0.0000000000,KP687431_IME_SA1:0.0000000000):0.0000000000,NC_022920_S25_3:0.0000000000):0.0000000000,KR902361_IME_SA118:0.0000000000):0.0000000000,KR908644_IME_SA119:0.0000000000):0.0000000000,NC_023573_phiSA012:0.0000000000):0.0000000000,NC_007066_G1:0.0000000000):0.0000000000,KF766114_K:0.0000000000):0.0000000000,NC_025417_Team1:0.0000000000):0.0000000000,JX080300_Staph1N:0.0000000000):0.0000000000,NC_019726_JD007:0.0000000000):0.0000025238,FR852584_ISP:0.0000025238)0/87:0.0000025238,((((JX080301_A3R:0.0000000000,KP687432_IME_SA2:0.0000000000):0.0000000000,NC_023009_Sb_1:0.0000000000):0.0000000000,JX080305_P4W:0.0000000000):0.0000025238,JX080303_Fi200W:0.0000025238)85.4/99:0.0025253071)76/96:0.0050931967,(((KP027446_phiIPLARODI:0.0000025238,NC_019448_GH15:0.0000025238)0/98:0.0000025238,NC_025426_P108:0.0050513309)92.1/99:0.0025106195,NC_025416_MCE_2014:0.0000025238)0/94:0.0000025255)91.8/98:0.0943707165,(JX194239_SA11:0.0000021482,(NC_020877_Romulus:0.0000025238,NC_022090_Remus:0.0000025238)97.5/100:0.0231780407)100/100:0.2113041155)68/81:0.1035682071,NC_007021_Twort:0.1880042820)98.3/86:0.1237411358,(KF021268_phiIBB_SEP1:0.0000025238,KP027447_phiIPLA_C1C:0.0000025238)99.8/100:0.1551685809)100/100:0.4733897296)94.4/96:0.1699444975,(((((DQ004855_P100:0.0000000000,NC_025440_WIL_1:0.0000000000):0.0000000000,NC_009811_A511:0.0000000000):0.0000025238,KJ668715_LMTA_34:0.0000025238)86.1/99:0.0024317448,NC_024364_List_36:0.0000025238)0/40:0.0000025238,(((((((((KJ094029_LP_064:0.0000000000,NC_024359_LP_048:0.0000000000):0.0000000000,NC_021781_LP_125:0.0000000000):0.0000000000,KJ586795_LMTA_94:0.0000000000):0.0000000000,KJ591605_LMTA_57:0.0000000000):0.0000000000,NC_024383_LP_083_2:0.0000000000):0.0000000000,NC_024360_LMSP_25:0.0000000000):0.0000000000,NC_020871_AG20:0.0000000000):0.0000025238,KJ094031_LP_124:0.0000025238)0/98:0.0000013890,NC_024787_LMTA_148:0.0000025238)99.9/39:0.0024283706)100/100:0.2731679517)100/100:0.2989551120,KP339049_EFDG1:0.0697105249)100/100:0.1793461394,NC_027335_ECP3:0.0037678172)75.9/96:0.0026096849,KR049063_EFLK1:0.0020885638)0/88:0.0000025238,NC_009904_phiEF24C:0.0000025238);
