# Supplementary material for: Genome, biology and stability of the Thurquoise phage – A new virus from the Bastillevirinae subfamily
Source: Front Microbiol. 2023 Mar 14;14:1120147. doi: 10.3389/fmicb.2023.1120147 (PMC10043171; doi:10.3389/fmicb.2023.1120147)
Supplement: Supplementary file 2 [file Data_Sheet_1.ZIP › File S1. Alignments evolution models and trees/IqTree_ML_trees/single_marker_trees/6151_00077-hypothetical_protein_100.fasta.aln.faa.uniqueseq.phy]

72 641
AB609718_phiEF24C_P2        -----------------------------------MHLREIDTNVVNNEPYSMESIEKGMNGKTTAYMQ---PIIG-EMSVNP---GYKTKPS-IRNSQDLHKTLKKFG-NNIILNAIINTRSNQVSMYCKPARNSETGVGYEIRLKDIEAEPTSHDIANIKRIESFLENTAQF---------RDPNRDNFTTFCKKLVRATYMYDQVNFEKVFDKDG--NFIKFDTVDPTTIFLATNGE-G--------KLIKN--GERFVQVIDN-RIVAKFNERELAFAVRNPRADIEVGQYGYPELEIALKQFIAHENTEVFNDRFFSHGGTTRGILHVKTGQ---QQSQQALDIFRREWRSSLAGINGSWQIPVVSAEDVKFVNMTPSANDMQFEKWLNYLINVISALYGIDPAEINFPNNGGATGSKGGS-LNEGNSK-EKMQASQNKGLQPLLRFIEDTVNTYIVAEFGE-KYQFQFRGGDLSAQLDKLKIIEQEGKVFRTVNEIRHDKGLE-PIKGGDVILNGVHIQAIGQALQEEQLEYQRSQDRLNRLLELSGGDVEQPEPEEPKDSQNDTDVSFQDEQQGLNGKSKKVNGKVD--DNVGKDGQLKSEENT--NST------KHGTDGIKKE---------
AB930182_SPG24              -------MDWINRRSGQEE----IQKTTQVDDDFSIAVRQIEQDALEK-----SQR----KGSAKAYEE---PLVGGSFSMNP---DYKEAPS-TSGTHNLLEVLKLWSRKNIILNAIINTRVNQVSLFCTPARFSDRGIGYEVRLKDPLETPSTHDKKRMKEIEDFLEHTGVD--------KKDFTRDTFRTFVKKIIRDRLTYDKINFELIYDKAT-GKLESFKAVDASTIYVAVDDK-G--------RERKGKNAYKYVQILDR-QKVAEFKANEMAWEVHNPRTDITVGRYGYPELEIALNHLQYHENTEVFNARFFAQGGTTRGLLHIKTGQ---EQSHQALSNFRREWTSMFSGINGAWKIPVITAEDVNFVNMTQSSKDMEFEKWLNYLINVICSIFSIDPSEINFPNRGGATGHSGN-TLNESSTA-EKHRSSKDKGLEPLLKFIEDAVNKYIVSQFGE-KYVFNFVGGDSKTEAEIIDILKAKAAIGLTINDVRAELGYP-ETPGGDVTLAGVHVQRLGQLLQEKQIEHQRQMEMH----------------------------QFVAQQTGYNGDLDNVNGKNTYNKDVGKDGQLKAENNTNSTP-----QGGKKDDGSPINDWEV-----
AP013029_phiNIT1            -------MDWINRMSGQEE----IQKTTQVDDDFSIAVRQIEQDALEK-----SQR----KGSAKAYEE---PLVGGSFSMNP---EYKEAPS-TSGTHNLLEVLKLWSRKNIILNAIINTRVNQVSLFCTPARFSDRGIGYEVRLKDPLETPSTHDKKRMKEIEDFLEHTGVD--------KKDFTRDTFRTFVKKIIRDRLTYDKINFELIYDKAT-GKLESFKAVDASTIYVAVDDK-G--------RERKGKNAYKYVQILDR-QKVAEFKANEMAWEVHNPRTDITVGRYGYPELEIALNHLQYHENTEVFNARFFAQGGTTRGLLHIKTGQ---EQSHQALSNFRREWTSMFSGINGAWKIPVITAEDVNFVNMTQSSKDMEFEKWLNYLINVICSIFSIDPSEINFPNRGGATGHSGN-TLNESSTA-EKHRSSKDKGLEPLLKFIEDAVNKYIVSQFGE-KYVFNFVGGDSKTEAEIIDILKAKAAIGLTINDVRAELGYP-ETPGGDVTLAGVHVQRLGQLLQEKQIEHQRQMEMH----------------------------QFVAQQTGYNGDLDNVNGKNTYNKDVGKDGQLKAENNTNSTP-----QGGKKDDGSPINDWEV-----
AY682195_LP65               --------------------------------------------------------------------------------------------------------------------------------------------------------MSKAQIKRAHEIEDFIYNTGSE---------YYEWRDTFPRLLTKIINDMYVQDQINIERIFKNDS-NELDHFNAVDASKVVISYSPRS-------------KDQPRKFEQFVSE-TKSVKFSERNLTFINYWNLSDTDRRGYGYSPVEASIPLIRAIYDTEQFNARFFSQGGTTRGILVIDQDG-DAQANQMMLAGIRRQWTSQGSGLGGAWKIPILAAKDAKFVNMTQNSRDMEFDKFLNFMIYDTAAIFQMQPEEINFPNNGGSTGKSGTKSVNEGSTAKAKLESSKDKGLTPLLSFIEQVINDKIMRYVDT-DYRFSFTLGDAQDKLQEEQVWKLKLANGYFINEYRKDHGLK-TVDGLDVPG---FIGSAENFINATGFGQPNVPDSSDDSGSTLGER---------------------ERQERIQHSKDYEKGKDDPKSPLPKPSESDDVSNNEDAD--------------T-----------
DQ004855_P100               -----------------------------------------------------------MNNKEVAYSQ---PVIG-SMSANP---GFKTKPS-IRNNQDLHGVLKKFG-GNIILNAIINTRSNQVSMYCKPARHSEKGVGFEVRLKDLDKKPTSHDEATIKRIESFIEKTGVD---------NDINRDSFSSFVKKIVRDTYMYDQVNFEKVFNRNQ--SMVRFVAKDPTTIFFATTAD-G--------KIPDN--GNRFVQVIDQ-KIVATFNAREMAFAVRNPRSDIYATGYGYPELEIALKQFIAHENTEAFNDRFFSHGGTTRGILQIKAAQ---QQSQHALEIFKREWKNSLSGINGSWQIPVVSAEDVKFVNMTPSARDMEFEKWLNYLINVISALYGIDPAEINIPNNGGATGSKGGS-LNEGNSA-EKNQASKNKGLQPLLGFIEDFINKHIVAEFGD-KYTFQFVGGDIKSELESVKILAEKAKVAMTVNEVRKELNLPGDVIGGDIPLNGVIVQRIGQLMQQEQFEHEKQQSNLQMLQEQTGNRVSTDVEDIPDGK------------------------DTT--GDIGKDGQRKDKD--NANAG------KQGMKGDKPNDWQT-----
EU418428_A5W                -----------------------------------------------------------------------------MMDTNP---EFRDKRSYMKNEHNLHDVLKKFG-NNPILNAIILTRSNQVAMYCQPARYSEKGLGFEVRLRDLDAEPGRKEKEEMKRIEDFIVNTGKD---------KDVDRDSFQTFCKKIVRDTYIYDQVNFEKVFNKNNKTKLEKFIAVDPSTIFYATDKK-G--------KIIKG--GKRFVQVVDK-RVVASFTSRELAMGIRNPRTELSSSGYGLSEVEIAMKEFIAYNNTESFNDRFFSHGGTTRGILQIRSDQ---QQSQHALENFKREWKSSLSGINGSWQIPVVMADDIKFVNMTPTANDMQFEKWLNYLINIISALYGIDPAEIGFPNRGGATGSKGGSTLNEADPG-KKQQQSQNKGLQPLLRFIEDLVNRHIISEYGD-KYTFQFVGGDTKSATDKLNILKLETQIFKTVNEAREEQGKK-PIEGGDIILDASFLQGTAQLQQDKQYNDGKQKERLQMMMSLLEGDNDDSEEGQ-----------------------STDSSNDD--KEIGTDAQIKGDDNVYRTQTSNKGQGRKGE---KSSDFKH-----
FR852584_ISP                -----------------------------------------------------------------------------MMDTNP---EFRDKRSYMKNEHNLHDVLKKFG-NNPILNAIILTRSNQVAMYCQPARYSEKGLGFEVRLRDLDAEPGRKEKEEMKRIEDFIVNTGKD---------KDVDRDSFQTFCKKIVRDTYIYDQVNFEKVFNKNNKTKLEKFIAVDPSTIFYATDKK-G--------KIIKG--GKRFVQVVDK-RVVASFTSRELAMGIRNPRTELSSSGYGLSEVEIAMKEFIAYNNTESFNDRFFSHGGTTRGILQIRSDQ---QQSQHALENFKREWKSSLSGINGSWQIPVVMADDIKFVNMTPTANDMQFEKWLNYLINIISALYGIDPAEIGFPNRGGATGSKGGSTLNEADPG-KKQQQSQNKGLQPLLRFIEDLVNRHIISEYGD-KYTFQFVGGDTKSATDKLNILKLETQIFKTVNEAREEQGKK-PIEGGDIILDASFLQGTAQLQQDKQYNDGKQKERLQMMMSLLEGDNDDSEEGQ-----------------------STDSSNDD--KEIGTDAQIKGDDNVYRTQTSNKGQGRKGE---KSSDFKH-----
JN797796B_5S                ----MGFWDF--LKKAPS-NPLELLNPEDKHSEISTMIRQIE-EEQIM-----KS-TTAKEGRAKAYEE---PILG-QFSINP---DYKEAPS-KDGNYNLLENLKLWSRKNIIVNAIINTRVNQVSMFCSPARYSSRGVGYEVRLKDPFKDPTTHEEAAIQRIEDFLQYTGKV--------KDDFTRDNFRGFIKKIIRDRLIYDKINFELIYNKE--GELTRFKAVDASTIYVAVDED-G--------KEPKGDNVDKFVQVLDR-RPVAHFKAKEMAWEVHNPRTDMTIGRYGYSELELAMNHLQYHENTELFNARYFAQGGTTRGLLHIKTGQ---DQSRHALQAFRREWQTMFSGINGAWKIPVVSAEDVKFINMTQSSRDMEFERWLNYLINVLCSIYAIDPSEINFPNRGGATGSSGS-TLNETSAR-EKNRISRDKGLEPLLKFLEDAINKYIVSQFGD-KYIFTFVGGDAQTEREILETLELQSKVGLTFNDIRKKLGYP-PVEGGDVINSGVHVQSLGQIMQEKMMEQQFALQKQEAKQANAAAK---------T--KTPTKEQSEAQQKGMNGDSGNVNGKGTFNKTVGKDGQVKGARNTNSAK-----QGGKGNNGETVNSDARKAKK-
JN797798_BCU4               ----MGAFDWFSRKV--NESPVGTIQEHD--TL-STRIQEIEQAAVLM-----KS-NNASQGRAKAYEE---PLLG-SMSMNP---DYKEAPS-ARGNYNLLETLKLWSRKNIILNAIINTRVNQVSLFCTPARQSDRGIGYEVRLKNPQEKPSSHDLAKIERIESFLQHTGKD--------EKDFTKDNLRTFVKKLVRDRLVYDKINFELIYDKK--GELNRFTAVDAATIYVAVDEN-G--------HEPKGKNVTKFVQILDK-RKVAEFKANEMAWEVHNPRTDITVGRYGYSELEIAMNHLQYHENTELFNARYFAQGGTTRGLLHIKTGQ---EQSTQALQAFRREWTAMFSGINGAWKIPVVSAEDVKFVNMTQSSRDMEFEKWLNYLINVCCSIYAIDPSEINFPNRGGATGSSGN-SLNEGSTK-EKHRSSKDKGLEPLLKFIEDAINKYIVSQFGD-KYIFSFVGGDVQTEREIIEILEAKAQIGLTINDIRNELGYP-PIEGGDVTLAGVHVQRLGQLLQKEMMEKQMAMTPNGQVP----GG---------KPSQTAKEEQSQAEQKGMNGDSSNVNGKGSFNKDVGKDGQLKGAKNTNSMK-----QGGKGD---------------
JX080301_A3R                -----------------------------------------------------------------------------MMDTNP---EFRDKRSYMKNEHNLHDILKKFG-NNPILNAIILTRSNQVAMYCQPARYSEKGLGFEVRLRDLDAEPGRKEKEEMKRIEDFIVNTGKD---------KDVDRDSFQTFCKKIVRDTYIYDQVNFEKVFNKNNKTKLEKFIAVDPSTIFYATDKK-G--------KIIKG--GKRFVQVVDK-RVVASFTSRELAMGIRNPRTELSSSGYGLSEVEIAMKEFIAYNNTESFNDRFFSHGGTTRGILQIRSDQ---QQSQHALENFKREWKSSLSGINGSWQIPVVMADDIKFVNMTPTANDMQFEKWLNYLINIISALYGIDPAEIGFPNRGGATGSKGGSTLNEADPG-KKQQQSQNKGLQPLLRFIEDLVNRHIISEYGD-KYTFQFVGGDTKSATDKLNILKLETQIFKTVNEAREEQGKK-PIEGGDIILDASFLQGTAQLQQDKQYNDGKQKERLQMMMSLLEGDNDDSEEGQ-----------------------STDSSNDD--KEIGTDAQIKGDDNVYRTQTSNKGQGRKGE---KSSDFKH-----
JX080303_Fi200W             -----------------------------------------------------------------------------MMDTNP---EFRDKRSYMKNEHNLHDILKKFG-NNPILNAIILTRSNQVAMYCQPARYSEKGLGFEVRLRDLDAEPGRKEKEEMKRIEDFIVNTGKD---------KDVDRDSFQTFCKKIVRDTYIYDQVNFEKVFNKNNKTKLEKFIAVDPSTIFYATDKK-G--------KIIKG--GKRFVQVVDK-RVVASFTSRELAMGIRNPRTELSSSGYGLSEVEIAMKEFIAYNNTESFNDRFFSHGGTTRGILQIRSDQ---QQSQHALENFKREWKSSLSGINGSWQIPVVMADDIKFVNMTPTANDMQFEKWLNYLINIISALYGIDPAEIGFPNRGGATGSKGGSTLNEADPG-KKQQQSQNKGLQPLLRFIEDLVNRHIISEYGD-KYTFQFVGGDTKSATDKLNILKLETQIFKTVNEAREEQGKK-PIEGGDIILDASFLQGTAQLQQDKQYNDGKQKERLQMMMSLLEGDNDDSEEGQ-----------------------STDSSNDD--KEIGTDAQIKGDDNVYRTQTSNKGQGRKGE---KSSDFKH-----
JX194239_SA11               ---------MY-------K-EDTEDLMVPIDDGIQANIRQIEQD----TKEM-QEITKSLYGKQQAYAE---PFLE-MMDTNP---DYRDKKSYMRNAHNLHEVLKKFG-NNSILNAIIITRANQVSTYCKPARYSEKGVGFEVKLKDLDATPGIKEKEQMKRIEEFILNTGTD---------KDIDRDSFQEFCKKIVRDTYTYDQVNFEKVFSPKNKTKMEKFIAVDPSTIFYATDKN-G--------KIIKG--GNRFVQVIDK-QVVASFTSRELVMGIRNPRSDLNSSGYGLSEVEIAMKEFIAYNNTESFNDRFFSHGGTTRGILQIRADQ---QQSQHALENFKREWKSSFSGINGSWQICLYIK-----------------------------------------------------------------------------------------------------------------------------------------------------------------------------------------------------------------------------------------------------------------------------
KC595512_JL                 ----MGLWSALGNLLSVN-----IPEYSDSSVDLSKS---MSQQ---------EDIMKSERARDPK------FIIEDPLSLV-TQLGFKDKPS-----SLTFDTLKKMAVRNSVVASIITTRVNQVASFSQPARLTKDGVGYEITLRDPKATPTDEEMSMILSLESFLENCGFS---------YDPSRDNFDTLLRKLTRDSLTYDQLNFEVVPDRR--GLPAEVYAVDASTIRAAEMDDPTPETGVTFADFKGNSQSTKFVQIMNG-SIIAEFTGLELAFAVRNPRTDINVQPYGHSELEILIHQITAHLWAEEYNSKYFSQGGTTKGILNIKG-Q---NISKEQLDAFRRQWTAQIAGMTGAWKTPVVSVDGLEYVNVSQSNREMEYEMWMNYLINICCAVYQIDPAEINFPNRGGAGG-SGG-GLGEGGIE-DRLKNSKDKGLRPMLSFIANVINRYIIRRFSN-KFIFNFVGLDKESEKSRLEVQDKQVRSFKTINELRKQRGME-PIENGDVILDPTFINYVMQKEMAQE---AEQQGDPNDPN---AGAGEEPPEEQS-----PEEIQQAQED-----DQIHQSIDQQYTQQ-------------------------------------------
KC595513_Shanette           ----MGLWSALGNLLSVN-----IPEYSDSSVDLSKS---MSQQ---------EDIMKSERARDPK------FIIEDPLSLV-TQLGFKDKPS-----SLTFDTLKKMAVRNSVVASIITTRVNQVASFSQPARLTKDGVGFEITLRDPKATPTDEEMSMILSLESFLENCGFS---------YDPSRDNFDTLLRKLTRDSLTYDQLNFEVVPDRR--GLPAEVYAVDASTIRAAEMDDPTPETGVTFADFKGNSQSTKFVQIMNG-SIIAEFTGLELAFAVRNPRTDINVQPYGHSELEILIHQITAHLWAEEYNSKYFSQGGTTKGILNIKG-Q---NISKEQLDAFRRQWTAQIAGMTGAWKTPVVSVDGLEYVNVSQSNREMEYEMWMNYLINICCAVYQIDPAEINFPNRGGAGG-SGG-GLGEGGIE-DRLKNSKDKGLRPMLSFIANVINRYIIRRFSN-KFIFNFVGLDKESEKSRLEVQDKQVRSFKTINELRKQRGME-PIENGDVILDPTFINYVMQKEMAQE---AEQQGDPNDPN---AGAGEEPPEEQS-----PEEIQQAQED-----DQIHQSIDQQYTQQ-------------------------------------------
KC699836_SIOphi             ----MGLRDWFSLNNDSRTVASHLNDVKEIDESLSVTIKEIEGEYIKK-----SKN----DPKPKAYEE---PLLG-NLSMNP---DYKEAPS-ILGTANLFKTLKHYSRKNIILNAIINTRVNQVSLFCTPARYSDKGIGYEVRLKDPLAEENTHDKKKIKEIEKFLENTGVT---------QSFTNDTFRTFVKKIVRDRLTYDKINFELIYDKEDPDKLVKFKAVDASTIYVAVDDK-G--------KEPKGENAYKYVQMLDD-RKVASFKAKEMAWEVHNPRTDITVGRYGYPELEVALNHLQYHENTEVFNARFFAQGGTTRGLLQIKTGQ---EQSHQALTSFRREWQSMFSGLNGAWKIPVITAEDVKFVNMTQSSKDMEFEKWLNYLINVICSIFSIDPSEINFPNRGGATGHSGN-TLNEGGTA-EKYRNSKDKGLEPLLKFVEDAVNKYIVSQLGNGKYVFNFVGGDVKTENEIIEMLESKAKIGLTINDVRAELGYP-EIEGGDVILSGVHVQRLGQIMQEEQLKRQEQMEMH----------------------------QFVAQQTGYNGDLDNVNGKDTYNQNVGKDGQLKGENNTNATP-----QGGKGENGETVNDWEV-----
KF021268_phiIBB_SEP1        MVVTNNLADLFKSLRL-GKDYTDSYGAVPIDNDLQANIKKIEQD----NVNLNKSISKSLYGNQQAYAE---PFLS-LMDTNP---EFRDKRSYTKNEHNLHDVLKKFG-NNPILNAIILTRANQVAMYCQPSRYSERGLGFEVRMRDLEAEPGKKEKEEIKRIEEFILNTGRD---------KDVDRDSFQTFCRKIVRDTYLYDQVNFEKVFNKKNGTKLDKFIAVDPSTIFYATDKK-G--------KIIKG--GKRFVQVIDK-KVVAYFTSRELAMGIRNPRTDINASGYGLSEVEIAMKEFIAYNNTENFNDRFFSHGGTTRGILQIKADQ---QQSQHALENFKREWKSSFSGINGSWQVPVMMADDVNFVNMTPTANDMQFEKWLNYLINIISSLYGIDPAEINFPNRGGATSSKGGNTLNEADPS-KKHQASQNKGLQPLLRFIEDLINRHIVSEYGD-KYTFQFVGGDSKSEKDKIEILKAKAEVALTVNEVRKELGEP-PIEGGDTILNGVYVQRVGQIYQQNQYEDAQRKEKLEMMQNVLSSEGEDQNTETTN---------------------EQDTEQES--NEVGKDGQVKNQTNTNQQGM----TTSKNPNNEKPEDFKK-----
KF669652_Grass              -------MDWINRISGQEE----IQKTTQVDDDFSIAVRQIEQDALEK-----SQR----KGSAKAYEE---PLVGGSFSMNP---DYKEAPS-TSGTHNLLEVLKLWSRKNIILNAIINTRVNQVSLFCTPARFSDRGIGYEVRLKDPLETPSTHDKKRMKEIEDFLEHTGVD--------KKDFTRDTFRTFVKKIIRDRLTYDKINFELIYDKAT-GKLESFKAVDASTIYVAVDDK-G--------RERKGKNAYKYVQILDR-QKVAEFKANEMAWEVHNPRTDITVGRYGYPELEIALNHLQYHENTEVFNARFFAQGGTTRGLLHIKTGQ---EQSHQALSNFRREWTSMFSGINGAWKIPVITAEDVNFVNMTQSSKDMEFEKWLNYLINVICSIFSIDPSEINFPNRGGATGHSGN-TLNESSTA-EKHRSSKDKGLEPLLKFIEDAVNKYIVSQFGE-KYVFNFVGGDSKTEAEIIDILKAKAAIGLTINDVRAELGYP-EIEGGDVTLAGVHVQRLGQLLQEKQIEHQRQMEMH----------------------------QFVAQQSGYNGNLDNVNGKDTYNKDVGKDGQLKAENNTNSTP-----QGGKKDDGSPINDWEV-----
KJ010547_Bp8p_C             ----MGLFDTL------FKSKK-EEEVINIDQDMAIRIKQIEDEAILI-----KG-KTSKSDKPKAYEE---PIIG-SLSMNP---EYRDAPS-IHGKQNLLQLLKMWSRKNIILNAIIITRVNQVSMFCTPARNSDKGVGYEIRLKDPLEEPNEHNITKIKEIEKFIENTGWI--------ENDFTRDNFRSFVKKLVRDRLTYDKINFELVYSKD--KKLHNFKAVDASTIYVAVDED-G--------KERKAKDGTRYVQVIDD-KVVAEFKAKEMAWEVSNPRTDLTIGKYGYPELEIALNHLQYHDNTEVFNARFFAQGGTTRGLLHIKTGQ---EQSNQALNAFRREWTSMFSGINGAWKIPVITAEDVKFVNMTQSSKDMEFEKWLNYLINVICSIYSIDPSEINFPNRGGATGHSGN-TLNEGSSA-EKYRNSKDKGLEPLLKFIEDAVNKYIVSQFGE-KYVFNFVGGDAKTEAEIISILESKAKIGLTINDVRKELGYP-EVDGGDVTLAGVHVQRLGQIIQEKQLEYQRQMDAN----------------------------QFIAQQTGYNGNMDNVNGKDSFNQDVGKDGQSKHHNNTNATP-----QGGKDDNGNVVNDWEA-----
KJ010548_Bp8p_T             ----MGLFDTL------FKSKK-EEEVINIDQDMAIRIKQIEDEAILI-----KG-KTSKSDKPKAYEE---PIIG-SLSMNP---EYRDAPS-IHGKQNLLQLLKMWSRKNIILNAIIITRVNQVSMFCTPARNSDKGVGYEIRLKDPLEEPNEHNITKIKEIEKFIENTGWI--------ENDFTRDNFRSFVKKLVRDRLTYDKINFELVYSKD--KKLHNFKAVDASTIYVAVDED-G--------KERKAKDGTRYVQVIDD-KVVAEFKAKEMAWEVSNPRTDLTIGKYGYPELEIALNHLQYHDNTEVFNARFFAQGGTTRGLLHIKTGQ---EQSNQALNAFRREWTSMFSGINGAWKIPVITAEDVKFVNMTQSSKDMEFEKWLNYLINVICSIYSIDPSEINFPNRGGATGHSGN-TLNEGSSA-EKYRNSKDKGLEPLLKFIEDAVNKYIVSQFGE-KYVFNFVGGDAKTEAEIISILESKAKIGLTINDVRKELGYP-EVDGGDVTLAGVHVQRLGQIIQEKQLEYQRQMDAN----------------------------QFIAQQTGYNGNMDNVNGKDSFNQDVGKDGQSKHHNNTNATP-----QGGKDDNGNVVNDWEA-----
KJ094029_LP_064             -----------------------------------------------------------MNNKEVAYSQ---PVIG-SMSANP---GFKTKPS-IRNNQDLHGVLKKFG-GNIILNAIINTRSNQVSMYCKPARHSEKGVGFEVRLKDLDKKPTSHDEATIKRIESFIEKTGID---------NDINRDSFSSFVKKIVRDTYMYDQVNFEKVFNRNQ--NMVRFVAKDPTTIFFATTAD-G--------KIPDN--GNRFVQVIDQ-KIVATFNAREMAFAVRNPRSDIYATGYGYPELEIALKQFIAHENTEAFNDRFFSHGGTTRGILQIKAAQ---QQSQHALEIFKREWKNSLSGINGSWQIPVVSAEDVKFVNMTPSARDMEFEKWLNYLINVISALYGIDPAEINIPNNGGATGSKGGS-LNEGNSA-EKNQASKNKGLQPLLGFIEDFINKHIVAEFGD-KYTFQFVGGDIKSELESVKILAEKAKVAMTVNEVRKELNLPGDVIGGDIPLNGVIVQRIGQLMQQEQFEHEKQQSNLQMLQEQTGNRVSTDVEDIPDGK------------------------DTT--GDIGKDGQRKDKD--NANAG------KQGMKGDKPNDWQT-----
KJ094031_LP_124             -----------------------------------------------------------MNNKEVAYSQ---PVIG-SMSANP---GFKTKPS-IRNNQDLHGVLKKFG-GNIILNAIINTRSNQVSMYCKPARHSEKGVGFEVRLKDLDKKPTSHDEATIKRIESFIEKTGID---------NDINRDSFSSFVKKIVRDTYMYDQVNFEKVFNRNQ--NMVRFVAKDPTTIFFATTAD-G--------KIPDN--GNRFVQVIDQ-KIVATFNAREMAFAVRNPRSDIYATGYGYPELEIALKQFIAHENTEAFNDRFFSHGGTTRGILQIKAAQ---QQSQHALEIFKREWKNSLSGINGSWQIPVVSAEDVKFVNMTPSARDMEFEKWLNYLINVISALYGIDPAEINIPNNGGATGSKGGS-LNEGNSA-EKNQASKNKGLQPLLGFIEDFINKHIVAEFGD-KYTFQFVGGDIKSELESVKILAEKAKVAMTVNEVRKELNLPGDVIGGDIPLNGVIVQRIGQLMQQEQFEHEKQQSNLQMLQEQTGNRVSTDVEDIPDGK------------------------DTT--GDIGKDGQRKDKD--NANAG------KQGMKGDKPNDWQT-----
KJ668715_LMTA_34            -----------------------------------------------------------MNNKEVAYSQ---PVIG-SMSANP---GFKTKPS-IRNNQDLHGVLKKFG-GNIILNAIINTRSNQVSMYCKPARHSEKGVGFEVRLKDLDKKPTSHDEATIKRIESFIEKTGVD---------NDINRDSFSSFVKKIVRDTYMYDQVNFEKVFNRNQ--SMVRFVAKDPTTIFFATTAD-G--------KIPDN--GNRFVQVIDQ-KIVATFNAREMAFAVRNPRSDIYATGYGYPELEIALKQFIAHENTEAFNDRFFSHGGTTRGILQIKAAQ---QQSQHALEIFKREWKNSLSGINGSWQIPVVSAEDVKFVNMTPSARDMEFEKWLNYLINVISALYGIDPAEINIPNNGGATGSKGGS-LNEGNSA-EKNQASKNKGLQPLLGFIEDFINKHIVAEFGD-KYTFQFVGGDIKSELESVKILAEKAKVAMTVNEVRKELNLPGDVIGGDIPLNGVIVQRIGQLMQQEQFEHEKQQSNLQMLQEQTGNRVSTDVEDIPDGK------------------------DTT--GDIGKDGQRKDKD--NANAG------KQGMKGDKPNDWQT-----
KP027446_phiIPLARODI        -----------------------------------------------------------------------------MMDTNP---EFRDKRSYMKNEHNLHDVLKKFG-NNPILNAIILTRSNQVAMYCQPARYSEKGLGFEVRLRDLDAEPGRKEKEEMKRIEDFIVNTGKD---------KDVDRDSFQTFCKKIVRDTYIYDQVNFEKVFNKNNKTRLEKFIAVDPSTIFYATDKK-G--------KIIKG--GKRFVQVVDK-RVVASFTSRELAMGIRNPRTELSSSGYGLSEVEIAMKEFIAYNNTESFNDRFFSHGGTTRGILQIRSDQ---QQSQHALENFKREWKSSLSGINGSWQIPVVMADDIKFVNMTPTANDMQFEKWLNYLINIISALYGIDPAEIGFPNRGGATGSKGGSTLNEADPG-KKQQQSQNKGLQPLLRFIEDLVNRHIISEYGD-KYTFQFVGGDTKSATDKLNILKLETQIFKTVNEAREEQGKK-PIEGGDIILDASFLQGTAQLQQDKQYNDGKQKERLQMMMSLLEGDNDDSEESQ-----------------------STDSSNAD--KEIGTDAQIKGDDNVYRTQTSNKGQGRKGE---KSSDFKH-----
KP027447_phiIPLA_C1C        MVVTNNLADLFKSLRL-GKDYTDSYGAVPIDNDLQANIKKIEQD----NVNLNKSISKSLYGNQQAYAE---PFLS-LMDTNP---EFRDKRSYTKNEHNLHDVLKKFG-NNPILNAIILTRANQVAMYCQPSRYSERGLGFEVRMRDLEAEPGKKEKEEIKRIEEFILNTGRD---------KDVDRDSFQTFCRKIVRDTYLYDQVNFEKVFNKKNGTKLDKFIAVDPSTIFYATDKK-G--------KIIKG--GKRFVQVIDK-KVVAYFTSRELAMGIRNPRTDINASGYGLSEVEIAMKEFIAYNNTENFNDRFFSHGGTTRGILQIKADQ---QQSQHALENFKREWKSSFSGINGSWQVPVMMADDVNFVNMTPTANDMQFEKWLNYLINIISSLYGIDPAEINFPNRGGATSSKGGNTLNEADPS-KKHQASQNKGLQPLLRFIEDLINRHIVSEYGD-KYTFQFVGGDSKSEKDKIEILKAKAEVALTVNEVRKELGEP-PIEGGDTILNGVYVQRVGQIYQQNQYEDAQRKEKLEMMQNVLSSEGEDQNTETTN---------------------EQDTEQES--NEVGKDGQVKNQTNTNQQGM----TTSKNPNNEKPEDFKK-----
KP339049_EFDG1              -----------------------------------------------------------MNGKPVAYMQ---PIIG-DMSVNP---GFKTKPS-IRNSQDLHKMLKKFG-NNIILNSIINTRSNQVSMYCKPARNSETGVGYEVRLKDIEQEPSTHDIANIKRIESFLENTAVF---------KDQNRDNFTAFCKKMVRATYMYDQVNFEKVFDKDG--NFIKFDTVDPTTIFLATNGK-G--------KIIEK--GERFVQVLDN-RIVAKFNEREMAFAVRNPRADIEVGQYGYPELEIALKQFIAHENTETFNDRFFSHGGTTRGILHVKAGQ---QQSQQALDIFRREWRSSLSGINGSWQIPVVSAEDVKFVNMTPSANDMQFEKWLNYLINVISALYGIDPAEINFPNNGGATGSKGGS-LNEGNSK-EKMQASQNKGLQPLLRFIEDTVNTFIIAEFGD-KYQFQFRGGDLSAQLDKIKILEAEVKVFKTVNEARAEKGLE-PIKGGDVILDGVLIQSIGQLMQQEQFNYQKQQDKLNRLLELSGGEADD-----------SNGISFQDKQQGLDGTSASVNGKGE--SSVGKDGQIKGKGITNTNSA------KQGMKGDKPNDWQK-----
KR049063_EFLK1              ------------------------------MENYKMHLREIDTNVVNNEPYSMESIEKGMNGKTTAYMQ---PIIG-EMSVNP---GYKTKPS-IRNSQDLHKTLKKFG-NNIILNAIINTRSNQVSMYCKPARNSETGVGYEIRLKDIEAEPTSHDIANIKRIESFLENTAQF---------RDPNRDNFTTFCKKLVRATYMYDQVNFEKVFDKDG--NFIKFDTVDPTTIFLATNGE-G--------KLIKN--GERFVQVVDN-RIVAKFNERELAFAVRNPRADIEVGQYGYPELEIALKQFIAHENTEVFNDRFFSHGGTTRGILHVKTGQ---QQSQQALDIFRREWRSSLAGINGSWQIPVVSAEDVKFVNMTPSANDMQFEKWLNYLINVISALYGIDPAEINFPNNGGATGSKGGS-LNEGNSK-EKMQASQNKGLQPLLRFIEDTVNTYIVAEFGE-KYQFQFRGGDLSAQLDKLKIIEQEGKVFRTVNEIRHDKGLE-PIKGGDVILNGVHIQAIGQALQEEQLEYQRSQDRLNRLLELSGGDVEQPEPEEPKDSQNDTDVSFQDEQQGLNGKSKKVNGKVD--DNVGKDGQLKSEENT--NST------KHGTDGIKKE---------
KT207918_Eyuki              ----MNPFKWFRKKKPTTLSKMDILNPEDM-GEFSVMINGLEQEVVSK-----SG-DKKDIGRTKGYEE---PYLT-SMTVNP---DYKEAPS-RDGDYRLLDTLKLWSRKNIIVNAIINTRVNQVSMFCTPSRYSTKGVGYEVRLKDPLKNPSKAEEAKIKDIETFLEYTGVD--------NGDLTRDTFRTFIKKITRDRLIYDKVNFELIYNKE--KQLARFAARDASTIYTAVDSQ-G--------KLPKGKDAYKYVQIIDS-QKVASFKSNEMAWEVHNPRTDITVGRYGYSELEICLQHLQYHENTELFNARYFAQGGTTRGLLHIKTGQ---EQSRSALQSFRREWQSMFSGVNGAWKIPVVSAEDVNFINMTQSSKDMEFERWLNYLINVMCSIFAIDPSEINFPNRGGATGSSGS-SLNETSAK-EKNRISRDKGLEPLLKFIEDTINKYIIKQFGD-EYLFQFVGGDAATEKEALELLELRTQVGLTFNEARAILGYG-AIEGGDVINSPYHVQSKGQIMQEKMIAQQQAAEG-----------------------QSDDKQMSEMKQQGMNGKSDAVNGNAG---KPKQDGQVKGVKSGTAMK-----QGGKSENKATVNEDAKRGKK-
KT224359_TsarBomba          ----MGAFDWFSRKV--NESPVETIQEHD--TL-STRIQEIEQAAVLM-----KS-NNASQGRAKAYEE---PLLG-SMSMNP---DYKEAPS-ARGNYNLLETLKLWSRKNIILNAIINTRVNQVSLFCTPARQSDRGIGYEVRLKNPQEKPSSHDLAKIERIESFLQHTGKD--------EKDFTKDNLRTFVKKLVRDRLVYDKINFELIYDKK--GELNRFTAVDAATIYVAVDDN-G--------HEPKGKDVTKFVQILDK-RKVAEFKANEMAWEVHNPRTDITVGRYGYSELEIAMNHLQYHENTELFNARYFAQGGTTRGLLHIKTGQ---EQSTQALQAFRREWTAMFSGINGAWKIPVVSAEDVKFVNMTQSSRDMEFEKWLNYLINVCCSIYAIDPSEINFPNRGGATGSSGN-SLNEGSTK-EKHRSSKDKGLEPLLKFIEDAINKYIVSQFGD-KYIFSFVGGDVQTEREIIEILEAKAQIGLTINDIRNELGYP-PIEGGDVTLAGVHVQRLGQLLQKEMMEKQMAMSPNGQVP----GG---------KPSQTAKEEQSQAEQKGMNGDSSNVNGKGSFNKDVGKDGQLKGAKNTNSMK-----QGGKGD---------------
KT307976_AvesoBmore         ----MGFWSF--LKKAPSANPLELLNPEDKHSEISTMIRQIE-EEQIM-----KS-TTAEKGKAKAYEE---PILG-QFSINP---DYKEAPS-KDGNYNLLENLKLWSRKNIIVNAIINTRVNQVSMFCSPARYSSRGVGYEVRLKDPFKDPTTHEEAAIKRIEDFLQYTGNM--------KDDYTRDNFRGFIKKIIRDRLIYDKINFELIYDKQ--GELNRFKAVDASTIYVAVDKE-G--------REPKGKDSEKFVQVLDR-RKVAAFKAKEMAWEVHNPRTDITVGRYGYSELELAMNHLQYHENTELFNARYFAQGGTTRGLLHIKTGQ---DQSRHALQAFRREWQTMFSGINGAWKIPVVSAEDVKFINMTQSSRDMEFERWLNYLINVLCSIYAIDPSEINFPNRGGATGSSGS-TLNETSAR-EKNRISRDKGLEPLLKFIEDAINKYIVSQFGD-KYIFTFVGGDAQTEREILETLELQSKVGLTFNDIRKKLGYP-PVEGGDVINSGVHVQSLGQIMQEKMMEQQFALQKQEAKQANAAAK---------TKTSTPTKEQSEAQQKGMNGDSKNVNGKGTYNKTVGKDGQVKGAKNTNAAK-----QGGKGNNGETVNSDAKKGGKK
KT995480_Bacillus_BM15      ----MSVLDWFNRQG--SDMPPESIRKVD--DNFLLAIKHLE-DEQIQ-----KS-KSGGQGRAKAYEE---PLLG-SMSMNP---DYKEAPS-SRGNHNLLETLKLWSRKNIILNAIINTRVNQVSLFCTPARHSDRGIGYEVRLKNPLDKPTSHDIARMERIEDFLQHTGKS--------HGDFTRDNLRSFVKKLVRDRLVYDKINFELIYDTK--GELNRFKAVDASTIYVAVDEK-G--------HEPKGKNVAKYVQILER-RKVAEFKANEMAWEVHNPRTDITVGRYGYSELEVAMNHLQYHENTELFNARYFAQGGTTRGLLHIKTGQ---DQSNQALQAFRREWTAMFSGINGAWKIPVISAEDVKFVNMTQSSRDMEFEKWLNYLINVCCSIYAIDPSEINFPNRGGATGSSGN-TLNEGSTK-EKHRSSKDKGLEPLLKFIEDAINKYIVSQFGD-RYLFSFVGGDVQTEREIIEILAAKAEIGLTINDVRNELGLP-PIEGGDIILNGVHVQRLGQLMQEEMMKQQMAMTPNGQVP----GN---------K-TQTPKEEKSQAEQKGMNGNSDNVNGKGTHNKGVGKDGQVKGAKNTNSGK-----QGGKGK---------------
KU577463_Bacillus_Deep_Blue ----MSVLDWINRQS--DDTPPDNIKKVD--DNFLLAIKHLE-DEQIQ-----KS-KSGGQGRAKAYEE---PLLG-SMSMNP---DYKEAPS-SRGNHNLLDTLKVWSRKNIILNAIINTRVNQVSLFCTPARHSDRGIGYEVRLKNPLEKPSSHDIARMERIEDFLQHTGKN--------HDDFTRDNLRSFVKKLVRDRLVYDKINFELIYDKQ--GQLNRFKAVDAATIYVAVDRD-G--------HEPKGKDSMKYVQILER-RKVAEFKANEMAWEVHNPRTDITVGRYGYSELEVAMNHLQYHENTELFNARYFAQGGTTRGLLHIKTGQ---DQSNQALQAFRREWTAMFSGINGAWKIPVISAEDVNFVNMTQSSRDMEFEKWLNYLINVCCSIYAIDPSEINFPNRGGATGSSGN-SLNEGSTK-EKHRSSKDKGLEPLLKFIEDAINKYIVAQFGE-RYLFSFVGGDVQTEREIIEILAAKAEIGLTINDVRNELGLP-PIEGGDVILNGVHVQRLGQIMQEEMMKQQMAMTPNGQVP----GN---------K-TQTPKEEKSQAEQKGMNGSSDNVNGKGTHNKGVGKDGQVKGAKNTNSAK-----QGGKGK---------------
KX495186_Bacillus_PK16      ----MSVLDWFNRQG--NDTPPESIKKVD--ENFLLAIKHLE-DEQIQ-----KS-KSGGQGRAKAYEE---PLLG-SMSMNP---DYKEAPS-SRGNHNLLETLKIWSRKNIILNAIINTRVNQVSLFCTPARHSDRGIGYEVRLKNPLDKPTSHDIARMERIEDFLQHTGKN--------HDDFTRDNLRSFVKKLVRDRLVYDKINFELIYDKQ--GQLNRFKAVDASTIYVAVDRD-G--------HEPKGKNAMKYVQILER-RKVAEFKANEMAWEVHNPRTDITVGRYGYSELEVAMNHLQYHENTELFNARYFAQGGTTRGLLHIKTGQ---DQSNQALQAFRREWTAMFSGINGAWKIPVISAEDVKFVNMTQSSRDMEFEKWLNYLINVCCSIYAIDPSEINFPNRGGATGSSGN-TLNEGSTK-EKHRSSKDKGLEPLLKFIEDAINKYIVSQFGD-RYLFSFVGGDVQTEREIIEILAAKAEIGLTINDVRNELGLP-PIEGGDIILNGVHVQRLGQLMQEEMMKQQMAMTPNGQVP----GN---------K-TQTPKEEKSQAEQKGMNGNSDNVNGKGTHNKGVGKDGQVKGAKNTNSGK-----QGGKGK---------------
MG602477_Bacillus_BCP01     ----MSVLDWFNRQG--NDTPPESIKKVD--ENFLLAIKHLE-DEQIQ-----KS-KSGGQGRAKAYEE---PLLG-SMSMNP---DYKEAPS-SRGNHNLLETLKIWSRKNIILNAIINTRVNQVSLFCTPARHSDRGIGYEVRLKNPLDKPTSHDIARMERIEDFLQHTGKN--------HDDFTRDNLRSFVKKLVRDRLVYDKINFELIYDKQ--GQLNRFKAVDASTIYVAVDRD-G--------HEPKGKNAMKYVQILER-RKVAEFKANEMAWEVHNPRTDITVGRYGYSELEVAMNHLQYHENTELFNARYFAQGGTTRGLLHIKTGQ---DQSNQALQAFRREWTAMFSGINGAWKIPVISAEDVKFVNMTQSSRDMEFEKWLNYLINVCCSIYAIDPSEINFPNRGGATGSSGN-TLNEGSTK-EKHRSSKDKGLEPLLKFIEDAINKYIVSQFGD-RYLFSFVGGDVQTEREIIEILAAKAEIGLTINDVRNELGLP-PIEGGDIILNGVHVQRLGQLMQEEMMKQQMAMTPNGQVP----GN---------K-TQTPKEEKSQAEQKGMNGNSDNVNGKGTHNKGVGKDGQVKGAKNTNSGK-----QGGKGK---------------
MH638309_Bacillus_Hobo      ----MSVLDWFNRQG--SDMPPESIRKVD--DNFLLAIKHLE-DEQIQ-----KS-KSGGQGRAKAYEE---PLLG-SMSMNP---DYKEAPS-SRGNHNLLETLKLWSRKNIILNAIINTRVNQVSLFCTPARHSDRGIGYEVRLKNPLDKPTSHDIARMERIEDFLQHTGKS--------HGDFTRDNLRSFVKKLVRDRLVYDKINFELIYDTK--GELNRFKAVDASTIYVAVDEK-G--------HEPKGKNVAKYVQILER-RKVAEFKANEMAWEVHNPRTDITVGRYGYSELEVAMNHLQYHENTELFNARYFAQGGTTRGLLHIKTGQ---DQSNQALQAFRREWTAMFSGINGAWKIPVISAEDVKFVNMTQSSRDMEFEKWLNYLINVCCSIYAIDPSEINFPNRGGATGSSGN-TLNEGSTK-EKHRSSKDKGLEPLLKFIEDAINKYIVSQFGD-RYLFSFVGGDVQTEREIIEILAAKAEIGLTINDVRNELGLP-PIEGGDIILNGVHVQRLGQLMQEEMMKQQMAMTPNGQVP----GN---------K-TQTPKEEKSQAEQKGMNGNSDNVNGKGTHNKGVGKDGQVKGAKNTNSGK-----QGGKGK---------------
NC_007021_Twort             --MVTRLADIFKRLRL-GRDYEDIIDTVPIDDGLQANIRNIEEK----SK----ELNKSLYGKQQAYAE---PFLE-VMDTNP---EFRTKRSYMKNSDNLHDVLKQFG-NNPILNAIILTRSNQVAMYCQPSRYNERGLGFEVRMRDLDAEPGKKEKEEIKRIENFILNTGRD---------KDIDRDSFQSFCRKIVRDTYTYDQVNFEKVFNKKNATTMDKFIAVDPSTIFYATDKN-G--------KIIKG--GKRFVQVINK-KVVASFTSREMAMGIRNPRTELSSSGYGLSEVEIAMKQFIAYNNTETFNDRFFSHGGTTRGILQIKSEQ---QQSQRALENFKREWKSSFSGINGSWQVPVVMADDIKFVNMTPTANDMQFEKWLTYLINIISALYGIDPAEIGFPNRGGATGGKGGNTLNEADPG-KKQQQSQNKGLQPLLRFIEDLINTHIISEYSD-KYVFQFVGGDTKSELDKIKILQEEVKTYKTVNEARKEKGLK-PIEGGDVLLDGSFIQSMSLNTQKEQYEDTKQKERFDMIQQFLNSPDDEEPQQESTE-------------DKVDGRESNDPTKID--SPVGTDGQLKDQDNVKSQEGSNKGQGTKGKGNEKPSDFKNN----
NC_009904_phiEF24C          -----------------------------------MHLREIDTNVVNNEPYSMESIEKGMNGKTTAYMQ---PIIG-EMSVNP---GYKTKPS-IRNSQDLHKTLKKFG-NNIILNAIINTRSNQVSMYCKPARNSETGVGYEIRLKDIEAEPTSHDIANIKRIESFLENTAQF---------RDPNRDNFTTFCKKLVRATYMYDQVNFEKVFDKDG--NFIKFDTVDPTTIFLATNGE-G--------KLIKN--GERFVQVIDN-RIVAKFNERELAFAVRNPRADIEVGQYGYPELEIALKQFIAHENTEVFNDRFFSHGGTTRGILHVKTGQ---QQSQQALDIFRREWRSSLAGINGSWQIPVVSAEDVKFVNMTPSANDMQFEKWLNYLINVISALYGIDPAEINFPNNGGATGSKGGS-LNEGNSK-EKMQASQNKGLQPLLRFIEDTVNTYIVAEFGE-KYQFQFRGGDLSAQLDKLKIIEQEGKVFRTVNEIRHDKGLE-PIKGGDVILNGVHIQAIGQALQEEQLEYQRSQDRLNRLLELSGGDVEQPEPEEPKDSQNDTDVSFQDEQQGLNGKSKKVNGKVD--DNVGKDGQLKSEENT--NST------KHGTDGIKKE---------
NC_011421_SPO1              ----MDFFESLSKAMGLKPEQKQEPQFSG------------DGE---------DTLEKSERAQEAK------SIIEDPLALN-QSEGYKEKPQ-----SLSFDTLRKMSVRNTVVGAIIQTRVNQISTFSQPARYTKDGIGFEIKLRDPKATPTQEQRDRALALESFIENCGYD---------YNPGRDNFDTLIRKIVRDTLTFDQLSFEIVEDRL--GRPAELHAVDAATVRAAEVEVNNGEDYVHPTDIE-DEDRIKWVQVVNG-QIVAEFTGSQLAFGVRNPRTDLSIQPYGLSELEILVKQVTSHLWAEDYNSRYFSQGGTTKGILNMKG-Q---NVSRTQLDAFRRQWTAQLAGTTGSWKTPVVSVEGLEYINVSQSNREMEYEMWMNYLINICCAVYQIDPSEVNFPNRGGAGGTSGG-GLGDGGIE-DRLKNSRDKGLRPLLRFIESVINRYVIRRFSD-EFTFNFVGLDGETERERLEISNKQVRAFKTINEVRKENDLP-PIPDGNIVLDPTYTNYIMQKMQLEQ---AREMEEQEEES---SDSGIEV---------------------------VPDGLDDRYNQR-------------------------------------------
NC_012530_Lb338_1           ----MGIFDRFRTKFYT--------------DDPNAFFKHIDSKIA------NDTASKALNGVDRAYTE---PVDGNLMFSTLEDTSIVPKPS-PIAFGRITDVLRQYS-MNVVLNAIINTRANQVTEYAHRASTDDNGMGYQVRLKNGD-KPTKEQQKKIDYAERYIERMGVD---------YSPIRDDFTSFLRKLVRDTYTYDQVNYENTYDSN--GRLSHTRMVDPTTIYFANDEH-G--------HRRTR--GKIYRQYIDN-KVRGSFTADEMGMFIRNPRSDILSGGYGLSELEMGLREFISHENTELFNDRFFTHGGTTKGILLVKPSPSVTNTSMRALEDFKRHWTATSSGINGAYRIPMITAEDAKFVSMTQ-AEDMQFQSWLNYLINIICALVAMDPAEIGMQNRGGATGNKSN-SLNESNNQ-NKIDASKSKGLMPLLDMIAKNLTNGIIRQILGDNYMLEFVGGDTRSQQDKLKSVQLELQTATTVNDYREKQGLP-KIAGGDIILSAVYIQRLGQQEQIKQNEFQRQQTRLTQLESALQNPSGTPPTLP-----PSSSNSFQQNQEGYTGKDAKPSGKDN-QQGVGKDGQLKNKKNTNSYK-----QGGSSKK--------------
NC_015253_A9                ----MNILSRFRKDKIPATVPIV-------NDDIDERFSYVEKQPLR-----EEEIQKSANGKEKAEVNPTSPIVG-SVDIGR---GHRTKRN-AENIETRPDMLNRIA-NNIIVDTIITTRANQVAGFGAPASQDTGMQGFELALKDPNAKVTKKEREEMQYLESFFQYTGDNRHYSLGEDVPDPLRDTFRTAIRKIVRDIFVHDQVNLELIWEEGVGSKLLGFKVVDASTIRIATEKHTG--------RLPTRRNDIRYVQVKEVDTIIARFKRGELTFNVMKPRSDVNTGGYGTSPLEISMHHIGYHHMTESFNHRYFSQGGTTMGLLHIKTGD---QSSTGALEDFRRDWTNLFGGTSGAWKIPVVTADEVKYINMNQSSRDMEKHQM---------------------------------------------------------------------------------------------------------------------------------------------------------------------------------------------------------------------------------------------------------
NC_016563_WPh               ----MNPFKWFRKKKPTTLSKMDILNPEDM-GEFSVMINGLEQEVVSK-----SG-DKKDIGRTKGYEE---PVLA-SLSVNP---DYKEAPS-RDGDYRLLETLKLWSRKNIIVNAIINTRVNQVSMFCTPSRYSTKGVGYEVRLKDPLKTPSKAEEAKIKEIETFLEYTGVN--------NGDLTRDTFRTFIKKITRDRLIYDKINFELIYNKD--KQLARFAARDASTIYTAVDSH-G--------RAPKGKDAYKYVQIIDS-QKVASFKANEMAWEVHNPRTDITVGRYGYSELEICLQHLQYHENTELFNARYFAQGGTTRGLLHIKTGQ---EQSRSALQSFRREWQSMFSGVNGAWKIPVVSAEDVNFINMTQSSKDMEFERWLNYLINVMCSIFAIDPSEINFPNRGGATGSSGS-TLNETSAK-EKNRISRDKGLEPLLKFIEDTINKYLIKQFGD-EYLFQFVGGDAATEKEALELLELRTQVGLTFNEARAILGYG-PIEGGDVINSPYHVQSKGQIMQEKMIEQQQQAESE-------------------SGDKTDDKEMSEMKQQGMNGKSDAVNGNLG---KPKQDGQVKGVKSGTAMK-----QGGKSENKETVNEDAKRGKK-
NC_018856_Bastille          ----MSFLDFFRFKKRPSTTTLELMNPVDKQ-ELSIAIRGLE-EETVM-----KS-ANAGQGRAKAYEE---PILG-QFSINP---DYKEAPS-KDGRYNLLENLKIWSSKNIIVNAIINTRVNQVSMFCSPARYSNRGVGYEVRLKDPLKTPSSHEKATIERIESFLEYTGRV--------KDDFTQDNFRAFIKKITRDRLIYDKINFELIYDKD--GELGRFKAIDASTIYVAVDEK-G--------KERKGDNVEKYVQVLDR-KKVAGFKAKEMAWEVHNPRTDIHVGRYGYSELELCLEHLQYHANTELFNARYFAQGGTTRGLLHIKTGQ---EQSRHALQSFRREWQTMFSGINGAWKIPVVSAEDVKFINMTQSSRDMEFERWLNYLINVMCSIYAIDPSEINFPNRGGATGSSGS-TLNETSAK-EKNRISRDKGLEPLLKFLEDIINKYIVSQFGD-KYIFVFVGGDATTEKEILELLELKTKVGMSFNESRKVLGLP-AIEGGDVINSAFHVQSKGQILQEKLIQSKAAQEGS------------------------DDKQTSEMKQQGLDGSNAKVSGKD---SGVSKDGQVKGSRNANSTK-----EGGKGENGETYNRDTR-----
NC_018857_BPS13             ----MNPFKWFRKKKPTTLSKMDILNPEDM-GEFSVMINGLEQEAVSK-----SG-DKKDIGRTKGYEE---PYLA-SMSVNP---DYKEAPS-RDGDYRLLDTLKLWSRKNIIVNAIINTRVNQVSMFCTPSRYSTKGVGYEVRLKDPLKTPSKAEEAKIKEIETFLEYTGVD--------NGDLTRDTFRTFIKKITRDRLIYDKVNFELIYNKE--KQLARFAARDASTIYTAVDSN-G--------KLPKGKDAYKYVQIIDS-QKVASFKANEMAWEVHNPRTDITVGRYGYSELEICLQHLQYHENTELFNARYFAQGGTTRGLLHIKTGQ---EQSRSALQSFRREWQSMFSGVNGAWKIPVVSAEDVNFINMTQSSKDMEFERWLNYLINVMCSIFAIDPSEINFPNRGGATGSSGS-SLNETSAK-EKNRISRDKGLEPLLKFIEDTINKYIIKQFGD-EYLFQFVGGDAATEKEALELLELRTQVGLTFNEARAILGFG-PIEGGDVINSPYHVQSKGQIMQEKMIAQQQAADA----------------------APTDDKTMSEMKQQGMNGKGDAVNGNVG---KPKQDGQVKGAKSANAMK-----QGGKSENKATINEDAKRGKK-
NC_018860_BCP78             ----MGAFDWFSRKV--NESPVGTIQEHD--TL-STRIQEIEQAAVLM-----KS-NNASQGRAKAYEE---PLLG-SMSMNP---DYKEAPS-ARGNYNLLETLKLWSRKNIILNAIINTRVNQVSLFCTPARQSDRGIGYEVRLKNPQEKPSSHDLAKIERIESFLQHTGKD--------EKDFTKDNLRTFVKKLVRDRLVYDKINFELIYDKK--GELNRFTAVDAATIYVAVDEN-G--------HEPKGKNVTKFVQILDK-RKVAEFKANEMAWEVHNPRTDITVGRYGYSELEIAMNHLQYHENTELFNARYFAQGGTTRGLLHIKTGQ---EQSTQALQAFRREWTAMFSGINGAWKIPVVSAEDVKFVNMTQSSRDMEFEKWLNYLINVCCSIYAIDPSEINFPNRGGATGSSGN-SLNEGSTK-EKHRSSKDKGLEPLLKFIEDAINKYIVSQFGD-KYIFSFVGGDVQTEREIIEILEAKAQIGLTINDIRNELGYP-PIEGGDVTLAGVHVQRLGQLLQKEMMEKQMAMTPNGQVP----GG---------KPSQTAKEEQSQAEQKGMNGDSSNVNGKGSFNKDVGKDGQLKGAKNTNSMK-----QGGKGD---------------
NC_018863_B4                ----MGFWDF--LKKAPS-NPLELLNPEDKHSEISTMIRQIE-EEQIM-----KS-TTAKEGRAKAYEE---PILG-QFSINP---DYKEAPS-KDGNYNLLENLKLWSRKNIIVNAIINTRVNQVSMFCSPARYSSRGVGYEVRLKDPFKDPTTHEEAAIQRIEDFLQYTGKV--------KDDFTRDNFRGFIKKIIRDRLIYDKINFELIYNKE--GELTRFKAVDASTIYVAVDED-G--------KEPKGDNVDKFVQVLDR-RPVAHFKAKEMAWEVHNPRTDMTIGRYGYSELELAMNHLQYHENTELFNARYFAQGGTTRGLLHIKTGQ---DQSRHALQAFRREWQTMFSGINGAWKIPVVSAEDVKFINMTQSSRDMEFERWLNYLINVLCSIYAIDPSEINFPNRGGATGSSGS-TLNETSAR-EKNRISRDKGLEPLLKFLEDAINKYIVSQFGD-KYIFTFVGGDAQTEREILETLELQSKVGLTFNDIRKKLGYP-PVEGGDVINSGVHVQSLGQIMQEKMMEQQFALQKQEAKQANAAAK---------T--KTPTKEQSEAQQKGMNGDSGNVNGKGTFNKTVGKDGQVKGARNTNSAK-----QGGKGNNGETVNSDARKAKK-
NC_019448_GH15              -----------------------------------------------------------------------------MMDTNP---EFRDKRSYMKNEHNLHDVLKKFG-NNPILNAIILTRSNQVAMYCQPARYSEKGLGFEVRLRDLDAEPGRKEKEEMKRIEDFIVNTGKD---------KDVDRDSFQTFCKKIVRDTYIYDQVNFEKVFNKNNKTRLEKFIAVDPSTIFYATDKK-G--------KIIKG--GKRFVQVVDK-RVVASFTSRELAMGIRNPRTELSSSGYGLSEVEIAMKEFIAYNNTESFNDRFFSHGGTTRGILQIRSDQ---QQSQHALENFKREWKSSLSGINGSWQIPVVMADDIKFVNMTPTANDMQFEKWLNYLINIISALYGIDPAEIGFPNRGGATGSKGGSTLNEADPG-KKQQQSQNKGLQPLLRFIEDLVNRHIISEYGD-KYTFQFVGGDTKSATDKLNILKLETQIFKTVNEAREEQGKK-PIEGGDIILDASFLQGTAQLQQDKQYNDGKQKERLQMMMSLLEGDNDDSEESQ-----------------------STDSSNAD--KEIGTDAQIKGDDNVYRTQTSNKGQGRKGE---KSSDFKH-----
NC_020081_phiAGATE          ----MGLLDGF------FKGRKQQDNIIDINDDMAVRIKQIEEDAILK-----KG-KNTKSNKPKAYEE---PIIG-SMSMNP---DFKEAPS-IHGKQNLLQMLKLWSRKNIILNAIIITRVNQVSMFCTPARNSDKGVGYEIRLKDPLQEPNDHNKKKIKEIENFIEKTGRI--------DNDFTRDNFRSFVKKLVRDRLTYDKINFELVYDKL--GDLHNFKAVDASTVYVAVDED-G--------KERKAKDGVRYVQVIDD-KVVAKFKAKEMAWEVSNPRTDLTVGKYGYPELEIALNHLQYHDNTEVFNARFFAQGGTTRGLLHIKTGQ---EQSNQALTSFRREWTSMFSGINGAWKIPVITAEDVKFVNMTQSSKDMEFEKWLNYLINVICSIYSIDPSEINFPNRGGATGHSGN-TLNEGSSA-EKYRNSKDKGLEPLLKFIEDAVNKYIVSQFGG-DYVFNFVGGDAKTEAEIISILESKAKIGLTINDIRKELGYP-DTEGGDVTLAGVHVQRLGQIMQQEQVEYQRQMDAN----------------------------QFLAQQTGYDGNMDNVNGKDSFNQNVGKDGQSKQQANTNSTP-----QGGKDDNGNVVNDWEA-----
NC_020873_Bc431v3           ----MSVLDWFTNRS--NDTPPENIRKVD--DNLLLAIKHLE-DEQIQ-----KS-KSSGQGRAKAYEE---PLLG-SMSMNP---DYKEAPS-SRGNHNLLETLKLWSRKNIILNAIINTRVNQVSLFCTPARHSDRGIGYEVRLKNPLDKPTSHDIAKMERIEDFLQHTGKS--------HDDFTRDNLRAFVKKLVRDRLVYDKINFELIYDTK--GELNRFKAVDASTIYVAVDEK-G--------HEPKGKNVAKYVQILER-RKVAEFKAKEMAWEVHNPRTDITVGRYGYSELEVAMNHLQYHENTELFNARYFAQGGTTRGLLHIKTGQ---DQSNQALQAFRREWTAMFSGINGAWKIPVISAEDVNFVNMTQSSRDMEFEKWLNYLINVCCSIYAIDPSEINFPNRGGATGSSGN-SLNEGSTK-EKHRSSKDKGLEPLLKFIEDAINKYIVAQFGD-RYLFSFVGGDVQTEREIIEILAAKAEIGLTINDVRNELGLP-PIEGGDIILNGVHVQRLGQIMQKEMMEQQVAMTPNGQVP----GN---------KKEQTPKEEKSQAEQKGMNGNSSNVNGKGTHNKGVGKDGQVKGAKNTNASK-----QGGKGK---------------
NC_020877_Romulus           ---------MY-------K-EDTEDLMVPIDDGIQANIRQIEQD----TKEM-QEITKSLYGKQQAYAE---PFLE-MMDTNP---DYRDKKSYMRNAHNLHEVLKKFG-NNSILNAIIITRANQVSTYCKPARYSEKGVGFEVKLKDLDATPGIKEKEQMKRIEEFILNTGTD---------KDIDRDSFQEFCKKIVRDTYTYDQVNFEKVFSPKNKTKMEKFIAVDPSTIFYATDKN-G--------KIIKG--GNRFVQVIDK-QVVASFTSRELVMGIRNPRSDLNSSGYGLSEVEIAMKEFIAYNNTESFNDRFFSHGGNNKLQLN---------------------------------------------------------------------------------------------------------------------------------------------------------------------------------------------------------------------------------------------------------------------------------------------------------------------
NC_022088_Troll             ----MGFWSF--LKKAPSANPLELLNPEDKHSEISTMIRQIE-EEQIM-----KS-TTAEKGKAKAYEE---PILG-QFSINP---DYKEAPS-KDGNYNLLENLKLWSRKNIIVNAIINTRVNQVSMFCSPARYSSRGVGYEVRLKDPFKDPTTHEEAAIKRIEDFLQYTGNM--------KDDYTRDNFRGFIKKIIRDRLIYDKINFELIYDKQ--GELNRFKAVDASTIYVAVDKE-G--------REPKGKDSEKFVQVLDR-RKVAAFKAKEMAWEVHNPRTDITVGRYGYSELELAMNHLQYHENTELFNARYFAQGGTTRGLLHIKTGQ---DQSRHALQAFRREWQTMFSGINGAWKIPVVSAEDVKFINMTQSSRDMEFERWLNYLINVLCSIYAIDPSEINFPNRGGATGSSGS-TLNETSAR-EKNRISRDKGLEPLLKFIEDAINKYIVSQFGD-KYIFTFVGGDAQTEREILETLELQSKVGLTFNDIRKKLGYP-PVEGGDVINSGVHVQSLGQIMQEKMMEQQFALQKQEAKQANAAAK---------TKTSTPTKEQSEAQQKGMNGDSKNVNGKGTYNKTVGKDGQVKGAKNTNAAK-----QGGKGNNGETVNSDAKKGGKK
NC_022090_Remus             ---------MY-------K-EDTEDLMVPIDDGIQANIRQIEQD----TKEM-QEITKSLYGKQQAYAE---PFLE-MMDTNP---DYRDKKSYMRNAHNLHEVLKKFG-NNSILNAIIITRANQVSTYCKPARYSEKGVGFEVKLKDLDATPGIKEKEQMKRIEEFILNTGTD---------KDIDRDSFQEFCKKIVRDTYTYDQVNFEKVFSPKNKTKMEKFIAVDPSTIFYATDKN-G--------KIIKG--GNRFVQVIDK-QVVASFTSRELVMGIRNPRSDLNSSGYGLSEVEIAMKEFIAYNNTESFNDRFFSHGGNNKLQLN---------------------------------------------------------------------------------------------------------------------------------------------------------------------------------------------------------------------------------------------------------------------------------------------------------------------
NC_022761_CampHawk          ----MDFFESLSKAMGLKPEQKQEPQFSG------------DGE---------DTLEKSERAQEAK------SIIEDPLALN-QSEGYKEKPQ-----SLSFDTLRKMSVRNTVVGAIIQTRVNQISTFSQPARYTKDGIGFEIKLRDPKATPTQEQRDRALALESFIENCGYD---------YNPGRDNFDTLIRKIVRDTLTFDQLSFEIVEDRL--GRPAELHAVDAATVRAAEVEVNNGEDYVHPTDIE-DEDRIKWVQVVNG-QIVAEFTGSQLAFGVRNPRTDLSIQPYGLSELEILVKQVTSHLWAEDYNSRYFSQGGTTKGILNMKG-Q---NVSRTQLDAFRRQWTAQLAGTTGSWKTPVVSVEGLEYINVSQSNREMEYEMWMNYLINICCAVYQIDPSEVNFPNRGGAGGTSGG-GLGDGGIE-DRLKNSRDKGLRPLLRFIESVINRYVIRRFSD-EFTFNFVGLDGETERERLEISNKQVRAFKTINEVRKENDLP-PIPDGNIVLDPTYTNYIMQKMQLEQ---AREMEEQEEES---SDSGIEV---------------------------VPDGLDDRYNQR-------------------------------------------
NC_022763_Spock             ----MGFWDF--LKKAPS-NPLELLNPEDKHSEISTMIRQIE-EEQIM-----KS-TTAKEGRAKAYEE---PILG-QFSINP---DYKEAPS-KDGNYNLLENLKLWSRKNIIVNAIINTRVNQVSMFCSPARYSSRGVGYEVRLKDPFKDPTTHEEAAIQRIEDFLQYTGKV--------KDDFTRDNFRGFIKKIIRDRLIYDKINFELIYNKQ--GELTRFKAVDASTIYVAVDKE-G--------KEPKGDNADKFVQVLDR-RPVAHFKAKEMAWEVHNPRTDMTVGRYGYSELELAMNHLQYHENTELFNARYFAQGGTTRGLLHIKTGQ---DQSRHALQAFRREWQTMFSGINGAWKIPVVSAEDVKFINMTQSSRDMEFERWLNYLINVLCSIYAIDPSEINFPNRGGATGSSGS-TLNETSAR-EKNRISRDKGLEPLLKFLEDAINKYIVSQFGD-KYIFTFVGGDAQTEREILETLELQSKVGLTFNDIRKKLGYP-PVEGGDVINSGVHVQSLGQIMQEKMMEQQFALQKQEAKQANAAAK---------T--KTPTKEQSEAQQKGMNGDSGNVNGKGTYNKTVGKDGQVKGARNTNSAK-----QGGKGNNGETVNSDAKKGGKK
NC_023501_BPS10C            ----MNPFKWFRKKKPTTLSKMDILNPEDM-GEFSVMINGLEQEAVSK-----SG-DKKDIGRTKGYEE---PYLA-SMSVNP---DYKEAPS-RDGDYRLLDTLKLWSRKNIIVNAIINTRVNQVSMFCTPSRYSTKGVGYEVRLKDPLKTPSKAEEAKIKEIETFLEYTGVD--------NGDLTRDTFRTFIKKITRDRLIYDKVNFELIYNKE--KQLARFAARDASTIYTAVDSN-G--------KLPKGKDAYKYVQIIDS-QKVASFKANEMAWEVHNPRTDITVGRYGYSELEICLQHLQYHENTELFNARYFAQGGTTRGLLHIKTGQ---EQSRSALQSFRREWQSMFSGVNGAWKIPVVSAEDVNFINMTQSSKDMEFERWLNYLINVMCSIFAIDPSEINFPNRGGATGSSGS-SLNETSAK-EKNRISRDKGLEPLLKFIEDTINKYIIKQFGD-EYLFQFVGGDAATEKEALELLELRTQVGLTFNEARAILGFG-PIEGGDVINSPYHVQSKGQIMQEKMIAQQQAADA----------------------AATDDKTMSEMKQQGMNGKGDAVNGNVG---KPKQDGQVKGAKSANAMK-----QGGKSENKATINEDAKRGKK-
NC_024137_Bcp1              ----MSVLDWFNRQG--SDTPPESIRKVD--DNFLLAIKHLE-DEQIQ-----KS-KSGGQGRAKAYEE---PLLG-SMSMNP---DYKEAPS-SRGNHNLLETLKLWSRKNIILNAIINTRVNQVSLFCTPARHSDRGIGYEVRLKNPLDKPTSHDIARMERIEDFLQHTGKS--------HGDFTRDNLRSFVKKLVRDRLVYDKINFELIYDTK--GELNRFKAVDASTIYVAVDEK-G--------HEPKGKNVAKYVQILER-RKVAEFKANEMAWEVHNPRTDITVGRYGYSELEVAMNHLQYHENTELFNARYFAQGGTTRGLLHIKTGQ---DQSNQALQAFRREWTAMFSGINGAWKIPVISAEDVKFVNMTQSSRDMEFEKWLNYLINVCCSIYAIDPSEINFPNRGGATGSSGN-TLNEGSTK-EKHRSSKDKGLEPLLKFIEDAINKYIVSQFGD-RYLFSFVGGDVQTEREIIEILAAKAEIGLTINDVRNELGLP-PIEGGDIILNGVHVQRLGQLMQEEMMKQQMAMTPNGQVP----GN---------K-TQTPKEEKSQAEQKGMNGNSDNVNGKGTHNKGVGKDGQVKGAKNANSGK-----QGGKGK---------------
NC_024205_Hoody_T           ----MSFLDFFRFKKRPSTTTLELMNPVDKQ-ELSIAIRGLE-EETVM-----KS-ANAGQGRAKAYEE---PILG-QFSINP---DYKEAPS-KDGRYNLLENLKIWSSKNIIVNAIINTRVNQVSMFCSPARYSNRGVGYEVRLKDPLKTPSSHEKATIERIESFLEYTGRV--------KDDFTQDNFRAFIKKITRDRLIYDKINFELIYDKD--GELGRFKAIDASTIYVAVDEK-G--------KERKGDNVEKYVQVLDR-KKVAGFKAKEMAWEVHNPRTDIHVGRYGYSELELCLEHLQYHANTELFNARYFAQGGTTRGLLHIKTGQ---EQSRHALQSFRREWQTMFSGINGAWKIPVVSAEDVKFINMTQSSRDMEFERWLNYLINVMCSIYAIDPSEINFPNRGGATGSSGS-TLNETSAK-EKNRISRDKGLEPLLKFLEDIINKYIVSQFGD-KYIFVFVGGDATTEKEILELLELKTKVGMSFNESRKVLGLP-AIEGGDVINSAFHVQSKGQILQEKLIQSKAAQEGS------------------------DDKQTSEMKQQGLDGSNAKVSGKD---NSVGKDGQVKGSRNANSTK-----EGGKGENGETYNRDTR-----
NC_024207_Evoli             ----MSFLDFFRFKKRPSTTTLELMNPVDKQ-ELSIAIRGLE-EETVM-----KS-ANAGQGRAKAYEE---PILG-QFSINP---DYKEAPS-KDGRYNLLENLKIWSSKNIIVNAIINTRVNQVSMFCSPARYSNRGVGYEVRLKDPLKTPSSHEKATIERIESFLEYTGRV--------KDDFTQDNFRAFIKKITRDRLIYDKINFELIYDKD--GELGRFKAIDASTIYVAVDEK-G--------KERKGDNVEKYVQVLDR-KKVAGFKAKEMAWEVHNPRTDIHVGRYGYSELELCLEHLQYHANTELFNARYFAQGGTTRGLLHIKTGQ---EQSRHALQSFRREWQTMFSGINGAWKIPVVSAEDVKFINMTQSSRDMEFERWLNYLINVMCSIYAIDPSEINFPNRGGATGSSGS-TLNETSAK-EKNRISRDKGLEPLLKFLEDIINKYIVSQFGD-KYIFVFVGGDATTEKEILELLELKTKVGMSFNEARKVLGLP-EIEGGDVINSAFHVQSKGQILQEKLIQSKAAQEGS------------------------DDKQTSEMKQQGLDGSNAKVSGKD---NSVGKDGQVKGSRNANSTK-----EGGKGENGETYNRDTR-----
NC_024211_Megatron          ----MNPFKWFRKKKPTTLSKMDILNPEDM-GEFSVMINGLEQEVVSK-----SG-DKKDIGRTKGYEE---PYLT-SMTVNP---DYKEAPS-RDGDYRLLDTLKLWSRKNIIVNAIINTRVNQVSMFCTPSRYSTKGVGYEVRLKDPLKNPSKAEEAKIKEIETFLEYTGVD--------NGDLTRDTFRTFIKKITRDRLIYDKVNFELIYNKE--KQLARFAARDASTIYTAVDSN-G--------KLPKGKDAYKYVQIIDS-QKVASFKSNEMAWEVHNPRTDITVGRYGYSELEICLQHLQYHENTELFNARYFAQGGTTRGLLHIKTGQ---EQSRSALQSFRREWQSMFSGVNGAWKIPVVSAEDVNFINMTQSSKDMEFERWLNYLINVMCSIFAIDPSEINFPNRGGATGSSGS-SLNETSAK-EKNRISRDKGLEPLLKFIEDTINKYIIKQFGD-EYLFQFVGGDAATEKEALELLELRTQVGLTFNEARAILGYG-AIEGGDVINSPYHVQSKGQIMQEKMIAQQQAAEG-----------------------QSDDKQMSEMKQQGMNGKSDAVNGNAG---KPKQDGQVKGVKSGTAMK-----QGGKSENKATVNEDAKRGKK-
NC_024213_Hakuna            ----MNPFKWFRKKKPTTLSKMDILNPEDM-GEFSVMINGLEQEVVSK-----SG-DKKDIGRTKGYEE---PYLT-SMTVNP---DYKEAPS-RDGDYRLLDTLKLWSRKNIIVNAIINTRVNQVSMFCTPSRYSTKGVGYEVRLKDPLKNPSKAEEAKIKEIETFLEYTGVD--------NGDLTRDTFRTFIKKITRDRLIYDKVNFELIYNKE--KQLARFAARDASTIYTAVDSQ-G--------KLPKGKDAYKYVQIIDS-QKVASFKSNEMAWEVHNPRTDITVGRYGYSELEICLQHLQYHENTELFNARYFAQGGTTRGLLHIKTGQ---EQSRSALQSFRREWQSMFSGVNGAWKIPVVSAEDVNFINMTQSSKDMEFERWLNYLINVMCSIFAIDPSEINFPNRGGATGSSGS-SLNETSAK-EKNRISRDKGLEPLLKFIEDTINKYIIKQFGD-EYLFQFVGGDAATEKEALELLELRTQVGLTFNEARAILGYG-AIEGGDVINSPYHVQSKGQIMQEKMIAQQQAAEG-----------------------QSDDKQMSEMKQQGMNGKSDAVNGNAG---KPKQDGQVKGVKSGTAMK-----QGGKSENKATVNEDAKRGKK-
NC_024216_CAM003            ----MSFLDFFRFKKRPSTTTLELMNPVDKQ-ELSIAIRGLE-EETVM-----KS-ANAGQGRAKAYEE---PILG-QFSINP---DYKEAPS-KDGRYNLLENLKIWSSKNIIVNAIINTRVNQVSMFCSPARYSNRGVGYEVRLKDPLKTPSSHEKATIERIESFLEYTGRV--------KDDFTQDNFRAFIKKITRDRLIYDKINFELIYDKD--GELGRFKAIDASTIYVAVDEK-G--------KERKGDNVEKYVQVLDR-KKVAGFKAKEMAWEVHNPRTDIHVGRYGYSELELCLEHLQYHANTELFNARYFAQGGTTRGLLHIKTGQ---EQSRHALQSFRREWQTMFSGINGAWKIPVVSAEDVKFINMTQSSRDMEFERWLNYLINVMCSIYAIDPSEINFPNRGGATGSSGS-TLNETSAK-EKNRISRDKGLEPLLKFLEDIINKYIVSQFGD-KYIFVFVGGDATTEKEILELLELKTKVGMSFNESRKVLGLP-AIEGGDVINSAFHVQSKGQILQEKLIQSKAAQEGS------------------------DDKQTSEMKQQGLDGSNAKVSGKD---NSVGKDGQVKGSRNANSTK-----EGGKGENGETYNRDTR-----
NC_024364_List_36           -----------------------------------------------------------MNNKEVAYSQ---PVIG-SMSANP---GFKTKPS-IRNNQDLHGVLKKFG-GNIILNAIINTRSNQVSMYCKPARHSEKGVGFEVRLKDLDKKPTSHDEATIKRIESFIEKTGVD---------NDINRDSFSSFVKKIVRDTYMYDQVNFEKVFNRNQ--NMVRFVAKDPTTIFFATTAD-G--------KIPDN--GNRFVQVIDQ-KIVATFNAREMAFAVRNPRSDIYATGYGYPELEIALKQFIAHENTEAFNDRFFSHGGTTRGILQIKAAQ---QQSQHALEIFKREWKNSLSGINGSWQIPVVSAEDVKFVNMTPSARDMEFEKWLNYLINVISALYGIDPAEINIPNNGGATGSKGGS-LNEGNSA-EKNQASKNKGLQPLLGFIEDFINKHIVAEFGD-KYTFQFVGGDIKSELESVKILAEKAKVAMTVNEVRKELNLPGDVIGGDIPLNGVIVQRIGQLMQQEQFEHEKQQSNLQMLQEQTGNRVSTDVEDIPDGK------------------------DTT--GDIGKDGQRKDKD--NANAG------KQGMKGDKPNDWQT-----
NC_024787_LMTA_148          --------------------------------------------------------------------------------------------------------------------------------------------------------------------------------------------------------------------------------------------------------------------------------------MAFAVRNPRSDIYATGYGYPELEIALKQFIAHENTEAFNDRFFSHGGTTRGILQIKAAQ---QQSQHALEIFKREWKNSLSGINGSWQIPVVSAEDVKFVNMTPSARDMEFEKWLNYLINVISALYGIDPAEINIPNNGGATGSKGGS-LNEGNSA-EKNQASKNKGLQPLLGFIEDFINKHIVAEFGD-KYTFQFVGGDIKSELESVKILAEKAKVAMTVNEVRKELNLPGDVIGGDIPLNGVIVQRIGQLMQQEQFEHEKQQSNLQMLQEQTGNRVSTDVEDIPDGK------------------------DTT--GDIGKDGQRKDKD--NANAG------KQGMKGDKPNDWQT-----
NC_024788_Riley             ----MGFWSF--LKKAPSANPLELLNPEDKHSEISTMIRQIE-EEQIM-----KS-TTAEKGKAKAYEE---PILG-QFSINP---DYKEAPS-KDGNYNLLENLKLWSRKNIIVNAIINTRVNQVSMFCSPARYSSRGVGYEVRLKDPFKDPTTHEEAAIKRIEDFLQYTGNM--------KDDYTRDNFRGFIKKIIRDRLIYDKINFELIYDKQ--GELNRFKAVDASTIYVAVDKE-G--------REPKGKDSEKFVQVLDR-RKVAAFKAKEMAWEVHNPRTDITVGRYGYSELELAMNHLQYHENTELFNARYFAQGGTTRGLLHIKTGQ---DQSRHALQAFRREWQTMFSGINGAWKIPVVSAEDVKFINMTQSSRDMEFERWLNYLINVLCSIYAIDPSEINFPNRGGATGSSGS-TLNETSAR-EKNRISRDKGLEPLLKFIEDAINKYIVSQFGD-KYIFTFVGGDAQTEREILETLELQSKVGLTFNDIRKKLGYP-PVEGGDVINSGVHVQSLGQIMQEKMMEQQFALQKQEAKQANAAAK---------TKTSTPTKEQSEAQQKGMNGDSKNVNGKGTYNKSVGKDGQVKGARNTNSAK-----QGGKGNNGETVNSDAKKGGKK
NC_024792_Bobb              ----MGLFDTL------FKSKK-EEEVINIDQDMAIRIKQIEDSAVLI-----KG-KNSKSDKPKAYEE---PIIG-SLSMNP---EYRDAPS-IHGKQNLLQLLKLWSRKNIILNAIIITRVNQVSMFCTPARNSDKGVGYEIRLKDPLEEPNDHNITKIKEIEKFIENTGWI--------ENDFTRDNFRSFVKKLVRDRLTYDKINFELVYSKD--KKLHNFKAVDASTIYVAVDDK-G--------KERKAKDGTRYVQVIDD-KVVAEFKAKEMAWEVSNPRTDLTIGKYGYPELEIALNHLQYHDNTEVFNARFFAQGGTTRGLLHIKTGQ---EQSNQALNAFRREWTSMFSGINGAWKIPVITAEDVKFVNMTQSSKDMEFEKWLNYLINVICSIYSIDPSEINFPNRGGATGHSGN-TLNEGSSA-EKYRNSKDKGLEPLLKFIEDAVNKYIVSQFGD-KYVFNFVGGDAKTEAEIISILESKAKIGLTINDVRKELGYP-EVDGGDVTLAGVHVQRLGQIIQEKQLEYQRQMDAN----------------------------QFIAQQTGYNGNMDNVNGKDSFNQDVGKDGQSKHHNNTNATP-----QGGKDDNGNVVNDWEA-----
NC_025416_MCE_2014          -----------------------------------------------------------------------------MMDTNP---EFRDKRSYMKNEHNLHDVLKKFG-NNPILNAIILTRSNQVAMYCQPARYSEKGLGFEVRLRDLDAEPGRKEKEEMKRIEDFIVNTGKD---------KDVDRDSFQTFCKKIVRDTYIYDQVNFEKVFNKNNKTKLEKFIAVDPSTIFYATDKK-G--------KIIKG--GKRFVQVVDK-RVVASFTSRELAMGIRNPRTELSSSGYGLSEVEIAMKEFIAYNNTESFNDRFFSHGGTTRGILQIRSDQ---QQSQHALENFKREWKSSLSGINGSWQIPVVMADDIKFVNMTPTANDMQFEKWLNYLINIISALYGIDPAEIGFPNRGGATGSKGGSTLNEADPG-KKQQQSQNKGLQPLLRFIEDLVNRHIISEYGD-KYTFQFVGGDTKSATDKLNILKLETQIFKTVNEAREEQGKK-PIEGGDIILDASFLQGTAQLQQDKQYNDGKQKERLQMMMSLLEGDNDDSEESQ-----------------------STDSSNAD--KEIGTDAQIKGDDNVYRTQTSNKGQGRKGE---KSSDFKH-----
NC_025423_CP_51             ----MGLWNSLGNLLNVN-----MPNYSGS-GDLNKS---MNQY---------EDIMKSERARDPK------FIIEDPLSML-SQLGFKDKPS-----TLTFDTLKKMAVRNSVVASIITTRVNQVASFSQPARFTKDGVGFEITLRDPNKSPTKEEMSMILSLESFIENCGFT---------YDPARDNFDTFLRKITRDSLTYDQLNFETVPDRR--GLPAEIYAVDASTIRAAEMEDPTPETGVTFADFRGNSTENKFVQVLNG-TVIAEFTGLELAFAVRNPRTDINIQPYGHSELEILIHQITAHLWAEEYNSKYFSQGGTTKGILNIKG-Q---NISKEQLDAFRRQWTAQIAGMTGAWKTPVVSVDGLEYVNVSQSNREMEYEMWMNYLINICCAVYQIDPAEINFPNRGGAGG-SGG-GLGEGGIE-DRLKNSKDKGLRPMLSFLANVINRYIVRRFSN-KFVFNFVGLDKESEKSRLEVQDKQVRSFKTINELRKQRGME-PLENGDVILDPTFINYIMQKEMAEQ---AEQQGDPNDPN---AGAGEEPQEEQS-----PEEVQQAQED-----DQIHQSIDQQYSQ--------------------------------------------
NC_025426_P108              -----------------------------------------------------------------------------MMDTNP---EFRDKRSYMKNEHNLHDVLKKFG-NNPILNAIILTRSNQVAMYCQPARYSEKGLGFEVRLRDLDAEPGRKEKEEMKRIEDFIVNTGKD---------KDVDRDSFQTFCKKIVRDTYIYDQVNFEKVFNKNNKTRLEKFIAVDPSTIFYATDKK-G--------KIIKG--GKRFVQVVDK-RVVASFTSRELAMGIRNPRTELSSSGYGLSEVEIAMKEFIAYNNTESFNDRFFSHGGTTRGILQIRSDQ---QQSQHALENFKREWKSSLSGINGSWQIPVVMADDIKFVNMTPTANDMQFEKWLNYLINIISALYGIDPAEIGFPNRGGATGSKGGSTLNEADPG-KKQQQSQNKGLQPLLRFIEDLVNRHIISEYGD-KYTFQFVGGDTKSATDKLNILKLETQIFKTVNEAREEQGKK-PIEGGDIILDASFLQGTAQLQQDKQYNDGKQKERLQMMMSLLEGDTDDSEESQ-----------------------STGSSNAD--KEIGTDAQIKGDDNVYRTQTSNKGQGRKGE---KSSDFKH-----
NC_027335_ECP3              ------------------------------MENYKMHLREIDTNVVNNEPYSMESIEKGMNGKTTAYMQ---PIIG-EMSVNP---GYKTKPS-IRNSQDLHKTLKKFG-NNIILNAIINTRSNQVSMYCKPARNSETGVGYEIRLKDIEAEPTSYDIANIKRIESFLENTAQF---------RDPNRDNFTTFCKKLVRATYMYDQVNFEKVFDKDG--NFIKFDTVDPTTIFLATNGD-G--------KLIKN--GERFVQVIDN-RIVAKFNERELAFAVRNPRADIEVGQYGYPELEIALKQFIAHENTEVFNDRFFSHGGTTRGILHVKTGQ---QQSQQALDIFRREWRSSLAGINGSWQIPVVSAEDVKFVNMTPSANDMQFEKWLNYLINVISALYGIDPAEINFPNNGGATGSKGGS-LNEGNSK-EKMQASQNKGLQPLLRFIEDTVNTYIVAEFGE-KYQFQFRGGDLSAQLDKLKIIEQEGKVFRTVNEIRHDKGLE-PIKGGDVILNGVHIQAIGQALQEEQLEYQRSQDRLNRLLELSGGDVEQPEPEEPKDSQNDTDVSFQDEQQGLNGKSKKVNGKVD--DNVGKDGQLKSEENT--NST------KHGTDGIKKNKR-------
NC_027352_JBP901            ----MSVLDWFNRQG--NGTPPESIRKVD--DNLLMAIKHLE-DEQIQ-----KS-KSGGQGRAKAYEE---PILG-SMSMNP---DYKEAPS-SRGNHNLLETLKIWSRKNIILNAIINTRVNQVSLFCTPARHSDRGIGYEVRLKNPLDKPTSHDIARMERIEDFLQHTGKN--------HDDYTRDNLRSFVKKLVRDRLVYDKINFELIYDKQ--GQLNRFKAVDASTIYVAVDEK-G--------HEPKGKNATKYVQILER-RKVAEFKANEMAWEVHNPRTDITVGRYGYSELEVAMNHLQYHENTELFNARYFAQGGTTRGLLHIKTGQ---DQSNQALQAFRREWTAMFSGINGAWKIPVISAEDVKFVNMTQSSRDMEFEKWLNYLINVCCSIYAIDPSEINFPNRGGATGSSGN-TLNEGSTK-EKHRSSKDKGLEPLLKFIEDAINKYIVSQFGD-RYLFSFVGGDVQTEREIIEILAAKAEIGLTINDVRNELGLP-PIEGGDIILNGVHVQRLGQIMQEEMMKQQMAMTPNGQVP----GN---------K-AQTPKEEKSQAEQKGLNGNSDNVNGKGTHNKGVGKDGQVKGAKNTNSGK-----QGGKGK---------------
NC_027355_BCP8_2            ----MSVLDWFNRQG--NDTPPESIKKVD--ENFLLAIKHLE-DEQIQ-----KS-KSGGQGRAKAYEE---PLLG-SMSMNP---DYKEAPS-SRGNHNLLETLKIWSRKNIILNAIINTRVNQVSLFCTPARHSDRGIGYEVRLKNPLDKPTSHDIARMERIEDFLQHTGKN--------HDDFTRDNLRSFVKKLVRDRLVYDKINFELIYDKQ--GQLNRFKAVDASTIYVAVDRD-G--------HEPKGKNAMKYVQILER-RKVAEFKANEMAWEVHNPRTDITVGRYGYSELEVAMNHLQYHENTELFNARYFAQGGTTRGLLHIKTGQ---DQSNQALQAFRREWTAMFSGINGAWKIPVISAEDVKFVNMTQSSRDMEFEKWLNYLINVCCSIYAIDPSEINFPNRGGATGSSGN-TLNEGSTK-EKHRSSKDKGLEPLLKFIEDAINKYIVSQFGD-RYLFSFVGGDVQTEREIIEILAAKAEIGLTINDVRNELGLP-PIEGGDIILNGVHVQRLGQIMQEEMMKQQMAMTPNGQVP----GN---------K-TQTPKEEKSQAEQKGLNGNSDNVNGKGTHNKGVGKDGQVKGAKNTNSGK-----QGGKGK---------------
NC_027366_Mater             ----MGVLDWIPSFGNNQK----QENLINVDDEMSIRIRQLEEETIQK-----STKKN--PGRAKAYEE---PLIG-NFSMNP---DFKEAPS-ISGTHNLLQTLKIWSRKNIILNAIINTRVNQVATFCTPARYSEKGVGYEVRLKDPLENLTSHDKKNIERIEAFLEHTGKD--------KDDFTKDNFTTFVKKLVRDRLTYDKINFELIYDS-E-GSLNRFKAVDSSTIYVAVDSK-G--------HEPKGKNADRYVQIIDQ-KKVAGFKAKEMAWEVHNPRTDITVGRYGYPELEVALNHLQYHENTEVFNARFFAQGGTTRGLLHIKTGQ---EQSNQALASFRREWTSMFSGLNGAWKIPVITAEDVKFVNMTQSSKDMEFEKWLNYLINVICSIFSIDPSEINFPNRGGATGHSGN-TLNEGNSA-EKYRNSKDKGLEPLLKFIEDAVNKYIISQFGD-KYVFNFVGGDAKTEMEIISILKAKAEIGLTINDVRAELGYP-PVEGGDVTLAGVHVQRLGQLLQEQQMEMQRQMEMH----------------------------QFVAQQTGYNGDLDNVNGKGTHNKQVGKDGQLKAENNTNSTP-----QGGKKDDGSAINDWEV-----
NC_027374_Moonbeam          ----MAIRDWF-LFGSNKP----EDKVTSLDDHVSIGIRMIEDEVIQK-----STKGETKVNRAKAYEE---PLIN-GFSMNP---DFKEAPS-ISGTSNLLNTLKTWSRKNIILNAIINTRINQVSMFCVPARHNEKGVGYEVRLKDPLVEESTHDKTTIKRIESFLENTGAI--------KDDFTRDNFTSFVKKLVRDRLTYDKINFELIYDK-E-GKLHHFNAVDASTIYVAVDSK-G--------REPKGKNASRYVQIIDR-QKRAEFKANEMAWEVHNPRTDITVGRYGYPELEIALNHLQYHENTEQFNARFFAQGGTTRGLLHIKTGQ---EQSNQALQSFRREWTSMFSGLNGAWKIPVITAEDVKFVNMTQSSKDMEFEKWLNYLINVISSIFSIDPSEINFPNRGGATGHSGN-TLNEGNSS-EKYRNSKDKGLEPLLKFIEDAVNKYIVAQFGD-KYVFNFVGGDSKTELEIINILKEKASIGLTIDDIRAELGYP-PIPGGDVTLAGVHVQRLGQELQKEQMEYQRKMDMN----------------------------QFVAQQTGYNGDLDNVNGKGTHNKQVGKDGQLKGANNTNSTP-----QGGKDDNGKVKNDWEV-----
Thurquoise                  ----MSVLDWINRQS--DDTPPDNIKKVD--DNFLLAIKHLE-DEQIQ-----KS-KSGGQGRAKAYEE---PLLG-SMSMNP---DYKEAPS-SRGNHNLLDTLKVWSRKNIILNAIINTRVNQVSLFCTPARHSDRGIGYEVRLKNPLEKPSSHDIARMERIEDFLQHTGKN--------HDDFTRDNLRSFVKKLVRDRLVYDKINFELIYDKQ--GQLNRFKAVDAATIYVAVDRD-G--------HEPKGKDSMKYVQILER-RKVAEFKANEMAWEVHNPRTDITVGRYGYSELEVAMNHLQYHENTELFNARYFAQGGTTRGLLHIKTGQ---DQSNQALQAFRREWTAMFSGINGAWKIPVISAEDVNFVNMTQSSRDMEFEKWLNYLINVCCSIYAIDPSEINFPNRGGATGSSGN-SLNEGSTK-EKHRSSKDKGLEPLLKFIEDAINKYIVAQFGE-RYLFSFVGGDVQTEREIIEILAAKAEIGLTINDVRNELGLP-PIEGGDVILNGVHVQRLGQIMQEEMMKQQMAMTPNGQVP----GN---------K-TQTPKEEKSQAEQKGMNGSSDNVNGKGTHNKGVGKDGQVKGAKNTNSAK-----QGGKGK---------------
