# Supplementary material for: Genome, biology and stability of the Thurquoise phage – A new virus from the Bastillevirinae subfamily
Source: Front Microbiol. 2023 Mar 14;14:1120147. doi: 10.3389/fmicb.2023.1120147 (PMC10043171; doi:10.3389/fmicb.2023.1120147)
Supplement: Supplementary file 2 [file Data_Sheet_1.ZIP › File S1. Alignments evolution models and trees/IqTree_ML_trees/single_marker_trees/Alignments/6117_00043-hypothetical_protein_100.fasta.aln.faa]

>AB609718_phiEF24C_P2 [Phage AB609718_phiEF24C_P2]
--MFTDLLSNELGSPKYA----VRDYRYNCPFCDYDT--KYKFYVRVEEGHPKNNLWHCF
KCGSSGN-PVSFVMKYYNVSFKEALEILEEYGYRFNNK-----NYV-PKSDKLTDEEYLL
L-LLGSLGKPKEETKQAKKELVAPPLPDGFKLLSQNLREPEAYPFLLYCNKRGFTLNDIY
MHNIGYVKDSWVPL-----EN----GKSVRLKDHLVFLTHGKDGKYQYWNTRAIGE-SFI
KSL--------NAPS-----KEG--EHSKKDTIFNINRASQTPQIVITEGVPDALTVGE-
--SGVGTFGKQVTDEQVELILDSVN--EEQKIFIYLDKDAKKEIKKLAEKLY--KRHNET
YVVISPT-TQDANSLGREEAWNIINNYSVKADGVGLIKLML--------
>AB930182_SPG24 [Phage AB930182_SPG24]
--MFMDLVHEELGSSKDS---V-THTRFNCPFCGE-D--DHKFYVRK----DAPHLWRCF
KCPEKGN-AVSFVMKFYEVSYPDAVDILETYDYDVELHQNNDFAAISGARPDLSPEEQLL
L-YISHMSNPIEEEE-N-IKLRCPKVPPTCKSLIDNWDNPEAFPFFAYLHRRGVTPEHIQ
QHSISYIVDDLLELPSYDGRE----KRTMRIKNHVVFFTKDNEGNPIYWNTRSIDPNPFV
KSI--------NAPS-----TPE--EYSKNNTVFNLNNAKHADKIVIHEGVFDSIMTPG-
--CGVATFGKQITQAQLELLLNETR-GRKLPIYLYLDTDAWREMIDTKNRIKAIEPDRLV
YYVYSGS-DDDANKLGIERVSELIS-NAFIADATSDVQLELLNYV----
>AP013029_phiNIT1 [Phage AP013029_phiNIT1]
--MFMDLIHEELGNSKDS---G-KDTRFNCPFCGE-D--DHKFYVRK----DAPHLWRCF
KCPEKGN-AVSFVMKFYEVSYPDAVDILETYDYDVELHQNNDFAAISGARPDLSPEEQLL
L-YISHMSNPIEEEE-N-IKLRCPKVPPTCKSLIDNWDNPEAFPFFAYLHRRGVTPEHIQ
QHSISYIVDDLLELPSYDERE----KRTMRIKNHVVFFTKDNEGNPIYWNTRSIDPNPFV
KSI--------NAPS-----TPE--EYSKNNTVFNLNNAKHADKIVIHEGVFDSIMTPG-
--CGVATFGKQITQAQLELLLNETR-GRKLPIYLYLDTDAWREMIDTKNRIKAIEPDRLV
YYVYSGS-DDDANKLGIERVSELIS-NAFIADATSDVQLELLNYV----
>AY682195_LP65 [Phage AY682195_LP65]
MDKFQEAVVDALGSPSYRD--TGNDVITHCPVCGD-EHEGDKLYIQK------NQFVHCF
VCDTASKGIIQFLTKFMGFSYADAKSYSKAYELGNSVT-------TNY-----EEDDNLF
TELLSSMGDTSYN---NNNSPVAVKLPSNARPLVGSKITPGLKRAVEYIVNRGVTESQAV
KFNIMYTDGDIVTT-----AN----GKKLSVPESIVFPAYDSEGHQIYWNTRSIPGKSLL
KTI--------NAPA-----ING-VTYSTSNTVWNLNNMKVNSVVTIVESVFNALTLERS
GIGAVATYGKGISEEQLNMIAAISP----RVVIVYLDSDGIDKELKYAKKLSELGINT-R
YVDSPYG-SLDANDLGYVKAREVVTKYSYKYNLANALITMNKHNIKI--
>DQ004855_P100 [Phage DQ004855_P100]
--MFLDYITSELGTHKDI----GHELRFCCPFCGE-D--DYKFYVKVSGD-KTEGLWHCK
KCNEKGN-PVTFVMKYLNINFKDALDILEVYDYEIDEN-----SLS-SRDVGVTEEEFLL
I-LLKKSSEPEEVEISEEVTLTPPRLPTNFKRLADNMNNPEALPFLNYAHSRGITLDQLF
LHNIGYVIEGQVEK-----VD----GNMMTLRNHLVFLTHGNDGQYQYWNTRAITP-MGI
KAF--------NAPS-----KQD--EYSKRTTVFNLNIAKNTPYVIVHEGVIDALTMGE-
--SGVATFGKQITREQIELLLNNVR--EDQPIYLFLDTEAYEVTTKIASSLY--EKHKET
YIVIH-G-DEDANDMGYEKSWDCLRNNSVRANEEGISIFLVSCIQ----
>EU418428_A5W [Phage EU418428_A5W]
-MRFEDFLTQELGEPKEN---TIGELRYCCPFCGE-K--SYKFYVKQALD-SSNGQYHCK
KCDESGN-PITFMKTYYNITGKQAFDLLESKNIDIERA-----PLLTTNNKDLTESEKLI
L-MLRGVHQDK-----GNTSIKPPRLPEGYKLLKDNLNNKEIIPFLKYLKGRGITLEQII
NNNIGYVINGSFYK-----VD---GESKVSLRNSIIFFTYDNDGNYQYWNTRSIEKNPYI
KSI--------NAPA-----KQD--EVGRKDVIFNLNIARKKKFLVITEGVFDALTFHE-
--YGVATLGKQVTENQIKKIIDYVS--IDTSIYIMLDTDALDNNIDLAYKLK--THFNKV
YFVPH-G-DEDANDMGTRKAFELLKQNRVLVTPESIQSYKIQQKLKL--
>FR852584_ISP [Phage FR852584_ISP]
-MRFEDFLTQELGEPKEN---TIGELRYCCPFCGE-K--SYKFYVKQALD-SSNGQYHCK
KCDESGN-PITFMKTYYNITGKQAFDLLESKNIDIERA-----PLLTTNNKDLTESEKLI
L-MLRGVHQDK-----GNTSIKPPRLPEGYKLLKDNLNNKEIIPFLKYLKGRGITLEQII
NNNIGYVINGSFYK-----VD---GESKVSLRNSIIFFTYDNDGNYQYWNTRSIEKNPYI
KSI--------NAPA-----KQD--EVGRKDVIFNLNIARKKKFLVITEGVFDALTFHE-
--YGVATLGKQVTENQIKKIIDYVS--IDTSIYIMLDTDALDNNIDLAYKLK--THFNKV
YFVPH-G-DEDANDMGTRKAFELLKQNRVLVTPESIQSYKIQQKLKL--
>JN797796B_5S [Phage JN797796B_5S]
--MFLDLLYQELGDNKPA---SGGETRFNCQFCGN-T--KYKFYVHD-----ETGLWQCK
VCGEKGN-PVSFVMKHFQVTFPEAKDILETYDYEVGEYNRQSLSHQKYGA-HLTEEEQLY
M-YIMNQGDVPEDE--VKVKYTCPYPPSNCKSLIENFNNPEAFPFFAYLNGRGITLEQIK
QHNISYVVDGIARL-----SD----DKELRLINHLVFFAFDPHRKAIYWNTRSIDPKPFI
KSL--------NAPA-----KPT--EYSKSTVVMNLNNAWKEDKIVIVEGFFNMTTIGN-
--CAVVTYGKQVSNQQIKTILEATN-KKKQPIYIYLDRDGWGESIKVAAKIHSFEPDRAV
YYVYSED-DKDANDLGYEEAWNRIN-NAIPADTEGETIFRMLHL-----
>JN797798_BCU4 [Phage JN797798_BCU4]
--MFLDIFIQELGDSKPA---G-NETRFNCPFCGN-T--KYKLYVEN-----RRGLWQCK
RCGEDGN-PVSFVMKYYGVDFAEAAEILEMYDYDVKAQRKQNATIAQYGA-DLSESERLL
L-YIQRRGAPLEEEQ-PKIRYTFPRPPTNCKTLINNFNNPEAYPFFMYLHGRGITLEQIK
EHNISYVTRGEVEL-----VD----GRKLILVNHVVFFTFDEKRKPLYWNTRSIEQSPSI
KSF--------NAPA-----KET--EYSKKNVIFNLNNARKCKRIVISEGVFDALTIGQ-
--EGVATFGKKITAEQVDLLLEKTK-V-YVPIYLYLDRNATKEMIDTSQMIHAKQPERPV
YYVYSPT-DDDANKLGQAKAHELIS-QAILADGEGELKLRLWTIKEGS-
>JX080300_Staph1N [Phage JX080300_Staph1N]
-MRFEDFLTQELGEPKEN---TIGELRYCCPFCGE-K--SYKFYVKQALD-SSNGQYHCK
KCDESGN-PITFMKTYYNITGKQAFDLLESKNIDIERA-----PLLTTNNKDLTESEKLI
L-MLRGVHQDK-----GNTSIKPPRLPEGYKLLKDNLNNKEIIPFLKYLKGRGITLEQII
NNNIGYVINGSFYK-----VD---GESKVSLRNSIIFFTYDNDGNYQYWNTRSIEKNPYI
KSI--------NAPA-----KQD--EVGRKDVIFNLNIARKKKFLVITEGVFDALTFHE-
--YGVATLGKQVTENQIKKIIDYVS--IDTSIYIMLDTDALDNNIDLAYKLK--THFNKV
YFVPH-G-DEDANDMGTRKAFELLKQNRVLVTPESIQSYKIQQKLKL--
>JX080301_A3R [Phage JX080301_A3R]
-MRFEDFLTQELGEPKEN---TIGELRYCCPFCGE-K--SYKFYVKQALD-SSNGQYHCK
KCDESGN-PITFMKTYYNITGKQAFDLLESKNIDIERA-----PLLTTNNKDLTESEKLI
L-MLRGVHQDK-----GTASIKPPRLPEGYKLLKDNLNNKEIIPFLKYLKGRGITLEQII
NNNIGYVINGSFYK-----VD---GESKVSLRNSIIFFTYDNDGNYQYWNTRSIEKNPYI
KSI--------NAPA-----KQD--EVGRKDVIFNLNIARKKKFLVITEGVFDALTFHE-
--YGVATLGKQVTENQIKKIIDYVS--IDTSIYIMLDTDALDNNIDLAYKLK--THFNKV
YFVPH-G-DEDANDMGTRKAFELLKQNRVLVTPESIQSYKIQQKLKL--
>JX080302_676Z [Phage JX080302_676Z]
-MRFEDFLTQELGEPKEN---TIGELRYCCPFCGE-K--SYKFYVKQALD-SSNGQYHCK
KCDESGN-PITFMKTYYNITGKQAFDLLESKNIDIERA-----PLLTTNNKDLTESEKLI
L-MLRGVHQDK-----GTASIKPPRLPEGYKLLKDNLNNKEIIPFLKYLKGRGITLEQII
NNNIGYVINGSFYK-----VD---GESKVSLRNSIIFFTYDNDGNYQYWNTRSIEKNPYI
KSI--------NAPA-----KQD--EVGRKDVIFNLNIARKKKFLVITEGVFDALTFHE-
--YGVATLGKQVTENQIKKIIDYVS--IDTSIYIMLDTDALDNNIDLAYKLK--THFNKV
YFVPH-G-DEDANDMGTRKAFELLKQNRVLVTPESIQSYKIQQKLKL--
>JX080303_Fi200W [Phage JX080303_Fi200W]
-MRFEDFLTQELGEPKEN---TIGELRYCCPFCGE-K--SYKFYVKQALD-SSNGQYHCK
KCDESGN-PITFMKTYYNITGKQAFDLLESKNIDIERA-----PLLTTNNKDLTESEKLI
L-MLRGVHQDK-----GTASIKPPRLPEGYKLLKDNLNNKEIIPFLKYLKGRGITLEQII
NNNIGYVINGSFYK-----VD---GESKVSLRNSIIFFTYDNDGNYQYWNTRSIEKNPYI
KSI--------NAPA-----KQD--EVGRKDVIFNLNIARKKKFLVITEGVFDALTFHE-
--YGVATLGKQVTENQIKKIIDYVS--IDTSIYIMLDTDALDNNIDLAYKLK--THFNKV
YFVPH-G-DEDANDMGTRKAFELLKQNRVLVTPESIQSYKIQQKLKL--
>JX080304_MSA6 [Phage JX080304_MSA6]
-MRFEDFLTQELGEPKEN---TIGELRYCCPFCGE-K--SYKFYVKQALD-SSNGQYHCK
KCDESGN-PITFMKTYYNITGKQAFDLLESKNIDIERA-----PLLTTNNKDLTESEKLI
L-MLRGVHQDK-----GNTSIKPPRLPEGYKLLKDNLNNKEIIPFLKYLKGRGITLEQII
NNNIGYVINGSFYK-----VD---GESKVSLRNSIIFFTYDNDGNYQYWNTRSIEKNPYI
KSI--------NAPA-----KQD--EVGRKDVIFNLNIARKKKFLVITEGVFDALTFHE-
--YGVATLGKQVTENQIKKIIDYVS--IDTSIYIMLDTDALDNNIDLAYKLK--THFNKV
YFVPH-G-DEDANDMGTRKAFELLKQNRVLVTPESIQSYKIQQKLKL--
>JX080305_P4W [Phage JX080305_P4W]
-MRFEDFLTQELGEPKEN---TIGELRYCCPFCGE-K--SYKFYVKQALD-SSNGQYHCK
KCDESGN-PITFMKTYYNITGKQAFDLLESKNIDIERA-----PLLTTNNKDLTESEKLI
L-MLRGVHQDK-----GTASIKPPRLPEGYKLLKDNLNNKEIIPFLKYLKGRGITLEQII
NNNIGYVINGSFYK-----VD---GESKVSLRNSIIFFTYDNDGNYQYWNTRSIEKNPYI
KSI--------NAPA-----KQD--EVGRKDVIFNLNIARKKKFLVITEGVFDALTFHE-
--YGVATLGKQVTENQIKKIIDYVS--IDTSIYIMLDTDALDNNIDLAYKLK--THFNKV
YFVPH-G-DEDANDMGTRKAFELLKQNRVLVTPESIQSYKIQQKLKL--
>JX194239_SA11 [Phage JX194239_SA11]
-MRFEDFLSQEIGTPKEN---TVGELRYCCPFCGE-Q--KYKFYVKQSLD-STNGMYHCK
KCGEHGN-PITFMKSYYSITGRQAFELLETKNIDIQFS-----PTLEIYNTDLTESEKLL
L-RLNGYTKDN-----SSIKSKAPELPIGFKLIKDNLNNKEVVPYLRYLKNRGITLQQIL
DYSIGYIINGYCYS-----YGINNEKKKIVLRNSVIFFTYDNEGKYIYWNTRSIETNPYI
KSI--------NAPS-----KPN--EYGKSDVIFNLNIASKQKFVVITEGVFDALTFDK-
--YGIATFGKQVSKIQVNNLISSIP--KETPIYIMLDTDATDFSINLANKLI--SHFNVV
YLVPH-G-NEDANDMGMEKAFSTLKHNRFLVTPESIQSYKLQQKLKL--
>JX875065_SA5 [Phage JX875065_SA5]
-MRFEDFLTQELGEPKEN---TIGELRYCCPFCGE-K--SYKFYVKQALD-SSNGQYHCK
KCDESGN-PITFMKTYYNITGKQAFDLLESKNIDIERA-----PLLTTNNKDLTESEKLI
L-MLRGVHQDK-----GNTSIKPPRLPEGYKLLKDNLNNKEIIPFLKYLKGRGITLEQII
NNNIGYVINGSFYK-----VD---GESKVSLRNSIIFFTYDNDGNYQYWNTRSIEKNPYI
KSI--------NAPA-----KQD--EVGRKDVIFNLNIARKKKFLVITEGVFDALTFHE-
--YGVATLGKQVTENQIKK-----------------------------------------
-------------------------------------------------
>KC595512_JL [Phage KC595512_JL]
--MITDYLDGSLGEGNYHKTEKGDQYSYQCPFCKD-H--RDRMFVNV-----NRKVYFCH
NCDATGT-LISLIADYTQISYKEALDIFREYDGYEQEL---------P--DDLEEEIYKR
L--YKA--PE------IEVAKTVHPLPDEFVPIEEAR-GKLGKEVVRYIRSRGLTLSMAE
RYSMGYCDGGQYDR-------------------RIIMPDF-EDYELIYWQARTIDPAPKI
KLLKKHYRKVMNPSLTEEQIDQGMMAVSKSEIVSNIDLILDNGVAVICEGKMDAYTIGD-
--SGAAIHGKVMSDTQFMKLVMNKD--KIDVIYIMLDGDAFEYAIRIAKRLY--KHFDDV
YVCRMPHKEADPNGIGARGCLEVIE-GAMKYSPLFEVKCRIRGWL----
>KC595513_Shanette [Phage KC595513_Shanette]
--MITDYLDGSLGEGNYHKTEKGDQYSYQCPFCKD-H--RDRMFVNV-----NRKVYFCH
NCDATGT-LISLIADYTQISYKEALDIFREYDGYEQEL---------P--DDLEEEIYKR
L--YKA--PE------IEVAKTVHPLPDEFVPIEEAR-GKLGKEVVRYIRSRGLTLSMAE
RYSMGYCDGGQYDR-------------------RIIMPDF-EDYELIYWQARTIDPAPKI
KLLKKHYRKVMNPSLTEEQIDQGMMAVSKSEIVSNIDLILDNGVAVICEGKMDAYTIGD-
--SGAAIHGKVMSDTQFMKLVVNKD--KIDVIYIMLDGDAFEYAIRIAKRLY--KHFDDV
YVCRMPHKEADPNGIGARGCLEVIE-GAMKYSPLFEVKCRIRGWL----
>KC699836_SIOphi [Phage KC699836_SIOphi]
--MFLDLLQQELGEYKTA---A-GEIRFCCPFCGE-T--KYRFYVHE-----EKGLWTCH
RCKEKGN-PVSFVKEYYNVSFPEAADILATFDYDAYSEKERGFNTEQFGS-GLTKEEQLL
L-FISREGRPLEEDK-E-EKLVCPPPPTNCKPLMANFNNPEAFPFFTYLHRRGVTLDNIK
RHNISYVTDGEVSL-----IN----GKTLRLSNHVVFFTHDSTGKPVYWNTRSIELNPFI
KSF--------NAPS-----REG--EYSKKNTIFNLNNAKHTDKIIIHEGVFNSFMTPD-
--SGVATFGKMITEGQVELLLRETR-ERKLPIYIFLDTDAWKDMIDSARMIKQMEPDREV
YFVYSGL-DEDANDLGFEKCQELLR-NAFPADSQGELRLTLMNSV----
>KF021268_phiIBB_SEP1 [Phage KF021268_phiIBB_SEP1]
-MEFTDFLTSEIGRPKEN---TIGEKRYCCPFCGE-K--KYKFYVHE-----ETGQYICF
KCERVGN-PFTFMKAYFNVSSKGAKDILEGHDIELDNF-----NIVDYGDDTLTTSERLI
L-MMRGVDTTK-----KQVSIKPPELPTGFKYLKDNVNNTEAKPFFDYLYSRGITYNQIV
NYNIGYIIEGWCWK-----AN---KEEKIKLTNSVIFFTYDNEGKYQYWNTRSIEKNPYI
KTL--------NAPG-----DEY--DIGKKDIVFNLNIAKHQSFVIITEGVFDALTFGK-
--YGVATLGKHVSEEQIKLLKLNID--EETPIFIFLDSDTITQNVSLASKLY--TTHKNV
FVVPH-G-KQDANDLGVKKAVEIIKNNKILATPEGISRYKLQQKFYK--
>KF669652_Grass [Phage KF669652_Grass]
--MFMDLIHEELGSSKDS---V-THTRFNCPFCGE-D--DHKFYVHK----DAPHLWKCF
KCPEKGN-AVSFVMKFYKISYPDAVDILETYDYDVELHQNNDFAAISGARPDLSPEEQLL
L-YISHMSNPIEEEE-D-IKLRCPKVPPTCKSLIDNWNNPEAFPFFAYLHRRGITPEHIQ
QHSISYIVDDLLERPSYDGRE----KRTMRIKNHVVFFTKDNEGNPIYWNTRSIDPNPFV
KSI--------NAPS-----TSE--EYSKSNTVFNLNNAKHADKIVIHEGVFDSIMTPG-
--CGVATFGKQITQAQLELILNETR-ERKLPIYLYLDTDAWREMIDTKNRIKAIEPDRLV
YYVYSGS-DDDANKLGIEKVSELIS-NAFIADATSDVQLELLNYV----
>KF766114_K [Phage KF766114_K]
-MRFEDFLTQELGEPKEN---TIGELRYCCPFCGE-K--SYKFYVKQALD-SSNGQYHCK
KCDESGN-PITFMKTYYNITGKQAFDLLESKNIDIERA-----PLLTTNNKDLTESEKLI
L-MLRGVHQDK-----GNTSIKPPRLPEGYKLLKDNLNNKEIIPFLKYLKGRGITLEQII
NNNIGYVINGSFYK-----VD---GESKVSLRNSIIFFTYDNDGNYQYWNTRSIEKNPYI
KSI--------NAPA-----KQD--EVGRKDVIFNLNIARKKKFLVITEGVFDALTFHE-
--YGVATLGKQVTENQIKKIIDYVS--IDTSIYIMLDTDALDNNIDLAYKLK--THFNKV
YFVPH-G-DEDANDMGTRKAFELLKQNRVLVTPESIQSYKIQQKLKL--
>KJ010547_Bp8p_C [Phage KJ010547_Bp8p_C]
--MFIDLAREELGSSKDD---G-NNLRFNCPFCSE-T--DHKFYIHK-----ELGIMQCW
KCGFKGN-AVSFVKEYYSCNFHEAADILATYDYDAYERIDSGRSMQSYGE-DLTEEERLL
L-YISNEGRPLDSEN-EQQELKCPATPTGIKSLVANMNNPEAYPFLNYLHGRGVTLEQIY
EHNISYVLDGYVEQ-----QG----KDPLRLLNHVVFFTFDDNRKPLYWNTRAIDKKAYI
KSF--------NAPA-----WDG--CHSKATTIFNLNNAKKTDKIVVHEGVFNSFMTPN-
--SGVATFGKQITEIQLDLLISAAR-ENNIPIYLFLDTDAWSSMITAAQQIRSKASDLQV
YFVFSGL-EEDANDLGIEKCSELLA-NAFPADSEGQMRLQLENM-----
>KJ010548_Bp8p_T [Phage KJ010548_Bp8p_T]
--MFIDLAREELGSSKDD---G-NNLRFNCPFCSE-T--DHKFYIHK-----ELGIMQCW
KCGFKGN-AVSFVKEYYSCNFHEAADILATYDYDAYERIDSGRSMQSYGE-DLTEEERLL
L-YISNEGRPLDSEN-EQQELKCPATPTGIKSLVANMNNPEAYPFLNYLHGRGVTLEQIY
EHNISYVLDGYVEQ-----QG----KDPLRLLNHVVFFTFDDNRKPLYWNTRAIDKKAYI
KSF--------NAPA-----WDG--CHSKATTIFNLNNAKKTDKIVVHEGVFNSFMTPN-
--SGVATFGKQITEIQLDLLISAAR-ENNIPIYLFLDTDAWSSMITAAQQIRSKASDLQV
YFVFSGL-EEDANDLGIEKCSELLA-NAFPADSEGQMRLQLENM-----
>KJ094029_LP_064 [Phage KJ094029_LP_064]
--MFLDYITSELGTHKDI----GHELRFCCPFCGE-D--DYKFYVKVSGD-KTEGLWHCK
KCNEKGN-PVTFVMKYLNINFKDALDILEVYDYEIDEN-----SLS-SRDVGVTEEEFLL
I-LLKKSSEPEEVEISEEVTLTPPRLPTNFKRLADNMNNPEALPFLNYAHSRGITLDQLF
LHNIGYVIEGQVEK-----VD----GNMMTLRNHLVFLTHGNDGQYQYWNTRAITP-MGI
KAF--------NAPS-----KQD--EYSKRTTVFNLNIAKNTPYVIVHEGVIDALTMGE-
--SGVATFGKQITREQIELLLNNVR--EDQPIYLFLDTEAYEVTTKIASSLY--EKHKET
YIVIH-G-DEDANDMGYEKSWDCLRNNSVRANEEGISIFLVSCIQ----
>KJ094031_LP_124 [Phage KJ094031_LP_124]
--MFLDYITSELGTHKDI----GHELRFCCPFCGE-D--DYKFYVKVSGD-KTEGLWHCK
KCNEKGN-PVTFVMKYLNINFKDALDILEVYDYEIDEN-----SLS-SRDVGVTEEEFLL
I-LLKKSSEPEEVETSEEMTLTPPRLPTNFKRLADNMNNPEALPFLNYAHSRGITLDQLF
LHNIGYVIEGQVEK-----VD----GNMMTLRNHLVFLTHGNDGQYQYWNTRAITP-MGI
KAF--------NAPS-----KQD--EYSKRTTVFNLNIAKNTPYVIVHEGVIDALTMGE-
--SGVATFGKQITREQIELLLNNVR--EDQPIYLFLDTEAYEVTTKIASSLY--EKHKET
YIVIH-G-DEDANDMGYEKSWDYLRNNSVRANEEGISIFLVSCIQ----
>KJ586795_LMTA_94 [Phage KJ586795_LMTA_94]
--MFLDYITSELGTHKDI----GHELRFCCPFCGE-D--DYKFYVKVSGD-KTEGLWHCK
KCNEKGN-PVTFVMKYLNINFKDALDILEVYDYEIDEN-----SLS-SRDVGVTEEEFLL
I-LLKKSSESEEVEISEEVVLTPPRLPTNFKRLADNMNNPEALPFLNYAHSRGITLDQLF
LHNIGYVIEGQVEK-----VD----GNMMTLRNHLVFLTHGNDGQYQYWNTRAITP-MGI
KAF--------NAPS-----KQD--EYSKRTTVFNLNIAKNTPYVIVHEGVIDALTMGE-
--SGVATFGKQITREQIDLLLNNVR--EDQPIYLFLDTEAYEVTTKIASSLY--EKHKET
YIVIH-G-DEDANDMGYEKSWDCLRNNSVRANEEGISIFLVSCIQ----
>KJ591605_LMTA_57 [Phage KJ591605_LMTA_57]
--MFLDYITSELGTHKDI----GHELRFCCPFCGE-D--DYKFYVKVSGD-KTEGLWHCK
KCNEKGN-PVTFVMKYLNINFKDALDILEVYDYEIDEN-----SLS-SRDVGVTEEEFLL
I-LLKKSSEPEEVEISEEVVLTPPRLPTNFKRLADNMNNPEALPFLNYAHSRGITLDQLF
LHNIGYVIEGQVEK-----VD----GNMMTLRNHLVFLTHGNDGQYQYWNTRAITP-MGI
KAF--------NAPS-----KQD--EYSKRTTVFNLNIAKNTPYVIVHEGVIDALTMGE-
--SGVATFGKQITREQIDLLLNNVR--EDQPIYLFLDTEAYEVTTKIASSLY--EKHKET
YIVIH-G-DEDANDMGYEKSWDCLRNNSVRANEEGISIFLVSCIQ----
>KJ668715_LMTA_34 [Phage KJ668715_LMTA_34]
--MFLDYITSELGTHKDI----GHELRFCCPFCGE-D--DYKFYVKVSGD-KTEGLWHCK
KCNEKGN-PVTFVMKYLNINFKDALDILEVYDYEIDEN-----SLS-SRDVGVTEEEFLL
I-LLKKSSEPEEVELSEEVVLTPPRLPTNFKRLADNMNNPEALPFLNYAHSRGITLDQLF
LHNIGYVIEGQVEK-----VD----GNMMTLRNHLVFLTHGNDGQYQYWNTRAITP-MGI
KAF--------NAPS-----KQD--EYSKRTTVFNLNIAKDTPYVIVHEGVIDALTMGE-
--SGVATFGKQITREQIELLLNNVR--EDQPIYLFLDTEAYEVTTKIASSLY--EKHKET
YIVIH-G-DEDANDMGYEKSWDCLRNNSVRANEEGISIFLVSCIQ----
>KP027446_phiIPLARODI [Phage KP027446_phiIPLARODI]
-MRFEDFLTQELGEPKEN---TIGELRYCCPFCGE-K--SYKFYVKQALD-SSNGQYHCK
KCDESGN-PITFMKTYYNITGKQAFDLLESKNIDIERA-----PLLTTNNKDLTESEKLI
L-MLRGVHQDK-----GNTNLKPPRLPEGYKLLKDNLNNKEIIPFLKYLKGRGITLEQII
NNNIGYVINGFFYK-----VD---GESKVSLRNSIIFFTYDNDGNYQYWNTRSIEKNPYI
KSI--------NAPA-----KQD--EVGRKDVIFNLNIARKKKFLVITEGVFDALTFHE-
--YGIATLGKQVTENQIKKIIDYVS--IDTSIYIMLDTDALDNNIDLAYKLK--THFNKV
YFVPH-G-DEDANDMGTRKAFELLKQNRVLVTPESIQSYKIQQKLKL--
>KP027447_phiIPLA_C1C [Phage KP027447_phiIPLA_C1C]
-MEFTDFLTSEIGRPKEN---TIGEKRYCCPFCGE-K--KYKFYVHE-----ETGQYICF
KCERVGN-PFTFMKAYFNVSSKGAKDILEGHDIELDNF-----NIVDYGDDTLTTSERLI
L-MMRGVDTTK-----KQVSIKPPELPTGFKYLKDNVNNTEAKPFFDYLYSRGITYNQIV
NYNIGYIIEGWCWK-----AN---KEEKIKLTNSVIFFTYDNEGKYQYWNTRSIEKNPYI
KTL--------NAPG-----DEY--DIGKKDIVFNLNIAKHQSFVIITEGVFDALTFGK-
--YGVATLGKHVSEEQIKLLKLNID--EETPIFIFLDSDTITQNVSLASKLY--TTHKNV
FVVPH-G-KQDANDLGVKKAIEIIKNNKILATPEGISRYKLQQKFYK--
>KP339049_EFDG1 [Phage KP339049_EFDG1]
--MFSDLLTNELGIPKDI----EHELRYNCPFCEPNH--DYKLYVKVSDD-STNGLWICF
KCGRKGN-PISFVMEYFGVSFEEALEILEGYGYRFQNK-----NYI-PKDDSLTDEEYLL
L-LLDTVGKPKTVEE-EEEKLTPPPLPQGFQLLSQNLYNPEAYPFLVYCHKRGFTLNDII
RHNIGYVLDSTVNL-----PS----GRQIRLKNHLVFLTHGDDGQYQYWNTRAIAD-SYI
KSF--------NAPS-----KDG--EYSKKNTIFNLNIACKTPQVVITEGVPDALTLGE-
--SGVGTFGKQVTDAQINLILKSVA--PEQPIYVYLDKDAKNEIKKLAERLY--ERHKET
YIVISPT-DKDPNSIGKESAWEIIKNHSVKADGVGIIKLML--------
>KP687431_IME_SA1 [Phage KP687431_IME_SA1]
-MRFEDFLTQELGEPKEN---TIGELRYCCPFCGE-K--SYKFYVKQALD-SSNGQYHCK
KCDESGN-PITFMKTYYNITGKQAFDLLESKNIDIERA-----PLLTTNNKDLTESEKLI
L-MLRGVHQDK-----GNTSIKPPRLPEGYKLLKDNLNNKEIIPFLKYLKGRGITLEQII
NNNIGYVINGSFYK-----VD---GESKVSLRNSIIFFTYDNDGNYQYWNTRSIEKNPYI
KSI--------NAPA-----KQD--EVGRKDVIFNLNIARKKKFLVITEGVFDALTFHE-
--YGVATLGKQVTENQIKKIIDYVS--IDTSIYIMLDTDALDNNIDLAYKLK--THFNKV
YFVPH-G-DEDANDMGTRKAFELLKQNRVLVTPESIQSYKIQQKLKL--
>KP687432_IME_SA2 [Phage KP687432_IME_SA2]
-MRFEDFLTQELGEPKEN---TIGELRYCCPFCGE-K--SYKFYVKQALD-SSNGQYHCK
KCDESGN-PITFMKTYYNITGKQAFDLLESKNIDIERA-----PLLTTNNKDLTESEKLI
L-MLRGVHQDK-----GNTSIKPPRLPEGYKLLKDNLNNKEIIPFLKYLKGRGITLEQII
NNNIGYVINGSFYK-----VD---GESKVSLRNSIIFFTYDNDGNYQYWNTRSIEKNPYI
KSI--------NAPA-----KQD--EVGRKDVIFNLNIARKKKFLVITEGVFDALTFHE-
--YGVATLGKQVTENQIKK-----------------------------------------
-------------------------------------------------
>KR049063_EFLK1 [Phage KR049063_EFLK1]
--MFTDLLSNELGSPKYA----VRDYRYNCPFCDYDT--KYKFYVRVEEGHPKNNLWHCF
KCGSSGN-PVSFVMKYYNVSFKEALEILEEYGYRFNNK-----NYV-PKSDKLTDEEYLL
L-LLGSLGKPKEETKQAKKELVAPPLPDGFKLLSQNLREPEAYPFLLYCNKRGFTLNDIY
IHNIGYVKDSWVPL-----EN----GKSVRLKDHLVFLTHGKDGKYQYWNTRAIGQ-SFI
KSL--------NAPS-----KEG--EHSKKDTIFNINRASQTPQIVITEGVPDALTVGE-
--SGVGTFGKQVTDEQVELILDSVN--EEQKIFIYLDKDAKKEIKKLAEKLY--KRHNET
YVVISPT-TQDANSLGREEAWNIINNYSVKADGVGLIKLML--------
>KR902361_IME_SA118 [Phage KR902361_IME_SA118]
-MRFEDFLTQELGEPKEN---TIGELRYCCPFCGE-K--SYKFYVKQALD-SSNGQYHCK
KCDESGN-PITFMKTYYNITGKQAFDLLESKNIDIERA-----PLLTTNNKDLTESEKLI
L-MLRGVHQDK-----GNTSIKPPRLPEGYKLLKDNLNNKEIIPFLKYLKGRGITLEQII
NNNIGYVINGSFYK-----VD---GESKVSLRNSIIFFTYDNDGNYQYWNTRSIEKNPYI
KSI--------NAPA-----KQD--EVGRKDVIFNLNIARKKKFLVITEGVFDALTFHE-
--YGVATLGKQVTENQIKKIIDYVS--IDTSIYIMLDTDALDNNIDLAYKLK--THFNKV
YFVPH-G-DEDANDMGTRKAFELLKQNRVLVTPESIQSYKIQQKLKL--
>KR908644_IME_SA119 [Phage KR908644_IME_SA119]
-MRFEDFLTQELGEPKEN---TIGELRYCCPFCGE-K--SYKFYVKQALD-SSNGQYHCK
KCDESGN-PITFMKTYYNITGKQAFDLLESKNIDIERA-----PLLTTNNKDLTESEKLI
L-MLRGVHQDK-----GNTSIKPPRLPEGYKLLKDNLNNKEIIPFLKYLKGRGITLEQII
NNNIGYVINGSFYK-----VD---GESKVSLRNSIIFFTYDNDGNYQYWNTRSIEKNPYI
KSI--------NAPA-----KQD--EVGRKDVIFNLNIARKKKFLVITEGVFDALTFHE-
--YGVATLGKQVTENQIKKIIDYVS--IDTSIYIMLDTDALDNNIDLAYKLK--THFNKV
YFVPH-G-DEDANDMGTRKAFELLKQNRVLVTPESIQSYKIQQKLKL--
>KT207918_Eyuki [Phage KT207918_Eyuki]
--MFMDFVEQELGIGVPA---N-GEMRFNCPFCGN-D--KHKLYVET----NPRGLWQCK
RCGEAGY-PISFVMKLYEVGYRPAREILEGYDYDPDEYRKGNMSHTRYGA-ELTEEEQLL
L-FIVNEGRDVNTGIEVNTKKKCPKPPTNCKRLLDNFNNPEAYPFLQYLHGRGVSIEQIK
QCDAHYTLEGIVYL-----EN----DKTLTLRNSLVFFTFNNAGKPVYWNTRSIDSNAYI
KSF--------NATA-----RDW--EYSRKDVVMGLDRVGDNHKVIIVEGFFNMTTLGD-
--GAVVTFGKQVTNDQIDLILKATQ-KWKQPIYLYLDRDAKLEMIRTANVIREKEPSREV
YFVYSED-DRDANDLGFQDAWARVN-NAIKADAEGILKLELLYM-----
>KT224359_TsarBomba [Phage KT224359_TsarBomba]
--MFLDIFIQELGDSKPA---G-NETRFNCPFCGN-T--KYKLYVEN-----RRGLWQCK
RCGEDGN-PVTFVMKYYGVDFAEAAEILEMYDYDVKAQRKQNATIAQYGS-DLSEAERLL
L-FINRRGAPLEEEQ-PKIRYTFPRPPTNCKTLINNFNNPEAYPFFMYLHGRGITLEQIK
EHNISYVTRGEVEL-----VD----GRKLILVNHVVFFTFDEKRKPLYWNTRSIEQSPSI
KSF--------NAPA-----KET--EYSKKNVIFNLNNARKCKRIVISEGVFDALTIGQ-
--EGVATFGKKITAEQVDLLLEKTK-V-YVPIYLYLDRNATKEMIDTSQMIHAKQPERPV
YYVYSPT-DDDANKLGQEKAHELIS-QAILADGEGELKLRLWTIKEGS-
>KT307976_AvesoBmore [Phage KT307976_AvesoBmore]
--MFLDLLYQELGDNKPA---SGGETRFNCQFCGN-T--KYKFYVHD-----ETGLWQCK
VCGEKGN-PVSFVMKHFQVTFPDAKDILETYDYEVGDYNSQTLSHQKYGA-HLTEEEQLY
M-YIMNQGDVPEEE--VKVKYTCPYPPSNCKSLIENFNNPEAFPFFAYLNGRGITLEQIK
QHNISYVVDGIARL-----SD----DKELRLINHLVFFAFDPRRKAIYWNTRSIDPKPFI
KSL--------NAPA-----KPT--EYSKSTVVMNLNNAWKQDKIVIVEGFFNMTTIGN-
--CAVVTYGKQVSNQQIKTILEATD-KKKQPIYIYLDRDGWGESIKVAAKIHSFEPNRAV
YYVYSED-DRDANDLQHDLAWERIN-NAIFADAEGEVLFRMLNM-----
>KT995480_Bacillus_BM15 CHC2_zinc_finger_protein_translation Bacillus_BM15
--MFMDLLEEELGESKPA---G-NETRFNCPFCLN-T--KHKFYVEN----ADLGRWICF
KCSKSGN-PVSFVMQYYHVDFEEAKEILLTYDYDVDEFKKQRTSFSSYGAGGLTEEERLL
L-YITRGGEPLEDEV-EKINYTCPRPPTNCKSLMENFNNPEAFVFFQYLQGRGVTLEHIR
DHNISYVTYGEVEL-----VD----GRKMNLINHLVFFTFDVNGVPVYWNTRSIDPNPFI
KSF--------NAPA-----KPT--EYSKNNTVFNLNRARFYDKIVVTEGVFNAMTVGY-
--HGVATFGKKVTEEQVKMMLEATS-HFNTPIYLFLDKDAWKEMIQAAHTIHRIDPTRPV
YYVNSPT-DEDANDIGTERCYEWIS-NAFLADAQGDLQLQLLNM-----
>KU577463_Bacillus_Deep_Blue DNA_primase_translation Bacillus_Deep Blue
--MFMDLLEEELGESKPA---G-NETRFNCPFCLN-T--KHKFYVEN----ADLGRWICF
KCSKSGN-PVSFVMTYYHVDFEEAKEILLTYDYDVEEFVKQRTSFSGYGAGGLTEEERLL
L-YIARRGEPLEEEI--KITYTCPRPPTNCKSLMENFNNPEAFIFFQYLQGRGITIENIR
DHNISYVTYGEVEL-----VD----GRKMNLINHLVFFTFDNNGVPVYWNTRSIDPNPFI
KSF--------NAPA-----KTT--EYSKNNTVFNLNRARFYDKIVVTEGVFNALTVGY-
--HGVATFGKKVTEEQVRMMLDTTA-HFNTPIYLFLDKDAWKEMIQSAHTIHRIDPTRPV
YYVNSPT-DEDANDIGTVRCYEWIS-NAFLADAQGDLQLQLLNM-----
>KX495186_Bacillus_PK16 putative_DNA_primase_translation Bacillus_PK16
--MFMDLLEEELGESKPA---G-NETRFNCPFCLN-T--KHKFYVEN----ADLGRWICF
KCSRSGN-PVSFVMAYYHVDFEEAKEILLTYDYDVEEYKKQRTSFSGYGEGGLTEEERLL
L-YIARQGEPIEEEI--KITYTCPRPPTNCKSLMENFNNPEAFIFFQYLQGRGVTLENIR
DHNISYVTYGEVEL-----VD----GRKMNLINHLVFFTFDNNGLPVYWNTRSIDPNPFI
KSF--------NAPA-----KTT--EYSKNNTVFNLNRARFYDKIVVTEGVFNAMTVGN-
--HGVATFGKKVTEEQVRMMLESTA-QFNTPIYLFLDKDAWKEMIQAAHTIHRIDPTRPV
YYVNSPT-DEDANDIGTERCYEWIS-NAFLADAQGDLQLQLLNM-----
>MG602477_Bacillus_BCP01 DNA_replication/modification_protein_translation Bacillus_BCP01
--MFMDLLEEELGESKPA---G-NETRFNCPFCLN-T--KHKFYVEN----ADLGRWICF
KCSRSGN-PVSFVMAYYHVDFEEAKEILLTYDYDVEEYKKQRTSFSGYGEGGLTEEERLL
L-YIARQGEPIEEEI--KITYTCPRPPTNCKSLMENFNNPEAFIFFQYLQGRGVTLENIR
DHNISYVTYGEVEL-----VD----GRKMNLINHLVFFTFDNNGLPVYWNTRSIDPNPFI
KSF--------NAPA-----KTT--EYSKNNTVFNLNRARFYDKIVVTEGVFNAMTVGN-
--HGVATFGKKVTEEQVRMMLESTA-QFNTPIYLFLDKDAWKEMIQAAHTIHRIDPTRPV
YYVNSPT-DEDANDIGAERCYEWIS-NAFLADAQGDLQLQLLNM-----
>MH638309_Bacillus_Hobo DNA_primase_translation Bacillus_Hobo
--MFMDLLEEELGESKPA---G-NETRFNCPFCLN-T--KHKFYVEN----ADLGRWICF
KCSKSGN-PVSFVMQYYHVDFEEAKEILLTYDYDVDEFKKQRTSFSSYGAGGLTEEERLL
L-YITRGGEPLEDEV-EKINYTCPRPPTNCKSLMENFNNPEAFVFFQYLQGRGVTLEHIR
DHNISYVTYGEVEL-----VD----GRKMNLINHLVFFTFDVNGVPVYWNTRSIDPNPFI
KSF--------NAPA-----KPT--EYSKNNTVFNLNRARFYDKIVVTEGVFNAMTVGY-
--HGVATFGKKVTEEQVKMMLEATS-HFNTPIYLFLDKDAWKEMIQAAHTIHRIDPTRPV
YYVNSPT-DEDANDIGTERCYEWIS-NAFLADAQGDLQLQLLNM-----
>MH638312_Bacillus_Kioshi DNA_primase_translation Bacillus_Kioshi
--MFIDLLEEELGESKPA---G-NETRFNCPFCLN-T--KHKFYVEN----ADLGRWICF
KCSKSGN-PVSFVMQYYHVDFEEAKEILLTYDYDVEEYKKQRTSFSSYGAGGLTEEERLL
L-YITRGGEPLEDEV-EKINYTCPRPPTNCKSLMENFNNPEAFIFFQYLQGRGVTLENIR
DHNISYVTYGEVEL-----VD----GRKMNLINHLVFFTFDVNGVPVYWNTRSIDPNPFI
KSF--------NAPA-----KPT--EYSKNNTVFNLNRARFYDKIVVTEGVFNAMTVGY-
--HGVATFGKKVTEEQVKMMLEATS-HFNTPIYLFLDKDAWKEMIQAAHTIHRIDPARPV
YYVNSPT-DEDANDIGTERCYEWIS-NAFLADAQGDLQLQLLNM-----
>NC_007021_Twort [Phage NC_007021_Twort]
-MRFQDFLTQELGTPKIN----NGEYQYCCPFCGE-Q--KYKFYVKDSLQ-SDNGLYHCK
KCDATGN-PITFMKGYYSVSAKQAIDLLETKNITFEIS-----PL-DNYSNELSESDKLI
L-HLRKKNHKQ-----ETRPTKPPRLPIGFKYLKDNLQNKESYPFLYYLKNRGITLDQII
EHNIAYVTDGYFYK-----TN----GEKASLRNSVIFFTYDNNGKYKYWNTRSIEPNPYL
KSI--------NAPS-----KEQ--EYARKNCIFNFNVARNERVMIITEGVFDALTFGK-
--SGVATFGKQVTQSQLDQIIQHTN--KDTIIYIMLDSDALTNNIKLARRLH--EHFT-T
FVVPH-G-VEDANDMGKEKAVKVLKENRILATPENLQNYLLQQKLTFNA
>NC_007066_G1 [Phage NC_007066_G1]
-MRFEDFLTQELGEPKEN---TIGELRYCCPFCGE-K--SYKFYVKQALD-SSNGQYHCK
KCDESGN-PITFMKTYYNITGKQAFDLLESKNIDIERA-----PLLTTNNKDLTESEKLI
L-MLRGVHQDK-----GNTSIKPPRLPEGYKLLKDNLNNKEIIPFLKYLKGRGITLEQII
NNNIGYVINGSFYK-----VD---GESKVSLRNSIIFFTYDNDGNYQYWNTRSIEKNPYI
KSI--------NAPA-----KQD--EVGRKDVIFNLNIARKKKFLVITEGVFDALTFHE-
--YGVATLGKQVTENQIKKIIDYVS--IDTSIYIMLDTDALDNNIDLAYKLK--THFNKV
YFVPH-G-DEDANDMGTRKAFELLKQNRVLVTPESIQSYKIQQKLKL--
>NC_009811_A511 [Phage NC_009811_A511]
--MFLDYITSELGTHKDI----GHELRFCCPFCGE-D--DYKFYVKVSGD-KTEGLWHCK
KCNEKGN-PVTFVMKYLNINFKDALDILEVYDYEIDEN-----SLS-SRDVGVTEEEFLL
I-LLKKSSEPEEVETSEEMTLTPPRLPTNFKRLADNMNNPEALPFLNYAHSRGITLDQLF
LHNIGYVIEGQVEK-----VD----GNMMTLRNHLVFLTHGNDGQYQYWNTRAITP-TGI
KAF--------NAPS-----KQD--EYSKRTTVFNLNIAKNTPYVIVHEGVIDALTMGE-
--SGVATFGKQITREQIELLLNNVR--EDQPIYLFLDTEAYEVTTKIASSLY--EKHKET
YIVIH-G-DEDANDMGYEKSWDCLRNNSVRANEEGISIFLVSCIQ----
>NC_009904_phiEF24C [Phage NC_009904_phiEF24C]
--MFTDLLSNELGSPKYA----VRDYRYNCPFCDYDT--KYKFYVRVEEGHPKNNLWHCF
KCGSSGN-PVSFVMKYYNVSFKEALEILEEYGYRFNNK-----NYV-PKSDKLTDEEYLL
L-LLGSLGKPKEETKQAKKELVAPPLPDGFKLLSQNLREPEAYPFLLYCNKRGFTLNDIY
MHNIGYVKDSWVPL-----EN----GKSVRLKDHLVFLTHGKDGKYQYWNTRAIGE-SFI
KSL--------NAPS-----KEG--EHSKKDTIFNINRASQTPQIVITEGVPDALTVGE-
--SGVGTFGKQVTDEQVELILDSVN--EEQKIFIYLDKDAKKEIKKLAEKLY--KRHNET
YVVISPT-TQDANSLGREEAWNIINNYSVKADGVGLIKLML--------
>NC_011421_SPO1 [Phage NC_011421_SPO1]
--MIKLYLDTIMGEGVYHNTSKGDQYSYKCRLCND-W--KDRLYVSF-----DKQVYKCH
NCEAKGT-VVGLLSDVNHISYSEALKIFREYEGE-RRL---------P--EDIEIEVYNR
L--IVGTTDE------LEVPKTAFDLPEEFILLEDAK-GEAGRKAVRYIKSRGISLKTAE
QNYLGYCEHGQYKN-------------------RIIMPDF-EKGDLVYWQARTWLPKPKD
RIKKKFYRKVLNPSLSEEDKERGLNVYHKSEIISNIDNVLDSGMAIICEGKMDSLKIGP-
--LGACIHGKSMSDTQFIKLVKNKD--KIHTIVVMLDGDALQQALDICERLS--KHFSDV
YIVVLPK-DKDPGDLSRSEILSYIE-GAELYTPYFTVKARLRGLL----
>NC_012530_Lb338_1 [Phage NC_012530_Lb338_1]
-MSLSDFLDPLLGSHIDA----NGQLRYTCPFCGS-P--KQKFYINNDETSNKFGLWICY
NCEEHGN-LASLYMRIKKVSFKQAQDDMFNAGISMDSV---------PYNNELTNNENIM
L-TLGKPMQAKEHSI-EANKLSPPALPYGLKYFNG--NSPSEIPYWNYLERRGFSKELIL
SQGFGYVESGYAIS-----SR----GKRIPIQKHVVFFSYDSKGNYTYWNTRSITN-SIP
KSI--------NAPQ-----NESGTAITREDVVFGLNYASKQPVIIITEGVPDALTLYP-
--YGVGTFGKQVTDRQIKLIIDSIQ--EKQKILVMLDMDASDLLVKLGRKLY--DKHKET
YLVYNPT-GKDANSLGRDKAFEVIKRHTMRADPVSSNLFLLHKQ-----
>NC_015253_A9 [Phage NC_015253_A9]
--MFLDLVREVAGIETQE---G-TEARFACPFCAD-D--KRRLYLDT-----ESNVWHCF
HCDKAGN-SVSFTKEVFEVSYRDALEILKTFDCEPGREH--VAYFSKYGD-SLTDAEKLF
L-AMHENDEE---EETVEVVKTCPAFPVGYKPIIPNFNEPEARPFIEYLANRNVSYEDVE
RHMMCYVVEGTVQR-----VG----KTPLNLRNHIVFPTFNDDGSARYWNTRSIEPDAYV
KAY--------NAPS-----EPH--EYGKRDSIFNINQAQYTDKLIICEGVFDALTCGP-
--SGIATFGKQVTDEQVLLIEQAIAKNPTLKVYIFLDRDAVEQGDKLAKQL--LNTTQNV
YLVNNTM-GGDANDLGSESVTQLIE-HAEVYTPASSLKYMLGFS-----
>NC_016563_WPh [Phage NC_016563_WPh]
--MFMDFVEQELGVGVPA---N-GEMRFNCPFCGN-E--KHKLYIET----NPRGLWQCK
RCGETGN-PISFVMKLYEVNYKTSREILEGYDYDPEEYRKGNLSHSKYGA-DLTEEEQVL
L-FIANRGQEIDTCIKADVKKKCPKPPTNCKRLLDNFNNPEAFPFLQYLHGRGVSLEQIK
NCDAHYTLEGIVYL-----EN----GKTLTLRNSIVFFTFNDVGKPVYWNTRSIDKNAYI
KSF--------NATA-----REW--EYSRKDVVMGLDRVGDNHKVIIVEGFFNMTTLSD-
--GAVVTFGKQVTSDQIDLILKSTQ-KWKQPIYLYLDRDAKLEMIRTANMIREKEPEREV
YFVYSED-HQDANDLGYEKAWERVN-NAFKADAEGILKLELLYM-----
>NC_018856_Bastille [Phage NC_018856_Bastille]
--MFIDLLEQELGDSKPA---SGGEIRFNCPFCGN-E--KYKFYVDE----SPKGGWQCK
RCGESGY-PIAFVMKLYGVDYKEAKDILEVYDYHVGDYNGENMSHSKYGA-HLTEEEQVL
L-FIANQGDVIHEEQDKHVKLTCPRPPTNCKSLLENFNNPEAFPFLTYLHGRGVTLEQIK
HHNICYVTEGVSTL-----TN----GKELRLINHLVFFAFDNNGKAIYWNTRSIEPKPFL
KSL--------NAPA-----KPT--EYSKATVVMNLNRARHKDKIVIVEGFFNMITIGN-
--EAVVTYGKQVSKSQIEKILKDTK-TKQPPIYIYLDRDGWEEAIKVATKIHEVDSSRAV
YYVYNED-DRDPNELGYEEAWNRIN-NAIPADTEGETIWRTLHLL----
>NC_018857_BPS13 [Phage NC_018857_BPS13]
--MFMDFVEQELGIGTPA---N-GEMRFNCPFCGN-D--KHKFYVET----NPRGLWQCK
RCGESGN-PISFVMKLYEVTYKASREILEGYDYDPEEYRKGNMSHSRYGA-DLTEEEQLL
L-FIANRGQDIDTGIKSDVKKKCPKPPTNCKRLLDNFNNPEAFPFLQYLHGRGVSIEQIK
HCDAHYTLEGIVYL-----EN----GKTLTLRNSLVFFTFDNAGKPVYWNTRSIDKNAYI
KSF--------NATA-----RDW--EYSRKDVVMGLDRVGDNHKVIIVEGFFNMTTLGD-
--GAVVTFGKQVTNDQIDLILKETQ-KWKQPIYLYLDRDAKLEMIRTANIIREKEPDREV
YFVYSED-DQDANDLGFEAAWERVN-NAIKADAEGILKLELLYM-----
>NC_018860_BCP78 [Phage NC_018860_BCP78]
--MFLDIFIQELGDSKPA---G-NETRFNCPFCGN-T--KYKLYVEN-----RRGLWQCK
RCGEDGN-PVSFVMKYYGVDFAEAAEILEMYDYDVKAQRKQNATIAQYGA-DLSESERLL
L-YIQRRGAPLEEEQ-PKIRYTFPRPPTNCKTLINNFNNPEAYPFFMYLHGRGITLEQIK
EHNISYVTRGEVEL-----VD----GRKLILVNHVVFFTFDEKRKPLYWNTRSIEQSPSI
KSF--------NAPA-----KET--EYSKKNVIFNLNNARKCKRIVISEGVFDALTIGQ-
--EGVATFGKKITAEQVDLLLEKTK-V-YVPIYLYLDRNATKEMIDTSQMIHAKQPERPV
YYVYSPT-DDDANKLGQAKAHELIS-QAILADGEGELKLRLWTIKEGS-
>NC_018863_B4 [Phage NC_018863_B4]
--MFLDLLYQELGDNKPA---SGGETRFNCQFCGN-T--KYKFYVHD-----ETGLWQCK
VCGEKGN-PVSFVMKHFQVTFPEAKDILETYDYEVGEYNRQSLSHQKYGA-HLTEEEQLY
M-YIMNQGDVPEDE--VKVKYTCPYPPSNCKSLIENFNNPEAFPFFAYLNGRGITLEQIK
QHNISYVVDGIARL-----SD----DKELRLINHLVFFAFDPHRKAIYWNTRSIDPKPFI
KSL--------NAPA-----KPT--EYSKSTVVMNLNNAWKEDKIVIVEGFFNMTTIGN-
--CAVVTYGKQVSNQQIKTILEATN-KKKQPIYIYLDRDGWGESIKVAAKIHSFEPDRAV
YYVYSED-DKDANDLGYEEAWNRIN-NAIPADTEGETIFRMLHL-----
>NC_019448_GH15 [Phage NC_019448_GH15]
-MRFEDFLTQELGEPKEN---TIGELRYCCPFCGE-K--SYKFYVKQALD-SSNGQYHCK
KCDESGN-PITFMKTYYNITGKQAFDLLESKNIDIERA-----PLLTTNNKDLTESEKLI
L-MLRGVHQDK-----GNTSIKPPRLPEGYKLLKDNLNNKEIIPFLKYLKGRGITLEQII
NNNIGYVINGSFYK-----VD---GESKVSLRNSIIFFTYDNDGNYQYWNTRSIEKNPYI
KSI--------NAPA-----KQD--EVGRKDVIFNLNIARKKKFLVITEGVFDALTFHE-
--YGVATLGKQVTENQIKKIIDYVS--IDTSIYIMLDTDALDNNIDLAYKLK--THFNKV
YFVPH-G-DEDANDMGTRKAFELLKQNRVLVTPESIQSYKIQQKLKL--
>NC_019726_JD007 [Phage NC_019726_JD007]
-MRFEDFLTQELGEPKEN---TIGELRYCCPFCGE-K--SYKFYVKQALD-SSNGQYHCK
KCDESGN-PITFMKTYYNITGKQAFDLLESKNIDIERA-----PLLTTNNKDLTESEKLI
L-MLRGVHQDK-----GTTSIKPPRLPEGYKLLKDNLNNKEIIPFLKYLKGRGITLEQII
NNNIGYVINGSFYK-----VD---GESKVSLRNSIIFFTYDNDGNYQYWNTRSIEKNPYI
KSI--------NAPA-----KQD--EVGRKDVIFNLNIARKKKFLVITEGVFDALTFHE-
--YGVATLGKQVTENQIKKIIDYVS--IDTSIYIMLDTDALDNNIDLAYKLK--THFNKV
YFVPH-G-DEDANDMGTRKAFELLKQNRVLVTPESIQSYKIQQKLKL--
>NC_020081_phiAGATE [Phage NC_020081_phiAGATE]
--MFIDLAKEELGSYKDD---G-NNLRFNCPFCSE-T--SYKLYIHK-----ELGIMQCW
KCGFKGN-AISFVKEYYSCDFHEAADILAVYDYDAYERSDYRKSMETYGN-DLTEEEKLL
M-YITREGRPLEEDE-ENQQLKCPAIPSGMKTLAANMNNPEAYPFLTYLHGRGVTLEQIH
EHNISYVVDGMVQQ-----EG----KEPMRIMNHVVFFTFDDKRNPLYWNTRAIDKKAYV
KSI--------NAPA-----WDG--CHSKATTIFNLNNAKNTDKIVVHEGVFNSFMTPG-
--SGVATFGKQITEIQLDLLINAAR-ERSLPIYLFLDSDAWYNMIETAKQIRSKASDLKV
YFVFSGL-DEDANDLGIERCSELIA-NAFLADSEGQMRLQLANM-----
>NC_020871_AG20 [Phage NC_020871_AG20]
--MFLDYITSELGTHKDI----GHELRFCCPFCGE-D--DYKFYVKVSGD-KTEGLWHCK
KCNEKGN-PVTFVMKYLNINFKDALDILEVYDYEIDEN-----SLS-SRDVGVTEEEFLL
I-LLKKSSEPEEVEISEEVVLIPPRLPTNFKRLADNMNNPEALPFLNYAHSRGITLDQLF
LHNIGYVIEGQVEK-----VD----GNMMTLRNHLVFLTHGNDGQYQYWNTRAITP-MGI
KAF--------NAPS-----KQD--EYSKRTTVFNLNIAKNTPYVIVHEGVIDALTMGE-
--SGVATFGKQITREQIELLLNNVR--EDQPIYLFLDTEAYEVTTKIASSLY--EKHKET
YIVIH-G-DEDANDMGYEKSWDYLRNNSVRANEEGISIFLVSCIQ----
>NC_020873_Bc431v3 [Phage NC_020873_Bc431v3]
--MFIDLLREELGEDKGA---G-NETRFNCPFCEN-HNNKFKFYVEN----ADLGRWICQ
RCGEKGN-PAAFVMKWFHVDYAEAKEILLTYDYDVDEFRKQRTSFSNYGAGGLTEEERLL
L-YITREGEPLEDEI-KKITYTCPRPPTNCKSLMENFNNPEAFIFFQYLQGRGVTLENIR
DHNISYVTYGEVEL-----VD----GRKMNLINHLIFFTFNDLGVPIYWNTRSIDPNPFI
KSF--------NAPA-----KTT--EYSKNNSVFNLNRARFYDKIVVTEGVFNAMTVGY-
--HGVATFGKKVTEEQVRIMLDATE-QFKTPIYLFLDKDAWKEMIQSAHTIHRIDPTRPV
YYVNSPT-DEDANDIGTERCYEWIS-NAFLADAQGDLQLQLLNM-----
>NC_020877_Romulus [Phage NC_020877_Romulus]
-MRFEDFLSQEIGTPKEN---TVGELRYCCPFCGE-Q--KYKFYVKQSLD-STNGMYHCK
KCGEHGN-PITFMKSYYSITGRQAFELLETKNIDIQFS-----PTLEIYNTDLTDSEKLL
L-RLNGYTKDN-----SSIKSKAPELPIGFKLIKDNLNNKEVVPYLRYLKNRGITLQQIL
DYSIGYIINGYCYS-----YGINNEKKKIVLRNSVIFFTYDNEGKYIYWNTRSIETNPYI
KSI--------NAPS-----KPN--EYGKSDVIFNLNIASKQKFVVITEGVFDALTFDK-
--YGIATFGKQVSKIQVNNLISSIP--KETPIYIMLDTDATDFSINLANKLI--SHFNVV
YLVPH-G-NEDANDMGMEKAFSTLKHNRFLVTPESIQSYKLQQKLKL--
>NC_021781_LP_125 [Phage NC_021781_LP_125]
--MFLDYITSELGTHKDI----GHELRFCCPFCGE-D--DYKFYVKVSGD-KTEGLWHCK
KCNEKGN-PVTFVMKYLNINFKDALDILEVYDYEIDEN-----SLS-SRDVGVTEEEFLL
I-LLKKSSEPEEVEISEEVTLTPPRLPTNFKRLADNMNNPEALPFLNYAHSRGITLDQLF
LHNIGYVIEGQVEK-----VD----GNMMTLRNHLVFLTHGNDGQYQYWNTRAITP-MGI
KAF--------NAPS-----KQD--EYSKRTTVFNLNIAKNTPYVIVHEGVIDALTMGE-
--SGVATFGKQITREQIELLLNNVR--EDQPIYLFLDTEAYEVTTKIASSLY--EKHKET
YIVIH-G-DEDANDMGYEKSWDCLRNNSVRANEEGISIFLVSCIQ----
>NC_022088_Troll [Phage NC_022088_Troll]
--MFLDLLYQELGDNKPA---SGGETRFNCQFCGN-T--KYKFYVHD-----ETGLWQCK
VCGEKGN-PVSFVMKHFQVTFPDAKDILETYDYEVGDYNSQTLSHQKYGA-HLTEEEQLY
M-YIMNQGDVPEEE--VKVKYTCPYPPSNCKSLIENFNNPEAFPFFDYLNGRGITLEQIK
QHNISYVVDGIARL-----SD----DKELRLINHLVFFAFDPRRKAIYWNTRSIDPKPFI
KSL--------NAPA-----KPT--EYSKSTVVMNLNNAWKQDKIVIVEGFFNMTTIGN-
--CAVVTYGKQVSNQQIKTILEATD-KKKQPIYIYLDRDGWGESIKVAAKIHSFEPNRAV
YYVYSED-DKDANDLGYEEAWNRIN-NAIPADTEGETIFRMLHL-----
>NC_022090_Remus [Phage NC_022090_Remus]
-MRFEDFLSQEIGTPKEN---TVGELRYCCPFCGE-Q--KYKFYVKQSLD-STNGMYHCK
KCGEHGN-PITFMKSYYSITGRQAFELLETKNIDIQFS-----PTLEIYNTDLTDSEKLL
L-RLNGYTKDN-----SSIKSKAPELPIGFKLIKDNLNNKEVVPYLRYLKNRGITLQQIL
DYSIGYIINGYCYS-----YGINNEKKKIVLRNSVIFFTYDNEGKYIYWNTRSIETNPYI
KSI--------NAPS-----KPN--EYGKSDVIFNLNIASKQKFVVITEGVFDALTFDK-
--YGIATFGKQVSKIQVNNLISSIP--KETPIYIMLDTDATDFSINLANKLI--SHFNVV
YLVPH-G-NEDANDMGMEKAFSTLKHNRFLVTPESIQSYKLQQKLKL--
>NC_022761_CampHawk [Phage NC_022761_CampHawk]
--MIKLYLDTIMGEGVYHNTSKGDQYSYKCRLCND-W--KDRLYVSF-----DKQVYKCH
NCEAKGT-VVGLLSDVNHISYSEALKIFREYEGE-RRL---------P--EDIEIEVYNR
L--IVGTTDE------LEVPKTAFDLPEEFILLEDAK-GEAGRKAVRYIKSRGISLKTAE
QNYLGYCEHGQYKN-------------------RIIMPDF-EKGDLVYWQARTWLPKPKD
RIKKKFYRKVLNPSLSEEDKERGLNVYHKSEIISNIDNVLDSGMAIICEGKMDSLKIGP-
--LGACIHGKSMSDTQFIKLVKNKD--KIHTIVVMLDGDALQQALDICERLS--KHFSDV
YIVVLPK-DKDPGDLSRSEILSYIE-GAELYTPYFTVKARLRGLL----
>NC_022763_Spock [Phage NC_022763_Spock]
--MFLDLLYQELGDNKPA---SGGETRFNCQFCGN-T--KYKFYVHD-----ETGLWQCK
VCGEKGN-PVSFVMKHFQVTFPEAKDILETYDYEVGEYNRQSLSHQKYGA-HLTEEEQLY
M-YIMNQGDVPEDE--VKVKYTCPYPPSNCKSLIENFNNPEAFPFFAYLNSRGITLEQIK
QHNISYVVDGIARL-----SD----DKELRLINHLVFFAFDPHRKAIYWNTRSIDPKPFI
KSL--------NAPA-----KPT--EYSKSTVVMNLNNAWKEDKIVIVEGFFNMTTIND-
--CAVVTYGKQVSNQQIKTILEATQ-KKKQPIYIYLDRDGWMESIKVAHKIHSFEPDRAV
YYVYSED-DRDANDIGHEEAWNRIN-NAILADTEGETIFRMLHL-----
>NC_022769_BigBertha [Phage NC_022769_BigBertha]
--MFLDLLYQELGDNKPA---SGGETRFNCQFCGN-T--KYKFYVHD-----ETGLWQCK
VCGEKGN-PVSFVMKHFQVTFPDAKDILETYDYEVGDYNSQTLSHQKYGA-HLTEEEQLY
M-YIMNQGDVPEEE--VKVKYTCPYPPSNCKSLIENFNNPEAFPFFAYLNGRGITLEQIK
QHNISYVVDGIARL-----SD----DKELRLINHLVFFAFDPRRKAIYWNTRSIDPKPFI
KSL--------NAPA-----KPT--EYSKSTVVMNLNNAWKQDKIVIVEGFFNMTTLGD-
--CAVVTYGKQVSNQQIKTILEATD-KKKQPIYIYLDRDGWGESIKVAAKIHSFEPNRAV
YYVYSED-DKDANDLGYEEAWKRIN-SAIPADTEGETIFRMLHL-----
>NC_022918_S25_4 [Phage NC_022918_S25_4]
-MRFEDFLTQELGEPKEN---TIGELRYCCPFCGE-K--SYKFYVKQALD-SSNGQYHCK
KCDESGN-PITFMKTYYNITGKQAFDLLESKNIDIERA-----PLLTTNNKDLTESEKLI
L-MLRGVHQDK-----GTTSIKPPRLPEGYKLLKDNLNNKEIIPFLKYLKGRGITLEQII
NNNIGYVINGSFYK-----VD---GESKVSLRNSIIFFTYDNDGNYQYWNTRSIEKNPYI
KSI--------NAPA-----KQD--EVGRKDVIFNLNIARKKKFLVITEGVFDALTFHE-
--YGVATLGKQVTENQIKKIIDYVS--IDTSIYIMLDTDALDNNIDLAYKLK--THFNKV
YFVPH-G-DEDANDMGTRKAFELLKQNRVLVTPESIQSYKIQQKLKL--
>NC_022920_S25_3 [Phage NC_022920_S25_3]
-MRFEDFLTQELGEPKEN---TIGELRYCCPFCGE-K--SYKFYVKQALD-SSNGQYHCK
KCDESGN-PITFMKTYYNITGKQAFDLLESKNIDIERA-----PLLTTNNKDLTESEKLI
L-MLRGVHQDK-----GTTSIKPPRLPEGYKLLKDNLNNKEIIPFLKYLKGRGITLEQII
NNNIGYVINGSFYK-----VD---GESKVSLRNSIIFFTYDNDGNYQYWNTRSIEKNPYI
KSI--------NAPA-----KQD--EVGRKDVIFNLNIARKKKFLVITEGVFDALTFHE-
--YGVATLGKQVTENQIKKIIDYVS--IDTSIYIMLDTDALDNNIDLAYKLK--THFNKV
YFVPH-G-DEDANDMGTRKAFELLKQNRVLVTPESIQSYKIQQKLKL--
>NC_023009_Sb_1 [Phage NC_023009_Sb_1]
------------------------------------------------------------
------------MKTYYNITGKQAFDLLESKNIDIERA-----PLLTTNNKDLTESEKLI
L-MLRGVHQDK-----GNTSIKPPRLPEGYKLLKDNLNNKEIIPFLKYLKGRGITLEQII
NNNIGYVINGSFYK-----VD---GESKVSLRNSIIFFTYDNDGNYQYWNTRSIEKNPYI
KSI--------NAPA-----KQD--EVGRKDVIFNLNIARKKKFLVITEGVFDALTFHE-
--YGVATLGKQVTENQIKKIIDYVS--IDTSIYIMLDTDALDNNIDLAYKLK--THFNKV
YFVPH-G-DEDANDMGTRKAFELLKQNRVLVTPESIQSYKIQQKLKL--
>NC_023501_BPS10C [Phage NC_023501_BPS10C]
--MFMDFVEQELGIGTPA---N-GEMRFNCPFCGN-D--KHKFYVET----NPRGLWQCK
RCGESGN-PISFVMKLYEVTYKASREILEGYDYDPEEYRKGNMSHSRYGA-DLTEEEQLL
L-FIANRGQDIDTGIKSDVKKKCPKPPTNCKRLLDNFNNPEAFPFLQYLHGRGVSIEQIK
HCDAHYTLEGIVYL-----EN----GKTLTLRNSLVFFTFDNAGKPVYWNTRSIDKNAYI
KSF--------NATA-----RDW--EYSRKDVVMGLDRVGDNHKVIIVEGFFNMTTLGD-
--GAVVTFGKQVTNDQIDLILKETQ-KWKQPIYLYLDRDAKLEMIRTANIIREKEPDREV
YFVYSED-DQDANDLGFEAAWERVN-NAIKADAEGILKLELLYM-----
>NC_023573_phiSA012 [Phage NC_023573_phiSA012]
-MRFEDFLTQELGEPKEN---TIGELRYCCPFCGE-K--SYKFYVKQALD-SSNGQYHCK
KCDESGN-PITFMKTYYNITGKQAFDLLESKNIDIERA-----PLLTTNNKDLTESEKLI
L-MLRGVHQDK-----GNTSIKPPRLPEGYKLLKDNLNNKEIIPFLKYLKGRGITLEQII
NNNIGYVINGSFYK-----VD---GESKVSLRNSIIFFTYDNDGNYQYWNTRSIEKNPYI
KSI--------NAPA-----KQD--EVGRKDVIFNLNIARKKKFLVITEGVFDALTFHE-
--YGVATLGKQVTENQIKKIIDYVS--IDTSIYIMLDTDALDNNIDLAYKLK--THFNKV
YFVPH-G-DEDANDMGTRKAFELLKQNRVLVTPESIQSYKIQQKLKL--
>NC_024137_Bcp1 [Phage NC_024137_Bcp1]
--MFMDLLEEELGESKPA---G-NETRFNCPFCLN-T--KHKFYVEN----ADLGRWICF
KCSKSGN-PVSFVMQYYHVDFEEAKEILLTYDYDVEEYKKQRTSFSSYGAGGLTEEERLL
L-YITRGGEPLEDEV-EKINYTCPRPPTNCKSLMENFNNPEAFIFFQYLQGRGVTLENIR
DHNISYVTYGEVEL-----VD----GRKMNLINHLVFFTFDVNGVPVYWNTRSIDPNPFI
KSF--------NAPA-----KPT--EYSKNNTVFNLNRARFYDKIVVTEGVFNAMTVGY-
--HGVATFGKKVTEEQVKMMLEATS-HFNTPIYLFLDKDAWKEMIQAAHTIHRIDPARPV
YYVNSPT-DEDANDIGTERCYEWIS-NAFLADAQGDLQLQLLNM-----
>NC_024205_Hoody_T [Phage NC_024205_Hoody_T]
--MFIDLLEQELGDSKPA---SGGEIRFNCPFCGN-E--KYKFYVDE----SPKGGWQCK
RCGESGY-PIAFVMKLYGVDYKEAKDILEVYDYHVGDYNGENMSHSKYGA-HLTEEEQVL
L-FIANQGDIIHEEQDKHVKLTCPRPPTNCKSLLENFNNPEAFPFLTYLHGRGVTLEQIK
HHNICYVTDGVSTL-----TN----GKELRLINHLVFFAFDNNGKAVYWNTRSIEPKPFL
KSL--------NAPA-----KPT--EYSKATVVMNLNRARHKDKIVIVEGFFNMITIGN-
--EAVVTYGKQVSKSQIEKILKDTK-TKQPPIYIYLDRDGWEEAIKVATKIHEVDSNRAV
YYVYNED-DRDPNELGYEEAWNRIN-NAIPADTEGETIWRTLHLL----
>NC_024207_Evoli [Phage NC_024207_Evoli]
--MFIDLLEQELGDSKPA---SGGEIRFNCPFCGN-E--KYKFYVDE----SPKGGWQCK
RCGESGY-PIAFVMKLYGVDYKEAKDILEVYDYHVGDYNGENMSHSKYGA-HLTEEEQVL
L-FIANQGDVIHEEQDKHVKLTCPRPPTNCKSLLENFNNPEAFPFLTYLHGRGVTLEQIK
HHNICYVTDGVSTL-----TN----GKELRLINHLVFFAFDNNGKAVYWNTRSIEPKPFL
KSL--------NAPA-----KPT--EYSKATVVMNLNRARHKDKIVIVEGFFNMITIGN-
--EAVVTYGKQVSKSQIEKILKDTK-TKQPPIYIYLDRDGWEEAIKVATKIHEVDSNRAV
YYVYNED-DRDPNELGYEEAWNRIN-NAIPADTEGETIWRTLHLL----
>NC_024211_Megatron [Phage NC_024211_Megatron]
--MFMDFVEQELGIGVPA---N-GEMRFNCPFCGN-D--KHKLYVET----NPRGLWQCK
RCGEAGY-PISFVMKLYEVGYRPAREILEGYDYDPDEYRKGNMSHTRYGA-ELTEEEQLL
L-FIVNEGRDVNTGIEVNTKKKCPKPPTNCKRLLDNFNNPEAYPFLQYLHGRGVSIEQIK
QCDAHYTLEGIVYL-----EN----DKTLTLRNSLVFFTFNNAGKPVYWNTRSIDSNAYI
KSF--------NATA-----RDW--EYSRKDVVMGLDRVGDNHKVIIVEGFFNMTTLGD-
--GAVVTFGKQVTNDQIDLILKATQ-KWKQPIYLYLDRDAKLEMIRTANVIREKEPSREV
YFVYSED-DRDANDLGFQDAWARVN-NAIKADAEGILKLELLYM-----
>NC_024213_Hakuna [Phage NC_024213_Hakuna]
--MFMDFVEQELGIGVPA---N-GEMRFNCPFCGN-D--KHKLYVET----NPRGLWQCK
RCGEAGY-PISFVMKLYEVGYRPAREILEGYDYDPDEYRKGNMSHTRYGA-ELTEEEQLL
L-FIVNEGRDVNTGIEVNTKKKCPKPPTNCKRLLDNFNNPEAYPFLQYLHGRGVSIEQIK
QCDAHYTLEGIVYL-----EN----DKTLTLRNSLVFFTFNNAGKPVYWNTRSIDSNAYI
KSF--------NATA-----RDW--EYSRKDVVMGLDRVGDNHKVIIVEGFFNMTTLGD-
--GAVVTFGKQVTNDQIDLILKATQ-KWKQPIYLYLDRDAKLEMIRTANVIREKEPSREV
YFVYSED-DRDANDLGFQDAWARVN-NAIKADAEGILKLELLYM-----
>NC_024216_CAM003 [Phage NC_024216_CAM003]
--MFIDLLEQELGDSKPA---SGGEIRFNCPFCGN-E--KYKFYVDE----SPKGGWQCK
RCGESGY-PIAFVMKLYGVDYKEAKDILEVYDYHVGDYNGENMSHSKYGA-HLTEEEQVL
L-FIANQGDVIHEEQDKHVKLTCPRPPTNCKSLLENFNNPEAFPFLTYLHGRGVTLEQIK
HHNICYVTEGVSTL-----TN----GKELRLINHLVFFAFDNNGKAIYWNTRSIEPKPFL
KSL--------NAPA-----KPT--EYSKATVVMNLNRARHKDKIVIVEGFFNMITIGN-
--EAVVTYGKQVSKSQIEKILKDTK-TKQPPIYIYLDRDGWEEAIKVATKIHEVDSNRAV
YYVYNED-DRDPNELGYEEAWNRIN-NAIPADTEGETIWRTLHLL----
>NC_024359_LP_048 [Phage NC_024359_LP_048]
--MFLDYITSELGTHKDI----GHELRFCCPFCGE-D--DYKFYVKVSGD-KTEGLWHCK
KCNEKGN-PVTFVMKYLNINFKDALDILEVYDYEIDEN-----SLS-SRDVGVTEEEFLL
I-LLKKSSEPEEVETSEEMTLTPPRLPTNFKRLADNMNNPEALPFLNYAHSRGITLDQLF
LHNIGYVIEGQVEK-----VD----GNMMTLRNHLVFLTHGNDGQYQYWNTRAITP-MGI
KAF--------NAPS-----KQD--EYSKRTTVFNLNIAKNTPYVIVHEGVIDALTMGE-
--SGVATFGKQITREQIELLLNNVK--EDQPIYLFLDTEAYEVTTKIASSLY--EKHKET
YIVIH-G-DEDANDMGYEKSWDYLRNNSVRANEEGISIFLVSCIQ----
>NC_024360_LMSP_25 [Phage NC_024360_LMSP_25]
--MFLDYITSELGTHKDI----GHELRFCCPFCGE-D--DYKFYVKVSGD-KTEGLWHCK
KCNEKGN-PVTFVMKYLNINFKDALDILEVYDYEIDEN-----SLS-SRDVGVTEEEFLL
I-LLKKSSEPEEVEISEEVVLTPPRLPTNFKRLADNMNNPEALPFLNYAHSRGITLDQLF
LHNIGYVIEGQVEK-----VD----GNMMTLRNHLVFLTHGNDGQYQYWNTRAITP-MGI
KAF--------NAPS-----KQD--EYSKRTTVFNLNIAKNTPYVIVHEGVIDALTMGE-
--SGVATFGKQITREQIDLLLNNVR--EDQPIYLFLDTEAYEVTTKIASSLY--EKHKET
YIVIH-G-DEDANDMGYEKSWDCLRNNSVRANEEGISIFLVSCIQ----
>NC_024364_List_36 [Phage NC_024364_List_36]
--MFLDYITSELGTHKDI----GHELRFCCPFCGE-D--DYKFYVKVSGD-KTEGLWHCK
KCNEKGN-PVTFVMKYLNINFKDALDILEVYDYEIDEN-----SLS-SRDVGVTEEEFLL
I-LLKKSSEPEEVEISEEVTLTPPRLPTNFKRLADNMNNPEALPFLNYAHSRGITLDQLF
LHNIGYVIEGQVEK-----VD----GNMMTLRNHLVFLTHGNDGQYQYWNTRAITP-MGI
KAF--------NAPS-----KQD--EYSKRTTVFNLNIAKNTPYVIVHEGVIDALTMGE-
--SGVATFGKQITREQIELLLNNVK--EDQPIYLFLDTEAYEVTTKIASSLY--EKHKET
YIVIH-G-DEDANDMGYEKSWDCLRNNSVRANEEGISIFLVSCIQ----
>NC_024383_LP_083_2 [Phage NC_024383_LP_083_2]
--MFLDYITSELGTHKDI----GHELRFCCPFCGE-D--DYKFYVKVSGD-KTEGLWHCK
KCNEKGN-PVTFVMKYLNINFKDALDILEVYDYEIDEN-----SLS-SRDVGVTEEEFLL
I-LLKKSSEPEEVETSEEMTLTPPRLPTNFKRLADNMNNPEALPFLNYAHSRGITLDQLF
LHNIGYVIEGQVEK-----VD----GNMMTLRNHLVFLTHGNDGQYQYWNTRAITP-MGI
KAF--------NAPS-----KQD--EYSKRTTVFNLNIAKNTPYVIVHEGVIDALTMGE-
--SGVATFGKQITREQIELLLNNVR--EDQPIYLFLDTEAYEVTTKIASSLY--EKHKET
YIVIH-G-DEDANDMGYEKSWDYLRNNSVRANEEGISIFLVSCIQ----
>NC_024787_LMTA_148 [Phage NC_024787_LMTA_148]
--MFLDYITSELGTHKDI----GHELRFCCPFCGE-D--DYKFYVKVSGD-KTEGLWHCK
KCNEKGN-PVTFVMKYLNINFKDALDILEVYDYEIDEN-----SLS-SRDVGVTEEEFLL
I-LLKKSSEPEEVETSEEMTLTPPRLPTNFKRLADNMNNPEALPFLNYAHSRGITLDQLF
LHNIGYVIEGQVEK-----VD----GNMMTLRNHLVFLTHGNDGQYQYWNTRAITP-MGI
KAF--------NAPS-----KQD--EYSKRTTVFNLNIAKNTPYVIVHEGVIDALTMGE-
--SGVATFGKQITREQIELLLNNVR--EDQPIYLFLDTEAYEVTTKIASSLY--EKHKET
TSLSM--------EMRMPMIWDMKNLGTI--------------------
>NC_024788_Riley [Phage NC_024788_Riley]
--MFLDLLYQELGDNKPA---SGGETRFNCQFCGN-T--KYKFYVHD-----ETGLWQCK
VCGEKGN-PVSFVMKHFQVTFPDAKDILETYDYEVGDYNSQTLSHQKYGA-HLTEEEQLY
M-YIMNQGDVPEEE--VKVKYTCPYPPSNCKSLIENFNNPEAFPFFDYLNGRGITLEQIK
QHNISYVVDGIARL-----SD----DKELRLINHLVFFAFDPRRKAIYWNTRSIDPKPFI
KSL--------NAPA-----KPT--EYSKSTVVMNLNNAWKQDKIVIVEGFFNMTTIGN-
--CAVVTYGKQVSNQQIKTILEATD-KKKQPIYIYLDRDGWGESIKVAAKIHSFEPNRAV
YYVYSED-DKDANDLGYEEAWNRIN-NAIPADTEGETIFRMLHL-----
>NC_024792_Bobb [Phage NC_024792_Bobb]
--MFIDLAREELGSHKDD---G-NNLRFNCPFCSE-T--DYKFYIHK-----ELGIMQCW
KCGFKGN-AVSFVKEYYSCNFHEAADILATYDYDAYDRTDSGRSMQSYGE-DLTEEERLL
L-YISNEGRPLDSED-EHRNLKCPAPPTGVKSLVANMNNPEAYPFLNYLHGRGVTLEQIY
EHNISYVVDGYVEQ-----QG----KDPLRLLNHVVFFTFDDNRKPLYWNTRAIDKKAYV
KSF--------NAPA-----WDG--CYSKATTIFNLNNAKKTDKIVVHEGVFNSFMTPN-
--SGVATFGKQITEIQLDLLISAAR-ENNIPIYLFLDTDAWSSMITAAQQIRSKAPDLRV
YFVFSGL-EEDANDLGIEKCSELLA-NAFPADSEGQMRLQLENM-----
>NC_025416_MCE_2014 [Phage NC_025416_MCE_2014]
-MRFEDFLTQELGEPKEN---TIGELRYCCPFCGE-K--SYKFYVKQALD-SSNGQYHCK
KCDESGN-PITFMKTYYNITGKQAFDLLESKNIDIERA-----PLLTTNNKDLTESEKLI
L-MLRGVHQDK-----GNTNLKPPRLPEGYKLLKDNLNNKEIIPFLKYLKGRGITLEQII
NNNIGYVINGFFYK-----VD---GESKVSLRNSIIFFTYDNDGNYQYWNTRSIEKNPYI
KSI--------NAPA-----KQD--EVGRKDVIFNLNIARKKKFLVITEGVFDALTFHE-
--YGIATLGKQVTENQIKKIIDYVS--IDTSIYIMLDTDALDNNIDLAYKLK--THFNKV
YLVPH-G-DEDANDMGTRKAFELLKQNRVLVTPESIQSYKIQQKLKL--
>NC_025417_Team1 [Phage NC_025417_Team1]
-MRFEDFLTQELGEPKEN---TIGELRYCCPFCGE-K--SYKFYVKQALD-SSNGQYHCK
KCDESGN-PITFMKTYYNITGKQAFDLLESKNIDIERA-----PLLTTNNKDLTESEKLI
L-MLRGVHQDK-----GNTSIKPPRLPEGYKLLKDNLNNKEIIPFLKYLKGRGITLEQII
NNNIGYVINGSFYK-----VD---GESKVSLRNSIIFFTYDNDGNYQYWNTRSIEKNPYI
KSI--------NAPA-----KQD--EVGRKDVIFNLNIARKKKFLVITEGVFDALTFHE-
--YGVATLGKQVTENQIKKIIDYVS--IDTSIYIMLDTDALDNNIDLAYKLK--THFNKV
YFVPH-G-DEDANDMGTRKAFELLKQNRVLVTPESIQSYKIQQKLKL--
>NC_025423_CP_51 [Phage NC_025423_CP_51]
--MITDYLDGSLGEGNYHKTQKGDQYSYQCPFCKD-H--KDRMFVNV-----DRKVYFCH
NCDATGT-LISLIADYTHISYKEALDIFREYDGYEQEL---------P--DDLEEEIYKR
L--YKA--PE------IEVAKTIHPLPEEFVPIEEAR-GKLGKEMVKYIRSRGLTLSMAE
RYSMGYCDGGKYDR-------------------RIIMPDF-EDYELIYWQARTIDPAPKL
KLLKKHYRKVLNPSLTDEQIDRGMMAVDKSEVVSNIDLILDNGVAVICEGKMDAYTIGD-
--SGAAIHGKVMSDTQFMKLVSNKD--KIEVIYVMLDGDAFEYAIRIAKRLY--KHFDDV
YVCRMPHKEADPNGIGARGCLQVIE-EAVKYSPLFEVKARIKGWL----
>NC_025426_P108 [Phage NC_025426_P108]
-MRFEDFLTQELGEPKEN---TIGELRYCCPFCGE-K--SYKFYVKQALD-SSNGQYHCK
KCDESGN-PITFMKTYYNITGKQAFDLLESKNIDIERA-----PLLTTNNKDLTESEKLI
L-MLRGVHQDK-----GNTNLKPPRLPEGYKLLKDNLNNKEIIPFLKYLKGRGITLEQII
NNNIGYVINGCFYK-----VD---GESKVSLRNSIIFFTYDNDGNYQYWNTRSIEKNPYI
KSI--------NAPA-----KQD--EVGRKDVIFNLNIARKKKILSYNRGCL--------
------------------------------------------------------------
-------------------------------------------------
>NC_025440_WIL_1 [Phage NC_025440_WIL_1]
--MFLDYITSELGTHKDI----GHELRFCCPFCGE-D--DYKFYVKVSGD-KTEGLWHCK
KCNEKGN-PVTFVMKYLNINFKDALDILEVYDYEIDEN-----SLS-SRDVGVTEEEFLL
I-LLKKSSEPEEVEISEEVTLTPPRLPTNFKRLADNMNNPEALPFLNYAHSRGITLDQLF
LHNIGYVIEGQVEK-----VD----GNMMTLRNHLVFLTHGNDGQYQYWNTRAITP-MGI
KAF--------NAPS-----KQD--EYSKRTTVFNLNIAKNTPYVIVHEGVIDALTMGE-
--SGVATFGKQITREQIELLLNNVR--EDQPIYLFLDTEAYEVTTKIASSLY--EKHKET
YIVIH-G-DEDANDMGYEKSWDCLRNNSVRANEEGISIFLVSCIQ----
>NC_027335_ECP3 [Phage NC_027335_ECP3]
--MFTDLLSNELGSPKYA----VRDYRYNCPFCDYDT--KYKFYVRVEEGHPKNNLWHCF
KCGSSGN-PVSFVMKYYNVSFKEALEILEEYGYRFNNK-----NYV-PKSDKLTDEEYLL
L-LLGSLGKPKEETKQAKKELVAPPLPDGFKLLSQNLREPEAYPFLLYCNKRGFTLNDIY
MHNIGYVKDSWVPL-----EN----DKSVRLKDHLVF-----------------------
------------------------------------------------------------
------------------------------------------------------------
-------------------------------------------------
>NC_027352_JBP901 [Phage NC_027352_JBP901]
--MFMDLLEEELGESKPA---G-NETRFNCPFCLN-T--KHKFYVEN----ADLGRWICF
KCSRSGN-PVSFVMAYYHVDFEEAKEILLTYDYDVEEYKKQRTSFSGYGAGGLTEEERLL
L-YIARRGEPIEEEI--KITYTCPRPPTNCKSLMENFNNPEAFIFFQYLQGRGVTLENIR
DHNISYVTYGEVEL-----VD----GRKMNLINHLVFFTFDNSGMPVYWNTRSIDPNPFI
KSF--------NAPA-----KTT--EYSKNNTVFNLNRARFYDKIVVTEGVFNAMTVGY-
--HGVATFGKKVTEEQVRMMLDSTS-QFNTPIYLFLDKDAWKEMIQSAHTIHRIDPTRPV
YYVHSPT-DEDANDIGTERCYEWIS-NAFLADAQGDLQLQLLNM-----
>NC_027355_BCP8_2 [Phage NC_027355_BCP8_2]
--MFMDLLEEELGESKPA---G-NETRFNCPFCLN-T--KHKFYVEN----ADLGRWICF
KCSRSGN-PVSFVMAYYHVDFEEAKEILLTYDYDVEEYKKQRTSFSGYGAGGLTEEERLL
L-YIARRGEPIEEEI--KITYTCPRPPTNCKSLMENFNNPEAFIFFQYLQGRGVTLENIR
DHNISYVTYGEVEL-----VD----GRKMNLINHLVFFTFDNNGLPVYWNTRSIDPNPFI
KSF--------NAPA-----KTT--EYSKNNTVFNLNRARFYDKIVVTEGVFNAMTVGN-
--HGVATFGKKVTEEQVKMMLEATA-QFNTPIYLFLDKDAWREMIQSAHTIHRIDPTRPV
YYVNSPT-DEDANDIGTERCYEWIS-NAFLADAQGDLQLQLLNM-----
>NC_027366_Mater [Phage NC_027366_Mater]
--MFIDLMKQELGSHKTA---G-VHTRFCCPFCHE-T--DYKFYVNH-----ENGLYICF
KCDARGN-PAQFVMKNWNTSYSEAIDHLMAYDYDPRRAWKFDTSLSKYGE-ELTEEEQLL
L-FISRQGRPIEEDN-A-VTYKCPAPPTNCKTLAENFNNPEAFPFFAYLHGRGVTLEQIK
QHNISYVVHGTVRK-----VD----GGEMTLNNHLIFFTFDDKRKPLYWNTRSIDPKPFI
KSF--------NAPS-----RED--EYSKDNTIFNLNNANNTDKIVITEGVFDAMTVGD-
--SGVATFGKMITAHQVEELLQKTR-HNQLPIYLYLDKDAWKQMIKSAAKIKEVEPTRPV
YYVFSGT-DEDANELGHERVQQLIS-KAFPADAEGELRLSLANL-----
>NC_027374_Moonbeam [Phage NC_027374_Moonbeam]
--MFLDLLMQELGSEKAA---G-GETRFCCPFCDD-T--KHKFYVHS-----ESGVWICF
KCDSRGN-PVTFVKQYYEVNYYEASDILLTYDYDANAERNTNLISSDYTQ-NLSREEILM
L-FIAQGGKPTQEKK-E-VRYTCPAPPTNCKPLAQNFNNPEAYPFFAYLHGRGVTMEHIQ
RHNISYVVQGDVQK-----VD----GTFMTLHNHLVFYTHDDKGKPLYWNTRSIEKDSFI
KSF--------NAPS-----KET--EYSKNNTIFNLNWAKFTDRIVITEGFFDAITIAD-
-NNGVATFGKQITSEQVDLLIRETE-DRQLPIYLYLDRDAWKQMIKSAHRIKERVPNRKL
YYVLGDK-QYDANDLGTERVQELID-QAFPADSEGDLKLSLLNS-----
>Thurquoise
--MFIDLLEEELGESKPA---G-NETRFNCPFCLN-T--KHKFYVEN----ADLGRWICF
KCSKSGN-PVSFVMSYYHVDFEEAKEILLTYDYDVEEFVKQRTSFSGYGAGGLTEEERLL
L-YIARRGEPLEEEI--KITYTCPRPPTNCKSLMENFNNPEAFIFFQYLQGRGVTIENIR
DHNISYVTYGEVEL-----VD----GRKMNLINHLVFFTFDNNGMPVYWNTRSIDPNPFI
KSF--------NAPA-----KTT--EYSKNNTVFNLNRARFYDKIVVTEGVFNALTVGY-
--HGVATFGKKVTEEQVRMMLDSTA-HFNTPIYLFLDKDAWKEMIQSAHTIHRIDPTRSV
YYVNSPT-DEDANDIGTERCYEWIS-NAFLADAQGDLQLQLLNM-----
