# Supplementary material for: Genome, biology and stability of the Thurquoise phage – A new virus from the Bastillevirinae subfamily
Source: Front Microbiol. 2023 Mar 14;14:1120147. doi: 10.3389/fmicb.2023.1120147 (PMC10043171; doi:10.3389/fmicb.2023.1120147)
Supplement: Supplementary file 2 [file Data_Sheet_1.ZIP › File S1. Alignments evolution models and trees/IqTree_ML_trees/single_marker_trees/Alignments/6121_00047-ATP_dependent_helicase_41_100.fasta.aln.faa]

>AB609718_phiEF24C_P2 [Phage AB609718_phiEF24C_P2]
----------MS-QIQKQVIYRALSEPFFAKEILSKIPMDEFKDSGYEMIVS-TINLYYR
THD----------ESLEEQSLLTLVEDKMLKQNKSLEAQNKVFE----------VVSDLY
ELENEDVDSEVISENIQNYVRKVLTREAIMKSVTNEGTLGS--DSNIQQLMDDLRDILTI
ETAGNNSELLDFFDDV--DKKMELLANLQQNKYPTGFTAIDAISDGGLARGEVGMVVAPT
GGGKTTWAVNQARNYVVR-GLNVLYVPLEEKVDRMIVRFEQLLSQQSKKN----------
---ILV-DGE-LNKDLYTQIQQAYGAGKEQMNWGNLWIRKYKPQELTPSGLSQLISDVMI
RKGQQIDVVIIDYPDLMKNPHASGSNGESDAGGKLYEDIRAIAQEYDFVCWTLSQLNRAS
YGQDIKNAGAIEGSKRKMNAVELIFTLNQTSEEFSNGYLRAYVDKLRNNSGIAYDKMLYF
KVLPETMTIRDETPE---------ERAEHEALLADNAMNRASSHSDENNY-TA--NDVNK
KISNLNNTLSGGWN-------
>AB930182_SPG24 [Phage AB930182_SPG24]
-------------------MKKAIESPIFAKEVLSQAPLDIFEGNEIYKELSQIIRRYYS
SH----------RDKITEEALLTLTEDKLTKMRKDPETQQSYFN----------AISGLY
EIRNSHDDS-VTDENIEKHIRKHMLLDIVKKNITNL---DG--SEKTDKFIQKITEVQRM
DISGKQQEIINVIDDV--EYKRRALSTLNQDLIRSGINGLDNITDGGLAKGELGLIVAAS
GTGKTLWLTNLATSYTKQ-KKNVLFIALEELENRMILRFEQSMLRVNRST----------
---LLT-GRK-LNESNFDKLQNAYKNAR--EHLGNLLFARYSPRTITPAKIEQLISDVTL
RMGIELDVVIIDYPELLRNPHATG--NEADDGGKLFEEMRRIGQDYRVLMWTAAQMNRSN
YNAAIKTSEHMEGSHRKKNAAELVVTVNQTEEEFNAGFTRLYIDKLRNPPAGNFNRMVGF
KVVGSQMTVRDYEGN---------EAEDHKAILEEVDNKNEQLFKGKKRD-KKENAPQID
YSAQINQYIHAQRQTGS----
>AP013029_phiNIT1 [Phage AP013029_phiNIT1]
-------------------MKKAIESPIFAKEVLSQAPLDIFEGNEIYKELSQIIRRYYS
SH----------RDKITEEALLTLTEDKLTKMRKDPETQQSYFN----------AISGLY
EIRNSHDDS-VTDENIEKHIRKHMLLDIVKKNITNL---DG--SEKTDKFIQKITEVQRM
DISGKQQEIINVIDDV--EYKRRALSTLNRDLIRSGINGLDNITDGGLAKGELGLIVAAS
GTGKTLWLTNLATSYTKQ-KKNVLFIALEELENRMILRFEQSMLRVNRST----------
---LLT-GRK-LNESNFDKLQNAYKNAR--EHLGNLLFARYSPRTITPAKIEQLISDVTL
RMGIELDVVIIDYPELLRNPHATG--NEADDGGKLFEEMRRIGQDYRVLMWTAAQMNRSN
YNAAIKTSEHMEGSHRKKNAAELVVTVNQTEEEFNAGFTRLYIDKLRNPPAGNFNRMVGF
KVVGSQMTVRDYEGN---------EAEDHKAILEEVDNKNEQLFKGKKRD-KKENAPQID
YSAQINQYIHAQRQTGS----
>AY682195_LP65 [Phage AY682195_LP65]
------MSNSNNQVMEKQIMARAIASSEFTQSILSRXVPQLIS-NSKYQPIAMILVHYYS
LT----------DEFISENSLLSKLDDWFTRENNRNRQQGNPEMSESDMLEYIDTTKDLL
NTEV--DTTTTFVDSLEVYIKDKLASAAILEEAGKG----N--ERLAERTQKAMDDINDI
DIGGNKNPAINIAKDF--NKKAYFYKHDYEGRIKSGLSTLDIALKGGLQPGEIGLICGAS
GFGKTAILTNLAAYYSLVSNNNVLYVYLEGKTGDALGRLDRVITDSGYRE----------
---MFNKDGY-VNREFIKKGYNYYKNS---KSSGNLIIKKFTTRSLTISKLRTYIQSLER
QEDFKIDVVVLDYADLMRVGNKSD--NEAVSGEVLYQDLVGVADETNVLIWTGTQLNRTS
SSAEVMTFDNVEGSFRKKNICAAVFTINRNSDENNEGYERLYIDKLRDRNGI-SDEFLYF
KYDKSTGRISSETEK---------ETEYHKGLVENLDSSYKGNHTT---------ADKPE
YTKQSQNVDLSGVGVETFGIN
>DQ004855_P100 [Phage DQ004855_P100]
------------------------------------------------------------
------------------------------------------------------------
------------------------------------------------------------
-----------------------MLQSIHQDKFSTGFTDLDVIAEGGIGRGELGLVIAPT
GGGKTMWAVNQAKNYVAQ-GLNVLYVVLEERLERMILRFEQNMMGIPKSR----------
---LMP-DNE-LDEEAFDKLQTIYDIKR-KQGLGNLYIEKRMPQEVSPTMLEQIIVDASV
RKGKHLDVVIIDYPDLMKNPHER-DNSESRAGGKLYEEIRKLAQTYKFAGWVLSQVNRGG
YSEDVLTAKSIEGSKQKLNAVEIAMTLNQKPIEFEKGFIRAYADKIRNNNGKSYNRMLSF
KVVPETMTIRNITPD---------ERVEHDMILNNLEEKEGRVFKNTKKA-TPDPQAVVD
EVKALNSRL------------
>EU418428_A5W [Phage EU418428_A5W]
----------MSKKIKELILHKSMKDIHFAREVLDNLPKNLFSAESEDMGYL-FTAIKRT
AHI---------SDKMSNEALAIKVEQLMGNNKEDEEKVTKTLT----------YLEDLY
KVDVNEKDE-SVNYEIEKYIKTEMSKEVLVKFIAENKQ-ED--SDNLHELVDKLKQIEVS
DISGGNGEFIDFFEDT--EKKQELLSNLATNKFSTGFTSIDNHIEGGIARGEVGLIIAPT
GRGKSLMASNLAKNYVKS-GLSVLYIALEEKMDRMVLRAEQQMAGAEKSQ----------
---IVNQDMS-LNNKVYDAIQNHYQKNR--KLLGDFYISKHMPGEVTPNQLEQIIVNTTI
KKDKNIDVVIIDYPHLMRNPYAK-YHSESDAGGKLFEDIRRLSQQYGFVCWTLAQTNRGA
YGSDVITSEHVEGSRKIVNAVEVSLAVNQKDEEFKSGFLRLYLDKIRNSSNT-GERFVNL
KVEPTKMIVRDETPE---------EKQEHIQLLSDNGKEDTSKFQNKDN-----------
KIEAINNTFGGLPGV------
>FR852584_ISP [Phage FR852584_ISP]
----------MSKKIKELILHKSMKDIHFAREVLDNLPKNLFSAESEDMGYL-FTAIKRT
AHI---------SDKMSNEALAIKVEQLMGNNKEDEEKVTKTLT----------YLEDLY
KVDVNEKDE-SVNYEIEKYIKTEMSKEVLVKFIAENKQ-ED--SDNLHELVDKLKQIEVS
DISGGNGEFIDFFEDT--EKKQELLSNLATNKFSTGFTSIDNHIEGGIARGEVGLIIAPT
GRGKSLMASNLAKNYVKS-GLSVLYIALEEKMDRMVLRAEQQMAGAEKSQ----------
---IVNQDMS-LNNKVYDAIQNHYQKNR--KLLGDFYISKHMPGEVTPNQLEQIIVNTTI
KKDKNIDVVIIDYPHLMRNPYAK-YHSESDAGGKLFEDIRRLSQQYGFVCWTLAQTNRGA
YGSDVITSEHVEGSRKIVNAVEVSLAVNQKDEEFKSGFLRLYLDKIRNSSNT-GERFVNL
KVEPTKMIVRDETPE---------EKQEHIQLLSDNGKEDTSKFQNKDN-----------
KIEAINNTFGGLPGV------
>JN797796B_5S [Phage JN797796B_5S]
----------MEKPIMKEILRKAIESPVFSKEVLPVVPMSIFENVEIYKEITQIVRRYYQ
SN----------SSVITESALVTLLEAKLDRLKKSADEQQQYFN----------KVSELY
QIRDSHDDA-LIDEEIEKYIKKQMRLELLKKAALKI---ND--EAFQDTLEDEFRKIMLL
DISGRNDEIINVIDDA--EYKRMALSSLDGNTVPTGFKSIDLLNSGGLAKGELGLIAAMS
GTGKTLMMTNLATNYVKQ-GYNVLFIALEELKNRMVLKLEQSMLRQTRGD----------
---ILD-GST-LNMEKFEKRQALYKKNR--HLFGNLFLARYSPRKVTPAKIEQLISDLLI
RQGVKIDVVIVDYPELLRNPHATG--NEADDGGKLFEEMRRIGQDFDVVMWTASQLNRTA
YNALIRTSEHMEGSLRKKNAAELVLVVNQTPEEYNAGFLRLYADKVRNPPEGAYDKMLGF
KVIGNQQVVREYIQNS-------SEEKEHRAILEAVDQARDNLFKAKKAGGNSGKVPMPD
FSQEINQAIRGGQ--------
>JN797798_BCU4 [Phage JN797798_BCU4]
----------METPIMKQILRKAIESPSFSKEVLPIIPLSVFNSSQEYKELVGIIKRYYQ
TN----------RNILNEDAFLTLTQTKLDRMRKDAEEQQKYFD----------KIHELY
KVRDNTDDS-VIDENIELHIRKAMQIDWMTKVAMNL---EN--PSYMDKAAEEFKQILLL
NITGKRDEIINVLDDT--EYKRTSLSTLYQNMIPTGFADIDHLNNGGLAKGELGMVVAAS
GTGKTLILTNLATNYTKN-KYNVLFIALEELENRMLLKLEQSLLRRNRSQ----------
---ILT-GNA-LNQVEFNKNQEFIKQNR--QHFGNLFFARYSPRTITPAKIEQLISDVKI
RWGIDLDVVIIDYPELLRNPNATG--NEAEDGGRLFEEMRRIGQEYNVVMWTAAQMNRTA
YSATIRTSENMEGSLRKKNAAELILAVQQSDEEFRAGFVRLYADKLRNPPEGQFDKMIGL
KVVGSAQTVRNYKSE--------QEKNEHLAILESIDDARDAMFKNKRKG-KQDNTQMPN
YAEEINQSIQNMRGAN-----
>JX080300_Staph1N [Phage JX080300_Staph1N]
----------MSKKIKELILHKSMKDIHFAREVLDNLPKNLFSAESEDMGYL-FTAIKRT
AHI---------SDKMSNEALAIKVEQLMGNNKEDEEKVTKTLT----------YLEDLY
KVDVNEKDE-SVNYEIEKYIKTEMSKEVLVKFIAENKQ-ED--SDNLHELVDKLKQIEVS
DISGGNGEFIDFFEDT--EKKQELLSNLATNKFSTGFTSIDNHIEGGIARGEVGLIIAPT
GRGKSLMASNLAKNYVKS-GLSVLYIALEEKMDRMVLRAEQQMAGAEKSQ----------
---IVNQDMS-LNNKVYDAIQNHYQKNR--KLLGDFYISKHMPGEVTPNQLEQIIVNTTI
KKDKNIDVVIIDYPHLMRNPYAK-YHSESDAGGKLFEDIRRLSQQYGFVCWTLAQTNRGA
YGSDVITSEHVEGSRKIVNAVEVSLAVNQKDEEFKSGFLRLYLDKIRNSSNT-GERFVNL
KVEPTKMIVRDETPE---------EKQEHIQLLSDNGKEDTSKFQNKDN-----------
KIEAINNTFGGLPGV------
>JX080301_A3R [Phage JX080301_A3R]
----------MSKKIKELILHKSMKDIHFAREVLDNLPKNLFSAESEDMGYL-FTAIKRT
AHI---------SDKMSNEALAIKVEQLMGNNKEDEEKVTKTLT----------YLEDLY
KVDVNEKDE-SVNYEIEKYIKTEMSKEVLVKFIAENKQ-ED--SDNLHELVDKLKQIEVS
DISGGNGEFIDFFEDT--EKKQELLSNLATNKFSTGFTSIDNHIEGGIARGEVGLIIAPT
GRGKSLMASNLAKNYVKS-GLSVLYIALEEKMDRMVLRAEQQMAGAEKSQ----------
---IVNQDMS-LNNKVYDAIQNHYQKNR--KLLGDFYISKHMPGEVTPNQLEQIIVNTTI
KKDKNIDVVIIDYPHLMRNPYAK-YHSESDAGGKLFEDIRRLSQQYGFVCWTLAQTNRGA
YGSDVITSEHVEGSRKIVNAVEVSLAVNQKDEEFKSGFLRLYLDKIRNSSNT-GERFVNL
KVEPTKMIVRDETPE---------EKQEHIQLLSDNGKEDTSKFQNKDN-----------
KIEAINNTFGGLPGV------
>JX080302_676Z [Phage JX080302_676Z]
----------MSKKIKELILHKSMKDIHFAREVLDNLPKNLFSAESEDMGYL-FTAIKRT
AHI---------SDKMSNEALAIKVEQLMGNNKEDEEKVTKTLT----------YLEDLY
KVDVNEKDE-SVNYEIEKYIKTEMSKEVLVKFIAENKQ-ED--SDNLHELVDKLKQIEVS
DISGGNGEFIDFFEDT--EKKQELLSNLATNKFSTGFTSIDNHIEGGIARGEVGLIIAPT
GRGKSLMASNLAKNYVKS-GLSVLYIALEEKMDRMVLRAEQQMAGAEKSQ----------
---IVNQDMS-LNNKVYDAIQNHYQKNR--KLLGDFYISKHMPGEVTPNQLEQIIVNTTI
KKDKNIDVVIIDYPHLMRNPYAK-YHSESDAGGKLFEDIRRLSQQYGFVCWTLAQTNRGA
YGSDVITSEHVEGSRKIVNAVEVSLAVNQKDEEFKSGFLRLYLDKIRNSSNT-GERFVNL
KVEPTKMIVRDETPE---------EKQEHIQLLSDNGKEDTSKFQNKDN-----------
KIEAINNTFGGLPGV------
>JX080303_Fi200W [Phage JX080303_Fi200W]
----------MSKKIKELILHKSMKDIHFAREVLDNLPKNLFSAESEDMGYL-FTAIKRT
AHI---------SDKMSNEALAIKVEQLMGNNKEDEEKVTKTLT----------YLEDLY
KVDVNEKDE-SVNYEIEKYIKTEMSKEVLVKFIAENKQ-ED--SDNLHELVDKLKQIEVS
DISGGNGEFIDFFEDT--EKKQELLSNLATNKFSTGFTSIDNHIEGGIARGEVGLIIAPT
GRGKSLMASNLAKNYVKS-GLSVLYIALEEKMDRMVLRAEQQMAGAEKSQ----------
---IVNQDMS-LNNKVYDAIQNHYQKNR--KLLGDFYISKHMPGEVTPNQLEQIIVNTTI
KKDKNIDVVIIDYPHLMRNPYAK-YHSESDAGGKLFEDIRRLSQQYGFVCWTLAQTNRGA
YGSDVITSEHVEGSRKIVNAVEVSLAVNQKDEEFKSGFLRLYLDKIRNSSNT-GERFVNL
KVEPTKMIVRDETPE---------EKQEHIQLLSDNGKEDTSKFQNKDN-----------
KIEAINNTFGGLPGV------
>JX080304_MSA6 [Phage JX080304_MSA6]
----------MSKKIKELILHKSMKDIHFAREVLDNLPKNLFSAESEDMGYL-FTAIKRT
AHI---------SDKMSNEALAIKVEQLMGNNKEDEEKVTKTLT----------YLEDLY
KVDVNEKDE-SVNYEIEKYIKTEMSKEVLVKFIAENKQ-ED--SDNLHELVDKLKQIEVS
DISGGNGEFIDFFEDT--EKKQELLSNLATNKFSTGFTSIDNHIEGGIARGEVGLIIAPT
GRGKSLMASNLAKNYVKS-GLSVLYIALEEKMDRMVLRAEQQMAGAEKSQ----------
---IVNQDMS-LNNKVYDAIQNHYQKNR--KLLGDFYISKHMPGEVTPNQLEQIIVNTTI
KKDKNIDVVIIDYPHLMRNPYAK-YHSESDAGGKLFEDIRRLSQQYGFVCWTLAQTNRGA
YGSDVITSEHVEGSRKIVNAVEVSLAVNQKDEEFKSGFLRLYLDKIRNSSNT-GERFVNL
KVEPTKMIVRDETPE---------EKQEHIQLLSDNGKEDTSKFQNKDN-----------
KIEAINNTFGGLPGV------
>JX080305_P4W [Phage JX080305_P4W]
----------MSKKIKELILHKSMKDIHFAREVLDNLPKNLFSAESEDMGYL-FTAIKRT
AHI---------SDKMSNEALAIKVEQLMGNNKEDEEKVTKTLT----------YLEDLY
KVDVNEKDE-SVNYEIEKYIKTEMSKEVLVKFIAENKQ-ED--SDNLHELVDKLKQIEVS
DISGGNGEFIDFFEDT--EKKQELLSNLATNKFSTGFTSIDNHIEGGIARGEVGLIIAPT
GRGKSLMASNLAKNYVKS-GLSVLYIALEEKMDRMVLRAEQQMAGAEKSQ----------
---IVNQDMS-LNNKVYDAIQNHYQKNR--KLLGDFYISKHMPGEVTPNQLEQIIVNTTI
KKDKNIDVVIIDYPHLMRNPYAK-YHSESDAGGKLFEDIRRLSQQYGFVCWTLAQTNRGA
YGSDVITSEHVEGSRKIVNAVEVSLAVNQKDEEFKSGFLRLYLDKIRNSSNT-GERFVNL
KVEPTKMIVRDETPE---------EKQEHIQLLSDNGKEDTSKFQNKDN-----------
KIEAINNTFGGLPGV------
>JX194239_SA11 [Phage JX194239_SA11]
----------MSKRIKEIILHKSMKDIHFAREVLDKLPKSLFATESENMGYL-FTAIKRT
AHI---------ADKMSNESLAIKVEQLMGSDKQDDEKVTQTLK----------YLDSLY
TVDMNNKDD-SVNYEVEKYIKTEMSKEVLVKFIAENKQ-ED--SDNLPELVEKLKQIEVS
DINGTDGEFIDFFEDV--DKKRELLSNLSINKYSTGFHSIDQQIEGGIGRGEVGLVIAPT
GRGKSLMASNLGKNYVKQ-GLNVLYIALEEKMDRMVLRAEQQMVGVQKNQ----------
---LLNGDLS-LNTDAYNKIQEHYKKNR--QLLGNFYIVKHMPGEVTPNQLEQIIINTTI
KKDKHIDVVIIDYPKLMRNPYLK-YQSESDAGGRIFEDIRKLSQEYNFVCWTLAQTNRTA
YGSEIITSEHVEGSRKIVNAVEVAFAVNQKDEEFKNGFLRLYLDKVRNSSNT-GERFVNL
KVEPTKMVVRDETPE---------EAEEHKQILAELNGEDKSRFKEKPN-----------
KAEAINNSFGGLSF-------
>JX875065_SA5 [Phage JX875065_SA5]
----------MSKKIKELILHKSMKDIHFAREVLDNLPKNLFSAESEDMGYL-FTAIKRT
AHI---------SDKMSNEALAIKVEQLMGNNKEDEEKVTKTLT----------YLEDLY
KVDVNEKDE-SVNYEIEKYIKTEMSKEVLVKFIAENKQ-ED--SDNLHELVDKLKQIEVS
DISGGNGEFIDFFEDT--EKKQELLSNLATNKFSTGFTSIDNHIEGGIARGEVGLIIAPT
GRGKSLMASNLAKNYVKS-GLSVLYIALEEKMDRMVLRAEQQMAGAEKSQ----------
---IVNQDMS-LNNKVYDAIQNHYQKNR--KLLGDFYISKHMPGEVTPNQLEQIIVNTTI
KKDKNIDVVIIDYPHLMRNPYAK-YHSESDAGGKLFEDIRRLSQQYGFVCWTLAQTNRGA
YGSDVITSEHVEGSRKIVNAVEVSLAVNQKDEEFKSGFLRLYLDKIRNSSNT-GERFVNL
KVEPTKMIVRDETPE---------EKQEHIQLLSDNGKEDTSKFQNKDN-----------
KIEAINNTFGGLPGV------
>KC595512_JL [Phage KC595512_JL]
MPETYEFSE----SFQSKILALMARDKVFYITFREVLKPK-FLRKDIHIDMARIIQEHYE
KESDRATKKGTDVNPPTTEVLWEEVRKLTKNNKLKAKIKDQYED----------CILDIF
DADL--SDAEYIKDNVIAFGRRSAIEQAIWDSVGLLEKGTT---EDFNKIEDLVGKALRI
GEDIG-DLGTDYYSNAQERIENYREGTDGVRRIPTGISGVDNILHGGLGGGELGVVIAPP
NRGKSIALINIGAGAVLE-GYNVVHFTLEMPEKQVTKRYDQRLMGKSFEY----------
---MKDNPD--KILKA------IMNMQK--TKRGQLFVKKYKTNDCTVHTMRSYLTRLWM
EKGIKPDVIIVDYGDLVQPRRTYA--DKRFELESVYLDLRDLAAEYDCPVWTASQANRGA
LDKKVITIGDLAEAFNKANIADFMMALCQTTEEKEDGEMRIYISKHRDGEAN---ISINN
EIDYATMTLSSYE-----------------------------------------------
---------------------
>KC595513_Shanette [Phage KC595513_Shanette]
MPETYEFSE----SFQSKILALMARDKVFYITFREVLKPK-FLRKDIHIDMARIIQEHYE
KESDRATKKGTDVNPPTTEVLWEEVRKLTKNNKLKAKIKDQYED----------CILDIF
DADL--SDAEYIKDNVIAFGRRSAIEQAIWDSVGLLEKGTT---EDFNKIEDLVGKALRI
GEDIG-DLGTDYYQNAQERIENYREGTDGVRRIPTGISGVDNILHGGLGGGELGVVIAPP
NRGKSIALINIGAGAVLE-GYNVVHFTLEMPEKQVTKRYDQRLMGKSFEY----------
---MKDNPD--KILKA------IMNMQK--TKRGQLFVKKYKTNDCTVHTMRSYLTRLWM
EKGIKPDVIIVDYGDLVQPRRTYA--DKRFELESVYLDLRDLAAEYDCPVWTASQANRGA
LDKKVITIGDLAEAFNKANIADFMMALCQTTEEKEDGEMRIYISKHRDGEAN---ISINN
EIDYATMTLSSYE-----------------------------------------------
---------------------
>KC699836_SIOphi [Phage KC699836_SIOphi]
MNFLRRMIHLSTSPITKQILRKAIESPVFSKEVLPITPLDVFEGNEVYKELSLIISRYYK
AN----------RKQLTEEALLVLVEEKLTKLRKDAETQQKYFN----------AVNDLY
EVRDSSDNN-VIDEKIEKHIRKYMRMELLKKAATNL---DN--ESMMESLDEEWSRIQLM
DISGKQQEIINVIDDA--EYKRKVLATLNQNTIPTGFKAIDQLNSGGLAKGELGMIVASS
GTGKTLWLTNLATNYTKM-KANVLFIALEELENRMILKFEQSMLCRNRSE----------
---ILT-GDG-LNEENFNKYQEVYKNAR--DKLGNLFFARYSPRTITPTKIEQLISDVKL
RQGVDIDVVVVDYPELLRNPHASG--NEAEDGGKLFEEMRRIAQDYNVVMWTASQMNRTA
YSAQIRTAEHMEGSHRKKNAAELVLTVNSTEEEYKAGFVRLYADKVRNPPEGPYDKMLGF
KVIGSAQSVRDYRSD--------AEIKEHQAILEEVDNRMEQAFKGKRKE-KQSNAQAPN
YTDMINNTLRSSRQ-------
>KF021268_phiIBB_SEP1 [Phage KF021268_phiIBB_SEP1]
-----------------------MNDINFAREVLTNLPKHLFSDESEEMKYI-YTAIKRK
SHT---------SEHISTESLAIKIEDIMTKNKCEEDTITNTIQ----------YMDNLT
KVKLDNEDD-SINSEINKYVKTEMSKNVLTKFIIENKQ-ED--SDNLTELVEKLKEIEVK
DIAGTSGELIDFFADT--DKKLHELKHIAKNKFSTGFASIDEQIEGGIARGEVGLVMAPT
GRGKSLMASNLAKNYVRS-GLNVLYVALEENMDRMILRAEQQMLGVEKKH----------
---LIDENMQ-LNEDVYKALQKKYEENR--PFFGEYFLSKHMPQQVSPNDLEQLIVNTRI
KYDKRIDVVIIDYPHLMRNPYAR-NYSESDAGGKLFEEIRRLAQQYQFVCWTLAQTNRTA
YGADVITSEHVEGSRKILNAVEVALAVNQKDEEFKNGYLRLYLDKIRNSSNT-GERFVHL
KVEPSKMRVRDETPE---------EEAEHKQLLSDNGKDRPNTFDKKQS-----------
KIETINNNFGGIEI-------
>KF669652_Grass [Phage KF669652_Grass]
-------------------MKKAIESPIFAKEVLSQAPLDIFEGNEIYKELSQIIRRYYS
SH----------RDKITEEALLTLTEDKLTKMRKDPETQQSYFN----------AISGLY
EIRNSHDDS-VTDENIEKHIRKHMLLDVVKKNITNL---DG--SEKTDKFIQKITEVQRM
DISGKQQEIINVIDDV--EYKRRALSTLNQDLIRSGINGLDNITDGGLAKGELGLIVAAS
GTGKTLWLTNLATSYTKQ-KKNVLFIALEELENRMILRFEQSMLRVNRST----------
---LLT-GRK-LNEANFDKLQNAYKNAR--EHLGNLLFARYSPRTITPAKIEQLISDVTL
RMGIELDVVIIDYPELLRNPHATG--NEADDGGKLFEEMRRIGQDYRVLMWTAAQMNRSN
YNAAIKTSEHMEGSHRKKNAAELVVTVNQTEEEFNAGFTRLYIDKLRNPPAGNFNRMVGF
KVVGSQMTVRDYEGN---------EAEDHKAILEEVDNKNEQLFKGKKRD-KKENAPQID
YSAQINQYIHAQRQIGS----
>KF766114_K [Phage KF766114_K]
----------MSKKIKELILHKSMKDIHFAREVLDNLPKNLFSAESEDMGYL-FTAIKRT
AHI---------SDKMSNEALAIKVEQLMGNNKEDEEKVTKTLT----------YLEDLY
KVDVNEKDE-SVNYEIEKYIKTEMSKEVLVKFIAENKQ-ED--SDNLHELVDKLKQIEVS
DISGGNGEFIDFFEDT--EKKQELLSNLATNKFSTGFTSIDNHIEGGIARGEVGLIIAPT
GRGKSLMASNLAKNYVKS-GLSVLYIALEEKMDRMVLRAEQQMAGAEKSQ----------
---IVNQDMS-LNNKVYDAIQNHYQKNR--KLLGDFYISKHMPGEVTPNQLEQIIVNTTI
KKDKNIDVVIIDYPHLMRNPYAK-YHSESDAGGKLFEDIRRLSQQYGFVCWTLAQTNRGA
YGSDVITSEHVEGSRKIVNAVEVSLAVNQKDEEFKSGFLRLYLDKIRNSSNT-GERFVNL
KVEPTKMIVRDETPE---------EKQEHIQLLSDNGKEDTSKFQNKDN-----------
KIEAINNTFGGLPGV------
>KJ010547_Bp8p_C [Phage KJ010547_Bp8p_C]
------------------------------------------------------------
-------------------------------MKKSAEVQQQYFN----------EISELY
TIRDSADDT-VIDEQIEKYIRKHMTMDLLKKAAQNL---DK--EDVIEDIADHLRDVARM
DISGKQQEIIDVLHDE--EYKRAALSTLHTNTIPTGFKSLDTLNSGGLAKGELGLISAIS
GTGKTLLLTNLATNYVKM-GYTVLFIALEELENRMILKFEQSMLGRTRSQ----------
---ILN-GTE-LDEAAFEKRQSVYKKNK--DRLGNLYFSRYSPGTITPAKVEQLISDVTL
RKGKHVDVVIIDYPELLRNPKATG--NEAVDSGKLFEEMRRIAQDFNVVMWTASQMNRSA
YSALVKTAEHIEGGLRKKNAVELLLVVNQYQEEFNAGFLRLYADKLRNPPEGHFDRMIGM
KVVGAAQRVRDYESE--------EERKEHMAILEEVDNRMDSAFKGKKKG-NKDNVDMPD
YSSEINKAITAARGGGA----
>KJ010548_Bp8p_T [Phage KJ010548_Bp8p_T]
------------------------------------------------------------
-------------------------------MKKSAEVQQQYFN----------EISELY
TIRDSADDT-VIDEQIEKYIRKHMTMDLLKKAAQNL---DK--EDVIEDIADHLRDVARM
DISGKQQEIIDVLHDE--EYKRAALSTLHTNTIPTGFKSLDTLNSGGLAKGELGLISAIS
GTGKTLLLTNLATNYVKM-GYTVLFIALEELENRMILKFEQSMLGRTRSQ----------
---ILN-GTE-LDEAAFEKRQSVYKKNK--DRLGNLYFSRYSPGTITPAKVEQLISDVTL
RKGKHVDVVIIDYPELLRNPKATG--NEAVDSGKLFEEMRRIAQDFNVVMWTASQMNRSA
YSALVKTAEHIEGGLRKKNAVELLLVVNQYQEEFNAGFLRLYADKLRNPPEGHFDRMIGM
KVVGAAQRVRDYESE--------EERKEHMAILEEVDNRMDSAFKGKKKG-NKDNVDMPD
YSSEINKAITAARGGGA----
>KJ094029_LP_064 [Phage KJ094029_LP_064]
------------------------------------------------------------
------------------------------------------------------------
------------------------------------------------------------
-----------------------MLQSIHQDKFSTGFTDLDVIAEGGIGRGELGLVIAPT
GGGKTMWAVNQAKNYVAQ-GLNVLYVVLEERLERMILRFEQNMMGIPKSR----------
---LMP-DNE-LDEEAFDKLQTIYDIKR-KQGLGNLYIEKRMPQEVSPTMLEQIIVDASV
RKGKHLDVVIIDYPDLMKNPHER-DNSESRAGGKLYEEIRKLAQTYKFAGWVLSQVNRGG
YSEDVLTAKSIEGSKQKLNAVEIAMTLNQKPIEFEKGFIRAYADKIRNNNGKSYNRMLSF
KVVPETMTIRNITPD---------ERVEHDMILNNLEEKEGRVFKNTKKA-TPDPQAVVD
EVKALNSRL------------
>KJ094031_LP_124 [Phage KJ094031_LP_124]
------------------------------------------------------------
------------------------------------------------------------
------------------------------------------------------------
-----------------------MLQSIHQDKFSTGFTDLDVIAEGGIGRGELGLVIAPT
GGGKTMWAVNQAKNYVAQ-GLNVLYVVLEERLERMILRFEQNMMGIPKSR----------
---LMP-DNE-LDEEAFDKLQTIYDIKR-KQGLGNLYIEKRMPQEVSPTMLEQIIVDASV
RKGKHLDVVIIDYPDLMKNPHER-DNSESRAGGKLYEEIRKLAQTYKFAGWVLSQVNRGG
YSEDVLTAKSIEGSKQKLNAVEIAMTLNQKPIEFEKGFIRAYADKIRNNNGKSYNRMLSF
KVVPETMTIRNITPD---------ERVEHDMILNNLEEKEGRVFKNTKKA-TPDPQAVVD
EVKALNSRL------------
>KJ586795_LMTA_94 [Phage KJ586795_LMTA_94]
------------------------------------------------------------
------------------------------------------------------------
------------------------------------------------------------
-----------------------MLQSIHQDKFSTGFTDLDVIAEGGIGRGELGLVIAPT
GGGKTMWAVNQAKNYVAQ-GLNVLYVVLEERLERMILRFEQNMMGIPKSR----------
---LMP-DNE-LDEEAFDKLQTIYDIKR-KQGLGNLYIEKRMPQEVSPTMLEQIIVDASV
RKGKHLDVVIIDYPDLMKNPHER-DNSESRAGGKLYEEIRKLAQTYKFAGWVLSQVNRGG
YSEDVLTAKSIEGSKQKLNAVEIAMTLNQKPIEFEKGFIRAYADKIRNNNGKSYNRMLSF
KVVPETMTIRNITPD---------ERVEHDMILNNLEEKEGRVFKNTKKA-TPDPQAVVD
EVKALNSRL------------
>KJ591605_LMTA_57 [Phage KJ591605_LMTA_57]
------------------------------------------------------------
------------------------------------------------------------
------------------------------------------------------------
-----------------------MLQSIHQDKFSTGFTDLDVIAEGGIGRGELGLVIAPT
GGGKTMWAVNQAKNYVAQ-GLNVLYVVLEERLERMILRFEQNMMGIPKSR----------
---LMP-DNE-LDEEAFDKLQTIYDIKR-KQGLGNLYIEKRMPQEVSPTMLEQIIVDASV
RKGKHLDVVIIDYPDLMKNPHER-DNSESRAGGKLYEEIRKLAQTYKFAGWVLSQVNRGG
YSEDVLTAKSIEGSKQKLNAVEIAMTLNQKPIEFEKGFIRAYADKIRNNNGKSYNRMLSF
KVVPETMTIRNITPD---------ERVEHDMILNNLEEKEGRVFKNTKKA-TPDPQAVVD
EVKALNSRL------------
>KJ668715_LMTA_34 [Phage KJ668715_LMTA_34]
------------------------------------------------------------
------------------------------------------------------------
------------------------------------------------------------
-----------------------MLQSIHQDKFSTGFTDLDVIAEGGIGRGELGLVIAPT
GGGKTMWAVNQAKNYVAQ-GLNVLYVVLEERLERMILRFEQNMMGIPKSR----------
---LMP-DNE-LDEEAFDKLQTIYDIKR-KQGLGNLYIEKRMPQEVSPTMLEQIIVDASV
RKGKHLDVVIIDYPDLMKNPHER-DNSESRAGGKLYEEIRKLAQTYKFAGWVLSQVNRGG
YSEDVLTAKSIEGSKQKLNAVEIAMTLNQKPIEFEKGFIRAYADKIRNNNGKSYNRMLSF
KVVPETMTIRNITPD---------ERVEHDMILNNLEEKEGRVFKNTKKA-TPDPQAVVD
EVKALNSRL------------
>KP027446_phiIPLARODI [Phage KP027446_phiIPLARODI]
----------MSKKIKELILHKSMKDIHFAREVLDNLPKNLFSAESEDMGYL-FTAIKRT
AHI---------SDKMSNEALAIKIEQLMGNNREDEEKVTKTLT----------YLEDLY
KVDVNEKDE-SVNYEIEKYIKTEMSKEVLVKFIAENKQ-ED--SDNLHELVDKLKQIEVS
DISGGNGEFIDFFEDT--EKKQELLSNLATNKFSTGFNSIDNHIEGGIARGEVGLIIAPT
GRGKSLMASNLAKNYVKS-GLSVLYIALEEKMDRMVLRAEQQMAGAEKSQ----------
---IVNQDMS-LNSKVYDAIQNHYQKNR--KLLGDFYISKHMPGEVTPNQLEQIIVNTTI
KKDKNIDVVIIDYPHLMRNPYAK-YHSESDAGGKLFEDIRRLSQQYGFVCWTLAQTNRGA
YGSDVITSEHVEGSRKIVNAVEVSLAVNQKDEEFKSGFLRLYLDKIRNSSNT-GERFVNL
KVEPTKMIVRDETPE---------EKQEHIQLLSDNGKEDTSKFQNKDN-----------
KIEAINNTFGGLPGV------
>KP027447_phiIPLA_C1C [Phage KP027447_phiIPLA_C1C]
-----------------------MNDINFAREVLTNLPKHLFSDESEEMKYI-YTAIKRK
SHT---------SEHISTESLAIKIEDIMTKNKCEEDTITNTIQ----------YMDNLT
KVKLDNEDD-SINSEINKYVKTEMSKNVLTKFIIENKQ-ED--SDNLTELVEKLKEIEVK
DIAGTSGELIDFFADT--DKKLHELKHIAKNKFSTGFASIDEQIEGGIARGEVGLVMAPT
GRGKSLMASNLAKNYVRS-GLNVLYVALEENMDRMILRAEQQMLGVEKKH----------
---LIDENMQ-LNEDVYKALQKKYEENR--PFFGEYFLSKHMPQQVSPNDLEQLIVNTRI
KYDKRIDVVIIDYPHLMRNPYAR-NYSESDAGGKLFEEIRRLAQQYQFVCWTLAQTNRTA
YGAEVITSEHVEGSRKILNAVEVALAVNQKDEEFKNGYLRLYLDKIRNSSNT-GERFVHL
KVEPSKMRVRDETPE---------EEAEHKQLLSDNGKDRPNTFDKKQS-----------
KIETINNNFGGIEI-------
>KP339049_EFDG1 [Phage KP339049_EFDG1]
----------MS-QIHKQTIYKAISEPLFAKDVFSRLPIEDFKEDGYDMIVS-TLNLYYR
THD----------APLEEQTLLTLVEDKMLKQNKSLEAQQVAFN----------LVSDLY
KLEEAETDSEVISESVQNYVRKTLTREAIMEAVTNDGALGS--DQNIQSLMESLRGIMTI
DTGGHGAELLDFFADI--DKKKEHLRNLQQNKYPTGFMAIDAISDGGLARGEVGMVIAPT
GGGKTTWAVNQARNYVVR-GLNVLYIPLEEKIDRMIVRFEQLLSQQSKNS----------
---ILV-DGE-LNEQLYDQIQQAYGAGKEQLNWGNLWIRKYKPQELTPSGLSQLISDVMI
RKGQQIDVVIIDYPDLMKNPHSSGGNGESDAGGKLYEDIRSIAQEYDFVCWTLSQLNRAS
YGQEVKNAGAIEGSKRKMNAVELIFTLNQTPEEFQSGFIRAYVDKLRNNSGVAYDKMLYF
KVIPETMKIRDETQE---------ERMAHANLLEQTMEVARDNYKKENNF-TP--KDAQS
KINSLNAQLAGGLK-------
>KP687431_IME_SA1 [Phage KP687431_IME_SA1]
----------MSKKIKELILHKSMKDIHFAREVLDNLPKNLFSAESEDMGYL-FTAIKRT
AHI---------SDKMSNEALAIKVEQLMGNNKEDEEKVTKTLT----------YLEDLY
KVDVNEKDE-SVNYEIEKYIKTEMSKEVLVKFIAENKQ-ED--SDNLHELVDKLKQIEVS
DISGGNGEFIDFFEDT--EKKQELLSNLATNKFSTGFTSIDNHIEGGIARGEVGLIIAPT
GRGKSLMASNLAKNYVKS-GLSVLYIALEEKMDRMVLRAEQQMAGAEKSQ----------
---IVNQDMS-LNNKVYDAIQNHYQKNR--KLLGDFYISKHMPGEVTPNQLEQIIVNTTI
KKDKNIDVVIIDYPHLMRNPYAK-YHSESDAGGKLFEDIRRLSQQYGFVCWTLAQTNRGA
YGSDVITSEHVEGSRKIVNAVEVSLAVNQKDEEFKSGFLRLYLDKIRNSSNT-GERFVNL
KVEPTKMIVRDETPE---------EKQEHIQLLSDNGKEDTSKFQNKDN-----------
KIEAINNTFGGLPGV------
>KP687432_IME_SA2 [Phage KP687432_IME_SA2]
----------MSKKIKELILHKSMKDIHFAREVLDNLPKNLFSAESEDMGYL-FTAIKRT
AHI---------SDKMSNEALAIKVEQLMGNNKEDEEKVTKTLT----------YLEDLY
KVDVNEKDE-SVNYEIEKYIKTEMSKEVLVKFIAENKQ-ED--SDNLHELVDKLKQIEVS
DISGGNGEFIDFFEDT--EKKQELLSNLATNKFSTGFTSIDNHIEGGIARGEVGLIIAPT
GRGKSLMASNLAKNYVKS-GLSVLYIALEEKMDRMVLRAEQQMAGAEKSQ----------
---IVNQDMS-LNNKVYDAIQNHYQKNR--KLLGDFYISKHMPGEVTPNQLEQIIVNTTI
KKDKNIDVVIIDYPHLMRNPYAK-YHSESDAGGKLFEDIRRLSQQYGFVCWTLAQTNRGA
YGSDVITSEHVEGSRKIVNAVEVSLAVNQKDEEFKSGFLRLYLDKIRNSSNT-GERFVNL
KVEPTKMIVRDETPE---------EKQEHIQLLSDNGKEDTSKFQNKDN-----------
KIEAINNTFGGLPGV------
>KR049063_EFLK1 [Phage KR049063_EFLK1]
----------MS-QIQKQVIYRALSEPFFAKEILSKIPMDEFKDSGYEMIVS-TINLYYR
THD----------ESLEEQSLLTLVEDKMLKQNKSLEAQNKVFE----------VVSDLY
ELENEDVDSEVISENIQNYVRKVLTREAIMKSVTNEGTLGS--DSNIQQLMDDLRDILTI
ETAGNNSELLDFFDDV--DKKMELLANLQQNKYPTGFTAIDAISDGGLARGEVGMVVAPT
GGGKTTWAVNQARNYVVR-GLNVLYVPLEEKVDRMIVRFEQLLSQQSKKN----------
---ILV-DGE-LNKDLYTQIQQAYGAGKEQMNWGNLWIRKYKPQELTPSGLSQLISDVMI
RKGQQIDVVIIDYPDLMKNPHASGSNGESDAGGKLYEDIRAIAQEYDFVCWTLSQLNRAS
YGQDIKNAGAIEGSKRKMNAVELIFTLNQTSEEFSNGYLRAYVDKLRNNSGIAYDKMLYF
KVLPETMTIRDETPE---------ERAEHEALLADNAMNRASSHSDENNY-TA--NDVNK
KISNLNNTLSGGWN-------
>KR902361_IME_SA118 [Phage KR902361_IME_SA118]
----------MSKKIKELILHKSMKDIHFAREVLDNLPKNLFSAESEDMGYL-FTAIKRT
AHI---------SDKMSNEALAIKVEQLMGNNKEDEEKVTKTLT----------YLEDLY
KVDVNEKDE-SVNYEIEKYIKTEMSKEVLVKFIAENKQ-ED--SDNLHELVDKLKQIEVS
DISGGNGEFIDFFEDT--EKKQELLSNLATNKFSTGFTSIDNHIEGGIARGEVGLIIAPT
GRGKSLMASNLAKNYVKS-GLSVLYIALEEKMDRMVLRAEQQMAGAEKSQ----------
---IVNQDMS-LNNKVYDAIQNHYQKNR--KLLGDFYISKHMPGEVTPNQLEQIIVNTTI
KKDKNIDVVIIDYPHLMRNPYAK-YHSESDAGGKLFEDIRRLSQQYGFVCWTLAQTNRGA
YGSDVITSEHVEGSRKIVNAVEVSLAVNQKDEEFKSGFLRLYLDKIRNSSNT-GERFVNL
KVEPTKMIVRDETPE---------EKQEHIQLLSDNGKEDTSKFQNKDN-----------
KIEAINNTFGGLPGV------
>KR908644_IME_SA119 [Phage KR908644_IME_SA119]
----------MSKKIKELILHKSMKDIHFAREVLDNLPKNLFSAESEDMGYL-FTAIKRT
AHI---------SDKMSNEALAIKVEQLMGNNKEDEEKVTKTLT----------YLEDLY
KVDVNEKDE-SVNYEIEKYIKTEMSKEVLVKFIAENKQ-ED--SDNLHELVDKLKQIEVS
DISGGNGEFIDFFEDT--EKKQELLSNLATNKFSTGFTSIDNHIEGGIARGEVGLIIAPT
GRGKSLMASNLAKNYVKS-GLSVLYIALEEKMDRMVLRAEQQMAGAEKSQ----------
---IVNQDMS-LNNKVYDAIQNHYQKNR--KLLGDFYISKHMPGEVTPNQLEQIIVNTTI
KKDKNIDVVIIDYPHLMRNPYAK-YHSESDAGGKLFEDIRRLSQQYGFVCWTLAQTNRGA
YGSDVITSEHVEGSRKIVNAVEVSLAVNQKDEEFKSGFLRLYLDKIRNSSNT-GERFVNL
KVEPTKMIVRDETPE---------EKQEHIQLLSDNGKEDTSKFQNKDN-----------
KIEAINNTFGGLPGV------
>KT207918_Eyuki [Phage KT207918_Eyuki]
-----------MKPIIKEILRKGVESPSFAKEILPLLPKSTLEENHMYVEISQVIQHFYK
SN----------SSLATESTLLSLVEQKLDRQKADAEKQQTYYE----------TVSSLY
EVRDMSDDS-VIDESIEAYIKKHLRLDILKKSAMRL---DD--EEFQKKVIDDLRDVEAL
DVTGGQNEIFNVLYDE--MEKRALLSSIQSNTISTGYRELDRLNGGGLAKGELGLIAALS
GSGKTLFMTNLATMYVKK-GYNVLYVALEEKKDRMTLRFEQSMLAQTRGD----------
---IID-GDN-LDEEKFKKRQAIYHKLK--GKLGNLLFSRYSPQTITLAKIEQLLSDAML
RLGIPVDVLIIDYPELLRNPNATG--NESDDGGKLFEEVRRVAQDFNVVTWAASQLNRSA
YNAIIRTSEHMEGSVRKKNACELVLIVNQYPEEYKAGFLRMYADKVRNPPEGVYDKMLGF
VVDGTRQLIRDYKFDEGSGNQTSAEEKAHRALLAEIENDGMDFGKGKQK-QPQSKIAMPN
LSDEINKAVGGK---------
>KT224359_TsarBomba [Phage KT224359_TsarBomba]
----------METPIMKQILRKAIESPSFSKEVLPIIPLSVFNSSQEYKELVGIIKRYYQ
TN----------RNILNEDAFLTLTQTKLDRMRKEAEEQQKYFD----------KIHDLY
KVRDNTDDS-VIDENIELHIRKAMQIDWMTKVAMNL---EN--PSYMDKAAEEFKQILLL
NITGKRDEIINVLDDT--EYKRTSLSTLYQNMIPTGFADIDHLNNGGLAKGELGMVVAAS
GTGKTLILTNLATNYTKN-KYNVLFIALEELENRMILKLEQSLLRRNRSQ----------
---ILT-GNA-LNQVEFNKNQEFIKQNR--QHFGNLFFARYSPRTITPAKIEQLISDVKI
RWGIDLDVVIIDYPELLRNPNATG--NEAEDGGRLFEEMRRIGQEYNVVMWTAAQMNRTA
YSATIRTSENMEGSLRKKNAAELILAVQQSDEEFRAGFVRLYADKLRNPPEGQFDKMIGL
KVVGSAQTVRNYKSE--------QEKNEHLAILESIDDARDAMFKNKRKG-KQDNTQMPN
YADEINQSIQNMRGAN-----
>KT307976_AvesoBmore [Phage KT307976_AvesoBmore]
----------MEKPIMKEILRKAIESPVFSKEVLPVVPMSIFENVEIYKEITQIVRRYYQ
SN----------SSVITEGALVTLLEAKLDRLKKSADEQQQYFN----------KVSELY
QIRDSHDDN-LIDEEIEKYIKKQMRLELLKKAALKI---ND--EAFQDTLEDEFRKIMLL
DISGRNDEIINVIDDV--EYKRLALSSLDGNTVPTGFKSIDLLNSGGLAKGELGLIAAMS
GTGKTLMMTNLATNYVKQ-GYNVLFIALEELKNRMVLKLEQSMLRQTRGD----------
---ILD-GST-LNMEKFEKRQALYKNNR--ARFGNLFLARYSPRKVTPAKIEQLISDLLI
RQGVKIDVVIVDYPELLRNPHATG--NEADDGGKLFEEMRRIGQDFDVVMWTASQLNRTA
YNALIRTSEHMEGSLRKKNAAELVLVVNQTPEEYNAGFLRLYADKVRNPPEGAYDKMLGF
KVIGNQQVVREYIQNS-------SEEKEHRAILEAVDQARDNLFKAKKAGGNSGKVPMPD
FSQEINQAIRGGQ--------
>KT995480_Bacillus_BM15 circadian_clock_protein_translation Bacillus_BM15
----------MESPIMTQILRKAIENPIFAKEVLAVAPLTVFEGSPAYTELAGIVKRYYQ
TN----------NKPLTEDAFLTLTEDKLDRMKKDALTQQDYFG----------KIHYLY
EVRNSGDND-VIDEKIEEYIRQKMSIDLLTKAATNL---KN--KEFLEKLPDEFKKILML
NISGKRNEIINVLDDA--EYKRTSLSTLFQNMIPTGFKEIDHLNGGGLAKGELGLIVAAS
GTGKTLVLTNLATNYTKN-GYNVLFIALEELENRMILKFEQSLLRQNKST----------
---ILT-GSV-LNQEQFDKRQAFIKQHR--QHFGNLFFARYSPQAVTPAKIEQLISDLMI
REGIQVDAVVVDYPELLRNPRSTG--NEAEDGGRLFEEMRRIAQDYNVVMWTAAQMNRTA
YSALVRTAEHMEGSHRKKNAAELVLTVNQTPEEYQAGFIRLYADKVRNPPEGQYNRMLGF
KVVGSAQTVRDFESE--------QERKEHQYVLEAADEARDAMFKSKRKD-SKDNTPKID
YASEINQTLQNMRG-------
>KU577463_Bacillus_Deep_Blue DNA_helicase_I_translation Bacillus_Deep Blue
--------MTVESPIMTQILRKAIENPIFAKEVLAVAPLTLFEGSPAYTELAGIVKRYYQ
TN----------NKPLTEDALLTLTEEKLDRMKKDAITQQDYFG----------KVHYLY
EVRNSGDNE-VIDEKIEEYVRQKMSIDLLTKAATNL---KN--KEFLEKLPDEFKKILML
NISGKRNEIINVLDDT--EYKRTSLSTLFQNMIPTGFKDIDHLNGGGLAKGELGLIVAAS
GTGKTLILTNLATNYTKN-GYNVLFIALEELENRMILKFEQSLLRQNKST----------
---ILT-GSV-LNQEQFDKRQDFIKQHR--QHFGNLFFARYSPQAVTPAKIEQLISDLMI
REGIQVDAVIVDYPELLRNPRSSG--NEADDGGKLFEEMRRIAQDYNVVMWTAAQMNRTA
YSALVRTAEHMEGSHRKKNAAELVLTVNQTPEEYQAGFIRLYADKVRNPPEGQYNRMLGF
KVVGSAQTVRDFESE--------QERKEHQYVLEAADEARDAMFKSKRKD-SKDNTPKID
YASEINQSLHNMRG-------
>KX495186_Bacillus_PK16 putative_helicase_translation Bacillus_PK16
----------MESPIMTQILKKAIENPIFAKEVLAVAPLTVFEGSPAYTELAGIIKRYYQ
TN----------NKPLTEDALLTLTEDKLDRMKKDALTQQDYFG----------KIHYLY
EVRNSGDNE-VIDEKIEEYIRQKMSIDLLTKAATNL---KN--KEFLEKLPDEFKKILML
NISGKRNEIINVLDDA--EYKRTSLSTLFQNMIPTGFKEIDHLNGGGLAKGELGLIVAAS
GTGKTLVLTNLATNYTKN-GYNVLFIALEELENRMILKFEQSLLRQNKST----------
---ILT-GSV-LNQEQFDKRQAFIKQHR--QHFGNLFFARYSPQAVTPAKIEQLISDLMI
REGIQVDAVVVDYPELLRNPRASG--NEADDGGKLFEEMRRIAQDYNVVMWTAAQMNRTA
YSALVRTAEHMEGSHRKKNAAELVLTVNQTPEEYQAGFIRLYADKVRNPPEGQYNRMLGF
KVVGSAQTVRDFESE--------QERKEHQYVLEAADEAREAMFKSKRKD-SKDNTPKID
YASEINQSLQNMRG-------
>MG602477_Bacillus_BCP01 DNA_replication/modification_protein_translation Bacillus_BCP01
----------MESPIMTQILKKAIENPIFAKEVLAVAPLTVFEGSPAYTELAGIIKRYYQ
TN----------NKPLTEDALLTLTEDKLDRMKKDALTQQDYFG----------KIHYLY
EVRNSGDNE-VIDEKIEEYIRQKMSIDLLTKAATNL---KN--KEFLEKLPDEFKKILML
NISGKRNEIINVLDDA--EYKRTSLSTLFQNMIPTGFKEIDHLNGGGLAKGELGLIVAAS
GTGKTLVLTNLATNYTKN-GYNVLFIALEELENRMILKFEQSLLRQNKST----------
---ILT-GSV-LNQEQFDKRQAFIKQHR--QHFGNLFFARYSPQAVTPAKIEQLISDLMI
REGIQVDAVVVDYPELLRNPRASG--NEADDGGKLFEEMRRIAQDYNVVMWTAAQMNRTA
YSALVRTAEHMEGSHRKKNAAELVLTVNQTPEEYQAGFIRLYADKVRNPPEGQYNRMLGF
KVVGSAQTVRDFESE--------QERKEHQYVLEAADEAREAMFKSKRKD-SKDNTPKID
YASEINQSLQNMRG-------
>MH638309_Bacillus_Hobo DNA_helicase_translation Bacillus_Hobo
----------MESPIMTQILRKAIENPIFAKEVLAVAPLTVFEGSPAYTELAGIVKRYYQ
TN----------NKPLTEDAFLTLTEDKLDRMKKDALTQQDYFG----------KIHYLY
EVRNSGDND-VIDEKIEEYIRQKMSIDLLTKAATNL---KN--KEFLEKLPDEFKKILML
NISGKRNEIINVLDDA--EYKRTSLSTLFQNMIPTGFKEIDHLNGGGLAKGELGLIVAAS
GTGKTLVLTNLATNYTKN-GYNVLFIALEELENRMILKFEQSLLRQNKST----------
---ILT-GSV-LNQEQFDKRQAFIKQHR--QHFGNLFFARYSPQAVTPAKIEQLISDLMI
REGIQVDAVVVDYPELLRNPRSTG--NEAEDGGRLFEEMRRIAQDYNVVMWTAAQMNRTA
YSALVRTAEHMEGSHRKKNAAELVLTVNQTPEEYQAGFIRLYADKVRNPPEGQYNRMLGF
KVVGSAQTVRDFESE--------QERKEHQYVLEAADEARDAMFKSKRKD-SKDNTPKID
YASEINQTLQNMRG-------
>MH638312_Bacillus_Kioshi DNA_helicase_translation Bacillus_Kioshi
----------MESPIMTQILRKAIENPIFAKEVLAVAPLTVFEGSPAYTELAGIVKRYYQ
TN----------NKPLTEDAFLTLTEDKLDRMKKDALTQQDYFG----------KIHYLY
EVRNSGDND-VIDEKIEEYIRQKMSIDLLTKAATNL---KN--KEFLEKLPDEFKKILML
NISGKRNEIINVLDDA--EYKRTSLSTLFQNMIPTGFKEIDHLNGGGLAKGELGLIVAAS
GTGKTLVLTNLATNYTKN-GYNVLFIALEELENRMILKFEQSLLRQNKST----------
---ILT-GSV-LNQEQFDKRQAFIKQHR--QHFGNLFFARYSPQAVTPAKIEQLISDLMI
REGIQVDAVVVDYPELLRNPRSTG--NEAEDGGRLFEEMRRIAQDYNVVMWTAAQMNRTA
YSALVRTAEHMEGSHRKKNAAELVLTVNQTPEEYQAGFIRLYADKVRNPPEGQYNRMLGF
KVVGSAQTVRDFESE--------QERKEHQYVLEAADEARDAMFKSKRKD-SKDNTPKID
YASEINQSLQNMRG-------
>NC_007021_Twort [Phage NC_007021_Twort]
----------MSKKIKEIILHNSLKDPNFARDILTQLPKHLFSSESEKMGYI-YTAIKRL
TYT---------VDNYSTDTVAIKVEGLMNTNQESEEDVTNALK----------YLDTLY
TVKVDNKDE-SLKTEINKYIKKELSKEALVKFISENKQ-ED--SDNFTELIEQLKQIEVN
NLGDGDGEFLDFFNDV--EKKKELLSKLSVNKYSTGYTSLDAQIEGGIARGEVGLVIAPS
GRGKSLMASNLARNYVVN-GLNVLYIGLEEKLDRMVLRTEQQILGVDKSA----------
---LLKDKLQ-LNEQVFDAIQSKYKE-Y--PTLGNLYMSKHMPGEVSPTKLEQIIINTMI
RKDIQIDVVIIDYPKLMRNPYEK-YASESESGGRLFEDIRRLSQQYNFVCWTLAQTNRNA
YGSDVITSEHVEGSRKIINAVEVALVLNQKDIEFKNGFLRLYLDKVRNSSNT-GERFVHM
KVNPMKMRIKDETEE---------EYKEHLALLSDDGREDTSKFQKKEN-----------
KVDQLNNSFGGLEI-------
>NC_007066_G1 [Phage NC_007066_G1]
----------MSKKIKELILHKSMKDIHFAREVLDNLPKNLFSAESEDMGYL-FTAIKRT
AHI---------SDKMSNEALAIKVEQLMGNNKEDEEKVTKTLT----------YLEDLY
KVDVNEKDE-SVNYEIEKYIKTEMSKEVLVKFIAENKQ-ED--SDNLHELVDKLKQIEVS
DISGGNGEFIDFFEDT--EKKQELLSNLATNKFSTGFTSIDNHIEGGIARGEVGLIIAPT
GRGKSLMASNLAKNYVKS-GLSVLYIALEEKMDRMVLRAEQQMAGAEKSQ----------
---IVNQDMS-LNNKVYDAIQNHYQKNR--KLLGDFYISKHMPGEVTPNQLEQIIVNTTI
KKDKNIDVVIIDYPHLMRNPYAK-YHSESDAGGKLFEDIRRLSQQYGFVCWTLAQTNRGA
YGSDVITSEHVEGSRKIVNAVEVSLAVNQKDEEFKSGFLRLYLDKIRNSSNT-GERFVNL
KVEPTKMIVRDETPE---------EKQEHIQLLSDNGKEDTSKFQNKDN-----------
KIEAINNTFGGLPGV------
>NC_009811_A511 [Phage NC_009811_A511]
------------------------------------------------------------
------------------------------------------------------------
------------------------------------------------------------
-----------------------MLQSIHQDKFSTGFTDLDVIAEGGIGRGELGLVIAPT
GGGKTMWAVNQAKNYVAQ-GLNVLYVVLEERLERMILRFEQNMMGIPKSR----------
---LMP-DNE-LDEEAFDKLQTIYDIKR-KQGLGNLYIEKRMPQEVSPTMLEQIIVDASV
RKGKHLDVVIIDYPDLMKNPHER-DNSESRAGGKLYEEIRKLAQTYKFAGWVLSQVNRGG
YSEDVLTAKSIEGSKQKLNAVEIAMTLNQKPIEFEKGFIRAYADKIRNNNGKSYNRMLSF
KVVPETMTIRNITPD---------ERVEHDMILNNLEEKEGRVFKNTKKA-TPDPQAVVD
EVKALNSRL------------
>NC_009904_phiEF24C [Phage NC_009904_phiEF24C]
----------MS-QIQKQVIYRALSEPFFAKEILSKIPMDEFKDSGYEMIVS-TINLYYR
THD----------ESLEEQSLLTLVEDKMLKQNKSLEAQNKVFE----------VVSDLY
ELENEDVDSEVISENIQNYVRKVLTREAIMKSVTNEGTLGS--DSNIQQLMDDLRDILTI
ETAGNNSELLDFFDDV--DKKMELLANLQQNKYPTGFTAIDAISDGGLARGEVGMVVAPT
GGGKTTWAVNQARNYVVR-GLNVLYVPLEEKVDRMIVRFEQLLSQQSKKN----------
---ILV-DGE-LNKDLYTQIQQAYGAGKEQMNWGNLWIRKYKPQELTPSGLSQLISDVMI
RKGQQIDVVIIDYPDLMKNPHASGSNGESDAGGKLYEDIRAIAQEYDFVCWTLSQLNRAS
YGQDIKNAGAIEGSKRKMNAVELIFTLNQTSEEFSNGYLRAYVDKLRNNSGIAYDKMLYF
KVLPETMTIRDETPE---------ERAEHEALLADNAMNRASSHSDENNY-TA--NDVNK
KISNLNNTLSGGWN-------
>NC_011421_SPO1 [Phage NC_011421_SPO1]
MSDTYEFSE----SFQRKILSIMARDRLAYTSFQELLKPS-YFKSEIHIDLARIIHEHYD
RESSRAKSKGTDVNPPTIHVLFEEVRRLTKSNKKKAQLKEQYEE----------EIIDLM
DEDL--TDCEYVKDSIVRFAKDAAIKEAILESVEDIEKGANSRDVDYSVIEERIKEAVQV
GEVME-DLGVSYFDRAKERMDEYAQGTDGVRRIPTGMEGVDKTLGGGLGGGELGIVIAPP
GRGKSIALTNIGAGAVLE-GYSVAHYTMEMPERQVEKRYDNRLLQKDTQY----------
---LLDPENASRAFKALQMLQKTAGSNR--GKNGDLIIKKFPVNGCTINTIRSHLTKLRM
ERNFVPDVIIIDYGDLISPRRTYS--DKRFELESVYLDMRDLAAEYDCPVWSASQATRGA
LDKKVITIGDLAEAFNKANIADFMMALCQTEEEKEDGEMRLHVAKHRSGTSS---ITMSG
DIEYSTMTLTAYAED---------------------------------------------
---------------------
>NC_012530_Lb338_1 [Phage NC_012530_Lb338_1]
-------------------------------------------MYGDYKQVAIEIRNHYR
KY----------SDPMSVSALQTALINFLKRGRKDNSDNVDTFMEQAK------EVS-NY
SQRENYANDQEIKDQIDSWSRNQMATSVLVRELSKSPDVGS--PEVIQRIMSGLNDAMSA
GSMSGVTGWVSLFDENDIDNVVSSMKDVRSKTIPFGWQHLDTMLGGGLAAGELGLIIAPF
GRGKSNFMINVAKRYAVNSRKNVLYVALEEKVGRLATREFRMVSNQGMSD----------
---IKDSEGN-INEAKVKLQLKAFYKAREQGLIGDLDIVTSNPQTISPAGIEKIIQQYAL
KRGHYPDALFIDYPELMDNPFLKEGINEFRAVGMLYEAIRRIAGQYNMITWVASQTNRTV
VDQEIANAYSIEGSKQKLNTVELSLTMNQNQDEFDNGYMRLYIDKIRNPETT-VDRMLYF
CVDKKSVSIREENES---------EHEAHLQLLQKGKS---SKFGDYEKEGL-SKKDLDE
KRKKANDFIESWQNKG-----
>NC_015253_A9 [Phage NC_015253_A9]
---MTEQGTQDVLGVQRRILAREVFNPEFAKKAIN-VSSDLFEGQPSHQHLHSAIREYYA
QD----------TKSPSKSVLSVFVDQKLDRLNASPEMRAQVHL----------ALGEAY
ELPSATE--KAFDSGIEDYMLTTRMTDELKKTIARG---IT--PDAVRDLIEATGRLAQE
TSVSSVVGPVNFMDKSQRQAQADKLRALNTNIMSTGSPVWDRMTGGGLAKGELGAIGASS
GHGKTMHMVSLAVAYILS-GRNIAYIALEELDSRMFLRFFRVVIGKLADAGHIDKSAVEH
IVSIDALPDV-VDSGSFDKILDTYTNKG--HKTGSLYFSRYAPHELTVDALGALMRGLTV
TDGVELDVMFVDYPDLLSYGENK---ESAERGRLLYEHLRAIAQANNVVGWVATQLNRTS
HMTSLKTEAHVEGSYSKQNSLEFLGIVNSSPEEYSHGFSRMYIAKARNTKNKGSVH--VL
KVDSTTSAVVEPTPH---------DLLKHGTLSLELAPDDTAG-ATKRKPRTEDNKASLD
YIQTTFNQQEEAK--------
>NC_016563_WPh [Phage NC_016563_WPh]
-----------MKPIIKEILRKSIESPSFAKEILPMLPKSTLDENNMYLDISRVIQNFYK
SN----------SSLATEPTLLSLVEQKLDRQRADADKQQQYFE----------TVSSLY
EVRDMNDDS-VIDEAIESHIKKHLRLDILKKSAMNL---DD--EEYQKKVIDELRDVEAL
DVTGGQNEIFNVLYDE--MEKRALLSSIQSNTISTGYRELDRLNGGGLAKGELGLIAALS
GSGKTLFMTNLATMYVKK-GYNVLYVALEEKKDRMTLRFEQSMLAQTRGD----------
---IID-GDN-LDEEKFKKRQAVYNKLK--GKIGNLLFSRYSPQTITLAKIEQLLSDAML
RLGIPVDVLIIDYPELLRNPNATG--NESDDGGKLFEEVRRVAQDFNVVTWAASQLNRSA
YNAIVRTSEHMEGSVRKKNACELVLIVNQYPEEYKAGFLRMYADKVRNPPEGVYDKMLGF
VVDGTRQLIRDYKFDEGSGNQTSAEEKAHRALLAEIENDGVDFGKGKQK-QPQSKVAMPN
LSDEINKAVGGK---------
>NC_018856_Bastille [Phage NC_018856_Bastille]
----------MVKPMVKEILRKAIMHPAFAKEILPIIPKSALDNDNMSIELAQVLRLFYQ
TN----------SASITEAALTTLVEAKLDRQKADAEKQQEYFD----------TISELY
DIRDSSDDE-VIDEALSKHIKRYMRIELLKKAAMKL---DD--EVFQDKLADELRYILSL
DITGGNDKIINVIDDK--EYKRRLLETVQSNTIPTGFKELDRLNGGGLAKGELGLVSALS
GSGKTLFLTNLATSYVKQ-GYNVLFIALEELENRMVLRFEQAMLSQSRAD----------
---IIT-NGV-LNEDAFERRQRFYEKYR--DNFGNLFFARYSPRTVTPFTIEQLISDVLL
RKGVQLDIVIIDYPELLRNPNATG--NEAEDGGRLFEEVRRIAQDYNVLMWTASQLNRSA
YNAVTRTSEHMEGSIRKKNATELVLVVNQTPEEYEAGFVRLYADKVRNPPDGVYDKMLGF
VVDGKRQLIRDYEPDPYDSNKISPEKLEHQRILKEVEDQRNSLGINKGGGDKGNKPPMPN
LSDEINKALAGGVK-------
>NC_018857_BPS13 [Phage NC_018857_BPS13]
-----------MKPIIKEILRKGVESPSFAKEILPLLPKAALEENHMYVEICQVIQHFYK
SN----------SSLATESTLLSLVEQKLDRQRADAEKQQKYYE----------TVSALY
EVRDMSDDS-VIDESIEAYIKKHLRLDILKKSAMRL---DD--EEFQKKVIDDLRDVEAL
DVTGGQNEIFNVLYDE--MEKRALLSSIQSNTISTGYRELDRLNGGGLAKGELGLVAALS
GSGKTLFMTNLATMYVKK-GYNVLYVALEEKKDRMTLRFEQSMLAQTRGD----------
---IID-GDN-LDEEKFKKRQAIYNKLK--GKLGNLLFSRYSPQTITLAKIEQLLSDAML
RLGIPVDVLIIDYPELLRNPNATG--NESDDGGKLFEEVRRVAQDFNVVTWAASQLNRSA
YNAIIRTSEHMEGSVRKKNACELVLIVNQYPEEYKAGFLRMYADKVRNPPEGVYDKMLGF
VVDGTRQLIRDYKFDEGSGNQTSAEEKAHRALLAEIENDGMDFGKGKQK-QTQSKVAMPN
LSDEINKAVGGK---------
>NC_018860_BCP78 [Phage NC_018860_BCP78]
----------METPIMKQILRKAIESPSFSKEVLPIIPLSVFNSSQEYKELVGIIKRYYQ
TN----------RNILNEDAFLTLTQTKLDRMRKDAEEQQKYFD----------KIHELY
KVRDNTDDS-VIDENIELHIRKAMQIDWMTKVAMNL---EN--PSYMDKAAEEFKQILLL
NITGKRDEIINVLDDT--EYKRTSLSTLYQNMIPTGFADIDHLNNGGLAKGELGMVVAAS
GTGKTLILTNLATNYTKN-KYNVLFIALEELENRMLLKLEQSLLRRNRSQ----------
---ILT-GNA-LNQVEFNKNQEFIKQNR--QHFGNLFFARYSPRTITPAKIEQLISDVKI
RWGIDLDVVIIDYPELLRNPNATG--NEAEDGGRLFEEMRRIGQEYNVVMWTAAQMNRTA
YSATIRTSENMEGSLRKKNAAELILAVQQSDEEFRAGFVRLYADKLRNPPEGQFDKMIGL
KVVGSAQTVRNYKSE--------QEKNEHLAILESIDDARDAMFKNKRKG-KQDNTQMPN
YAEEINQSIQNMRGAN-----
>NC_018863_B4 [Phage NC_018863_B4]
----------MEKPIMKEILRKAIESPVFSKEVLPVVPMSIFENVEIYKEITQIVRRYYQ
SN----------SSVITESALVTLLEAKLDRLKKSADEQQQYFN----------KVSELY
QIRDSHDDA-LIDEEIEKYIKKQMRLELLKKAALKI---ND--EAFQDTLEDEFRKIMLL
DISGRNDEIINVIDDA--EYKRMALSSLDGNTVPTGFKSIDLLNSGGLAKGELGLIAAMS
GTGKTLMMTNLATNYVKQ-GYNVLFIALEELKNRMVLKLEQSMLRQTRGD----------
---ILD-GST-LNMEKFEKRQALYKKNR--HLFGNLFLARYSPRKVTPAKIEQLISDLLI
RQGVKIDVVIVDYPELLRNPHATG--NEADDGGKLFEEMRRIGQDFDVVMWTASQLNRTA
YNALIRTSEHMEGSLRKKNAAELVLVVNQTPEEYNAGFLRLYADKVRNPPEGAYDKMLGF
KVIGNQQVVREYIQNS-------SEEKEHRAILEAVDQARDNLFKAKKAGGNSGKVPMPD
FSQEINQAIRGGQ--------
>NC_019448_GH15 [Phage NC_019448_GH15]
----------MSKKIKELILHKSMKDIHFAREVLDNLPKNLFSAESEDMGYL-FTAIKRT
AHI---------SDKMSNEALAIKVEQLMGNNKEDEEKVTKTLT----------YLEDLY
KVDVNEKDE-SVNYEIEKYIKTEMSKEVLVKFIAENKQ-ED--SDNLHELVDKLKQIEVS
DISGGNGEFIDFFEDT--EKKQELLSNLATNKFSTGFTSIDNHIEGGIARGEVGLIIAPT
GRGKSLMASNLAKNYVKS-GLSVLYIALEEKMDRMVLRAEQQMAGAEKSQ----------
---IVNQDMS-LNNKVYDAIQNHYQKNR--KLLGDFYISKHMPGEVTPNQLEQIIVNTTI
KKDKNIDVVIIDYPHLMRNPYAK-YHSESDAGGKLFEDIRRLSQQYGFVCWTLAQTNRGA
YGSDVITSEHVEGSRKIVNAVEVSLAVNQKDEEFKSGFLRLYLDKIRNSSNT-GERFVNL
KVEPTKMIVRDETPE---------EKQEHIQLLSDNGKEDTSKFQNKDN-----------
KIEAINNTFGGLPGV------
>NC_019726_JD007 [Phage NC_019726_JD007]
----------MSKKIKELILHKSMKDIHFAREVLDNLPKNLFSAESEDMGYL-FTAIKRT
AHI---------SDKMSNEALAIKVEQLMGNNKEDEEKVTKTLT----------YLEDLY
KVDVNEKDE-SVNYEIEKYIKTEMSKEVLVKFIAENKQ-ED--SDNLHELVDKLKQIEVS
DISGGNGEFIDFFEDT--EKKQELLSNLATNKFSTGFTSIDNHIEGGIARGEVGLIIAPT
GRGKSLMASNLAKNYVKS-GLSVLYIALEEKMDRMVLRAEQQMAGAEKSQ----------
---IVNQDMS-LNNKVYDAIQNHYQKNR--KLLGDFYISKHMPGEVTPNQLEQIIVNTTI
KKDKNIDVVIIDYPHLMRNPYAK-YHSESDAGGKLFEDIRRLSQQYGFVCWTLAQTNRGA
YGSDVITSEHVEGSRKIVNAVEVSLAVNQKDEEFKSGFLRLYLDKIRNSSNT-GERFVNL
KVEPTKMIVRDETPE---------EKQEHIQLLSDNGKEDTSKFQNKDN-----------
KIEAINNTFGGLPGV------
>NC_020081_phiAGATE [Phage NC_020081_phiAGATE]
------------------------------------------------------------
-------------------------------MKKSAEVQQQYFN----------DISELY
TVRDSSDDT-VIDEQIEKYIRKHMVMDLLKKAAQNL---DK--EDILEDIADNLRDTMRM
DISGKEQEIIDVLHDA--EYKRESLSTLHTNTIPTGFKSLDTLNSGGLAKGELGLISAIS
GTGKTLLLTNLATNYVKM-GYNVLFIALEELENRMILKFEQSMLGRTRSQ----------
---ILN-GTQ-LNEEEFNKRQSVYEKNK--ERLGNLYFSRYSPGAITPAKIEQLISDVTL
RKGKHVDVVLIDYPELLRNPKATG--NEGVDAGKLFEEMRRIAQDFNVVMWTASQMNRSA
YSALIKTAEHIEGGLRKKNAVELLLVVNQHQEEFNAGFLRLYADKLRNPPEGHFDRMIGM
KVVGSMQRVRDYKTE--------EERKEHIAILEEVDSRMDAAFKSKKKG-NRDNADMPD
FSSEINKAITSARGGA-----
>NC_020871_AG20 [Phage NC_020871_AG20]
------------------------------------------------------------
------------------------------------------------------------
------------------------------------------------------------
-----------------------MLQSIHQDKFSTGFTDLDVIAEGGIGRGELGLVIAPT
GGGKTMWAVNQAKNYVAQ-GLNVLYVVLEERLERMILRFEQNMMGIPKSR----------
---LMP-DNE-LDEEAFDKLQTIYDIKR-KQGLGNLYIEKRMPQEVSPTMLEQIIVDASV
RKGKHLDVVIIDYPDLMKNPHER-DNSESRAGGKLYEEIRKLAQTYKFAGWVLSQVNRGG
YSEDVLTAKSIEGSKQKLNAVEIAMTLNQKPIEFEKGFIRAYADKIRNNNGKSYNRMLSF
KVVPETMTIRNITPD---------ERVEHDMILNNLEEKEGRVFKNTKKA-TPDPQAVVD
EVKALNSRL------------
>NC_020873_Bc431v3 [Phage NC_020873_Bc431v3]
----------MESPIMTQILRKAIENPIFAKEVLAVAPLTVFEGSPAYTELASIVKRYYQ
TN----------NKPLTEDALLTLTEEKLDRMKKDALTQQDYFG----------KVHYLY
EVRNSGDNE-VIDEKIEEYIRQKMSIDLLTKAATNL---KN--KEFLEKLPDEFKKILML
NISGKRNEIINVLDDA--EYKRTSLSTLFQNMIPTGFKDIDHLNGGGLAKGELGLIVAAS
GTGKTLILTNLATNYTKN-GYNVLFIALEELENRMILKFEQSLLRQNKST----------
---ILT-GSV-LNNEQFDKRQAFIQQHR--KHFGNLYFARYSPQAVTPAKIEQLISDLMI
REGVQVDAVVVDYPELLRNPRSSG--NEADDGGKLFEEMRRIAQDYNVVMWTAAQMNRTA
YSALVRTAEHMEGSHRKKNAAELVLTVNQTPEEYQAGFIRLYADKVRNPPEGQYNRMLGF
KVVGSAQTVRDFESE--------QERKEHQYVLEAADEAREAMFKSKRKD-GKDNTPKID
YAGEINQALHSMRG-------
>NC_020877_Romulus [Phage NC_020877_Romulus]
----------MSKRIKEIILHKSMKDIHFAREVLDKLPKSLFATESEDMGYL-FTAIKRT
AHI---------ADKMSNESLAIKVEQLMGSDKQDDEKVTQTLK----------YLDSLY
TVDMNNKDD-SVNYEVEKYIKTEMSKEVLVKFIAENKQ-ED--SDNLPELVEKLKQIEVS
DINGTDGEFIDFFEDI--DKKRELLSNLSINKYSTGFHSIDQQIEGGIGRGEVGLVIAPT
GRGKSLMASNLGKNYVKQ-GLNVLYIALEEKMDRMVLRAEQQMVGVQKNQ----------
---LLNGDLS-LNTDAYNKIQEHYKKNR--QLLGNFYIVKHMPGEVTPNQLEQIIINTTI
KKDKHIDVVIIDYPKLMRNPYLK-YQSESDAGGRIFEDIRKLSQEYNFVCWTLAQTNRTA
YGSEIITSEHVEGSRKIVNAVEVAFAVNQKDEEFKNGFLRLYLDKVRNSSNT-GERFVNL
KVEPTKMVVRDETPE---------EAEEHKQILAELNGEDKSRFKEKPN-----------
KAEAINNSFGGLSF-------
>NC_021781_LP_125 [Phage NC_021781_LP_125]
------------------------------------------------------------
------------------------------------------------------------
------------------------------------------------------------
-----------------------MLQSIHQDKFSTGFTDLDVIAEGGIGRGELGLVIAPT
GGGKTMWAVNQAKNYVAQ-GLNVLYVVLEERLERMILRFEQNMMGIPKSR----------
---LMP-DNE-LDEEAFDKLQTIYDIKR-KQGLGNLYIEKRMPQEVSPTMLEQIIVDASV
RKGKHLDVVIIDYPDLMKNPHER-DNSESRAGGKLYEEIRKLAQTYKFAGWVLSQVNRGG
YSEDVLTAKSIEGSKQKLNAVEIAMTLNQKPIEFEKGFIRAYADKIRNNNGKSYNRMLSF
KVVPETMTIRNITPD---------ERVEHDMILNNLEEKEGRVFKNTKKA-TPDPQAVVD
EVKALNSRL------------
>NC_022088_Troll [Phage NC_022088_Troll]
----------MEKPIMKEILRKAIESPVFSKEVLPVVPMSIFENVEIYKEITQIVRRYYQ
SN----------SSVITEGALVTLLEAKLDRLKKSADEQQQYFN----------KVSELY
QIRDSHDDN-LIDEEIEKYIKKQMRLELLKKAALKI---ND--EAFQDTLEDEFRKIMLL
DISGRNDEIINVIDDV--EYKRLALSSLDGNTVPTGFKSIDLLNSGGLAKGELGLIAAMS
GTGKTLMMTNLATNYVKQ-GYNVLFIALEELKNRMVLKLEQSMLRQTRGD----------
---ILD-GST-LNMEKFEKRQALYKNNR--ARFGNLFLARYSPRKVTPAKIEQLISDLLI
RQGVKIDVVIVDYPELLRNPHATG--NEADDGGKLFEEMRRIGQDFDVVMWTASQLNRTA
YNALIRTSEHMEGSLRKKNAAELVLVVNQTPEEYNAGFLRLYADKVRNPPEGAYDKMLGF
KVIGNQQVVREYIQNS-------SEEKEHRAILEAVDQARDNLFKAKKAGGNSGKVPMPD
FSQEINQAIRGGQ--------
>NC_022090_Remus [Phage NC_022090_Remus]
----------MSKRIKEIILHKSMKDIHFAREVLDKLPKSLFATESEDMGYL-FTAIKRT
AHI---------ADKMSNESLAIKVEQLMGSDKQDDEKVTQTLK----------YLDSLY
TVDMNNKDD-SVNYEVEKYIKTEMSKEVLVKFIAENKQ-ED--SDNLPELVEKLKQIEVS
DINGTDGEFIDFFEDI--DKKRELLSNLSINKYSTGFHSIDQQIEGGIGRGEVGLVIAPT
GRGKSLMASNLGKNYVKQ-GLNVLYIALEEKMDRMVLRAEQQMVGVQKNQ----------
---LLNGDLS-LNTDAYNKIQEHYKKNR--QLLGNFYIVKHMPGEVTPNQLEQIIINTTI
KKDKHIDVVIIDYPKLMRNPYLK-YQSESDAGGRIFEDIRKLSQEYNFVCWTLAQTNRTA
YGSEIITSEHVEGSRKIVNAVEVAFAVNQKDEEFKNGFLRLYLDKVRNSSNT-GERFVNL
KVEPTKMVVRDETPE---------EAEEHKQILAELNGEDKSRFKEKPN-----------
KAEAINNSFGGLSF-------
>NC_022761_CampHawk [Phage NC_022761_CampHawk]
MSDTYEFSE----SFQRKILSIMARDRLAYTSFQELLKPS-YFKSEIHIDLARIIHEHYD
RESSRAKSKGTDVNPPTIHVLFEEVRRLTKSNKKKAQLKEQYEE----------EIIDLM
DEDL--TDCEYVKDSIVRFAKDAAIKEAILESVEDIEKGANSRDVDYSVIEERIKEAVQV
GEVME-DLGVSYFDRAKERMDEYAQGTDGVRRIPTGMEGVDKTLGGGLGGGELGIVIAPP
GRGKSIALTNIGAGAVLE-GYSVAHYTMEMPERQVEKRYDNRLLQKDTQY----------
---LLDPENASRAFKALQMLQKTAGSNR--GKNGDLIIKKFPVNGCTINTIRSHLTKLRM
ERNFVPDVIIIDYGDLISPRRTYS--DKRFELESVYLDMRDLAAEYDCPVWSASQATRGA
LDKKVITIGDLAEAFNKANIADFMMALCQTEEEKEDGEMRLHVAKHRSGTSS---ITMSG
DIEYSTMTLTAYAED---------------------------------------------
---------------------
>NC_022763_Spock [Phage NC_022763_Spock]
----------MEKPIMKEILRKAIESPVFSKEVLPVVPMSIFENVEIYKEITQIVRRYYQ
SN----------SSVITESALVTLLEAKLDRLKKSADEQQQYFN----------KVSELY
QIRDSHDDA-LIDEEIEKYIKKQMRLELLKKAALKI---ND--EAFQDTLEDEFRKIMLL
DISGRNDEIINVIDDA--EYKRMALSSLDGNTVPTGFKSIDLLNSGGLAKGELGLIAAMS
GTGKTLMMTNLATNYVKQ-GYNVLFIALEELKNRMVLKLEQSMLRQTRGD----------
---ILD-GST-LNMEKFEKRQALYKKNR--HLFGNLFLARYSPRKVTPAKIEQLISDLLI
RQGIKIDVVIVDYPELLRNPHATG--NEADDGGKLFEEMRRIGQDFDVVMWTASQLNRTA
YNALIRTSEHMEGSLRKKNAAELVLVVNQTPEEYNAGFLRLYADKVRNPPEGAYDKMLGF
KVIGNQQVVREYIQNS-------SEEKEHRAILEAVDQARDNLFKAKKAGGNSGKVPMPD
FSQEINQAIRGGQ--------
>NC_022769_BigBertha [Phage NC_022769_BigBertha]
----------MEKPIMKEILRKAIESPVFSKEVLPVVPMSIFENVEIYKEITQIVRRYYQ
SN----------SSVITEGALVTLLEAKLDRLKKSADEQQQYFN----------KVSELY
QIRDSHDDN-LIDEEIEKYIKKQMRLELLKKAALKI---ND--EAFQDTLEDEFRKIMLL
DISGRNDEIINVIDDV--EYKRLALSSLDGNTVPTGFKSIDLLNSGGLAKGELGLIAAMS
GTGKTLMMTNLATNYVKQ-GYNVLFIALEELKNRMVLKLEQSMLRQTRGD----------
---ILD-GST-LNMEKFEKRQALYKNNR--ARFGNLFLARYSPRKVTPAKIEQLISDLLI
RQGVKIDVVIVDYPELLRNPHATG--NEADDGGKLFEEMRRIGQDFDVVMWTASQLNRTA
YNALIRTSEHMEGSLRKKNAAELVLVVNQTPEEYNAGFLRLYADKVRNPPEGAYDKMLGF
KVIGNQQVVREYIQNS-------SEEKEHRAILEAVDQARDNLFKAKKAGGNSGKVPMPD
FSQEINQAIRGGQ--------
>NC_022918_S25_4 [Phage NC_022918_S25_4]
----------MSKKIKELILHKSMKDIHFAREVLDNLPKNLFSAESEDMGYL-FTAIKRT
AHI---------SDKMSNEALAIKVEQLMGNNKEDEEKVTKTLT----------YLEDLY
KVDVNEKDE-SVNYEIEKYIKTEMSKEVLVKFIAENKQ-ED--SDNLHELVDKLKQIEVS
DISGGNGEFIDFFEDR--EKKQELLSNLATNKFSTGFTSIDNHIEGGIARGEVGLIIAPT
GRGKSLMASNLAKNYVKS-GLSVLYIALEEKMDRMVLRAEQQMAGAEKSQ----------
---IVNQDMS-LNNKVYDAIQNHYQKNR--KLLGDFYISKHMPGEVTPNQLEQIIVNTTI
KKDKNIDVVIIDYPHLMRNPYAK-YHSESDAGGKLFEDIRRLSQQYGFVCWTLAQTNRSA
YGSDVITSEHVEGSRKIVNAVEVSLAVNQKDEEFKSGFLRLYLDKIRNSSNT-GERFVNL
KVEPTKMIVRDETPE---------EKQEHIQLLSDNGKEDTSKFQNKDN-----------
KIEAINNTFGGLPGV------
>NC_022920_S25_3 [Phage NC_022920_S25_3]
----------MSKKIKELILHKSMKDIHFAREVLDNLPKNLFSAESEDMGYL-FTAIKRT
AHI---------SDKMSNEALAIKVEQLMGNNKEDEEKVTKTLT----------YLEDLY
KVDVNEKDE-SVNYEIEKYIKTEMSKEVLVKFIAENKQ-ED--SDNLHELVDKLKQIEVS
DISGGNGEFIDFFEDR--EKKQELLSNLATNKFSTGFTSIDNHIEGGIARGEVGLIIAPT
GRGKSLMASNLAKNYVKS-GLSVLYIALEEKMDRMVLRAEQQMAGAEKSQ----------
---IVNQDMS-LNNKVYDAIQNHYQKNR--KLLGDFYISKHMPGEVTPNQLEQIIVNTTI
KKDKNIDVVIIDYPHLMRNPYAK-YHSESDAGGKLFEDIRRLSQQYGFVCWTLAQTNRSA
YGSDVITSEHVEGSRKIVNAVEVSLAVNQKDEEFKSGFLRLYLDKIRNSSNT-GERFVNL
KVEPTKMIVRDETPE---------EKQEHIQLLSDNGKEDTSKFQNKDN-----------
KIEAINNTFGGLPGV------
>NC_023009_Sb_1 [Phage NC_023009_Sb_1]
----------MSKKIKELILHKSMKDIHFAREVLDNLPKNLFSAESEDMGYL-FTAIKRT
AHI---------SDKMSNEALAIKVEQLMGHNKEDEEKVTKTLT----------YLEDLY
KVDVNEKDE-SVNYEIEKYIKTEMSKEVLVKFIAGNKQ-ED--SDNLHELVDKLKQIEVS
DISGGNGEFIDFFEDT--EKKQELLSNLATNKFSTGFTSIDNHIEGGIARGEVGLIIAPT
GRGKSLMASNLAKNYVKS-GLSVLYIALEEKMDRMVLRAEQQMAGAEKSQ----------
---IVNQDMS-LNNKVYDAIQNHYQKNR--KLLGDFYISKHMPGEVTPNQLEQIIVNTTI
KKDKNIDVVIIDYPHLMRNPYVK-YHSESDAGGKLFEDIRRLSQQYGFVCWTLAQTNRGA
YGSDVITSEHVEGSRKIVNAVEVSLAVNQKDEEFKSGFLRLYLDKIRNSSNT-GERFVNL
KVEPTKMIVRDETPE---------EKQEHIQLLSDNGKEDTSKFQNKDN-----------
KIEAINNTFGGLPGV------
>NC_023501_BPS10C [Phage NC_023501_BPS10C]
-----------MKPIIKEILRKGVESPSFAKEILPLLPKAALEENHMYVEICQVIQHFYK
SN----------SSLATESTLLSLVEQKLDRQRADAEKQQKYYE----------TVSALY
EVRDMSDDS-VIDESIEAYIKKHLRLDILKKSAMRL---DD--EEFQKKVIDDLRDVEAL
DVTGGQNEIFNVLYDE--MEKRALLSSIQSNTISTGYRELDRLNGGGLAKGELGLVAALS
GSGKTLFMTNLATMYVKK-GYNVLYVALEEKKDRMTLRFEQSMLAQTRGD----------
---IID-GDN-LDEEKFKKRQAIYNKLK--GKLGNLLFSRYSPQTITLAKIEQLLSDAML
RLGIPVDVLIIDYPELLRNPNATG--NESDDGGKLFEEVRRVAQDFNVVTWAASQLNRSA
YNAIIRTSEHMEGSVRKKNACELVLIVNQYPEEYKAGFLRMYADKVRNPPEGVYDKMLGF
VVDGTRQLIRDYKFDEGSGNQTSAEEKAHRALLAEIENDGMDFGKGKQK-QTQSKVAMPN
LSDEINKAVGGK---------
>NC_023573_phiSA012 [Phage NC_023573_phiSA012]
----------MSKKIKELILHKSMKDIHFAREVLDNLPKNLFSAESEDMGYL-FTAIKRT
AHI---------SDKMSNEALAIKVEQLMGNNKEDEEKVTKTLT----------YLEDLY
KVDVNEKDE-SVNYEIEKYIKTEMSKEVLVKFIAENKQ-ED--SDNLHELVDKLKQIEVS
DISGGNGEFIDFFEDT--EKKQELLSNLATNKFSTGFTSIDNHIEGGIARGEVGLIIAPT
GRGKSLMASNLAKNYVKS-GLSVLYIALEEKMDRMVLRAEQQMAGAEKSQ----------
---IVNKDMS-LNNKVYDAIQNHYQKNR--KLLGDFYISKHMPGEVTPNQLEQIIVNTTI
KKDKNIDVVIIDYPHLMRNPYAK-YHSESDAGGKLFEDIRRLSQQYGFVCWTLAQTNRGA
YGSDVITSEHVEGSRKIVNAVEVSLAVNQKDEEFKSGFLRLYLDKIRNSSNT-GERFVNL
KVEPTKMIVRDETPE---------EKQEHIQLLSDNGKEDTSKFQNKDN-----------
KIEAINNTFGGLPGV------
>NC_024137_Bcp1 [Phage NC_024137_Bcp1]
----------MESPIMTQILRKAIENPIFAKEVLAVAPLTVFEGSPAYTELAGIVKRYYQ
TN----------NKPLTEDAFLTLTEDKLDRMKKDALTQQDYFG----------KIHYLY
EVRNSGDND-VIDEKIEEYIRQKMSIDLLTKAATNL---KN--KEFLEKLPDEFKKILML
NISGKRNEIINVLDDA--EYKRTSLSTLFQNMIPTGFKEIDHLNGGGLAKGELGLIVAAS
GTGKTLVLTNLATNYTKN-GYNVLFIALEELENRMILKFEQSLLRQNKST----------
---ILT-GSV-LNQEQFDKRQAFIKQHR--QHFGNLFFARYSPQAVTPAKIEQLISDLMI
REGIQVDAVVVDYPELLRNPRSTG--NEAEDGGRLFEEMRRIAQDYNVVMWTAAQMNRTA
YSALVRTAEHMEGSHRKKNAAELVLTVNQTPEEYQAGFIRLYADKVRNPPEGQYNRMLGF
KVVGSAQTVRDFESE--------QERKEHQYVLEAADEARDAMFKSKRRD-SKDNTPKID
YAGEINQSLQNMRG-------
>NC_024205_Hoody_T [Phage NC_024205_Hoody_T]
----------MVKPMVKEILRKAIMHPAFAKEILPIIPKSALDNDNMSIELAQVLRLFYQ
TN----------SASITEAALTTLVEAKLDRQKADAEKQQEYFD----------TISELY
DIRDSSDDE-VIDEALSKHIKRYMRIELLKKAAMKL---DD--EVFQDKLADELRYILSL
DITGGNDKIINVIDDK--EYKRRLLETVQSNTIPTGFKELDRLNGGGLAKGELGLVSALS
GSGKTLFLTNLATSYVKQ-GYNVLFIALEELENRMVLRFEQAMLSQSRAD----------
---IIT-NGV-LNEDAFERRQRFYEKYR--DNFGNLFFSRYSPRTVTPFTIEQLISDVLL
RKGVQLDIVIIDYPELLRNPNATG--NEAEDGGRLFEEVRRIAQDYNVLMWTASQLNRSA
YNAVTRTSEHMEGSIRKKNATELVLVVNQTPEEYEAGFVRLYADKVRNPPDGVYDKMLGF
VVDGKRQLIRDYEPDPYDPNKISPEKLEHQRILKEVEDQRNSLGINKGGGDKGNKPPMPN
LSDEINKALAGGAK-------
>NC_024207_Evoli [Phage NC_024207_Evoli]
----------MVKPMVKEILRKAIMHPAFAKEILPIIPKSALDNDNMSIELAQVLRLFYQ
TN----------SASITEAALTTLVEAKLDRQKADAEKQQEYFD----------TISELY
DIRDSSDDE-VIDEALSKHIKRYMRIELLKKAAMKL---DD--EVFQDKLADELRYILSL
DITGGNDKIINVIDDK--EYKRRLLETVQSNTIPTGFKELDRLNGGGLAKGELGLVSALS
GSGKTLFLTNLATSYVKQ-GYNVLFIALEELENRMVLRFEQAMLSQSRAD----------
---IIT-NGV-LNEDAFERRQRFYEKYR--DNFGNLFFARYSPRTVTPFTIEQLISDVLL
RKGVQLDIVIIDYPELLRNPNATG--NEAEDGGRLFEEVRRIAQDYNVLMWTASQLNRSA
YNAVTRTSEHMEGSIRKKNATELVLVVNQTPEEYEAGFVRLYADKVRNPPDGVYDKMLGF
VVDGKRQLIRDYEPDPYDPNKISPEKLEHQRILKEVEDQRNSLGINKGGGDKGNKPPMPN
LSDEINKALAGGVK-------
>NC_024211_Megatron [Phage NC_024211_Megatron]
-----------MKPIIKEILRKGVESPSFAKEILPLLPKSTLEENHMYVEISQVIQHFYK
SN----------SSLATESTLLSLVEQKLDRQKADAEKQQTYYE----------TVSSLY
EVRDMSDDS-VIDESIEAYIKKHLRLDILKKSAMRL---DD--EEFQKKVIDDLRDVEAL
DVTGGQNEIFNVLYDE--MEKRALLSSIQSNTISTGYRELDRLNGGGLAKGELGLIAALS
GSGKTLFMTNLATMYVKK-GYNVLYVALEEKKDRMTLRFEQSMLAQTRGD----------
---IID-GDN-LDEEKFKKRQAIYHKLK--GKLGNLLFSRYSPQTITLAKIEQLLSDAML
RLGIPVDVLIIDYPELLRNPNATG--NESDDGGKLFEEVRRVAQDFNVVTWAASQLNRSA
YNAIIRTSEHMEGSVRKKNACELVLIVNQYPEEYKAGFLRMYADKVRNPPEGVYDKMLGF
VVDGTRQLIRDYKFDEGSGNQTSAEEKAHRALLAEIENDGMDFGKGKQK-QPQSKIAMPN
LSDEINKAVGGK---------
>NC_024213_Hakuna [Phage NC_024213_Hakuna]
-----------MKPIIKEILRKGVESPSFAKEILPLLPKSTLEENHMYVEISQVIQHFYK
SN----------SSLATESTLLSLVEQKLDRQKADAEKQQTYYE----------TVSSLY
EVRDMSDDS-VIDESIEAYIKKHLRLDILKKSAMRL---DD--EEFQKKVIDDLRDVEAL
DVTGGQNEIFNVLYDE--MEKRALLSSIQSNTISTGYRELDRLNGGGLAKGELGLIAALS
GSGKTLFMTNLATMYVKK-GYNVLYVALEEKKDRMTLRFEQSMLAQTRGD----------
---IID-GDN-LDEEKFKKRQAIYHKLK--GKLGNLLFSRYSPQTITLAKIEQLLSDAML
RLGIPVDVLIIDYPELLRNPNATG--NESDDGGKLFEEVRRVAQDFNVVTWAASQLNRSA
YNAIIRTSEHMEGSVRKKNACELVLIVNQYPEEYKAGFLRMYADKVRNPPEGVYDKMLGF
VVDGTRQLIRDYKFDEGSGNQTSAEEKAHRALLAEIENDGMDFGKGKQK-QPQSKIAMPN
LSDEINKAVGGK---------
>NC_024216_CAM003 [Phage NC_024216_CAM003]
----------MVKPMVKEILRKAIMHPAFAKEILPIIPKSALDNDNMSIELAQVLRLFYQ
TN----------SASITEAALTTLVEAKLDRQKADAEKQQEYFD----------TISELY
DIRDSSDDE-VIDEALSKHIKRYMRIELLKKAAMKL---DD--EVFQDKLADELRYILSL
DITGGNDKIINVIDDK--EYKRRLLETVQSNTIPTGFKELDRLNGGGLAKGELGLVSALS
GSGKTLFLTNLATSYVKQ-GYNVLFIALEELENRMVLRFEQAMLSQSRAD----------
---IIT-NGV-LNEDAFERRQRFYEKYR--DNFGNLFFARYSPRTVTPFTIEQLISDVLL
RKGVQLDIVIIDYPELLRNPNATG--NEAEDGGRLFEEVRRIAQDYNVLMWTASQLNRSA
YNAVTRTSEHMEGSIRKKNATELVLVVNQTPEEYEAGFVRLYADKVRNPPDGVYDKMLGF
VVDGKRQLIRDYEPDPYDPNKISPEKLEHQRILKEVEDQRNSLGINKGGGDKGNKPPMPN
LSDEINKALAGGAK-------
>NC_024359_LP_048 [Phage NC_024359_LP_048]
------------------------------------------------------------
------------------------------------------------------------
------------------------------------------------------------
-----------------------MLQSIHQDKFSTGFTDLDVIAEGGIGRGELGLVIAPT
GGGKTMWAVNQAKNYVAQ-GLNVLYVVLEERLERMILRFEQNMMGIPKSR----------
---LMP-DNE-LDEEAFDKLQTIYDIKR-KQGLGNLYIEKRMPQEVSPTMLEQIIVDASV
RKGKHLDVVIIDYPDLMKNPHER-DNSESRAGGKLYEEIRKLAQTYKFAGWVLSQVNRGG
YSEDVLTAKSIEGSKQKLNAVEIAMTLNQKPIEFEKGFIRAYADKIRNNNGKSYNRMLSF
KVVPETMTIRNITPD---------ERVEHDMILNNLEEKEGRVFKNTKKA-TPDPQAVVD
EVKALNSRL------------
>NC_024360_LMSP_25 [Phage NC_024360_LMSP_25]
------------------------------------------------------------
------------------------------------------------------------
------------------------------------------------------------
-----------------------MLQSIHQDKFSTGFTDLDVIAEGGIGRGELGLVIAPT
GGGKTMWAVNQAKNYVAQ-GLNVLYVVLEERLERMILRFEQNMMGIPKSR----------
---LMP-DNE-LDEEAFDKLQTIYDIKR-KQGLGNLYIEKRMPQEVSPTMLEQIIVDASV
RKGKHLDVVIIDYPDLMKNPHER-DNSESRAGGKLYEEIRKLAQTYKFAGWVLSQVNRGG
YSEDVLTAKSIEGSKQKLNAVEIAMTLNQKPIEFEKGFIRAYADKIRNNNGKSYNRMLSF
KVVPETMTIRNITPD---------ERVEHDMILNNLEEKEGRVFKNTKKA-TPDPQAVVD
EVKALNSRL------------
>NC_024364_List_36 [Phage NC_024364_List_36]
------------------------------------------------------------
------------------------------------------------------------
------------------------------------------------------------
-----------------------MLQSIHQDKFSTGFTDLDVIAEGGIGRGELGLVIAPT
GGGKTMWAVNQAKNYVAQ-GLNVLYVVLEERLERMILRFEQNMMGIPKSR----------
---LMP-DNE-LDEEAFDKLQTIYDIKR-KQGLGNLYIEKRMPQEVSPTMLEQIIVDASV
RKGKHLDVVIIDYPDLMKNPHER-DNSESRAGGKLYEEIRKLAQTYKFAGWVLSQVNRGG
YSEDVLTAKSIEGSKQKLNAVEIAMTLNQKPIEFEKGFIRAYADKIRNNNGKSYNRMLSF
KVVPETMTIRNITPD---------ERVEHDMILNNLEEKEGRVFKNTKKA-TPDPQAVVD
EVKALNSRL------------
>NC_024383_LP_083_2 [Phage NC_024383_LP_083_2]
------------------------------------------------------------
------------------------------------------------------------
------------------------------------------------------------
-----------------------MLQSIHQDKFSTGFTDLDVIAEGGIGRGELGLVIAPT
GGGKTMWAVNQAKNYVAQ-GLNVLYVVLEERLERMILRFEQNMMGIPKSR----------
---LMP-DNE-LDEEAFDKLQTIYDIKR-KQGLGNLYIEKRMPQEVSPTMLEQIIVDASV
RKGKHLDVVIIDYPDLMKNPHER-DNSESRAGGKLYEEIRKLAQTYKFAGWVLSQVNRGG
YSEDVLTAKSIEGSKQKLNAVEIAMTLNQKPIEFEKGFIRAYADKIRNNNGKSYNRMLSF
KVVPETMTIRNITPD---------ERVEHDMILNNLEEKEGRVFKNTKKA-TPDPQAVVD
EVKALNSRL------------
>NC_024787_LMTA_148 [Phage NC_024787_LMTA_148]
------------------------------------------------------------
------------------------------------------------------------
------------------------------------------------------------
-----------------------MLQSIHQDKFSTGFTDLDVIAEGGIGRGELGLVIAPT
GGGKTMWAVNQAKNYVAQ-GLNVLYVVLEERLERMILRFEQNMMGIPKSR----------
---LMP-DNE-LDEEAFDKLQTIYDIKR-KQGLGNLYIEKRMPQEVSPTMLEQIIVDASV
RKGKHLDVVIIDYPDLMKNPHER-DNSESRAGGKLYEEIRKLAQTYKFAGWVLSQVNRGG
YSEDVLTAKSIEGSKQKLNAVEIAMTLNQKPIEFEKGFIRAYADKIRNNNGKSYNRMLSF
KVVPETMTIRNITPD---------ERVEHDMILNNLEEKEGRVFKNTKKA-TPDPQAVVD
EVKALNSRL------------
>NC_024788_Riley [Phage NC_024788_Riley]
----------MEKPIMKEILRKAIESPVFSKEVLPVVPMSIFENVEIYKEITQIVRRYYQ
SN----------SSVITEGALVTLLEAKLDRLKKSADEQQQYFN----------KVSELY
QIRDSHDDN-LIDEEIEKYIKKQMRLELLKKAALKI---ND--EAFQDTLEDEFRKIMLL
DISGRNDEIINVIDDV--EYKRLALSSLDGNTVPTGFKSIDLLNSGGLAKGELGLIAAMS
GTGKTLMMTNLATNYVKQ-GYNVLFIALEELKNRMVLKLEQSMLRQTRGD----------
---ILD-GST-LNMEKFEKRQALYKNNR--ARFGNLFLARYSPRKVTPAKIEQLISDLLI
RQGVKIDVVIVDYPELLRNPHATG--NEADDGGKLFEEMRRIGQDFDVVMWTASQLNRTA
YNALIRTSEHMEGSLRKKNAAELVLVVNQTPEEYNAGFLRLYADKVRNPPEGAYDKMLGF
KVIGNQQVVREYIQNS-------SEEKEHRAILEAVDQARDNLFKAKKAGGNSGKVPMPD
FSQEINQAIRGGQ--------
>NC_024792_Bobb [Phage NC_024792_Bobb]
------------------------------------------------------------
-------------------------------MKKSAEVQQKYFN----------EISELY
TVRDSGDDT-VIDEQIEKYIRKHMVMDLLKKAAQNL---DK--EDVIEDIADNLRDTMRM
DISGKQQEIIDVLHDE--EYKRAALSTLHTNTIPTGFKSLDTLNSGGLAKGELGLISAIS
GTGKTLLLTNLATNYVKM-GYNVLFIALEELENRMILKFEQSMLGRTRSQ----------
---ILN-GTE-LDEEAFKKRQSVYKKNK--DRLGNLYFSRYSPGTITPAKIEQLISDVTL
RKGKQVDVVLIDYPELLRNPKATG--NEAVDSGKLFEEMRRIAQDFNVVMWTASQMNRSA
YSALVKTAEHIEGGLRKKNAVEVLLVVNQHQEEFNAGFLRLYADKLRNPPEGHFDRMIGM
KVVGAAQRVRDYESE--------EERKEHMAILEEVDNRMDAAFKGKKRG-NKDNVDMPD
YSSEINKAITAARGGA-----
>NC_025416_MCE_2014 [Phage NC_025416_MCE_2014]
----------MSKKIKELILHKSMKDIHFAREVLDNLPKNLFSAESEDMGYL-FTAIKRT
AHI---------SDKMSNEALAIKVEQLMGSNKEDEEKVTKTLT----------YLEDLY
KVDVNEKDE-SVNYEIEKYIKTEMSKEVLVKFIAENKQ-ED--SDNLHELVDKLKQIEVS
DISGGNGEFIDFFEDT--EKKQELLSNLATNKFSTGFNSIDNHIEGGIARGEVGLIIAPT
GRGKSLMASNLAKNYVKS-GLSVLYIALEEKMDRMVLRAEQQMAGAEKSQ----------
---IVNQDMS-LNSKVYDAIQNHYQKNR--KLLGDFYISKHMPGEVTPNQLEQIIVNTTI
KKDKNIDVVIIDYPHLMRNPYAK-YHSESDAGGKLFEDIRRLSQQYGFVCWTLAQTNRGA
YGSDVITSEHVEGSRKIVNAVEVSLAVNQKDEEFKSGFLRLYLDKIRNSSNT-GERFVNL
KVEPTKMIVRDETPE---------EKQEHIQLLSDNGKEDTSKFQNKDN-----------
KIEAINNTFGGLPGV------
>NC_025417_Team1 [Phage NC_025417_Team1]
----------MSKKIKELILHKSMKDIHFAREVLDNLPKNLFSAESEDMGYL-FTAIKRT
AHI---------SDKMSNEALAIKVEQLMGNNKEDEEKVTKTLT----------YLEDLY
KVDVNEKDE-SVNYEIEKYIKTEMSKEVLVKFIAENKQ-ED--SDNLHELVDKLKQIEVS
DISGGNGEFIDFFEDT--EKKQELLSNLATNKFSTGFTSIDNHIEGGIARGEVGLIIAPT
GRGKSLMASNLAKNYVKS-GLSVLYIALEEKMDRMVLRAEQQMAGAEKSQ----------
---IVNQDMS-LNNKVYDAIQNHYQKNR--KLLGDFYISKHMPGEVTPNQLEQIIVNTTI
KKDKNIDVVIIDYPHLMRNPYAK-YHSESDAGGKLFEDIRRLSQQYGFVCWTLAQTNRGA
YGSDVITSEHVEGSRKIVNAVEVSLAVNQKDEEFKSGFLRLYLDKIRNSSNT-GERFVNL
KVEPTKMIVRDETPE---------EKQEHIQLLSDNGKEDTSKFQNKDN-----------
KIEAINNTFGGLPGV------
>NC_025423_CP_51 [Phage NC_025423_CP_51]
MPETYEFSE----SFQSKILALMARDKVFYITFREVLKPK-FLRKDIHIDMARIIQEHYE
RESDRATKKGTEVNPPTTEVLWEEIRKLTKNNKLKAQIKDQYED----------CVLDIF
EADL--SDAEYIKDNVIAFGRRAAIEQAIWDSVGLLEKGSQ---DDFNKIEDLVGKALRI
GEDIG-DLGTDYYANAQERVENYREGNDGVRRIPTGIHGVDKVLHGGLGGGELGVVIAPP
NRGKSIALTNIGAGAVME-GYNVVHFTLEMPEKQVTKRYDQRLMGKSFEY----------
---MKDNPD--KVLKA------IMNMQA--TKRGQLFVKKYKTSDCTVHTMRSYLTRLWM
EKGVKPDVIIVDYGDLVQPRRTYA--DKRFELESVYLDLRDLAAEYNCPVWTASQANRGA
LDKKVITIGDLAEAFNKANIADFMMALCQTTEEKEDGEMRIYVSKHRDGEAN---LTINN
EIDYATMTLSSYE-----------------------------------------------
---------------------
>NC_025426_P108 [Phage NC_025426_P108]
----------MSKKIKELILHKSMKDIHFAREVLDNLPKNLFSAESEDMGYL-FTAIKRT
AHI---------SDKMSNEALAIKVEQLMGNNKEDEEKVTKTLT----------YLEDLY
KVDVNEKDE-SVNYEIEKYIKTEMSKEVLVKFIAENKQ-ED--SDNLHELVDKLKQIEVS
DISGGNGEFIDFFEDT--EKKQELLSNLATNKFSTGFNSIDNHIEGGIARGEVGLIIAPT
GRGKSLMASNLAKNYVKS-GLSVLYIALEEKMDRMVLRAEQQMAGAEKSQ----------
---IVNQDMS-LNSKVYDAIQNHYQKNR--KLLGDFYISKHMPGEVTPNQLEQIIVNTTI
KKDKHIDVVIIDYPHLMRNPYAK-YHSESDAGGKLFEDIRRLSQQYGFVCWTLAQTNRGA
YGSDVITSEHVEGSRKIVNAVEVSLAVNQKDEEFKSGFLRLYLDKIRNSSNT-GERFVNL
KVEPTKMIVRDETPE---------EKQEHIQLLSDNGKEDTSKFQNKDN-----------
KIEAINNTFGGLPGV------
>NC_025440_WIL_1 [Phage NC_025440_WIL_1]
------------------------------------------------------------
------------------------------------------------------------
------------------------------------------------------------
-----------------------MLQSIHQDKFSTGFTDLDVIAEGGIGRGELGLVIAPT
GGGKTMWAVNQAKNYVAQ-GLNVLYVVLEERLERMILRFEQNMMGIPKSR----------
---LMP-DNE-LDEEAFDKLQTIYDIKR-KQGLGNLYIEKRMPQEVSPTMLEQIIVDASV
RKGKHLDVVIIDYPDLMKNPHER-DNSESRAGGKLYEEIRKLAQTYKFAGWVLSQVNRGG
YSEDVLTAKSIEGSKQKLNAVEIAMTLNQKPIEFEKGFIRAYADKIRNNNGKSYNRMLSF
KVVPETMTIRNITPD---------ERVEHDMILNNLEEKEGRVFKNTKKA-TPDPQAVVD
EVKALNSRL------------
>NC_027335_ECP3 [Phage NC_027335_ECP3]
----------MS-QIQKQVIYRALSEPFFAKEILSKIPMDEFKDSGYEMIVS-TINLYYR
THD----------ESLEEQSLLTLVEDKMLKQNKSLEAQNKVFE----------VVSDLY
ELENEDVDSEVISENIQNYVRKVLTREAIMKSVTNEGTLGS--DSNIQQLMDDLRDILTI
ETAGNNSELLDFFDDV--DKKMELLANLQQNKYPTGFTAIDAISDGGLARGEVGMVVAPT
GGGKTTWAVNQARNYVVR-GLNVLYVPLEEKVDRMIVRFEQLLSQQSKKN----------
---ILV-DGE-LNKDLYTQIQQAYGAGKEQMNWGNLWIRKYKPQELTPSGLSQLISDVMI
RKGQQIDVVIIDYPDLMKNPHASGSNGESDAGGKLYEDIRAIAQEYDFVCWTLSQLNRAS
YGQDIKNAGAIEGSKRKMNAVELIFTLNQTSEEFSNGYLRAYVDKLRNNSGIAYDKMLYF
KVLPETMTIRDETPE---------ERAEHEALLADNAMNRASSHSDENNY-TA--NDVNK
KISNLNNTLSGGWN-------
>NC_027352_JBP901 [Phage NC_027352_JBP901]
----------MESPIMTQILKKAIENPIFAKEVLAVAPLTVFEGSPAYTELAGIIKRYYQ
TN----------NKPLTEDALLTLTEDKLDRMKKDALTQQDYFG----------KIHYLY
EVRNSGDNE-VIDEKIEEYIRQKMSIDLLTKAATNL---KN--KEFLEKLPDEFKKILML
NISGKRNEIINVLDDA--EYKRTSLSTLFQNMIPTGFKEIDHLNGGGLAKGELGLIVAAS
GTGKTLVLTNLATNYTKN-GYNVLFIALEELENRMILKFEQSLLRQNKST----------
---ILT-GSV-LNQEQFDKRQAFIKQHR--QHFGNLFFARYSPQAVTPAKIEQLISDLMI
REGIQVDAVVVDYPELLRNPRASG--NEADDGGKLFEEMRRIAQDYNVVMWTAAQMNRTA
YSALVRTAEHMEGSHRKKNAAELVLTVNQTPEEYQAGFIRLYADKVRNPPEGQYNRMLGF
KVVGSAQTVRDFESE--------QERKEHQYVLEAADEAREAMFKSKRKD-SKDNTPKID
YASEINQSLQNMRG-------
>NC_027355_BCP8_2 [Phage NC_027355_BCP8_2]
----------MESPIMTQILRKAIENPIFAKEVLAVAPLTVFEGSPAYTEIAGIVKRYYQ
TN----------NKPLTEDALLTLTEDKLDRMKKDALTQQDYFG----------KIHYLY
EVRNSGDND-VIDEKIEEYIRQKMSIDLLTKAATNL---KN--KEFLEKLPDEFKKILML
NISGKRNEIINVLDDA--EYKRTSLSTLFQNMIPTGFKDIDHLNGGGLAKGELGLIVAAS
GTGKTLILTNLATNYTKN-GYNVLFVALEELENRMILKFEQSLLRQNKST----------
---ILT-GSV-LNQEQFDKRQAFIRQHR--QHFGNLFFARYSPQAVTPAKIEQLISDLMI
REGIQVDAVVVDYPELLRNPRATG--NEAEDGGRLFEEMRRIAQDYNVVMWTAAQMNRTA
YSALVRTAEHMEGSHRKKNAAELVLTVNQTPEEYQAGFIRLYADKVRNPPEGQYNRMLGF
KVIGSAQTVRDFESE--------QERKEHQYVLEAADEAREAMFKSKRKD-SKDNTPKID
YASEINQALHTMRG-------
>NC_027366_Mater [Phage NC_027366_Mater]
------------------------------------------------------------
-------------------------------MNKDAETQQEYYK----------AISELY
IVRNSQNDD-IIDEKIEKYIKKHMQIDLVKKFVMNS---DN--EEFMDKMADDWRDIMML
DVSGKNQEIINVLDDT--EYKRKALSTLYANTIPTGFSQIDALNGGGLAKGELGMIVAAS
GTGKTLILTNLATNYTKN-KRNVLFIALEELENRMILKFEQSMLRRNKSE----------
---ILT-GAA-LNETNFDKYQEFYKQNR--SHFGNLFFARFSPRKITPAKVEQLISDVKI
RQGIDIDVVIIDYPELLRNPYATG--NEADDGGKLFEEMRRIAQDFNVVMWTAAQMNRTA
YSAIIRTSEHMEGSLRKKNAAELVLTVNQTPEEYAAGFVRLYADKVRNPPEGGYDKMLGF
KVVGAAQTVRDYRTD--------EELRQHKAVLEEADSRAEQGFRGKKKD-AG--AKGPD
FATEMNASIMRQRGEGQ----
>NC_027374_Moonbeam [Phage NC_027374_Moonbeam]
----------MSSPIRREILRKAIESPTFSKEILPKTPLTIYDGDKVFEEISNIVKRYYQ
TN----------GSVLTEEALLTLTEEKLDRLRRSATEQQDYFN----------VINSLY
EIRDSHDDS-VIDENIEKYIKKHMRLDLMQRALASI---ND--EAMMDKVDKEWREIELL
DITGKQNEIINIIDDV--EAKREALSSLHANTIPTGFPDVDNLMSGGLAKGELGLILALS
GTGKTLVLTNLATNYTKQ-KKNVLFIALEETQNRMILKFEQSMLRQNKSN----------
---ILT-GTA-LNEENFNKYQDFYKQNR--QHFGNLFFARYSPRTVTPAKIEQLLSDIKI
RQGIEVDVLLIDYPDLLRNPYATG--NESDDGGKLFEEIRRICQDYNVLGWTAGQLNRTA
YSAAIKTAEHMEGSVRKKNAVEFVGVVQQSEEEFRAGFTRLYIDKLRNTPEGPYEKMLGF
KVVGSAQSMMPYRSD--------AERREHMAIIEEVQDNLEKSFKTKKKN-ND--GVTVD
YAKEMNETLLNKRRES-----
>Thurquoise
----------MESPIMTQILRKAIENPIFAKEVLAVAPLTLFEGSPAYTELAGIVKRYYQ
TN----------NKPLTEDALLTLTEEKLDRMKKDAITQQDYFG----------KVHYLY
EVRNSGDNE-VIDEKIEEYVRQKMSIDLLTKAATNL---KN--KEFLEKLPDEFKKILML
NISGKRNEIINVLDDT--EYKRTSLSTLFQNMIPTGFKDIDHLNGGGLAKGELGLIVAAS
GTGKTLILTNLATNYTKN-GYNVLFIALEELENRMILKFEQSLLRQNKST----------
---ILT-GSV-LNQEQFDKRQDFIKQHR--QHFGNLFFARYSPQAVTPAKIEQLISDLMI
REGIQVDAVIVDYPELLRNPRSSG--NEADDGGKLFEEMRRIAQDYNVVMWTAAQMNRTA
YSALVRTAEHMEGSHRKKNAAELVLTVNQTPEEYQAGFIRLYADKVRNPPEGQYNRMLGF
KVVGSAQTVRDFESE--------QERKEHQYVLEAADEARDAMFKSKRKD-SKDNTPKID
YASEINQSLHNMRG-------
