# Supplementary material for: Genome, biology and stability of the Thurquoise phage – A new virus from the Bastillevirinae subfamily
Source: Front Microbiol. 2023 Mar 14;14:1120147. doi: 10.3389/fmicb.2023.1120147 (PMC10043171; doi:10.3389/fmicb.2023.1120147)
Supplement: Supplementary file 2 [file Data_Sheet_1.ZIP › File S1. Alignments evolution models and trees/IqTree_ML_trees/single_marker_trees/Alignments/6132_00058-hypothetical_protein_100.fasta.aln.faa]

>AB609718_phiEF24C_P2 [Phage AB609718_phiEF24C_P2]
-----MRLKKISEILGRLIDVTMINTHEINDFSVGSTIRSIYEAVSMELEQYYILGRENI
LWGIEQGILNAFDFRKREAKRAYGMVTLEFHTVTQTPVYVPTGTTFDSSLSGAPSTLTFQ
TMQDYIIPEGVITAKVEVYCTTVGTKGNIPKGRINRVINNISNLKTVYNEFDFLTGTDEE
SIESVKKRFHAFVESRGRATIKALDYGTRQVEEVAGVYI-KEEVGYVRIYAHDLNGDLKQ
ETLDKIKVAIEDYRPAGIKLDVFPVIKSNVQVSATVTISDKSRINSKLEERVELTIRNYL
NSQVVSQPLILADLIQVIMNIDDVLIYDCKINNM-------EGNMAVRDEEII-------
------------------------------------------------------------
--------RAGEVIVELV-------------------------------
>AB930182_SPG24 [Phage AB930182_SPG24]
-----MKFKRMSEIYSRLVDYTITNTREVNDFSVGSAMRALYEAISIELEQFYILTEENI
TEAIEQGVYSSFGFTRKKAIRAYGVVQIALHNAAQQDMIVSRGSRFTSSESEYP--QVYE
TLVDYYIPKGSILAEVEVHCLSPGSTGNIPENVLDVMQSPLANVKSVTNPQAFQTGQDEE
PLEELRSRFRSFIKALSRATVPAIEYGVRTVPEVAGVYI-EEETGRVNIYAHDRNGNLPD
SVKTKIEEVMYEYRPAGIPVRIFPVTRKAIDVDVVVTLTNKAAITDTFKKKIQDEITRYL
NNMQTSQSLVLLDLSSIIKYIDRQLIYDVTFKNP-------TGNVTLKGSEII-------
------------------------------------------------------------
--------RAGTIKVTLQ-------------------------------
>AP013029_phiNIT1 [Phage AP013029_phiNIT1]
-----MKFKRMSEIYSRLVDYTITNTREVNDFSVGSAMRALYEAISIELEQFYILTEENI
TEAIEQGVYSSFGFTRKKAIRAYGVVQIALHNAAQQDMIVSRGSRFTSSESEYP--QVYE
TLVDYYIPKGSILAEVEVHCLSPGSTGNIPENVLDVMQSPLANVKSVTNPQAFQTGQDEE
PLEELRSRFRSFIKALSRATVPAIEYGVRTVPEVAGVYI-EEETGRVNIYAHDRNGNLPD
SVKTKIEEVMYEYRPAGIPVRIFPVTRKAIDVDVVITLTNKAAITDTFKKKIQDEITRYL
NNMQTSQSLVLLDLSSIIKYIDRQLIYDVTFKNP-------TGNVTLKGSEII-------
------------------------------------------------------------
--------RAGTIKVTLQ-------------------------------
>AY682195_LP65 [Phage AY682195_LP65]
MSDYTLRYKTAKETLSSLTDYILTHTDKLNDFTDGSALATINEAYATELEHQIYMTITNV
NTGIREGAMSAFGFNRKQATYAYGTVRITFNQDLTNDVYISKGAQFYSTNPLYS--QTYV
TLEEYYVPAGTAWLDITVYCSVTGTVGNIPNDTINACS-DMGNITSVTNSEAFQTGQDEE
TNADLAVRFRQMIQGLQSGTVEALENAAMSVDGVAGAFGFDDTYGSFILYVHDANGDLSN
TLKQQVANAVDKVRSAGIRVLILPIHRTTIDLEIGINVPNTALQNDTLLQVIKRDITNYV
NNYVAGQPIYVSDVIQKVMDESDYGIVNTELTVTANPDDFLLGNADIDEDSIININGQEV
GSNNLHPIDISKDDTYSVITKTKNVASNPGKDSVGWKDATTYTDDNGDPVINSIAVTNKY
ATKGNELLKSGTIDIYFIDDDDMKQNVTEKTTGTVADSDFINDFIKGDN
>DQ004855_P100 [Phage DQ004855_P100]
----------------------MINTSELNDFSVGSTILSILEAVSMELEQYYILSRENI
VWGIQQGVFQAFDFFKREPKRAYGDVLIEFHSAVQSDVYIPKGTTFSSTINGYD--QQFE
TVIDYYVPKDSILARVEVYCKVAGEIGNVPAGTINLIMNSVSNVKSVINESNFQTGTDEE
SLESVKNRFHAFVESRGRATVPAINYGTRLVEEVSGVYV-KEYVGYVIVYAHDRNGNLSA
NIQDNIKIALEDYRPAGIKLDVKPVNKRLLPVEVTVTITNKNRIGDTLQAHIQGVITDYL
NSMQVSNNLILSELIQIIMSIDDSLIYDCKIENF-------TENVIINSEDII-------
------------------------------------------------------------
--------RAGEVKVNLK-------------------------------
>EU418428_A5W [Phage EU418428_A5W]
-----MKTRKLTNILSKLIDKTMAGTSKITDFTPGSASRSLLEAVSLEIEQFYILTKENI
DWGIQEGIIEAFDFQKRQSKRAYGDVTIQFYQPLDMRMYIPAGTTFTSTRQEYP--QQFE
TLVDYYAEPDSTEIVVEVYCKETGVAGNVPEGTINTIASGSSLIRSVNNEYSFNTGTKEE
SQEDFKRRFHSFVESRGRATNKSVRYGALQIPDVEGVYV-YEETGHITVFAHDRNGNLSD
TLKEDIIDALQDYRPSGIMLDVTGVEKEEVNVSATVTISNKSRIGDTLQKHIESVIRSYL
NNLKTSDDLIITDLIQAIMNIDDVLIYDVSFDNL-------DENIIVPPQGII-------
------------------------------------------------------------
--------RAGEIKVELK-------------------------------
>FR852584_ISP [Phage FR852584_ISP]
-----MKTRKLTNILSKLIDKTMAGTSKITDFTPGSASRSLLEAVSLEIEQFYILTKENI
DWGIQEGIIEAFDFQKRQSKRAYGDVTIQFYQPLDMRMYIPAGTTFTSTRQEYP--QQFE
TLVDYYAEPDSTEIVVEVYCKETGVAGNVPEGTINTIASGSSLIRSVNNEYSFNTGTKEE
SQEDFKRRFHSFVESRGRATNKSVRYGALQIPDVEGVYV-YEETGHITVFAHDRNGNLSD
TLKEDIIDALQDYRPSGIMLDVTGVEKEEVNVSATVTISNKSRIGDTLQKHIESVIRSYL
NNLKTSDDLIITDLIQAIMNIDDVLIYDVSFDNL-------DENIIVPPQGII-------
------------------------------------------------------------
--------RAGEIKVELK-------------------------------
>JN797796B_5S [Phage JN797796B_5S]
-----------MNIYSRLVDYTITNTNKLNDFSVGSAIRALYEAVAMEVEQFYVLTEENL
EEAIQAGVYESFGFKRKAPQRAYGRVRITFHNAVQQNLPLPRGTRFTSSFPEYA--NIYE
TVEDYYIPAGAVTAEVFVYCLTSGEVGNVPANAIDVMMTPLSNVKLVTNPAAFQTGENEE
PLEALKARFRSYIESLSKATKPALEYGTRLVPEVAGVYI-DEKIGLVVIYAHDKNGELPD
SVKLAIETSLSRFKPAGIPVEVKPVTRKSIDVDVTITIANKPAITTALRDRIKFAIEGYL
NNMQTSQNLILNDLSYVIKSVDKQLVYDIQYTTP-------TTNQVVKGSEIV-------
------------------------------------------------------------
--------RAGIIKVTLV-------------------------------
>JN797798_BCU4 [Phage JN797798_BCU4]
----------MTEIYARLVDHTITNTRKINDFSIGSAMRAIYEAIATELEQFYVLTEENI
QEAIAAGIFASFGFTRKPPRKAYGKVQIVFHNALQQTVALARGTRFTSSLGDYS--NTYE
TLVDYYIPQGTVTAEVQVYCTIPGEVGNIPANVVNIMMTPLANIKTVNNAQAFQTGQNEE
PLDEMKSRFRSYIESLSKGTIPAIEYGTRSVPEVAGVWI-DEQTGLINVYAHDRNGDLPD
DVKAKIVATLENFRPGGIPVRVMPVVRRTIDVDVKITLTNKLAITKAFQDKIVGEISRYL
NNMQTSQSLILSDLSSVIKGLDKQLIYDISFANP-------TGNILVAGNEII-------
------------------------------------------------------------
--------RAGTIKVTLE-------------------------------
>JX080300_Staph1N [Phage JX080300_Staph1N]
-----MKTRKLTNILSKLIDKTMAGTSKITDFTPGSASRSLLEAVSLEIEQFYILTKENI
DWGIQEGIIEAFDFQKRQSKRAYGDVTIQFYQPLDMRMYIPAGTTFTSTRQEYP--QQFE
TLVDYYAEPDSTEIVVEVYCKETGVAGNVPEGTINTIASGSSLIRSVNNEYSFNTGTKEE
SQEDFKRRFHSFVESRGRATNKSVRYGALQIPDVEGVYV-YEETGHITVFAHDRNGNLSD
TLKEDIIDALQDYRPSGIMLDVTGVEKEEVNVSATVTISNKSRIGDTLQKHIESVIRSYL
NNLKTSDDLIITDLIQAIMNIDDVLIYDVSFDNL-------DENIIVPPQGII-------
------------------------------------------------------------
--------RAGEIKVELK-------------------------------
>JX080301_A3R [Phage JX080301_A3R]
-----MKTRKLTNILSKLIDKTMAGTSKITDFTPGSASRSLLEAVSLEIEQFYILTKENI
DWGIQEGIIEAFDFQKRQSKRAYGDVTIQFYQPLDMRMYIPAGTTFTSTRQEYP--QQFE
TLVDYYAEPDSTEIVVEVYCKETGVAGNVPEGTINTIASGSSLIRSVNNEYSFNTGTKEE
SQEDFKRRFHSFVESRGRATNKSVRYGALQIPDVEGVYV-YEETGHITVFAHDRNGNLSD
TLKEDIIDALQDYRPSGIMLDVTGVEKEEVNVSATVTISNKSRIGDTLQKHIESVIRSYL
NNLKTSDDLIITDLIQAIMNIDDVLIYDVSFDNL-------DENIIVPPQGII-------
------------------------------------------------------------
--------RAGEIKVELK-------------------------------
>JX080302_676Z [Phage JX080302_676Z]
-----MKTRKLTNILSKLIDKTMAGTSKITDFTPGSASRSLLEAVSLEIEQFYILTKENI
DWGIQEGIIEAFDFQKRQSKRAYGDVTIQFYQPLDMRMYIPAGTTFTSTRQEYP--QQFE
TLVDYYAEPDSTEIVVEVYCKETGVAGNVPEGTINTIASGSSLIRSVNNEYSFNTGTKEE
SQEDFKRRFHSFVESRGRATNKSVRYGALQIPDVEGVYV-YEETGHITVFAHDRNGNLSD
TLKEDIIDALQDYRPSGIMLDVTGVEKEEVNVSATVTISNKSRIGDTLQKHIESVIRSYL
NNLKTSDDLIITDLIQAIMNIDDVLIYDVSFDNL-------DENIIVPPQGII-------
------------------------------------------------------------
--------RAGEIKVELK-------------------------------
>JX080303_Fi200W [Phage JX080303_Fi200W]
-----MKTRKLTNILSKLIDKTMAGTSKITDFTPGSASRSLLEAVSLEIEQFYILTKENI
DWGIQEGIIEAFDFQKRQSKRAYGDVTIQFYQPLDMRMYIPAGTTFTSTRQEYP--QQFE
TLVDYYAEPDSTEIVVEVYCKETGVAGNVPEGTINTIASGSSLIRSVNNEYSFNTGTKEE
SQEDFKRRFHSFVESRGRATNKSVRYGALQIPDVEGVYV-YEETGHITVFAHDRNGNLSD
TLKEDIIDALQDYRPSGIMLDVTGVEKEEVNVSATVTISNKSRIGDTLQKHIESVIRSYL
NNLKTSDDLIITDLIQAIMNIDDVLIYDVSFDNL-------DENIIVPPQGII-------
------------------------------------------------------------
--------RAGEIKVELK-------------------------------
>JX080304_MSA6 [Phage JX080304_MSA6]
-----MKTRKLTNILSKLIDKTMAGTSKITDFTPGSASRSLLEAVSLEIEQFYILTKENI
DWGIQEGIIEAFDFQKRQSKRAYGDVTIQFYQPLDMRMYIPAGTTFTSTRQEYP--QQFE
TLVDYYAEPDSTEIVVEVYCKETGVAGNVPEGTINTIASGSSLIRSVNNEYSFNTGTKEE
SQEDFKRRFHSFVESRGRATNKSVRYGALQIPDVEGVYV-YEETGHITVFAHDRNGNLSD
TLKEDIIDALQDYRPSGIMLDVTGVEKEEVNVSATVTISNKSRIGDTLQKHIESVIRSYL
NNLKTSDDLIITDLIQAIMNIDDVLIYDVSFDNL-------DENIIVPPQGII-------
------------------------------------------------------------
--------RAGEIKVELK-------------------------------
>JX080305_P4W [Phage JX080305_P4W]
-----MKTRKLTNILSKLIDKTMAGTSKITDFTPGSASRSLLEAVSLEIEQFYILTKENI
DWGIQEGIIEAFDFQKRQSKRAYGDVTIQFYQPLDMRMYIPAGTTFTSTRQEYP--QQFE
TLVDYYAEPDSTEIVVEVYCKETGVAGNVPEGTINTIASGSSLIRSVNNEYSFNTGTKEE
SQEDFKRRFHSFVESRGRATNKSVRYGALQIPDVEGVYV-YEETGHITVFAHDRNGNLSD
TLKEDIIDALQDYRPSGIMLDVTGVEKEEVNVSATVTISNKSRIGDTLQKHIESVIRSYL
NNLKTSDDLIITDLIQAIMNIDDVLIYDVSFDNL-------DENIIVPPQGII-------
------------------------------------------------------------
--------RAGEIKVELK-------------------------------
>JX194239_SA11 [Phage JX194239_SA11]
-----MRTRKLTQILSRLMDKTIQGTSKITDFTPGSAVRSLLEAVALEIEQYYILTRENI
NWGIQEGIIEAFDFQKRKAKRAYGNVNIQFYQPLDMRMYIPAGTTFSSTRQEYP--QQFE
TLVDYYAEEGTTEITVEVYCKEVGIVGNIPEDIINTIASGSSLIRTITNPTSFNTGTKEE
SQEDFKRRFHMFVESRGRATNKSIRYGTLQVPDVDGVYV-YEEVGHVTVYAHDKNGNLSA
TLKNDIITALEDYRPSGIKLDVVGVEKEEIDVSAVVTISNKARIGDTLQRHIESVIRGYL
NSLTTSDDLIINDLIQAIMNIDDNLIYDVAFKNL-------STNIEVSSKGII-------
------------------------------------------------------------
--------RAGDIKVELI-------------------------------
>JX875065_SA5 [Phage JX875065_SA5]
-----MKTRKLTNILSKLIDKTMAGTSKITDFTPGSASRSLLEAVSLEIEQFYILTKENI
DWGIQEGIIEAFDFQKRQSKRAYGDVTIQFYQPLDMRMYIPAGTTFTSTRQEYP--QQFE
TLVDYYAEPDSTEIVVEVYCKETGVAGNVPEGTINTIASGSSLIRSVNNEYSFNTGTKEE
SQEDFKRRFHSFVESRGRATNKSVRYGALQIPDVEGVYV-YEETGHITVFAHDRNGNLSD
TLKEDIIDALQDYRPSGIMLDVTGVEKEEVNVSATVTISNKSRIGDTLQKHIESVIRSYL
NNLKTSDDLIITDLIQAIMNIDDVLIYDVSFDNL-------DENIIVPPQGII-------
------------------------------------------------------------
--------RAGEIKVELK-------------------------------
>KC595512_JL [Phage KC595512_JL]
-----MKIKTMKEIVSDMAGYMVTVGSKITNFNPGSIVRTLFEAVATEIEQLYFKMKKGH
AEAIEGSLYTSFGFSKTPAVKATGLLTLEFKAPLSLVFTISKGHTFYT-VPVKGKVIYFE
CLEDKTVPIGETSVDVKVQCTEAGEVGNVPPLSIRSVMSPLPMVERMYNLSPFHTGLPEE
TTEQRKKRFSNFIGTLQRGTVESIKYGVSQIPDVAGVNV-KEDVGLIYIYVHDAQGQLPA
PLQAQVENLLPNYKCGGIKPIVSKVNIKTVDINIKVTIENGFD-KGTYALIIYNSVSTFL
EKYTVGKPLLRAELVRFIMNLDYNAILNVNLSID--------KDVIAVENELV-------
------------------------------------------------------------
--------RPGKLTINIE-------------------------------
>KC595513_Shanette [Phage KC595513_Shanette]
-----MKIKTMKEIVSDMAGYMVTVGSKITNFNPGSIVRTLFEAVATEIEQLYFKMKKGH
AEAIEGSLYTSFGFSKTPAVKSTGLLTLEFKAPLSLVFTISKGHTFYT-VPVKGKVIYFE
CLEDKTVPIGETSVDVKVQCTEAGEVGNVPPLSIRSVMSPLPMVERMYNLSPFHTGLPEE
TTEQRKKRFSNFIGTLQRGTVESIKYGVSQIPDVAGVNV-KEDVGLIYIYVHDAQGQLPA
PLQAQVENLLPNYKCGGIKPIVSKVNIKTVDIDIKVTIENGFD-KGTYALIIYNSVSTFL
EKYTVGKPLLRAELVRFIMNLDYNAIMNVNLSID--------KDVIAVENELV-------
------------------------------------------------------------
--------RPGKLTINIE-------------------------------
>KC699836_SIOphi [Phage KC699836_SIOphi]
-----MKFKRMSEIYSRLVDHTITNTREINDFSVGSAMRALYEAISIELEQYYILTRENM
MEAIEQGVYSSFGFTRKPAIRAYGVVQIFLHSPASSDMVISRGSRFSSGISEYP--QVYE
TLIDYYIPKGSLVAEVEVYCTSPGSTGNIPADVIDIIQSPIANIRAVTNPQAFQTGQDAE
PIEEMRSRFQSFIKSLSRATVPAIDYGTRTVPEVSGVFI-HEETGRVNVYAHDRNGNLPD
HVKEKIEEVLYYYRPAGIPVRVFPVTRKSIDVDVVVTLTNKVSITDTFRDKIKMEIVRYL
NNMQTSQSLVLSDLMSVIKYIDRQLIYDVSFKEP-------TGNVTLKGSEVI-------
------------------------------------------------------------
--------RAGNVTVTLK-------------------------------
>KF021268_phiIBB_SEP1 [Phage KF021268_phiIBB_SEP1]
-----MKTRKLTDILSRMIDKTMIATSKVSDFTPGSAVRSLLEAIALELEQYYILTKENI
EWGIEEGIVEAFDFTKRRERRAYGDVTIRFYNPLEETMYIPRGTTFSSTRQQYT--QQFE
TLVDYYVTEGSTEAKVEVYAKESGTIGNVPEDTINVMASSSTLIKSVNNDLSFSTGRDEE
SQEELKRRFHMFVESRGRATNKSIRYGAMKVPDVKGVYV-YEQVGLVTVYAHDNNGTLPN
NLISDIEEALEDYRPSGIMLRVRPTVKTDVDVDVRVVITNKARIGETLQRHIESVIRSYL
NDFNVSDDLILADLTQVIMNIDDSLIYDIQFNSI-------MGNIETQPEEII-------
------------------------------------------------------------
--------RAGKINVTLV-------------------------------
>KF669652_Grass [Phage KF669652_Grass]
-----MKFKRMSEIYSRLVDYTITNTREVNDFSVGSAMRALYEAISIELEQFYILTEENI
TEAIEQGVYSSFGFTRKKAIRAYGVVQIALHNAAQQDMIVSRGSRFTSSESEYP--QVYE
TLVDYYIPKGSILAEVEVHCLSPGSTGNIPENVLDVMQSPLANVKSVTNPQAFQTGQDEE
PLEELRSRFRSFIKALSRATVPAIEYGVRTVPEVAGVYI-EEETGRVNIYAHDRNGNLPD
SVKTKIEEVMYEYRPAGIPVRIFPVTRKAIDVDVVVTLTNKAAITDTFKKKIQDEIARYL
NNMQTSQSLVLLDLSSVIKYIDRQLIYDVTFKNP-------TGNVTLKGSEII-------
------------------------------------------------------------
--------RAGTIKVTLQ-------------------------------
>KF766114_K [Phage KF766114_K]
-----MKTRKLTNILSKLIDKTMAGTSKITDFTPGSASRSLLEAVSLEIEQFYILTKENI
DWGIQEGIIEAFDFQKRQSKRAYGDVTIQFYQPLDMRMYIPAGTTFTSTRQEYP--QQFE
TLVDYYAEPDSTEIVVEVYCKETGVAGNVPEGTINTIASGSSLIRSVNNEYSFNTGTKEE
SQEDFKRRFHSFVESRGRATNKSVRYGALQIPDVEGVYV-YEETGHITVFAHDRNGNLSD
TLKEDIIDALQDYRPSGIMLDVTGVEKEEVNVSATVTISNKSRIGDTLQKHIESVIRSYL
NNLKTSDDLIITDLIQAIMNIDDVLIYDVSFDNL-------DENIIVPPQGII-------
------------------------------------------------------------
--------RAGEIKVELK-------------------------------
>KJ010547_Bp8p_C [Phage KJ010547_Bp8p_C]
-----MRFKRMSEIYSRLVDNTITNTHDVNDFSVGSAMRAIYESIAIELEQFYVLTRENM
LEAVEQGVYNAFGFKRKEAVRAYGVVQVSFHNSTQTDITISRGSRFSSSMPQYT--QLYE
TRVDYVIPRGSVLAEFEVYCLSPGSTGNIPEDVIDVMQSPIANVKEVNNPAAFQTGQDQE
PLEEQRSRFNAFITALSRATVPALEYGTRTVTEVAGVWI-EEETGRVNIYAHDRNGNLPD
SVKEKILLTLEDYRPAGIQVRVLPVEKKNVDVSVTVTLNNKAGITSAFNQKITTEVTRYL
NNMQTSQSLVLSDLSSVIKYIDRQLIYDVSFDNL-------KSNVVLKGSEII-------
------------------------------------------------------------
--------RAGEVKVTLK-------------------------------
>KJ010548_Bp8p_T [Phage KJ010548_Bp8p_T]
-----MRFKRMSEIYSRLVDNTITNTHDVNDFSVGSAMRAIYESIAIELEQFYVLTRENM
LEAVEQGVYNAFGFKRKEAVRAYGVVQVSFHNSTQTDITISRGSRFSSSMPQYT--QLYE
TRVDYVIPRGSVLAEFEVYCLSPGSTGNIPEDVIDVMQSPIANVKEVNNPAAFQTGQDQE
PLEEQRSRFNAFITALSRATVPALEYGTRTVTEVAGVWI-EEETGRVNIYAHDRNGNLPD
SVKEKILLTLEDYRPAGIQVRVLPVEKKNVDVSVTVTLNNKAGITSAFNQKITTEVTRYL
NNMQTSQSLVLSDLSSVIKYIDRQLIYDVSFDNL-------KSNVVLKGSEII-------
------------------------------------------------------------
--------RAGEVKVTLK-------------------------------
>KJ094029_LP_064 [Phage KJ094029_LP_064]
----------------------MINTSELNDFSVGSTILSILEAVSMELEQYYILSRENI
VWGIQQGVFQAFDFFKREPKRAYGDVLIEFHSAVQSDVYIPKGTTFSSTINGYD--QQFE
TVIDYYVPKDSILARVEVYCKVAGEIGNVPAGTINLIMNSVSNVKSVINESNFQTGTDEE
SLESVKNRFHAFVESRGRATVPAINYGTRLVEEVSGVYV-KEYVGYVIVYAHDRNGNLSA
NIQDNIKIALEDYRPAGIKLDVKPVNKRLLPVEVTVTITNKNRIGDTLQAHIQGVITDYL
NSMQVSNNLILSELIQIIMSIDDSLIYDCKIENF-------TENVIINSEDII-------
------------------------------------------------------------
--------RAGEVKVNLK-------------------------------
>KJ094031_LP_124 [Phage KJ094031_LP_124]
----------------------MINTSELNDFSVGSTILSILEAVSMELEQYYILSRENI
VWGIQQGVFQAFDFFKREPKRAYGDVLIEFHSAVQSDVYIPKGTTFSSTINGYD--QQFE
TVIDYYVPKDSILARVEVYCKVAGEIGNVPAGTINLIMNSVSNVKSVINESNFQTGTDEE
SLESVKNRFHAFVESRGRATVPAINYGTRLVEEVSGVYV-KEYVGYVIVYAHDRNGNLSA
NIQDNIKIALEDYRPAGIKLDVKPVNKRLLPVEVTVTITNKNRIGDTLQAHIQGVITDYL
NSMQVSNNLILSELIQIIMSIDDSLIYDCKIENF-------TENVIINSEDII-------
------------------------------------------------------------
--------RAGEVKVNLK-------------------------------
>KJ586795_LMTA_94 [Phage KJ586795_LMTA_94]
----------------------MINTSELNDFSVGSTILSILEAVSMELEQYYILSRENI
VWGIQQGVFQAFDFFKREPKRAYGDVLIEFHSAVQSDVYIPKGTTFSSTINGYD--QQFE
TVIDYYVPKDSILARVEVYCKVAGEIGNVPAGTINLIMNSVSNVKSVINESNFQTGTDEE
SLESVKNRFHAFVESRGRATVPAINYGTRLVEEVSGVYV-KEYVGYVIVYAHDRNGNLSA
NIQDNIKIALEDYRPAGIKLDVKPVNKRLLPVEVTVTITNKNRIGDTLQAHIQGVITDYL
NSMQVSNNLILSELIQIIMSIDDSLIYDCKIENF-------TENVIINSEDII-------
------------------------------------------------------------
--------RAGEVKVNLK-------------------------------
>KJ591605_LMTA_57 [Phage KJ591605_LMTA_57]
----------------------MINTSELNDFSVGSTILSILEAVSMELEQYYILSRENI
VWGIQQGVFQAFDFFKREPKRAYGDVLIEFHSAVQSDVYIPKGTTFSSTINGYD--QQFE
TVIDYYVPKDSILARVEVYCKVAGEIGNVPAGTINLIMNSVSNVKSVINESNFQTGTDEE
SLESVKNRFHAFVESRGRATVPAINYGTRLVEEVSGVYV-KEYVGYVIVYAHDRNGNLSA
NIQDNIKIALEDYRPAGIKLDVKPVNKRLLPVEVTVTITNKNRIGDTLQAHIQGVITDYL
NSMQVSNNLILSELIQIIMSIDDSLIYDCKIENF-------TENVIINSEDII-------
------------------------------------------------------------
--------RAGEVKVNLK-------------------------------
>KJ668715_LMTA_34 [Phage KJ668715_LMTA_34]
----------------------MINTSELNDFSVGSTILSILEAVSMELEQYYILSRENI
VWGIQQGVFQAFDFFKREPKRAYGDVLIEFHSAVQSDVYIPKGTTFSSTINGYD--QQFE
TVIDYYVPKDSILARVEVYCKVAGEIGNVPAGTINLIMNSVSNVKSVINESNFQTGTDEE
SLESVKNRFHAFVESRGRATVPAINYGTRLVEEVSGVYV-KEYVGYVIVYAHDRNGNLSV
NIQDNIKIALEDYRPAGIKLDVKPVNKRLLPVEVTVTITNKNRIGDTLQAHIQGVITDYL
NSMQVSNNLILSELIQIIMSIDDSLIYDCKIENF-------TENVIINSEDII-------
------------------------------------------------------------
--------RAGEVKVNLK-------------------------------
>KP027446_phiIPLARODI [Phage KP027446_phiIPLARODI]
-----MKTRKLTNILSKLIDKTMAGTSKITDFTPGSASRSLLEAVSLEIEQFYILTKENI
DWGIQEGIIEAFDFQKRQSKRAYGDVTIQFYQPLDMRMYIPAGTTFTSTRQEYP--QQFE
TLVDYYAEPDSTEIVVEVYCKETGVAGNVPEGTINTIASGSSLIRSVNNEYSFNTGTKEE
SQEDFKRRFHSFVESRGRATNKSVRYGALQIPDVEGVYV-YEETGHITVFAHDRNGNLSD
TLKEDIIDALQDYRPSGIMLDVTGVEKEEVNVSATVTISNKSRIGDTLQKHIESVIRSYL
NNLKTSDDLIITDLIQAIMNIDDVLIYDVSFDNL-------DENIIVPPQGII-------
------------------------------------------------------------
--------RAGEIKVELK-------------------------------
>KP027447_phiIPLA_C1C [Phage KP027447_phiIPLA_C1C]
-----MKTRKLTDILSRMIDKTMIATSKVSDFTPGSAVRSLLEAIALELEQYYILTKENI
EWGIEEGIVEAFDFTKRRERRAYGDVTIRFYNPLEETMYIPRGTTFTSTRQQYT--QQFE
TLVDYYVTEGSTEAKVEVYAKEAGIIGNVPEDTINVMTSSSTLIKSVNNDLSFSTGRDEE
SQEELKRRFHMFVESRGRATNKSIRYGAMKVPDVKGVYV-YEQVGLVTVYAHDNNGTLPN
NLISDIEEALEDYRPSGIMLRVRPTVKTDVDVDVRVVITNKARIGETLQRHIESVIRSYL
NDFNVSDDLILADLTQVIMNIDDSLIYDIQFNSI-------MGNIETQPEEII-------
------------------------------------------------------------
--------RAGKINVTLV-------------------------------
>KP339049_EFDG1 [Phage KP339049_EFDG1]
----------------------MINTHELNDFSVGSTIRSIYEAVSMELEQYYILGRENI
LWGIEQGVLNAFDFRKREAKRAYGMVTLEFHTVTQTPVYVPTGTTFDSSLSGAPSNLTFQ
TMQDYVIPAGVVTAKVEVYCTTVGSQGNIAKGRINRVINNISNLKKVYNEYDILTGTDEE
SIESVKKRFHAFVESRGRATIKALDYGTRQVEEVSGVYI-KEEIGYVRIYAHDLNGDLKD
ETLAKIKTAIEDYRPAGIKLDVFPVVKLTVPIDVTITISNKNRINTALEERIELTIRNYL
NSRTVSETLVKADLLQAIMNIDDNLIYDCEINNL-------SGNLDIRDEEII-------
------------------------------------------------------------
--------RAGDVTIELI-------------------------------
>KP687431_IME_SA1 [Phage KP687431_IME_SA1]
------------------------------------------------------------
-----------------------------------MRMYIPAGTTFTSTRQEYP--QQFE
TLVDYYAEPDSTEIVVEVYCKETGVAGNVPEGTINTIASGSSLIRSVNNEYSFNTGTKEE
SQEDFKRRFHSFVESRGRATNKSVRYGALQIPDVEGVYV-YEETGHITVFAHDRNGNLSD
TLKEDIIDALQDYRPSGIMLDVTGVEKEEVNVSATVTISNKSRIGDTLQKHIESVIRSYL
NNLKTSDDLIITDLIQAIMNIDDVLIYDVSFDNL-------DENIIVPPQGII-------
------------------------------------------------------------
--------RAGEIKVELK-------------------------------
>KP687432_IME_SA2 [Phage KP687432_IME_SA2]
-----MKTRKLTNILSKLIDKTMAGTSKITDFTPGSASRSLLEAVSLEIEQFYILTKENI
DWGIQEGIIEAFDFQKRQSKRAYGDVTIQFYQPLDMRMYIPAGTTFTSTRQEYP--QQFE
TLVDYYAEPDSTEIVVEVYCKETGVAGNVPEGTINTIASGSSLIRSVNNEYSFNTGTKEE
SQEDFKRRFHSFVESRGRATNKSVRYGALQIPDVEGVYV-YEETGHITVFAHDRNGNLSD
TLKEDIIDALQDYRPSGIMLDVTGVEKEEVNVSATVTISNKSRIGDTLQKHIESVIRSYL
NNLKTSDDLIITDLIQAIMNIDDVLIYDVSFDNL-------DENIIVPPQGII-------
------------------------------------------------------------
--------RAGEIKVELK-------------------------------
>KR049063_EFLK1 [Phage KR049063_EFLK1]
-----MRLKKISEILGRLIDVTMINTHEINDFSVGSTIRSIYEAVSMELEQYYILGRENI
LWGIEQGVLNAFDFRKREAKRAYGMVTLEFHTVTQTPVYIPTGTTFDSSLSGAPSTLTFQ
TMQDYIIPEGVITAKVEVYCTTVGTKGNIPKGRINRVINNISNLKTVYNEFDFLTGTDEE
SIESVKKRFHAFVESRGRATIKALDYGTRQVEEVAGVYI-KEEVGYVRIYAHDLNGDLKQ
ETLDKIKVAIEDYRPAGIKLDVFPVIKSNVQVSATVTISDKSRINSKLEERVELTIRNYL
NSQVVSQPLILADLIQVIMNIDDVLIYDCKINNM-------EGNMAVRDEEII-------
------------------------------------------------------------
--------RAGEVIVELI-------------------------------
>KR902361_IME_SA118 [Phage KR902361_IME_SA118]
-----MKTRKLTNILSKLIDKTMAGTSKITDFTPGSASRSLLEAVSLEIEQFYILTKENI
DWGIQEGIIEAFDFQKRQSKRAYGDVTIQFYQPLDMRMYIPAGTTFTSTRQEYP--QQFE
TLVDYYAEPDSTEIVVEVYCKETGVAGNVPEGTINTIASGSSLIRSVNNEYSFNTGTKEE
SQEDFKRRFHSFVESRGRATNKSVRYGALQIPDVEGVYV-YEETGHITVFAHDRNGNLSD
TLKEDIIDALQDYRPSGIMLDVTGVEKEEVNVSATVTISNKSRIGDTLQKHIESVIRSYL
NNLKTSDDLIITDLIQAIMNIDDVLIYDVSFDNL-------DENIIVPPQGII-------
------------------------------------------------------------
--------RAGEIKVELK-------------------------------
>KR908644_IME_SA119 [Phage KR908644_IME_SA119]
-----MKTRKLTNILSKLIDKTMAGTSKITDFTPGSASRSLLEAVSLEIEQFYILTKENI
DWGIQEGIIEAFDFQKRQSKRAYGDVTIQFYQPLDMRMYIPAGTTFTSTRQEYP--QQFE
TLVDYYAEPDSTEIVVEVYCKETGVAGNVPEGTINTIASGSSLIRSVNNEYSFNTGTKEE
SQEDFKRRFHSFVESRGRATNKSVRYGALQIPDVEGVYV-YEETGHITVFAHDRNGNLSD
TLKEDIIDALQDYRPSGIMLDVTGVEKEEVNVSATVTISNKSRIGDTLQKHIESVIRSYL
NNLKTSDDLIITDLIQAIMNIDDVLIYDVSFDNL-------DENIIVPPQGII-------
------------------------------------------------------------
--------RAGEIKVELK-------------------------------
>KT207918_Eyuki [Phage KT207918_Eyuki]
-----MKFKSMSQIYRKMVDKTLTSTDKINDFSVGSAIRAIYEAVATELEAFYVMTEENL
LEAISKGVYSSFGFERKLPQKAYTPITITLNNPTQVIQPIPRGTRFTSSYPEYA--NVYE
TLEDYYIPQGAVTAVVQVFCTQSGTIGNVPANAIDIMVTPITNIKSSTNKSAVQTGQDEE
PLELLRSRFRQYIESLSKATKPALEYGTRLVPAVSGVYI-EEFTGKVNVYAHDNNGDLPD
NVKTAIEKSLENYRAAGIRVDVKPVTRLAVDVDVDVIIEPKAAITDALNTRIRFAIENYL
NGMQVSQDLIMTDLSCIIKDVDKRLVYDIVYKKP-------PSNLLTKGSEII-------
------------------------------------------------------------
--------RAGVVKVNLK-------------------------------
>KT224359_TsarBomba [Phage KT224359_TsarBomba]
----------MTEIYARLVDHTITNTRKINDFSIGSAMRAIYEAIATELEQFYVLTEENI
QEAIAAGIFASFGFTRKPPRKAYGKVQIVFHNALQQTVALARGTRFTSSLGDYS--NTYE
TLVDYYIPQGTVTAEVQVYCTIPGEIGNIPANVVNIMMTPLANIKTVNNGQAFQTGQNEE
PLDEMKSRFRSYIESLSKGTIPAIEYGTRSVPEVAGVWI-DEKTGLINVYAHDRNGDLPD
DVKAKIVATLENFRPGGIPVRVMPVVRRTIDVDVKITLTNKLAITKAFQDKIVGEISRYL
NNMQTSQSLILSDLSSVIKGLDKQLIYDITFAKP-------TGNILVAGNEII-------
------------------------------------------------------------
--------RAGTIKVTLE-------------------------------
>KT307976_AvesoBmore [Phage KT307976_AvesoBmore]
-----------MNIYSRLVDYTITNTNKINDFSVGSAIRALYESVAMEVEQFYVLTEENL
EEAIQAGVYESFAFKRKAPQKAYGKVRITFHNAVQQNTPLPRGTRFTSSFPEYA--NIYE
TVEDYYIPAGAVTAEVFVYCIIAGEVGNVPANAIDVMMTPLSNVKLVTNPSAFQTGENEE
PLEALKSRFRSYIESLSKATKPALEYGTRLVPEVSGVYI-DEKIGIVIVYAHDKNGELPD
SVKLAIATSLTRFKPAGIPVEVRPVTRKAVDVEVTITISNKPAITNALRDRIKFAIEGYL
NNMQTSQNLILNDLSYVIKSVDKQLVYDIQYAKP-------TVNEVVKGSEIV-------
------------------------------------------------------------
--------RAGIIKVTLV-------------------------------
>KT995480_Bacillus_BM15 baseplate_J-like_protein_translation Bacillus_BM15
-----MRYKQMTEIYGRLVDHTITNTNKINDFSIGSAIRAMYEATAREIEQLYILTEENI
REAIAAGVYSSFGFQRKPAQRAYGKVQLVFHNAVQQTLPLPRGTRFTSSLADYT--MTYE
TVEDYYVPQGAVTAEVQIFCTISGEIGNVPNNVINIMMTPLANIKTVTNAQAFQTGQDEE
PLEELKSRFRAYIESLSKGTIPALEYGTRSVAEISGVWI-DEQTGIVYVYAHDRNGDLPD
VVRDKVIATLQNYRAAGIPVVVRPVVRKAVNIDVTIVVADKTAITKALQDKIASEISRYL
NNMQTSQSVILSDLSSVIKGLDRRLIYDITFNDP-------KANVIVAGNEVV-------
------------------------------------------------------------
--------RAGTVKVTLV-------------------------------
>KU577463_Bacillus_Deep_Blue hypothetical_protein_translation Bacillus_Deep Blue
-----MRYKQMTEIYGRLVDHTITNTNKINDFSIGSAIRAIYEATAREIEQLYILTEENV
REAIAAGVYSSFGFQRKPAQRAYGKVQMVFHNAVQQTLPLPRGTRFTSSLADYT--MTYE
TVEDYYIPQGTVTAEVQIFSTIPGEIGNVPNNVIDIMMTPLANIKTVTNAQAFQTGQDEE
PLDELKSRFRSYIESLSKGTIPALEYGTRSVTEISGVWI-DEQTGIVYVYAHDRNGDLPD
LVRDKVIATLQNYRAAGIPVVVRPVVRKTVGVDVTITLTDKTAITVALQNKIVAEISRYL
NNMQTSQSVILSDLSSVIKGLDRRLIYDITFNDP-------KANVIVAGNEVV-------
------------------------------------------------------------
--------RAGTVKVTLV-------------------------------
>KX495186_Bacillus_PK16 putative_baseplate_J_family_protein_translation Bacillus_PK16
-----MRYKQMTEIYGRLVDHTITNTNKINDFSIGSAIRAIYEATAREIEQLYILTEENI
REAIASGVYASFGFQRKPAQRAYGKVQLVFHNAVQQTLPLPRGTRFTSSLADYT--MTYE
TVEDYYIPQGTVTAEVQIFCTIPGEIGNVPNNVINIMMTPLANIKTVTNAQAFQTGQDEE
PLDELKSRFRSYIESLSKGTIPALEYGTRSVTEISGVWI-DEQTGIVYIYAHDRNGDLPD
LVRDKVIATLQNYRAAGIPVVVRPVVRRAVNIDVTIALTDKTAITKALQDKIAAEISRYL
NNMQTSQSVILSDLSSVIKGLDRRLIYDITFNDP-------KANVIVAGNEVV-------
------------------------------------------------------------
--------RAGTVKVTLV-------------------------------
>MG602477_Bacillus_BCP01 tail_protein_translation Bacillus_BCP01
----------MTEIYGRLVDHTITNTNKINDFSIGSAIRAIYEATAREIEQLYILTEENI
REAIASGVYASFGFQRKPAQRAYGKVQLVFHNAVQQTLPLPRGTRFTSSLADYT--MTYE
TVEDYYIPQGTVTAEVQIFCTIPGEIGNVPNNVIDIMMTPLANIKSVTNAQAFQTGQDEE
PLDELKSRFRSYIESLSKGTIPALEYGTRSVTEISGVWI-DEQTGIVYIYAHDRNGDLPD
LVRDKVIATLQNYRAAGIPVVVRPVVRRAVNIDVTIVLTDKTAITKALQDKIAAEISRYL
NNMQTSQSVILSDLSSVIKGIDRRLIYDITFNDP-------KANVIVAGNEVV-------
------------------------------------------------------------
--------RAGTVKVTLV-------------------------------
>MH638309_Bacillus_Hobo baseplate_J_protein_translation Bacillus_Hobo
-----MRYKQMTEIYGRLVDHTITNTNKINDFSIGSAIRAMYEATAREIEQLYILTEENI
REAIAAGVYSSFGFQRKPAQRAYGKVQLVFHNAVQQTLPLPRGTRFTSSLADYT--MTYE
TVEDYYVPQGAVTAEVQIFCTISGEIGNVPNNVINIMMTPLANIKTVTNAQAFQTGQDEE
PLEELKSRFRAYIESLSKGTIPALEYGTRSVAEISGVWI-DEQTGIVYVYAHDRNGDLPD
VVRDKVIATLQNYRAAGIPVVVRPVVRKAVNIDVTIVVADKTAITKALQDKIASEISRYL
NNMQTSQSVILSDLSSVIKGLDRRLIYDITFNDP-------KANVIVAGNEVV-------
------------------------------------------------------------
--------RAGTVKVTLV-------------------------------
>MH638312_Bacillus_Kioshi baseplate_J_protein_translation Bacillus_Kioshi
-----MRYKQMTEIYGRLVDHTITNTNKINDFSIGSAIRAMYEATAREIEQLYILTEENI
REAIAAGVYSSFGFQRKPAQRAYGKVQLVFHNAVQQTLPLPRGTRFTSSLADYT--MTYE
TVEDYYVPQGAVTAEVQIFCTISGEIGNVPNNVINIMMTPLANIKTVTNAQAFQTGQDEE
PLEELKSRFRAYIESLSKGTIPALEYGTRSVAEISGVWI-DEQTGIVYVYAHDRNGDLPD
IVRDKVIATLQNYRAAGIPVVVRPVVRKAVNIDVTIVVADKTAITKALQDKIASEISRYL
NNMQTSQSVILSDLSSVIKGLDRRLIYDITFNDP-------KANVIVAGNEVV-------
------------------------------------------------------------
--------RAGTVKVTLV-------------------------------
>NC_007021_Twort [Phage NC_007021_Twort]
-----METRKFTNILSKLIDKTMIATHKITDFTPGSAVRSLYEAIALEIEQFYILTKENI
YWGIQEGVIESFDFKRRQARKAHGNVTLRFYNPIEDDYIIPRGTTFTSTNQEYP--YQFE
TLVEYRIPKDSTEAILEVFSKQTGASSNIPENTLNVMTSAPPSLRSINNDSSFNTGTDLE
SLEDFKKRFQDFVETRGRATNKSVRYGAMQVPDVEGVYV-YEQVGLVTAFVHDRNGNLPD
TVKKNVEQELEDYRPSGIMLKVEPVIKTLTDISVRVTLSNKDRISDTLQHHIEQVIRTYL
NNFKVSDDLILNDLIQVIMNIDDRLIYDVEFSTI-------HGNTITKPEEII-------
------------------------------------------------------------
--------RAGKIDVTLI-------------------------------
>NC_007066_G1 [Phage NC_007066_G1]
-----MKTRKLTNILSKLIDKTMAGTSKITDFTPGSASRSLLEAVSLEIEQFYILTKENI
DWGIQEGIIEAFDFQKRQSKRAYGDVTIQFYQPLDMRMYIPAGTTFTSTRQEYP--QQFE
TLVDYYAEPDSTEIVVEVYCKETGVAGNVPEGTINTIASGSSLIRSVNNEYSFNTGTKEE
SQEDFKRRFHSFVESRGRATNKSVRYGALQIPDVEGVYV-YEETGHITVFAHDRNGNLSD
TLKEDIIDALQDYRPSGIMLDVTGVEKEEVNVSATVTISNKSRIGDTLQKHIESVIRSYL
NNLKTSDDLIITDLIQAIMNIDDVLIYDVSFDNL-------DENIIVPPQGII-------
------------------------------------------------------------
--------RAGEIKVELK-------------------------------
>NC_009811_A511 [Phage NC_009811_A511]
----------------------MINTSELNDFSVGSTILSILEAVSMELEQYYILSRENI
VWGIQQGVFQAFDFFKREPKRAYGDVLIEFHSAVQSDVYIPKGTTFSSTINGYD--QQFE
TVIDYYVPKDSILARVEVYCKVAGEIGNVPAGTINLIMNSVSNVKSVINESNFQTGTDEE
SLESVKNRFHAFVESRGRATVPAINYGTRLVEEVSGVYV-KEYVGYVIVYAHDRNGNLSA
NIQDNIKIALEDYRPAGIKLDVKPVNKRLLPVEVTVTITNKNRIGDTLQAHIQGVITDYL
NSMQVSNNLILSELIQIIMSIDDSLIYDCKIENF-------TENVIINSEDII-------
------------------------------------------------------------
--------RAGEVKVNLK-------------------------------
>NC_009904_phiEF24C [Phage NC_009904_phiEF24C]
-----MRLKKISEILGRLIDVTMINTHEINDFSVGSTIRSIYEAVSMELEQYYILGRENI
LWGIEQGILNAFDFRKREAKRAYGMVTLEFHTVTQTPVYVPTGTTFDSSLSGAPSTLTFQ
TMQDYIIPEGVITAKVEVYCTTVGTKGNIPKGRINRVINNISNLKTVYNEFDFLTGTDEE
SIESVKKRFHAFVESRGRATIKALDYGTRQVEEVAGVYI-KEEVGYVRIYAHDLNGDLKQ
ETLDKIKVAIEDYRPAGIKLDVFPVIKSNVQVSATVTISDKSRINSKLEERVELTIRNYL
NSQVVSQPLILADLIQVIMNIDDVLIYDCKINNM-------EGNMAVRDEEII-------
------------------------------------------------------------
--------RAGEVIVELV-------------------------------
>NC_011421_SPO1 [Phage NC_011421_SPO1]
---MNLQIKTFNEILNSMANWVK-NTSNITNFYVGSVIRSFLEAVAIEIESIYFQMKMGF
SYAIENSIFHSFDFERRPAVKASGQVVMVFKTELPQDIIIPKGYIVST-VPVKGEIISFE
VTEDTIAFAGYTSVVLNVQCTDAGIIGNVPQYSIKIALQPLAFVESIYNPDGFYNGAEEE
TRQDRKKRFSSYIDTLAKATVDAVRYGVLSVEGVAGVYV-EDNIGLVRVYVHDSKGDLPD
DLKARVEDNIINYKAAGVEVSVKPVIKKLTDVTVTVTLTDDVD-KESYRVMIVNSVTTFL
NYFPVSKSLVKAELIKHIMNIDDLSIVNVVVDMD--------NVVQVANNEII-------
------------------------------------------------------------
--------RPGTITVNIQE------------------------------
>NC_012530_Lb338_1 [Phage NC_012530_Lb338_1]
-----MQIKRLSDILASLIDNTTARTTLINDFTPGSVIRSIYEAVAMQLEEYYYLQEENI
SWGIQNGVLSSFGFSPREATPAYGDIDITFYGPLSQDTTIPRGTTFYSSNDLYS--QTYV
LQEPYLVRAGSIKATVTAYCTQVGSAGNIPAAVLDSCSGMQTGIYKVTNTDAILTGTDEE
SVDEERLRFNEFVDTRGRGTVKAMDYAARTIPEVTGVYI-DETVGHVTVYAHDANGDLSD
ALINEIATAEEDYRPVAIPWDVQPVSKNLLDIEVSVTVTNYRMVPSDFTDNLSNYIGSYL
DNFSAGDDLIISALESRIRAF-SPLIYDVSVTNP-------SGNVAVAPNEII-------
------------------------------------------------------------
--------RAGTASIIISNEVG---------------------------
>NC_015253_A9 [Phage NC_015253_A9]
------------------MDYTNAVTSKVTDFTVGSAIRAMYDAYSIELEALYMLTAENI
ETGIEEGLISAFGFETRPAQRAYGDLTISLYSEMDTPTLIARGTTFRSSDPLYT--TTYQ
APVDYYIPANVRVYTIRVVCTEEGLVGNIPANKITIMDTGIRNFSGATNDDAFLTGREAE
TYEQAKHRFQLFIEAIGRGTKQSLKYGAYTVPEITGVFV-DEKVGIAYVYCHDSNGDLPD
DIREEVIKAEENYRPAGIELLVLPVNKIKLDITLTIIMNDSGVLTDRYKSDLTSFVESYL
NGFAMPRNLILADLTQAIMNYDDINIYDCAIMSP-------SGNITTQNNELI-------
------------------------------------------------------------
--------RAGKIDITYR-------------------------------
>NC_016563_WPh [Phage NC_016563_WPh]
-----MKFKSMSQIYRKMVDKTLTSTDKINDFSVGSAIRAVYEAVATELEAFYVMTEENL
LEAISKGVYSSFGFERKLPQKAYTPITITLNNPTQVIQPIPRGTRFTSSYPEYA--NIYE
TLEDYYIPQGAVTAEVQVFCTQSGTIGNVPANAIDIMVTPITNIKSSTNKSAVQTGQDEE
SLDSLRARFRQYIESLSKGTKPALEYGTRLVPEVAGVYI-EEFTGKVNVYAHDNNGDLPD
NVKTAIEKSLENYRAAGIRVDVKPVSRIAVDVDVDVIIEPKAAITDTLNTRIRFAIENYL
NGMQVSQNLIMTDLSCIIKDVDKRLVYDIAYKQP-------PANLITKGNEII-------
------------------------------------------------------------
--------RAGTVKVNLK-------------------------------
>NC_018856_Bastille [Phage NC_018856_Bastille]
-----MKFKSMTDIYARLVDNTITNTNKISDFSVGSAIRAIYEAISMEVEQFYVLTEENL
SEAIQSGVYESFGFKRKQPQRAYTTMRITFHNPVQVNMPLPRGTRFTSSYPEYA--NVYE
VIEDYYIPAGAVTAEFQVYCLIAGEIGNVPANAIDIMMTPLSNVKDVTNPNAVQTGQDEE
PLDELKSRFRSYIESLSKGTVPAIEYGTRLVPEVSGVYI-QEMIGKIVVYAHDKNGDLPD
NVKLAIEASLKNYKAAGIALEVRPVTRKAIDVEVTVTVSIKTAITKALEDRIRFSIESYL
NNMQTSQNLILSDLSCIIKGVDKQLVYDIQYKTP-------TANIIAKGNEII-------
------------------------------------------------------------
--------RSGNIKVNLV-------------------------------
>NC_018857_BPS13 [Phage NC_018857_BPS13]
-----MKFKSMSQIYRKMVDKTLTSTDKINDFSVGSAIRAIYEAVATELESFYVMTEENL
LEAISQGVYSSFGFERKLPQKAYTPITITLNNPTQVIQPIPRGTRFTSSYPEYA--NIYE
TLEDYYIPQGAVTAVVQVYCTQSGTIGNVPANAIDIMVTPITNIKSSTNKSAVQTGQDEE
PLELLRSRFRQYIESLSKATKPALEYGTRLVPEVSGVYI-EEFTGKVNVYAHDNNGDLPD
NVKTAIEKSLENYRAAGIRVDVKPVTRLAVDVDVDVIIEPKAAITDALNTRIRFAIENYL
NGMQVSQNLIMTDLSCIIKDVDKRLVYDIVYKKP-------PSNLLTQGSEII-------
------------------------------------------------------------
--------RAGTVKVNLK-------------------------------
>NC_018860_BCP78 [Phage NC_018860_BCP78]
----------MTEIYARLVDHTITNTRKINDFSIGSAMRAIYEAIATELEQFYVLTEENI
QEAIAAGIFASFGFTRKPPRKAYGKVQIVFHNALQQTVALARGTRFTSSLGDYS--NTYE
TLVDYYIPQGTVTAEVQVYCTIPGEVGNIPANVVNIMMTPLANIKTVNNAQAFQTGQNEE
PLDEMKSRFRSYIESLSKGTIPAIEYGTRSVPEVAGVWI-DEQTGLINVYAHDRNGDLPD
DVKAKIVATLENFRPGGIPVRVMPVVRRTIDVDVKITLTNKLAITKAFQDKIVGEISRYL
NNMQTSQSLILSDLSSVIKGLDKQLIYDISFANP-------TGNILVAGNEII-------
------------------------------------------------------------
--------RAGTIKVTLE-------------------------------
>NC_018863_B4 [Phage NC_018863_B4]
-----------MNIYSRLVDYTITNTNKLNDFSVGSAIRALYEAVAMEVEQFYVLTEENL
EEAIQAGVYESFGFKRKAPQRAYGRVRITFHNAVQQNLPLPRGTRFTSSFPEYA--NIYE
TVEDYYIPAGAVTAEVFVYCLTSGEVGNVPANAIDVMMTPLSNVKLVTNPAAFQTGENEE
PLEALKARFRSYIESLSKATKPALEYGTRLVPEVAGVYI-DEKIGLVVIYAHDKNGELPD
SVKLAIETSLSRFKPAGIPVEVKPVTRKSIDVDVTITIANKPAITTALRDRIKFAIEGYL
NNMQTSQNLILNDLSYVIKSVDKQLVYDIQYTTP-------TTNQVVKGSEIV-------
------------------------------------------------------------
--------RAGIIKVTLV-------------------------------
>NC_019448_GH15 [Phage NC_019448_GH15]
-----MKTRKLTNILSKLIDKTMAGTSKITDFTPGSASRSLLEAVSLEIEQFYILTKENI
DWGIQEGIIEAFDFQKRQSKRAYGDVTIQFYQPLDMRMYIPAGTTFTSTRQEYP--QQFE
TLVDYYAEPDSTEIVVEVYCKETGVAGNVPEGTINTIASGSSLIRSVNNEYSFNTGTKEE
SQEDFKRRFHSFVESRGRATNKSVRYGALQIPDVEGVYV-YEETGHITVFAHDRNGNLSD
TLKEDIIDALQDYRPSGIMLDVTGVEKEEVNVSATVTISNKSRIGDTLQKHIEGVIRSYL
NNLKTSDDLIITDLIQAIMNIDDVLIYDVSFDNL-------DENIIVPPQGII-------
------------------------------------------------------------
--------RAGEIKVELK-------------------------------
>NC_019726_JD007 [Phage NC_019726_JD007]
-----MKTRKLTNILSKLIDKTMAGTSKITDFTPGSASRSLLEAVSLEIEQFYILTKENI
DWGIQEGIIEAFDFQKRQSKRAYGDVTIQFYQPLDMRMYIPAGTTFTSTRQEYP--QQFE
TLVDYYAEPDSTEIVVEVYCKETGVAGNVPEGTINTIASGSSLIRSVNNEYSFNTGTKEE
SQEDFKRRFHSFVESRGRATNKSVRYGALQIPDVEGVYV-YEETGHITVFAHDRNGNLSD
TLKEDIIDALQDYRPSGIMLDVTGVEKEEVNVSATVTISNKSRIGDTLQKHIESVIRSYL
NNLKTSDDLIITDLIQAIMNIDDVLIYDVSFDNL-------DENIIVPPQGII-------
------------------------------------------------------------
--------RAGEIKVELK-------------------------------
>NC_020081_phiAGATE [Phage NC_020081_phiAGATE]
-----MRFKRMSEIYSRLVDNTITNTHDVNDFSVGSAMRAIYESIAIELEQFYVLTRENM
LEAVEQGVYNAFGFKRKEAVRAYGVVQVSFHNSTQTDITISRGSRFSSSMPQYT--QLYE
TRVDYVIPRGSVLAEFEVYCLSPGATGNIPEDVIDVMQSPISNVKEVNNPAAFQTGQDQE
PLEEQRSRFNAFITALSRATVPALEYGTRTVTEVAGVWI-EEETGRVNIYAHDRNGNLPD
DVKEKILNTLEDYRPAGIQVRVLPVEKKNVDVSVTVTLNNKAGITSAFNQKITTEITRYL
NNMQTSQSLVLSDLSSVIKYIDRQLIYDVSFDNL-------KSNVVLKGSEII-------
------------------------------------------------------------
--------RAGEVKVTLK-------------------------------
>NC_020871_AG20 [Phage NC_020871_AG20]
----------------------MINTSELNDFSVGSTILSILEAVSMELEQYYILSRENI
VWGIQQGVFQAFDFFKREPKRAYGDVLIEFHSAVQSDVYIPKGTTFSSTINGYD--QQFE
TVIDYYVPKDSILARVEVYCKVAGEIGNVPAGTINLIMNSVSNVKSVINESNFQTGTDEE
SLESVKNRFHAFVESRGRATVPAINYGTRLVEEVSGVYV-KEYVGYVIVYAHDRNGNLSA
NIQDNIKIALEDYRPAGIKLDVKPVNKRLLPVEVTVTITNKNRIGDTLQAHIQGVITDYL
NSMQVSNNLILSELIQIIMSIDDSLIYDCKIENF-------TENVIINSEDII-------
------------------------------------------------------------
--------RAGEVKVNLK-------------------------------
>NC_020873_Bc431v3 [Phage NC_020873_Bc431v3]
----------MTEIYGRLVDHTITNTNKINDFSIGSAVRAIYEATAREIEQLYILTEENI
REAIATGVYSSFGFQRKPAQRAYGKVQLVFHNAVQQTLPLPRGTRFTSSLSDYT--MTYE
TVEDYYIPQGTVTAEVQIYCTITGEIGNVPNNVINIMMTPLANIKTVTNAQAFQTGQDEE
PLEELKSRFRSYIESLSKGTIPALEYGTRSVIEISGVWI-DEQTGIVYVYAHDRNGDLPD
VVRDKVIATLQNYRAAGIPVVVRPVTRKAVNIDVTIVLTDKTAITKALQDKIVAEISRYL
NNMQTSQSVILSDLSSVIKGIDRRLIYDITFNDP-------KANVIVAGNEVV-------
------------------------------------------------------------
--------RAGTVKVTLT-------------------------------
>NC_020877_Romulus [Phage NC_020877_Romulus]
-----MRTRKLTQILSRLMDKTIQGTSKITDFTPGSAVRSLLEAVALEIEQYYILTRENI
NWGIQEGIIEAFDFQKRKAKRSYGNVDIQFYQPLDMRMYIPAGTTFSSTRQEYP--QQFE
TLVDYYAEEGTTEITVEVYCKEVGIVGNIPEDIINTIASGSSLIRTITNPTSFNTGTKEE
SQEDFKRRFHMFVESRGRATNKSIRYGTLQVPDVDGVYV-YEEVGHVTVYAHDKNGNLSA
TLKNDIITALEDYRPSGIKLDVVGVEKEEIDVSAVVTISNKARIGDTLQRHIESVIRGYL
NSLTTSDDLIINDLIQAIMNIDDNLIYDVAFKNL-------STNIEVSSKGII-------
------------------------------------------------------------
--------RAGDIKVELI-------------------------------
>NC_021781_LP_125 [Phage NC_021781_LP_125]
----------------------MINTSELNDFSVGSTILSILEAVSMELEQYYILSRENI
VWGIQQGVFQAFDFFKREPKRAYGDVLIEFHSAVQSDVYIPKGTTFSSTINGYD--QQFE
TVIDYYVPKDSILARVEVYCKVAGEIGNVPAGTINLIMNSVSNVKSVINESNFQTGTDEE
SLESVKNRFHAFVESRGRATVPAINYGTRLVEEVSGVYV-KEYVGYVIVYAHDRNGNLSA
NIQDNIKIALEDYRPAGIKLDVKPVNKRLLPVEVTVTITNKNRIGDTLQAHIQGVITDYL
NSMQVSNNLILSELIQIIMSIDDSLIYDCKIENF-------TENVIINSEDII-------
------------------------------------------------------------
--------RAGEVKVNLK-------------------------------
>NC_022088_Troll [Phage NC_022088_Troll]
-----------MNIYSRLVDYTITNTNKINDFSVGSAIRALYESVAMEVEQFYVLTEENL
EEAIQAGVYESFAFKRKAPQKAYGKVRITFHNAVQQNTPLPRGTRFTSSFPEYA--NIYE
TVEDYYIPAGAVTAEVFVYCIIAGEVGNVPANAIDVMMTPLSNVKLVTNPSAFQTGENEE
PLEALKSRFRSYIESLSKATKPALEYGTRLVPEVSGVYI-DEKIGIVIVYAHDKNGELPD
SVKLAIATSLTRFKPAGIPVEVRPVTRKAVDVEVTITISNKPAITNALRDRIKFAIEGYL
NNMQTSQNLILNDLSYVIKSVDKQLVYDIQYAKP-------TVNEVVKGSEIV-------
------------------------------------------------------------
--------RAGIIKVTLV-------------------------------
>NC_022090_Remus [Phage NC_022090_Remus]
-----MRTRKLTQILSRLMDKTIQGTSKITDFTPGSAVRSLLEAVALEIEQYYILTRENI
NWGIQEGIIEAFDFQKRKAKRSYGNVDIQFYQPLDMRMYIPAGTTFSSTRQEYP--QQFE
TLVDYYAEEGTTEITVEVYCKEVGIVGNIPEDIINTIASGSSLIRTITNPTSFNTGTKEE
SQEDFKRRFHMFVESRGRATNKSIRYGTLQVPDVDGVYV-YEEVGHVTVYAHDKNGNLSA
TLKNDIITALEDYRPSGIKLDVVGVEKEEIDVSAVVTISNKARIGDTLQRHIESVIRGYL
NSLTTSDDLIINDLIQAIMNIDDNLIYDVAFKNL-------STNIEVSSKGII-------
------------------------------------------------------------
--------RAGDIKVELI-------------------------------
>NC_022761_CampHawk [Phage NC_022761_CampHawk]
---MNLQIKTFNEILNSMANWVK-NTSNITNFYVGSVIRSFLEAVAIEIESIYFQMKMGF
SYAIENSIFHSFDFERRPAVKASGQVVMVFKTELPQDIIIPKGYIVST-VPVKGEIISFE
VTEDTIAFAGYTSVVLNVQCTDVGIIGNVPQYSIKIALQPLAFVESIYNPDGFYNGAEEE
TRQDRKKRFSSYIDTLAKATVDAVRYGVLSVEGVAGVYV-EDNIGLVRVYVHDSKGDLPD
DLKARVEDNIINYKAAGVEVAVKPVIKKLADVTVTVTLTDDVD-KESYRVMIVNSVTTFL
NYFPVSKSLVKAELIKHIMNIDDLSIINVVVDMD--------NVVQVANNEII-------
------------------------------------------------------------
--------RPGTITVNIQE------------------------------
>NC_022763_Spock [Phage NC_022763_Spock]
-----------MNIYSRLVDYTITNTNKLNDFSVGSAIRALYEAVAMEVEQFYVLTEENL
EEAIQAGVYESFGFKRKAPQRAYGKVRITFHNAVQQNLPLPRGTRFTSSFPEYA--NIYE
TVEDYYIPAGAVTAEVFVYCLTSGEVGNVPANAIDVMMTPLSNVKLVTNPAAFQTGENEE
PLEALKARFRSYIESLSKATKPALEYGTRLVPEVAGVYI-DEKIGLVVVYAHDKNGELPD
SVKLAIETSLKRFKPAGIPVEVKPVTRKSIDVDVTITIANKPAITTALRDRIKFAIEGYL
NNMQTSQNLILNDLSYVIKSVDKQLVYDIQYTAP-------TTNQVVKGSEIV-------
------------------------------------------------------------
--------RAGIIKVTLV-------------------------------
>NC_022769_BigBertha [Phage NC_022769_BigBertha]
-----------MNIYSRLVDYTITNTNKINDFSVGSAIRALYEAVAMEVEQFYVLTEENL
EEAIQAGVYESFGFKRKAPQKAYGKVRITFHNAVQQNTPLPRGTRFTSSFPEYA--NIYE
TVEDYYIPAGAVTAEVFVYCIMSGEVGNVPANAIDVMMTPLSNVKLVTNPAAFQTGENEE
PLEALKSRFRSYIESLSKATKPALEYGTRLVPEVSGVYI-DEKIGLVVVYAHDKNGELPD
SVKLAIETSLKRFKPAGIPVEVKPVTRKSIDVEVTVTITNKPAITNALRDRIKFAVEGYL
NNMQTSQNLILNDLSYVIKSVDKQLVYDIQYTKP-------TTNEVVKGNEIV-------
------------------------------------------------------------
--------RAGIIKVTLV-------------------------------
>NC_022918_S25_4 [Phage NC_022918_S25_4]
-----MKTRKLTNILSKLIDKTMAGTSKITDFTPGSASRSLLEAVSLEIEQFYILTKENI
DWGIQEGIIEAFDFQKRQSKRAYGDVTIQFYQPLDMRMYIPAGTTFTSTRQEYP--QQFE
TLVDYYAEPDSTEIVVEVYCKETGVAGNVPEGTINTIASGSSLIRSVNNEYSFNTGTKEE
SQEDFKRRFHSFVESRGRATNKSVRYGALQIPDVEGVYV-YEETGHITVFAHDRNGNLSD
TLKEDIIDALQDYRPSGIMLDVTGVEKEEVNVSATVTISNKSRIGDTLQKHIESVIRSYL
NNLKTSDDLIITDLIQAIMNIDDVLIYDVSFDNL-------DENIIVPPQGII-------
------------------------------------------------------------
--------RAGEIKVELK-------------------------------
>NC_022920_S25_3 [Phage NC_022920_S25_3]
-----MKTRKLTNILSKLIDKTMAGTSKITDFTPGSASRSLLEAVSLEIEQFYILTKENI
DWGIQEGIIEAFDFQKRQSKRAYGDVTIQFYQPLDMRMYIPAGTTFTSTRQEYP--QQFE
TLVDYYAEPDSTEIVVEVYCKETGVAGNVPEGTINTIASGSSLIRSVNNEYSFNTGTKEE
SQEDFKRRFHSFVESRGRATNKSVRYGALQIPDVEGVYV-YEETGHITVFAHDRNGNLSD
TLKEDIIDALQDYRPSGIMLDVTGVEKEEVNVSATVTISNKSRIGDTLQKHIESVIRSYL
NNLKTSDDLIITDLIQAIMNIDDVLIYDVSFDNL-------DENIIVPPQGII-------
------------------------------------------------------------
--------RAGEIKVELK-------------------------------
>NC_023009_Sb_1 [Phage NC_023009_Sb_1]
-----MKTRKLTNILSKLIDKTMAGTSKITDFTPGSASRSLLEAVSLEIEQFYILTKENI
DWGIQEGIIEAFDFQKRQSKRAYGDVTIQFYQPLDMRMYIPAGTTFTSTRQEYP--QQFE
TLVDYYAEPDSTEIVVEVYCKETGVAGNVPEGTINTIASGSSLIRSVNNEYSFNTGTKEE
SQEDFKRRFHSFVESRGRATNKSVRYGALQIPDVEGVYV-YEETGHITVFAHDRNGNLSD
TLKEDIIDALQDYRPSGIMLDVTGVEKEEVNVSATVTISNKSRIGDTLQKHIESVIRSYL
NNLKTSDDLIITDLIQAIMNIDDVLIYDVSFDNL-------DENIIVPPQGII-------
------------------------------------------------------------
--------RAGEIKVELK-------------------------------
>NC_023501_BPS10C [Phage NC_023501_BPS10C]
-----MKFKSMSQIYRKMVDKTLTSTDKINDFSVGSAIRAIYEAVATELESFYVMTEENL
LEAISQGVYSSFGFERKLPQKAYTPITITLNNPTQVIQPIPRGTRFTSSYPEYA--NIYE
TLEDYYIPQGAVTAVVQVYCTQSGTIGNVPANAIDIMVTPITNIKSSTNKSAVQTGQDEE
PLELLRSRFRQYIESLSKATKPALEYGTRLVPEVSGVYI-EEFTGKVNVYAHDNNGDLPD
NVKTAIEKSLENYRAAGIRVDVKPVTRLAVDVDVDVIIEPKAAITDALNTRIRFAIENYL
NGMQVSQNLIMTDLSCIIKDVDKRLVYDIVYKKP-------PSNLLTQGSEII-------
------------------------------------------------------------
--------RAGTVKVNLK-------------------------------
>NC_023573_phiSA012 [Phage NC_023573_phiSA012]
-----MKTRKLTNILSKLIDKTMAGTSKITDFTPGSASRSLLEAVSLEIEQFYILTKENI
DWGIQEGIIEAFDFQKRQSKRAYGDVTIQFYQPLDMRMYIPAGTTFTSTRQEYP--QQFE
TLVDYYAEPDSTEIVVEVYCKETGVAGNVPEGTINTIASGSSLIRSVNNEYSFNTGTKEE
SQEDFKRRFHSFVESRGRATNKSVRYGALQIPDVEGVYV-YEETGHITVFAHDRNGNLSD
TLKEDIIDALQDYRPSGIMLDVTGVEKEEVNVSATVTISNKSRIGDTLQKHIESVIRSYL
NNLKTSDDLIITDLIQAIMNIDDVLIYDVSFDNL-------DENIIVPPQGII-------
------------------------------------------------------------
--------RAGEIKVELK-------------------------------
>NC_024137_Bcp1 [Phage NC_024137_Bcp1]
----------MTEIYGRLVDHTITNTNKINDFSIGSAIRAMYEATAREIEQLYILTEENI
REAIAAGVYSSFGFQRKPAQRAYGKVQLVFHNAVQQTLPLPRGTRFTSSLADYT--MTYE
TVEDYYVPQGAVTAEVQIFCTISGEIGNVPNNVINIMMTPLANIKSVTNAQAFQTGQDEE
PLEELKSRFRAYIESLSKGTIPALEYGTRSVAEISGVWI-DEQTGIVYVYAHDRNGDLPD
VVRDKVIATLQNYRAAGIPVVVRPVVRKAVNIDVTIVVADKTAITKALQDKIASEISRYL
NNMQTSQSVILSDLSSVIKGLDRRLIYDITFNDP-------KANVIVAGNEVV-------
------------------------------------------------------------
--------RAGTVKVTLV-------------------------------
>NC_024205_Hoody_T [Phage NC_024205_Hoody_T]
-----MKFKSMTDIYARLVDNTITNTNKISDFSVGSAIRAIYEAISMEVEQFYVLTEENL
SEAIQSGVYESFGFKRKQPQRAYTTMRITFHNPVQVNMPLPRGTRFTSSYPEYA--NVYE
VIEDYYIPAGAVTAEFQVYCLIAGEIGNVPANAIDIMMTPLSNVKDVTNPNAVQTGQDEE
PLDELKSRFRSYIESLSKGTVPAIEYGTRLVPEVSGVYI-QEMIGKIIVYAHDKNGDLPD
NVKLAIEASLKNYKAAGIALEVKPVARKAVDVEVTVTVSIKTAITKALEDRIRFSIESYL
NNMQTSQNLILSDLSCIIKGVDKQLVYDIQYKKP-------TANIVVKGNEII-------
------------------------------------------------------------
--------RSGNIKVNLV-------------------------------
>NC_024207_Evoli [Phage NC_024207_Evoli]
-----MKFKSMTDIYARLVDNTITNTNKISDFSVGSAIRAIYEAISMEVEQFYVLTEENL
SEAIQSGVYESFGFKRKQPQRAYTTMRITFHNPVQVNMPLPRGTRFTSSYPEYA--NVYE
VIEDYYIPAGAVTAEFQVYCLIAGEIGNVPANAIDIMMTPLSNVKDVTNPNAVQTGQDEE
PLDELKSRFRSYIESLSKGTVPAIEYGTRLVPEVSGVYI-QEMIGKIVVYAHDKNGDLPD
NVKLAIEASLKNYKAAGIALEVKPVARKSVDVEVTVTVSIKTAITKALEDRIRFSIESYL
NNMQTSQNLILSDLSCIIKGVDKQLVYDIQYKKP-------TANIVVKGNEII-------
------------------------------------------------------------
--------RSGNIKVNLV-------------------------------
>NC_024211_Megatron [Phage NC_024211_Megatron]
-----MKFKSMSQIYRKMVDKTLTSTDKINDFSVGSAIRAIYEAVATELEAFYVMTEENL
LEAISKGVYSSFGFERKLPQKAYTPITITLNNPTQVIQPIPRGTRFTSSYPEYA--NVYE
TLEDYYIPQGAVTAVVQVFCTQSGTIGNVPANAIDIMVTPITNIKSSTNKSAVQTGQDEE
PLELLRSRFRQYIESLSKATKPALEYGTRLVPAVSGVYI-EEFTGKVNVYAHDNNGDLPD
NVKTAIEKSLENYRAAGIRVDVKPVTRLAVDVDVDVIIEPKAAITDALNTRIRFAIENYL
NGMQVSQDLIMTDLSCIIKDVDKRLVYDIVYKKP-------PSNLLTKGSEII-------
------------------------------------------------------------
--------RAGVVKVNLK-------------------------------
>NC_024213_Hakuna [Phage NC_024213_Hakuna]
-----MKFKSMSQIYRKMVDKTLTSTDKINDFSVGSAIRAIYEAVATELEAFYVMTEENL
LEAISKGVYSSFGFERKLPQKAYTPITITLNNPTQVIQPIPRGTRFTSSYPEYA--NIYE
TLEDYYIPQGAVTAVVQVFCTQSGTIGNVPANAIDIMVTPITNIKSSTNKSAVQTGQDEE
PLELLRSRFRQYIESLSKATKPALEYGTRLVPAVSGVYI-EELTGKVNVYAHDNNGDLPD
NVKIAIEKSLENYRAAGIRVDVKPVTRLAVDVDVDVIIEPKAAITDALNTRIRFAIENYL
NGMQVSQDLIMTDLSCIIKDVDKRLVYDIIYKKP-------PSNLLTKGSEII-------
------------------------------------------------------------
--------RAGTVKVNLK-------------------------------
>NC_024216_CAM003 [Phage NC_024216_CAM003]
-----MKFKSMTDIYARLVDNTITNTNKISDFSVGSAIRAIYEAVSMEVEQFYVLTEENL
SEAIQSGVYESFGFKRKQPQRAYTTMRITFHNPVQVNMPLPRGTRFTSSYPEYA--NVYE
VIEDYYIPAGAVTAEFQVYCLIAGEIGNVPANAIDIMMTPLSNVKDVTNPNAVQTGQDEE
PLDELKSRFRSYIESLSKGTVPAIEYGTRLVPEVSGVYI-QEMIGKIIVYAHDKNGDLPD
NVKLAIEASLKNYKAAGIALEVKPVARKAVDVEVTVTVSIKTAITKALEDRIRFSIESYL
NNMQTSQNLILSDLSCIIKGVDKQLVYDIQYKKP-------TANIVVKGNEII-------
------------------------------------------------------------
--------RSGNIKVNLV-------------------------------
>NC_024359_LP_048 [Phage NC_024359_LP_048]
----------------------MINTSELNDFSVGSTILSILEAVSMELEQYYILSRENI
VWGIQQGVFQAFDFFKREPKRAYGDVLIEFHSAVQSDVYIPKGTTFSSTINGYD--QQFE
TVIDYYVPKDSILARVEVYCKVAGEIGNVPAGTINLIMNSVSNVKSVINESNFQTGTDEE
SLESVKNRFHAFVESRGRATVPAINYGTRLVEEVSGVYV-KEYVGYVIVYAHDRNGNLSA
NIQDNIKIALEDYRPAGIKLDVKPVNKRLLPVEVTVTITNKNRIGDTLQAHIQGVITDYL
NSMQVSNNLILSELIQIIMSIDDSLIYDCKIENF-------TENVIINSEDII-------
------------------------------------------------------------
--------RAGEVKVNLK-------------------------------
>NC_024360_LMSP_25 [Phage NC_024360_LMSP_25]
----------------------MINTSELNDFSVGSTILSILEAVSMELEQYYILSRENI
VWGIQQGVFQAFDFFKREPKRAYGDVLIEFHSAVQSDVYIPKGTTFSSTINGYD--QQFE
TVIDYYVPKDSILARVEVYCKVAGEIGNVPAGTINLIMNSVSNVKSVINESNFQTGTDEE
SLESVKNRFHAFVESRGRATVPAINYGTRLVEEVSGVYV-KEYVGYVIVYAHDRNGNLSA
NIQDNIKIALEDYRPAGIKLDVKPVNKRLLPVEVTVTITNKNRIGDTLQAHIQGVITDYL
NSMQVSNNLILSELIQIIMSIDDSLIYDCKIENF-------TENVIINSEDII-------
------------------------------------------------------------
--------RAGEVKVNLK-------------------------------
>NC_024364_List_36 [Phage NC_024364_List_36]
----------------------MINTSELNDFSVGSTILSILEAVSMELEQYYILSRENI
VWGIQQGVFQAFDFFKREPKRAYGDVLIEFHSAVQSDVYIPKGTTFSSTINGYD--QQFE
TVIDYYVPKDSILARVEVYCKVAGEIGNVPAGTINLIMNSVSNVKSVINESNFQTGTDEE
SLESVKNRFHAFVESRGRATVPAINYGTRLVEEVSGVYV-KEYVGYVIVYAHDRNGNLSA
NIQDNIKIALEDYRPAGIKLDVKPVNKRLLPVEVTVTITNKNRIGDTLQAHIQGVITDYL
NSMQVSNNLILSELIQIIMSIDDSLIYDCKIENF-------TENVIINSEDII-------
------------------------------------------------------------
--------RAGEVKVNLK-------------------------------
>NC_024383_LP_083_2 [Phage NC_024383_LP_083_2]
----------------------MINTSELNDFSVGSTILSILEAVSMELEQYYILSRENI
VWGIQQGVFQAFDFFKREPKRAYGDVLIEFHSAVQSDVYIPKGTTFSSTINGYD--QQFE
TVIDYYVPKDSILARVEVYCKVAGEIGNVPAGTINLIMNSVSNVKSVINESNFQTGTDEE
SLESVKNRFHAFVESRGRATVPAINYGTRLVEEVSGVYV-KEYVGYVIVYAHDRNGNLSA
NIQDNIKIALEDYRPAGIKLDVKPVNKRLLPVEVTVTITNKNRIGDTLQAHIQGVITDYL
NSMQVSNNLILSELIQIIMSIDDSLIYDCKIENF-------TENVIINSEDII-------
------------------------------------------------------------
--------RAGEVKVNLK-------------------------------
>NC_024787_LMTA_148 [Phage NC_024787_LMTA_148]
----------------------MINTSELNDFSVGSTILSILEAVSMELEQYYILSRENI
VWGIQQGVFQAFDFFKREPKRAYGDVLIEFHSAVQSDVYIPKGTTFSSTINGYD--QQFE
TVIDYYVPKDSILARVEVYCKVAGEIGNVPAGTINLIMNSVSNVKSVINESNFQTGTDEE
SLESVKNRFHAFVESRGRATVPAINYGTRLVEEVSGVYV-KEYVGYVIVYAHDRNGNLSA
NIQDNIKIALEDYRPAGIKLDVKPVNKRLLPVEVTVTITNKNRIGDTLQAHIQGVITDYL
NSMQVSNNLILSELIQIIMSIDDSLIYDCKIENF-------TENVIINSEDII-------
------------------------------------------------------------
--------RAGEVKVNLK-------------------------------
>NC_024788_Riley [Phage NC_024788_Riley]
-----------MNIYSRLVDYTITNTNKINDFSVGSAIRALYESVAMEVEQFYVLTEENL
EEAIQAGVYESFAFKRKAPQKAYGKVRITFHNAVQQNTPLPRGTRFTSSFPEYA--NIYE
TVEDYYIPAGAVTAEVFVYCIIAGEVGNVPANAIDVMMTPLSNVKLVTNPSAFQTGENEE
PLEALKSRFRSYIESLSKATKPALEYGTRLVPEVSGVYI-DEKIGIVIVYAHDKNGELPD
SVKLAIATSLTRFKPAGIPVEVRPVTRKAVDVEVTITISNKPAITNALRDRIKFAIEGYL
NNMQTSQNLILNDLSYVIKSVDKQLVYDIQYTKP-------TANEVVKGNEIV-------
------------------------------------------------------------
--------RAGIIKVTLV-------------------------------
>NC_024792_Bobb [Phage NC_024792_Bobb]
-----MRFKRMSEIYSRLVDNTITNTHDVNDFSVGSAMRAIYESIAIELEQFYVLTRENM
LESVEQGVYNAFGFKRKEAVRAYGVVQVAFHNSTQTDITISRGSRFSSSLPEYT--QLYE
TRVDYVIPRGSILAEFEVYCLSPGSTGNIPEDVLDVMQSPIANVKEVNNPAAFQTGQDQE
PLEEQRSRFNAFITALSRATVPALEYGTRTVTEVAGVWI-EEETGRVNIYAHDRNGNLPD
SVKEKILLTLEDYRPAGIQVRVLPVEKKNVDVSVTVTLNNKAGITSAFNQKITTEVTRYL
NNMQTSQSLVLSDLSSVIKYIDRQLIYDVSFDNL-------KSNVVLKGSEII-------
------------------------------------------------------------
--------RAGEVKVTLK-------------------------------
>NC_025416_MCE_2014 [Phage NC_025416_MCE_2014]
-----MKTRKLTNILSKLIDKTMAGTSKITDFTPGSASRSLLEAVSLEIEQFYILTKENI
DWGIQEGIIEAFDFQKRQSKRAYGDVTIQFYQPLDMRMYIPAGTTFTSTRQEYP--QQFE
TLVDYYAEPDSTEIVVEVYCKETGVAGNVPEGTINTIASGSSLIRSVNNEYSFNTGTKEE
SQEDFKRRFHSFVESRGRATNKSVRYGALQIPDVEGVYV-YEETGHITVFAHDRNGNLSD
TLKEDIIDALQDYRPSGIMLDVTGVEKEEVNVSATVTISNKSRIGDTLQKHIESVIRSYL
NNLKTSDDLIITDLIQAIMNIDDVLIYDVSFDNL-------DENIIVPPQGII-------
------------------------------------------------------------
--------RAGEIKVELK-------------------------------
>NC_025417_Team1 [Phage NC_025417_Team1]
-----MKTRKLTNILSKLIDKTMAGTSKITDFTPGSASRSLLEAVSLEIEQFYILTKENI
DWGIQEGIIEAFDFQKRQSKRAYGDVTIQFYQPLDMRMYIPAGTTFTSTRQEYP--QQFE
TLVDYYAEPDSTEIVVEVYCKETGVAGNVPEGTINTIASGSSLIRSVNNEYSFNTGTKEE
SQEDFKRRFHSFVESRGRATNKSVRYGALQIPDVEGVYV-YEETGHITVFAHDRNGNLSD
TLKEDIIDALQDYRPSGIMLDVTGVEKEEVNVSATVTISNKSRIGDTLQKHIESVIRSYL
NNLKTSDDLIITDLIQAIMNIDDVLIYDVSFDNL-------DENIIVPPQGII-------
------------------------------------------------------------
--------RAGEIKVELK-------------------------------
>NC_025423_CP_51 [Phage NC_025423_CP_51]
-----MKIKTMKEIVSDMAGYMVTVGSKITNFNPGSIVRTLFEAVATEIEQLYFKMKKGH
AEAIEGSLYTSFGFSKTPATKATGLLTLEFKAPLSLVFTISKGHTFYT-VPVKGKVIYFE
CLEDKTVPIGQTSVDVKVQCTEAGEIGNVPPLSIRNVMSPLPMVERMYNLSPFHTGLPEE
TTEQRKKRFSNFIGTLQRGTVDSIKYGVSQLPDVAGVNV-KEDVGLIYIYVHDAQGQLPD
TLKSQVENLLPNYKCGGIKPIVSQVNMKKVDIDIKVSIENGFD-KGTYALIIYNSVSTFL
EKYTVGKPLLRAELVRFIMNLDYNAIMNVNLSID--------KDVIAQDNELV-------
------------------------------------------------------------
--------RPGKLTINIE-------------------------------
>NC_025426_P108 [Phage NC_025426_P108]
-----MKTRKLTNILSKLIDKTMAGTSKITDFTPGSASRSLLEAVSLEIEQFYILTKENI
DWGIQEGIIEAFDFQKRQSKRAYGDVIIQFYQPLDMRMYIPAGTTFTSTRQEYP--QQFE
TLVDYYAEPDSTEIVVEVYCKETGVAGNVPEGTINTIASGSSLIRSVNNEYSFNTGTKEE
SQEDFKRRFHSFVESRGRATNKSVRYGALQIPDVEGVYV-YEETGHITVFAHDRNGNLSD
TLKEDIIDALQDYRPSGIMLDVTGVEKEEVNVSATVTISNKSRIGDTLQKHIEGVIRSYL
NNLKTSDDLIITDLIQAIMNIDDVLIYDVSFENL-------DENIIVPPQGII-------
------------------------------------------------------------
--------RAGEIKVELK-------------------------------
>NC_025440_WIL_1 [Phage NC_025440_WIL_1]
----------------------MINTSELNDFSVGSTILSVLEAVSMELEQYYILSRENI
VWGIQQGVFQAFDFFKREPKRAYGDVLIEFHSAVQSDVYIPKGTTFSSTINGYD--QQFE
TVIDYYVPKDSILAHVEVYCKVAGEIGNVPAGTINLIMNSVSNVKSVINESNFQTGTDEE
SLESVKNRFHAFVESRGRATVPAINYGTRLVEEVSGVYV-KEYVGYVIVYAHDRNGNLSA
NIQDNIKIALEDYRPAGIKLDVKPVNKRLLPVEVTVTITNKNRIGDTLQAHIQGVITDYL
NSMQVSNNLILSELIQIIMSIDDSLIYDCKIENF-------TENVIINSEDII-------
------------------------------------------------------------
--------RAGEVKVNLK-------------------------------
>NC_027335_ECP3 [Phage NC_027335_ECP3]
-----MRLKKISEILGRLIDVTMINTHEINDFSVGSTIRSIYEAVSMELEQYYILGRENI
LWGIEQGVLNAFDFRKREAKRAYGMVTLEFHTVTQTPVYVPTGTTFDSSLSGAPSTLTFQ
TMQDYIIPEGVITAKVEVYCTTVGTKGNIPKGRINRVINNISNLKTVYNEFDFLTGTDEE
SIESVKKRFHAFVESRGRATIKALDYGTRQVEEVAGVYI-KEEVGYVRIYAHDLNGDLKQ
ETLDKIKVAIEDYRPAGIKLDVFPVIKSNVQVSATVTISDKSRINSKLEERVELTIRNYL
NSQVVSQPLILADLIQVIMNIDDVLIYDCKINNM-------EGNMAVRDEEII-------
------------------------------------------------------------
--------RAGEVIVELI-------------------------------
>NC_027352_JBP901 [Phage NC_027352_JBP901]
----------MTEIYGRLVDHTITNTNKINDFSIGSAIRAIYEATAREIEQLYILTEENI
REAIASGVYASFGFQREPAQRAYGKVQLVFHNAVQQTLPLPRGTRFTSSLADYT--MTYE
TVEDYYIPQGTVTAEVQIFCTIPGEIGNVPNNVINIMMTPLANIKTVTNAQAFQTGQDEE
PLDELKSRFRSYIESLSKGTIPALEYGTRSVTEISGVWI-DEQTGIVYIYAHDRNGDLPD
LVRDKVIATLQNYRAAGIPVVVRPVVRRAVNIDVTIALTDKTAITKALQDKIATEISRYL
NNMQTSQSVILSDLSSVIKGLDRRLIYDITFNDP-------KANVIVAGNEVV-------
------------------------------------------------------------
--------RAGTVKVTLV-------------------------------
>NC_027355_BCP8_2 [Phage NC_027355_BCP8_2]
----------MTEIYGRLVDHTITNTNKINDFSIGSAIRAIYEATAREIEQLYILTEENI
REAIAAGVYSSFGFQRKPAQRAYGKVQLVFHNAVQQTLPLPRGTRFTSSLADYT--MTYE
TVEDYYVTQGTVTAEVQVFCTISGEIGNVPNNVIDIMMTPLANIKSVTNAQAFQTGQDEE
PLEELKSRFRAYIESLSKGTIPALEYGTRSVTEISGVWI-DEQTGIVYVYAHDRNGDLPD
LVRDKVIATLQNYRAAGIPVVVRPVVRRALNIDVTIVLTDKMAITKALQDKIAAEISRYL
NNMQTSQSVILSDLSSVIKGLDRRLIYDITFNDP-------KANVIVAGNEVV-------
------------------------------------------------------------
--------RAGTVKVTLV-------------------------------
>NC_027366_Mater [Phage NC_027366_Mater]
-----MRFKRMSEIYSRLVDYTITNTNEVNDFSVGSAMRALYEAFSMELEQFYVLTRENM
VEAIEQGVYGSFGFPRKQSVRAYGVVQVSFHSPTQNEMILSRGSRFLSSVPEYT--QVYE
TLVTYRIPKGSIAAEFEVYCLSPGSTGNIPANVLDIMQSPMANVSVVKNPAAFQTGQDQE
PLEEQRSRFSSFIKALSRATIDAVEYGTRTVDEVAGVYI-LEETGRINVYAHDRNGNLPD
SVKEKIIIALEDYRPGGIPVRVFPVTRKTVDVDVVVTLSNKAAITSTFQKRIETEITRYL
NNMQTSQDLILSELTSIVKYIDRQLIYDVSFTNL-------NGNITLAGSEII-------
------------------------------------------------------------
--------RAGTVTVKLQ-------------------------------
>NC_027374_Moonbeam [Phage NC_027374_Moonbeam]
-----MKFKRMSEIYSRLLDYTITNTDELNDFSVGSAARAMYEAIAMELEQYYVLNRENM
TEAIEQGVYSSFGFTRKKAVRAYGVVQVSFHNALQNDIILSRGSRFLSSANAYP--QLYE
TLIDYRIPKGSLVADFEVYCLSPGSTGNIPEKTLDMMQSPIANVSKVSNPSAFQTGQDQE
PLEEQRARFSAFIKALSKATKPAIEYGTRTVEEVAGVYV-DEETGRVNVYAHDRNGNLPD
SVKLKIETTLEDYRAAGIPVRVLPVTRQAVDVDVVVTLTNKNAITPTFKSRIELEISRYL
NSMQTSQSLILSDLTSVIRYLDRQLIYDVSFNTP-------KGNTILKGSEII-------
------------------------------------------------------------
--------RAGTVTVTLQ-------------------------------
>Thurquoise
-----MRYKQMTEIYGRLVDHTITNTNKINDFSIGSAIRAIYEATAREIEQLYILTEENV
REAIAAGVYSSFGFQRKPAQRAYGKVQMVFHNAVQQTLPLPRGTRFTSSLADYT--MTYE
TVEDYYIPQGTVTAEVQIFSTIPGEIGNVPNNVIDIMMTPLANIKTVTNAQAFQTGQDEE
PLDELKSRFRSYIESLSKGTTPALEYGTRSVTEISGVWI-DEQTGIVYVYAHDRNGDLPD
LVRDKVIATLQNYRAAGIPVVVRPVVRKTVGVDVTITLTDKTAITVALQNKIVAEISRYL
NNMQTSQSVILSDLSSVIKGLDRRLIYDITFNDP-------KANVIVAGNEVV-------
------------------------------------------------------------
--------RAGTVKVTLV-------------------------------
