# Supplementary material for: Genome, biology and stability of the Thurquoise phage – A new virus from the Bastillevirinae subfamily
Source: Front Microbiol. 2023 Mar 14;14:1120147. doi: 10.3389/fmicb.2023.1120147 (PMC10043171; doi:10.3389/fmicb.2023.1120147)
Supplement: Supplementary file 2 [file Data_Sheet_1.ZIP › File S1. Alignments evolution models and trees/IqTree_ML_trees/single_marker_trees/Alignments/6133_00059-hypothetical_protein_100.fasta.aln.faa]

>AB609718_phiEF24C_P2 [Phage AB609718_phiEF24C_P2]
-----MARYKKHLIVYGDTMQSIAQKETGSVDNWVKIAEYNDLVYPYIVDTMQEKMSNLE
HLATLGDTLFIPDEGNLLDIN---TSSLNQRDMDFLLGLALGKDLDMTSDTDYYEN-HGT
SDEVFAITHNG-----------HGDLNIASGADNIKQATISRLMTAKGSLMLHPEYGSDL
HLMFGKT-TIEQMKIISIEVCDTVLKDTRVAECVLVNHYIEEDRYVGNYRATLQSTREQF
EFVVQ--NDNSGALIIV---------
>AB930182_SPG24 [Phage AB930182_SPG24]
------MKFVKHIISYGDTMQSIAQQELGDMTQWVSLVKFNNLKYPYIVDTVEEKMKNPD
HLVTIGDTLLIRISDDAQSILINELKRSPEYDQEELYALALGKDLDILPLPRGIGD-PGR
DSETLEMKGNS-----------RGGIATVRGIQNLKQSLYIRLTTPKGSYVGHPNYGSEL
HKYLGMKNTEENAALIDLEIERTLRTDSRVKKVTLNQHVLKGNSYAVSFSVSTLSLEDAF
EFVLS--AQNNGPVVLLDNFNDAIR-
>AP013029_phiNIT1 [Phage AP013029_phiNIT1]
------------------------------------------------------------
------------------------------------------------------------
------MKGNS-----------RGGIATVRGIQNLKQSLYIRLITPKGSYVGHPNYGSEL
HKYLGMKNTEENAALIDLEIERTLRTDSRVKKVTLNQHILKGNSYAVSFSVSTLSLEDAF
EFVLS--AQNNGPVVLLDNFNDAIG-
>AY682195_LP65 [Phage AY682195_LP65]
-----MAFYARYMIQPGDTLQRISFIELGTVDDWEDIVTLNNLTYPYIVDTDEERLKDPE
HLVTTGDVILLPSYTDDVSQL--DISSLNSFDKQNVYDTTMGEDLKLTVNNSLA------
DKENLA---------RLTQDDDSGDLTVTKGIDNLIQSITMRLLTKQGSLLYHPEYGSRL
DDYVGQKSNTKTIQLIIVEIERTITSDDRVSSCTNTFYKYSDGVLYSNFEIKPIGEQEIF
DLFIA--RAENGTISIRNNG------
>DQ004855_P100 [Phage DQ004855_P100]
-----MARYKKHVVQYGDTMQSISQLETGSVGNWVDIVEYNKLKYPYIVQTNEERKENLE
STVTIGDVIIIPVASDLTEID---PYALTNQDKNLIMSLALGRDLSMTSNQDYYNK-RGT
SDEILEVVANG-----------KGDLATVDGVENLKQALIARLLTPKGALMLHPEYGSNL
HKMFKKA-THEQASLIDIEITRTLLLDGRVETVESLGYKVEEDVYVGKFLVTIESLQTAF
EFVVQ--GDTTGSIILLDN-------
>EU418428_A5W [Phage EU418428_A5W]
------MRFKKHVVQHEETMQAIAQRYYGDVSYWIDLVEHNNLKYPYLVETDEEKMKDPE
RLASTGDTLIIPIESDLTDVS---AKEINSRDKDVLVELALGRDLNITADEKYFNE-HGT
SDNILAFSTNG-----------NGDLDTVKGIDNMKQQLQARLLTPRGSLMLHPNYGSDL
HNLFGLN-IPEQATLIEMEVLRTLTSDNRVKSANLIDWKIQGNVYSGQFSVEIKSVEESI
NFVLG--QDEEGIFALFE--------
>FR852584_ISP [Phage FR852584_ISP]
------MRFKKHVVQHEETMQAIAQRYYGDVSYWIDLVEHNNLKYPYLVETDEEKMKDPE
RLASTGDTLIIPIESDLTDVS---AKEINSRDKDVLVELALGRDLNITADEKYFNE-HGT
SDNILAFSTNG-----------NGDLDTVKGIDNMKQQLQARLLTPRGSLMLHPNYGSDL
HNLFGLN-IPEQATLIEMEVLRTLTSDNRVKSANLIDWKIQGNVYSGQFSVEIKSVEESI
NFVLG--QDEEGIFALFE--------
>JN797796B_5S [Phage JN797796B_5S]
------------------------------------------------------------
---------MFRSGEDIDGELIASLKNSAVYDQEEIYALTLGKDLNVLPQPRNIGS-PGW
DAEILEMKDDN-----------KGDLATIRGIENLKQSLLTRILTPVGSYLNHPRYGSYV
SEYLGKKNTEENATLLVVELERAIRTDGRVRSVEKVGYNLYDNYLDVAFRVTSIAVDEAF
LLALT--AKDNGDIFLNDNFVNNIR-
>JN797798_BCU4 [Phage JN797798_BCU4]
-----MVKFRKKIISYGDTMQAIAQQEYGDVTRWVELARFNNLRYPYIVDTVDEKMQNPD
HLLTIGDTLMVRVSDDTEAELISTLKRTNEFDQEEIYALSLGKDLDILPLPKQFGS-PGW
DAEILELKDDG-----------KGDVKTIRGIENLKQSLYVRLITPMGSYLGHPRYGSRI
HEYIGKKNTEENAALLAVEIERTIRTDGRVRNVEKLGHSISGNTFTAAFKIFSIALDEAF
IFAVR--SGESGRLLLDDNFSDTNIR
>JX080300_Staph1N [Phage JX080300_Staph1N]
------MRFKKHVVQHEETMQAIAQRYYGDVSYWIDLVEHNNLKYPYLVETDEEKMKDPE
RLASTGDTLIIPIESDLTDVS---AKEINSRDKDVLVELALGRDLNITADEKYFNE-HGT
SDNILAFSTNG-----------NGDLDTVKGIDNMKQQLQARLLTPRGSLMLHPNYGSDL
HNLFGLN-IPEQATLIEMEVLRTLTSDNRVKSANLIDWKIQGNVYSGQFSVEIKSVEESI
NFVLG--QDEEGIFALFE--------
>JX080301_A3R [Phage JX080301_A3R]
------MRFKKHVVQHEETMQAIAQRYYGDVSYWIDLVEHNNLKYPYLVETDEEKMKDPE
RLASTGDTLIIPIESDLTDVS---AKEINSRDKDVLVELALGRDLNITADEKYFNE-HGT
SDNILAFSTNG-----------NGDLDTVKGIDNMKQQLQARLLTPRGSLMLHPNYGSDL
HNLFGLN-IPEQATLIEMEVLRTLTSDNRVKSANLIDWKIQGNVYSGQFSVEIKSVEESI
NFVLG--QDEEGIFALFE--------
>JX080302_676Z [Phage JX080302_676Z]
------MRFKKHVVQHEETMQAIAQRYYGDVSYWIDLVEHNNLKYPYLVETDEEKMKDPE
RLASTGDTLIIPIESDLTDVS---AKEINSRDKDVLVELALGRDLNITADEKYFNE-HGT
SDNILAFSTNG-----------NGDLDTVKGIDNMKQQLQARLLTPRGSLMLHPNYGSDL
HNLFGLN-IPEQATLIEMEVLRTLTSDNRVKSANLIDWKIQGNVYSGQFSVEIKSVEESI
NFVLG--QDEEGIFALFE--------
>JX080303_Fi200W [Phage JX080303_Fi200W]
------MRFKKHVVQHEETMQAIAQRYYGDVSYWIDLVEHNNLKYPYLVETDEEKMKDPE
RLASTGDTLIIPIESDLTDVS---AKEINSRDKDVLVELALGRDLNITADEKYFNE-HGT
SDNILAFSTNG-----------NGDLDTVKGIDNMKQQLQARLLTPRGSLMLHPNYGSDL
HNLFGLN-IPEQATLIEMEVLRTLTSDNRVKSANLIDWKIQGNVYSGQFSVEIKSVEESI
NFVLG--QDEEGIFALFE--------
>JX080304_MSA6 [Phage JX080304_MSA6]
------MRFKKHVVQHEETMQAIAQRYYGDVSYWIDLVEHNNLKYPYLVETDEEKMKDPE
RLASTGDTLIIPIESDLTDVS---AKEINSRDKDVLVELALGRDLNITADEKYFNE-HGT
SDNILAFSTNG-----------NGDLDTVKGIDNMKQQLQARLLTPRGSLMLHPNYGSDL
HNLFGLN-IPEQATLIEMEVLRTLTSDNRVKSANLIDWKIQGNVYSGQFSVEIKSVEESI
NFVLG--QDEEGIFALFE--------
>JX080305_P4W [Phage JX080305_P4W]
------MRFKKHVVQHEETMQAIAQRYYGDVSYWIDLVEHNNLKYPYLVETDEEKMKDPE
RLASTGDTLIIPIESDLTDVS---AKEINSRDKDVLVELALGRDLNITADEKYFNE-HGT
SDNILAFSTNG-----------NGDLDTVKGIDNMKQQLQARLLTPRGSLMLHPNYGSDL
HNLFGLN-IPEQATLIEMEVLRTLTSDNRVKSANLIDWKIQGNVYSGQFSVEIKSVEESI
NFVLG--QDEEGIFALFE--------
>JX194239_SA11 [Phage JX194239_SA11]
------MRFRKHEVQPEETLQAISQRYYGDVSYWLDLIEHNNLQYPYIVDTDEEKKRNPE
HLITKGDIIIIPLDAELTDSV---SKEITSRDKDVLVELALGRDLNMTDNKEYIDA-HGT
DDEILALSSDG-----------RGDLDIVKGIDNIKQSLRARLLTPKGSLLLHPEYGSNI
HNLFGLN-IPEQATLIEVDVLKTLTSDSRVKSANLKGWEIKGNEYYGSFNVEIKSVEESI
DFVLG--QDDSGVFALFD--------
>JX875065_SA5 [Phage JX875065_SA5]
------MRFKKHVVQHEETMQAIAQRYYGDVSYWIDLVEHNNLKYPYLVETDEEKMKDPE
RLASTGDTLIIPIESDLTDVS---AKEINSRDKDVLVELALGRDLNITADEKYFNE-HGT
SDNILAFSTNG-----------NGDLDTVKGIDNMKQQLQARLLTPRGSLMLHPNYGSDL
HNLFGLN-IPEQATLIEMEVLRTLTSDNRVKSANLIDWKIQGNVYSGQFSVEIKSVEESI
NFVLG--QDEEGIFALFE--------
>KC595512_JL [Phage KC595512_JL]
------MKYRKYLVKHSDTIQMIAQNELGDAAKWTELALLNDLAYPFIDTLSS------K
GVVAPGDYLLVPMGEG----------------MESDPSLVYGQDLLLTTDKFSLTNGTNG
DL-I----------------AQDGDFAIIDGVQTLKQDLFHRLLTPLGTLPYHPDYGSNM
PMLIGTVRTDEWRVKMSIEVARTFKSDARVLDVANIKVEPIDNGVIIECDIITDVGETRI
HGII----------------------
>KC595513_Shanette [Phage KC595513_Shanette]
------MKYRKYLVKHSDTIQMIAQNELGDAAKWTELALLNDLAYPFIDTLSS------K
GVVAPGDYLLIPMGEG----------------MESDPSLVYGQDLLLTTDKFSLTNGTNG
DL-I----------------AQDGDFAIIDGVQTLKQDLFHRLLTPLGTLPYHPNYGSNM
PMLVGTVRTDEWRVKMSIEVARTFKSDARVLDVANIKVEPIDNGVIIECDIITDVGETRI
HGII----------------------
>KC699836_SIOphi [Phage KC699836_SIOphi]
-------------------MQSIAQQKMGDMSQWVSLAEFNNLKYPYIVDTVEEKMKNPD
HLVTIGDTLLVRISDDIQSELINELKRMPEYDQEEIYALALGKDLDILPLPRGFGS-PGW
DSQILEMKGNG-----------RGAIATVRGIENLKQSLFVRLITPRGSYVGHPEYGSDL
NTYVGMKNNEETAALINLEIERTLRTDARVVSVNHNGHVISGNTFKTSFTVSSITLEEAF
EFVIA--AQQDGPIVLLDNFNDSMI-
>KF021268_phiIBB_SEP1 [Phage KF021268_phiIBB_SEP1]
------MRFKKHEVRYNDTMQAISQRYYGSPEYWIDLIEHNNLKYPYIVDDHILKKDNPE
HLVTTGDYIIIPEYSYLTNAT---LKEINKKDKDILVEMALGSDLNVTSNEDFFNK-HGT
SDEILNFTENN-----------KGDLSTVVGIDNIKQQLQTRLLTPKGSLILHPNYGSDI
HELFDRN-IPETAVLIELEVVRTLLSDSRVKNVNTIDWTLQGKYYWGQFSVEIESVEESI
MFVLQ--SDDTGIFARFE--------
>KF669652_Grass [Phage KF669652_Grass]
-------------------MQSIAQQELGDMTQWVSLVKFNNLKYPYIVDTVEEKMKNPD
HLVTIGDTLLIKISDDAQSILINELKRSPEYDQEELYALALGKDLDILPLPRGMGD-PGR
DSETLEMKGNS-----------RGGIATVRGIQNLKQSLYIRLITPKGSYVGHPNYGSEL
HKYLGMKNTEENAALIDLEIERTLRTDSRVKKVTLNQHVLKGNSYAVSFSVSTMSLEDAF
EFVLS--AQNNGPIALLDNFNDAIR-
>KF766114_K [Phage KF766114_K]
------MRFKKHVVQHEETMQAIAQRYYGDVSYWIDLVEHNNLKYPYLVETDEEKMKDPE
RLASTGDTLIIPIESDLTDVS---AKEINSRDKDVLVELALGRDLNITADEKYFNE-HGT
SDNILAFSTNG-----------NGDLDTVKGIDNMKQQLQARLLTPRGSLMLHPNYGSDL
HNLFGLN-IPEQATLIEMEVLRTLTSDNRVKSANLIDWKIQGNVYSGQFSVEIKSVEESI
NFVLG--QDEEGIFALFE--------
>KJ010547_Bp8p_C [Phage KJ010547_Bp8p_C]
-------------------MQAIAQEKLGDMSLWTELVSFNDLRYPYIVDTLEEKMENPD
HLVTVGDTILMRVDDDVQSTLIQELKRSSEYSQDELYALALGKDLDILPLPKGMTD-PGQ
DAEILELKGDN-----------KGGIATVRGVDNLKQSLFVRLITPQGSYIGHPLYGSRL
HFYLGKKNTEENAALIDLEIERAIRTDTRVTTCKLVRRRIIGNTYAAEFKVSSITLEDAF
DFVVS--AD-QGTVVLLNNFNDLVT-
>KJ010548_Bp8p_T [Phage KJ010548_Bp8p_T]
-------------------MQAIAQEKLGDMSLWTELVSFNDLRYPYIVDTLEEKMENPD
HLVTVGDTILMRVDDDVQSTLIQELKRSSEYSQDELYALALGKDLDILPLPKGMTD-PGQ
DAEILELKGDN-----------KGGIATVRGVDNLKQSLFVRLITPQGSYIGHPLYGSRL
HFYLGKKNTEENAALIDLEIERAIRTDTRVTTCKLVRRRIIGNTYAAEFKVSSITLEDAF
DFVVS--AD-QGTVVLLNNFNDLVT-
>KJ094029_LP_064 [Phage KJ094029_LP_064]
-----MARYKKHVVQYGDTMQSISQLETGSVGNWVDIVEYNKLKYPYIVQTNEERKENLE
STVTIGDVIIIPVASDLTEID---PYALTNQDKNLIMSLALGRDLSMTSNQDYYNK-RGT
SDEILEVVANG-----------KGDLATVDGVENLKQALIARLLTPKGALMLHPEYGSNL
HKMFKKA-THEQASLIDIEITRTLLLDGRVETVESLGYKVEEDVYVGKFLVTIESLQTAF
EFVVQ--GDTTGSIILLDN-------
>KJ094031_LP_124 [Phage KJ094031_LP_124]
-----MARYKKHVVQYGDTMQSISQLETGSVGNWVDIVEYNKLKYPYIVQTNEERKENLE
STVTIGDVIIIPVASDLTEID---PYALTNQDKNLIMSLALGRDLSMTSNQDYYNK-RGT
SDEILEIVANG-----------KGDLATVDGVENLKQALIARLLTPKGALMLHPEYGSNL
HKMFKKA-THEQASLVDIEITKTLLLDGRVETVESLGYKVKEDVYVGKFLVTIESLQTAF
EFVVQ--GDTTGSIILLDN-------
>KJ586795_LMTA_94 [Phage KJ586795_LMTA_94]
-----MARYKKHVVQYGDTMQSISQLETGSVGNWVDIVEYNKLKYPYIVQTNEERKENLE
STVTIGDVIIIPVASDLTEID---PYALTNQDKNLIMSLALGRDLSMTSNQDYYNK-RGT
SDEILEIVSNG-----------KGDLATVDGVENLKQALIARLLTPKGALMLHPEYGSNL
HKMFKKA-THEQASLIDIEITRTLLLDGRVETVESLGYKVEEDVYVGKFLVTIESLQTAF
EFVVQ--GDTTGSIILLDN-------
>KJ591605_LMTA_57 [Phage KJ591605_LMTA_57]
-----MARYKKHVVQYGDTMQSISQLETGSVGNWVDIVEYNKLKYPYIVQTNEERKENLE
STVTIGDVIIIPVASDLTEID---PYALTNQDKNLIMSLALGRDLSMTSNQDYYNK-RGT
SDEILEIVSNG-----------KGDLATVDGVENLKQALIARLLTPKGALMLHPEYGSNL
HKMFKKA-THEQASLIDIEITRTLLLDGRVETVESLGYKVEEDVYVGKFLVTIESLQTAF
EFVVQ--GDTTGSIILLDN-------
>KJ668715_LMTA_34 [Phage KJ668715_LMTA_34]
-----MARYKKHVVQYGDTMQSISQLETGSVGNWVDIVEYNKLKYPYIVQTNEERKENLE
STVTIGDVIIIPVASDLTEID---PYALTNQDKNLIMSLALGRDLSMTSNQDYYNK-RGT
SDEILEIVSNG-----------KGDLATVDGVENLKQALIARLLTPKGALMLHPEYGSNL
HKMFKKA-THEQASLIDIEITRTLLLDGRVETVESLGYKVEEDVYVGKFLVTIESLQTAF
EFVVQ--GDTTGSIILLDN-------
>KP027446_phiIPLARODI [Phage KP027446_phiIPLARODI]
------MRFKKHVVQHEETMQAIAQRYYGDVSYWIDLVEHNNLKYPYLVETDEEKMKDPE
RLASTGDTLIIPIESDLTDVS---AKEINSRDKDVLVELALGRDLNITADEKYFNE-HGT
SDNILAFSTNG-----------NGDLDTVKGIDNMKQQLQARLLTPRGSLMLHPNYGSDL
HNLFGLN-IPEQATLIEMEVLRTLTSDNRVKSANLIDWKIQGNVYSGQFSVEIKSVEESI
NFVLG--QDEEGIFALFE--------
>KP027447_phiIPLA_C1C [Phage KP027447_phiIPLA_C1C]
------MRFKKHEVRYNDTMQAISQRYYGSPEYWIDLIEHNNLKYPYIVDDHMLKKDNPE
HLVTTGDYIIIPEYSYLTNAT---LKEINKKDRDILVEMALGSDLNVTSNEDYFNK-HGT
SDEILNFTEDN-----------KGDLSTVVGVDNIKQQLQTRLLTPKGSLILHPDYGSNI
HELFDKN-IPETAVLIELEIIRTLLSDSRVKNVNTIDWTLKGKCFWGKFSVEIESVEESI
TFVLQ--SDETGIFARFE--------
>KP339049_EFDG1 [Phage KP339049_EFDG1]
-----MARYKKHTIVYGETMQSIAQMETGSVNDWIKIAEYNSLVYPYIVDTMQEKMANIE
HLVTPGDTLVIPVEANLLDMD---VSNLNQRDMDFLLSLSLGRDLDMTSETEYYEN-HGT
SDEVFSLTHNG-----------HGDLKTASGADNIRQATISRLMTAKGSLMLHPEYGSNL
HLLFGKT-TIEQMKLISLEVCETVLKDTRVAECVLVSHYIEEDHYVGNYRATIQSTKDQF
EFVVQ--NDSVGAIVIE---------
>KP687431_IME_SA1 [Phage KP687431_IME_SA1]
------MRFKKHVVQHEETMQAIAQRYYGDVSYWIDLVEHNNLKYPYLVETDEEKMKDPE
RLASTGDTLIIPIESDLTDVS---AKEINSRDKDVLVELALGRDLNITADEKYFNE-HGT
SDNILAFSTNG-----------NGDLDTVKGIDNMKQQLQARLLTPRGSLMLHPNYGSDL
HNLFGLN-IPEQATLIEMEVLRTLTSDNRVKSANLIDWKIQGNVYSGQFSVEIKSVEESI
NFVLG--QDEEGIFALFE--------
>KP687432_IME_SA2 [Phage KP687432_IME_SA2]
------MRFKKHVVQHEETMQAIAQRYYGDVSYWIDLVEHNNLKYPYLVETDEEKMKDPE
RLASTGDTLIIPIESDLTDVS---AKEINSRDKDVLVELALGRDLNITADEKYFNE-HGT
SDNILAFSTNG-----------NGDLDTVKGIDNMKQQLQARLLTPRGSLMLHPNYGSDL
HNLFGLN-IPEQATLIEMEVLRTLTSDNRVKSANLIDWKIQGNVYSGQFSVEIKSVEESI
NFVLG--QDEEGIFALFE--------
>KR049063_EFLK1 [Phage KR049063_EFLK1]
-----MARYKKHLIVYGDTMQSIAQKETGSVDNWVKIAEYNDLVYPYIVDTMQEKMSNLE
HLATLGDTLFIPDEGNLLDIN---TNSLNQRDMDFLLGLALGKDLDMTSDTDYYEN-HGT
SDEVFAITHNG-----------HGDLKIASGADNIKQATISRLMTAKGSLMLHPEYGSDL
HLMFGKT-TIEQMKIISIEVCDTVLKDTRVAECVLVNHYIEEDRYVGNYRATLQSTREQF
EFVVQ--NDNSGALIIV---------
>KR902361_IME_SA118 [Phage KR902361_IME_SA118]
------MRFKKHVVQHEETMQAIAQRYYGDVSYWIDLVEHNNLKYPYLVETDEEKMKDPE
RLASTGDTLIIPIESDLTDVS---AKEINSRDKDVLVELALGRDLNITADEKYFNE-HGT
SDNILAFSTNG-----------NGDLDTVKGIDNMKQQLQARLLTPRGSLMLHPNYGSDL
HNLFGLN-IPEQATLIEMEVLRTLTSDNRVKSANLIDWKIQGNVYSGQFSVEIKSVEESI
NFVLG--QDEEGIFALFE--------
>KR908644_IME_SA119 [Phage KR908644_IME_SA119]
------MRFKKHVVQHEETMQAIAQRYYGDVSYWIDLVEHNNLKYPYLVETDEEKMKDPE
RLASTGDTLIIPIESDLTDVS---AKEINSRDKDVLVELALGRDLNITADEKYFNE-HGT
SDNILAFSTNG-----------NGDLDTVKGIDNMKQQLQARLLTPRGSLMLHPNYGSDL
HNLFGLN-IPEQATLIEMEVLRTLTSDNRVKSANLIDWKIQGNVYSGQFSVEIKSVEESI
NFVLG--QDEEGIFALFE--------
>KT207918_Eyuki [Phage KT207918_Eyuki]
-------------------------------------------------------MKNPE
HLLTVGDTLTFAVNDDNRATVLTSMRYSDKFNTANIYDITLGMDIDVLPALDDNGA-AGF
DGEILGFNGNGWDVSHPASTSYKKDLKICRGIENLKQSLLIRLLTPKGSYLNHPNYGSVL
ADIMGSKKTEEVALRAVNEIERCIRTDGRVKHVERGANSFDSNTLTVEMSIYTITTEEAF
TFAVS--ANTSGIISLLN--------
>KT224359_TsarBomba [Phage KT224359_TsarBomba]
-----MVKFRKKIISYGDTMQAIAQQEYGDVTRWVELARFNNLRYPYIVDTVDEKMQNPD
HLLTIGDTLMVRVSEDTEAELISTLKRTNEFDQEEIYALSLGKDLDILPLPKQFGS-PGW
DAEILELKDDG-----------KGDVKTIRGIENLKQSLYVRLITPMGSYLGHPRYGSRV
HEYIGKKNTEENAALLAVEIERTMRTDGRVRSVEKLGHSISGNTFTASFKIFSIALDEAF
IFAVR--SGESGRLLLDNNFSDTNIR
>KT307976_AvesoBmore [Phage KT307976_AvesoBmore]
------------------------------------------------------------
---------MFRSNEDDSGELIASLKNSSVYDQEEIYALTLGKDLNVLPQPRNIAS-PGW
DAEILEMKEND-----------KGDLATIRGIENLKQSLLTRILTPVGSYLNHPRYGSYV
NEYLGKKNTEENATLLVVELERAIRTDGRVRAVEKVGYDMYDNYINVAFKVTSIAVDEAF
LLALT--ARENGDIFLNDNFSNNIR-
>KT995480_Bacillus_BM15 hypothetical_protein_translation Bacillus_BM15
-----MAKFKRRIIADGDTMQAIAQQELGDVSRWVELARFNDLRHPYIVDTVAEKLKNPT
HLLTIGDTLLIEISENSQEDLMNVLNRATDFDKEELYALALGKDLDVLPIPKPFGK-SGW
DNDVFEMKDNE-----------RGDVATIRGIENLKQSLYMRLVTPLGGYLGYPRYGSKV
HEYLGRKNTEENAILLDIEIERTLRTDGRVRSVEKVGHVIDGNSYSTTFKIYSIAMEEAF
LLALSGELGVSGSLVLTDNFVDNIIR
>KU577463_Bacillus_Deep_Blue hypothetical_protein_translation Bacillus_Deep Blue
-----MAKFKRRIIADGDTMQAIAQQELGDVNRWVELARFNDLRHPYIVDTVAEKLQNPS
HLVTIGDTILIEISENSQAELMNALNRATDFDKEELYALALGKDLDVIPIPKQFGK-AGW
DSDIFEMKDNE-----------RGDVATIRGIENLKQSLYMRLVTPLGGYLGYPRYGSKV
HEYLGRKNTEENAVLLDIEIERTLRTDGRVRSVEKVGHIINGNSYSTTFKVYSIAMEEAF
LLALSGELGVSGSLVLTDNFVDNIIR
>KX495186_Bacillus_PK16 putative_baseplate_wedge_translation Bacillus_PK16
-----MAKFKRRIIADGDTMQAIAQQELGDVSRWVELVRFNDLRHPYIVDTVAEKLKNPS
HLVTIGDTLLIEISDNTQDELLAALNRATDFDKEELYALALGKDLDVLPIPKPFGT-VGW
DNDIFEMKDNE-----------RGDVATIRGIENLKQALYMKLITPLGGYLGYPRYGSKV
HEYLGRKNTEENAILLDIEIERTLRTDGRVRAVEKVGHVIDGNSYTTTFKIYSIAMEEAF
LLALSGELGVSGSLVLTDNFVDNIIR
>MG602477_Bacillus_BCP01 tail_protein_translation Bacillus_BCP01
-----MAKFKRRIIADGDTMQAIAQQELGDVSRWVELARFNDLRHPYIVDTVAEKLKNPS
HLVTIGDTLLIEISDNTQDELLAALNRATDFDKEELYALALGKDLDVLPIPKPFGT-VGW
DNDIFEMKDNE-----------RGDVATIRGIENLKQALYMKLITPLGGYLGYPRYGSKV
HEYLGRKNTEENAILLDIEIERTLRTDGRVRAVEKVGHVIDGNSYTTTFKIYSIAMEEAF
LLALSGELGVSGSLVLTDNFVDNIIR
>MH638309_Bacillus_Hobo baseplate_assembly_protein_translation Bacillus_Hobo
-----MAKFKRRIIADGDTMQAIAQQELGDVSRWVELARFNDLRHPYIVDTVAEKLKNPT
HLLTIGDTLLIEISENSQEDLMNVLNRATDFDKEELYALALGKDLDVLPIPKPFGK-SGW
DNDVFEMKDNE-----------RGDVATIRGIENLKQSLYMRLVTPLGGYLGYPRYGSKV
HEYLGRKNTEENAILLDIEIERTLRTDGRVRSVEKVGHVIDGNSYSTTFKIYSIAMEEAF
LLALSGELGVSGSLVLTDNFVDNIIR
>MH638312_Bacillus_Kioshi baseplate_assembly_protein_translation Bacillus_Kioshi
-----MAKFKRRIIADGDTMQAIAQQELGDVSRWVELARFNDLRHPYIVDTVAEKLKNPT
HLLTIGDTLLIEISENSQEDLMNVLNRATDFDKEELYALALGKDLDVLPIPKPFGK-SGW
DSDVFEMKDNE-----------RGDVATIRGIENLKQSLYMRLVTPLGGYLGYPRYGSKV
HEYLGRKNTEENAILLDIEIERTLRTDGRVRSVEKVGHVIDGNSYSTTFKIYSIAMEEAF
LLALSGELGVAGSLVLTDNFVDNIIR
>NC_007021_Twort [Phage NC_007021_Twort]
------MRFKKHEVTYGETMQAISQKYFNTPSYWIDLIEHNNLKYPYIVETDEEKKENPE
HLVTYGDTLIIPSEEELSNVS---LQELNKKDIDTLVELSLGRDLNITSDESYFNM-HGT
SDEILSFNDNG-----------NGDLDVVKGISNIKQQLQTRLLTPQGSLLMHPDYGSNI
HNLFTYN-TVETATLIEMEVTRTLKVDTRVENVNLIDWTIKGNEYKGEFEVTIRSVENSI
RFVLD--MDDSGIVALFE--------
>NC_007066_G1 [Phage NC_007066_G1]
------MRFKKHVVQHEETMQAIAQRYYGDVSYWIDLVEHNNLKYPYLVETDEEKMKDPE
RLASTGDTLIIPIESDLTDVS---AKEINSRDKDVLVELALGRDLNITADEKYFNE-HGT
SDNILAFSTNG-----------NGDLDTVKGIDNMKQQLQARLLTPRGSLMLHPNYGSDL
HNLFGLN-IPEQATLIEMEVLRTLTSDNRVKSANLIDWKIQGNVYSGQFSVEIKSVEESI
NFVLG--QDEEGIFALFE--------
>NC_009811_A511 [Phage NC_009811_A511]
-----MARYKKHVVQYGDTMQSISQLETGSVGNWVDIVEYNKLKYPYIVQTNEERKENLE
STVTIGDVIIIPVASDLTEID---PYALTNQDKNLIMSLALGRDLSMTFNQDYYNK-RGT
SDEILEVVANG-----------KGDLATVDGVENLKQALIARLLTPKGALMLHPEYGSNL
HKMFKKA-THEQASLIDIEITRTLLLDGRVETVESLGYKVEEDVYVGKFLVTIESLQTAF
EFVVQ--GDTTGSIILLDN-------
>NC_009904_phiEF24C [Phage NC_009904_phiEF24C]
-----MARYKKHLIVYGDTMQSIAQKETGSVDNWVKIAEYNDLVYPYIVDTMQEKMSNLE
HLATLGDTLFIPDEGNLLDIN---TSSLNQRDMDFLLGLALGKDLDMTSDTDYYEN-HGT
SDEVFAITHNG-----------HGDLNIASGADNIKQATISRLMTAKGSLMLHPEYGSDL
HLMFGKT-TIEQMKIISIEVCDTVLKDTRVAECVLVNHYIEEDRYVGNYRATLQSTREQF
EFVVQ--NDNSGALIIV---------
>NC_011421_SPO1 [Phage NC_011421_SPO1]
-----MAKVRRYTVMNGDTLQGIAQSQLGDASRWTEIAILNELKYPFISGVGE----TIP
STVSPGSPLFLPEDMNYDDTT---DN-----KVESYEDELFGTDLALTTSDTNFSYMAGG
DLET----------------TLSGDLQTVSGLESLKQDLIHRLTTPIGTLTYHPTYGSNF
LDIVGSKMDSTWRTKASIELSRCFLCDPRVVNVVDIEVSRITTGVTINCTIVTSTVAISI
NEQLEGDELAN---------------
>NC_012530_Lb338_1 [Phage NC_012530_Lb338_1]
-----MARYIRHTVRYGETLQSIAAKEMGDATSWTDIAKYNGLFYPYIVDTVDQKMNNME
HLVTAGDTLVIPVEVELTEDL---AQKLNQQDRDALGRLALGQDLSMIDFPPVYQN-RGT
QENIMQLGSNG-----------KGDLSTVYGVNNIKQIVIAHLLTAKGSLILHPEYGSNL
NELFVQG-TIPNSKLVDDEISKAILSDSRITKAEKQSSTLNGSTYSSSWSITIESVVAQL
DFVIG--RDDTGKFIIQ---------
>NC_015253_A9 [Phage NC_015253_A9]
-------------------MQSIAQHIIGDQSQWVDLVKFNQLKYPYLVPSNEDKE-GRT
TVLTIGDVLTIPIVDGT-VIE---TVKVGYNERNLVTNYAMGADLNITSDLTDMWT-RGG
SDEVFALNEKG-----------N-ILDTVAGYDNLTQAIYTRLATRKGTLPLHPEFGNDL
VTYLGKTNTVAVGYLIRTEVERVLLGDPRIQKVEVAKTMIETDNFSCTINVTPINAEEQV
SLVLN--MNSTGSIQLK---------
>NC_016563_WPh [Phage NC_016563_WPh]
-------------------------------------------------------MKNPE
HLLTVGDTLTFAVNDDNRETVLTSLRYSDAFNANNIYDITLGKDIDVLPALFDDGS-AGF
DGEILCFNGDGWDRQHPESTNYKKDLKTCRGIENLKQAILIRLLTPKGSYLNHPKYGSTL
SDIMGSKKTEEVTLRAVNEIERCIRTDGRVKHVERGSNSFDGNTLTVEMSIYTITTEEAF
TFAVS--ANTSGTISLLN--------
>NC_018856_Bastille [Phage NC_018856_Bastille]
-----MVQFLRKIISSGDTLQSIAQHHLGDVSRWRELATLNNLRYPYIVETNQEKLKNPD
HLVTVGDTIMYQVEDGNRDQIVTALKNGAVYDKEEIYAMALGKDLYVLPKPDETKA-SGW
NSEILGLTASP-----------RKDLQTIQGINNLKQSLLMRLLTPRGSYLNHPNYGSFL
DDYLGRKSTEENITIILAEIERTIRTDGRVKSVERVNYYLDGNTLVVSLQITAISIDEAF
DMVLS--AKESGEITLLN--------
>NC_018857_BPS13 [Phage NC_018857_BPS13]
-------------------------------------------------------MKNPE
HLLTVGDTLTFAVNDDNRATVLTSMKYSDKFNAANIYDITLGMDIDVLPALDDKGA-AGF
DGEILGFNGNGWDISHPASTNYKKDLKTCRGIENLKQSILIRLLTPKGSYLNHPNYGSVL
ADIMGSKKTEEVALRAVNEIERCIRTDGRVKHVERGTNTFDGNTLTVEMSIYTITTEEAF
TFAVS--ANTSGIISLLN--------
>NC_018860_BCP78 [Phage NC_018860_BCP78]
-----MVKFRKKIISYGDTMQAIAQQEYGDVTRWVELARFNNLRYPYIVDTVDEKMQNPD
HLLTIGDTLMVRVSDDTEAELISTLKRTNEFDQEEIYALSLGKDLDILPLPKQFGS-PGW
DAEILELKDDG-----------KGDVKTIRGIENLKQSLYVRLITPMGSYLGHPRYGSRI
HEYIGKKNTEENAALLAVEIERTIRTDGRVRNVEKLGHSISGNTFTAAFKIFSIALDEAF
IFAVR--SGESGRLLLDDNFSDTNIR
>NC_018863_B4 [Phage NC_018863_B4]
------------------------------------------------------------
---------MFRSGEDIDGELIASLKNSAVYDQEEIYALTLGKDLNVLPQPRNIGS-PGW
DAEILEMKDDN-----------KGDLATIRGIENLKQSLLTRILTPVGSYLNHPRYGSYV
SEYLGKKNTEENATLLVVELERAIRTDGRVRSVEKVGYNLYDNYLDVAFRVTSIAVDEAF
LLALT--AKDNGDIFLNDNFVNNIR-
>NC_019448_GH15 [Phage NC_019448_GH15]
------MRFKKHIVQHEETMQAIAQRYYGDVSYWIDLVEHNNLKYPYLVETDEEKMKDPE
RLASTGDTLIIPIESDLTDVS---AKEINSRDKDVLVELALGRDLNITADEKYFNE-HGT
SDNILAFSTNG-----------NGDLDTVKGIDNMKQQLQARLLTPRGSLMLHPNYGSDL
HNLFGLN-IPEQATLIEMEVLRTLTSDNRVKSANLIDWKIQGNVYSGQFSVEIKSVEESI
NFVLG--QDEEGIFALFE--------
>NC_019726_JD007 [Phage NC_019726_JD007]
------MRFKKHVVQHEETMQAIAQRYYGDVSYWIDLVEHNNLKYPYLVETDEEKMKDPE
RLASTGDTLIIPIESDLTDVS---AKEINSRDKDVLVELALGRDLNITADEKYFNE-HGT
SDNILAFSTNG-----------NGDLDTVKGIDNMKQQLQARLLTPRGSLMLHPNYGSDL
HNLFGLN-IPEQATLIEMEVLRTLTSDNRVKSANLIDWKIQGNVYSGQFSVEIKSVEESI
NFVLG--QDEEGIFALFE--------
>NC_020081_phiAGATE [Phage NC_020081_phiAGATE]
-------------------MQAIAQEKLGDMSLWTELVSFNDLRYPYIVDTLKEKMENPD
HLVTIGDTILMRVDDDVQSTLIQELKRSSEYSQDELYALALGKDLNILPLPKGMTD-PGQ
DAEILELKGDN-----------KGGIATVRGVDNLKQSLFVRLITPQGSYIGHPLYGSRL
HLYLGKKNTEENASLIDIEIERALRTDTRVTTCKLVRRRIIGNTYAAEFKVSSITLEDAF
DFIVS--AD-QGTVVLLNSFNDLVT-
>NC_020871_AG20 [Phage NC_020871_AG20]
-----MARYKKHVVQYGDTMQSISQLETGSVGNWVDIVEYNKLKYPYIVQTNEERKENLE
STVTIGDVIIIPVASDLTEID---PYALTNQDKNLIMSLALGRDLSMTSNQDYYNK-RGT
SDEILEVVANG-----------KGDLATVDGVENLKQALIARLLTPKGALMLHPEYGSNL
HKMFKKA-THEQASLIDIEITRTLLLDGRVETVESLGYKVEEDVYVGKFLVTIESLQTAF
EFVVQ--GDTTGSIILLDN-------
>NC_020873_Bc431v3 [Phage NC_020873_Bc431v3]
-----MAKFKRRIIAEGDTMQAIAQQELGDVSRWIELVRFNDLRHPYIVDTVAEKLTNPN
HLLTIGDTLLIEMSENSQNELMNALKRTTDFDKEELYALALGKDLDVLPIPKPFGK-AGW
DSDILEMKDDG-----------RGDIATIRGVENLKQSLFIRLITPLGSYIGYPRYGSKV
HEYLGRKNTEENAALLDIEIERTLRTDGRVRTVEKVGHVIDGNSYSTTFKVFSIAMEEAF
LLALSGELGKEGSLVLQDNFVDNMIR
>NC_020877_Romulus [Phage NC_020877_Romulus]
------MRFRKHEVQSEETLQAISQRYYGDVSYWLDLIEHNNLQYPYIVDTDEEKKQNPE
HLITKGDIIIIPLDSELTDSV---SKEITSRDKDVLVELALGRDLNMTDNNEYIDA-HGT
DDEILALSSDG-----------RGDLDIVKGIDNIKQSLRARLLTPKGSLLLHPEYGSNI
HNLFGLN-IPEQATLIEVDVLKTLTSDSRVKSANLKGWEIKGNEYYGSFNVEIKSVEESI
DFVLG--QDDSGVFALFD--------
>NC_021781_LP_125 [Phage NC_021781_LP_125]
-----MARYKKHVVQYGDTMQSISQLETGSVGNWVDIVEYNKLKYPYIVQTNEERKENLE
STVTIGDVIIIPVASDLTEID---PYALTNQDKNLIMSLALGRDLSMTSNQDYYNK-RGT
SDEILEVVANG-----------KGDLATVDGVENLKQALIARLLTPKGALMLHPEYGSNL
HKMFKKA-THEQASLIDIEITRTLLLDGRVETVESLGYKVEEDVYVGKFLVTIESLQTAF
EFVVQ--GDTTGSIILLDN-------
>NC_022088_Troll [Phage NC_022088_Troll]
------------------------------------------------------------
---------MFRSNEDDSGELIASLKNSSVYDQEEIYALTLGKDLNVLPQPRNIAS-PGW
DAEILEMKEND-----------KGDLATIRGIENLKQSLLTRILTPVGSYLNHPRYGSYV
NEYLGKKNTEENATLLVVELERAIRTDGRVRAVEKVGYDMYDNYINVAFKVTSIAVDEAF
LLALT--ARENGDIFLNDNFSNNIR-
>NC_022090_Remus [Phage NC_022090_Remus]
------MRFRKHEVQSEETLQAISQRYYGDVSYWLDLIEHNNLQYPYIVDTDEEKKQNPE
HLITKGDIIIIPLDSELTDSV---SKEITSRDKDVLVELALGRDLNMTDNNEYIDA-HGT
DDEILALSSDG-----------RGDLDIVKGIDNIKQSLRARLLTPKGSLLLHPEYGSNI
HNLFGLN-IPEQATLIEVDVLKTLTSDSRVKSANLKGWEIKGNEYYGSFNVEIKSVEESI
DFVLG--QDDSGVFALFD--------
>NC_022761_CampHawk [Phage NC_022761_CampHawk]
-----MAKVRRYTVINGDTLQGIAQSQLGDASRWTEIAVLNGLRYPFISGIGE----TIP
NTVSPGSPLFLPEDMNYDDTT---DN-----KVESYEAELFGTDLALTTSDTNFSYMAGG
DLET----------------TLSGDLQTVSGLESLKQDLIHRLTTPIGTLTYHPTYGSNF
LDIVGSKMDSTWRTKASIELSRCFLCDPRVVNVVDIEVSRITTGVTINCTIVTSTVAISI
NEQLEGDELAN---------------
>NC_022763_Spock [Phage NC_022763_Spock]
------------------------------------------------------------
---------MFRSSEDIDGELIASLKNSAVYDQEEIYALTLGKDLNVLPQPRNIGS-PGW
DAEILEMKDDN-----------KGDLATIRGIENLKQSLLTRILTPVGSYLNHPRYGSYV
SEYLGKKNTEENATLLVVELERAIRTDGRVRSVEKVGYNLYDNYLDVAFKVTSIAVDEAF
LLALT--AKDNGDIFLNDNFVNNIR-
>NC_022769_BigBertha [Phage NC_022769_BigBertha]
------------------------------------------------------------
---------MFRSNEDSDGELIANLKNSSAYDQEEIYALTLGKDLNVLPQPRNIGS-PGW
DAEILEMKDNN-----------KGDLATLRGIENLKQSLLTRILTPVGSYLNHPRYGSYV
SEYLGKKNTEENATLLVVELERAIRTDGRVRAVEKVGYNIYDNEIDVAFKVTSIAVEEAF
LLALT--ARENGDIFLNDNFVNNIR-
>NC_022918_S25_4 [Phage NC_022918_S25_4]
------MRFKKHVVQHEETMQAIAQRYYGDVSYWIDLVEHNNLKYPYLVETDEEKMKDPE
RLASTGDTLIIPIESDLTDVS---AKEINSRDKDVLVELALGRDLNITADEKYFNE-HGT
SDNILAFSTNG-----------NGDLDTVKGIDNMKQQLQARLLTPRGSLMLHPNYGSDL
HNLFGLN-IPEQATLIEMEVLRTLTSDNRVKSANLIDWKIQGNVYSGQFSVEIKSVEESI
NFVLG--QDEEGIFALFE--------
>NC_022920_S25_3 [Phage NC_022920_S25_3]
------MRFKKHVVQHEETMQAIAQRYYGDVSYWIDLVEHNNLKYPYLVETDEEKMKDPE
RLASTGDTLIIPIESDLTDVS---AKEINSRDKDVLVELALGRDLNITADEKYFNE-HGT
SDNILAFSTNG-----------NGDLDTVKGIDNMKQQLQARLLTPRGSLMLHPNYGSDL
HNLFGLN-IPEQATLIEMEVLRTLTSDNRVKSANLIDWKIQGNVYSGQFSVEIKSVEESI
NFVLG--QDEEGIFALFE--------
>NC_023009_Sb_1 [Phage NC_023009_Sb_1]
------MRFKKHVVQHEETMQAIAQRYYGDVSYWIDLVEHNNLKYPYLVETDEEKMKDPE
RLASTGDTLIIPIESDLTDVS---AKEINSRDKDVLVELALGRDLNITADEKYFNE-HGT
SDNILAFSTNG-----------NGDLDTVKGIDNMKQQLQARLLTPRGSLMLHPNYGSDL
HNLFGLN-IPEQATLIEMEVLRTLTSDNRVKSANLIDWKIQGNVYSGQFSVEIKSVEESI
NFVLG--QDEEGIFALFE--------
>NC_023501_BPS10C [Phage NC_023501_BPS10C]
-------------------------------------------------------MKNPE
HLLTVGDTLTFAVNDDNRATVLTSMKYSDKFNAANIYDITLGMDIDVLPALDDKGA-AGF
DGEILGFNGNGWDISHPASTNYKKDLKTCRGIENLKQSILIRLLTPKGSYLNHPNYGSVL
ADIMGSKKTEEVALRAVNEIERCIRTDGRVKHVERGTNTFDGNTLTVEMSIYTITTEEAF
TFAVS--ANTSGIISLLN--------
>NC_023573_phiSA012 [Phage NC_023573_phiSA012]
------MRFKKHVVQHEETMQAIAQRYYGDVSYWIDLVEHNNLKYPYLVETDEEKMKDPE
RLASTGDTLIIPIESDLTDVS---AKEINSRDKDVLVELALGRDLNITADEKYFNE-HGT
SDNILAFSTNG-----------NGDLDTVKGIDNMKQQLQARLLTPRGSLMLHPNYGSDL
HNLFGLN-IPEQATLIEMEVLRTLTSDNRVKSANLIDWKIQGNVYSGQFSVEIKSVEESI
NFVLG--QDEEGIFALFE--------
>NC_024137_Bcp1 [Phage NC_024137_Bcp1]
-----MAKFKRRIIADGDTMQAIAQQELGDVSRWVELARFNDLRHPYIVDTVAEKLKNPT
HLLTIGDTLLIEISENSQEDLMNVLNRATDFDKEELYALALGKDLDVLPIPKPFGK-SGW
DNDVFEMKDNE-----------RGDVATIRGIENLKQSLYMRLVTPLGGYLGYPRYGSKV
HEYLGKKNTEENAILLDIEIERTLRTDGRVRSVEKVGHVIDGNSYSTTFKIYSIAMEEAF
LLALSGELGVAGSLVLTDNFVDNIIR
>NC_024205_Hoody_T [Phage NC_024205_Hoody_T]
-----MVQFLRKIISSGDTLQSIAQHHLGDVSRWRELATLNNLRYPYIVETNQEKLKNPD
HLVTVGDTIMYQVEDGNRDQIVTALKNGAVYDKEEIYAMALGKDLYVLPKPDETKA-SGW
NSEILGLTASP-----------RKDLQTIQGINNLKQSLLMRLLTPRGSYLNHPNYGSFL
DDYLGRKSTEENITIILAEIERTIRTDGRVKSVERVNYYLDGNTLVVSLQITAISIDEAF
DMVLS--AKESGEITLLN--------
>NC_024207_Evoli [Phage NC_024207_Evoli]
-----MVQFLRKIISSGDTLQSIAQHHLGDVSRWRELATLNNLRYPYIVETNQEKLKNPD
HLVTVGDTIMYQVEDGNRDQIVTALKNGAVYDKEEIYAMALGKDLYVLPKPDETKA-SGW
NSEILGLTASP-----------RKDLQTIQGINNLKQSLLMRLLTPRGSYLNHPNYGSFL
DDYLGRKSTEENITIILAEIERTIRTDGRVKSVERVNYYLDGNTLVVSLQITAISIDEAF
DMVLS--AKESGEITLLN--------
>NC_024211_Megatron [Phage NC_024211_Megatron]
-------------------------------------------------------MKNPE
HLLTVGDTLTFAVNDENRDTVLTSMRYSDKFNAANIYDITLGMDIDVLPALDDNGA-AGF
DGEILGFNGNGWDVSHPASTSYKKDLKICRGIENLKQSLLIRLLTPKGSYLNHPNYGSVL
ADIMGSKKTEEVALRAVNEIERCIRTDGRVKHVERGANSFDSNTLTVEMSIYTITTEEAF
TFAVS--ANTSGIISLLN--------
>NC_024213_Hakuna [Phage NC_024213_Hakuna]
-------------------------------------------------------MKNPE
HLLTVGDTLTFAVNDENRATVLTSMRYSDKFNATNIYDITLGMDIDVLPALDDNGA-AGF
DGEILGFNGNGWDVSHPASTSYKKDLKICRGIENLKQSLLIRLLTPKGSYLNHPNYGSVL
ADIMGSKKTEEVALRAVNEIERCIRTDGRVKHVERGANSFDSNTLTVEMSIYTITTEEAF
TFAVS--ANTSGIISLLN--------
>NC_024216_CAM003 [Phage NC_024216_CAM003]
-----MVQFLRKIISSGDTLQSIAQHHLGDVSRWRELATLNNLRYPYIVETNQEKLKNPD
HLVTVGDTIMYQVEDGNRDQIVTALKNGAVYDKEEIYAMALGKDLYVLPKPDDMKA-SGW
NSEILGLTASP-----------RKDLQTIQGINNLKQSLLMRLLTPRGSYLNHPNYGSFL
DDYLGRKSTEENITIILAEIERTIRTDGRIKSVERVNYYLDGNTLVVSLQITAISIDEAF
DMVLS--AKESGEITLLN--------
>NC_024359_LP_048 [Phage NC_024359_LP_048]
-----MARYKKHVVQYGDTMQSISQLETGSVGNWVDIVEYNKLKYPYIVQTNEERKENLE
STVTIGDVIIIPVASDLTEID---PYALTNQDKNLIMSLALGRDLSMTSNQDYYNK-RGT
SDEILEVVANG-----------KGDLATVDGVENLKQALIARLLTPKGALMLHPEYGSNL
HKMFKKA-THEQASLIDIEITRTLLLDGRVETVESLGYKVEEDVYVGKFLVTIESLQTAF
EFVVQ--GDTTGSIILLDN-------
>NC_024360_LMSP_25 [Phage NC_024360_LMSP_25]
-----MARYKKHVVQYGDTMQSISQLETGSVGNWVDIVEYNKLKYPYIVQTNEERKENLE
STVTIGDVIIIPVASDLTEID---PYALTNQDKNLIMSLALGRDLSMTSNQDYYNK-RGT
SDEILEIVSNG-----------KGDLATVDGVENLKQALIARLLTPKGALMLHPEYGSNL
HKMFKKA-THEQASLIDIEITRTLLLDGRVETVESLGYKVEEDVYVGKFLVTIESLQTAF
EFVVQ--GDTTGSIILLDN-------
>NC_024364_List_36 [Phage NC_024364_List_36]
-----MARYKKHVVQYGDTMQSISQLETGSVGNWVDIVEYNKLKYPYIVQTNEERKENLE
STVTIGDVIIIPVASDLTEID---PYALTNQDKNLIMSLALGRDLSMTSNQDYYNK-RGT
SDEILEIVANG-----------KGDLATVDGVENLKQALIARLLTPKGALMLHPEYGSNL
HKMFKKA-THEQASLVDIEITKTLLLDGRVETVESLGYKVKEDVYVGKFLVTIESLQTAF
EFVVQ--GDTTGSIILLDN-------
>NC_024383_LP_083_2 [Phage NC_024383_LP_083_2]
-----MARYKKHVVQYGDTMQSISQLETGSVGNWVDIVEYNKLKYPYIVQTNEERKENLE
STVTIGDVIIIPVASDLTEID---PYALTNQDKNLIMSLALGRDLSMTSNQDYYNK-RGT
SDEILEIVANG-----------KGDLATVDGVENLKQALIARLLTPKGALMLHPEYGSNL
HKMFKKA-THEQASLVDIEITKTLLLDGRVETVESLGYKVKEDVYVGKFLVTIESLQTAF
EFVVQ--GDTTGSIILLDN-------
>NC_024787_LMTA_148 [Phage NC_024787_LMTA_148]
-----MARYKKHVVQYGDTMQSISQLETGSVGNWVDIVEYNKLKYPYIVQTNEERKENLE
STVTIGDVIIIPVASDLTEID---PYALTNQDKNLIMSLALGRDLSMTSNQDYYNK-RGT
SDEILEVVANG-----------KGDLATVDGVENLKQALIARLLTPKGALMLHPEYGSNL
HKMFKKA-THEQASLIDIEITRTLLLDGRVETVESLGYKVEEDVYVGKFLVTIESLQTAF
EFVVQ--GDTTGSIILLDN-------
>NC_024788_Riley [Phage NC_024788_Riley]
------------------------------------------------------------
---------MFRSNEDDSGELIASLKNSSVYDQEEIYALTLGKDLNVLPQPRNIAS-PGW
DAEILEMKEND-----------KGDLATIRGIENLKQSLLTRILTPVGSYLNHPRYGSYV
NEYLGKKNTEENATLLVVELERAIRTDGRVRAVEKVGYDMYDNYINVAFKVTSIAVDEAF
LLALT--ARENGDIFLNDNFSNNIR-
>NC_024792_Bobb [Phage NC_024792_Bobb]
-------------------MQAIAQEKLGDMSLWTELVSFNDLRYPYIVDTLEEKMDNPD
HLVTIGDTILMRVDDDVQSTLIQELKRSSEYSQDELYALALGKDLDILPLPKGMTD-PGQ
DAEILELKGDN-----------KGGIATVRGVDNLKQSLFVRLITPQGSYIGHPLYGSRL
HLYLGKKNTEENAALIDIEIERAIRTDTRVTTCKLVNRRIIGNTYAAEFKVSSITLEDAF
NFVVS--AD-QGTVVLLNSFNDLVT-
>NC_025416_MCE_2014 [Phage NC_025416_MCE_2014]
------MRFKKHVVQHEETMQAIAQRYYGDVSYWIDLVEHNNLKYPYLVETDEEKMKDPE
RLASTGDTLIIPIESDLTDVS---AKEINSRDKDVLVELALGRDLNITADEKYFNE-HGT
SDNILAFSTNG-----------NGDLDTVKGIDNMKQQLQARLLTPRGSLMLHPNYGSDL
HNLFGLN-IPEQATLIEMEVLRTLTSDNRVKSANLIDWKIQGNVYSGQFSVEIKSVEESI
NFVLG--QDEEGIFALFE--------
>NC_025417_Team1 [Phage NC_025417_Team1]
------MRFKKHVVQHEETMQAIAQRYYGDVSYWIDLVEHNNLKYPYLVETDEEKMKDPE
RLASTGDTLIIPIESDLTDVS---AKEINSRDKDVLVELALGRDLNITADEKYFNE-HGT
SDNILAFSTNG-----------NGDLDTVKGIDNMKQQLQARLLTPRGSLMLHPNYGSDL
HNLFGLN-IPEQATLIEMEVLRTLTSDNRVKSANLIDWKIQGNVYSGQFSVEIKSVEESI
NFVLG--QDEEGIFALFE--------
>NC_025423_CP_51 [Phage NC_025423_CP_51]
------MKYRKYLVKHNDTMQMIAQNELGDASKWTDLALLNDLSYPFIDTLSS------K
GVVAPGDYLLIPMGEG----------------IESDPNLVYGQDLLLTTDKFSLTNGTNG
DL-I----------------AVDGDFAIIDGVQTLKQDLFHRLLTPLGTLPYHPDYGSNF
PLLIGTVRTDEWRVKMSIEVARTFKSDARVLDVANVKVEPIDNGVIIECDIITDVGETRV
REII----------------------
>NC_025426_P108 [Phage NC_025426_P108]
------MRFKKHVVQHEETMQAIAQRYYGDVSYWIDLVEHNNLKYPYLVETDEEKMKDPE
RLASTGDTLIIPIESDLTDVS---AKEINSRDKDVLVELALGRDLNITADEKYFNE-HGT
SDNILAFSTNG-----------NGDLDTVKGIDNMKQQLQARLLTPRGSLMLHPNYGSDL
HNLFGLN-IPEQATLIEMEVLRTLTSDNRVKSANLIDWKIQGNVYSGQFSVEIKSVEESI
NFVLG--QDEEGIFALFE--------
>NC_025440_WIL_1 [Phage NC_025440_WIL_1]
-----MARYKKHVVQYGDTMQSISQLETGSVGNWVDIVEYNKLKYPYIVQTNEERKENLE
STVTIGDVIIIPVASDLTEID---PYALTNQDKNLIMSLALGRDLSMTSNQDYYNK-RGT
SDEILEIVANG-----------KGDLATVDGVENLKQALIARLLTPKGALMLHPEYGSNL
HKMFKKA-THEQASLIDIEITRTLLLDGRVETVESLGYKVEEDVYVGKFLVTIESLQTAF
EFVVQ--GDTTGSIILLDN-------
>NC_027335_ECP3 [Phage NC_027335_ECP3]
-----MARYKKHLIVYGDTMQSIAQKETGSVDNWVKIAEYNDLVYPYIVDTMQEKMSNLE
HLATLGDTLFIPDEGNLLDIN---TSSLNQRDMDFLLGLALGKDLDMTSDTDYYEN-HGT
SDEVFAITHNG-----------HGDLKIASGADNIKQATISRLMTAKGSLMLHPEYGSDL
HLMFGKT-TIEQMKIISIEVCDTVLKDTRVAECVLVNHYIEEDRYVGNYRATLQSTREQF
EFVVQ--NDNSGALIIV---------
>NC_027352_JBP901 [Phage NC_027352_JBP901]
-----MAKFKRRIIADGDTMQAIAQQELGDVSRWVELVRFNDLRHPYIVDTVAEKLKNPS
HLVTIGDTLLIEISDNTQDELLAALNRATDFDKEELYALALGKDLDVLPIPKPFGT-VGW
DNDIFEMKDNE-----------RGDVATIRGIENLKQALYMKLITPLGGYLGYPRYGSKV
HEYLGRKNTEENAILLDIEIERTLRTDGRVRAVEKVGHVIDGNSYTTTFKIYSIAMEEAF
LLALSGELGVSGSLVLTDNFVDNIIR
>NC_027355_BCP8_2 [Phage NC_027355_BCP8_2]
MGGEIVAKFKRRIISEGDTMQAIAQQELGDVNRWVELARFNDLRHPYIVDTVAEKLKNPT
HLLTVGDTLLIEISENSQEDLMNVLNRATDFDKEELYALALGKDLDVLPIPKPFGK-TGW
DSDIFEMKDNG-----------RGDVATIRGIENLKQSLYMRLVTPLGGYLGYPRYGSKV
HEYLGRKNTEENAILLDIEIERTLRTDGRVRSVEKVGHVIDGNSYSTTFKIYSIAMEEAF
LLALSGELGVSGSLVLTDNFVDNIIR
>NC_027366_Mater [Phage NC_027366_Mater]
------------------------------MTAWTAIAQFNNLRYPYIVDTVEEKMENPE
HLVTIGDTLLVKITDDIQSNLIEQLKRSTEYDQEELYALALGKDLDILPKARSMLN-PSR
DSDIFEVKGDS-----------KGRLKTIRGIENLKQSLYIRLITPKGSYVGHPNYGSNL
HKYLGMKNTEENAALIDLEIERTLRTDSRVTHVEMMERTISGNGYAVAFSISTITLDQAF
EFVLA--ARQNGPIVLENNFNDAIV-
>NC_027374_Moonbeam [Phage NC_027374_Moonbeam]
-----MSKFRQHIIKEGDTLQGISQQHLGDMSQWQDLARFNNLQYPYLVDTTTEKMENPD
HLLTIGDVLLIKVEDDLQANLIQQLKRTSEYDQEELFALALGKDFDILPKPRTLRE-PSR
DSEVFELKANN-----------RGGLKTVRGIENLKQSLYIRLITPRGSYVGHPSYGSEL
HKYLGMKNTEENAALIDLEIERTLRTDARVTNCEMLYRSIKGNGYEATFSVTSISLEEAF
EFSIA--SQNNGPVVLTDNYRDFNV-
>Thurquoise
-----MAKFKRRIIADGDTMQAIAQQELGDVNRWVELARFNDLRHPYIVDTVAEKLQNPS
HLVTIGDTILIEISENSQAELMNALNRATDFDKEELYALALGKDLDVIPIPKQFGK-AGW
DSDIFEMKDNE-----------RGDVATIRGIENLKQSLYMRLVTPLGGYLGYPRYGSKV
HEYLGRKNTEENAVLLDIEIERTLRTDGRVRSVEKVGHIINGNSYSTTFKVYSIAMEEAF
LLALSGELGVSGSLVLTDNFVDNIIR
